# Supplementary material for: KLF5 enables dichotomous lineage programs in pancreatic cancer via the AAA+ ATPase coactivators RUVBL1 and RUVBL2
Source: Nat Commun. 2025 Nov 15;16:9996. doi: 10.1038/s41467-025-66007-0 (PMC12619835; doi:10.1038/s41467-025-66007-0)
Supplement: Supplementary file 3 — Supplementary Data 1 [file 41467_2025_66007_MOESM3_ESM.xlsx]

## Sheet: SERPINB5_GenomeWide_Screen
Gene	sgRNA	LOW|beta	LOW|p-value	LOW|fdr	KLF5_MS_hit?
SERPINB5	4	-4.9764	0	0	no
KLF5	4	-3.1608	0	0	yes
TADA1	4	-2.105	0	0	no
TADA2B	4	-2.1016	0	0	no
MED12	4	-1.9364	0	0	no
TAF6L	4	-1.7571	0	0	no
KRT8	4	-1.7415	0	0	no
POLR2F	4	-1.6026	0	0	no
RPL11	4	-1.5953	0	0	no
CHD4	4	-1.5819	0	0	yes
CCDC101	4	-1.5441	0	0	no
HSPA5	4	-1.5304	0	0	no
PDPK1	4	-1.5294	0	0	no
POLR2L	4	-1.5239	0	0	no
POLR2C	4	-1.5031	0	0	no
ZC3H12A	4	-1.5	0	0	no
SIAH1	4	-1.4987	0	0	no
GTF2A2	4	-1.4443	0	0	no
SOX9	4	-1.4126	0	0	no
RNGTT	4	-1.4027	0	0	no
SUPT20H	4	-1.374	0	0	no
TFAP2A	4	-1.3535	0	0	no
RPL17-C18orf32	4	-1.3418	0	0	no
ZBTB7A	4	-1.3112	0	0	no
GTF2B	4	-1.3069	0	0	no
GTPBP4	4	-1.2684	0	0	no
RPL26	4	-1.2678	0	0	no
POLR2A	4	-1.263	0	0	yes
EHMT2	4	-1.2627	0	0	no
GNL3	4	-1.2617	0	0	no
EIF2S1	4	-1.2487	0	0	no
GTF2A1	4	-1.2484	0	0	no
EP300	4	-1.2209	0	0	no
RUVBL1	4	-1.2175	0	0	yes
FZD5	4	-1.2067	0	0	no
TAF5L	4	-1.2025	0	0	no
UBA52	4	-1.2024	0	0	no
MED4	4	-1.1879	0	0	no
VCP	4	-1.1877	0	0	yes
RFWD2	4	-1.1866	0	0	no
TRPM7	4	-1.1826	0	0	no
KAT2A	4	-1.1742	0	0	no
POLR2G	4	-1.1704	0	0	no
RPL17	4	-1.1692	0	0	no
RPAP2	4	-1.1674	0	0	no
EIF2S3	4	-1.1667	0	0	no
RPL36	4	-1.164	0	0	no
MED6	4	-1.156	0	0	no
MED30	4	-1.152	0	0	no
XPO1	4	-1.1479	0	0	no
OTUD5	4	-1.144	0	0	no
BAP1	4	-1.1435	0	0	no
GNL3L	4	-1.1387	0	0	no
BCL9L	4	-1.1381	0	0	no
POLR2B	4	-1.1324	0	0	no
RPL19	4	-1.1275	0	0	no
GPN1	4	-1.1231	0	0	no
RPL37A	4	-1.1191	0	0	no
NARS	4	-1.1144	0	0	no
GPN2	4	-1.1097	0	0	no
MED11	4	-1.1093	0	0	no
RPLP2	4	-1.1007	0	0	no
MED14	4	-1.097	0	0	no
RPL18	4	-1.096	0	0	no
ID1	4	-1.095	0	0	no
POLR2D	4	-1.092	0	0	no
POLR2I	4	-1.0877	0	0	no
NIP7	4	-1.0865	0	0	no
RPL8	4	-1.0831	0	0	no
GMNN	4	-1.0703	0	0	no
TBL1XR1	4	-1.068	0	0	no
RPL34	4	-1.0609	0	0	no
NAPA	4	-1.057	0	0	no
GNL2	4	-1.056	0	0	no
RPF2	4	-1.0554	0	0	no
MAT2A	4	-1.0513	0	0	no
CTDP1	4	-1.0501	0	0	no
RPL31	4	-1.05	0	0	yes
POLR2J	4	-1.0453	0	0	no
RPL18A	4	-1.0419	0	0	no
TAF12	4	-1.0404	0	0	no
SUPT6H	4	-1.0388	0	0	yes
RSL24D1	4	-1.0343	0	0	no
ATXN7L3	4	-1.0195	0	0	no
RPL9	4	-1.015	0	0	no
RPL23	4	-1.0127	0	0	no
JUNB	4	-1.0081	0	0	no
EFTUD1	4	-1.0031	5.2315e-05	0.0040161	no
CEBPZ	4	-1.0026	5.2315e-05	0.0040161	no
RPL24	4	-1.0005	5.2315e-05	0.0040161	yes
FBXW7	4	-0.99828	5.2315e-05	0.0040161	no
NSA2	4	-0.99514	5.2315e-05	0.0040161	no
FOSL1	4	-0.99209	5.2315e-05	0.0040161	no
PIK3CA	4	-0.98517	5.2315e-05	0.0040161	no
RPL23A	4	-0.98297	5.2315e-05	0.0040161	no
RPL13	4	-0.97788	5.2315e-05	0.0040161	yes
GATA6	4	-0.97683	5.2315e-05	0.0040161	no
MEN1	4	-0.97517	5.2315e-05	0.0040161	no
RPL35	4	-0.97406	5.2315e-05	0.0040161	no
MED21	4	-0.97009	5.2315e-05	0.0040161	no
RPL27	4	-0.96874	5.2315e-05	0.0040161	no
RPL5	4	-0.96731	5.2315e-05	0.0040161	no
CDC7	4	-0.96087	5.2315e-05	0.0040161	no
HMGCS1	4	-0.95552	5.2315e-05	0.0040161	no
RPLP0	4	-0.95409	5.2315e-05	0.0040161	no
MED28	4	-0.95289	5.2315e-05	0.0040161	no
ZMYND8	4	-0.95027	5.2315e-05	0.0040161	no
MED7	4	-0.94611	5.2315e-05	0.0040161	no
TANGO6	4	-0.94311	5.2315e-05	0.0040161	no
NXF1	4	-0.94075	5.2315e-05	0.0040161	no
GATAD2A	4	-0.93955	0.00010463	0.0069686	no
RPL27A	4	-0.93937	0.00010463	0.0069686	yes
NLE1	4	-0.93833	0.00010463	0.0069686	no
SDAD1	4	-0.93753	0.00010463	0.0069686	no
DAD1	4	-0.92627	0.00010463	0.0069686	yes
PAK1IP1	4	-0.92555	0.00010463	0.0069686	no
SUPT5H	4	-0.91643	0.00010463	0.0069686	no
DOT1L	4	-0.91605	0.00010463	0.0069686	no
USP22	4	-0.91096	0.00010463	0.0069686	no
NF2	4	-0.9104	0.00010463	0.0069686	no
PDRG1	4	-0.90885	0.00010463	0.0069686	no
MED8	4	-0.90496	0.00010463	0.0069686	no
UBE2N	4	-0.90465	0.00010463	0.0069686	no
KMT2A	4	-0.90299	0.00010463	0.0069686	no
GBF1	4	-0.89746	0.00010463	0.0069686	no
MAK16	4	-0.89742	0.00010463	0.0069686	no
RPL21	4	-0.89426	0.00010463	0.0069686	no
POLR2K	4	-0.88701	0.00010463	0.0069686	no
EHMT1	4	-0.88169	0.00010463	0.0069686	no
FOXC1	4	-0.87485	0.00010463	0.0069686	no
GLTSCR2	4	-0.87414	0.00010463	0.0069686	no
MED19	4	-0.86875	0.00010463	0.0069686	no
TOP2A	4	-0.86471	0.00010463	0.0069686	no
UBA1	4	-0.85304	0.00010463	0.0069686	no
LSG1	4	-0.85221	0.00010463	0.0069686	no
RNF128	4	-0.84865	0.00010463	0.0069686	no
MED27	4	-0.84796	0.00010463	0.0069686	no
ABCF1	4	-0.84476	0.00010463	0.0069686	no
ZNF532	4	-0.83875	0.00010463	0.0069686	no
HOXA13	4	-0.83499	0.00010463	0.0069686	no
URI1	4	-0.83497	0.00010463	0.0069686	no
WDR74	4	-0.83197	0.00010463	0.0069686	no
THOC2	4	-0.83093	0.00010463	0.0069686	no
MTOR	4	-0.82899	0.00010463	0.0069686	no
RPL10	4	-0.82772	0.00010463	0.0069686	no
C21orf59	4	-0.82752	0.00010463	0.0069686	no
RPL32	4	-0.82733	0.00010463	0.0069686	no
MED17	4	-0.81846	0.00015694	0.010169	no
UXT	4	-0.8176	0.00015694	0.010169	no
DIS3	4	-0.80706	0.00015694	0.010169	no
TAF1	4	-0.80465	0.00015694	0.010169	no
RPL7L1	4	-0.8042	0.00015694	0.010169	no
PPAN	4	-0.79944	0.00020926	0.0125	no
EIF1AX	4	-0.79769	0.00020926	0.0125	no
RPF1	4	-0.79732	0.00020926	0.0125	no
CFL1	4	-0.79549	0.00020926	0.0125	no
MED10	4	-0.79424	0.00020926	0.0125	no
TICRR	4	-0.79335	0.00020926	0.0125	no
XRCC5	4	-0.79233	0.00020926	0.0125	no
NPC1	4	-0.79091	0.00020926	0.0125	no
SARS	4	-0.78946	0.00020926	0.0125	no
PES1	4	-0.78793	0.00020926	0.0125	no
TIPARP	4	-0.78786	0.00020926	0.0125	no
NAB1	4	-0.7863	0.00020926	0.0125	no
RPL30	4	-0.78536	0.00020926	0.0125	no
HSPD1	4	-0.78528	0.00020926	0.0125	no
ALG11	4	-0.78411	0.00020926	0.0125	no
TADA3	4	-0.78005	0.00020926	0.0125	no
RPL7	4	-0.77925	0.00020926	0.0125	no
THOC1	4	-0.77895	0.00020926	0.0125	no
RPL37	4	-0.77623	0.00026157	0.015152	no
MED23	4	-0.77095	0.00031389	0.018072	no
MARS	4	-0.77027	0.00031389	0.018072	no
DDX39B	4	-0.76779	0.0003662	0.020958	no
RPL13A	4	-0.7616	0.00041852	0.022727	no
CHEK1	4	-0.76141	0.00041852	0.022727	no
RUVBL2	4	-0.76038	0.00041852	0.022727	yes
ZC3H18	4	-0.75733	0.00041852	0.022727	no
POLR1C	4	-0.75164	0.00041852	0.022727	no
ALYREF	4	-0.74929	0.00041852	0.022727	yes
MED15	4	-0.74897	0.00041852	0.022727	no
MDN1	4	-0.74551	0.00041852	0.022727	no
MED16	4	-0.74525	0.00041852	0.022727	no
RPL3	4	-0.74455	0.00041852	0.022727	no
NOP2	4	-0.74447	0.00041852	0.022727	no
RPL15	4	-0.74351	0.00041852	0.022727	yes
SBDS	4	-0.74244	0.00041852	0.022727	no
RPL35A	4	-0.73982	0.00041852	0.022727	no
RRP1	4	-0.73748	0.00047083	0.02507	no
CHAF1B	4	-0.73688	0.00047083	0.02507	no
MED24	4	-0.73597	0.00047083	0.02507	no
POLR2J3	4	-0.73584	0.00047083	0.02507	no
POLR2E	4	-0.73426	0.00047083	0.02507	yes
ESRRA	4	-0.71755	0.00073241	0.037135	no
NOP16	4	-0.7146	0.00078472	0.039578	no
RPL4	4	-0.71308	0.00078472	0.039578	no
NOL12	4	-0.7072	0.00083704	0.041558	no
CABIN1	4	-0.70197	0.00083704	0.041558	no
RPL12	4	-0.70051	0.00083704	0.041558	no
MED9	4	-0.70022	0.00083704	0.041558	no
NFIC	4	-0.69937	0.00083704	0.041558	no
CCNL1	4	-0.69606	0.00083704	0.041558	no
RPAP1	4	-0.69492	0.00088935	0.043702	no
DDX54	4	-0.69233	0.00088935	0.043702	no
DUX4	4	-0.6883	0.00088935	0.043702	no
YRDC	4	-0.68695	0.00088935	0.043702	no
UPF1	4	-0.68467	0.00094167	0.044335	no
ZMYM2	4	-0.68293	0.00094167	0.044335	no
DNAJC21	4	-0.6825	0.00094167	0.044335	no
RRP15	4	-0.68058	0.00094167	0.044335	no
MAPKAP1	4	-0.67784	0.0010463	0.048544	no
EIF1	4	-0.6777	0.0010463	0.048544	no
ETF1	4	-0.6774	0.0010463	0.048544	no
TBP	4	-0.67296	0.0010986	0.04918	no
PWP1	4	-0.66987	0.0010986	0.04918	no
PRRC2A	4	-0.6673	0.0010986	0.04918	no
HMGB1	4	-0.66456	0.0010986	0.04918	no
CSNK2B	4	-0.66454	0.0010986	0.04918	no
NMD3	4	-0.66386	0.0010986	0.04918	no
EIF1AD	4	-0.65912	0.0010986	0.04918	no
PRIM2	4	-0.65822	0.0010986	0.04918	no
KCNK5	4	-0.6581	0.0010986	0.04918	no
SMARCD1	4	-0.65694	0.0010986	0.04918	no
COPA	4	-0.65506	0.0010986	0.04918	no
IPO5	4	-0.65475	0.0010986	0.04918	no
SRSF2	4	-0.65402	0.0010986	0.04918	no
MED31	4	-0.65292	0.0010986	0.04918	no
CDCA8	4	-0.65291	0.0010986	0.04918	no
AAMP	4	-0.65261	0.0011509	0.051044	no
WASH1	4	-0.65178	0.0011509	0.051044	no
KRT18	4	-0.6479	0.0012032	0.052273	no
RNF146	4	-0.64704	0.0012032	0.052273	no
APC	4	-0.64419	0.0012032	0.052273	no
FAM83H	4	-0.64132	0.0012032	0.052273	no
CSNK2A1	4	-0.63742	0.0013079	0.05531	no
SRSF10	4	-0.63733	0.0013079	0.05531	yes
FBL	4	-0.63729	0.0013079	0.05531	no
WEE1	4	-0.63622	0.0013079	0.05531	no
HNRNPL	4	-0.63594	0.0013079	0.05531	no
BRD4	4	-0.63591	0.0013079	0.05531	no
ALG2	4	-0.63585	0.0013079	0.05531	no
SETD2	4	-0.63576	0.0013079	0.05531	no
RPS8	4	-0.63375	0.0013079	0.05531	no
NEK9	4	-0.63064	0.0013079	0.05531	no
RPL10A	4	-0.62834	0.0013602	0.055675	no
COPZ1	4	-0.62807	0.0013602	0.055675	no
PLK1	4	-0.62424	0.0014125	0.057082	no
SRSF11	4	-0.62393	0.0014125	0.057082	no
MED26	4	-0.618	0.0015694	0.063291	no
POLR1D	4	-0.61143	0.0016218	0.064449	no
AKT1	4	-0.60638	0.0016218	0.064449	no
CDK1	4	-0.60609	0.0016218	0.064449	no
TMED10	4	-0.60583	0.0016218	0.064449	yes
LDB1	4	-0.60428	0.0016218	0.064449	no
RPS15	4	-0.60363	0.0016741	0.065708	no
CDK13	4	-0.6021	0.0016741	0.065708	no
SYVN1	4	-0.60194	0.0016741	0.065708	no
FTSJ3	4	-0.60065	0.0016741	0.065708	no
RRAGC	4	-0.59934	0.0016741	0.065708	no
ZNF644	4	-0.59727	0.0016741	0.065708	no
MED18	4	-0.59431	0.001831	0.069444	no
HDAC7	4	-0.59428	0.001831	0.069444	no
NR2F2	4	-0.59417	0.001831	0.069444	no
RPL7A	4	-0.59415	0.001831	0.069444	no
NEMF	4	-0.59391	0.001831	0.069444	no
UBR5	4	-0.59326	0.001831	0.069444	no
DDOST	4	-0.59319	0.001831	0.069444	yes
IGF1R	4	-0.59162	0.001831	0.069444	no
WDR12	4	-0.59062	0.0018833	0.070866	no
MRTO4	4	-0.58893	0.0019357	0.071845	no
FOXJ3	4	-0.58736	0.001988	0.072937	no
AGO2	4	-0.58616	0.001988	0.072937	no
RSL1D1	4	-0.58584	0.001988	0.072937	no
SUPT16H	4	-0.58573	0.001988	0.072937	yes
NIFK	4	-0.58429	0.001988	0.072937	no
ZNF626	4	-0.58401	0.001988	0.072937	no
NCL	4	-0.58301	0.0020926	0.075472	yes
NFE2L2	4	-0.58239	0.0020926	0.075472	no
SLC4A7	4	-0.58232	0.0020926	0.075472	no
POLR2H	4	-0.58169	0.0020926	0.075472	no
RPL6	4	-0.57948	0.0021972	0.078067	no
DHDDS	4	-0.5722	0.0023542	0.082873	no
CEBPB	4	-0.56988	0.0023542	0.082873	no
MED29	4	-0.56785	0.0024065	0.084249	no
TAF10	4	-0.5639	0.0026157	0.08881	no
WDR1	4	-0.55501	0.002825	0.094737	no
DDX24	4	-0.55375	0.0029296	0.09622	no
CRAMP1L	4	-0.55177	0.0029296	0.09622	no
HSP90B1	4	-0.55016	0.0029296	0.09622	no
MEF2D	4	-0.55001	0.0029296	0.09622	no
BCL2L1	4	-0.549	0.0029296	0.09622	no
FLCN	4	-0.54824	0.0029296	0.09622	no
RICTOR	4	-0.54814	0.0029296	0.09622	no
SCYL1	4	-0.54752	0.0029296	0.09622	no
ZNF521	4	-0.54709	0.0029296	0.09622	no
CARS	4	-0.54569	0.0029296	0.09622	no
BRPF1	4	-0.54538	0.0029296	0.09622	no
EIF5B	4	-0.54529	0.0029296	0.09622	no
PFDN6	4	-0.54433	0.002982	0.097603	no
SLC39A7	4	-0.54432	0.002982	0.097603	no
AURKB	4	-0.54003	0.0030866	0.1	no
PFDN2	4	-0.54	0.0030866	0.1	no
TTF1	4	-0.53769	0.0030866	0.1	no
SETDB1	4	-0.5376	0.0030866	0.1	no
EIF6	4	-0.53674	0.0031389	0.10101	no
SRRT	4	-0.53669	0.0031389	0.10101	no
NOC2L	4	-0.53586	0.0031389	0.10101	no
XRCC6	4	-0.53476	0.0031912	0.10235	no
C19orf53	4	-0.53356	0.0032435	0.10316	no
GTF3A	4	-0.53182	0.0032435	0.10316	no
RRM1	4	-0.53114	0.0032435	0.10316	no
CSNK1A1	4	-0.52897	0.0032435	0.10316	no
QARS	4	-0.52768	0.0033482	0.10526	no
TAF2	4	-0.52527	0.0033482	0.10526	no
TFAP4	4	-0.52369	0.0034005	0.10656	no
ECT2	4	-0.52098	0.0036097	0.11147	no
ARID4A	4	-0.51919	0.003662	0.1129	no
DDX55	4	-0.51783	0.0037144	0.11433	no
ASXL2	4	-0.51402	0.003819	0.11661	no
EIF5	4	-0.51389	0.003819	0.11661	no
TPT1	4	-0.51313	0.003819	0.11661	no
RPS9	4	-0.51212	0.003819	0.11661	no
POLR1B	4	-0.51002	0.0038713	0.11802	no
LOC100507462	4	-0.50953	0.0039236	0.11924	no
UPF2	4	-0.50736	0.0040806	0.12187	no
NOL8	4	-0.50693	0.0040806	0.12187	no
LAMTOR2	4	-0.50616	0.0040806	0.12187	no
NPLOC4	4	-0.50342	0.0040806	0.12187	no
SPCS3	4	-0.50335	0.0040806	0.12187	no
KARS	4	-0.50304	0.0040806	0.12187	no
KPNA4	4	-0.50112	0.0041329	0.12286	no
PA2G4	4	-0.50037	0.0041329	0.12286	no
COPB1	4	-0.50031	0.0041329	0.12286	no
MLLT1	4	-0.50018	0.0041852	0.12403	no
TIMELESS	4	-0.49926	0.0041852	0.12403	no
ATF7	4	-0.49872	0.0042375	0.125	no
RRN3	4	-0.49848	0.0042375	0.125	no
RRS1	4	-0.49761	0.0042375	0.125	no
ENY2	4	-0.49488	0.0042898	0.12635	no
NUS1	4	-0.49141	0.0044468	0.12977	no
RBM39	4	-0.49133	0.0044468	0.12977	yes
EIF2S2	4	-0.49123	0.0044468	0.12977	no
UFD1L	4	-0.49024	0.0044991	0.1307	no
PELP1	4	-0.49003	0.0044991	0.1307	no
PPAN-P2RY11	4	-0.48943	0.0044991	0.1307	no
MYBBP1A	4	-0.48724	0.0045514	0.13142	no
EEF2	4	-0.48626	0.0045514	0.13142	no
PRC1	4	-0.48524	0.0045514	0.13142	no
UBTF	4	-0.48472	0.0045514	0.13142	yes
ELK3	4	-0.48321	0.0046037	0.13253	no
SLC12A7	4	-0.48201	0.004656	0.13284	no
RPS4X	4	-0.48171	0.004656	0.13284	no
ASH1L	4	-0.48129	0.004656	0.13284	no
BRIX1	4	-0.48005	0.0047083	0.13393	no
GINS2	4	-0.47568	0.0049176	0.13824	no
DNA2	4	-0.47448	0.0049699	0.1395	no
XPO5	4	-0.47262	0.0051269	0.14244	no
NOP56	4	-0.47118	0.0051269	0.14244	no
CPSF6	4	-0.47102	0.0051269	0.14244	no
FUS	4	-0.46955	0.0052315	0.14472	yes
ARCN1	4	-0.46704	0.0054408	0.14921	no
CTNNB1	4	-0.46601	0.0054931	0.15	no
GLIS2	4	-0.4654	0.0054931	0.15	no
COPE	4	-0.46492	0.0054931	0.15	no
USP9X	4	-0.46216	0.0055454	0.15121	yes
DTL	4	-0.46142	0.0055977	0.15242	no
GREB1L	4	-0.46043	0.00565	0.15319	no
DDX27	4	-0.46037	0.00565	0.15319	no
RPS3A	4	-0.46027	0.00565	0.15319	no
UHRF1	4	-0.45919	0.0057023	0.15439	no
RPS26	4	-0.45878	0.0057546	0.15559	no
TOPBP1	4	-0.45771	0.005807	0.15612	no
NSD1	4	-0.45656	0.0058593	0.15664	no
POLR3B	4	-0.45649	0.0058593	0.15664	no
GSPT1	4	-0.45585	0.0058593	0.15664	no
PIK3CB	4	-0.45566	0.0058593	0.15664	no
EGFR	4	-0.45251	0.0061208	0.16273	no
TAF3	4	-0.45207	0.0061732	0.16366	no
DDX56	4	-0.45199	0.0061732	0.16366	no
EBNA1BP2	4	-0.45108	0.0062778	0.16506	no
PPP1R11	4	-0.45085	0.0062778	0.16506	no
BPTF	4	-0.45084	0.0062778	0.16506	no
NFIA	4	-0.45073	0.0062778	0.16506	no
MBD2	4	-0.45072	0.0062778	0.16506	no
MED22	4	-0.44991	0.0063301	0.16598	no
HIST1H1E	4	-0.44769	0.0065394	0.17077	no
UBE2Q1	4	-0.44727	0.0065917	0.1719	no
NVL	4	-0.44678	0.006644	0.17302	no
RBX1	4	-0.44355	0.0069579	0.17973	no
SYNM	4	-0.44245	0.0070102	0.18048	no
AARS	4	-0.4413	0.0070625	0.18048	no
FAU	4	-0.44123	0.0070625	0.18048	no
HIST2H3D	4	-0.44024	0.0070625	0.18048	no
NABP2	4	-0.43971	0.0070625	0.18048	no
OSBPL9	4	-0.43886	0.0071148	0.18061	no
PPP1R2	4	-0.43854	0.0071148	0.18061	no
DNAJA1	4	-0.43851	0.0071148	0.18061	yes
PIBF1	4	-0.43812	0.0071148	0.18061	no
DGCR8	4	-0.43781	0.0071148	0.18061	no
MORC4	4	-0.43709	0.0072195	0.18302	no
NDUFA13	4	-0.43647	0.0073241	0.1847	yes
PBRM1	4	-0.43554	0.0074287	0.18635	no
USP10	4	-0.43418	0.0074287	0.18635	no
UFC1	4	-0.43405	0.007481	0.18717	no
ADNP	4	-0.43383	0.007481	0.18717	yes
IARS	4	-0.43362	0.0075857	0.18905	no
LCOR	4	-0.43354	0.0075857	0.18905	no
EEF1A1	4	-0.43267	0.007638	0.18986	no
SMC2	4	-0.43079	0.0077949	0.19103	no
RPS10	4	-0.43077	0.0077949	0.19103	yes
RPS15A	4	-0.42978	0.0078996	0.19162	yes
BAG6	4	-0.42974	0.0078996	0.19162	no
NFYA	4	-0.42953	0.0078996	0.19162	no
ATXN7	4	-0.42929	0.0079519	0.19241	no
MTA2	4	-0.42893	0.0080042	0.19245	no
SATB2	4	-0.42818	0.0081611	0.19524	no
SMG1	4	-0.42739	0.0081611	0.19524	no
HDAC4	4	-0.42661	0.0082134	0.19554	no
CCNA2	4	-0.42651	0.0082134	0.19554	no
CHERP	4	-0.4263	0.0082134	0.19554	no
IRF2BP2	4	-0.4262	0.0082658	0.19554	no
GTF2E2	4	-0.42602	0.0082658	0.19554	no
C9orf114	4	-0.42597	0.0082658	0.19554	no
RBM47	4	-0.42575	0.0082658	0.19554	no
ZNRD1	4	-0.42565	0.0082658	0.19554	no
JUND	4	-0.42483	0.0083181	0.1963	no
DDX49	4	-0.42441	0.0084227	0.19779	no
RPN1	4	-0.42436	0.0084227	0.19779	yes
TAF1C	4	-0.42427	0.0084227	0.19779	no
STT3B	4	-0.42356	0.0084227	0.19779	no
RPL36A-HNRNPH2	4	-0.42048	0.0087366	0.20316	no
ATF7IP	4	-0.42045	0.0087366	0.20316	no
XRN2	4	-0.42031	0.0087366	0.20316	no
PRR20E	4	-0.42025	0.0087366	0.20316	no
F8A3	4	-0.41889	0.0088935	0.20578	no
TAF7	4	-0.41868	0.0088935	0.20578	no
LARS	4	-0.41843	0.0088935	0.20578	no
RRAGA	4	-0.41837	0.0089459	0.20578	no
WIZ	4	-0.41729	0.0089459	0.20578	no
LIN52	4	-0.41722	0.0089459	0.20578	no
MTBP	4	-0.41717	0.0089982	0.20624	no
THOC5	4	-0.41688	0.0089982	0.20624	no
SURF6	4	-0.41562	0.0092597	0.21021	no
SLC25A28	4	-0.41503	0.0092597	0.21021	no
COPB2	4	-0.41472	0.0093121	0.2104	no
DDX17	4	-0.41422	0.009469	0.21269	yes
TIPIN	4	-0.41366	0.0095736	0.21304	no
TAF6	4	-0.41213	0.0096783	0.21363	no
EML4	4	-0.4119	0.0096783	0.21363	no
GTF2F2	4	-0.41179	0.0096783	0.21363	no
SIK2	4	-0.41171	0.0096783	0.21363	no
PSIP1	4	-0.41158	0.0096783	0.21363	no
KRT19	4	-0.41135	0.0096783	0.21363	no
FSD1	4	-0.41134	0.0096783	0.21363	no
BTBD9	4	-0.4109	0.0097306	0.21453	no
TCF25	4	-0.41023	0.0098352	0.2156	no
TCEB3C	4	-0.41022	0.0098352	0.2156	no
PSMD10	4	-0.41021	0.0098352	0.2156	no
FNTB	4	-0.40982	0.010044	0.21968	no
BCL2	4	-0.40595	0.010463	0.22676	no
PTBP1	4	-0.40578	0.010515	0.22763	yes
SSBP4	4	-0.40421	0.010672	0.22999	no
CDC37	4	-0.40372	0.010672	0.22999	no
CERS2	4	-0.4034	0.010725	0.23086	no
BRF1	4	-0.40198	0.011091	0.23634	no
UTP11L	4	-0.40139	0.011091	0.23634	no
ZFC3H1	4	-0.40126	0.011091	0.23634	no
VIM	4	-0.39999	0.011195	0.23804	yes
ATMIN	4	-0.39648	0.011719	0.24697	no
PIK3R2	4	-0.39516	0.011875	0.24836	no
SLTM	4	-0.39446	0.011875	0.24836	no
CXXC1	4	-0.39354	0.011875	0.24836	no
CNOT2	4	-0.39281	0.012085	0.25163	no
RPA1	4	-0.39131	0.012242	0.25435	no
SPATA5	4	-0.39034	0.012399	0.25705	no
GLTSCR1	4	-0.39014	0.012451	0.25782	no
PRR20B	4	-0.38969	0.012503	0.25782	no
IPPK	4	-0.38955	0.012503	0.25782	no
ASF1A	4	-0.38856	0.012556	0.25834	no
WDR55	4	-0.38732	0.012713	0.26129	no
ADGRF4	4	-0.38662	0.012817	0.26259	no
RAB7A	4	-0.38438	0.013445	0.27311	no
RPS11	4	-0.38145	0.014125	0.28216	no
ARIH1	4	-0.3811	0.014125	0.28216	no
NFYC	4	-0.38034	0.014177	0.28216	no
MYLIP	4	-0.38025	0.014177	0.28216	no
FBXL19	4	-0.38012	0.01423	0.28216	no
MYO9B	4	-0.37985	0.01423	0.28216	no
DDX51	4	-0.37976	0.01423	0.28216	no
RPS25	4	-0.37967	0.01423	0.28216	yes
IRS2	4	-0.37949	0.01423	0.28216	no
EXOSC9	4	-0.37844	0.014387	0.2838	no
MAPKAPK5	4	-0.37841	0.014387	0.2838	no
AMOTL2	4	-0.37836	0.014439	0.28454	no
HSPA13	4	-0.37802	0.014491	0.28469	no
ISG20L2	4	-0.37789	0.014491	0.28469	no
SUGP2	4	-0.37756	0.014491	0.28469	no
PRPF38A	4	-0.37586	0.014753	0.28673	no
RPL28	4	-0.37512	0.014857	0.28745	no
CHMP2A	4	-0.37375	0.015119	0.29192	no
FURIN	4	-0.37318	0.015224	0.29246	no
HSPA8	4	-0.37262	0.015381	0.29488	no
EIF4ENIF1	4	-0.37259	0.015381	0.29488	no
ATP13A1	4	-0.37216	0.015538	0.29711	yes
BCCIP	4	-0.37106	0.01559	0.29711	no
PRPF8	4	-0.37052	0.015904	0.30069	yes
PSENEN	4	-0.36965	0.015904	0.30069	no
RPS13	4	-0.36945	0.016008	0.30196	yes
WDR36	4	-0.36915	0.016113	0.30196	no
NOP58	4	-0.36901	0.016113	0.30196	no
SMC4	4	-0.36891	0.016113	0.30196	no
ORC6	4	-0.3678	0.016375	0.30566	no
TSSK6	4	-0.36776	0.016375	0.30566	no
SS18	4	-0.3662	0.016688	0.30881	no
SRSF3	4	-0.36612	0.016688	0.30881	yes
OSBPL1A	4	-0.365	0.016741	0.30918	no
JUN	4	-0.36484	0.016741	0.30918	no
RPS18	4	-0.3643	0.016793	0.30955	no
CCDC102B	4	-0.3641	0.016793	0.30955	no
YIPF5	4	-0.36364	0.016898	0.31118	no
SAP18	4	-0.36299	0.017107	0.31473	no
SLC4A10	4	-0.36271	0.017159	0.31483	no
SIAH2	4	-0.36246	0.017212	0.31483	no
LOC100652758	4	-0.36198	0.017212	0.31483	no
SMNDC1	4	-0.3618	0.017212	0.31483	no
CREBRF	4	-0.36174	0.017212	0.31483	no
PRRC2C	4	-0.36155	0.017264	0.31519	no
KLHDC3	4	-0.36119	0.017264	0.31519	no
NRIP1	4	-0.36089	0.017316	0.31584	no
RPS28	4	-0.36064	0.017369	0.31594	no
GPN3	4	-0.36062	0.017369	0.31594	no
ZNF687	4	-0.36006	0.017421	0.31594	no
BRD3	4	-0.35961	0.017421	0.31594	no
SEC16A	4	-0.3596	0.017421	0.31594	no
TWISTNB	4	-0.35904	0.017421	0.31594	no
CINP	4	-0.358	0.017526	0.31723	no
WDR46	4	-0.35748	0.017682	0.31917	no
H3F3A	4	-0.35722	0.017735	0.31921	no
ISL1	4	-0.35678	0.017735	0.31921	no
GOLGA1	4	-0.35587	0.017839	0.31959	no
NOLC1	4	-0.3556	0.017892	0.32022	no
ABCE1	4	-0.35497	0.018101	0.32306	no
RPS5	4	-0.35492	0.018101	0.32306	no
POLR3H	4	-0.35462	0.018153	0.32309	no
SPC24	4	-0.35422	0.018206	0.32312	no
UBB	4	-0.35422	0.018206	0.32312	no
RBM28	4	-0.35421	0.018206	0.32312	no
URB2	4	-0.35343	0.018415	0.32623	no
CUL4A	4	-0.35311	0.018467	0.32625	no
RPAP3	4	-0.35228	0.018519	0.32687	no
ZNF143	4	-0.35208	0.018676	0.32873	no
BRD9	4	-0.35178	0.018729	0.32904	no
CDX2	4	-0.35126	0.018833	0.32997	no
MLLT10	4	-0.35112	0.018833	0.32997	no
TSC22D1	4	-0.35023	0.019304	0.33699	no
GMPPB	4	-0.34959	0.019566	0.34062	no
USP47	4	-0.34872	0.019723	0.34149	no
PRTN3	4	-0.34848	0.019723	0.34149	no
STK35	4	-0.34816	0.019723	0.34149	no
HNRNPC	4	-0.34806	0.019723	0.34149	no
MED13	4	-0.34741	0.01988	0.34265	no
UBE2A	4	-0.34597	0.020037	0.34442	no
RPL14	4	-0.34536	0.020037	0.34442	no
UBA5	4	-0.34513	0.020037	0.34442	no
MTA1	4	-0.34466	0.020246	0.3474	no
BOP1	4	-0.34419	0.020298	0.34798	no
PHF12	4	-0.34382	0.020403	0.34853	no
RAB8A	4	-0.34374	0.020403	0.34853	no
IMP4	4	-0.34235	0.020664	0.35138	no
RPP38	4	-0.34231	0.020664	0.35138	no
NPEPPS	4	-0.3423	0.020664	0.35138	no
MBNL1	4	-0.3422	0.020717	0.35138	no
TBC1D22A	4	-0.34192	0.020769	0.35195	no
SIN3B	4	-0.34187	0.020821	0.35252	no
PTPN11	4	-0.34128	0.021031	0.35575	no
NEK6	4	-0.3407	0.021344	0.35915	no
RIOK3	4	-0.34062	0.021344	0.35915	no
MAPK14	4	-0.33928	0.021658	0.36284	no
KDSR	4	-0.33921	0.021658	0.36284	no
MBD3L2	4	-0.33882	0.021711	0.36308	no
CHD2	4	-0.33881	0.021711	0.36308	no
C17orf49	4	-0.3385	0.021868	0.36435	no
MAP1LC3B2	4	-0.33818	0.021868	0.36435	no
AHCYL1	4	-0.33802	0.02192	0.36435	no
SUPT7L	4	-0.33798	0.02192	0.36435	no
FCF1	4	-0.33795	0.021972	0.3649	no
EEF2KMT	4	-0.33771	0.022182	0.36742	no
TFAP2E	4	-0.33668	0.022286	0.36851	no
PUM1	4	-0.33663	0.022286	0.36851	no
TTC4	4	-0.33627	0.022391	0.36928	no
CEPT1	4	-0.33541	0.022705	0.37317	no
DHRS3	4	-0.3353	0.022757	0.37371	no
PWP2	4	-0.3349	0.022809	0.37425	no
RIC1	4	-0.33476	0.022862	0.37446	no
SLC30A5	4	-0.33473	0.022862	0.37446	no
GLTSCR1L	4	-0.33203	0.023228	0.37949	no
RFXANK	4	-0.33202	0.023228	0.37949	no
BANP	4	-0.33181	0.023228	0.37949	no
SFT2D3	4	-0.33167	0.02328	0.38002	no
NOC3L	4	-0.33123	0.023385	0.38103	no
RPS27	4	-0.33057	0.023646	0.38208	no
CT45A6	4	-0.3301	0.023751	0.38235	no
ASAP2	4	-0.32986	0.023856	0.38255	no
SHC1	4	-0.3298	0.023856	0.38255	no
NOL9	4	-0.32928	0.024013	0.3836	no
KIAA1683	4	-0.32926	0.024013	0.3836	no
SPCS2	4	-0.32793	0.024117	0.3836	no
POLR3D	4	-0.32776	0.02417	0.3836	no
TRIM11	4	-0.32766	0.02417	0.3836	no
COPG1	4	-0.32761	0.02417	0.3836	no
MBNL2	4	-0.32744	0.02417	0.3836	no
POLR3F	4	-0.32721	0.024222	0.3836	no
YIPF6	4	-0.32717	0.024222	0.3836	no
CTNNBL1	4	-0.32651	0.024326	0.3843	no
LAMTOR3	4	-0.32641	0.024326	0.3843	no
N6AMT2	4	-0.32627	0.024326	0.3843	no
HINFP	4	-0.32561	0.024431	0.385	no
CMIP	4	-0.32551	0.024431	0.385	no
SERPINB13	4	-0.32539	0.024483	0.38506	no
RGP1	4	-0.32537	0.024483	0.38506	no
RPS17	4	-0.32511	0.024536	0.38506	no
TM7SF2	4	-0.32457	0.024797	0.38789	no
KRAS	4	-0.32425	0.02485	0.38839	no
PTPN14	4	-0.32358	0.025059	0.38929	no
SEL1L	4	-0.32356	0.025111	0.38929	no
ARF4	4	-0.32353	0.025111	0.38929	no
LRRC42	4	-0.32325	0.025373	0.39176	no
NPIPB9	4	-0.3222	0.025687	0.39438	no
ACAA2	4	-0.322	0.025739	0.39486	no
ASB7	4	-0.32172	0.025791	0.39535	no
TMPRSS6	4	-0.32135	0.025948	0.39712	no
PRR20C	4	-0.32115	0.026105	0.39888	no
KIF11	4	-0.32003	0.026471	0.40287	no
GINS1	4	-0.3195	0.026681	0.40573	no
RPN2	4	-0.31925	0.02689	0.40744	yes
SERPINB11	4	-0.31903	0.026942	0.40744	no
ZNF622	4	-0.31884	0.026995	0.40758	no
RPL39	4	-0.3186	0.027047	0.40773	no
SETD8	4	-0.31855	0.027047	0.40773	no
NPIPA1	4	-0.31831	0.027151	0.40866	no
CANX	4	-0.31828	0.027151	0.40866	yes
IL17D	4	-0.31787	0.027308	0.40973	no
PPL	4	-0.31733	0.027518	0.4103	no
UBAP2	4	-0.31729	0.027518	0.4103	no
HIST3H3	4	-0.31714	0.027518	0.4103	no
KIF5B	4	-0.31711	0.027518	0.4103	no
ZNF410	4	-0.31659	0.027675	0.41231	no
CBWD1	4	-0.31592	0.027832	0.41272	no
ANKLE1	4	-0.31551	0.027988	0.41345	no
XRN1	4	-0.31467	0.028407	0.41834	no
ZNF675	4	-0.31465	0.028407	0.41834	no
RCBTB1	4	-0.31438	0.028459	0.41878	no
SLC27A1	4	-0.31329	0.028826	0.42352	no
ZC3H11A	4	-0.31302	0.028982	0.42517	no
KPNB1	4	-0.31293	0.028982	0.42517	yes
VPS11	4	-0.31265	0.029087	0.42617	no
PHIP	4	-0.31252	0.029139	0.42617	no
SKP1	4	-0.31244	0.029139	0.42617	no
DET1	4	-0.31241	0.029139	0.42617	no
GPATCH4	4	-0.3122	0.029192	0.42628	no
SLC8B1	4	-0.31218	0.029192	0.42628	no
CERS1	4	-0.31166	0.029349	0.42792	no
MAML1	4	-0.31093	0.029558	0.42966	no
IER3IP1	4	-0.31036	0.02961	0.42976	no
POLR3E	4	-0.31021	0.02961	0.42976	no
RACGAP1	4	-0.30973	0.02982	0.43116	no
HDLBP	4	-0.30952	0.02982	0.43116	no
GRWD1	4	-0.30941	0.02982	0.43116	no
TAF1B	4	-0.3094	0.02982	0.43116	no
UFM1	4	-0.30921	0.029872	0.43127	no
C6orf52	4	-0.30895	0.029976	0.43245	no
TMA16	4	-0.30887	0.030133	0.43426	no
DAXX	4	-0.30869	0.030238	0.43426	no
SNRPG	4	-0.30866	0.030238	0.43426	no
RBMX	4	-0.30847	0.030238	0.43426	yes
CCDC86	4	-0.30771	0.030343	0.43511	no
RPAIN	4	-0.30727	0.0305	0.4355	no
AHDC1	4	-0.30694	0.030552	0.4355	no
CTDSP1	4	-0.30652	0.030552	0.4355	no
HAPLN4	4	-0.30624	0.030552	0.4355	no
ZCRB1	4	-0.3062	0.030552	0.4355	no
UTP3	4	-0.30508	0.030918	0.43875	no
RPS6KA3	4	-0.30494	0.030918	0.43875	no
UFL1	4	-0.30486	0.030918	0.43875	no
PDE4C	4	-0.30344	0.031441	0.44387	no
PLAA	4	-0.30321	0.031546	0.44436	no
VPS39	4	-0.30298	0.031598	0.44444	no
IMPACT	4	-0.30297	0.031598	0.44444	no
CLCC1	4	-0.30201	0.031912	0.44631	no
KXD1	4	-0.30195	0.031964	0.44631	no
ALG1	4	-0.30191	0.031964	0.44631	no
TMLHE	4	-0.30185	0.031964	0.44631	no
WNT7B	4	-0.30166	0.032017	0.44672	no
TNRC6B	4	-0.30081	0.032435	0.45058	no
PRKDC	4	-0.30063	0.032435	0.45058	yes
ISG15	4	-0.29948	0.032801	0.45219	no
COMMD5	4	-0.29943	0.032854	0.45219	no
UBE2K	4	-0.29933	0.032854	0.45219	no
LUC7L3	4	-0.29924	0.032906	0.45219	no
KIF23	4	-0.29916	0.032906	0.45219	no
RPLP1	4	-0.29916	0.032906	0.45219	no
RPS23	4	-0.29881	0.033011	0.45233	yes
KDM1B	4	-0.29877	0.033011	0.45233	no
TIGD5	4	-0.29775	0.033377	0.45539	no
ARMC6	4	-0.29731	0.033534	0.45688	no
SCD	4	-0.2971	0.033691	0.45836	yes
GNB1	4	-0.29679	0.033848	0.45952	no
CSK	4	-0.29667	0.033848	0.45952	no
PXDC1	4	-0.2965	0.033952	0.46061	no
POLR1E	4	-0.29642	0.034057	0.4617	no
GULP1	4	-0.29605	0.034266	0.46224	no
CILP2	4	-0.29598	0.034266	0.46224	no
PITPNB	4	-0.29566	0.034371	0.46268	no
SP2	4	-0.29556	0.034371	0.46268	no
PRR20A	4	-0.2953	0.034476	0.46376	no
C1orf27	4	-0.29527	0.034528	0.46381	no
EXOSC8	4	-0.29514	0.034528	0.46381	no
TTC22	4	-0.29432	0.034789	0.46569	no
RPS2	4	-0.29389	0.034894	0.46676	no
LRRC1	4	-0.29373	0.034946	0.46713	yes
KIAA0430	4	-0.29295	0.035156	0.46927	no
TSC1	4	-0.29262	0.035313	0.47071	no
FOXP4	4	-0.2926	0.035313	0.47071	no
SPRR2D	4	-0.2921	0.035365	0.47108	no
BHLHA9	4	-0.29075	0.035888	0.47563	no
LAS1L	4	-0.29071	0.03594	0.47563	no
MED25	4	-0.29014	0.036097	0.47563	no
MEF2BNB	4	-0.28958	0.036254	0.47563	no
CXCR3	4	-0.28951	0.036254	0.47563	no
STMND1	4	-0.2895	0.036254	0.47563	no
XPR1	4	-0.28948	0.036254	0.47563	no
ID2	4	-0.28905	0.036411	0.47648	no
GABRG3	4	-0.28899	0.036464	0.47648	no
BIRC5	4	-0.28886	0.036464	0.47648	no
USP40	4	-0.28881	0.036516	0.47648	no
AURKA	4	-0.28876	0.036568	0.47648	no
HMGCR	4	-0.28868	0.036568	0.47648	no
MPHOSPH6	4	-0.28866	0.036568	0.47648	no
MAGEB3	4	-0.28835	0.036725	0.47788	no
INSR	4	-0.28833	0.036725	0.47788	no
HIRA	4	-0.28814	0.03683	0.47859	no
CABYR	4	-0.28805	0.03683	0.47859	no
EIF3D	4	-0.28728	0.037091	0.48003	no
NPC2	4	-0.28726	0.037144	0.48038	no
MARCH7	4	-0.28702	0.037196	0.48073	no
CCL17	4	-0.28632	0.037353	0.48243	no
SDS	4	-0.28592	0.03751	0.48381	no
KLF1	4	-0.2858	0.03751	0.48381	no
PNPLA2	4	-0.28535	0.037614	0.48483	no
OR13J1	4	-0.2852	0.037719	0.4852	no
NXF2	4	-0.28519	0.037719	0.4852	no
RPS12	4	-0.28507	0.037719	0.4852	no
ZNF597	4	-0.28408	0.038138	0.48764	no
MORF4L2	4	-0.28395	0.038138	0.48764	no
SEBOX	4	-0.28388	0.03819	0.48764	no
DNAJC11	4	-0.28385	0.03819	0.48764	yes
GPR149	4	-0.28371	0.038242	0.48798	no
RRP36	4	-0.28332	0.038399	0.48836	no
SNRNP35	4	-0.28331	0.038399	0.48836	no
TAF4	4	-0.28303	0.038504	0.48936	no
EPRS	4	-0.28283	0.038556	0.48938	no
CCDC59	4	-0.28273	0.038661	0.49038	no
TRIT1	4	-0.28245	0.039079	0.49405	no
TM9SF3	4	-0.28229	0.039132	0.49438	no
RIOK2	4	-0.28221	0.039184	0.49472	no
EFHC1	4	-0.28195	0.039341	0.49572	no
MMS22L	4	-0.28174	0.039393	0.49605	no
LRRC25	4	-0.2814	0.039707	0.49934	no
DERL2	4	-0.28125	0.039812	0.5	no
DNAH8	4	-0.28063	0.039969	0.50065	yes
ESPL1	4	-0.2801	0.04023	0.50098	no
WLS	4	-0.27991	0.040439	0.50291	no
ASB18	4	-0.27964	0.040649	0.50291	no
GMEB1	4	-0.27941	0.040649	0.50291	no
UBE4B	4	-0.27921	0.040701	0.50291	no
KIAA1586	4	-0.27915	0.040701	0.50291	no
FAM91A1	4	-0.27903	0.040701	0.50291	no
RAB35	4	-0.27893	0.040701	0.50291	no
LAT	4	-0.27768	0.041538	0.51028	no
SYNE3	4	-0.27687	0.042009	0.51277	no
NCAPD2	4	-0.27662	0.042009	0.51277	no
ANKRD52	4	-0.27659	0.042009	0.51277	no
RPS14	4	-0.27653	0.042009	0.51277	no
RNF126	4	-0.27647	0.042009	0.51277	no
MED14OS	4	-0.27632	0.04227	0.51432	no
PLEKHD1	4	-0.27516	0.043578	0.52489	no
USP37	4	-0.2751	0.043578	0.52489	no
ZNF7	4	-0.27482	0.043735	0.52645	no
TRRAP	4	-0.2743	0.043945	0.52797	no
MGAT1	4	-0.27412	0.044049	0.52823	no
ZXDC	4	-0.27394	0.044154	0.52849	no
TEAD1	4	-0.27386	0.044154	0.52849	yes
RPS6	4	-0.27376	0.044206	0.52879	no
UBE2V1	4	-0.27323	0.044311	0.52904	no
SERBP1	4	-0.27322	0.044311	0.52904	no
TSHZ1	4	-0.27314	0.044311	0.52904	no
SRRM1	4	-0.27297	0.04452	0.53088	no
AFF1	4	-0.27237	0.044886	0.53458	no
FOXK1	4	-0.272	0.044939	0.53487	no
DNM2	4	-0.27185	0.045095	0.53607	no
DRC1	4	-0.27174	0.045095	0.53607	no
HOMER3	4	-0.27141	0.045357	0.53784	no
MTUS2	4	-0.27141	0.045357	0.53784	no
ERMN	4	-0.27137	0.045357	0.53784	no
NCAPG	4	-0.27106	0.045566	0.53927	no
NOC4L	4	-0.27099	0.045619	0.53927	no
UQCRHL	4	-0.27089	0.045619	0.53927	no
LAMTOR1	4	-0.27084	0.045671	0.53956	no
RPA2	4	-0.27025	0.04588	0.54069	no
ARFRP1	4	-0.27018	0.04588	0.54069	no
TMEM57	4	-0.27011	0.04588	0.54069	no
CSNK2A2	4	-0.2701	0.04588	0.54069	no
GLYR1	4	-0.26986	0.046089	0.54149	no
ORAOV1	4	-0.26984	0.046089	0.54149	no
MLNR	4	-0.26976	0.046089	0.54149	no
CDK11B	4	-0.2697	0.046194	0.54238	no
PPIAL4C	4	-0.26933	0.046299	0.54289	no
TECTA	4	-0.2691	0.046351	0.54289	no
SLC5A5	4	-0.26898	0.046403	0.54317	no
TUBB4B	4	-0.26875	0.046665	0.54457	no
MAPK12	4	-0.2684	0.04677	0.54512	no
UNC13A	4	-0.2682	0.046874	0.54601	no
ZNF99	4	-0.26806	0.046979	0.54684	no
MCM5	4	-0.26775	0.047136	0.54739	no
RPS20	4	-0.26762	0.047397	0.54876	yes
DSG1	4	-0.26742	0.04745	0.54903	no
CHAF1A	4	-0.26701	0.047607	0.54985	no
MEF2B	4	-0.26691	0.047816	0.55127	no
CSNK2A3	4	-0.26656	0.047973	0.55183	no
NPIPA2	4	-0.26647	0.048025	0.55183	no
DUS2	4	-0.26637	0.048077	0.55183	no
AKT2	4	-0.26633	0.04813	0.55183	no
MAK	4	-0.26619	0.048182	0.55183	no
EFHD1	4	-0.26617	0.048182	0.55183	no
MAGT1	4	-0.26608	0.048182	0.55183	yes
CELF4	4	-0.26581	0.048234	0.5521	no
BCL7C	4	-0.26516	0.048548	0.55463	no
CD2BP2	4	-0.26513	0.048548	0.55463	no
TSR1	4	-0.26495	0.048601	0.55463	no
YTHDC2	4	-0.2648	0.048653	0.55489	no
CBX5	4	-0.2637	0.049438	0.56	no
ENTPD2	4	-0.26362	0.049438	0.56	no
ELFN2	4	-0.26353	0.049438	0.56	no
PRPF31	4	-0.26336	0.049542	0.56	no
RAB9B	4	-0.26316	0.049699	0.56	no
SKIDA1	4	-0.26315	0.049699	0.56	no
ATXN1L	4	-0.26294	0.049752	0.56	no
ZNF492	4	-0.26286	0.049752	0.56	no
TPX2	4	-0.26285	0.049804	0.56	no
THOC7	4	-0.26279	0.049804	0.56	no
HTT	4	-0.26268	0.049856	0.56019	no
ABHD10	4	-0.26252	0.049908	0.56019	no
NELFCD	4	-0.26236	0.050065	0.56126	no
GTF2F1	4	-0.26233	0.050065	0.56126	no
PSAP	4	-0.26218	0.050118	0.56126	no
CHURC1-FNTB	4	-0.26199	0.05017	0.56126	no
EFNA3	4	-0.26181	0.050222	0.56126	no
ZNF646	4	-0.26179	0.050222	0.56126	no
NUP50	4	-0.26163	0.050327	0.56126	yes
DNAJC14	4	-0.26138	0.050432	0.56203	no
EFTUD2	4	-0.2612	0.050536	0.56228	yes
PIGF	4	-0.26113	0.050589	0.56254	no
HIST1H1C	4	-0.26086	0.050693	0.56272	no
PPT2	4	-0.26062	0.05085	0.56381	no
ALG5	4	-0.26004	0.051164	0.56597	no
RFX5	4	-0.25993	0.051269	0.56615	no
ATP6V0E2	4	-0.25989	0.051269	0.56615	no
SRM	4	-0.25989	0.051269	0.56615	no
PGLS	4	-0.2597	0.051321	0.5664	no
URB1	4	-0.25909	0.051687	0.56839	no
CITED4	4	-0.25903	0.051739	0.56839	no
ARHGAP17	4	-0.25851	0.051949	0.56938	no
PMAIP1	4	-0.25812	0.052106	0.57012	no
SNRNP48	4	-0.25783	0.052263	0.57053	no
SLC14A2	4	-0.25763	0.052263	0.57053	no
ST7	4	-0.25759	0.052263	0.57053	no
BORA	4	-0.25734	0.052524	0.57241	no
LSM4	4	-0.25721	0.052629	0.57322	no
DROSHA	4	-0.25708	0.052733	0.57403	no
SLC25A42	4	-0.25648	0.052943	0.57524	no
PYGO2	4	-0.25637	0.052995	0.57524	no
AIF1	4	-0.25631	0.052995	0.57524	no
PCID2	4	-0.25526	0.054094	0.58352	no
GTF2H4	4	-0.255	0.054303	0.5838	no
ABHD5	4	-0.25472	0.05446	0.58516	no
IER2	4	-0.2543	0.054564	0.58596	no
SHCBP1	4	-0.2541	0.054721	0.58655	no
C1orf109	4	-0.2538	0.054931	0.58696	no
GATAD2B	4	-0.25317	0.055245	0.58722	yes
TAF1D	4	-0.25312	0.055245	0.58722	no
CT47A3	4	-0.2531	0.055297	0.58722	no
NFIB	4	-0.25309	0.055297	0.58722	no
GCLM	4	-0.25294	0.055454	0.58758	no
EIF4G2	4	-0.2529	0.055506	0.58781	no
RPL38	4	-0.25214	0.056029	0.59073	no
ELOVL5	4	-0.25204	0.056029	0.59073	no
FOXA1	4	-0.25203	0.056029	0.59073	no
BCKDK	4	-0.25191	0.056082	0.59096	no
DCUN1D3	4	-0.25155	0.0565	0.59233	no
THEM6	4	-0.25142	0.056552	0.59233	no
KRT74	4	-0.25141	0.056552	0.59233	no
KIF1BP	4	-0.25117	0.056709	0.59267	no
TRMT112	4	-0.25115	0.056709	0.59267	no
LONP1	4	-0.25109	0.056814	0.59344	no
ARNT	4	-0.25056	0.057023	0.59401	no
ZNF623	4	-0.25056	0.057023	0.59401	no
IRS1	4	-0.25045	0.057128	0.59434	no
PLK3	4	-0.25022	0.05718	0.59434	no
TRMT2B	4	-0.25008	0.05718	0.59434	no
COL5A3	4	-0.25004	0.05718	0.59434	no
ACSS1	4	-0.24988	0.057337	0.59565	no
PIH1D3	4	-0.2498	0.057494	0.59663	no
SUV420H1	4	-0.24963	0.057703	0.59751	no
KISS1	4	-0.24962	0.057703	0.59751	no
GLB1	4	-0.24947	0.05786	0.59816	no
DBF4	4	-0.24899	0.05807	0.6	no
CXorf49B	4	-0.24827	0.058436	0.60236	no
STAG1	4	-0.24825	0.058436	0.60236	no
FCRL6	4	-0.24795	0.058593	0.60236	no
RAB2A	4	-0.24791	0.058645	0.60236	no
SPARC	4	-0.24789	0.058645	0.60236	no
GJB2	4	-0.24773	0.058697	0.60258	no
MCM2	4	-0.24758	0.058907	0.60342	no
CDC42EP2	4	-0.24753	0.058907	0.60342	no
TSR2	4	-0.24738	0.059011	0.60342	no
PHF23	4	-0.24733	0.059011	0.60342	no
PPP1R12A	4	-0.24724	0.059168	0.60406	no
GDF15	4	-0.24707	0.059221	0.60406	no
LAGE3	4	-0.24706	0.059221	0.60406	no
FAM166A	4	-0.24694	0.059377	0.60533	no
ARL1	4	-0.24627	0.059901	0.60937	no
ZNF90	4	-0.2461	0.060005	0.60967	no
NUDC	4	-0.246	0.060058	0.60967	no
NPIPA3	4	-0.24566	0.060319	0.61026	no
LAMA5	4	-0.24536	0.060319	0.61026	no
TTLL5	4	-0.24528	0.060371	0.61026	no
NUDT21	4	-0.24524	0.060371	0.61026	no
ARAP3	4	-0.24518	0.060371	0.61026	no
FGF16	4	-0.24513	0.060424	0.61047	no
CDC42SE2	4	-0.245	0.060581	0.61076	no
DNAL4	4	-0.245	0.060581	0.61076	no
C17orf85	4	-0.24478	0.060738	0.61102	no
NKRF	4	-0.24474	0.06079	0.61102	no
TMEM203	4	-0.24457	0.060842	0.61102	no
ARRDC2	4	-0.24452	0.060895	0.61102	no
LAMA3	4	-0.24441	0.060999	0.6112	no
USP24	4	-0.24429	0.060999	0.6112	no
SPATA5L1	4	-0.24408	0.061052	0.6112	no
SSTR5	4	-0.24402	0.061052	0.6112	no
ZNF208	4	-0.24381	0.061104	0.6112	no
CPD	4	-0.24371	0.061104	0.6112	no
DTNA	4	-0.24349	0.061313	0.61137	no
ELL	4	-0.24344	0.061313	0.61137	no
OST4	4	-0.24341	0.061313	0.61137	no
PCDHGA11	4	-0.2431	0.061522	0.61183	no
KIF9	4	-0.24306	0.061627	0.61183	no
EIF2B3	4	-0.24284	0.061836	0.61212	no
TSPAN31	4	-0.24263	0.061836	0.61212	no
ZMYM4	4	-0.24247	0.061941	0.61284	no
LTV1	4	-0.2422	0.062046	0.61355	no
C11orf57	4	-0.24186	0.062412	0.61491	no
UBXN6	4	-0.24164	0.062516	0.61491	no
LLPH	4	-0.24158	0.062569	0.61491	no
SAFB2	4	-0.24155	0.062569	0.61491	no
CYP26A1	4	-0.24124	0.06283	0.61546	no
DNAJA2	4	-0.24123	0.06283	0.61546	no
C18orf32	4	-0.24117	0.06283	0.61546	no
TUBB8	4	-0.24114	0.062883	0.61546	no
NFKB1	4	-0.24103	0.063196	0.61711	no
ISCU	4	-0.24098	0.063301	0.61711	no
TCEAL5	4	-0.24081	0.063406	0.61711	no
TMEM116	4	-0.24081	0.063406	0.61711	no
F8A1	4	-0.24045	0.063824	0.62055	no
ECI2	4	-0.24025	0.064033	0.62064	no
NR6A1	4	-0.24023	0.064033	0.62064	no
SPIN4	4	-0.24022	0.064033	0.62064	no
PRR20D	4	-0.23999	0.064086	0.62064	no
ARAF	4	-0.23996	0.06419	0.62064	no
IRF2	4	-0.23983	0.064347	0.6209	no
ASB12	4	-0.23981	0.064347	0.6209	no
RAP2C	4	-0.23979	0.0644	0.62097	no
FETUB	4	-0.23977	0.064452	0.62097	no
FAM9B	4	-0.23976	0.064452	0.62097	no
MBD6	4	-0.23974	0.064504	0.62116	no
YBX1	4	-0.2395	0.064714	0.62192	no
PPP6R2	4	-0.23928	0.064975	0.62287	no
HSD11B1L	4	-0.23889	0.065289	0.62419	no
SERPINB4	4	-0.23882	0.065341	0.62419	no
PRPF3	4	-0.23879	0.065341	0.62419	no
FCGR1B	4	-0.23868	0.065341	0.62419	no
C2orf27B	4	-0.23851	0.065341	0.62419	no
PHLDB2	4	-0.23825	0.065446	0.62488	no
EXOSC5	4	-0.23801	0.065551	0.62494	no
TMEM161A	4	-0.23795	0.065551	0.62494	no
PTP4A2	4	-0.23781	0.06576	0.62494	no
UPF3A	4	-0.23775	0.06576	0.62494	no
TPM3	4	-0.23768	0.065812	0.62494	no
DNAJA3	4	-0.23764	0.065812	0.62494	no
TMEM114	4	-0.23751	0.065917	0.625	no
CT47A5	4	-0.23747	0.065917	0.625	no
CACHD1	4	-0.23738	0.065917	0.625	no
HNRNPF	4	-0.23727	0.066074	0.62556	no
SPON1	4	-0.2371	0.066283	0.62692	no
LYZL2	4	-0.2369	0.066545	0.62832	no
TUBA3C	4	-0.23688	0.066545	0.62832	no
WBP5	4	-0.23678	0.066754	0.62832	no
DNTTIP2	4	-0.23672	0.066754	0.62832	no
SNRPD1	4	-0.23669	0.066806	0.62832	no
C19orf44	4	-0.23667	0.066806	0.62832	no
OSBPL11	4	-0.23639	0.066806	0.62832	no
KAT7	4	-0.23635	0.066858	0.62832	no
CDC123	4	-0.23633	0.066858	0.62832	no
LAMTOR4	4	-0.2363	0.066858	0.62832	no
TMX3	4	-0.23624	0.066911	0.6285	no
PNPLA7	4	-0.23597	0.067015	0.62917	no
VPS4B	4	-0.23588	0.067225	0.62977	no
NPAT	4	-0.23585	0.067277	0.62977	no
RGMB	4	-0.23554	0.067539	0.6316	no
SLC37A3	4	-0.23554	0.067539	0.6316	no
SYT4	4	-0.23523	0.067852	0.63275	no
VPS36	4	-0.23523	0.067852	0.63275	no
RAD54L2	4	-0.23518	0.067905	0.63275	no
CFC1	4	-0.23483	0.068219	0.63275	no
SLC7A6OS	4	-0.23483	0.068219	0.63275	no
NANOGNB	4	-0.2348	0.068219	0.63275	no
HMSD	4	-0.23478	0.068219	0.63275	no
RNF149	4	-0.23469	0.068219	0.63275	no
ZMYM5	4	-0.23461	0.068323	0.63275	no
P2RX2	4	-0.23458	0.068323	0.63275	no
XPNPEP1	4	-0.23427	0.068585	0.63364	no
OR7E24	4	-0.23411	0.06869	0.63364	no
TAS2R19	4	-0.23401	0.068846	0.63364	no
FOXR2	4	-0.23397	0.068951	0.63364	no
SMIM13	4	-0.23395	0.068951	0.63364	no
NFKB2	4	-0.2339	0.068951	0.63364	no
MCM3AP	4	-0.23374	0.069108	0.63364	no
MGAT4D	4	-0.23359	0.06916	0.63364	no
OLR1	4	-0.23351	0.06916	0.63364	no
RAB6A	4	-0.23347	0.06916	0.63364	no
CDC45	4	-0.23333	0.06937	0.63364	no
C18orf25	4	-0.23328	0.06937	0.63364	no
CCDC89	4	-0.23326	0.069422	0.63364	no
THOC6	4	-0.23316	0.069527	0.63364	no
SGK223	4	-0.23311	0.069527	0.63364	no
POLR1A	4	-0.23291	0.069579	0.63364	no
OR2H2	4	-0.23282	0.069579	0.63364	no
SP110	4	-0.23273	0.069631	0.63381	no
CDC14B	4	-0.23247	0.069788	0.63382	no
AARD	4	-0.23244	0.069788	0.63382	no
TBC1D10A	4	-0.23225	0.069997	0.63382	no
MEF2BNB-MEF2B	4	-0.23222	0.069997	0.63382	no
ASCL4	4	-0.23183	0.070468	0.63525	no
HLA-DMB	4	-0.23178	0.070521	0.63525	no
AGBL1	4	-0.23175	0.070521	0.63525	no
RCC2	4	-0.2317	0.07073	0.63594	no
CXorf21	4	-0.23148	0.070939	0.63752	no
PANK3	4	-0.2311	0.071305	0.63855	no
SLC35E2B	4	-0.23105	0.07141	0.63855	no
NPM3	4	-0.23099	0.071567	0.63855	no
MAPK3	4	-0.23094	0.071619	0.63855	no
SERTAD2	4	-0.23087	0.071619	0.63855	no
IMP3	4	-0.2306	0.071828	0.63855	no
MAP3K2	4	-0.23055	0.071985	0.63855	no
SPANXA2	4	-0.23054	0.071985	0.63855	no
PIGA	4	-0.23051	0.072038	0.63855	no
HLA-DQA1	4	-0.23043	0.07209	0.63855	no
ADRM1	4	-0.23034	0.07209	0.63855	no
MAST3	4	-0.23022	0.072404	0.64015	no
ZCCHC5	4	-0.2301	0.072404	0.64015	no
AK6	4	-0.23001	0.072404	0.64015	no
ZFP64	4	-0.22976	0.072509	0.64018	no
STK19	4	-0.22972	0.072509	0.64018	no
CNBD1	4	-0.22963	0.072509	0.64018	no
CAMSAP3	4	-0.22961	0.072561	0.64035	no
BZW2	4	-0.22938	0.072718	0.64085	no
C2orf57	4	-0.22937	0.072718	0.64085	no
ZMYM6	4	-0.22933	0.072718	0.64085	no
CBX3	4	-0.22914	0.072927	0.6418	no
SPP2	4	-0.22909	0.072927	0.6418	no
ZNF169	4	-0.22896	0.072979	0.64184	no
SPRR2B	4	-0.2288	0.073032	0.64184	no
MKNK1	4	-0.2285	0.073346	0.64371	no
CDKN1B	4	-0.22849	0.073398	0.64387	no
MROH2A	4	-0.22828	0.073659	0.64462	no
POLR3A	4	-0.22817	0.073764	0.64462	no
PODN	4	-0.22802	0.073869	0.64462	no
NOTCH4	4	-0.228	0.073921	0.64462	no
ELANE	4	-0.22794	0.073921	0.64462	no
NBPF20	4	-0.22781	0.073921	0.64462	no
CDCA5	4	-0.22774	0.073921	0.64462	no
MFAP3L	4	-0.22767	0.073921	0.64462	no
SLC25A43	4	-0.22763	0.074026	0.6451	no
POU5F2	4	-0.22754	0.074078	0.6451	no
POLI	4	-0.22701	0.074444	0.64634	no
HNRNPA1	4	-0.2268	0.074549	0.64634	no
ZNF319	4	-0.22662	0.074758	0.64634	no
ZNF45	4	-0.22661	0.074758	0.64634	no
FAM129B	4	-0.22627	0.074863	0.64634	no
PTGES3	4	-0.22623	0.074915	0.64634	no
EIF2B2	4	-0.22599	0.074915	0.64634	no
PKDCC	4	-0.22599	0.074915	0.64634	no
BABAM1	4	-0.22593	0.07502	0.64634	no
MAP2K5	4	-0.22583	0.075177	0.64634	no
SFTA3	4	-0.22579	0.075334	0.64634	no
HSD3B7	4	-0.2257	0.075438	0.64634	no
KCTD12	4	-0.22549	0.0757	0.64634	no
TLK1	4	-0.22539	0.075804	0.64634	no
HDHD2	4	-0.22538	0.075804	0.64634	no
FNDC5	4	-0.2252	0.075961	0.64634	no
ARID5A	4	-0.22502	0.076118	0.64634	no
FRAS1	4	-0.22495	0.076171	0.64634	no
WHSC1L1	4	-0.22492	0.076223	0.64634	no
APH1A	4	-0.22444	0.076798	0.64634	no
GABPB1	4	-0.2244	0.076851	0.64634	no
ZNF397	4	-0.22439	0.076851	0.64634	no
LRRIQ3	4	-0.22437	0.076851	0.64634	no
SYNCRIP	4	-0.2243	0.076903	0.64634	no
UBE2L3	4	-0.22415	0.077112	0.64634	no
ABT1	4	-0.22412	0.077165	0.64634	no
RAB3GAP2	4	-0.22396	0.077321	0.64634	no
ZNF638	4	-0.22391	0.077374	0.64634	no
LHX1	4	-0.22387	0.077374	0.64634	no
CDKL3	4	-0.22378	0.077374	0.64634	no
ENTPD4	4	-0.22376	0.077374	0.64634	no
TOX2	4	-0.22373	0.077374	0.64634	no
PICALM	4	-0.22369	0.077478	0.64634	no
TTI1	4	-0.22364	0.077531	0.64634	no
RTTN	4	-0.22362	0.077531	0.64634	no
SERPINB3	4	-0.2234	0.077635	0.64634	no
HRH4	4	-0.22315	0.078106	0.64857	no
CDK16	4	-0.22294	0.078577	0.65106	no
UBAP2L	4	-0.22294	0.078577	0.65106	no
MCM7	4	-0.22283	0.078682	0.65165	no
MAPK6	4	-0.2228	0.078734	0.6518	no
OSER1	4	-0.22269	0.078839	0.65238	no
FAM184A	4	-0.22259	0.078943	0.65244	no
GAL3ST1	4	-0.22256	0.078943	0.65244	no
CCNB1	4	-0.22241	0.0791	0.65244	no
SBK1	4	-0.22241	0.0791	0.65244	no
TCP11X2	4	-0.2224	0.0791	0.65244	no
HIP1R	4	-0.22236	0.079152	0.65244	no
ACER1	4	-0.22234	0.079152	0.65244	no
MPHOSPH8	4	-0.22225	0.079205	0.65259	no
PTP4A1	4	-0.22212	0.079362	0.65303	no
NGDN	4	-0.2218	0.079519	0.65337	no
BNIP2	4	-0.22176	0.079571	0.65337	no
PKNOX1	4	-0.22175	0.079571	0.65337	no
C3orf70	4	-0.22169	0.079676	0.65337	no
KCNN1	4	-0.22161	0.079676	0.65337	no
SLC18A1	4	-0.22159	0.079728	0.65352	no
DDX10	4	-0.22153	0.079937	0.65427	no
ENO2	4	-0.22143	0.07999	0.65427	no
CDH19	4	-0.22137	0.080042	0.65427	no
MPV17L2	4	-0.2213	0.080042	0.65427	no
WDR37	4	-0.22062	0.080565	0.65716	no
ALS2CR12	4	-0.22052	0.080617	0.65716	no
ESF1	4	-0.22051	0.08067	0.65716	no
CSTA	4	-0.2205	0.08067	0.65716	no
RRAD	4	-0.22045	0.080722	0.65716	no
SMIM7	4	-0.22032	0.080931	0.6576	no
ZNF606	4	-0.22028	0.080984	0.6576	no
TBX1	4	-0.22009	0.081193	0.65862	no
CLEC16A	4	-0.21997	0.08135	0.65862	no
SACM1L	4	-0.21989	0.08135	0.65862	no
DIMT1	4	-0.21971	0.081507	0.65948	no
FAM157B	4	-0.21967	0.081559	0.65948	no
ZNF611	4	-0.21946	0.081716	0.65977	no
ZNF493	4	-0.21944	0.081716	0.65977	no
CDKN2B	4	-0.21941	0.081768	0.65977	no
KIAA0100	4	-0.21933	0.081821	0.65979	yes
PURA	4	-0.21928	0.081873	0.65979	no
TRAF7	4	-0.21914	0.082082	0.66035	yes
HDAC2	4	-0.219	0.082239	0.66065	no
RBM26	4	-0.21898	0.082239	0.66065	no
ARHGAP29	4	-0.21888	0.082291	0.66065	no
UCMA	4	-0.21879	0.082344	0.66079	no
RPP21	4	-0.21877	0.082396	0.66093	no
CPNE6	4	-0.21859	0.082501	0.66149	no
WASF2	4	-0.21856	0.082605	0.66192	no
CHORDC1	4	-0.2185	0.082658	0.66192	no
USP17L28	4	-0.21846	0.082762	0.66248	no
IL13	4	-0.21832	0.082815	0.66262	no
DDX21	4	-0.21817	0.082867	0.66263	no
VPS18	4	-0.21809	0.082919	0.66263	no
DNMT1	4	-0.21808	0.082919	0.66263	no
EPS15L1	4	-0.21806	0.083076	0.66264	no
FBXW5	4	-0.2179	0.083128	0.66264	no
TCEAL1	4	-0.2179	0.083128	0.66264	no
C2orf44	4	-0.21785	0.083128	0.66264	no
C2orf72	4	-0.21785	0.083128	0.66264	no
ATAT1	4	-0.21773	0.083233	0.66264	no
SH3BP1	4	-0.21757	0.083338	0.6632	no
GPBP1	4	-0.21746	0.083495	0.66334	no
SPATA33	4	-0.21742	0.083495	0.66334	no
ZNF513	4	-0.21722	0.083547	0.66348	no
GABPA	4	-0.21701	0.083913	0.6635	no
TRAT1	4	-0.2169	0.084018	0.6635	no
NUB1	4	-0.21682	0.08407	0.6635	no
FBXO25	4	-0.2168	0.08407	0.6635	no
UBE2Q2L	4	-0.21675	0.08407	0.6635	no
NMB	4	-0.21674	0.08407	0.6635	no
LETMD1	4	-0.21673	0.084175	0.66378	no
TARS	4	-0.21654	0.084384	0.66515	no
PHF6	4	-0.21638	0.084541	0.66584	no
ING5	4	-0.21636	0.084541	0.66584	no
HCN3	4	-0.2163	0.084646	0.66612	no
TSPY3	4	-0.21614	0.084855	0.66722	no
HNRNPA3	4	-0.21612	0.084855	0.66722	no
KRR1	4	-0.21585	0.085273	0.66776	no
SLC40A1	4	-0.21574	0.085273	0.66776	no
TEX261	4	-0.21566	0.085326	0.66776	no
ZNF592	4	-0.21501	0.085849	0.66952	no
TAGLN3	4	-0.2149	0.085901	0.66966	no
TMED2	4	-0.21453	0.08611	0.67047	yes
LMAN2	4	-0.21444	0.08611	0.67047	no
DCP2	4	-0.21413	0.086581	0.67249	no
TEX26	4	-0.21412	0.086581	0.67249	no
ZNF431	4	-0.21405	0.086686	0.67303	no
AHR	4	-0.214	0.08679	0.67356	no
NT5C1B-RDH14	4	-0.21387	0.086895	0.67356	no
EPG5	4	-0.2138	0.086895	0.67356	no
SHISA2	4	-0.21373	0.086895	0.67356	no
LRRC40	4	-0.21366	0.087	0.6741	no
GP1BB	4	-0.2135	0.087209	0.67421	no
SH3D19	4	-0.21349	0.087209	0.67421	no
ZFY	4	-0.21342	0.087261	0.67421	no
DDX47	4	-0.21341	0.087261	0.67421	no
C18orf54	4	-0.21338	0.087261	0.67421	no
PLSCR3	4	-0.21324	0.087471	0.67437	no
CD3EAP	4	-0.21319	0.087471	0.67437	no
CORO7-PAM16	4	-0.21317	0.087471	0.67437	no
PEX10	4	-0.21317	0.087471	0.67437	no
PABPC1	4	-0.21312	0.087471	0.67437	yes
N4BP2L1	4	-0.21296	0.08768	0.67437	no
C1QTNF9B-AS1	4	-0.21293	0.08768	0.67437	no
GRK6	4	-0.21285	0.087732	0.67437	no
OR4F5	4	-0.21273	0.087784	0.67437	no
CRIP3	4	-0.21241	0.087994	0.67437	no
KIF6	4	-0.21227	0.088098	0.67437	no
CNPY2	4	-0.21217	0.088098	0.67437	no
MLST8	4	-0.21215	0.088098	0.67437	no
PAN3	4	-0.21214	0.088151	0.67437	no
ASB14	4	-0.21203	0.088255	0.67437	no
PADI2	4	-0.21199	0.088308	0.67437	no
NWD1	4	-0.21169	0.088569	0.6745	no
SLC9A3	4	-0.21148	0.088831	0.67515	no
SSB	4	-0.21137	0.089092	0.6766	no
RBMY1F	4	-0.21104	0.089354	0.67791	no
C8orf48	4	-0.21086	0.089668	0.67835	no
KIF27	4	-0.21073	0.089772	0.67835	no
DGAT1	4	-0.21066	0.089825	0.67835	yes
RALGAPB	4	-0.21066	0.089825	0.67835	no
UQCC2	4	-0.21066	0.089825	0.67835	no
ABCC1	4	-0.21055	0.089982	0.67835	no
NPIPB6	4	-0.21047	0.089982	0.67835	no
TMEM211	4	-0.21039	0.090086	0.67835	no
ZNF98	4	-0.2103	0.090296	0.67873	no
THAP7	4	-0.21019	0.090557	0.67989	no
NUDT6	4	-0.20998	0.090662	0.68014	no
ZNF213	4	-0.20981	0.09108	0.68194	no
GOLGA8M	4	-0.20976	0.09129	0.68271	no
CNNM3	4	-0.20974	0.09129	0.68271	no
ZNF557	4	-0.20963	0.091603	0.68425	no
PIGN	4	-0.2095	0.091813	0.68555	no
ADRA1D	4	-0.20947	0.09197	0.68599	no
TSPAN14	4	-0.20937	0.092127	0.68599	no
ABHD3	4	-0.20934	0.092127	0.68599	no
GJA3	4	-0.20934	0.092179	0.68599	no
ADRBK1	4	-0.20931	0.092231	0.68599	no
RPS19	4	-0.20924	0.092231	0.68599	yes
SPATA13	4	-0.2089	0.092545	0.68672	no
KPNA3	4	-0.20889	0.092545	0.68672	no
ANKS3	4	-0.20888	0.092545	0.68672	no
C18orf8	4	-0.20878	0.092702	0.68694	no
SAPCD1	4	-0.20867	0.092859	0.68716	no
SCN9A	4	-0.20854	0.092964	0.68716	no
PGD	4	-0.20853	0.092964	0.68716	no
PCM1	4	-0.20828	0.093225	0.6883	no
CTSW	4	-0.20817	0.093382	0.68878	no
CABLES1	4	-0.20765	0.093696	0.68897	no
MFSD8	4	-0.20764	0.093696	0.68897	no
DMRTC1B	4	-0.20761	0.093748	0.68897	no
LSM6	4	-0.20747	0.094062	0.69074	no
OR7C1	4	-0.20709	0.094585	0.69378	no
DFNB59	4	-0.20694	0.094742	0.69467	no
LMNA	4	-0.20685	0.094952	0.69499	yes
PAX3	4	-0.20678	0.095004	0.69499	no
SAG	4	-0.20678	0.095004	0.69499	no
TIMM8A	4	-0.20659	0.095527	0.69557	no
MTG2	4	-0.20623	0.095998	0.69557	no
RNF19A	4	-0.20622	0.095998	0.69557	no
C3orf17	4	-0.20612	0.095998	0.69557	no
TTK	4	-0.20606	0.096103	0.69557	no
LATS2	4	-0.20605	0.096103	0.69557	no
PNO1	4	-0.20602	0.096103	0.69557	no
SLC10A7	4	-0.206	0.096103	0.69557	no
HIST1H2AB	4	-0.2059	0.096155	0.69569	no
PPIAL4G	4	-0.20575	0.096312	0.69656	no
IFI6	4	-0.20558	0.096626	0.69696	no
ABCA5	4	-0.20555	0.096626	0.69696	no
KCNIP2	4	-0.20555	0.096626	0.69696	no
TJAP1	4	-0.20549	0.096783	0.69696	no
CCDC42B	4	-0.20529	0.097044	0.69696	no
DEFB123	4	-0.20529	0.097044	0.69696	no
SFR1	4	-0.20527	0.097044	0.69696	no
C1orf87	4	-0.20505	0.09741	0.69839	no
KIF20A	4	-0.20485	0.097515	0.69839	no
DGKH	4	-0.20471	0.09762	0.69861	no
EIF3CL	4	-0.20471	0.09762	0.69861	no
BDP1	4	-0.20459	0.097777	0.69869	no
PAQR5	4	-0.20458	0.097777	0.69869	no
SERPINA7	4	-0.20444	0.098091	0.6994	yes
BCAR3	4	-0.20438	0.098143	0.6994	no
DICER1	4	-0.20435	0.098195	0.6994	no
UQCRH	4	-0.20433	0.098195	0.6994	no
ATP7A	4	-0.20423	0.098352	0.6994	no
GUCY2F	4	-0.20411	0.098457	0.69989	no
TIAL1	4	-0.20392	0.098561	0.7003	no
PIM1	4	-0.20387	0.098614	0.7003	no
HIAT1	4	-0.20382	0.098666	0.7003	no
EVC2	4	-0.20377	0.098718	0.7003	no
CCDC184	4	-0.20374	0.098718	0.7003	no
KCTD10	4	-0.20367	0.098771	0.7003	no
TMED9	4	-0.20364	0.098771	0.7003	yes
GFOD1	4	-0.20361	0.098823	0.70037	no
GCSH	4	-0.20335	0.099241	0.70233	no
YAE1D1	4	-0.20321	0.099398	0.7024	no
LRRC24	4	-0.20305	0.09966	0.70265	no
PSPC1	4	-0.20295	0.099765	0.70265	no
RAB6C	4	-0.20281	0.099922	0.70268	no
CRKL	4	-0.20279	0.10003	0.70268	no
RPA4	4	-0.20274	0.10003	0.70268	no
C4orf46	4	-0.2027	0.10003	0.70268	no
AGO3	4	-0.20261	0.10024	0.70338	no
BMPR1A	4	-0.2026	0.10024	0.70338	no
IST1	4	-0.20239	0.10034	0.7036	no
CDK9	4	-0.20236	0.10044	0.70407	no
LRR1	4	-0.20216	0.10055	0.70423	no
UBALD1	4	-0.20202	0.1006	0.70423	no
OR13C3	4	-0.20199	0.10065	0.70423	no
PYCARD	4	-0.2019	0.10086	0.70423	no
UBR4	4	-0.20187	0.10086	0.70423	no
WBP11	4	-0.20184	0.10086	0.70423	no
ALKBH7	4	-0.20174	0.10097	0.70423	no
ERCC2	4	-0.20168	0.10097	0.70423	no
HIST1H2AK	4	-0.20168	0.10102	0.70423	no
HHLA1	4	-0.20155	0.10123	0.70513	no
UTP20	4	-0.20149	0.10128	0.70513	no
PROZ	4	-0.20148	0.10133	0.70513	no
RHOT2	4	-0.2014	0.10133	0.70513	no
ZNF768	4	-0.20124	0.10154	0.70582	no
LUZP1	4	-0.20101	0.1018	0.70687	no
POLR3K	4	-0.20083	0.10212	0.70853	no
TMEM127	4	-0.20079	0.10212	0.70853	no
RRP1B	4	-0.20069	0.10222	0.709	no
TDRD12	4	-0.20063	0.10233	0.70947	no
SLC1A6	4	-0.20058	0.10243	0.70948	no
SNRK	4	-0.20053	0.10254	0.70948	no
RPL29	4	-0.20042	0.10259	0.70948	no
NCAPH	4	-0.20039	0.10269	0.70995	no
TTC9B	4	-0.2003	0.1029	0.71114	no
FHL3	4	-0.20015	0.10301	0.71119	no
TMEM217	4	-0.20011	0.10306	0.71119	no
MOB4	4	-0.20006	0.10306	0.71119	no
H1F0	4	-0.19972	0.10364	0.7149	no
PROSER2	4	-0.19969	0.10369	0.71501	no
SNRPE	4	-0.19954	0.10385	0.71557	yes
WDR11	4	-0.19948	0.104	0.7164	no
ZAK	4	-0.19937	0.10426	0.71742	no
T	4	-0.19931	0.10442	0.71799	no
DONSON	4	-0.19912	0.10473	0.71937	no
NCAN	4	-0.19874	0.10536	0.72109	no
TMEM265	4	-0.19856	0.10568	0.72272	no
RRM2	4	-0.19853	0.10568	0.72272	no
NOTCH2	4	-0.19838	0.10594	0.72403	no
BARHL2	4	-0.19833	0.10599	0.72403	no
TCF19	4	-0.19809	0.10604	0.72403	no
TMPRSS9	4	-0.19803	0.10609	0.72403	no
RPS16	4	-0.19793	0.10625	0.72406	yes
C18orf21	4	-0.19774	0.10657	0.72491	no
SPCS1	4	-0.19773	0.10657	0.72491	no
LRRC26	4	-0.19756	0.10683	0.72592	no
DOCK10	4	-0.19753	0.10683	0.72592	no
SSBP3	4	-0.19747	0.10709	0.72666	no
CRISP1	4	-0.19741	0.10725	0.72669	no
GOLGA6L9	4	-0.19736	0.10725	0.72669	no
TAGLN2	4	-0.19735	0.10735	0.72714	no
DNPH1	4	-0.19678	0.10803	0.72994	no
MFNG	4	-0.19676	0.10803	0.72994	no
RBM19	4	-0.19676	0.10803	0.72994	no
SLC6A15	4	-0.19676	0.10803	0.72994	no
RNF39	4	-0.19664	0.10813	0.73013	no
C11orf30	4	-0.19634	0.1085	0.73092	no
HRH3	4	-0.19623	0.10866	0.73092	no
RBM34	4	-0.19616	0.10871	0.73092	no
RALB	4	-0.19598	0.10887	0.73135	no
R3HDM2	4	-0.19592	0.10892	0.73135	no
B3GALT4	4	-0.19579	0.10908	0.73135	no
TCEA3	4	-0.19574	0.10918	0.73135	no
FLT3	4	-0.19573	0.10918	0.73135	no
MED13L	4	-0.19565	0.10918	0.73135	no
CUL9	4	-0.19559	0.10923	0.73135	no
SMAD4	4	-0.19559	0.10923	0.73135	no
ARMCX4	4	-0.19545	0.10944	0.73172	no
C12orf77	4	-0.19531	0.1096	0.73201	no
CYP26C1	4	-0.1953	0.1096	0.73201	no
ZNF23	4	-0.19511	0.10997	0.7324	no
FAM84A	4	-0.19508	0.10997	0.7324	no
EIF2B4	4	-0.19493	0.11012	0.73294	no
ERCC1	4	-0.19474	0.11054	0.73454	no
WDR3	4	-0.19465	0.11059	0.73454	no
CER1	4	-0.19456	0.1108	0.73491	no
MXD3	4	-0.19452	0.1108	0.73491	no
KIAA1143	4	-0.19434	0.11117	0.73522	no
ARHGAP5	4	-0.19432	0.11117	0.73522	no
PCMTD1	4	-0.19421	0.11143	0.73575	no
ICOS	4	-0.19405	0.11185	0.73686	no
DEFB134	4	-0.19404	0.11185	0.73686	no
PEMT	4	-0.19404	0.11185	0.73686	no
GRP	4	-0.19392	0.11201	0.73686	no
MYEOV2	4	-0.19389	0.11201	0.73686	no
B3GNT2	4	-0.19377	0.11222	0.73686	no
NDUFA4L2	4	-0.19377	0.11222	0.73686	no
PRAMEF6	4	-0.19377	0.11222	0.73686	no
SPG11	4	-0.19373	0.11222	0.73686	no
KIF14	4	-0.19364	0.11253	0.73816	no
ATP6V1G2	4	-0.19351	0.11269	0.73821	no
POLE	4	-0.19339	0.11274	0.73821	no
NKAIN4	4	-0.19336	0.11279	0.73821	no
CPAMD8	4	-0.19332	0.113	0.73821	no
DUT	4	-0.19326	0.1131	0.73864	no
OR2T35	4	-0.19307	0.11368	0.74005	no
MCM6	4	-0.19303	0.11373	0.74005	no
APOPT1	4	-0.1929	0.11378	0.74005	no
CHKA	4	-0.19275	0.11394	0.74031	no
NPHP4	4	-0.19263	0.11415	0.74117	no
TRERF1	4	-0.19257	0.11431	0.74136	no
GALNT16	4	-0.19246	0.11441	0.74136	no
POLA2	4	-0.19246	0.11441	0.74136	no
ATG2B	4	-0.19244	0.11441	0.74136	no
LPCAT1	4	-0.19244	0.11441	0.74136	no
TAP1	4	-0.19242	0.11441	0.74136	no
NDUFB8	4	-0.19229	0.11462	0.74196	no
APCDD1L	4	-0.19222	0.11467	0.74204	no
HIST1H1T	4	-0.19211	0.11509	0.74334	no
ACVR1	4	-0.19208	0.11515	0.74334	no
TMEM99	4	-0.19203	0.1152	0.74334	no
QPCTL	4	-0.19199	0.1153	0.74334	no
A2M	4	-0.19197	0.1153	0.74334	yes
CT47A6	4	-0.19194	0.1153	0.74334	no
SMIM12	4	-0.19189	0.1153	0.74334	no
FAM199X	4	-0.19188	0.1153	0.74334	no
KLF4	4	-0.19188	0.1153	0.74334	no
CHADL	4	-0.19174	0.11541	0.74376	no
GSC2	4	-0.19161	0.11551	0.74414	no
FMO5	4	-0.19146	0.11583	0.74414	no
SPOPL	4	-0.19144	0.11588	0.74414	no
UPF3B	4	-0.19144	0.11588	0.74414	no
YJEFN3	4	-0.19131	0.11598	0.74414	no
MARCH6	4	-0.19129	0.11598	0.74414	no
SPTLC3	4	-0.19129	0.11598	0.74414	no
HNRNPA0	4	-0.19118	0.11609	0.74414	no
TP53TG3B	4	-0.19114	0.11614	0.74414	no
ZNF552	4	-0.19109	0.11619	0.74414	no
PICK1	4	-0.19108	0.11619	0.74414	no
ERBB4	4	-0.191	0.1163	0.74422	no
CT47A8	4	-0.19091	0.1164	0.74465	no
C1QTNF9	4	-0.19064	0.11698	0.74608	no
UFSP2	4	-0.1906	0.11703	0.74608	no
ZNF100	4	-0.19058	0.11703	0.74608	no
OSM	4	-0.19047	0.11708	0.74608	no
ANO8	4	-0.19044	0.11708	0.74608	no
GINS4	4	-0.19027	0.11729	0.74634	no
ORMDL2	4	-0.18995	0.11781	0.74842	no
MDGA1	4	-0.18987	0.11792	0.74884	no
COPS2	4	-0.18983	0.11797	0.74892	no
PDZD11	4	-0.18968	0.11834	0.75075	no
UNC5CL	4	-0.18954	0.11875	0.75215	no
VPS51	4	-0.18954	0.11875	0.75215	no
DPH7	4	-0.18952	0.11881	0.75224	no
RAD1	4	-0.18945	0.11886	0.75232	no
ZSCAN23	4	-0.18931	0.11923	0.75355	no
ECEL1	4	-0.18916	0.11943	0.75355	no
SH2B1	4	-0.18899	0.11949	0.75355	no
FBXL14	4	-0.18896	0.11949	0.75355	no
PRR16	4	-0.1888	0.11964	0.75429	no
MON2	4	-0.18878	0.1198	0.75503	no
FLYWCH1	4	-0.18863	0.12006	0.75593	no
MOGAT2	4	-0.18861	0.12012	0.75601	no
HIBADH	4	-0.18846	0.12038	0.75741	no
RXRB	4	-0.18833	0.12059	0.75847	no
RPA3	4	-0.18825	0.12064	0.75855	no
ZNRF4	4	-0.18817	0.12095	0.75953	no
ABCG2	4	-0.18795	0.12137	0.7619	no
ALG12	4	-0.1879	0.12168	0.76312	no
GATAD1	4	-0.18778	0.122	0.76348	no
MPV17L	4	-0.18778	0.122	0.76348	no
VIP	4	-0.18762	0.12221	0.76348	no
COL11A2	4	-0.18759	0.12226	0.76348	no
GSX1	4	-0.18756	0.12242	0.76354	no
MIER3	4	-0.18736	0.12278	0.76415	no
PIGQ	4	-0.18734	0.12278	0.76415	no
ELOVL6	4	-0.1873	0.12284	0.76415	no
PPIAL4F	4	-0.18729	0.12284	0.76415	no
PRPF4	4	-0.18727	0.12284	0.76415	no
CARD9	4	-0.18705	0.12315	0.76518	no
CLTC	4	-0.18701	0.12325	0.76518	no
KLHL1	4	-0.18701	0.12325	0.76518	no
CASC10	4	-0.18678	0.12367	0.76604	no
SEPT1	4	-0.18673	0.12367	0.76604	no
VPS54	4	-0.18649	0.12393	0.7668	no
CAMK2D	4	-0.18643	0.12399	0.7668	no
NPM1	4	-0.18643	0.12399	0.7668	no
OBSCN	4	-0.18629	0.12409	0.7668	no
MYH14	4	-0.18619	0.1242	0.7668	no
SGCG	4	-0.18619	0.1242	0.7668	no
CT47A10	4	-0.18614	0.1242	0.7668	no
TMEM191C	4	-0.18599	0.12446	0.767	no
NELFB	4	-0.18598	0.12451	0.767	no
YIPF2	4	-0.18596	0.12451	0.767	no
ZNF202	4	-0.18593	0.12451	0.767	no
SLC34A3	4	-0.18563	0.12514	0.76963	no
BMP8A	4	-0.18551	0.12535	0.77007	no
RLIM	4	-0.18549	0.1254	0.77007	no
UTS2B	4	-0.18546	0.1254	0.77007	no
RBBP8	4	-0.18544	0.12545	0.77007	no
TANC1	4	-0.18543	0.12545	0.77007	no
TRAF3IP1	4	-0.18521	0.12592	0.77197	no
NFYB	4	-0.1849	0.12671	0.77554	no
LAMP2	4	-0.18489	0.12671	0.77554	no
ITGB1BP1	4	-0.1847	0.12718	0.77717	no
C11orf53	4	-0.18468	0.12728	0.77732	no
SLC2A1	4	-0.18451	0.12739	0.77735	yes
AMY1A	4	-0.18445	0.12739	0.77735	no
SPN	4	-0.18445	0.12744	0.77735	no
NFATC2IP	4	-0.1844	0.12749	0.77735	no
RBM4	4	-0.18437	0.12749	0.77735	no
SSX3	4	-0.18435	0.1276	0.77757	no
BAG5	4	-0.18433	0.12765	0.77757	no
B3GNT9	4	-0.18422	0.12781	0.77817	no
DGKA	4	-0.18417	0.12786	0.77817	no
RMDN2	4	-0.18416	0.12791	0.77817	no
KRT84	4	-0.1841	0.12817	0.77865	no
GARS	4	-0.18406	0.12828	0.77865	no
FZR1	4	-0.18404	0.12833	0.77865	no
BOLA2B	4	-0.18392	0.12838	0.77865	no
OR52I1	4	-0.1839	0.12838	0.77865	no
H6PD	4	-0.18377	0.12854	0.77865	no
ADI1	4	-0.18372	0.12859	0.77865	no
DNAJC5B	4	-0.1836	0.12885	0.77865	no
POLB	4	-0.18358	0.12885	0.77865	no
IGSF3	4	-0.18356	0.1289	0.77865	no
IDO2	4	-0.18354	0.12896	0.77865	no
ARMCX6	4	-0.1835	0.12911	0.77879	no
SIRPB1	4	-0.1835	0.12911	0.77879	no
TAF5	4	-0.18339	0.12932	0.77907	no
EDC3	4	-0.18338	0.12932	0.77907	no
PEX1	4	-0.18328	0.12943	0.77946	no
MCCD1	4	-0.18308	0.13	0.78169	no
RIOK1	4	-0.183	0.13005	0.78176	no
SDCBP	4	-0.18296	0.13011	0.78183	no
ATP12A	4	-0.18279	0.13032	0.7821	no
TXNDC12	4	-0.18259	0.13063	0.783	no
OR13H1	4	-0.18245	0.13084	0.7839	no
MANSC1	4	-0.18241	0.13094	0.7839	no
MBD3L4	4	-0.18241	0.13094	0.7839	no
NOMO2	4	-0.18241	0.13094	0.7839	no
MALRD1	4	-0.18218	0.13136	0.78493	no
VPS53	4	-0.18215	0.13136	0.78493	no
GNG10	4	-0.18213	0.13142	0.785	no
PAFAH1B3	4	-0.18206	0.13178	0.78522	no
TIGD6	4	-0.18204	0.13178	0.78522	no
VPS28	4	-0.18204	0.13178	0.78522	no
SH2D4A	4	-0.18193	0.13189	0.78536	no
TCEB3CL2	4	-0.18191	0.13189	0.78536	no
C4B	4	-0.18178	0.1322	0.78698	no
LOC388436	4	-0.18173	0.1323	0.78711	no
TMEM258	4	-0.18172	0.1323	0.78711	no
HNRNPA1L2	4	-0.18165	0.13241	0.78749	no
TAF1A	4	-0.18161	0.13246	0.78756	no
ZFP57	4	-0.18157	0.13257	0.78769	no
LOC554223	4	-0.18149	0.13262	0.78776	no
KLC1	4	-0.18129	0.13288	0.78882	no
VDR	4	-0.18121	0.13293	0.78889	no
GSTA3	4	-0.18105	0.13325	0.78947	no
ABCC4	4	-0.18079	0.13325	0.78947	no
MUTYH	4	-0.18069	0.1334	0.78947	no
GTPBP2	4	-0.18064	0.1334	0.78947	no
VIMP	4	-0.18061	0.13351	0.78967	no
HMGB3	4	-0.18059	0.13356	0.78967	no
ATF2	4	-0.18058	0.13356	0.78967	no
TYMS	4	-0.18038	0.13387	0.79055	no
GTF2H1	4	-0.18031	0.13398	0.79088	no
SOX11	4	-0.18023	0.13403	0.79088	no
BAG4	4	-0.18018	0.13414	0.79088	no
C7orf77	4	-0.17997	0.13476	0.79195	no
SETD1A	4	-0.17993	0.13476	0.79195	no
GOSR1	4	-0.17977	0.13518	0.79264	no
UNC13C	4	-0.17973	0.13518	0.79264	no
SERPINB12	4	-0.17969	0.13523	0.7927	no
TUBA1C	4	-0.17953	0.13565	0.79353	no
NKD1	4	-0.17942	0.13591	0.79353	no
CCNYL1	4	-0.17937	0.13602	0.79353	no
DNAJB11	4	-0.17936	0.13602	0.79353	no
ARHGAP20	4	-0.1793	0.13607	0.79353	yes
MTHFS	4	-0.17928	0.13612	0.79353	no
C2orf15	4	-0.17912	0.13639	0.79453	no
KCNN2	4	-0.17907	0.13659	0.79453	no
C11orf74	4	-0.17906	0.1367	0.79453	no
CCNA1	4	-0.17906	0.13675	0.79453	no
MYL6B	4	-0.1789	0.13722	0.79539	no
GPR61	4	-0.17884	0.13727	0.79539	no
CRYAB	4	-0.17871	0.13759	0.79649	no
EXOSC6	4	-0.17867	0.13769	0.79661	no
LRIG3	4	-0.1785	0.1379	0.79758	no
LRP10	4	-0.17849	0.13795	0.79764	no
ZNF432	4	-0.17846	0.13811	0.79784	no
MZT2B	4	-0.17817	0.13863	0.79784	no
MAGEB5	4	-0.17816	0.13863	0.79784	no
BYSL	4	-0.17812	0.13869	0.79784	no
IRF8	4	-0.1781	0.13879	0.79784	no
NAA10	4	-0.17809	0.13879	0.79784	no
MYC	4	-0.17803	0.139	0.7979	no
SEC61A2	4	-0.17797	0.13916	0.79808	no
COL4A4	4	-0.17792	0.13931	0.79874	no
RPSA	4	-0.17784	0.13947	0.79916	yes
JADE2	4	-0.17778	0.13952	0.79922	no
LIN9	4	-0.17774	0.13963	0.79934	no
SLC2A9	4	-0.17755	0.13999	0.80048	no
IAH1	4	-0.17752	0.13999	0.80048	no
KATNA1	4	-0.17744	0.14015	0.8009	no
JRK	4	-0.17742	0.1402	0.80096	no
BCR	4	-0.17726	0.14047	0.80197	no
HIST1H2BO	4	-0.17694	0.14104	0.80429	no
APBA2	4	-0.17689	0.14115	0.80429	no
PRSS38	4	-0.17686	0.14115	0.80429	no
HPGDS	4	-0.17683	0.14125	0.80429	no
GLMN	4	-0.1768	0.14125	0.80429	no
SLC25A15	4	-0.17678	0.14125	0.80429	no
ERICH5	4	-0.17662	0.14146	0.80524	no
LECT1	4	-0.17657	0.14151	0.8053	no
PUF60	4	-0.17647	0.14177	0.8057	yes
RCL1	4	-0.17644	0.14183	0.8057	no
DNAJB7	4	-0.17641	0.14188	0.8057	no
ZNF396	4	-0.1764	0.14188	0.8057	no
TMEM39B	4	-0.17636	0.14204	0.80612	no
NEUROG2	4	-0.17632	0.14204	0.80612	no
RAX	4	-0.17618	0.14219	0.80653	no
CTXN3	4	-0.17617	0.14219	0.80653	no
GPALPP1	4	-0.17612	0.14224	0.80659	no
POU4F2	4	-0.17595	0.14251	0.80783	no
CORO1A	4	-0.17586	0.14261	0.80794	no
TBX10	4	-0.17575	0.14287	0.80895	no
HADHB	4	-0.17567	0.14308	0.80965	yes
BEX1	4	-0.17566	0.14308	0.80965	no
RPP40	4	-0.17557	0.14324	0.81006	no
ZNF519	4	-0.17521	0.14371	0.81104	no
INSL3	4	-0.1752	0.14371	0.81104	no
MDM1	4	-0.17513	0.14392	0.81129	no
AP3M2	4	-0.17512	0.14392	0.81129	no
KIDINS220	4	-0.17509	0.14397	0.81129	no
POTEA	4	-0.175	0.14402	0.81129	no
FAM153B	4	-0.17495	0.14402	0.81129	no
OR52K2	4	-0.17488	0.14418	0.81129	no
ORAI3	4	-0.17484	0.14428	0.81129	no
PYCRL	4	-0.17441	0.14481	0.81201	no
LOXL1	4	-0.1744	0.14481	0.81201	no
ENC1	4	-0.17434	0.14486	0.81201	no
CCNH	4	-0.17431	0.14491	0.81201	no
ABTB1	4	-0.1743	0.14491	0.81201	no
HIST1H3E	4	-0.17427	0.14502	0.81201	no
DYRK1A	4	-0.17421	0.14502	0.81201	no
PGRMC2	4	-0.17408	0.14507	0.81201	no
INF2	4	-0.1737	0.14559	0.81397	no
CPT1C	4	-0.17366	0.1457	0.81397	no
MBP	4	-0.17364	0.1457	0.81397	no
PRICKLE4	4	-0.17358	0.1458	0.81397	no
TMEM14B	4	-0.17358	0.14575	0.81397	no
BARD1	4	-0.17357	0.14585	0.81397	no
CRK	4	-0.17353	0.14596	0.81397	no
SNRNP25	4	-0.17349	0.14601	0.81397	no
XPO4	4	-0.17349	0.14601	0.81397	no
SH2D5	4	-0.17326	0.14627	0.81397	no
CKMT2	4	-0.17318	0.14648	0.81441	no
HLA-F	4	-0.17311	0.14648	0.81441	no
LTN1	4	-0.1731	0.14648	0.81441	no
SMPD1	4	-0.173	0.14669	0.81441	no
OGFOD1	4	-0.17294	0.14695	0.81491	no
NHEJ1	4	-0.17291	0.14695	0.81491	no
EXOSC4	4	-0.1729	0.14695	0.81491	no
PCNA	4	-0.17247	0.14732	0.81581	no
SZRD1	4	-0.17242	0.14748	0.81592	no
PWWP2A	4	-0.17232	0.14763	0.81655	no
PNPLA6	4	-0.17227	0.14769	0.8166	no
CT45A5	4	-0.17222	0.14779	0.81669	no
GGCT	4	-0.17219	0.14779	0.81669	no
NDEL1	4	-0.17213	0.14789	0.81669	no
CHP2	4	-0.17209	0.148	0.81669	no
DAAM2	4	-0.17207	0.148	0.81669	no
LRRC74A	4	-0.17204	0.14805	0.81674	no
LRCH1	4	-0.17199	0.1481	0.81674	no
ITGB1BP2	4	-0.17195	0.14821	0.81674	no
FUT5	4	-0.17191	0.14821	0.81674	no
GCLC	4	-0.17179	0.14842	0.81674	no
LY6G6D	4	-0.17175	0.14852	0.81674	no
PODXL2	4	-0.1717	0.14863	0.81708	no
CARD8	4	-0.17158	0.14894	0.81745	no
ZC3H3	4	-0.17154	0.14894	0.81745	no
USP5	4	-0.17153	0.14894	0.81745	no
URAD	4	-0.17149	0.14899	0.81745	no
NCF4	4	-0.17147	0.14915	0.81784	no
ARMCX1	4	-0.17145	0.14915	0.81784	no
SNRPB	4	-0.17135	0.14941	0.81881	no
ARHGDIG	4	-0.17124	0.14962	0.81948	no
TUBB6	4	-0.17121	0.14962	0.81948	no
KREMEN2	4	-0.17113	0.14967	0.81954	no
SCN1A	4	-0.17107	0.14973	0.81959	no
PSKH2	4	-0.171	0.14983	0.81993	no
DPH2	4	-0.17098	0.14988	0.81998	no
C3orf30	4	-0.17085	0.15009	0.82001	no
ITM2B	4	-0.17076	0.15025	0.82001	no
PGM2L1	4	-0.17073	0.1503	0.82001	no
OR4F29	4	-0.17068	0.15035	0.82001	no
ZNF114	4	-0.17067	0.15035	0.82001	no
GABBR1	4	-0.17055	0.15072	0.82001	no
PPP1R15B	4	-0.17045	0.15109	0.82001	no
CIC	4	-0.17044	0.15109	0.82001	no
RAD23A	4	-0.17043	0.15109	0.82001	no
RD3L	4	-0.17035	0.15119	0.82001	no
GNPTAB	4	-0.17024	0.1514	0.82001	no
RSPH4A	4	-0.17023	0.1514	0.82001	no
CBX6	4	-0.17018	0.15145	0.82001	no
ZNF91	4	-0.17016	0.15161	0.82001	no
RASL11A	4	-0.17013	0.15161	0.82001	no
NSMF	4	-0.1701	0.15166	0.82001	no
PPP1R7	4	-0.16996	0.15197	0.82016	no
BLOC1S4	4	-0.16992	0.15197	0.82016	no
ATP5L	4	-0.16985	0.15208	0.82049	no
SPTAN1	4	-0.1697	0.15255	0.82115	no
SOS1	4	-0.16967	0.15265	0.82115	no
GSDMD	4	-0.16962	0.15271	0.82115	no
SOCS6	4	-0.16958	0.15276	0.82115	no
FAM72A	4	-0.16956	0.15276	0.82115	no
TTC39C	4	-0.16954	0.15276	0.82115	no
GRM4	4	-0.16952	0.15286	0.82148	no
GAB2	4	-0.16939	0.15328	0.82234	no
ESX1	4	-0.16929	0.15365	0.82338	no
IFFO2	4	-0.16923	0.15381	0.82381	no
APOL4	4	-0.16921	0.15386	0.82381	no
RRAS2	4	-0.16919	0.15396	0.82391	no
FOXL2	4	-0.16918	0.15396	0.82391	no
GFPT1	4	-0.16911	0.15402	0.82396	no
ZADH2	4	-0.16899	0.15428	0.82466	no
BRK1	4	-0.16889	0.15428	0.82466	no
MDFI	4	-0.16882	0.15454	0.82514	no
CHD5	4	-0.16868	0.1548	0.82631	no
NME3	4	-0.1686	0.15506	0.82707	no
EIF4EBP3	4	-0.16858	0.15522	0.82707	no
RTP2	4	-0.16856	0.15522	0.82707	no
APOBEC2	4	-0.16841	0.15538	0.82707	no
VWA7	4	-0.16841	0.15538	0.82707	no
MLLT11	4	-0.16834	0.15538	0.82707	no
PRKRA	4	-0.16819	0.15548	0.82739	no
C1orf141	4	-0.16816	0.15574	0.8275	no
NPIPA8	4	-0.1681	0.15579	0.8275	no
EIF3E	4	-0.16807	0.15585	0.8275	yes
TM6SF2	4	-0.16805	0.15585	0.8275	no
RAB20	4	-0.16796	0.156	0.82792	no
EXOSC10	4	-0.16795	0.15606	0.82792	no
FMN2	4	-0.16788	0.15626	0.82811	no
ZNF671	4	-0.16768	0.15721	0.8283	no
C4orf32	4	-0.16767	0.15721	0.8283	no
DUS1L	4	-0.16767	0.15721	0.8283	no
DNPEP	4	-0.16766	0.15726	0.8283	no
RBM14-RBM4	4	-0.16761	0.15742	0.8283	no
SERPINB7	4	-0.16759	0.15742	0.8283	no
GOSR2	4	-0.16753	0.15747	0.8283	no
FTSJ1	4	-0.16751	0.15747	0.8283	no
NES	4	-0.16751	0.15747	0.8283	no
PGBD5	4	-0.16744	0.15752	0.8283	no
CNGA3	4	-0.1674	0.15762	0.8283	no
UPP2	4	-0.16736	0.15773	0.8283	no
PIK3R4	4	-0.16735	0.15773	0.8283	no
TVP23B	4	-0.16728	0.15789	0.8283	no
FABP5	4	-0.16724	0.15789	0.8283	no
C14orf180	4	-0.16721	0.15794	0.8283	no
CX3CL1	4	-0.16718	0.15799	0.8283	no
CHST7	4	-0.16717	0.15799	0.8283	no
NINJ1	4	-0.16714	0.15799	0.8283	no
PPM1F	4	-0.16708	0.15825	0.82866	no
PSMB9	4	-0.16701	0.1583	0.82866	no
TMEM61	4	-0.16701	0.1583	0.82866	no
ZNF816-ZNF321P	4	-0.16698	0.15841	0.82866	no
TYW3	4	-0.16694	0.15851	0.82866	no
GOLPH3	4	-0.16669	0.15904	0.82866	no
EXT1	4	-0.16665	0.15909	0.82866	no
POLH	4	-0.16664	0.15909	0.82866	no
CPNE5	4	-0.16659	0.15909	0.82866	no
PDLIM7	4	-0.16648	0.15919	0.8287	no
ZNF367	4	-0.16632	0.15967	0.83021	no
SNX29	4	-0.16627	0.15972	0.83021	no
TIMP2	4	-0.16623	0.15972	0.83021	no
HSPB6	4	-0.16615	0.15982	0.83021	no
NACA	4	-0.16611	0.15987	0.83021	no
UBE2J1	4	-0.16591	0.16019	0.83028	no
PLA2G10	4	-0.16586	0.16019	0.83028	no
MICU2	4	-0.16582	0.1604	0.83028	no
SLC45A1	4	-0.1658	0.1605	0.83028	no
RAB19	4	-0.16573	0.16082	0.83028	no
RSG1	4	-0.1657	0.16087	0.83028	no
RWDD3	4	-0.16564	0.16108	0.83028	no
TEKT2	4	-0.1656	0.16118	0.83028	no
ARHGAP21	4	-0.16557	0.16118	0.83028	no
MROH7	4	-0.16546	0.16134	0.83028	no
DEFB104B	4	-0.16541	0.16144	0.83028	no
PREB	4	-0.1654	0.16144	0.83028	no
UBR2	4	-0.16531	0.1616	0.83028	no
KMT2C	4	-0.16529	0.16171	0.83028	no
TPTE2	4	-0.16529	0.16171	0.83028	no
ARGFX	4	-0.16525	0.16176	0.83028	no
UBAC1	4	-0.16522	0.16186	0.83028	no
PPFIA1	4	-0.16516	0.16197	0.83028	no
SAMD13	4	-0.16515	0.16202	0.83028	no
AHCYL2	4	-0.16514	0.16202	0.83028	no
YIPF3	4	-0.16506	0.16207	0.83028	no
FAM46D	4	-0.16503	0.16218	0.83028	no
VSIG4	4	-0.165	0.16218	0.83028	no
TEKT3	4	-0.16489	0.16233	0.83028	no
IL2RG	4	-0.16484	0.16244	0.83028	no
RNF170	4	-0.16476	0.16249	0.83028	no
ARHGEF9	4	-0.16474	0.16249	0.83028	no
USHBP1	4	-0.16473	0.16254	0.83028	no
PGAM4	4	-0.16467	0.16259	0.83028	no
FCHO1	4	-0.16463	0.1627	0.83028	no
DIS3L2	4	-0.16461	0.1627	0.83028	no
GUCY1A3	4	-0.16456	0.1628	0.83028	no
GNAZ	4	-0.1645	0.16291	0.83028	no
IL17RA	4	-0.1645	0.16286	0.83028	no
OR7A5	4	-0.16437	0.16307	0.83028	no
S100A14	4	-0.16422	0.16343	0.83028	no
KDM4B	4	-0.16421	0.16343	0.83028	no
C1QTNF6	4	-0.16417	0.16348	0.83028	no
CCNT1	4	-0.16417	0.16348	0.83028	no
SLC7A10	4	-0.16417	0.16348	0.83028	no
HLA-B	4	-0.16413	0.16348	0.83028	no
GRAP	4	-0.16411	0.16359	0.83028	no
OVCH2	4	-0.16403	0.16369	0.83028	no
MYLK3	4	-0.16402	0.16369	0.83028	no
C16orf96	4	-0.16388	0.16411	0.83099	no
KIAA0355	4	-0.16387	0.16411	0.83099	no
GM2A	4	-0.16376	0.16422	0.831	no
GRB2	4	-0.16367	0.16448	0.83113	no
CYP4F11	4	-0.16363	0.16453	0.83113	no
BCL3	4	-0.16362	0.16453	0.83113	no
GOT1	4	-0.16358	0.16474	0.83113	no
ZNF165	4	-0.16357	0.16474	0.83113	no
HIST1H3A	4	-0.16353	0.16479	0.83113	no
SYBU	4	-0.16353	0.16479	0.83113	no
SCG2	4	-0.16323	0.16552	0.83211	no
DEFB105A	4	-0.16309	0.16563	0.83211	no
NCOA2	4	-0.16304	0.16568	0.83211	no
CCZ1B	4	-0.163	0.16573	0.83211	no
MRPL9	4	-0.16291	0.16589	0.83211	no
TCEAL3	4	-0.16289	0.16589	0.83211	no
FBXO5	4	-0.16287	0.16589	0.83211	no
PYY	4	-0.16286	0.16589	0.83211	no
FER1L5	4	-0.16285	0.16594	0.83211	no
KIAA1462	4	-0.16284	0.16594	0.83211	no
DOK6	4	-0.16283	0.16594	0.83211	no
GNPDA1	4	-0.16278	0.16605	0.83237	no
CCDC138	4	-0.16274	0.1662	0.83237	no
F8A2	4	-0.1627	0.1662	0.83237	no
LYRM2	4	-0.16267	0.16626	0.83237	no
SLC35A2	4	-0.16266	0.16626	0.83237	no
SLC35D3	4	-0.16265	0.16626	0.83237	no
ZG16B	4	-0.1625	0.16668	0.83259	no
NRXN2	4	-0.16246	0.16678	0.83259	no
TMEM167A	4	-0.16244	0.16678	0.83259	no
MUC22	4	-0.16241	0.16678	0.83259	no
RPS27A	4	-0.16241	0.16678	0.83259	no
PLIN4	4	-0.16237	0.16694	0.83294	no
HLA-C	4	-0.16236	0.16694	0.83294	no
TNFRSF19	4	-0.16231	0.16704	0.83325	no
RPP14	4	-0.16218	0.16725	0.83407	no
IRX3	4	-0.162	0.16777	0.83646	no
NEDD4L	4	-0.1619	0.16809	0.83685	no
HOXA4	4	-0.16187	0.16809	0.83685	no
KLF11	4	-0.16184	0.16824	0.83685	no
UBN2	4	-0.16178	0.1684	0.83741	no
MAOB	4	-0.1615	0.16924	0.83982	no
CD19	4	-0.16139	0.17002	0.84153	no
DEFB106A	4	-0.16139	0.17002	0.84153	no
PHF2	4	-0.16139	0.17002	0.84153	no
HMGCLL1	4	-0.16128	0.17049	0.8428	no
ARL11	4	-0.16127	0.1706	0.8428	no
ZNF296	4	-0.16123	0.17076	0.8428	no
DNAJC5	4	-0.16119	0.17081	0.8428	no
PRDM1	4	-0.16113	0.17086	0.8428	no
FFAR2	4	-0.16108	0.17117	0.8428	no
SSNA1	4	-0.16102	0.17138	0.8428	no
SLFN5	4	-0.16092	0.17159	0.8428	no
PABPC1L2B	4	-0.16091	0.17165	0.8428	no
ANKRD53	4	-0.1608	0.17201	0.8428	no
SLC16A11	4	-0.1607	0.17227	0.8428	no
FAM63A	4	-0.16067	0.17233	0.8428	no
WDR44	4	-0.16061	0.17238	0.8428	no
NOS1AP	4	-0.16057	0.17243	0.8428	no
EPPIN-WFDC6	4	-0.16054	0.17253	0.8428	no
TOX3	4	-0.16052	0.17253	0.8428	no
ACR	4	-0.16047	0.17259	0.8428	no
TDRKH	4	-0.16046	0.17264	0.8428	no
GFI1	4	-0.1604	0.1728	0.8428	no
SULT1A1	4	-0.1604	0.1728	0.8428	no
ICE2	4	-0.16035	0.17295	0.8428	no
GPAA1	4	-0.16032	0.17306	0.8428	no
HIST1H4F	4	-0.16025	0.17332	0.84293	no
TUSC1	4	-0.16016	0.17363	0.84293	no
HCRTR1	4	-0.16012	0.17374	0.84293	no
ZNF674	4	-0.1601	0.17379	0.84293	no
CCDC167	4	-0.16005	0.17389	0.84323	no
ICA1L	4	-0.1599	0.17431	0.84419	no
WDR78	4	-0.1599	0.17431	0.84419	no
LY75-CD302	4	-0.15986	0.17431	0.84419	no
BBS12	4	-0.15979	0.17447	0.84473	no
PCDHB16	4	-0.15972	0.17463	0.84528	no
AKAP8L	4	-0.15966	0.17478	0.84528	no
ZNF676	4	-0.15955	0.17505	0.84528	no
SERPINB10	4	-0.15954	0.1751	0.84528	no
OLFM4	4	-0.15952	0.1751	0.84528	no
NUBP2	4	-0.15951	0.1751	0.84528	no
ALDOA	4	-0.15949	0.1751	0.84528	no
C10orf126	4	-0.15949	0.1751	0.84528	no
TEX29	4	-0.15942	0.1752	0.84528	no
N4BP2L2	4	-0.15941	0.1752	0.84528	no
OR9Q1	4	-0.15941	0.1752	0.84528	no
MCM3	4	-0.15935	0.17552	0.84615	no
DSC2	4	-0.15925	0.17557	0.84619	no
CTDSPL2	4	-0.15921	0.17573	0.84635	no
KATNB1	4	-0.1592	0.17578	0.84635	no
PROM2	4	-0.15913	0.17583	0.84639	no
TIGIT	4	-0.15883	0.17677	0.84901	no
DUSP12	4	-0.15878	0.17688	0.84901	no
TAS2R31	4	-0.15878	0.17688	0.84901	no
QSER1	4	-0.15872	0.17698	0.84901	no
CYP4F8	4	-0.15869	0.17703	0.84901	no
SLC34A1	4	-0.15867	0.17709	0.84901	no
BTNL2	4	-0.15858	0.17724	0.84934	no
CDIPT	4	-0.15838	0.17745	0.8497	no
HIST1H4G	4	-0.15836	0.17745	0.8497	no
ADGRE5	4	-0.15832	0.17756	0.84977	no
H2BFWT	4	-0.15828	0.17771	0.8501	no
MAML3	4	-0.15818	0.17787	0.85064	no
PAX5	4	-0.15807	0.17808	0.85121	no
AP5M1	4	-0.15798	0.17845	0.85243	no
TP53TG3D	4	-0.15793	0.17855	0.85243	no
WDR45	4	-0.15791	0.1786	0.85243	no
LSM10	4	-0.1578	0.17871	0.85272	no
YWHAH	4	-0.1578	0.17876	0.85276	no
OR4F16	4	-0.15779	0.17881	0.85279	no
SLC35E2	4	-0.1576	0.17907	0.85301	no
ZNF14	4	-0.1576	0.17907	0.85301	no
TPMT	4	-0.15754	0.17913	0.85301	no
PPARGC1B	4	-0.15747	0.17923	0.85309	no
DFNA5	4	-0.15734	0.17944	0.85345	no
MARCKSL1	4	-0.15727	0.17965	0.85381	no
SLC2A8	4	-0.15723	0.17986	0.85381	no
CLDN5	4	-0.15715	0.17996	0.85381	no
ABCA2	4	-0.15714	0.17996	0.85381	no
FZD6	4	-0.15709	0.18012	0.85392	no
ITGA7	4	-0.15708	0.18017	0.85395	no
DGKD	4	-0.15697	0.18075	0.85435	no
MAPK7	4	-0.15697	0.18075	0.85435	no
GPR12	4	-0.15694	0.18096	0.8545	no
TIGD4	4	-0.15693	0.18096	0.8545	no
UQCRQ	4	-0.15692	0.18096	0.8545	yes
PHLDB3	4	-0.15691	0.18096	0.8545	no
GIMAP6	4	-0.15686	0.18122	0.85454	no
ACAP2	4	-0.15685	0.18127	0.85454	no
NMNAT1	4	-0.15682	0.18127	0.85454	no
SNX14	4	-0.15682	0.18127	0.85454	no
UBE2B	4	-0.15674	0.18132	0.85454	no
TNFSF13B	4	-0.15671	0.18138	0.85457	no
STYX	4	-0.15656	0.18195	0.85574	no
UQCRFS1	4	-0.15651	0.18195	0.85574	yes
C16orf46	4	-0.1565	0.18195	0.85574	no
CCDC92	4	-0.15645	0.18211	0.85574	no
POLE2	4	-0.15643	0.18211	0.85574	no
NOM1	4	-0.15642	0.18211	0.85574	no
CCL19	4	-0.1564	0.18216	0.85574	no
RAB3A	4	-0.1564	0.18216	0.85574	no
PUM2	4	-0.15627	0.18263	0.85593	no
PTGES	4	-0.15626	0.18263	0.85593	no
RSPH14	4	-0.15624	0.18263	0.85593	no
GDAP2	4	-0.15617	0.18289	0.85593	no
ADAMTS17	4	-0.15615	0.18289	0.85593	no
ZNF630	4	-0.15598	0.18321	0.85593	no
ABCC6	4	-0.15596	0.18321	0.85593	no
DYNAP	4	-0.1559	0.18336	0.85593	no
PPP2R5D	4	-0.15588	0.18336	0.85593	no
[truncated: 17,116 more rows]

## Sheet: SERPINB5_GW_MS_Hits
Gene	sgRNA	LOW|beta	LOW|p-value	LOW|fdr
KLF5	4	-3.1608	0	0
CHD4	4	-1.5819	0	0
POLR2A	4	-1.263	0	0
RUVBL1	4	-1.2175	0	0
VCP	4	-1.1877	0	0
RPL31	4	-1.05	0	0
SUPT6H	4	-1.0388	0	0
RPL24	4	-1.0005	5.2315e-05	0.0040161
RPL13	4	-0.97788	5.2315e-05	0.0040161
RPL27A	4	-0.93937	0.00010463	0.0069686
DAD1	4	-0.92627	0.00010463	0.0069686
RUVBL2	4	-0.76038	0.00041852	0.022727
ALYREF	4	-0.74929	0.00041852	0.022727
RPL15	4	-0.74351	0.00041852	0.022727
POLR2E	4	-0.73426	0.00047083	0.02507
SRSF10	4	-0.63733	0.0013079	0.05531
TMED10	4	-0.60583	0.0016218	0.064449
DDOST	4	-0.59319	0.001831	0.069444
SUPT16H	4	-0.58573	0.001988	0.072937
NCL	4	-0.58301	0.0020926	0.075472
RBM39	4	-0.49133	0.0044468	0.12977
UBTF	4	-0.48472	0.0045514	0.13142
FUS	4	-0.46955	0.0052315	0.14472
USP9X	4	-0.46216	0.0055454	0.15121
DNAJA1	4	-0.43851	0.0071148	0.18061
NDUFA13	4	-0.43647	0.0073241	0.1847
ADNP	4	-0.43383	0.007481	0.18717
RPS10	4	-0.43077	0.0077949	0.19103
RPS15A	4	-0.42978	0.0078996	0.19162
RPN1	4	-0.42436	0.0084227	0.19779
DDX17	4	-0.41422	0.009469	0.21269
PTBP1	4	-0.40578	0.010515	0.22763
VIM	4	-0.39999	0.011195	0.23804
RPS25	4	-0.37967	0.01423	0.28216
ATP13A1	4	-0.37216	0.015538	0.29711
PRPF8	4	-0.37052	0.015904	0.30069
RPS13	4	-0.36945	0.016008	0.30196
SRSF3	4	-0.36612	0.016688	0.30881
RPN2	4	-0.31925	0.02689	0.40744
CANX	4	-0.31828	0.027151	0.40866
KPNB1	4	-0.31293	0.028982	0.42517
RBMX	4	-0.30847	0.030238	0.43426
PRKDC	4	-0.30063	0.032435	0.45058
RPS23	4	-0.29881	0.033011	0.45233
SCD	4	-0.2971	0.033691	0.45836
LRRC1	4	-0.29373	0.034946	0.46713
DNAJC11	4	-0.28385	0.03819	0.48764
DNAH8	4	-0.28063	0.039969	0.50065
TEAD1	4	-0.27386	0.044154	0.52849
RPS20	4	-0.26762	0.047397	0.54876
MAGT1	4	-0.26608	0.048182	0.55183
NUP50	4	-0.26163	0.050327	0.56126
EFTUD2	4	-0.2612	0.050536	0.56228
GATAD2B	4	-0.25317	0.055245	0.58722
KIAA0100	4	-0.21933	0.081821	0.65979
TRAF7	4	-0.21914	0.082082	0.66035
TMED2	4	-0.21453	0.08611	0.67047
PABPC1	4	-0.21312	0.087471	0.67437
DGAT1	4	-0.21066	0.089825	0.67835
RPS19	4	-0.20924	0.092231	0.68599
LMNA	4	-0.20685	0.094952	0.69499
SERPINA7	4	-0.20444	0.098091	0.6994
TMED9	4	-0.20364	0.098771	0.7003
SNRPE	4	-0.19954	0.10385	0.71557
RPS16	4	-0.19793	0.10625	0.72406
A2M	4	-0.19197	0.1153	0.74334
SLC2A1	4	-0.18451	0.12739	0.77735
ARHGAP20	4	-0.1793	0.13607	0.79353
RPSA	4	-0.17784	0.13947	0.79916
PUF60	4	-0.17647	0.14177	0.8057
HADHB	4	-0.17567	0.14308	0.80965
EIF3E	4	-0.16807	0.15585	0.8275
UQCRQ	4	-0.15692	0.18096	0.8545
UQCRFS1	4	-0.15651	0.18195	0.85574
SEC11A	4	-0.15296	0.18933	0.85596
CYC1	4	-0.14962	0.19796	0.86726
UQCR10	4	-0.14847	0.20068	0.86984
TMCO1	4	-0.14835	0.20094	0.87011
HNRNPR	4	-0.14521	0.20874	0.87654
IQGAP3	4	-0.14396	0.21266	0.88123
ADAR	4	-0.14073	0.2214	0.88687
AGPAT5	4	-0.14027	0.22223	0.88694
SRSF1	4	-0.13916	0.22605	0.89067
SLC35B2	4	-0.13781	0.22935	0.89088
CUL1	4	-0.13757	0.23003	0.89209
HM13	4	-0.13687	0.2328	0.89602
PTBP2	4	-0.13677	0.23317	0.89624
ATP2A2	4	-0.13468	0.23908	0.89969
SERPINC1	4	-0.13435	0.23971	0.89969
PARP4	4	-0.13245	0.2463	0.90174
EPHA2	4	-0.12943	0.25619	0.90618
MYH9	4	-0.12328	0.28093	0.91967
OSTC	4	-0.12308	0.28151	0.91967
ERLIN2	4	-0.12253	0.28318	0.92035
PHB2	4	-0.12183	0.28533	0.92112
SMU1	4	-0.11432	0.3131	0.92989
RAP1B	4	-0.11335	0.31614	0.93112
MRPS10	4	-0.11054	0.32885	0.935
MBOAT7	4	-0.10912	0.33466	0.93612
UQCRB	4	-0.10735	0.34052	0.93925
FBXO11	4	-0.10538	0.34905	0.94433
SLC25A5	4	-0.10398	0.35485	0.9451
MMGT1	4	-0.10308	0.35872	0.94545
NDUFA4	4	-0.10097	0.36777	0.94923
CYSTM1	4	-0.099466	0.37505	0.95137
CPSF1	4	-0.096963	0.38629	0.95704
DSC1	4	-0.092998	0.40748	0.96208
PLEC	4	-0.092201	0.41229	0.96324
CDC5L	4	-0.090629	0.42124	0.96644
NUP98	4	-0.088871	0.42956	0.96852
WWP2	4	-0.086856	0.4396	0.969
COX5B	4	-0.086743	0.44028	0.969
C3	4	-0.086448	0.44232	0.969
MRPS27	4	-0.083911	0.45613	0.969
COX6C	4	-0.082613	0.46283	0.969
TOR1AIP1	4	-0.082579	0.46293	0.969
KRT6B	4	-0.081878	0.4667	0.969
SURF4	4	-0.079536	0.47999	0.969
EMC2	4	-0.078232	0.48637	0.97062
LUM	4	-0.076337	0.49809	0.97195
MOGS	4	-0.075699	0.50201	0.97204
SLC25A12	4	-0.074912	0.50636	0.97283
STT3A	4	-0.074888	0.50646	0.97283
AHNAK2	4	-0.074717	0.50772	0.97293
MRPS26	4	-0.074162	0.51159	0.97332
SUB1	4	-0.072847	0.51954	0.97494
NDUFB10	4	-0.071537	0.52733	0.97627
SSR4	4	-0.069669	0.53837	0.97887
SLC25A24	4	-0.058483	0.60957	0.99162
VTN	4	-0.057396	0.61585	0.99162
NDUFS1	4	-0.057285	0.61695	0.99162
DSG2	4	-0.05716	0.61758	0.99162
CEP170	4	-0.055698	0.62752	0.99162
HBA1	4	-0.055604	0.6282	0.99162
COX7A2	4	-0.05524	0.63039	0.99162
EIF3G	4	-0.054162	0.63924	0.99162
MRPS15	4	-0.052122	0.65216	0.99162
FAF2	4	-0.050554	0.66147	0.99162
ATP5F1	4	-0.050377	0.66246	0.99162
DECR2	4	-0.04393	0.7063	0.99162
VDAC3	4	-0.043912	0.70641	0.99162
DHCR7	4	-0.043257	0.71122	0.99162
ACTA1	4	-0.042682	0.71551	0.99162
CHIA	4	-0.042155	0.7187	0.99162
MRPS9	4	-0.042105	0.71902	0.99162
DEK	4	-0.04132	0.7231	0.99162
KRT73	4	-0.039997	0.73162	0.99162
TF	4	-0.039503	0.73534	0.99162
APOA1	4	-0.036682	0.75548	0.99162
SNRNP200	4	-0.036422	0.75762	0.99162
NUP35	4	-0.03578	0.76218	0.99162
VDAC2	4	-0.035759	0.76233	0.99162
PARP1	4	-0.033772	0.77724	0.99246
RRAS	4	-0.033675	0.77803	0.99246
CPT1A	4	-0.030563	0.80251	0.99374
DSTN	4	-0.030465	0.80324	0.99374
RDX	4	-0.030046	0.80664	0.99374
AIFM1	4	-0.030046	0.80664	0.99374
MGST2	4	-0.029974	0.80711	0.99374
SAMM50	4	-0.029903	0.80795	0.99374
ACTB	4	-0.029329	0.81151	0.99374
WWP1	4	-0.029244	0.81229	0.99374
RALA	4	-0.02843	0.8192	0.99374
FBLN1	4	-0.026791	0.83312	0.99374
BCAP31	4	-0.02596	0.83903	0.99374
LMNB1	4	-0.024996	0.84635	0.99374
TCIRG1	4	-0.024368	0.85101	0.99374
MLEC	4	-0.024136	0.85279	0.99374
S100A10	4	-0.022843	0.8621	0.99374
TUBG1	4	-0.019021	0.89249	0.99518
SSBP1	4	-0.018565	0.89615	0.99518
CEACAM6	4	-0.018324	0.89856	0.99518
CHCHD1	4	-0.017671	0.90254	0.99518
S100A9	4	-0.016457	0.91284	0.99518
KTN1	4	-0.015511	0.92074	0.99538
IKBIP	4	-0.014903	0.92451	0.99538
COX4I1	4	-0.014624	0.92681	0.99573
APOB	4	-0.014526	0.9277	0.99585
MRPS11	4	-0.01307	0.94036	0.99604
CYB5R1	4	-0.012974	0.94135	0.99604
ZNF232	4	-0.01219	0.94837	0.9961
UQCC3	4	-0.011959	0.95046	0.99618
NOMO3	4	-0.01063	0.95998	0.99718
COX7A2L	4	-0.010584	0.96035	0.99718
TMPO	4	-0.0093362	0.97013	0.99822
ELOVL1	4	-0.0089099	0.97426	0.99914
F13A1	4	-0.0078793	0.98399	0.99968
KRT17	4	-0.007159	0.98959	0.99968
MAN2A1	4	-0.0064123	0.99555	0.99979
ITIH1	4	-0.005718	0.99901	1
FLNC	4	-0.0040361	0.98598	0.99968
NFKBIZ	4	-0.003066	0.97902	0.99968
SFXN1	4	-0.0023645	0.9728	0.99903
MTUS1	4	-0.0023637	0.9728	0.99903
SERPINF1	4	-0.0018047	0.96741	0.99747
COX5A	4	-0.00036168	0.9548	0.9964
APLP2	4	1.2463e-05	0.9514	0.99618
TRIO	4	2.3716e-05	0.95124	0.99618
KRT13	4	0.00047465	0.94779	0.9961
DERL1	4	0.0016087	0.93947	0.99604
DDX5	4	0.0039636	0.92053	0.99538
HACD2	4	0.0044833	0.91671	0.99518
NDUFA7	4	0.0060061	0.90369	0.99518
OASL	4	0.006136	0.90275	0.99518
MRPS28	4	0.0064533	0.90003	0.99518
EMC1	4	0.0079379	0.88899	0.99518
SFXN3	4	0.0093694	0.87669	0.99502
OCIAD2	4	0.0094209	0.87633	0.99502
GFAP	4	0.0095801	0.87497	0.99502
CASP14	4	0.012514	0.85279	0.99374
HADHA	4	0.012584	0.85226	0.99374
RBBP7	4	0.014132	0.84065	0.99374
FN1	4	0.016066	0.82684	0.99374
JUP	4	0.017263	0.81794	0.99374
ACBD5	4	0.017467	0.81669	0.99374
HSD17B4	4	0.01758	0.81559	0.99374
RPTOR	4	0.018357	0.80973	0.99374
NDUFV2	4	0.022907	0.77452	0.9923
ABCD3	4	0.022943	0.77426	0.9923
PYCR2	4	0.023837	0.76626	0.99162
VDAC1	4	0.024664	0.76045	0.99162
SLC25A6	4	0.025091	0.75752	0.99162
NUP205	4	0.025308	0.75564	0.99162
TGM3	4	0.026605	0.7457	0.99162
AFP	4	0.027551	0.73884	0.99162
MRPS22	4	0.028665	0.73204	0.99162
TPI1	4	0.028906	0.73011	0.99162
EMC4	4	0.029331	0.7276	0.99162
RAB5C	4	0.030303	0.71943	0.99162
SHBG	4	0.030875	0.71504	0.99162
UQCRC1	4	0.030889	0.71478	0.99162
APOOL	4	0.031193	0.71242	0.99162
APOE	4	0.03187	0.70813	0.99162
GSN	4	0.033406	0.69788	0.99162
MRPS31	4	0.033524	0.69683	0.99162
LRPPRC	4	0.033674	0.69584	0.99162
ALB	4	0.035419	0.68391	0.99162
HBD	4	0.03914	0.65796	0.99162
MRPS18B	4	0.039342	0.6566	0.99162
MAP4	4	0.042013	0.63735	0.99162
MRPS34	4	0.042824	0.63207	0.99162
MTCH2	4	0.045641	0.61188	0.99162
GPR89B	4	0.046075	0.60889	0.99162
PNKD	4	0.046711	0.60434	0.99162
SSR3	4	0.04818	0.59472	0.99162
EIF3B	4	0.048462	0.59247	0.99162
SERPINF2	4	0.049027	0.58833	0.99162
TRIM27	4	0.049589	0.58472	0.99162
PRPF6	4	0.050827	0.57693	0.99162
CLEC3B	4	0.052558	0.56385	0.98682
MGST3	4	0.052743	0.56275	0.98634
MRPS33	4	0.054337	0.55239	0.98278
LTF	4	0.05505	0.54842	0.98197
ITIH2	4	0.057216	0.53419	0.97843
AHSG	4	0.057741	0.53105	0.97719
SNRPD2	4	0.060083	0.51645	0.97407
ITIH3	4	0.062211	0.50322	0.97248
LRRC59	4	0.066895	0.47612	0.969
HERC2	4	0.067558	0.47246	0.969
ATAD3A	4	0.067857	0.47078	0.969
STOML2	4	0.06829	0.46911	0.969
VCL	4	0.06882	0.46576	0.969
SLC25A3	4	0.070073	0.4577	0.969
FGA	4	0.071303	0.4509	0.969
AHNAK	4	0.071815	0.44787	0.969
SLC25A10	4	0.072259	0.44541	0.969
HGFAC	4	0.074975	0.43045	0.96852
HNRNPM	4	0.075256	0.42835	0.96852
C9	4	0.076067	0.42417	0.96798
CCDC127	4	0.077269	0.41669	0.96464
MRPS21	4	0.078518	0.4091	0.96246
FLNA	4	0.081671	0.39231	0.95969
UQCRC2	4	0.081877	0.39126	0.95934
TOMM22	4	0.084596	0.37625	0.95208
HNRNPD	4	0.08468	0.37567	0.95138
OSBPL3	4	0.087073	0.36396	0.9486
GLG1	4	0.088502	0.35647	0.94545
KRT16	4	0.091943	0.33926	0.93863
TLN1	4	0.092167	0.33785	0.93812
RBM14	4	0.092616	0.33581	0.93612
GNA12	4	0.094804	0.32545	0.935
MRPS25	4	0.094844	0.32493	0.935
VAPA	4	0.094988	0.32425	0.935
PHB	4	0.095556	0.32168	0.93322
TFAM	4	0.096051	0.31943	0.93289
OSBPL8	4	0.09649	0.31734	0.93194
SF3B4	4	0.1007	0.29788	0.92654
PZP	4	0.10401	0.2824	0.91975
IMMT	4	0.10503	0.27758	0.91847
SLC25A1	4	0.1058	0.27481	0.91756
ALDH3B1	4	0.10712	0.26974	0.91516
PYCR1	4	0.10753	0.26827	0.91393
GHITM	4	0.10889	0.26356	0.91099
KNG1	4	0.10894	0.26325	0.91062
MRPS17	4	0.11007	0.25896	0.90705
TMEM205	4	0.11127	0.25477	0.90575
TMED4	4	0.11558	0.23913	0.89969
DPY19L1	4	0.11628	0.23652	0.89942
ENDOD1	4	0.11712	0.23395	0.89739
HKDC1	4	0.1178	0.23128	0.8943
MRPS23	4	0.11979	0.22401	0.88875
AFG3L2	4	0.12034	0.22244	0.88694
RRBP1	4	0.12229	0.21585	0.88435
TMEM33	4	0.12264	0.21439	0.88261
PGAM5	4	0.12403	0.20989	0.87848
LBR	4	0.12468	0.20759	0.87574
NNT	4	0.12484	0.20722	0.87574
GC	4	0.12491	0.20691	0.87574
ZC3H4	4	0.1254	0.20523	0.87352
VAPB	4	0.12703	0.2001	0.86955
NUP107	4	0.12727	0.19922	0.86785
MRPS5	4	0.12762	0.19843	0.86726
MCU	4	0.12771	0.19822	0.86726
MRPS6	4	0.12887	0.19435	0.86201
CHTOP	4	0.12953	0.19221	0.86143
MYL6	4	0.12958	0.19205	0.86133
EMC7	4	0.13053	0.18901	0.85593
G3BP2	4	0.13126	0.18755	0.85593
POLDIP3	4	0.13162	0.1865	0.85593
MRPS16	4	0.13179	0.18603	0.85593
RBP4	4	0.13436	0.1797	0.85381
CHMP1A	4	0.13656	0.17337	0.84293
DHX29	4	0.14015	0.16464	0.83113
SF3B3	4	0.14263	0.15862	0.82866
ERLIN1	4	0.1458	0.15088	0.82001
RALY	4	0.14839	0.14418	0.81129
RALYL	4	0.15408	0.13026	0.7821
MRPS14	4	0.15764	0.12221	0.76348
NUP214	4	0.15895	0.11943	0.75355
U2SURP	4	0.16231	0.11295	0.73821
MYOF	4	0.16418	0.10991	0.7324
HTATSF1	4	0.16674	0.10526	0.72089
MRPS7	4	0.16995	0.098875	0.70037
ATP6V0D1	4	0.17007	0.098352	0.6994
MRPS35	4	0.17262	0.094795	0.69479
NUP88	4	0.17657	0.088465	0.67437
SYPL1	4	0.17995	0.083599	0.66349
FAM120A	4	0.18252	0.079676	0.65337
SLC25A13	4	0.18478	0.077269	0.64634
ALDH3A2	4	0.18853	0.072299	0.64011
NUP133	4	0.18861	0.07209	0.63855
CRNKL1	4	0.19523	0.065498	0.62494
BAIAP2L1	4	0.19545	0.065289	0.62419
TOMM20	4	0.19573	0.064818	0.62199
TMEM209	4	0.20265	0.058645	0.60236
MRPS2	4	0.20341	0.057756	0.59773
EIF3A	4	0.20591	0.055402	0.58735
HNRNPAB	4	0.20887	0.052995	0.57524
OCIAD1	4	0.21479	0.048548	0.55463
NUP153	4	0.21543	0.047764	0.551
SNRPD3	4	0.21585	0.047397	0.54876
MRPS24	4	0.2305	0.036934	0.47897
SF3A3	4	0.23208	0.03615	0.47563
SSR1	4	0.23636	0.033743	0.45875
PTDSS1	4	0.23882	0.032592	0.45145
PFN1	4	0.24039	0.031651	0.44453
NUP93	4	0.24125	0.031023	0.43958
DAP3	4	0.25307	0.025477	0.39306
EEF1G	4	0.25563	0.025007	0.38929
SEC61B	4	0.25661	0.02464	0.38575
TOMM40	4	0.26645	0.02192	0.36435
NDC1	4	0.2691	0.020612	0.35138
RAE1	4	0.28739	0.015747	0.29832
SEC61A1	4	0.29036	0.015171	0.29204
GTF2I	4	0.29201	0.014805	0.28673
YAP1	4	0.29414	0.014596	0.28528
PRPF19	4	0.29429	0.014596	0.28528
RANBP2	4	0.29478	0.014596	0.28528
EIF3L	4	0.29917	0.013759	0.27831
DDX3X	4	0.30371	0.012765	0.2618
NUP160	4	0.32593	0.0089982	0.20624
PPIE	4	0.34438	0.0070625	0.18048
KHDRBS1	4	0.38405	0.0036097	0.11147
ISY1	4	0.40562	0.0025634	0.087657
EIF3F	4	0.43631	0.0017787	0.068548
IGF2BP3	4	0.44765	0.0014125	0.057082
NUP62	4	0.46787	0.0012032	0.052273
TOP1	4	0.47114	0.00099398	0.046455
NUP155	4	0.49768	0.00073241	0.037135
HNRNPU	4	0.51758	0.00047083	0.02507
PCBP1	4	0.52988	0.00041852	0.022727
NUP85	4	0.55897	0.00020926	0.0125
DDX46	4	0.58239	0.00015694	0.010169
MATR3	4	0.58824	0.00010463	0.0069686
RANGAP1	4	0.61697	5.2315e-05	0.0040161
SF3A1	4	0.63055	5.2315e-05	0.0040161
RAB10	4	0.77225	0	0
TPR	4	0.82304	0	0
TARDBP	4	0.86376	0	0
SRSF7	4	0.9076	0	0

## Sheet: SERPINB5_TF_Screen
Gene	sgRNA	LOW|beta	LOW|p-value	LOW|fdr
KLF5	6	-1.307	0	0
EOMES	7	-0.68552	0	0
ZBTB6	6	-0.64785	0	0
FOXD4	4	-0.63183	0.0034795	0.17857
POLR2D	2	-0.6003	0.043145	0.49677
ERG	6	-0.58521	0	0
POLR2A	8	-0.56728	0.00069589	0.071429
ZNF75D	6	-0.52513	0.0013918	0.10526
STAT6	7	-0.5243	0.0013918	0.10526
ZKSCAN4	6	-0.52381	0.0013918	0.10526
SNAPC4	7	-0.49811	0.0041754	0.19355
HMG20A	6	-0.49665	0.0034795	0.17857
ARID1B	6	-0.49414	0.0034795	0.17857
MXI1	6	-0.4782	0.0069589	0.28571
ZBTB12	5	-0.46721	0.010438	0.32609
FLI1	6	-0.46688	0.0076548	0.29268
TADA2B	3	-0.4662	0.050104	0.49677
ZBTB8A	6	-0.46204	0.0083507	0.29268
ZNF335	8	-0.45663	0.0020877	0.13636
ZNF138	4	-0.45638	0.039666	0.49677
FOXJ1	6	-0.44837	0.011134	0.32653
NFX1	4	-0.44796	0.041754	0.49677
PRDM8	6	-0.43725	0.011134	0.32653
ZNF514	6	-0.42874	0.01183	0.34
HIC2	6	-0.41922	0.01531	0.36667
RFX3	10	-0.41651	0.00069589	0.071429
HNF4G	5	-0.4012	0.025052	0.46753
PIAS2	6	-0.40006	0.018093	0.40625
TBX19	7	-0.39736	0.013918	0.36364
NFXL1	6	-0.39474	0.020877	0.44118
MYNN	6	-0.394	0.020877	0.44118
CAMTA1	7	-0.39048	0.01531	0.36667
KDM5D	6	-0.39034	0.024356	0.46053
ALX3	6	-0.38774	0.026444	0.48718
NFATC4	7	-0.3864	0.016701	0.3871
AHR	6	-0.38216	0.027836	0.49677
TFE3	6	-0.38146	0.029228	0.49677
MEOX1	6	-0.38087	0.030619	0.49677
ZMIZ2	6	-0.38019	0.030619	0.49677
ZEB2	7	-0.37972	0.020877	0.44118
TTF1	6	-0.37942	0.031315	0.49677
ZNF440	6	-0.37687	0.033403	0.49677
ZNF749	6	-0.37618	0.033403	0.49677
ZHX3	6	-0.37605	0.033403	0.49677
MTA3	6	-0.37532	0.033403	0.49677
ZNF28	6	-0.36936	0.034099	0.49677
ZNF280D	6	-0.36836	0.034099	0.49677
GLI2	6	-0.36564	0.035491	0.49677
ZNF791	6	-0.36217	0.038274	0.49677
ZNF235	6	-0.35859	0.041058	0.49677
SP100	5	-0.35803	0.050104	0.49677
PBX2	6	-0.3579	0.041058	0.49677
ZFP41	6	-0.35664	0.041754	0.49677
MXD3	6	-0.35562	0.041754	0.49677
IRF2	6	-0.35451	0.04245	0.49677
ZSCAN16	6	-0.35267	0.043145	0.49677
ZNF384	7	-0.35045	0.02714	0.49367
ZNF701	4	-0.34817	0.11273	0.62791
ZNF396	3	-0.34665	0.1524	0.70192
ZNF713	6	-0.34633	0.048713	0.49677
IKZF2	6	-0.34574	0.049408	0.49677
HOXA9	6	-0.34548	0.049408	0.49677
PGR	6	-0.34546	0.049408	0.49677
POU5F1B	6	-0.3412	0.051496	0.49677
THRB	4	-0.34	0.12109	0.64684
ZNF233	6	-0.3388	0.052888	0.49677
E4F1	6	-0.3367	0.052888	0.49677
LCOR	6	-0.33625	0.052888	0.49677
ZNF649	6	-0.33625	0.052888	0.49677
ZNF391	6	-0.33601	0.052888	0.49677
ZNF22	6	-0.33499	0.053584	0.49677
THRA	7	-0.33013	0.039666	0.49677
ZBTB34	6	-0.32911	0.055672	0.50307
ZNF418	6	-0.32886	0.055672	0.50307
ESR1	6	-0.32852	0.056367	0.50307
CERS3	6	-0.32725	0.057063	0.50307
ZFP2	6	-0.32718	0.057063	0.50307
ZNF324	6	-0.3261	0.057063	0.50307
RXRA	7	-0.32384	0.041754	0.49677
TFCP2	7	-0.32378	0.041754	0.49677
ZNF732	6	-0.32278	0.059151	0.50898
KDM5C	6	-0.32202	0.059847	0.5119
OTX1	6	-0.32031	0.06263	0.52
EN2	6	-0.31884	0.06263	0.52
RXRB	6	-0.31823	0.063326	0.52
IRX2	6	-0.31506	0.067502	0.53889
ZNF681	5	-0.31364	0.084203	0.59912
ZNF426	6	-0.31353	0.067502	0.53889
TCF7L1	6	-0.31346	0.067502	0.53889
ZBTB7C	6	-0.31257	0.069589	0.54545
ZNF208	4	-0.31224	0.15518	0.70794
ETV6	6	-0.31193	0.070981	0.54545
NR2F6	3	-0.31119	0.19763	0.73385
YY2	6	-0.31094	0.071677	0.54787
HSF2	7	-0.30577	0.048713	0.49677
FOXI1	7	-0.30565	0.048713	0.49677
ZNF8	6	-0.30523	0.077244	0.57513
ZNF684	6	-0.30455	0.077244	0.57513
ATOH1	6	-0.30412	0.079332	0.58673
RXRG	7	-0.30355	0.050104	0.49677
ZSCAN2	6	-0.30321	0.080028	0.58673
T	7	-0.30207	0.051496	0.49677
FOXI2	7	-0.30203	0.051496	0.49677
ZBTB18	6	-0.30038	0.083507	0.59912
RAX	6	-0.29988	0.083507	0.59912
NFATC1	6	-0.29885	0.084899	0.59912
ZNF431	4	-0.29868	0.17328	0.71549
RFX5	7	-0.2975	0.052888	0.49677
ZNF813	6	-0.29655	0.087683	0.59912
STAT1	7	-0.29643	0.053584	0.49677
TOX2	7	-0.29636	0.053584	0.49677
ZNF587	6	-0.29629	0.087683	0.59912
NR2F2	6	-0.29583	0.087683	0.59912
ZNF83	6	-0.29266	0.089074	0.59912
ARID3A	6	-0.29178	0.091858	0.59912
ZNF212	6	-0.28946	0.092554	0.59912
NR3C2	6	-0.28926	0.092554	0.59912
MLXIP	7	-0.28855	0.057063	0.50307
ZNF652	6	-0.28698	0.094642	0.59912
LEUTX	7	-0.28645	0.059151	0.50898
ZFP69	6	-0.28642	0.094642	0.59912
ZNF776	6	-0.286	0.095338	0.60088
ZNF665	6	-0.28426	0.10021	0.60669
NRF1	8	-0.28396	0.053584	0.49677
ZBTB40	7	-0.2839	0.06263	0.52
RHOXF2B	7	-0.28299	0.063326	0.52
ZNF254	6	-0.28068	0.1009	0.60669
BARHL2	6	-0.27725	0.10578	0.62598
ZFY	6	-0.27669	0.10717	0.62598
GATA4	6	-0.27637	0.10717	0.62598
ZFX	6	-0.27636	0.10717	0.62598
NR6A1	6	-0.27633	0.10717	0.62598
ZBTB25	5	-0.27425	0.135	0.66897
NR4A1	6	-0.27324	0.11204	0.62646
ZNF227	6	-0.27288	0.11204	0.62646
PMS1	7	-0.27093	0.077244	0.57513
FOXK1	6	-0.27084	0.11969	0.64419
PRDM9	5	-0.27028	0.14127	0.66997
ZNF573	6	-0.26886	0.12526	0.65217
ZSCAN21	6	-0.2683	0.12596	0.65233
ZFP1	6	-0.26756	0.12665	0.65233
ZNF589	6	-0.26715	0.12804	0.6548
CREB3L4	6	-0.26708	0.12874	0.65493
ZNF30	6	-0.26658	0.12944	0.65493
GZF1	7	-0.26606	0.084899	0.59912
VENTX	6	-0.26495	0.13292	0.66319
RCOR2	6	-0.26346	0.13709	0.66997
ZNF281	6	-0.26195	0.14127	0.66997
E2F7	6	-0.2616	0.14127	0.66997
FOS	6	-0.26111	0.14127	0.66997
MXD4	6	-0.26106	0.14127	0.66997
ZNF165	6	-0.26075	0.14127	0.66997
FOXN2	7	-0.2599	0.08977	0.59912
GRHL3	7	-0.25737	0.091858	0.59912
SP140L	6	-0.25575	0.15031	0.69453
ZNF714	5	-0.25551	0.1691	0.71549
ZNF586	6	-0.25515	0.15031	0.69453
NOBOX	6	-0.24921	0.15797	0.71296
TFEB	6	-0.24875	0.15866	0.71296
RORB	7	-0.24858	0.10995	0.62598
NFE2	6	-0.24734	0.16075	0.71296
RPL9	4	-0.24532	0.25052	0.75407
ZNF691	6	-0.24496	0.16354	0.71549
MTA2	5	-0.24494	0.18998	0.73385
ID3	6	-0.24478	0.16423	0.71549
MEF2A	5	-0.24467	0.18998	0.73385
POU2F1	5	-0.24286	0.19346	0.73385
ZNF655	6	-0.24241	0.16632	0.71549
SMAD2	7	-0.24166	0.11969	0.64419
ARNTL	6	-0.24048	0.16771	0.71549
RARA	6	-0.23844	0.17119	0.71549
THAP8	6	-0.23818	0.17189	0.71549
TFAP2E	7	-0.23761	0.12526	0.65217
ZNF576	6	-0.23725	0.17258	0.71549
ELF3	6	-0.23623	0.17328	0.71549
SMAD4	5	-0.23581	0.2032	0.73684
FOXO3	6	-0.23538	0.17467	0.71549
ZFP64	7	-0.23434	0.13083	0.65965
ZNF708	6	-0.23405	0.17537	0.71549
FOXP3	6	-0.23393	0.17676	0.71549
E2F2	6	-0.23379	0.17676	0.71549
ZNF705G	6	-0.23354	0.17884	0.72191
ZNF253	6	-0.23245	0.18093	0.72626
HOXA2	6	-0.23044	0.18232	0.72853
NCOR2	6	-0.22922	0.1858	0.73352
DMTF1	6	-0.22917	0.1858	0.73352
NPAS3	6	-0.22914	0.1858	0.73352
SP140	6	-0.22699	0.19137	0.73385
HOXC9	6	-0.22624	0.19346	0.73385
POU6F2	6	-0.22602	0.19346	0.73385
ZNF552	6	-0.22454	0.19694	0.73385
ATOH8	6	-0.22434	0.19763	0.73385
ZNF98	6	-0.22417	0.19972	0.73469
RORA	6	-0.22297	0.2039	0.73684
ESR2	6	-0.22233	0.20459	0.73684
CDC5L	6	-0.22118	0.20598	0.73815
MGA	8	-0.22086	0.14057	0.66997
ZNF410	6	-0.22076	0.20598	0.73815
IRX3	6	-0.21854	0.21086	0.74815
DEAF1	7	-0.2166	0.16075	0.71296
ZNF613	6	-0.21651	0.21573	0.75407
ZFP91	2	-0.21633	0.45929	0.88472
ZNF625	6	-0.21576	0.21642	0.75407
ZNF84	6	-0.21392	0.2206	0.75407
TEF	6	-0.21256	0.22338	0.75407
ZNF679	4	-0.21239	0.30759	0.7964
ZNF2	6	-0.21201	0.22338	0.75407
DMRTA1	6	-0.2111	0.22617	0.75407
ZNF676	6	-0.21107	0.22617	0.75407
ZBTB45	6	-0.21104	0.22617	0.75407
ZNF229	6	-0.21104	0.22617	0.75407
TBX4	7	-0.21072	0.1691	0.71549
ZBTB3	5	-0.21064	0.25818	0.75407
PRDM4	6	-0.21019	0.22825	0.75407
ONECUT2	6	-0.21002	0.22895	0.75407
E2F4	6	-0.20834	0.23173	0.75407
PIAS4	6	-0.2076	0.23312	0.75407
ZNF821	6	-0.20715	0.23521	0.75407
ZNF646	6	-0.20662	0.2366	0.75407
SALL1	6	-0.20645	0.2366	0.75407
PAX8	6	-0.2064	0.2366	0.75407
NR2C1	6	-0.20568	0.238	0.75407
ARID1A	6	-0.20423	0.24217	0.75407
ZNF133	6	-0.20195	0.24635	0.75407
IRF9	6	-0.2018	0.24704	0.75407
ZNF225	6	-0.20076	0.24983	0.75407
CEBPZ	5	-0.19978	0.28532	0.77799
ZNF7	6	-0.19953	0.25122	0.75407
MTF1	7	-0.19944	0.19276	0.73385
FOXH1	6	-0.19925	0.25261	0.75407
LIN28B	2	-0.19918	0.50104	0.89233
OTP	6	-0.19884	0.25261	0.75407
MXD1	6	-0.19861	0.25261	0.75407
FOXF1	6	-0.19838	0.2547	0.75407
MYOG	6	-0.19793	0.25678	0.75407
TBX15	6	-0.19779	0.25678	0.75407
SNAI1	6	-0.19764	0.25748	0.75407
ZNF556	6	-0.19747	0.25748	0.75407
ID2	6	-0.19706	0.25957	0.75659
PRDM13	7	-0.19521	0.19972	0.73469
TBX3	7	-0.19514	0.20042	0.73469
CREB3L1	4	-0.19465	0.3396	0.80725
ZNF234	6	-0.19402	0.26514	0.76506
ZNF91	5	-0.19131	0.30271	0.78804
ZNF366	6	-0.19091	0.27001	0.76667
LBX2	6	-0.19081	0.27001	0.76667
ID1	6	-0.19016	0.27209	0.76667
DNAJC2	6	-0.19016	0.27209	0.76667
ID4	6	-0.18977	0.27418	0.7682
TGIF2LX	1	-0.18843	0.69381	0.94682
HMGB2	6	-0.18804	0.27766	0.7682
ZNF879	6	-0.18788	0.27905	0.7682
ZNF117	6	-0.18611	0.28392	0.77714
HOXB9	6	-0.18531	0.2874	0.7782
ZNF287	6	-0.1852	0.2881	0.7782
SPDEF	6	-0.18453	0.2881	0.7782
POU2F3	6	-0.18347	0.29019	0.77944
HBP1	6	-0.18216	0.29297	0.78545
ZNF432	6	-0.18059	0.29645	0.78716
ELK1	6	-0.17965	0.29715	0.78716
SMAD1	6	-0.17963	0.29715	0.78716
ZBED2	6	-0.17876	0.29715	0.78716
ZNF181	6	-0.17827	0.29784	0.78716
TFDP2	2	-0.17824	0.54001	0.90443
TCF7	6	-0.178	0.29854	0.78716
HMX1	6	-0.17799	0.29854	0.78716
ZNF160	6	-0.17765	0.29854	0.78716
ARGFX	6	-0.17664	0.30063	0.78804
ATOH7	6	-0.1758	0.30271	0.78804
ZNF347	6	-0.17565	0.30271	0.78804
MEIS3	7	-0.17532	0.24565	0.75407
ZBTB37	6	-0.17418	0.30619	0.79422
SNAI3	5	-0.17312	0.35839	0.81616
ZNF592	8	-0.17253	0.23382	0.75407
GMEB2	6	-0.17186	0.30898	0.79713
TBX22	6	-0.17051	0.31246	0.79751
ZNF221	6	-0.17038	0.31246	0.79751
NR1I3	6	-0.17018	0.31315	0.79787
PAX4	8	-0.16855	0.24495	0.75407
ZNF596	6	-0.16848	0.31802	0.80382
ZNF263	6	-0.16832	0.31802	0.80382
ZNF502	6	-0.16743	0.3215	0.80382
FOSL1	6	-0.16681	0.3215	0.80382
ZNF37A	6	-0.16597	0.32289	0.80416
ZNF683	6	-0.16526	0.32498	0.80517
GLI3	7	-0.1652	0.2707	0.76667
ESRRA	6	-0.16486	0.32498	0.80517
ZNF614	6	-0.16412	0.32707	0.80532
NKX1	12	-0.16359	0.13779	0.66997
RFX6	5	-0.1635	0.38205	0.83182
ZNF219	5	-0.16308	0.38483	0.83409
DNAJC1	6	-0.16217	0.33264	0.80532
ZSCAN5B	6	-0.16214	0.33264	0.80532
GATAD2B	6	-0.16196	0.33333	0.80532
ZNF770	6	-0.1613	0.33473	0.80532
ZFP90	6	-0.1613	0.33473	0.80532
ARNTL2	6	-0.16111	0.33542	0.80532
PIAS3	6	-0.1609	0.33542	0.80532
ZMIZ1	5	-0.16034	0.3897	0.83958
LITAF	6	-0.15955	0.33612	0.80532
ADNP	6	-0.1588	0.33681	0.80532
CEBPD	6	-0.15831	0.3382	0.80725
ZNF532	8	-0.15812	0.27488	0.7682
MSX2	6	-0.15747	0.34099	0.80725
ZFP36	6	-0.15728	0.34099	0.80725
KLF2	6	-0.15723	0.34099	0.80725
E2F3	6	-0.1555	0.34516	0.80945
TULP1	8	-0.154	0.29019	0.77944
ZNF267	6	-0.15332	0.3556	0.81616
ZNF616	6	-0.1533	0.3556	0.81616
ZNF484	6	-0.15268	0.35839	0.81616
ZNF416	7	-0.15205	0.31037	0.79751
TBX1	4	-0.15157	0.44468	0.87057
HIVEP1	6	-0.15122	0.36395	0.82233
SP110	6	-0.15095	0.36465	0.82261
ZNF671	6	-0.15002	0.36743	0.82271
PKNOX1	5	-0.14961	0.41406	0.84637
FOXP2	6	-0.14913	0.37578	0.82901
GCM2	6	-0.14878	0.37717	0.82901
ZNF793	6	-0.14875	0.37717	0.82901
SPZ1	3	-0.14869	0.53097	0.90426
ZNF417	6	-0.1482	0.37787	0.82901
ZNF441	6	-0.14815	0.37787	0.82901
ZNF174	6	-0.14664	0.37996	0.83131
UNCX	6	-0.14582	0.38135	0.83156
TBX18	8	-0.14573	0.31037	0.79751
FOXJ2	6	-0.14523	0.38344	0.83233
GTF3A	7	-0.1452	0.33542	0.80532
HOXB6	5	-0.14295	0.43006	0.85953
ZNF492	4	-0.14257	0.47112	0.88732
EBF1	8	-0.14189	0.32011	0.80382
RFX4	6	-0.14123	0.39527	0.84524
ZNF717	6	-0.14105	0.39527	0.84524
ARNT2	6	-0.14018	0.39666	0.84549
ZBTB26	6	-0.14012	0.39736	0.84549
NR0B1	6	-0.13822	0.40153	0.84549
IRF5	6	-0.13796	0.40153	0.84549
IRX4	5	-0.13744	0.44468	0.87057
SOX12	6	-0.13736	0.40223	0.84549
ZNF367	5	-0.1373	0.44607	0.87211
ZNF439	6	-0.13722	0.40223	0.84549
IRF4	6	-0.13703	0.40223	0.84549
ZNF570	6	-0.13633	0.40362	0.84549
TBX21	7	-0.13546	0.36395	0.82233
ZNF70	6	-0.13524	0.40431	0.84549
PITX2	6	-0.1345	0.4071	0.84549
ZBTB1	6	-0.13431	0.40779	0.84549
ARID5B	6	-0.13334	0.40988	0.84549
FOXO1	6	-0.13277	0.41197	0.84571
CTCFL	7	-0.13191	0.37717	0.82901
MAZ	6	-0.13156	0.41406	0.84637
ZFP37	6	-0.13039	0.41893	0.85269
STAT2	6	-0.13026	0.41893	0.85269
ZNF544	6	-0.1293	0.4238	0.85953
ZNF200	6	-0.1284	0.43006	0.85953
ZNF557	6	-0.12792	0.43076	0.85972
PAX2	6	-0.12778	0.43145	0.85992
OTX2	6	-0.12762	0.43215	0.86011
ZPR1	9	-0.12757	0.34725	0.81006
ZNF674	6	-0.12621	0.44259	0.87057
Nr1h4	6	-0.1251	0.44746	0.87246
ZNF25	6	-0.12509	0.44746	0.87246
SOX21	6	-0.12462	0.44885	0.87398
MEIS1	5	-0.12456	0.4746	0.88732
VAX2	7	-0.12394	0.40779	0.84549
STAT5B	7	-0.12289	0.40919	0.84549
KLF7	6	-0.12267	0.45511	0.87785
ARID5A	8	-0.12189	0.38344	0.83233
PAX5	6	-0.1202	0.46416	0.88732
HMGXB4	6	-0.12008	0.46486	0.88732
ZNF3	6	-0.12	0.46555	0.88732
GLIS1	6	-0.11898	0.46764	0.88732
ZNF628	6	-0.11879	0.46764	0.88732
YY1	7	-0.11866	0.42867	0.85953
PLAGL2	6	-0.11636	0.47251	0.88732
ELF4	6	-0.11602	0.4739	0.88732
ZIM2	6	-0.11597	0.4739	0.88732
ZBED1	6	-0.11542	0.47738	0.88732
ZNF100	6	-0.11537	0.47738	0.88732
ETV3	6	-0.11537	0.47738	0.88732
ZHX2	6	-0.11528	0.47738	0.88732
OVOL1	5	-0.11519	0.49896	0.89233
ZNF415	6	-0.11503	0.47808	0.88732
FOXD4L6	6	-0.11465	0.48086	0.88732
GMEB1	6	-0.11414	0.48086	0.88732
ZSCAN12	6	-0.11362	0.48365	0.88875
L3MBTL4	6	-0.11231	0.48782	0.88959
SMAD3	6	-0.111	0.49339	0.89233
ZNF527	6	-0.11072	0.49478	0.89233
HOXB3	6	-0.11034	0.49826	0.89233
ZBTB2	6	-0.10997	0.49965	0.89233
HOXD4	6	-0.10946	0.50174	0.89233
TCF23	6	-0.10943	0.50174	0.89233
DMBX1	6	-0.10865	0.50592	0.89461
MEF2B	6	-0.10803	0.50731	0.89461
PBRM1	6	-0.10793	0.50731	0.89461
SP2	11	-0.10749	0.33333	0.80532
JARID2	13	-0.10681	0.32081	0.80382
MEOX2	6	-0.10613	0.51079	0.89731
HDX	7	-0.10595	0.46695	0.88732
ZNF202	6	-0.10546	0.51427	0.89737
KLF14	6	-0.10541	0.51427	0.89737
POU6F1	6	-0.10452	0.51844	0.89737
MESP2	6	-0.10426	0.51914	0.89737
ZNF639	6	-0.10383	0.51983	0.89737
ZNF600	6	-0.10378	0.51983	0.89737
DLX4	6	-0.10368	0.52053	0.89737
STAT3	7	-0.10275	0.48017	0.88732
TBX10	7	-0.10225	0.48156	0.88732
DMRTC2	6	-0.10214	0.52331	0.89737
ZNF572	6	-0.10199	0.52331	0.89737
PROX1	6	-0.10091	0.5261	0.90107
ZNF266	6	-0.099455	0.53097	0.90426
SOX13	6	-0.099353	0.53236	0.90426
ZNF107	5	-0.098606	0.54976	0.90805
SOX7	6	-0.098453	0.53445	0.90432
ZNF214	6	-0.098093	0.53653	0.90432
ZNF446	7	-0.098065	0.49478	0.89233
ZNF781	6	-0.097916	0.53723	0.90432
ZNF57	6	-0.097652	0.53862	0.90432
ZNF33A	6	-0.097181	0.53932	0.90432
RARB	6	-0.096784	0.5421	0.90476
CERS2	7	-0.096184	0.49965	0.89233
ZNF677	6	-0.096177	0.54697	0.90805
ZNF45	6	-0.095914	0.54697	0.90805
ZFHX4	6	-0.095654	0.54767	0.90805
USF1	8	-0.09497	0.46973	0.88732
ZNF641	6	-0.094901	0.54906	0.90805
ESRRG	6	-0.094631	0.54976	0.90805
HKR1	6	-0.094498	0.54976	0.90805
ZIC1	5	-0.093273	0.57133	0.92358
ST18	8	-0.093264	0.4753	0.88732
ZBTB33	6	-0.093042	0.55811	0.91553
LEF1	6	-0.092695	0.55811	0.91553
ZSCAN30	6	-0.092435	0.55811	0.91553
TFDP3	6	-0.091048	0.56367	0.91941
NFIX	8	-0.090956	0.48782	0.88959
RNF138	5	-0.089581	0.57898	0.92358
CUX2	6	-0.089085	0.57411	0.92358
L3MBTL1	6	-0.08901	0.57411	0.92358
RERE	6	-0.088264	0.57411	0.92358
ZNF277	7	-0.087978	0.53236	0.90426
ZNF816	4	-0.087959	0.62283	0.93229
ZNF19	6	-0.087723	0.5769	0.92358
ZNF155	6	-0.08673	0.58038	0.92358
ASCL4	6	-0.086244	0.58107	0.92358
LMX1B	6	-0.086211	0.58107	0.92358
CDIP1	6	-0.084581	0.58525	0.92358
HES7	6	-0.084344	0.58594	0.92358
ZBTB7A	6	-0.083974	0.58733	0.92358
ZNF530	6	-0.082552	0.59012	0.92475
HOXB5	6	-0.081428	0.5936	0.92557
ZKSCAN2	6	-0.081101	0.59638	0.92557
ZNF569	6	-0.080951	0.59638	0.92557
ZBTB14	6	-0.080616	0.59708	0.92557
ZNF682	6	-0.079508	0.60125	0.92719
AHRR	6	-0.078911	0.60473	0.92767
ZNF529	6	-0.078216	0.60752	0.92767
ZIC4	6	-0.078121	0.60821	0.92767
THAP6	6	-0.078056	0.60821	0.92767
PHOX2A	6	-0.077922	0.60821	0.92767
ZNF583	6	-0.077566	0.60891	0.92767
BSX	7	-0.077006	0.57411	0.92358
MYOD1	6	-0.076475	0.611	0.92767
SIX6	6	-0.076415	0.611	0.92767
ZFP28	6	-0.075871	0.611	0.92767
NFKB1	7	-0.074622	0.58525	0.92358
ZNF480	6	-0.074416	0.61308	0.92767
TFDP1	6	-0.074313	0.61378	0.92767
ZNF700	6	-0.073586	0.61517	0.92767
ZBTB49	7	-0.073298	0.58803	0.92358
JUNB	6	-0.073292	0.61587	0.92767
ZFP62	6	-0.072811	0.61795	0.92887
FOXJ3	5	-0.072798	0.63535	0.93958
CTCF	7	-0.072734	0.58873	0.92358
ZNF772	8	-0.07262	0.56019	0.91581
MYF5	8	-0.071804	0.56298	0.91932
ZNF17	6	-0.07119	0.62283	0.93229
HINFP	7	-0.070896	0.59569	0.92557
FEZF1	7	-0.070848	0.59569	0.92557
ZNF687	7	-0.070803	0.59569	0.92557
Negative	50	-0.069939	0.12665	0.65233
CAMTA2	8	-0.069609	0.57203	0.92358
FOXA1	6	-0.06937	0.62561	0.93264
FOXD3	5	-0.069336	0.64649	0.93958
ZNF486	6	-0.069219	0.62561	0.93264
RUNX3	7	-0.068812	0.60264	0.92719
RUNX2	7	-0.068052	0.60264	0.92719
ZNF76	7	-0.065794	0.61308	0.92767
MYC	6	-0.065348	0.64092	0.93958
FOXN1	6	-0.065254	0.64161	0.93958
ATF6B	6	-0.06487	0.64161	0.93958
ZNF629	6	-0.064361	0.64161	0.93958
ZNF585A	6	-0.063884	0.64231	0.93958
TGIF2	6	-0.06353	0.6444	0.93958
ZNF251	6	-0.063377	0.64509	0.93958
ZNF79	6	-0.063023	0.64649	0.93958
ZSCAN31	6	-0.062568	0.64649	0.93958
ZNF584	6	-0.062467	0.64649	0.93958
SOX9	6	-0.061168	0.64857	0.93958
ZNF716	5	-0.060788	0.67641	0.9446
PPARA	6	-0.059802	0.65066	0.9397
PRDM15	6	-0.05912	0.65344	0.94088
ZNF519	6	-0.057637	0.65971	0.9424
SP9	5	-0.057611	0.69241	0.94672
THAP10	6	-0.05737	0.6604	0.9424
RUNX1	7	-0.057271	0.64997	0.93964
ZNF658	5	-0.057	0.69729	0.94976
PRDM6	6	-0.056581	0.66458	0.9446
CDX2	6	-0.056507	0.66458	0.9446
FOSB	6	-0.056241	0.66597	0.9446
TBX20	7	-0.056187	0.65692	0.9424
HOXB13	6	-0.055237	0.67293	0.9446
SP6	6	-0.055071	0.67571	0.9446
HAND2	6	-0.054318	0.6785	0.9446
LMX1A	6	-0.054041	0.6785	0.9446
ZNF831	6	-0.053524	0.67989	0.9446
ZFP69B	6	-0.05306	0.68058	0.9446
ZNF34	6	-0.053001	0.68058	0.9446
MBD4	6	-0.052574	0.68198	0.9446
HES3	6	-0.052512	0.68198	0.9446
SOHLH1	6	-0.052389	0.68267	0.9446
HOXC5	6	-0.051894	0.68337	0.9446
ZNF705A	6	-0.051326	0.68615	0.9446
ZNF740	7	-0.050606	0.6785	0.9446
MESP1	6	-0.050281	0.68754	0.9446
ALX4	6	-0.050043	0.68824	0.9446
ZNF594	6	-0.04948	0.68894	0.94466
REL	7	-0.049438	0.68406	0.9446
ZNF80	6	-0.048399	0.69381	0.94682
ZNF93	6	-0.047733	0.69729	0.94976
MBD3	8	-0.047625	0.67363	0.9446
TFAM	7	-0.047005	0.68824	0.9446
ZNF626	5	-0.045986	0.73347	0.96609
TULP4	6	-0.045889	0.70424	0.95202
MLX	6	-0.045767	0.70424	0.95202
ZFP14	6	-0.045623	0.70424	0.95202
ZNF688	6	-0.045379	0.70424	0.95202
YBX1	6	-0.045112	0.70633	0.95395
UBTF	8	-0.044712	0.68406	0.9446
ZBTB48	8	-0.044634	0.68476	0.9446
TOX3	6	-0.044256	0.7112	0.95603
HMGXB3	6	-0.044076	0.71329	0.95705
ZNF274	6	-0.043786	0.71468	0.95713
ZNF250	3	-0.042651	0.8128	0.98565
IRX5	6	-0.042514	0.72095	0.96193
ZNF414	6	-0.042414	0.72095	0.96193
FOXD4L5	4	-0.042306	0.7634	0.97474
CLOCK	6	-0.04219	0.72373	0.96211
IKZF4	6	-0.04214	0.72443	0.96211
RARG	6	-0.042135	0.72512	0.96214
ZNF574	6	-0.041336	0.7286	0.96412
ZNF182	6	-0.041242	0.7293	0.96412
ZNF302	6	-0.040402	0.73278	0.96606
ISX	6	-0.039393	0.73834	0.96633
EN1	6	-0.039364	0.73834	0.96633
HES5	6	-0.039314	0.73834	0.96633
OVOL3	6	-0.039264	0.73834	0.96633
VSX1	6	-0.039177	0.73904	0.96633
NR5A1	7	-0.038395	0.72582	0.96218
ZNF561	6	-0.037315	0.74809	0.97373
ZNF506	5	-0.036803	0.76827	0.97474
ZNF496	6	-0.036588	0.75296	0.97474
E2F5	6	-0.036267	0.75435	0.97474
NFIC	8	-0.035685	0.72164	0.96197
ZNF248	6	-0.03444	0.7634	0.97474
TFEC	3	-0.033956	0.83438	0.98927
NEUROD1	6	-0.033888	0.76688	0.97474
ZNF559	6	-0.033509	0.76757	0.97474
FOXD4L1	6	-0.032797	0.77035	0.97474
ZBTB4	7	-0.032307	0.74948	0.97466
JUN	6	-0.031681	0.77731	0.97474
SMAD5	6	-0.031322	0.77801	0.97474
MEF2C	6	-0.031256	0.77801	0.97474
KLF11	6	-0.030387	0.7801	0.97478
CUX1	6	-0.029955	0.78219	0.97487
ZSCAN20	7	-0.029891	0.75852	0.97474
SPIC	6	-0.029278	0.78288	0.97487
ZNF536	7	-0.028706	0.76479	0.97474
FOXN3	7	-0.0283	0.76688	0.97474
BATF3	6	-0.028083	0.78566	0.97496
ZBTB47	7	-0.027954	0.76966	0.97474
STAT4	7	-0.027428	0.77105	0.97474
ZNF581	6	-0.027096	0.78984	0.97761
ZNF814	6	-0.026853	0.79123	0.97768
NFATC2	6	-0.026801	0.79193	0.97768
KDM5B	6	-0.026378	0.79262	0.97768
ZBTB24	8	-0.025916	0.76479	0.97474
THAP3	6	-0.025769	0.79541	0.98027
PIAS1	6	-0.024455	0.80167	0.98463
ZNF865	6	-0.023759	0.80237	0.98463
ZNF555	6	-0.023636	0.80237	0.98463
ZNF773	6	-0.022985	0.80515	0.98552
TP63	8	-0.022932	0.77801	0.97474
ERF	6	-0.02278	0.80515	0.98552
SOX4	6	-0.022759	0.80515	0.98552
FEV	6	-0.022271	0.80793	0.98565
TULP2	8	-0.022155	0.7794	0.97476
PLAG1	6	-0.021918	0.81002	0.98565
HOXB8	6	-0.02128	0.81072	0.98565
ZNF189	6	-0.020712	0.81211	0.98565
ZNF433	6	-0.0207	0.81211	0.98565
GATA5	6	-0.020322	0.8128	0.98565
ZNF564	6	-0.019348	0.81628	0.98737
HOXD9	6	-0.017872	0.82046	0.98745
NCOR1	8	-0.01787	0.79262	0.97768
ZNF607	6	-0.017777	0.82116	0.98745
ZNF707	6	-0.017734	0.82116	0.98745
SP1	6	-0.017077	0.82533	0.98757
ZNF726	6	-0.016477	0.82811	0.98757
NFIB	7	-0.016431	0.82185	0.98746
ZNF473	6	-0.016268	0.82881	0.98757
ZFP42	6	-0.015859	0.83159	0.98842
STAT5A	7	-0.015656	0.82324	0.98748
ELK4	6	-0.015199	0.83299	0.98926
ZNF695	5	-0.015122	0.83786	0.99016
ZNF513	6	-0.014536	0.83507	0.98928
EBF3	8	-0.014397	0.80654	0.98565
TBR1	3	-0.014034	0.88657	0.99209
ATF4	6	-0.012796	0.84482	0.99023
SEBOX	7	-0.012149	0.83994	0.99016
SOX10	6	-0.011841	0.84969	0.99209
ZNF268	6	-0.011212	0.85108	0.99209
UBP1	8	-0.010389	0.82324	0.98748
HOXD3	6	-0.0097814	0.85595	0.99209
ZNF792	6	-0.0092308	0.85665	0.99209
POU3F2	6	-0.0092083	0.85665	0.99209
ZGLP1	6	-0.0083824	0.85943	0.99209
PKNOX2	6	-0.0071307	0.865	0.99209
BARHL1	6	-0.0068762	0.86569	0.99209
FOXL2	6	-0.0059755	0.86987	0.99209
SALL3	6	-0.0057844	0.87056	0.99209
ZNF141	6	-0.0056976	0.87056	0.99209
SRF	6	-0.0055838	0.87056	0.99209
ZNF880	5	-0.0052646	0.87335	0.99209
FOXP1	5	-0.0052022	0.87335	0.99209
ZNF765	4	-0.0051927	0.89005	0.99209
EGR4	6	-0.0050485	0.87196	0.99209
ZBTB32	6	-0.0047599	0.87196	0.99209
MLXIPL	6	-0.0047562	0.87196	0.99209
NR2E1	6	-0.0046582	0.87196	0.99209
ETV7	6	-0.0044306	0.87404	0.99209
ZNF737	5	-0.0040787	0.87822	0.99209
ZNF35	6	-0.0039664	0.87474	0.99209
NFE2L3	5	-0.0035191	0.881	0.99209
ZNF621	7	-0.0018925	0.88031	0.99209
ZNF283	6	-0.0017513	0.88239	0.99209
ZNF540	6	-0.0017159	0.88309	0.99209
CDK9	6	-0.00016074	0.88796	0.99209
FOXQ1	6	-0.00013793	0.88796	0.99209
GSX1	6	-6.087e-05	0.88796	0.99209
ZNF790	6	0.00038023	0.88866	0.99209
ZBTB16	7	0.00041861	0.88796	0.99209
ZNF419	6	0.0019367	0.89353	0.99209
TUB	8	0.0031681	0.8817	0.99209
ZNF337	6	0.0031722	0.89979	0.99209
ZNF311	6	0.0037529	0.90257	0.99209
TSHZ3	6	0.0038861	0.90327	0.99209
CDX1	7	0.0039208	0.90188	0.99209
ZNF394	7	0.0039365	0.90257	0.99209
HEYL	3	0.0045046	0.93459	0.99209
GATA2	6	0.0048336	0.91023	0.99209
ZNF562	6	0.0050772	0.91232	0.99209
HAND1	6	0.005582	0.91301	0.99209
TAL1	6	0.005832	0.91371	0.99209
KLF1	6	0.0060539	0.91371	0.99209
ZNF197	6	0.0065989	0.91441	0.99209
ZNF222	6	0.0066571	0.91441	0.99209
ZNF547	6	0.0068335	0.91441	0.99209
ZNF143	7	0.0069458	0.91649	0.99209
FOXP4	6	0.0069919	0.9151	0.99209
MIER3	3	0.0071743	0.94154	0.99209
NR2C2	6	0.0075882	0.91649	0.99209
HIVEP2	6	0.008888	0.92206	0.99209
ZNF423	6	0.0089668	0.92276	0.99209
PBX1	7	0.009278	0.92902	0.99209
IRF7	6	0.0098535	0.92693	0.99209
ZNF354A	6	0.0098606	0.92693	0.99209
ZNF224	6	0.010382	0.92902	0.99209
ZNF782	6	0.010415	0.92902	0.99209
HHEX	6	0.010623	0.92902	0.99209
SCX	6	0.011158	0.93319	0.99209
ZNF131	2	0.011866	0.99791	0.9993
EBF2	7	0.012041	0.94154	0.99209
ZFPM1	7	0.012085	0.94154	0.99209
LHX3	6	0.012217	0.93598	0.99209
ZNF398	6	0.012547	0.93667	0.99209
ZFP36L1	6	0.01257	0.93667	0.99209
RHOXF1	7	0.012593	0.94294	0.99209
ZNF74	6	0.012814	0.93876	0.99209
ZNF296	6	0.013576	0.94154	0.99209
FOXA3	6	0.01371	0.94154	0.99209
ZNF276	6	0.013866	0.94224	0.99209
BCL6	7	0.014329	0.95268	0.99209
ZNF180	6	0.014952	0.94433	0.99209
ZNF624	6	0.015418	0.94502	0.99209
NR1H3	7	0.015457	0.95407	0.99209
ZNF300	6	0.015767	0.94502	0.99209
ZNF41	6	0.015892	0.94572	0.99209
ZNF692	4	0.016067	0.96173	0.9921
IKZF3	6	0.018019	0.95338	0.99209
ZKSCAN8	6	0.018158	0.95338	0.99209
EVX1	6	0.018415	0.95407	0.99209
PRDM1	6	0.018818	0.95685	0.99209
NR2F1	6	0.019611	0.95894	0.99209
ZNF154	6	0.01969	0.95894	0.99209
ZNF10	6	0.020404	0.96033	0.99209
HOXB7	6	0.020429	0.96033	0.99209
ZNF132	6	0.020433	0.96033	0.99209
CEBPG	6	0.020491	0.96103	0.9921
ASCL1	6	0.021268	0.96381	0.99291
TULP3	8	0.02142	0.95546	0.99209
THAP4	6	0.022412	0.97008	0.99291
MAFA	6	0.022426	0.97008	0.99291
FOXE3	6	0.022463	0.97008	0.99291
ZNF512B	6	0.022999	0.97286	0.99291
ZNF75A	6	0.023016	0.97286	0.99291
ZNF343	6	0.023706	0.97425	0.99291
ZKSCAN3	6	0.023748	0.97425	0.99291
HOMEZ	6	0.023892	0.97425	0.99291
ZNF568	4	0.024178	0.98539	0.99718
DMRT3	6	0.0242	0.97425	0.99291
HMX2	6	0.025737	0.9833	0.99718
ZNF324B	6	0.025856	0.9833	0.99718
ZNF551	6	0.026069	0.98539	0.99718
ZNF169	6	0.026194	0.98539	0.99718
GLIS2	6	0.026208	0.98539	0.99718
HOXC10	6	0.027232	0.98956	0.9979
ZNF177	6	0.027436	0.99026	0.9979
ZIC3	7	0.027801	0.98678	0.99719
ZNF239	6	0.027829	0.99095	0.9979
GRHL1	7	0.028335	0.9833	0.99718
ZNF236	8	0.028454	0.99165	0.9979
ZNF449	6	0.028631	0.99513	0.9993
ZBTB42	6	0.028809	0.99582	0.9993
ZNF558	6	0.029073	0.99791	0.9993
NFYA	6	0.029431	0.9993	0.9993
POU3F4	6	0.029494	0.9993	0.9993
TFAP2A	7	0.029715	0.97843	0.99646
ZNF763	6	0.030257	0.9993	0.9993
FOXM1	6	0.03067	0.99652	0.9993
ZNF285	6	0.031282	0.99304	0.9986
SMARCE1	6	0.032044	0.99026	0.9979
ATF5	6	0.032596	0.98817	0.99789
ZNF664	6	0.032719	0.98678	0.99719
EMX2	6	0.033146	0.98539	0.99718
ZNF524	6	0.033494	0.9826	0.99718
YBX3	5	0.034577	0.97147	0.99291
ZNF585B	6	0.037006	0.97077	0.99291
ZNF668	6	0.037176	0.97077	0.99291
MBD1	13	0.037273	0.95338	0.99209
PPARG	5	0.037588	0.95894	0.99209
HNF4A	6	0.03784	0.9666	0.99291
ZNF611	6	0.038194	0.9666	0.99291
SALL2	6	0.038364	0.9659	0.99291
ZNF461	6	0.038649	0.96521	0.99291
SOX11	6	0.040284	0.95825	0.99209
NRL	6	0.040416	0.95825	0.99209
ZIC2	6	0.040598	0.95755	0.99209
ZIC5	7	0.040719	0.92763	0.99209
NFATC3	6	0.041003	0.95477	0.99209
KDM5A	5	0.041234	0.9492	0.99209
ZNF48	6	0.04127	0.95407	0.99209
ZFAT	7	0.041475	0.92415	0.99209
ZNF215	6	0.041553	0.95129	0.99209
ONECUT3	6	0.041599	0.95129	0.99209
ZNF764	6	0.041728	0.95129	0.99209
OLIG3	6	0.041976	0.95129	0.99209
SETDB1	6	0.042717	0.9499	0.99209
CERS6	7	0.042767	0.91858	0.99209
ZNF470	6	0.044907	0.94015	0.99209
MECOM	7	0.045495	0.90884	0.99209
FOXC1	6	0.045498	0.93876	0.99209
BCL11A	6	0.045585	0.93807	0.99209
ZNF211	6	0.046479	0.93598	0.99209
ZNF680	5	0.046901	0.92902	0.99209
NFKB2	7	0.046949	0.90536	0.99209
BARX2	6	0.046988	0.93319	0.99209
ELF1	6	0.04722	0.9325	0.99209
ETV5	6	0.04798	0.93041	0.99209
ARNT	6	0.048738	0.92763	0.99209
NOTO	6	0.048909	0.92763	0.99209
E2F8	7	0.049115	0.90188	0.99209
SOX6	6	0.049516	0.92554	0.99209
FOXG1	6	0.050033	0.92554	0.99209
THAP9	6	0.050563	0.92415	0.99209
ZNF24	6	0.050923	0.92136	0.99209
MYT1	8	0.051645	0.91371	0.99209
ZBTB38	6	0.051688	0.91997	0.99209
IRF8	6	0.052455	0.91788	0.99209
HMGB3	6	0.052527	0.91719	0.99209
EBF4	8	0.053192	0.90536	0.99209
ZNF32	6	0.053313	0.9158	0.99209
FOXR2	6	0.053395	0.9158	0.99209
ZNF534	6	0.053516	0.91441	0.99209
KLF12	6	0.054437	0.91162	0.99209
ZNF546	6	0.05475	0.90814	0.99209
NR4A2	6	0.055058	0.90745	0.99209
SALL4	6	0.055202	0.90675	0.99209
ZNF510	6	0.055225	0.90675	0.99209
ZNF575	6	0.055762	0.90466	0.99209
HMG20B	6	0.056318	0.90397	0.99209
ZNF841	6	0.056754	0.90257	0.99209
ZNF230	6	0.056802	0.90257	0.99209
HOXD12	6	0.056932	0.90257	0.99209
DUXA	6	0.057042	0.90188	0.99209
KLF6	6	0.057777	0.8984	0.99209
ZNF703	6	0.057983	0.8977	0.99209
LHX1	6	0.058114	0.8977	0.99209
ZNF135	6	0.058344	0.89631	0.99209
WT1	7	0.05916	0.85595	0.99209
NFIA	7	0.059242	0.85595	0.99209
ZNF615	6	0.05935	0.89144	0.99209
RBAK	6	0.059734	0.88935	0.99209
ZNF582	6	0.061734	0.87822	0.99209
ZNF322	6	0.061779	0.87752	0.99209
ARID2	7	0.062635	0.84621	0.99023
SATB1	6	0.062671	0.87126	0.99209
GSX2	6	0.06337	0.86848	0.99209
HOXD8	6	0.063406	0.86848	0.99209
ZNF775	6	0.063632	0.86778	0.99209
HOXA4	6	0.063754	0.86708	0.99209
FOXS1	6	0.064752	0.86291	0.99209
ZNF667	6	0.064843	0.86291	0.99209
NEUROD4	6	0.065717	0.86221	0.99209
HOPX	6	0.065758	0.86221	0.99209
ZNF823	6	0.065902	0.86221	0.99209
HNF1A	6	0.066137	0.86152	0.99209
HSF1	7	0.066403	0.82742	0.98757
ALX1	6	0.066634	0.85943	0.99209
NPAS4	6	0.066714	0.85943	0.99209
ETV1	6	0.066917	0.85873	0.99209
TBX6	7	0.068095	0.82116	0.98745
MYBL2	7	0.068674	0.81768	0.98745
FOXF2	6	0.07005	0.84621	0.99023
MTA1	6	0.070097	0.84621	0.99023
ZNF20	6	0.070983	0.84342	0.9902
ZNF341	6	0.071079	0.84273	0.99019
ZNF136	6	0.071084	0.84273	0.99019
SIM1	6	0.071193	0.84273	0.99019
TP53	6	0.071356	0.84134	0.99019
ZNF548	6	0.071972	0.83994	0.99016
POU3F1	6	0.072075	0.83994	0.99016
NR2E3	6	0.072472	0.83925	0.99016
HOXA10	6	0.072885	0.83786	0.99016
ASCL3	6	0.073889	0.83368	0.98927
ZBTB41	7	0.073982	0.79819	0.98286
TLX1	6	0.074942	0.8302	0.98758
LYL1	6	0.075066	0.82951	0.98757
ZNF766	6	0.075097	0.82951	0.98757
CEBPE	6	0.075237	0.82951	0.98757
CBFB	8	0.07536	0.81072	0.98565
ZNF543	6	0.07553	0.82881	0.98757
ZNF26	6	0.07663	0.82394	0.98749
ZSCAN32	6	0.077368	0.82116	0.98745
LHX4	6	0.07758	0.81907	0.98745
FOXE1	6	0.07832	0.81559	0.98736
KLF17	6	0.079109	0.8135	0.98567
TGIF1	6	0.079923	0.81211	0.98565
TERF1	6	0.080655	0.80793	0.98565
ZIK1	6	0.083471	0.80028	0.98459
HEY1	5	0.085363	0.78706	0.975
ZNF358	6	0.086178	0.78706	0.975
ESRRB	6	0.087019	0.78427	0.97491
TWIST2	6	0.08733	0.78358	0.97489
AIRE	6	0.087422	0.78288	0.97487
ZNF90	5	0.087961	0.78288	0.97487
PAX1	6	0.088085	0.77871	0.97474
ZNF282	6	0.088362	0.77871	0.97474
ZNF485	6	0.088664	0.77801	0.97474
TOX	6	0.089096	0.77662	0.97474
MYB	6	0.089246	0.77592	0.97474
SOX15	5	0.089483	0.77453	0.97474
SOX5	5	0.089802	0.77175	0.97474
FOXB2	6	0.090123	0.77383	0.97474
ZNF630	6	0.090745	0.77175	0.97474
HOXB4	6	0.092358	0.76688	0.97474
ZNF689	6	0.092739	0.76479	0.97474
POU2F2	6	0.092796	0.76479	0.97474
ZNF420	6	0.092882	0.76409	0.97474
SMAD6	6	0.093103	0.76409	0.97474
PATZ1	7	0.093562	0.72095	0.96193
CIC	6	0.09452	0.762	0.97474
PAX6	7	0.095042	0.71677	0.95903
HOXC12	6	0.095099	0.76061	0.97474
PROP1	6	0.09523	0.76061	0.97474
ZNF264	6	0.095281	0.75992	0.97474
EMX1	6	0.095463	0.75852	0.97474
EAF2	7	0.095587	0.7112	0.95603
RFX1	7	0.095921	0.70981	0.95603
IRX1	6	0.096002	0.75713	0.97474
OLIG2	6	0.096122	0.75644	0.97474
SOX1	6	0.096282	0.75505	0.97474
SHOX2	6	0.096458	0.75435	0.97474
RFX7	6	0.09662	0.75435	0.97474
BCL11B	6	0.096725	0.75365	0.97474
IKZF1	5	0.098187	0.74322	0.96915
ZNF827	6	0.099044	0.7453	0.97099
HELT	6	0.10038	0.74113	0.9673
CDX4	7	0.1004	0.68685	0.9446
ELK3	6	0.10065	0.73974	0.96636
PITX1	6	0.10087	0.73904	0.96633
FOXA2	6	0.1011	0.73904	0.96633
KIAA2018	6	0.10207	0.73556	0.96633
IRF6	6	0.10233	0.73278	0.96606
ZNF783	6	0.10238	0.73278	0.96606
MYT1L	8	0.1033	0.70772	0.95493
NR3C1	6	0.1035	0.72443	0.96211
ZSCAN23	6	0.10432	0.72303	0.96211
PRDM2	6	0.1063	0.71329	0.95705
CDK1	5	0.10659	0.71468	0.95713
ZNF620	6	0.10693	0.7112	0.95603
ZNF232	7	0.1082	0.6604	0.9424
ZFP3	6	0.10865	0.70424	0.95202
ZNF580	6	0.10911	0.70424	0.95202
LHX8	7	0.11169	0.64649	0.93958
SOX14	6	0.11192	0.69172	0.94667
SIX2	6	0.11208	0.69102	0.94662
PPARD	6	0.11281	0.68615	0.9446
ZNF846	6	0.11333	0.68337	0.9446
ZNF354B	6	0.11383	0.68267	0.9446
HOXA11	6	0.11429	0.67989	0.9446
ZNF407	7	0.11448	0.63257	0.93958
HOXD10	6	0.11481	0.67919	0.9446
SHOX	8	0.11483	0.6604	0.9424
ZNF140	6	0.1154	0.67711	0.9446
ZNF778	6	0.11582	0.67571	0.9446
ZBTB20	6	0.11606	0.67502	0.9446
ZNF845	5	0.11608	0.68337	0.9446
ZNF852	6	0.11684	0.67154	0.9446
ZNF787	6	0.11691	0.67154	0.9446
HOXA3	6	0.11738	0.66945	0.9446
ZNF213	6	0.11782	0.66806	0.9446
ZNF711	6	0.11948	0.6618	0.94345
ZNF497	6	0.12032	0.65832	0.9424
SP7	6	0.12106	0.65623	0.9424
MSGN1	6	0.12168	0.65344	0.94088
ZBTB44	5	0.12173	0.67015	0.9446
HOXA13	6	0.12217	0.65136	0.93976
TRERF1	8	0.12222	0.6263	0.93264
ZNF445	6	0.1227	0.64927	0.93958
HOXC4	6	0.1228	0.64927	0.93958
ZSCAN9	7	0.12316	0.60404	0.92767
SNAI2	6	0.12356	0.64788	0.93958
ZNF226	6	0.1236	0.64788	0.93958
RAX2	6	0.12368	0.64718	0.93958
ZNF549	6	0.12417	0.64649	0.93958
RFX2	6	0.12444	0.64649	0.93958
ZNF627	6	0.12454	0.64649	0.93958
MBD2	6	0.12591	0.63883	0.93958
GBX1	6	0.12623	0.63814	0.93958
AR	6	0.12634	0.63744	0.93958
LIN28A	5	0.1266	0.65901	0.9424
HMX3	6	0.1282	0.6263	0.93264
BHLHE23	6	0.12945	0.62283	0.93229
ZSCAN29	7	0.12977	0.57968	0.92358
RELA	7	0.13015	0.57898	0.92358
ZNF362	7	0.13044	0.57759	0.92358
ZNF345	6	0.13045	0.61935	0.92999
SATB2	6	0.13072	0.61656	0.92775
GFI1	4	0.13077	0.65484	0.94194
FOXK2	6	0.13128	0.61587	0.92767
ZNF808	6	0.13142	0.61587	0.92767
RPL23A	3	0.13146	0.7293	0.96412
E2F1	6	0.13159	0.61587	0.92767
ZNF430	5	0.13182	0.6437	0.93958
FEZF2	6	0.13221	0.61308	0.92767
DLX5	6	0.13256	0.611	0.92767
ZNF710	6	0.13381	0.60264	0.92719
ZNF784	6	0.13398	0.60125	0.92719
TCF7L2	6	0.13475	0.59916	0.9268
TFAP2D	6	0.13634	0.59777	0.92565
VSX2	6	0.13646	0.59708	0.92557
NR1D2	1	0.13668	0.78497	0.97494
HLX	6	0.13687	0.59708	0.92557
TEAD1	7	0.1376	0.55393	0.91284
ZNF286A	6	0.13904	0.58873	0.92358
ZNF383	6	0.13907	0.58873	0.92358
JDP2	6	0.13927	0.58803	0.92358
ZNF491	6	0.13938	0.58733	0.92358
NR5A2	6	0.13955	0.58733	0.92358
ZNF16	6	0.13988	0.58525	0.92358
GSC	6	0.14019	0.58386	0.92358
ZBED4	6	0.14065	0.58246	0.92358
INSM2	6	0.14078	0.58246	0.92358
GLI1	3	0.14119	0.70355	0.95202
ARX	7	0.14199	0.53584	0.90432
SOX17	6	0.14203	0.57759	0.92358
VEZF1	6	0.14278	0.5762	0.92358
OVOL2	3	0.14298	0.69798	0.94981
EGR1	6	0.14412	0.57411	0.92358
FIGLA	6	0.14433	0.57272	0.92358
ZNF490	6	0.14444	0.57272	0.92358
TSHZ1	6	0.14557	0.56437	0.9195
HOXC6	6	0.14635	0.56019	0.91581
ZNF653	6	0.14671	0.5588	0.91562
BARX1	7	0.14809	0.52331	0.89737
CEBPB	6	0.14969	0.54697	0.90805
ZBTB17	8	0.14978	0.52958	0.90426
REST	6	0.15001	0.54419	0.90719
HOXB1	6	0.15128	0.5421	0.90476
ZNF623	6	0.15157	0.5421	0.90476
DLX3	6	0.15268	0.53932	0.90432
ZBTB46	6	0.15273	0.53932	0.90432
LHX2	6	0.15303	0.53862	0.90432
ZXDC	6	0.15473	0.53375	0.90432
SSRP1	6	0.15525	0.53236	0.90426
ZBED3	6	0.15582	0.53236	0.90426
ZNF606	6	0.15799	0.52262	0.89737
LHX6	6	0.15799	0.52262	0.89737
PDX1	6	0.15839	0.52053	0.89737
HOXA6	6	0.15882	0.51914	0.89737
ZFP57	6	0.15885	0.51914	0.89737
ZNF599	6	0.15899	0.51844	0.89737
ZNF33B	6	0.16032	0.51705	0.89737
BCL6B	7	0.16083	0.48086	0.88732
ZNF471	6	0.16084	0.51427	0.89737
ZSCAN10	6	0.16099	0.51427	0.89737
TSC22D4	6	0.16193	0.50939	0.89596
DLX2	6	0.16198	0.508	0.89461
NEUROD2	7	0.16199	0.4746	0.88732
CEBPA	6	0.16238	0.508	0.89461
BBX	6	0.16244	0.50731	0.89461
MEF2D	6	0.16294	0.50731	0.89461
ZNF554	6	0.16344	0.50522	0.89461
HOXD11	6	0.16443	0.50104	0.89233
SREBF1	6	0.1647	0.50035	0.89233
DLX1	7	0.16484	0.46834	0.88732
WHSC1	6	0.16492	0.50035	0.89233
SUB1	8	0.16551	0.4746	0.88732
ZNF71	6	0.16652	0.49826	0.89233
MAFK	6	0.1667	0.49826	0.89233
ZNF257	6	0.16767	0.49687	0.89233
VDR	6	0.1678	0.49687	0.89233
BACH1	3	0.16808	0.6437	0.93958
ONECUT1	6	0.16816	0.49408	0.89233
PAX9	6	0.16821	0.49408	0.89233
OSR1	4	0.16879	0.55532	0.91409
ZNF836	6	0.16892	0.48782	0.88959
NR0B2	6	0.1695	0.48573	0.88917
SMAD9	6	0.16977	0.48434	0.88889
ZIM3	6	0.17018	0.48225	0.88732
PRRX2	6	0.17037	0.48225	0.88732
PRDM14	5	0.1721	0.51218	0.89737
CREM	6	0.17231	0.48017	0.88732
TEAD3	7	0.17288	0.44259	0.87057
FOXB1	6	0.17447	0.4739	0.88732
TSC22D3	6	0.17459	0.47251	0.88732
GRHL2	7	0.17473	0.43911	0.87057
ZNF774	6	0.17576	0.46973	0.88732
CREB1	3	0.17617	0.62561	0.93264
ZNF706	4	0.1767	0.53932	0.90432
CREBL2	7	0.17862	0.42937	0.85953
ZSCAN1	6	0.17877	0.46138	0.88636
MAX	6	0.17895	0.46138	0.88636
SP5	5	0.18017	0.49826	0.89233
ZNF560	6	0.18141	0.45372	0.87634
ZNF567	6	0.18152	0.45372	0.87634
ESX1	6	0.18153	0.45372	0.87634
ZNF670	6	0.18161	0.45372	0.87634
ZNF780B	6	0.18313	0.45164	0.87634
KLF10	5	0.1843	0.48504	0.88903
TEAD4	7	0.18468	0.41267	0.84593
TFCP2L1	7	0.18545	0.41127	0.84549
REPIN1	6	0.18591	0.44398	0.87057
ZNF660	6	0.18614	0.44398	0.87057
HOXA5	6	0.18639	0.44259	0.87057
TSC22D1	6	0.18722	0.4412	0.87057
ZNF662	6	0.18731	0.4412	0.87057
ZKSCAN5	6	0.18771	0.4412	0.87057
ZNF408	6	0.19046	0.43493	0.86445
PRDM16	7	0.19056	0.39527	0.84524
ZNF768	6	0.19162	0.43006	0.85953
SOX8	5	0.19188	0.46903	0.88732
TRPS1	6	0.19202	0.42867	0.85953
HOXD1	6	0.19259	0.42728	0.85953
RCOR1	6	0.19268	0.42728	0.85953
ZNF85	6	0.19302	0.42728	0.85953
GATA1	6	0.19314	0.42728	0.85953
NR1I2	6	0.19327	0.42658	0.85953
POU3F3	6	0.19529	0.41614	0.84943
ZNF284	6	0.19679	0.41127	0.84549
TOX4	5	0.19684	0.45164	0.87634
NEUROG1	6	0.19753	0.40919	0.84549
SCRT1	6	0.19786	0.4071	0.84549
TGIF2LY	6	0.19836	0.4064	0.84549
ZBTB7B	6	0.1984	0.4064	0.84549
MZF1	6	0.19874	0.4064	0.84549
ZEB1	6	0.20046	0.40431	0.84549
CRX	6	0.20049	0.40431	0.84549
ETV4	6	0.20064	0.40431	0.84549
ZNF317	6	0.20109	0.40292	0.84549
ZNF101	6	0.2031	0.39875	0.84549
PROX2	7	0.20373	0.36047	0.81962
UBTFL1	6	0.20443	0.39457	0.84524
PRDM5	6	0.20584	0.3904	0.83982
ZSCAN22	6	0.20608	0.3897	0.83958
ZNF837	6	0.20626	0.389	0.83958
ZNF460	6	0.20661	0.38553	0.83434
TBX5	7	0.20756	0.34795	0.81037
HSF4	7	0.2089	0.34377	0.80851
ZNF273	5	0.2098	0.42519	0.85953
ZNF382	6	0.21241	0.37509	0.82901
HOXD13	6	0.21259	0.37439	0.82901
CARHSP1	6	0.21358	0.37439	0.82901
ZNF517	6	0.21472	0.36952	0.82326
POU4F3	6	0.21481	0.36952	0.82326
FOXL1	6	0.21574	0.36813	0.82271
HOXC8	6	0.21586	0.36813	0.82271
DMRT1	6	0.21602	0.36813	0.82271
DMRTA2	6	0.21616	0.36813	0.82271
TBX2	7	0.21724	0.3222	0.80382
OLIG1	6	0.21752	0.36674	0.82271
CREB3	6	0.21916	0.36395	0.82233
NKX3	12	0.22082	0.19555	0.73385
EVX2	6	0.22088	0.35839	0.81616
PAX7	9	0.22091	0.27209	0.76667
ETV2	6	0.22147	0.35839	0.81616
TEAD2	7	0.222	0.30898	0.79713
ZNF669	6	0.22247	0.35699	0.81616
ETS2	6	0.22276	0.35699	0.81616
MSX1	6	0.22361	0.35351	0.81541
FIZ1	6	0.22467	0.35212	0.81541
HES2	6	0.22529	0.35143	0.81541
KLF9	6	0.22581	0.34934	0.8123
TCF4	6	0.2263	0.34725	0.81006
PLAGL1	6	0.22721	0.34586	0.80945
FOXO4	6	0.22731	0.34586	0.80945
ZNF805	6	0.22816	0.34377	0.80851
ZNF507	6	0.22868	0.34238	0.80851
ZNF736	5	0.22959	0.38065	0.83131
NR1H2	5	0.22978	0.38065	0.83131
NPAS2	6	0.23056	0.34029	0.80725
ZNF121	6	0.23105	0.33681	0.80532
ZNF354C	6	0.23131	0.33612	0.80532
SP8	5	0.23326	0.37439	0.82901
ZNF184	6	0.23374	0.33055	0.80532
TERF2	6	0.23411	0.32916	0.80532
ZNF501	6	0.2344	0.32777	0.80532
CSDC2	6	0.23491	0.32707	0.80532
ZNF223	6	0.23499	0.32707	0.80532
ZNF521	6	0.23561	0.32359	0.8045
MYRF	6	0.23617	0.3222	0.80382
GATA3	6	0.23637	0.3215	0.80382
RCOR3	6	0.2387	0.31524	0.80035
INSM1	6	0.23955	0.31454	0.8
KAT7	5	0.2402	0.36186	0.82148
DMRT2	6	0.24038	0.31176	0.79751
ZKSCAN7	6	0.24051	0.31106	0.79751
ZNF503	6	0.24247	0.30341	0.78843
ZNF331	6	0.24256	0.30271	0.78804
ZNF304	6	0.24342	0.30132	0.78804
BHLHE22	6	0.24343	0.30132	0.78804
ISL1	5	0.24548	0.35282	0.81541
NEUROG2	6	0.24603	0.29576	0.78716
TP73	7	0.24873	0.24913	0.75407
HOXA1	6	0.24929	0.29019	0.77944
ZNF468	5	0.2497	0.34308	0.80851
ZNF541	7	0.25032	0.24774	0.75407
ZNF746	6	0.25055	0.28532	0.77799
ARID4A	6	0.25119	0.28184	0.7729
TAL2	6	0.25153	0.28114	0.77247
MYCN	6	0.25311	0.27905	0.7682
TADA2A	5	0.2533	0.33264	0.80532
MAFG	6	0.25465	0.27766	0.7682
RORC	6	0.25499	0.27766	0.7682
HIF1A	6	0.255	0.27766	0.7682
HES1	6	0.25506	0.27766	0.7682
ZNF565	6	0.25549	0.27627	0.7682
ZNF648	6	0.2559	0.27557	0.7682
ZNF619	6	0.25699	0.2714	0.76667
MYBL1	6	0.25728	0.2707	0.76667
SOX30	6	0.2575	0.26931	0.76667
ZNF442	5	0.25881	0.3215	0.80382
ISL2	6	0.25904	0.26792	0.76667
FOXR1	6	0.2591	0.26792	0.76667
ZNF799	6	0.25935	0.26653	0.76667
MNT	7	0.26075	0.22965	0.75407
ZFP92	6	0.26157	0.26514	0.76506
DBP	6	0.26202	0.26305	0.7621
ZNF454	6	0.26259	0.26235	0.76162
ZNF205	6	0.26298	0.26235	0.76162
TCF15	6	0.26534	0.25818	0.75407
DMRTB1	6	0.26729	0.25748	0.75407
HSFX2	6	0.26795	0.25678	0.75407
ZNF860	4	0.26796	0.35351	0.81541
ZNF563	6	0.26879	0.25678	0.75407
ZNF333	6	0.2689	0.25678	0.75407
ZNF81	6	0.26941	0.25609	0.75407
ZNF696	6	0.27005	0.25609	0.75407
BHLHE41	3	0.27083	0.41127	0.84549
EGR3	6	0.27153	0.2547	0.75407
GATA6	6	0.2716	0.2547	0.75407
DDIT3	6	0.27217	0.2547	0.75407
ZSCAN5A	6	0.27238	0.2547	0.75407
ZFP82	6	0.27253	0.2547	0.75407
TFAP2C	7	0.27361	0.20807	0.74194
USF2	6	0.27466	0.25122	0.75407
ZXDA	6	0.27484	0.25122	0.75407
CERS5	6	0.27501	0.25122	0.75407
LHX5	6	0.27539	0.25122	0.75407
ZNF319	6	0.27593	0.25052	0.75407
ZNF550	6	0.27602	0.24983	0.75407
ZBTB11	7	0.2779	0.2039	0.73684
RREB1	8	0.27811	0.17676	0.71549
TSC22D2	5	0.27814	0.28671	0.7782
ZNF318	5	0.27852	0.28601	0.7782
ZNF329	6	0.28009	0.24704	0.75407
XBP1	4	0.28027	0.33055	0.80532
RELB	7	0.28053	0.20042	0.73469
SPI1	6	0.28054	0.24704	0.75407
NR1D1	6	0.2811	0.24635	0.75407
DRGX	6	0.28121	0.24635	0.75407
ZNF789	1	0.28352	0.59081	0.92484
ZNF320	5	0.28385	0.27836	0.7682
GCM1	6	0.28408	0.24495	0.75407
ZNF516	6	0.28799	0.24008	0.75407
NFAT5	6	0.28936	0.23939	0.75407
BNC2	7	0.28937	0.18789	0.73385
OSR2	6	0.29007	0.23939	0.75407
ZNF610	6	0.29057	0.23939	0.75407
PHOX2B	6	0.2927	0.2373	0.75407
ZNF577	6	0.29331	0.2373	0.75407
THAP7	7	0.29387	0.18302	0.72853
IRF1	6	0.29405	0.23521	0.75407
HOXA7	6	0.29522	0.23312	0.75407
ZNF175	6	0.29856	0.22895	0.75407
THAP1	6	0.29976	0.22825	0.75407
ZSCAN4	6	0.29981	0.22825	0.75407
CSDE1	8	0.30014	0.13918	0.66997
NR4A3	6	0.3008	0.22686	0.75407
SOX18	6	0.30162	0.22477	0.75407
MSC	6	0.30249	0.22408	0.75407
ZNF579	6	0.30287	0.22338	0.75407
BHLHA9	6	0.30288	0.22338	0.75407
ZNF500	7	0.30409	0.17189	0.71549
ZFHX3	6	0.30458	0.21921	0.75407
HES4	6	0.30524	0.21781	0.75407
ZNF571	6	0.30603	0.21781	0.75407
ZNF334	6	0.30625	0.21781	0.75407
ARID3C	6	0.30637	0.21781	0.75407
SOX3	6	0.30923	0.21503	0.75407
PAX3	7	0.30965	0.16006	0.71296
TFAP4	6	0.30966	0.21434	0.75407
PRRX1	6	0.31093	0.21225	0.75123
ZNF844	6	0.31114	0.21086	0.74815
ZFP30	6	0.31334	0.20738	0.74129
PRKRIR	6	0.31351	0.20459	0.73684
SMAD7	6	0.31387	0.2032	0.73684
ZNF112	6	0.31519	0.20042	0.73469
ATF2	7	0.31526	0.15588	0.70886
ZNF44	6	0.31618	0.19763	0.73385
ZZZ3	6	0.3163	0.19763	0.73385
SIX3	6	0.31694	0.19694	0.73385
ZNF256	4	0.31716	0.25678	0.75407
ZNF436	6	0.31745	0.19624	0.73385
DLX6	6	0.31772	0.19624	0.73385
MAF	6	0.3182	0.19485	0.73385
MYF6	6	0.31822	0.19485	0.73385
ZBTB43	6	0.31841	0.19485	0.73385
FOXD2	6	0.32	0.19207	0.73385
HEY2	1	0.32609	0.55045	0.90815
ZSCAN26	6	0.32709	0.18302	0.72853
FERD3L	6	0.33118	0.17537	0.71549
HOXC13	6	0.33155	0.17467	0.71549
SIX1	6	0.33178	0.17467	0.71549
PTF1A	6	0.33207	0.17467	0.71549
ZNF771	6	0.33277	0.17397	0.71549
EGR2	6	0.33404	0.17258	0.71549
ETS1	6	0.33523	0.17119	0.71549
MIXL1	6	0.33539	0.17119	0.71549
ZNF92	5	0.33586	0.19276	0.73385
ZBTB21	6	0.33597	0.17049	0.71549
NPAS1	6	0.34028	0.16284	0.71549
ZNF43	6	0.34048	0.16284	0.71549
ZNF479	6	0.3409	0.16145	0.71385
ZXDB	6	0.3442	0.15936	0.71296
ZNF429	5	0.34548	0.17676	0.71549
ZSCAN25	6	0.34718	0.15518	0.70794
ASCL2	6	0.34908	0.14962	0.69453
DBX1	6	0.34918	0.14962	0.69453
ZNF672	6	0.35123	0.14892	0.69453
THAP11	6	0.35306	0.14683	0.68954
TCF12	6	0.35364	0.14614	0.68852
MITF	6	0.35501	0.14196	0.67105
ZNF597	6	0.3575	0.13987	0.66997
ZNF699	6	0.35941	0.13709	0.66997
LCORL	6	0.35965	0.13709	0.66997
ZNF467	6	0.36097	0.13431	0.66782
LHX9	6	0.36121	0.13222	0.66202
IRF3	6	0.36128	0.13222	0.66202
KLF8	5	0.36222	0.16075	0.71296
ATF6	6	0.3627	0.12944	0.65493
NKX2	42	0.36407	0.0020877	0.13636
CERS4	6	0.36532	0.12804	0.6548
NFE2L1	6	0.3675	0.12457	0.65217
HSFY2	6	0.36874	0.12457	0.65217
TCF3	6	0.36941	0.12387	0.65217
HMBOX1	6	0.36958	0.12317	0.65217
ZNF142	7	0.37048	0.096729	0.60345
MAFF	6	0.37284	0.11969	0.64419
HNF1B	7	0.37327	0.091858	0.59912
ZNF780A	6	0.37361	0.119	0.64419
ZNF12	6	0.37456	0.1183	0.64419
ZNF444	6	0.37884	0.11621	0.6374
POU4F1	6	0.37889	0.11621	0.6374
FOXO6	6	0.37949	0.11552	0.6374
HMGB1	6	0.38	0.11482	0.63707
RPA3	4	0.38101	0.18024	0.72549
ZFPM2	6	0.38189	0.11204	0.62646
ZNF275	6	0.38342	0.11065	0.62598
EHF	7	0.38346	0.084203	0.59912
NFYC	6	0.38362	0.11065	0.62598
DBX2	6	0.38375	0.11065	0.62598
TFAP2B	7	0.38465	0.082116	0.59898
SOX2	6	0.38515	0.11065	0.62598
CREB3L2	6	0.38578	0.10926	0.62598
POU5F1	4	0.38645	0.17328	0.71549
ZNF526	6	0.3866	0.10856	0.62598
ZNF195	6	0.38797	0.10856	0.62598
IKZF5	5	0.39499	0.12457	0.65217
ELF2	6	0.39892	0.099513	0.60593
ZKSCAN1	6	0.39929	0.099513	0.60593
PBX3	6	0.39967	0.099513	0.60593
YBX2	6	0.40074	0.098121	0.60515
ZNF114	6	0.40099	0.097425	0.60345
ZNF18	6	0.40218	0.096729	0.60345
ATF3	4	0.40401	0.15727	0.71293
KLF15	6	0.40446	0.094642	0.59912
SRY	6	0.40637	0.094642	0.59912
NANOG	6	0.40684	0.094642	0.59912
VAX1	7	0.40746	0.06263	0.52
PCNA	4	0.40799	0.1531	0.70288
SP3	5	0.41009	0.10717	0.62598
NHLH2	6	0.41012	0.09325	0.59912
IRX6	6	0.41133	0.091858	0.59912
ZHX1	6	0.41331	0.090466	0.59912
SETDB2	6	0.4146	0.08977	0.59912
SP4	5	0.41483	0.1016	0.60833
FOSL2	5	0.41574	0.1009	0.60669
KLF4	6	0.41621	0.08977	0.59912
ZNF675	6	0.41639	0.08977	0.59912
ZNF77	6	0.41793	0.089074	0.59912
KLF3	6	0.41885	0.089074	0.59912
ZNF124	6	0.41978	0.086987	0.59912
ZNF493	5	0.42085	0.097425	0.60345
NFYB	6	0.42555	0.080028	0.58673
ZNF709	6	0.43206	0.073765	0.56085
ZNF878	6	0.43418	0.070981	0.54545
ZNF23	6	0.43563	0.070981	0.54545
TWIST1	6	0.43573	0.070981	0.54545
KLF16	7	0.43754	0.048713	0.49677
ARID3B	6	0.43966	0.069589	0.54545
TCF21	6	0.43975	0.069589	0.54545
FOXD1	4	0.44326	0.12109	0.64684
ZNF566	6	0.44433	0.065414	0.53107
GLIS3	6	0.44492	0.065414	0.53107
ZNF678	5	0.44754	0.075157	0.56842
NFIL3	6	0.44933	0.061239	0.52
NEUROG3	6	0.45135	0.059151	0.50898
SPIB	6	0.45156	0.058455	0.50898
SCRT2	6	0.47056	0.053584	0.49677
ZNF443	6	0.47465	0.052192	0.49677
ZNF593	6	0.47467	0.052192	0.49677
ZNF786	6	0.47505	0.052192	0.49677
ZNF157	6	0.47672	0.051496	0.49677
E2F6	6	0.48321	0.048017	0.49677
ZNF146	6	0.48604	0.046625	0.49677
HLF	6	0.48643	0.046625	0.49677
HES6	6	0.4882	0.045929	0.49677
BHLHE40	6	0.48879	0.045929	0.49677
HOXC11	6	0.48903	0.045929	0.49677
ZNF292	6	0.48965	0.045929	0.49677
ZNF785	6	0.49261	0.044537	0.49677
HIVEP3	6	0.49454	0.043841	0.49677
BATF2	6	0.49551	0.043841	0.49677
DPRX	6	0.49629	0.043841	0.49677
PITX3	6	0.49787	0.043841	0.49677
ZNF697	6	0.49977	0.043145	0.49677
TLX2	6	0.50175	0.041754	0.49677
ZNF777	6	0.5068	0.037578	0.49677
HOXB2	6	0.50892	0.036882	0.49677
GBX2	6	0.51743	0.033403	0.49677
HIC1	6	0.52035	0.033403	0.49677
SIX5	6	0.52218	0.032011	0.49677
ZNF99	6	0.52465	0.032011	0.49677
ZNF134	6	0.52816	0.030619	0.49677
HESX1	5	0.53015	0.035491	0.49677
BACH2	6	0.54367	0.024356	0.46053
MYCL	6	0.54541	0.02366	0.46053
GSC2	6	0.54718	0.02366	0.46053
MEIS2	6	0.55402	0.022965	0.46053
ZNF148	4	0.55823	0.054976	0.50307
KLF13	6	0.56185	0.022965	0.46053
NEUROD6	6	0.56238	0.022269	0.46053
THAP2	6	0.56839	0.018789	0.41538
GLI4	6	0.57337	0.018093	0.40625
GABPA	7	0.58422	0.0083507	0.29268
ZNF483	6	0.58946	0.016701	0.3871
FOXC2	6	0.59828	0.01531	0.36667
ZNF425	6	0.60093	0.014614	0.36667
ZNF14	6	0.60208	0.014614	0.36667
FOXN4	6	0.6045	0.013918	0.36364
SIX4	6	0.61331	0.013918	0.36364
CCDC79	6	0.6174	0.013222	0.36364
TLX3	6	0.62719	0.010438	0.32609
JUND	5	0.63166	0.013222	0.36364
ZNF397	6	0.63601	0.010438	0.32609
CREB3L3	6	0.63886	0.010438	0.32609
SOHLH2	7	0.64441	0.0020877	0.13636
PRDM12	5	0.64952	0.011134	0.32653
ZNF705D	6	0.65011	0.0090466	0.30952
ZNF528	6	0.65433	0.0083507	0.29268
LBX1	6	0.65707	0.0083507	0.29268
ZBTB10	3	0.65721	0.052192	0.49677
BATF	6	0.65843	0.0076548	0.29268
NKX6	13	0.67046	0	0
PBX4	7	0.67742	0.0013918	0.10526
MNX1	6	0.67768	0.006263	0.26471
POU4F2	6	0.67952	0.006263	0.26471
NHLH1	6	0.68314	0.0055672	0.25
SREBF2	6	0.70138	0.0041754	0.19355
MYSM1	6	0.71219	0.0041754	0.19355
ZNF207	6	0.73595	0.0027836	0.16
MAFB	6	0.74211	0.0027836	0.16
BHLHA15	6	0.74718	0.0027836	0.16
ZNF217	3	0.75045	0.024356	0.46053
POU1F1	1	0.76201	0.20181	0.73684
#VALUE!	1	0.775	0.19555	0.73385
CREB5	6	0.78064	0.00069589	0.071429
ATF7	6	0.78637	0.00069589	0.071429
MECP2	6	0.81796	0.00069589	0.071429
ELF5	6	0.94066	0	0
THAP5	6	0.98187	0	0
ATF1	6	1.002	0	0
ZNF800	5	1.0784	0.0013918	0.10526
NFE2L2	5	1.3579	0	0

## Sheet: KRT5_GenomeWide_Screen
		KLM-1				BxPC-3				T3M-4				Average
Gene	sgRNA	Beta_Score	Z_score	P_value	FDR	Beta_Score	Z_score	P_value	FDR	Beta_Score	Z_score	P_value	FDR	Beta_score	Z_score
KRT5-P1P2	5	-3.4306	-7.034	0	0	-3.3127	-7.0045	0	0	-2.5879	-5.4729	0	0	-3.1104	-6.5038
MED12-P1P2	5	-2.1817	-5.0051	0	0	-1.3002	-3.6259	0	0	-0.93711	-3.0399	0	0	-1.473	-3.8903
TP63-P1P2	5	-1.7429	-3.9554	0	0	-1.5769	-3.5492	0	0	-0.32794	-1.8751	0.0025331	0.24074	-1.21591	-3.12657
MED15-P1	5	-1.2933	-3.0624	0	0	-0.92429	-2.9814	0	0	-0.57519	-2.5773	0	0	-0.930927	-2.8737
MED23-P1P2	5	-1.3988	-3.7279	0	0	-0.89038	-3.1698	0	0	-0.36369	-2.2711	0.001023	0.15	-0.88429	-3.05627
SUPT20H-P1P2	5	-0.83884	-2.7538	0	0	-0.93131	-2.9055	0	0	-0.63003	-2.4653	0	0	-0.80006	-2.7082
TAF6L-P1P2	5	-0.79684	-2.4511	0	0	-0.86586	-2.6635	0	0	-0.72717	-2.9586	0	0	-0.796623	-2.69107
KRT8-P2	5	-1.4243	-3.9754	0	0	-0.6628	-2.7564	0	0	-0.27554	-2.3198	0.0096454	0.34244	-0.787547	-3.0172
MED24-P1P2	5	-0.99601	-2.8388	0	0	-0.8336	-2.8027	0	0	-0.39956	-2.0868	0.00048714	0.11765	-0.743057	-2.5761
TADA1-P1P2	5	-0.62069	-2.396	0	0	-0.80642	-2.7103	0	0	-0.77875	-2.7661	0	0	-0.735287	-2.62413
KRT19-P1P2	5	-1.4641	-4.0317	0	0	-0.33528	-2.0843	0.001023	0.047836	-0.29896	-2.1592	0.0056995	0.31367	-0.699447	-2.7584
KRT18-P1P2	5	-1.2595	-3.347	0	0	-0.62895	-2.7096	0	0	-0.18162	-1.2381	0.076091	0.60853	-0.690023	-2.43157
TADA2B-P1P2	5	-0.55005	-2.3477	0	0	-0.80195	-2.2937	0	0	-0.66532	-2.6045	0	0	-0.67244	-2.4153
ZC3H4-P1	5	-1.0862	-3.0025	0	0	-0.49057	-2.4555	0	0	-0.40832	-2.2778	0.00048714	0.11765	-0.661697	-2.5786
SPATA5L1-P1P2	5	-0.65262	-1.5779	0	0	-0.67294	-1.4516	0	0	-0.58846	-1.8877	0	0	-0.638007	-1.63907
TAF5L-P1P2	5	-0.6402	-2.5612	0	0	-0.5189	-2.1827	0	0	-0.74126	-1.8247	0	0	-0.633453	-2.18953
KAT2A-P1P2	5	-0.44443	-2.096	0.00019486	0.016529	-0.59952	-2.7975	0	0	-0.80902	-2.8832	0	0	-0.617657	-2.59223
DHX36-P1P2	5	-1.2886	-3.4375	0	0	-0.41133	-2.485	9.7428e-05	0.0085106	-0.14215	-0.76235	0.15652	0.72215	-0.614027	-2.22828
TIAL1-P1P2	5	-0.75214	-2.8487	0	0	-0.63374	-2.8404	0	0	-0.42918	-2.4733	0.00024357	0.096154	-0.60502	-2.7208
CCNC-P1P2	5	-0.88891	-2.6907	0	0	-0.47458	-2.4083	0	0	-0.36266	-1.7172	0.001023	0.15	-0.575383	-2.27207
PHF12-P1P2	5	-0.52706	-2.4257	0	0	-0.64596	-2.6322	0	0	-0.51137	-2.5768	0	0	-0.561463	-2.5449
SUPT7L-P1P2	5	-0.5326	-2.5916	0	0	-0.43718	-2.277	0	0	-0.62601	-2.7542	0	0	-0.53193	-2.54093
ZIC2-P1P2	5	-0.20777	-1.6679	0.053585	0.52682	-0.49021	-2.4454	0	0	-0.85758	-2.9839	0	0	-0.51852	-2.36573
SUPT6H-P1P2	5	-1.0928	-3.2233	0	0	-0.42333	-2.0707	0	0	-0.031607	-0.40022	0.76788	0.97154	-0.515912	-1.89807
IFIT1B-P1P2	5	-0.37219	-0.98651	0.0012666	0.066667	-0.71047	-1.767	0	0	-0.44534	-1.5752	0.00019486	0.085106	-0.509333	-1.4429
MED19-P1P2	5	-0.5609	-2.1743	0	0	-0.49824	-2.175	0	0	-0.45141	-2.2828	0.00014614	0.069767	-0.503517	-2.2107
CREBBP-P1P2	5	-0.17756	-2.082	0.095918	0.62847	-1.2395	-3.6761	0	0	-0.092778	-1.4199	0.3559	0.86698	-0.503279	-2.39267
SRRT-P1P2	5	-0.8957	-2.7106	0	0	-0.44287	-2.4241	0	0	-0.132	-1.1594	0.18784	0.75445	-0.49019	-2.09803
MED16-P1P2	5	-0.78703	-2.968	0	0	-0.47752	-2.6275	0	0	-0.14861	-1.5075	0.13845	0.69941	-0.471053	-2.36767
MED1-P1P2	5	-0.66131	-2.6654	0	0	-0.32391	-2.287	0.0015101	0.064182	-0.39284	-2.1003	0.00048714	0.11765	-0.459353	-2.3509
RNF146-P1P2	5	-0.84792	-2.7359	0	0	-0.46872	-2.5386	0	0	-0.060362	-0.5915	0.55066	0.92519	-0.459001	-1.95533
CTDSPL2-P1P2	5	-0.47453	-2.4459	0.00014614	0.013043	-0.5232	-2.6607	0	0	-0.37459	-2.2377	0.00077942	0.13333	-0.45744	-2.4481
SIN3B-P1P2	5	-0.55995	-2.301	0	0	-0.40652	-2.3829	9.7428e-05	0.0085106	-0.3817	-2.4229	0.00063328	0.12621	-0.44939	-2.36893
CCDC101-P1P2	5	-0.52217	-2.3457	0	0	-0.3612	-1.9494	0.00053585	0.028571	-0.45454	-2.5196	0.00014614	0.069767	-0.44597	-2.27157
UBE2V1-P1P2	5	-0.31621	-1.2524	0.0041407	0.13776	-0.5339	-1.5033	0	0	-0.46709	-1.4476	4.8714e-05	0.030303	-0.439067	-1.4011
MED13-P1P2	5	-0.50361	-2.5461	0.00014614	0.013043	-0.37755	-2.3229	0.00029228	0.021739	-0.42654	-2.4034	0.00024357	0.096154	-0.4359	-2.42413
FAM83H-P1P2	5	-0.22947	-1.1264	0.034295	0.44533	-1.0902	-2.444	0	0	0.012428	0.047979	0.86321	0.98542	-0.435747	-1.17414
LAMC2-P1P2	5	-0.32159	-1.2395	0.0038484	0.13255	-0.55434	-1.5483	0	0	-0.41272	-1.4665	0.00043843	0.11765	-0.42955	-1.4181
CALCB-P1P2	5	-0.43514	-1.0574	0.00024357	0.019011	-0.49101	-1.7407	0	0	-0.34853	-1.1687	0.0013153	0.16875	-0.424893	-1.32227
CHD1-P1P2	5	-0.27524	-1.8087	0.01174	0.26396	-0.34955	-1.3183	0.00053585	0.028571	-0.63927	-1.2887	0	0	-0.421353	-1.4719
C11orf30-P1P2	5	-0.51754	-2.2591	4.8714e-05	0.0054054	-0.44995	-2.4876	0	0	-0.2897	-2.2407	0.0073071	0.33189	-0.419063	-2.32913
TBP-P1P2	5	-0.76628	-2.4964	0	0	-0.20774	-2.0111	0.028595	0.36079	-0.27807	-1.574	0.0091095	0.34186	-0.417363	-2.02717
SUPT5H-P1P2	5	-1.2723	-2.8405	0	0	0.052411	0.61328	0.5323	0.92084	-0.01973	-0.12481	0.86867	0.98542	-0.413206	-0.78401
TSTD2-P1P2	5	-0.25803	-0.62259	0.017245	0.31495	-0.64166	-1.4132	0	0	-0.32572	-1.1622	0.0028254	0.24895	-0.40847	-1.066
RBM12-P1P2	5	-0.57992	-2.6881	0	0	-0.54449	-2.5711	0	0	-0.081391	-1.7948	0.41748	0.88912	-0.401934	-2.35133
NINJ2-P1	5	-0.44338	-1.3187	0.00019486	0.016529	-0.31439	-0.95463	0.0018998	0.075145	-0.43846	-2.0558	0.00019486	0.085106	-0.398743	-1.44304
PGLYRP1-P1P2	5	-0.27048	-0.81375	0.013445	0.2872	-0.46856	-1.3169	0	0	-0.45626	-1.6444	9.7428e-05	0.051282	-0.398433	-1.25835
MYD88-P1	5	-0.31951	-1.44	0.0038971	0.13333	-0.62741	-1.7558	0	0	-0.2397	-1.4806	0.022165	0.42013	-0.39554	-1.5588
CHST6-P1P2	5	-0.40356	-1.4722	0.00053585	0.034591	-0.49461	-1.5273	0	0	-0.26637	-0.85877	0.011643	0.34726	-0.38818	-1.28609
TADA3-P1P2	5	-0.22456	-1.9706	0.038338	0.46298	-0.37519	-2.3197	0.000341	0.023026	-0.54626	-2.6038	0	0	-0.382003	-2.29803
MED13L-P1P2	5	-0.82979	-3.0222	0	0	-0.31038	-2.0923	0.0021434	0.078632	-0.0013721	-0.021854	0.97803	0.99608	-0.380514	-1.71212
SLC35B2-P1P2	5	-0.15515	-0.76647	0.14161	0.70183	-0.36891	-1.3265	0.00038971	0.02346	-0.61304	-1.7589	0	0	-0.379033	-1.28396
NELFA-P1P2	5	-0.54026	-1.9987	0	0	-0.2323	-1.5577	0.015881	0.26678	-0.35685	-2.0301	0.0011691	0.16216	-0.37647	-1.86217
CLUH-P1P2	5	-0.34169	-1.915	0.0024357	0.10288	-0.50117	-2.5728	0	0	-0.28566	-1.8565	0.0079891	0.33333	-0.376173	-2.11477
CTNNA1-P1P2	5	-0.5767	-2.523	0	0	-0.37355	-2.3912	0.000341	0.023026	-0.17712	-1.758	0.082668	0.62436	-0.37579	-2.22407
RGS9BP-P1P2	5	-0.50337	-1.3198	0.00014614	0.013043	-0.47497	-1.395	0	0	-0.13348	-0.78885	0.18297	0.75302	-0.370607	-1.16788
RAB40B-P1P2	5	-0.37109	-1.1453	0.001364	0.070175	-0.37173	-1.1039	0.000341	0.023026	-0.36464	-1.285	0.001023	0.15	-0.369153	-1.17807
PCDH10-P2	5	-0.56064	-1.5914	0	0	-0.38244	-1.2345	0.00019486	0.01476	-0.1574	-0.83123	0.11862	0.67172	-0.366827	-1.21904
C11orf34-P1P2	5	-0.38158	-1.1855	0.00087685	0.049046	-0.35319	-1.4422	0.00053585	0.028571	-0.35012	-1.6359	0.0013153	0.16875	-0.36163	-1.4212
ADCK5-P1P2	5	-0.32095	-1.2377	0.0038971	0.13333	-0.53128	-1.5288	0	0	-0.22919	-0.80295	0.02767	0.43988	-0.360473	-1.18982
CDK8-P1P2	5	-0.67984	-2.3185	0	0	-0.12841	-1.2431	0.15778	0.68035	-0.27013	-1.9189	0.010814	0.34312	-0.35946	-1.82683
ASB12-ENST00000396130.2	5	-0.29795	-0.90326	0.0066738	0.1946	-0.40189	-1.0388	9.7428e-05	0.0085106	-0.37217	-1.0763	0.00077942	0.13333	-0.357337	-1.00612
PNPLA2-P1P2	5	-0.43363	-1.5204	0.00024357	0.019011	-0.36194	-1.5808	0.00053585	0.028571	-0.27618	-0.96294	0.0094992	0.34244	-0.35725	-1.35471
TAF12-P1P2	5	-0.60472	-2.0005	0	0	-0.081083	-0.66984	0.36881	0.85708	-0.36554	-1.7873	0.00097428	0.15	-0.350448	-1.48588
TRIP12-P1P2	5	-0.52667	-2.2104	0	0	-0.3632	-2.1726	0.00053585	0.028571	-0.16008	-1.1511	0.11336	0.66781	-0.349983	-1.8447
NFKBIE-P1P2	5	-0.3793	-1.2813	0.00092557	0.051351	-0.35528	-1.1879	0.00053585	0.028571	-0.29539	-1.7102	0.0062841	0.31618	-0.343323	-1.39313
NF2-P1P2	5	-0.47613	-1.9205	0.00014614	0.013043	-0.48218	-2.2797	0	0	-0.063063	-0.6526	0.53205	0.91868	-0.340458	-1.6176
MED9-P1P2	5	-0.54395	-2.1913	0	0	-0.16118	-1.7561	0.079647	0.54229	-0.31431	-2.2429	0.0041407	0.2973	-0.339813	-2.06343
FZR1-P1P2	5	-0.3494	-2.0472	0.0018998	0.085526	-0.43921	-2.4391	0	0	-0.22921	-1.9092	0.02767	0.43988	-0.339273	-2.13183
NAA50-P1P2	5	-0.49264	-2.5205	0.00014614	0.013043	-0.31744	-2.2071	0.0017537	0.071287	-0.20751	-2.2575	0.044768	0.51716	-0.339197	-2.32837
CHD3-P1P2	5	-0.29766	-1.055	0.0066738	0.1946	-0.43358	-1.3155	0	0	-0.28236	-1.0471	0.0082327	0.33333	-0.337867	-1.1392
GTF3C1-P1P2	5	-0.60475	-2.7325	0	0	-0.2579	-2.3381	0.0084275	0.18764	-0.14872	-2.057	0.13825	0.69934	-0.337123	-2.37587
ENY2-P1P2	5	-0.23345	-1.4522	0.031567	0.42474	-0.29245	-2.023	0.0032638	0.10213	-0.48053	-1.6618	0	0	-0.335477	-1.71233
GNB2L1-P1P2	5	0.0064814	0.14508	0.91295	0.99243	-0.71597	-2.5993	0	0	-0.29355	-2.0154	0.0065277	0.31925	-0.334346	-1.48987
NSD1-P1P2	5	-0.087862	-0.65373	0.39678	0.88467	-0.30913	-2.1579	0.0021434	0.078632	-0.60585	-2.7786	0	0	-0.334281	-1.86341
CPNE1-P1P2	5	-0.58836	-2.6746	0	0	-0.45672	-2.2068	0	0	0.042411	0.64336	0.62276	0.94278	-0.334223	-1.41268
THRAP3-P1P2	5	-0.39598	-1.3697	0.00073071	0.04298	-0.36448	-1.6263	0.00048714	0.028571	-0.23979	-2.0225	0.022165	0.42013	-0.333417	-1.67283
KLF5-P1P2	5	-0.53411	-2.5551	0	0	-0.24088	-2.1064	0.012568	0.23327	-0.21356	-2.0649	0.039653	0.49552	-0.329517	-2.24213
SELL-P1P2	5	-0.12557	-0.72746	0.22896	0.79405	-0.55001	-1.8203	0	0	-0.30983	-1.0617	0.0044817	0.29969	-0.32847	-1.20315
EIF3H-P1P2	5	-0.25965	-2.318	0.016806	0.31143	-0.54755	-2.4027	0	0	-0.17237	-1.814	0.090316	0.63827	-0.326523	-2.17823
CCDC23-P1P2	5	-0.33472	-1.3526	0.002728	0.1079	-0.3629	-1.4849	0.00053585	0.028571	-0.27532	-1.7401	0.0097428	0.34244	-0.324313	-1.52587
PCIF1-P1P2	5	-0.19254	-0.77359	0.07161	0.57837	-0.51551	-1.9834	0	0	-0.2617	-1.9937	0.013007	0.35857	-0.32325	-1.58356
PNMA2-P1P2	5	-0.36145	-0.97905	0.0015588	0.075829	-0.23701	-0.6554	0.013981	0.24848	-0.36786	-1.0463	0.00087685	0.14516	-0.322107	-0.893583
FOXK1-P1P2	5	-0.60761	-2.7768	0	0	-0.37161	-2.4006	0.000341	0.023026	0.025295	0.39611	0.75945	0.9704	-0.317975	-1.59376
KLHL5-P1P2	5	-0.48401	-1.5933	0.00014614	0.013043	-0.25429	-0.83271	0.0094505	0.20142	-0.20752	-1.5244	0.044768	0.51716	-0.315273	-1.3168
S100A16-P1P2	5	-0.73998	-1.6696	0	0	-0.23178	-0.61439	0.016027	0.26792	0.028873	0.25039	0.73027	0.96486	-0.314296	-0.677867
EIF3M-P1P2	5	-0.14361	-1.2303	0.17142	0.73106	-0.65961	-2.718	0	0	-0.13732	-0.97598	0.17084	0.73566	-0.313513	-1.64143
TSPO-P1P2	5	-0.28317	-1.0684	0.0096941	0.23412	-0.37328	-1.189	0.000341	0.023026	-0.28335	-1.7814	0.0080865	0.33333	-0.313267	-1.34627
UPF2-P1P2	5	-0.46701	-2.3553	0.00014614	0.013043	-0.2205	-2.2484	0.021483	0.31281	-0.25221	-2.0413	0.01666	0.38298	-0.31324	-2.215
CTR9-P1P2	5	-0.69674	-2.5867	0	0	-0.36193	-2.301	0.00053585	0.028571	0.1248	0.89429	0.17824	0.74816	-0.31129	-1.33114
MT4-P1P2	5	-0.22593	-1.3061	0.03712	0.45711	-0.43243	-1.4131	0	0	-0.27407	-1.1196	0.0099376	0.34244	-0.31081	-1.2796
TMEM50A-P1P2	5	-0.23736	-0.99579	0.028887	0.40616	-0.38152	-1.18	0.00019486	0.01476	-0.30642	-1.5443	0.0047253	0.29969	-0.308433	-1.24003
SAMD1-P1P2	5	-0.44554	-0.87086	0.00019486	0.016529	-0.20985	-1.0753	0.027475	0.35383	-0.26334	-0.65546	0.012471	0.35448	-0.306243	-0.867207
NELFE-P1P2	5	-0.30496	-2.4264	0.0055534	0.16939	-0.22321	-2.1326	0.020021	0.30355	-0.38616	-2.2704	0.00053585	0.12088	-0.304777	-2.27647
PCDH8-P1P2	5	-0.47799	-1.4286	0.00014614	0.013043	-0.18265	-1.1097	0.051783	0.46345	-0.23754	-0.61346	0.023188	0.42616	-0.299393	-1.05059
IL1RAPL2-P1P2	5	-0.60948	-1.3432	0	0	-0.11922	-0.50436	0.18701	0.70922	-0.15918	-0.54544	0.11521	0.66883	-0.29596	-0.797667
TMEM136-P1P2	5	-0.51803	-1.9397	4.8714e-05	0.0054054	-0.21021	-0.66056	0.02728	0.35264	-0.15827	-0.77364	0.11691	0.66889	-0.295503	-1.12463
TPRG1-ENST00000433971.1	5	-0.22193	-1.2324	0.040481	0.47404	-0.34333	-1.5544	0.000682	0.034653	-0.32013	-2.0354	0.0035561	0.28077	-0.29513	-1.6074
FOXQ1-P1P2	5	-0.23692	-1.6945	0.029228	0.40956	-0.25108	-2.166	0.0097915	0.20262	-0.39637	-2.1083	0.00048714	0.11765	-0.29479	-1.9896
TTLL10-P1	5	-0.035117	-0.42393	0.74825	0.97014	-0.019086	-0.12543	0.84075	0.98124	-0.82254	-2.1628	0	0	-0.292248	-0.904053
CAMK1-P1P2	5	-0.3997	-1.4947	0.00058457	0.037383	-0.24257	-0.80198	0.011984	0.22757	-0.22986	-1.3058	0.027377	0.43789	-0.29071	-1.20083
MED4-P1P2	5	-0.33267	-1.4253	0.0030203	0.1161	-0.26615	-1.7323	0.0066738	0.16368	-0.2712	-1.8658	0.010571	0.34277	-0.290007	-1.67447
PAF1-P1P2	5	-0.64741	-1.9081	0	0	-0.24652	-1.4634	0.010814	0.21326	0.025358	0.47897	0.75911	0.9704	-0.289524	-0.964177
ZFP36L1-P1	5	-0.48484	-2.2596	0.00014614	0.013043	-0.33483	-2.2003	0.001023	0.047836	-0.044539	-1.0912	0.66719	0.95237	-0.28807	-1.85037
PSEN1-P1P2	5	-0.19037	-0.63456	0.074971	0.58629	-0.33408	-0.97191	0.001023	0.047836	-0.33943	-1.2224	0.0018024	0.20442	-0.28796	-0.942957
ATXN7L3-P1P2	5	-0.18427	-1.1194	0.084421	0.60552	-0.25287	-1.7619	0.0096454	0.20142	-0.42652	-2.2914	0.00024357	0.096154	-0.287887	-1.72423
TRABD2A-P1P2	5	-0.33439	-1.1675	0.0027767	0.10962	-0.24922	-1.2688	0.010279	0.2085	-0.27711	-0.70389	0.0093044	0.34244	-0.286907	-1.04673
SUV420H2-P1P2	5	-0.22091	-1.6012	0.041407	0.47887	-0.3669	-1.2812	0.00048714	0.028571	-0.27146	-1.6874	0.010425	0.34277	-0.286423	-1.52327
SBNO1-P1P2	5	-0.46948	-1.8648	0.00014614	0.013043	-0.1275	-1.0899	0.15993	0.68104	-0.25266	-2.2114	0.016368	0.38165	-0.283213	-1.72203
ESRRA-P1P2	5	-0.2802	-2.3037	0.01023	0.24055	-0.20102	-1.5662	0.033613	0.39071	-0.36503	-2.2524	0.00097428	0.15	-0.282083	-2.04077
PPP1R12B-P1P2	5	-0.031113	-0.33845	0.7784	0.9757	-0.53749	-2.1497	0	0	-0.27369	-2.0154	0.0099376	0.34244	-0.280764	-1.50118
PRPF39-P1P2	5	-0.36024	-2.2229	0.0016076	0.077465	-0.16419	-1.7841	0.075507	0.53246	-0.31238	-2.2873	0.0042868	0.2973	-0.278937	-2.0981
PDLIM1-P1P2	5	-0.17866	-0.542	0.094164	0.62577	-0.33323	-0.9716	0.0010717	0.049661	-0.32468	-1.1976	0.0028741	0.24895	-0.278857	-0.903733
CEBPG-P1P2	5	0.015336	0.15815	0.84027	0.9807	-0.53849	-2.5927	0	0	-0.31251	-1.8881	0.0042868	0.2973	-0.278555	-1.44088
WDR81-P2	5	-0.44569	-1.7382	0.00019486	0.016529	-0.056226	-0.14505	0.53361	0.9209	-0.33343	-1.2212	0.0019973	0.21809	-0.278449	-1.03482
KCNK13-P1P2	5	-0.33534	-1.3419	0.002728	0.1079	-0.17715	-1.6086	0.058359	0.48407	-0.31956	-1.3486	0.0036535	0.28736	-0.27735	-1.43303
CYLD-P1P2	5	-0.19131	-1.7755	0.073802	0.58404	-0.26501	-2.1016	0.0070635	0.17076	-0.37501	-2.0099	0.00077942	0.13333	-0.27711	-1.96233
PRICKLE3-P1P2	5	-0.098775	-0.82769	0.34017	0.86276	-0.36488	-1.1686	0.00048714	0.028571	-0.36664	-1.3829	0.00092557	0.14844	-0.276765	-1.1264
WRB-P1P2	5	-0.2904	-1.2982	0.0078917	0.21316	-0.48562	-1.265	0	0	-0.053044	-0.24808	0.60595	0.94069	-0.276355	-0.937093
ACTR8-P1P2	5	-0.48742	-2.582	0.00014614	0.013043	-0.025345	-0.27643	0.7861	0.97078	-0.31538	-2.0746	0.0039945	0.2973	-0.276048	-1.64434
C19orf26-P1P2	5	-0.39008	-1.6836	0.00073071	0.04298	-0.35827	-0.95017	0.00053585	0.028571	-0.079216	-0.46714	0.42912	0.89097	-0.275855	-1.03364
LSM1-P1P2	5	-0.43575	-1.4381	0.00024357	0.019011	-0.31342	-1.2882	0.002046	0.078632	-0.067962	-0.7221	0.49825	0.90843	-0.272377	-1.14947
FNIP1-P1P2	5	-0.53725	-2.2723	0	0	-0.21886	-2.2505	0.022457	0.32125	-0.05862	-0.39136	0.56299	0.9282	-0.271577	-1.63805
CAMSAP2-P1P2	5	-0.5148	-2.0908	4.8714e-05	0.0054054	-0.12648	-1.3635	0.163	0.68622	-0.16753	-0.45922	0.098646	0.64749	-0.269603	-1.30451
EP300-P1P2	5	-0.49204	-2.6733	0.00014614	0.013043	-0.11497	-1.743	0.20304	0.73043	-0.20056	-2.0346	0.052173	0.54064	-0.26919	-2.1503
TRAPPC9-P1P2	5	-0.18468	-1.2913	0.083739	0.60309	-0.34945	-1.5964	0.00053585	0.028571	-0.27022	-1.3978	0.010814	0.34312	-0.268117	-1.4285
PSMD13-P1P2	5	-0.69403	-2.1042	0	0	0.020125	0.19061	0.80139	0.97298	-0.12985	-1.3244	0.19427	0.7589	-0.267918	-1.07933
RRAGA-P1P2	5	-0.38377	-1.4869	0.00077942	0.044199	-0.18231	-1.2837	0.05227	0.46472	-0.23494	-1.9847	0.024844	0.42893	-0.267007	-1.5851
CDH24-P1P2	5	-0.52277	-2.1226	0	0	-0.038204	-0.35163	0.67396	0.94924	-0.23347	-2.0916	0.025672	0.4341	-0.264815	-1.52194
TAF10-P1P2	5	-0.33378	-1.8356	0.0029228	0.11385	-0.31077	-1.8374	0.0021434	0.078632	-0.14713	-1.7605	0.14302	0.70918	-0.263893	-1.81117
CASP16-P1P2	5	-0.11581	-0.61465	0.26505	0.82021	-0.49092	-1.3862	0	0	-0.18236	-1.1499	0.075166	0.60853	-0.26303	-1.05025
EPB41L2-P1P2	5	-0.20582	-1.0494	0.055339	0.53208	-0.27197	-1.3942	0.0056995	0.15077	-0.31097	-2.1329	0.0043355	0.29766	-0.26292	-1.5255
NDUFV1-P1	5	-0.12852	-0.75626	0.21761	0.78217	-0.17382	-1.531	0.061721	0.49204	-0.48168	-1.3564	0	0	-0.26134	-1.21455
CRLF3-P1P2	5	-0.075673	-0.66442	0.46653	0.91356	-0.25205	-1.0369	0.0096454	0.20142	-0.45339	-1.51	0.00014614	0.069767	-0.260371	-1.07044
BIRC2-P1P2	5	-0.12312	-1.6517	0.23733	0.80026	-0.38534	-2.113	0.00014614	0.012397	-0.2687	-2.1784	0.010961	0.34609	-0.259053	-1.98103
QARS-P1P2	5	-0.37906	-1.7966	0.00097428	0.053619	-0.17464	-1.8676	0.060649	0.489	-0.22176	-2.2926	0.033272	0.46781	-0.258487	-1.9856
SNX25-P1P2	5	-0.13888	-0.44738	0.18609	0.74765	-0.33549	-2.0758	0.00092557	0.043981	-0.29917	-0.7736	0.0056995	0.31367	-0.257847	-1.09893
INTS10-P1P2	5	-0.37733	-2.0636	0.001023	0.055263	-0.16259	-1.4219	0.077699	0.53737	-0.23129	-1.608	0.026793	0.43444	-0.25707	-1.69783
MED21-P1P2	5	-0.5561	-2.3969	0	0	-0.076433	-0.54522	0.39833	0.87074	-0.13686	-0.89327	0.17191	0.73717	-0.256464	-1.27846
CCDC179-P1P2	5	-0.25234	-1.7231	0.02007	0.33852	-0.19123	-1.3692	0.043161	0.43121	-0.31566	-0.8236	0.0039945	0.2973	-0.253077	-1.3053
MED22-P1P2	5	-0.50632	-2.3682	0.00014614	0.013043	-0.13347	-2.0155	0.14137	0.6529	-0.11877	-1.3603	0.23514	0.79483	-0.252853	-1.91467
YY1-P1P2	5	-0.32117	-2.1206	0.0038971	0.13333	-0.29562	-1.5692	0.0031177	0.10078	-0.14084	-1.1852	0.16022	0.72751	-0.252543	-1.625
ELOF1-P1P2	5	-0.86622	-2.8157	0	0	-0.18264	-1.5287	0.051783	0.46345	0.29284	1.3587	0.0084275	0.33333	-0.252007	-0.995233
TNPO1-P1P2	5	-0.34528	-2.2863	0.0020947	0.092473	-0.12827	-1.8187	0.15817	0.68035	-0.28237	-1.7858	0.0082327	0.33333	-0.251973	-1.9636
WDSUB1-P1P2	5	-0.0074022	-0.055654	0.97267	0.99685	-0.36946	-1.359	0.00038971	0.02346	-0.37717	-1.3122	0.00073071	0.13274	-0.251344	-0.908951
TRAF3-P1P2	5	-0.35022	-2.3317	0.0018998	0.085526	-0.2026	-1.9052	0.032005	0.38021	-0.19667	-1.7002	0.056995	0.5591	-0.24983	-1.97903
TBC1D8B-P1P2	5	-0.43233	-1.5255	0.00024357	0.019011	-0.18871	-1.2042	0.046035	0.44569	-0.12789	-1.0015	0.20114	0.76669	-0.249643	-1.24373
RGS8-P2	5	-0.17198	-0.746	0.10571	0.64487	-0.17207	-0.74938	0.064254	0.50095	-0.4031	-1.8056	0.00048714	0.11765	-0.24905	-1.10033
AMICA1-P1P2	5	-0.3244	-2.0885	0.003751	0.13255	-0.34966	-1.7019	0.00053585	0.028571	-0.072102	-0.44575	0.47243	0.90134	-0.248721	-1.41205
TIA1-P1P2	5	-0.37812	-2.5319	0.001023	0.055263	-0.33113	-1.8568	0.0011691	0.052632	-0.036621	-0.77756	0.72642	0.96449	-0.248624	-1.72209
AMOTL2-P1P2	5	-0.46411	-1.9964	0.00014614	0.013043	-0.17221	-1.4575	0.064059	0.49981	-0.1085	-0.87027	0.27762	0.82616	-0.248273	-1.44139
PRSS21-P1P2	5	-0.22606	-0.84908	0.036974	0.45613	-0.33323	-1.1762	0.0010717	0.049661	-0.18319	-0.91302	0.073753	0.60487	-0.247493	-0.979433
KCNT1-P2	5	-0.21852	-1.7959	0.043843	0.49234	-0.28477	-1.2899	0.0041894	0.12321	-0.239	-1.7148	0.022506	0.42115	-0.24743	-1.6002
FOXD4L1-ENST00000306507.5	5	-0.22	-2.2904	0.042527	0.48419	-0.24661	-1.4727	0.010766	0.21326	-0.27548	-2.1628	0.0097428	0.34244	-0.247363	-1.9753
TRERF1-P1P2	5	-0.12402	-1.3493	0.23431	0.79758	-0.3342	-2.2878	0.001023	0.047836	-0.27926	-2.1573	0.0088172	0.33706	-0.245827	-1.93147
SLC24A3-P1P2	5	-0.39783	-2.07	0.000682	0.041791	0.061414	0.34331	0.46683	0.89595	-0.39957	-1.5458	0.00048714	0.11765	-0.245329	-1.09083
VWA9-P1P2	5	-0.47416	-2.0302	0.00014614	0.013043	-0.0697	-0.42659	0.44115	0.88777	-0.19114	-2.1446	0.063182	0.56986	-0.245	-1.5338
EPHX4-P1P2	5	-0.19304	-1.1531	0.071074	0.57759	-0.2399	-0.90133	0.01286	0.23635	-0.29788	-1.9215	0.0058944	0.31618	-0.243607	-1.32531
FKBP8-P1P2	5	-0.48574	-1.4285	0.00014614	0.013043	-0.1504	-0.77956	0.1002	0.58587	-0.092868	-0.59648	0.35547	0.86698	-0.243003	-0.934847
VWCE-P1P2	5	-0.15833	-0.91576	0.13391	0.69427	-0.18921	-0.67903	0.045548	0.44376	-0.38002	-2.3861	0.000682	0.13084	-0.24252	-1.32696
PTK2B-P1P2	5	-0.13192	-1.3196	0.20606	0.77049	-0.49104	-2.6162	0	0	-0.10409	-1.5018	0.2972	0.84056	-0.24235	-1.81253
C17orf100-P1P2	5	-0.2429	-1.5681	0.025721	0.38484	-0.32971	-2.0088	0.0012178	0.053648	-0.15375	-0.98203	0.12661	0.6844	-0.24212	-1.51964
C6orf62-P1	5	-0.079825	-1.8793	0.44193	0.90296	-0.40448	-1.806	9.7428e-05	0.0085106	-0.24187	-1.4487	0.020996	0.41221	-0.242058	-1.71133
C2CD4A-P1P2	5	-0.18235	-0.57219	0.088124	0.6116	-0.36167	-0.94431	0.00053585	0.028571	-0.18119	-0.59393	0.076432	0.60853	-0.241737	-0.703477
HMGA1-P1P2	5	-0.46128	-2.0939	0.00014614	0.013043	-0.18791	-0.9589	0.046765	0.44839	-0.07593	-0.73432	0.44948	0.89785	-0.241707	-1.26237
UPF3B-P1P2	5	-0.13894	-2.0666	0.18575	0.74765	-0.3121	-2.3071	0.0020947	0.078632	-0.27194	-2.161	0.010327	0.34244	-0.240993	-2.17823
OXA1L-P1P2	5	-0.17768	-1.6432	0.095772	0.62847	-0.35098	-2.0507	0.00053585	0.028571	-0.19302	-1.4526	0.060941	0.56473	-0.24056	-1.7155
MBD2-P1P2	5	-0.5155	-2.4941	4.8714e-05	0.0054054	0.074825	1.0753	0.3786	0.8624	-0.28056	-1.6867	0.0085737	0.33333	-0.240412	-1.03517
KIAA0195-P2	5	-0.18769	-1.1702	0.079258	0.59425	-0.26431	-1.3568	0.0071122	0.17076	-0.26533	-0.81198	0.011837	0.34864	-0.23911	-1.11299
C10orf25-P1P2	5	-0.35631	-1.3802	0.001705	0.080831	-0.25431	-1.2474	0.0094505	0.20142	-0.10666	-1.2176	0.28537	0.83095	-0.239093	-1.28173
KIRREL-P1P2	5	-0.51769	-2.4892	4.8714e-05	0.0054054	-0.40072	-2.4945	9.7428e-05	0.0085106	0.20129	1.3489	0.040433	0.49552	-0.23904	-1.2116
FITM1-P1P2	5	-0.13548	-0.72691	0.19559	0.75821	-0.18557	-1.7646	0.049201	0.45805	-0.39318	-1.9715	0.00048714	0.11765	-0.238077	-1.48767
REEP2-P1P2	5	-0.37274	-1.996	0.0012666	0.066667	-0.22448	-1.7084	0.019534	0.29925	-0.11418	-0.80487	0.25297	0.80775	-0.237133	-1.50309
CYP4X1-P1P2	5	-0.08144	-0.75373	0.43331	0.89883	-0.38285	-1.7748	0.00019486	0.01476	-0.24648	-1.3356	0.019632	0.41131	-0.236923	-1.28804
TCEA1-P1P2	5	-0.34145	-2.0314	0.0024357	0.10288	-0.038882	-0.51275	0.66933	0.94912	-0.32926	-2.2022	0.0022896	0.22857	-0.236531	-1.58212
SERPINB1-P1P2	5	-0.11066	-0.76381	0.28722	0.83709	-0.32989	-2.0094	0.0012178	0.053648	-0.26824	-2.2467	0.011058	0.34709	-0.236263	-1.6733
COMMD1-P1P2	5	-0.17255	-1.5436	0.10478	0.64269	-0.42612	-1.8591	0	0	-0.10994	-1.072	0.27065	0.8213	-0.236203	-1.49157
KCNQ5-P1P2	5	-0.16034	-0.41239	0.12885	0.68683	-0.43038	-1.4681	0	0	-0.11658	-0.91159	0.24357	0.79892	-0.235767	-0.930693
PSME1-P1P2	5	-0.2824	-1.4387	0.0096941	0.23412	-0.41353	-1.3284	9.7428e-05	0.0085106	-0.011029	-0.040747	0.94091	0.99372	-0.235653	-0.935949
ARHGAP22-P1P2	5	-0.15159	-1.0551	0.14984	0.71204	-0.39939	-1.4492	9.7428e-05	0.0085106	-0.15577	-0.90594	0.12232	0.67664	-0.235583	-1.13675
ACADS-P1P2	5	-0.2414	-1.5756	0.026695	0.39004	-0.18894	-0.89013	0.045645	0.44387	-0.27618	-1.2644	0.0094992	0.34244	-0.235507	-1.24338
C14orf79-P1P2	5	-0.037426	-0.18071	0.72973	0.96401	-0.5886	-1.8348	0	0	-0.080351	-0.43576	0.42269	0.88912	-0.235459	-0.81709
MTRNR2L1-P1P2	5	-0.27985	-1.2976	0.01023	0.24055	-0.16049	-0.64989	0.081255	0.54593	-0.26588	-0.63872	0.01174	0.34726	-0.235407	-0.86207
L3MBTL3-P1P2	5	-0.52876	-2.2905	0	0	-0.11849	-2.0096	0.18964	0.71285	-0.056779	-0.60355	0.57619	0.93173	-0.234676	-1.63455
LAMTOR5-P1P2	5	-0.4502	-2.5385	0.00019486	0.016529	-0.11681	-1.4263	0.19573	0.72022	-0.13513	-1.0446	0.17746	0.74816	-0.234047	-1.6698
EHBP1L1-P1P2	5	-0.1874	-1.6153	0.079501	0.59425	-0.16154	-0.93113	0.079063	0.54082	-0.35219	-1.4504	0.0012178	0.16556	-0.23371	-1.33228
MED17-P1P2	5	-0.74273	-2.6817	0	0	0.20665	1.3974	0.020119	0.30457	-0.16297	-1.6594	0.10834	0.66479	-0.233017	-0.981233
CCAR1-P1P2	5	-0.11206	-1.1104	0.28123	0.83084	-0.33696	-1.8604	0.00082814	0.04067	-0.24831	-1.5616	0.018414	0.40042	-0.232443	-1.5108
RASA4-ENST00000262940.7_ENST00000449970.2	5	-0.33312	-2.2115	0.0030203	0.1161	-0.25387	-1.1371	0.0095479	0.20142	-0.10943	-1.2359	0.27353	0.82452	-0.23214	-1.52817
ELAC1-P1P2	5	-0.2556	-1.7586	0.01856	0.32734	-0.079483	-0.94338	0.3789	0.8624	-0.35804	-1.1841	0.0010717	0.15385	-0.231041	-1.29536
ZNF84-P1P2	5	-0.26456	-1.7993	0.015053	0.3	-0.23458	-0.7982	0.014858	0.25609	-0.19108	-1.1788	0.063279	0.56993	-0.230073	-1.25877
ROCK1-P1P2	5	-0.14747	-1.4313	0.16129	0.72397	-0.37083	-2.2933	0.000341	0.023026	-0.1717	-1.3141	0.091436	0.6397	-0.23	-1.67957
PLXDC1-P1	5	-0.12592	-1.4461	0.2274	0.79231	-0.35428	-1.5007	0.00053585	0.028571	-0.20961	-1.1944	0.043112	0.5086	-0.229937	-1.3804
TTLL11-P1P2	5	-0.37111	-1.8347	0.001364	0.070175	-0.14098	-0.82068	0.1211	0.62331	-0.17696	-1.523	0.082911	0.62495	-0.229683	-1.39279
MAU2-P1P2	5	-0.51173	-2.4335	4.8714e-05	0.0054054	0.016809	0.35721	0.83267	0.97971	-0.19391	-1.6007	0.060113	0.56444	-0.22961	-1.22566
C7orf49-P1P2	5	-0.25771	-1.0903	0.01744	0.31738	-0.28637	-1.4891	0.0040433	0.11994	-0.14336	-1.2101	0.15252	0.71812	-0.229147	-1.26317
CPA1-P1P2	5	-0.04199	-0.38532	0.69257	0.9585	-0.39965	-1.3679	9.7428e-05	0.0085106	-0.24362	-1.5923	0.020411	0.41131	-0.22842	-1.11517
MLLT1-P1P2	5	-0.23897	-1.8251	0.027864	0.4	-0.19965	-1.7444	0.03483	0.39746	-0.24609	-1.8458	0.019729	0.41131	-0.228237	-1.8051
BCL11B-P1P2	5	-0.1779	-1.6627	0.095284	0.62812	-0.39529	-2.3852	9.7428e-05	0.0085106	-0.11077	-1.7098	0.26695	0.81828	-0.227987	-1.91923
ETV6-P1P2	5	-0.32901	-2.3375	0.0033125	0.12143	-0.093173	-0.71222	0.30159	0.81268	-0.2597	-1.1623	0.01364	0.36157	-0.227294	-1.40401
TTLL4-P1P2	5	-0.12638	-0.73049	0.22559	0.79136	-0.13882	-1.3961	0.12768	0.63579	-0.41618	-1.1203	0.00038971	0.11765	-0.227127	-1.0823
AAMDC-P1P2	5	-0.25051	-1.2711	0.020947	0.3448	-0.13049	-1.4609	0.1514	0.67404	-0.29856	-1.565	0.0057482	0.31467	-0.22652	-1.43233
FAT2-P1P2	5	-0.11368	-0.57238	0.27484	0.82522	-0.27355	-1.7293	0.0055047	0.14694	-0.2896	-1.9714	0.0073071	0.33189	-0.22561	-1.42436
RILPL2-P1P2	5	-0.30734	-1.5162	0.0050175	0.15895	-0.28515	-1.7525	0.0041894	0.12321	-0.082501	-0.37037	0.41134	0.88819	-0.224997	-1.21302
FAM46C-P1P2	5	0.019351	0.082591	0.80807	0.97721	-0.25316	-0.79651	0.0096454	0.20142	-0.44117	-1.5298	0.00019486	0.085106	-0.224993	-0.747906
TXNDC11-P1P2	5	-0.34899	-1.8855	0.0018998	0.085526	-0.28175	-2.1128	0.004433	0.12674	-0.043407	-0.41355	0.67595	0.95455	-0.224716	-1.47062
SDHB-P1P2	5	-0.17317	-0.89193	0.10361	0.64221	-0.25423	-0.87155	0.0094505	0.20142	-0.24566	-2.0914	0.019973	0.41131	-0.224353	-1.28496
TELO2-P1P2	5	-0.16312	-0.88775	0.1233	0.67837	-0.2401	-2.1388	0.012812	0.23587	-0.26868	-1.6785	0.011009	0.34609	-0.223967	-1.56835
RTF1-P1P2	5	-0.42317	-1.8959	0.00024357	0.019011	-0.33851	-2.1552	0.00077942	0.038647	0.09068	1.5019	0.31523	0.84824	-0.223667	-0.849733
MLF2-P1P2	5	-0.52761	-2.4408	0	0	0.011209	0.11014	0.88328	0.9885	-0.15174	-1.3652	0.13124	0.689	-0.222714	-1.23195
KLF4-P1	5	-0.57391	-2.6538	0	0	-0.044913	-0.80216	0.62062	0.9403	-0.047873	-1.3504	0.64302	0.94754	-0.222232	-1.60212
EIF3D-P1P2	5	-0.054248	-0.46069	0.60308	0.94651	-0.66802	-2.68	0	0	0.055892	0.54147	0.52441	0.91835	-0.222125	-0.866407
OR5B2-ENST00000302581.2	5	-0.20232	-2.2024	0.059431	0.54666	-0.16336	-1.6239	0.076968	0.53559	-0.30041	-1.4767	0.0055047	0.30959	-0.22203	-1.76767
CCR4-P1P2	5	-0.14782	-0.43984	0.16071	0.72397	-0.11079	-0.4165	0.22014	0.75004	-0.40728	-0.86641	0.00048714	0.11765	-0.221963	-0.57425
L1TD1-P1	5	-0.2446	-0.79419	0.024308	0.36936	-0.14442	-1.5718	0.11253	0.60481	-0.27556	-0.72609	0.0096454	0.34244	-0.221527	-1.03069
CCNK-P2	5	-0.1916	-0.74232	0.073509	0.58388	-0.20048	-0.88093	0.034051	0.3926	-0.27218	-1.298	0.01023	0.34244	-0.22142	-0.97375
FOSL1-P1P2	5	-0.80058	-2.7469	0	0	0.13887	1.5859	0.10956	0.59941	-0.0024662	-0.024035	0.98743	0.99759	-0.221392	-0.395012
RNF167-P1P2	5	-0.19175	-1.8176	0.073266	0.58388	-0.27325	-1.1524	0.0055047	0.14694	-0.19898	-1.0483	0.054072	0.5506	-0.221327	-1.33943
OR5P3-ENST00000328375.1	5	-0.18767	-0.64726	0.079306	0.59425	-0.50445	-1.5748	0	0	0.0287	0.41039	0.73163	0.96554	-0.22114	-0.60389
GMIP-P1P2	5	0.12712	0.41549	0.17527	0.73507	-0.34428	-1.5641	0.000682	0.034653	-0.44624	-1.941	0.00014614	0.069767	-0.221133	-1.02987
XRN1-P1P2	5	-0.27217	-2.2891	0.012812	0.27539	-0.10298	-0.67056	0.25307	0.77447	-0.28783	-0.79108	0.0074532	0.33189	-0.220993	-1.25025
DCBLD2-P1P2	5	-0.40442	-1.6207	0.00053585	0.034591	-0.1673	-1.2555	0.070733	0.52006	-0.088824	-1.1349	0.377	0.87682	-0.220181	-1.33703
YLPM1-P1P2	5	-0.21264	-1.5221	0.049055	0.51195	-0.31357	-2.0604	0.0019973	0.078394	-0.13428	-0.96444	0.18014	0.75213	-0.220163	-1.51565
LEO1-P1P2	5	-0.71319	-2.3705	0	0	-0.18844	-1.5729	0.046278	0.44569	0.2416	1.3046	0.019534	0.41131	-0.22001	-0.8796
PLXNA3-P1	5	-0.081949	-0.96347	0.42995	0.89752	-0.25536	-1.4273	0.0090608	0.19787	-0.32244	-1.5881	0.003069	0.25714	-0.219916	-1.32629
LHFPL3-P1P2	5	-0.22643	-0.57553	0.036584	0.4535	-0.091537	-0.85381	0.3107	0.82047	-0.3357	-1.4185	0.0019973	0.21809	-0.217889	-0.94928
MLST8-P1P2	5	-0.1751	-1.3221	0.099474	0.6322	-0.26732	-1.2605	0.0065764	0.16285	-0.20944	-1.3953	0.043209	0.5086	-0.217287	-1.32597
NACA-P1P2	5	-0.26364	-2.0176	0.015491	0.30431	-0.33615	-2.0192	0.00087685	0.042453	-0.048311	-0.34671	0.63996	0.94731	-0.216034	-1.46117
LSS-P1P2	5	-0.13526	-0.67939	0.19602	0.75882	-0.28185	-1.2641	0.004433	0.12674	-0.23073	-1.4297	0.026841	0.43454	-0.215947	-1.1244
RHOBTB2-P1P2	5	-0.21458	-0.8116	0.047447	0.50803	-0.32375	-1.5414	0.0015101	0.064182	-0.10908	-0.88472	0.27494	0.82452	-0.215803	-1.07924
YPEL3-P1P2	5	-0.25558	-2.1152	0.01856	0.32734	-0.18029	-1.9676	0.054511	0.47275	-0.21032	-1.5101	0.042381	0.50575	-0.215397	-1.8643
DNASE1L1-P2	5	-0.21966	-1.1641	0.042722	0.48453	-0.23462	-1.5897	0.014858	0.25609	-0.19186	-1.8504	0.062403	0.56795	-0.21538	-1.53473
NMT1-P1P2	5	-0.11052	-0.81092	0.2877	0.83714	-0.39698	-2.3233	9.7428e-05	0.0085106	-0.13848	-1.5651	0.16723	0.73201	-0.215327	-1.56644
TMEM196-P1P2	5	-0.10267	-1.571	0.32331	0.85291	-0.15223	-1.5639	0.096989	0.58229	-0.38869	-1.5615	0.00053585	0.12088	-0.21453	-1.56547
SIRT1-P1P2	5	-0.11816	-0.88096	0.25624	0.81339	-0.18069	-0.96894	0.054121	0.47136	-0.34424	-1.8762	0.0016076	0.19643	-0.214363	-1.24203
KDM5C-P1P2	5	-0.10179	-0.75408	0.32731	0.85525	-0.3989	-2.1504	9.7428e-05	0.0085106	-0.14158	-1.4121	0.15803	0.72389	-0.21409	-1.43886
GPR35-P1	5	0.098956	0.57567	0.29053	0.83823	-0.38905	-2.1168	0.00014614	0.012397	-0.35168	-1.53	0.0012178	0.16556	-0.213925	-1.02371
RAB11B-P1P2	5	-0.18867	-1.7469	0.077455	0.59066	-0.21538	-1.4558	0.024016	0.33043	-0.2377	-1.1548	0.02309	0.42588	-0.213917	-1.4525
ABCE1-P1P2	5	-0.36353	-1.5317	0.0015588	0.075829	-0.30609	-1.5821	0.0022896	0.079526	0.028332	0.4568	0.7347	0.9663	-0.213763	-0.885667
SORCS2-P1P2	5	-0.14003	-0.71897	0.18239	0.74426	-0.22999	-0.70047	0.016563	0.27486	-0.27047	-0.98505	0.010766	0.34312	-0.213497	-0.801497
MAP3K11-P2	5	-0.31807	-1.756	0.004092	0.13725	-0.081643	-0.7843	0.3657	0.85628	-0.23985	-1.0186	0.022116	0.42013	-0.213188	-1.1863
GTF3C2-P1P2	5	-0.39216	-2.1619	0.00073071	0.04298	-0.10888	-1.3834	0.22706	0.75469	-0.13801	-2.0143	0.1684	0.73319	-0.213017	-1.8532
DAPK3-P1P2	5	-0.20738	-1.5992	0.053975	0.52857	-0.31586	-2.1949	0.0018024	0.072692	-0.11539	-1.0459	0.24805	0.80164	-0.212877	-1.61333
CHST15-P1	5	-0.20341	-1.4082	0.058116	0.54446	-0.047311	-0.18821	0.60225	0.93532	-0.38649	-1.6229	0.00053585	0.12088	-0.212404	-1.0731
ITGA7-P2	5	-0.33742	-1.7057	0.0026793	0.1079	-0.013981	-0.084858	0.88825	0.98887	-0.28577	-1.9647	0.0079891	0.33333	-0.21239	-1.25175
JUN-P1P2	5	-0.4323	-2.1698	0.00024357	0.019011	-0.18986	-2.0948	0.044671	0.43981	-0.014516	-0.21479	0.9127	0.99075	-0.212225	-1.49313
UBA6-P1P2	5	-0.29267	-2.204	0.0075019	0.20727	-0.27008	-2.0177	0.006138	0.1573	-0.073824	-1.8975	0.46166	0.89912	-0.212191	-2.03973
C16orf72-P1	5	-0.39036	-1.7478	0.00073071	0.04298	-0.25861	-1.5632	0.0082327	0.1843	0.012419	0.10576	0.86331	0.98542	-0.212184	-1.06841
CXXC1-P1P2	5	-0.79687	-2.7803	0	0	0.10947	1.5531	0.20411	0.73086	0.052629	1.0319	0.54672	0.92343	-0.21159	-0.0651
RIMBP2-ENST00000261655.4	5	-0.22863	-1.48	0.034928	0.44533	-0.26545	-1.0927	0.0068687	0.16766	-0.14062	-0.65359	0.1608	0.72751	-0.211567	-1.07543
MYL1-P1P2	5	-0.39265	-1.8465	0.00073071	0.04298	-0.076037	-2.0869	0.40126	0.87194	-0.16407	-1.7314	0.10532	0.65854	-0.210919	-1.88827
UBE4A-P1P2	5	-0.22343	-2.0962	0.039166	0.4669	-0.15664	-2.0169	0.088221	0.56172	-0.25255	-2.1401	0.016417	0.38165	-0.210873	-2.0844
GPATCH8-P1P2	5	-0.30735	-1.381	0.0050175	0.15895	-0.19021	-1.0756	0.044086	0.43593	-0.13425	-1.3719	0.18034	0.75213	-0.210603	-1.27617
C21orf91-P1P2	5	-0.22133	-0.57706	0.041212	0.47743	-0.34887	-2.319	0.00053585	0.028571	-0.060059	-0.19843	0.55305	0.9253	-0.210086	-1.0315
GPA33-P1P2	5	-0.21437	-0.57589	0.047691	0.50803	-0.21455	-1.3488	0.024747	0.3362	-0.20049	-0.52072	0.052319	0.54106	-0.209803	-0.815137
HOXA3-P2	5	-0.13314	-1.8643	0.20172	0.76628	-0.13771	-1.848	0.13041	0.64243	-0.35855	-2.3914	0.0010717	0.15385	-0.2098	-2.03457
MED14-P1P2	5	-0.57995	-2.6226	0	0	0.11395	1.4724	0.1875	0.70986	-0.16149	-1.9893	0.11131	0.66657	-0.209163	-1.0465
RELL1-P1P2	5	-0.26591	-1.572	0.014614	0.29674	-0.37438	-1.5514	0.000341	0.023026	0.013109	0.20467	0.85834	0.98542	-0.20906	-0.97291
MPHOSPH8-P1	5	-0.16818	-0.857	0.11243	0.65905	-0.36348	-1.2746	0.00053585	0.028571	-0.093321	-0.57411	0.35357	0.86698	-0.208327	-0.901903
ARPC4-P1P2	5	-0.20711	-1.9637	0.054121	0.5288	-0.15323	-1.278	0.095382	0.57758	-0.26423	-2.1046	0.012325	0.35237	-0.20819	-1.7821
KRT15-P2	5	-0.35293	-2.378	0.0018511	0.085393	-0.37667	-1.9914	0.000341	0.023026	0.10545	0.71593	0.24717	0.80095	-0.20805	-1.21782
C2orf53-P1P2	5	-0.27053	-1.0162	0.013445	0.2872	-0.26175	-1.1783	0.0075994	0.1774	-0.091184	-0.21441	0.36423	0.87134	-0.207821	-0.80297
PPP2CA-P1P2	5	-0.85922	-3.0391	0	0	0.09714	1.5715	0.25692	0.77688	0.1392	1.3232	0.13684	0.69702	-0.207627	-0.0481333
TRPV1-P1P2	5	-0.24156	-1.4076	0.026598	0.38917	-0.15474	-0.66623	0.091923	0.56885	-0.22494	-0.94582	0.030933	0.45358	-0.20708	-1.00655
GDPD4-P1P2	5	-0.1248	-1.0293	0.23198	0.79603	-0.11939	-1.5914	0.18662	0.70911	-0.3755	-1.4488	0.00073071	0.13274	-0.206563	-1.3565
GPR39-P1P2	5	-0.35824	-1.8508	0.001705	0.080831	-0.19937	-2.0615	0.035025	0.39746	-0.062049	-0.80964	0.53912	0.9213	-0.206553	-1.57398
AHNAK-P2	5	-0.19262	-1.002	0.071561	0.57837	-0.17297	-0.66175	0.063036	0.4979	-0.25393	-1.4506	0.015978	0.38062	-0.206507	-1.03812
RGSL1-P1P2	5	-0.25101	-1.4865	0.020801	0.34435	-0.20177	-1.7556	0.032882	0.38638	-0.16575	-1.2584	0.10147	0.65033	-0.206177	-1.50017
FAM173B-P1P2	5	-0.082042	-0.56089	0.42941	0.89729	-0.28804	-1.3111	0.0038971	0.11782	-0.24748	-1.1505	0.019145	0.40895	-0.205854	-1.0075
PATE2-P1P2	5	-0.26795	-1.7441	0.013981	0.29316	-0.16575	-0.97346	0.072973	0.52589	-0.18274	-1.2554	0.074532	0.60853	-0.20548	-1.32432
NHLRC4-P1P2	5	-0.029291	-0.27289	0.79253	0.97721	-0.50126	-1.0966	0	0	-0.085714	-0.21708	0.39307	0.88051	-0.205422	-0.528857
MED10-P1P2	5	-0.43187	-2.0055	0.00024357	0.019011	-0.025214	-0.32776	0.78751	0.97087	-0.15917	-2.2081	0.11521	0.66883	-0.205418	-1.51379
TNKS1BP1-P1	5	-0.12108	-0.63155	0.24527	0.8056	-0.32117	-1.3442	0.0016076	0.066937	-0.17393	-0.99783	0.087929	0.63531	-0.205393	-0.991193
SLC27A4-P1P2	5	-0.33392	-2.1451	0.0029228	0.11385	0.0020004	0.028469	0.96532	0.99739	-0.28391	-1.3698	0.0080378	0.33333	-0.205277	-1.16214
NOTCH1-P1	5	-0.11743	-0.91309	0.25916	0.81453	-0.39584	-1.5847	9.7428e-05	0.0085106	-0.10246	-0.88627	0.30461	0.8436	-0.205243	-1.12802
STAT6-P1P2	5	0.030499	0.27831	0.71989	0.96167	-0.25348	-1.0883	0.0095479	0.20142	-0.39211	-1.3505	0.00048714	0.11765	-0.20503	-0.720163
OSGIN1-P1P2	5	-0.3163	-1.1502	0.0041407	0.13776	-0.10174	-0.63057	0.2594	0.77934	-0.19699	-1.4813	0.056654	0.55887	-0.20501	-1.08736
P2RX4-P1P2	5	-0.14343	-0.97189	0.17186	0.73106	-0.28135	-1.5405	0.0045304	0.12775	-0.18937	-1.3206	0.066056	0.58123	-0.204717	-1.27766
TOPAZ1-P1P2	5	0.1177	0.39521	0.20981	0.77326	-0.34621	-1.796	0.00053585	0.028571	-0.38536	-0.9784	0.00053585	0.12088	-0.204623	-0.793063
GLIPR1L1-P1P2	5	-0.269	-1.3513	0.013786	0.29115	-0.016678	-0.2105	0.86214	0.98428	-0.32639	-1.5275	0.002728	0.24895	-0.204023	-1.02977
LRRC63-P1P2	5	-0.090646	-1.632	0.38226	0.87813	-0.39823	-1.7105	9.7428e-05	0.0085106	-0.12258	-0.9904	0.22048	0.78386	-0.203819	-1.4443
ARHGEF26-P1P2	5	-0.138	-1.5526	0.18862	0.75029	-0.30089	-1.4043	0.0028254	0.094771	-0.17126	-1.3179	0.092216	0.63996	-0.203383	-1.42493
C3orf35-ENST00000328376.5	5	-0.25731	-1.9356	0.017634	0.31894	-0.098636	-1.3478	0.27421	0.79215	-0.25356	-2.0502	0.016027	0.38062	-0.203169	-1.77787
DHRS11-P1P2	5	-0.19997	-1.8006	0.061477	0.54809	-0.18139	-1.9966	0.053196	0.46787	-0.22801	-1.3354	0.028595	0.44302	-0.203123	-1.71087
SPAG16-P1P2	5	-0.097523	-1.4703	0.3467	0.86276	-0.22354	-1.152	0.019924	0.30251	-0.28712	-1.3321	0.0076481	0.33333	-0.202728	-1.31813
NFKB2-P1P2	5	-0.16773	-1.332	0.11321	0.66041	-0.30336	-1.9947	0.0024844	0.084577	-0.13567	-1.8343	0.17571	0.74586	-0.202253	-1.72033
C16orf54-P1P2	5	-0.13209	-1.1746	0.20562	0.76941	-0.21636	-1.0903	0.023675	0.32882	-0.25681	-1.5751	0.014858	0.37241	-0.201753	-1.28
NFRKB-P1P2	5	-0.3568	-2.0855	0.001705	0.080831	-0.01527	-0.19631	0.87602	0.98645	-0.23317	-1.3783	0.02577	0.43432	-0.201747	-1.22004
FLVCR1-P1P2	5	-0.35164	-1.4127	0.0018998	0.085526	-0.15823	-0.39346	0.085103	0.55425	-0.094996	-0.23042	0.34358	0.86108	-0.201622	-0.67886
TFPI2-P1P2	5	-0.086171	-0.53661	0.40569	0.88946	-0.29979	-1.6316	0.0030203	0.10016	-0.21866	-1.6895	0.03561	0.47809	-0.20154	-1.2859
GTPBP3-P1P2	5	-0.17681	-1.7236	0.096746	0.62888	-0.10219	-0.92301	0.25726	0.7773	-0.32551	-2.0234	0.0028254	0.24895	-0.201503	-1.55667
MED20-P1P2	5	-0.51385	-2.397	4.8714e-05	0.0054054	0.047493	0.94185	0.57098	0.92802	-0.13771	-1.3239	0.16962	0.73474	-0.201356	-0.92635
RPL10A-P1P2	5	-0.21347	-1.6998	0.048324	0.50898	-0.24404	-2.129	0.011643	0.22336	-0.14594	-1.1719	0.14629	0.71219	-0.20115	-1.6669
COL22A1-P1P2	5	-0.081568	-0.99173	0.43258	0.89883	-0.29438	-1.7901	0.0031664	0.10078	-0.22741	-1.393	0.029277	0.44453	-0.201119	-1.39161
RAB5B-P1P2	5	-0.19997	-1.5493	0.061477	0.54809	-0.11111	-0.39433	0.21892	0.749	-0.2919	-1.535	0.0066251	0.31925	-0.200993	-1.15954
GAL3ST4-P2	5	-0.1915	-0.87645	0.073558	0.58388	-0.35754	-1.6479	0.00053585	0.028571	-0.053428	-0.2296	0.60254	0.94062	-0.200823	-0.917983
TOX4-P1P2	5	-0.28857	-2.1143	0.0082814	0.21767	-0.10743	-0.94518	0.23349	0.76031	-0.20616	-1.6592	0.046181	0.52172	-0.20072	-1.57289
KPNA7-ENST00000327442.6	5	-0.083401	-0.52709	0.42225	0.89531	-0.22504	-1.721	0.018998	0.2939	-0.29358	-1.0496	0.0065277	0.31925	-0.200674	-1.09923
SUPT4H1-P1P2	5	-0.56977	-2.0147	0	0	-0.17942	-1.7789	0.055826	0.4785	0.14731	0.84256	0.11638	0.66889	-0.200627	-0.98368
TBL1XR1-P1P2	5	-0.20849	-2.0153	0.052903	0.52388	-0.32732	-1.913	0.0014614	0.062893	-0.06581	-0.80614	0.51198	0.91226	-0.20054	-1.57815
MRPS11-P1P2	5	-0.12699	-1.8321	0.22345	0.79018	-0.22046	-2.0968	0.021532	0.31281	-0.25391	-1.9426	0.016027	0.38062	-0.200453	-1.95717
ADAM10-P1P2	5	-0.068315	-0.21827	0.51072	0.92333	-0.25114	-1.1372	0.0097428	0.20202	-0.28184	-1.228	0.0083301	0.33333	-0.200432	-0.861157
RBM33-P1P2	5	-0.29185	-2.2742	0.0075507	0.2075	-0.10505	-1.13	0.24328	0.76854	-0.20395	-1.8106	0.048422	0.52894	-0.200283	-1.73827
EFEMP1-P1P2	5	-0.30079	-1.332	0.0061867	0.18433	-0.080673	-0.6423	0.3712	0.85787	-0.21935	-1.3766	0.034782	0.47537	-0.200271	-1.11697
SRP14-P1P2	5	-0.16337	-1.6995	0.12252	0.67661	-0.36389	-2.0008	0.00053585	0.028571	-0.071179	-0.70521	0.47847	0.90196	-0.19948	-1.4685
TCEB3-P1P2	5	-0.28848	-2.2467	0.0083301	0.21783	-0.18003	-1.2583	0.054998	0.47517	-0.12974	-1.3324	0.19476	0.76012	-0.199417	-1.61247
DCTN5-P1P2	5	-0.19356	-0.94193	0.070538	0.57552	-0.21804	-1.1529	0.022749	0.32229	-0.18465	-0.8703	0.07161	0.59683	-0.19875	-0.988377
ACTG2-P2	5	-0.27793	-1.8903	0.010863	0.25	-0.26684	-1.3906	0.0065764	0.16285	-0.0512	-0.50503	0.61935	0.94152	-0.198657	-1.26198
USF1-P1P2	5	-0.35526	-2.3435	0.0018024	0.083521	-0.10208	-1.3862	0.25799	0.77825	-0.13837	-0.93876	0.16738	0.73201	-0.19857	-1.55615
KRT8-P1	5	-0.37009	-1.6481	0.001364	0.070175	-0.016006	-0.14817	0.86896	0.98515	-0.20786	-1.3589	0.044427	0.51642	-0.197985	-1.05172
SERPINB2-P1	5	-0.084157	-0.53734	0.4165	0.89272	-0.30998	-1.7971	0.0021434	0.078632	-0.19968	-1.1458	0.053098	0.54464	-0.197939	-1.16008
TLR5-P1P2	5	-0.042632	-0.16367	0.6875	0.95772	-0.2412	-0.89479	0.012519	0.23327	-0.3098	-1.3926	0.0044817	0.29969	-0.197877	-0.81702
GLB1L3-P1P2	5	-0.23402	-2.0631	0.03108	0.42252	-0.12657	-0.92114	0.1629	0.68622	-0.23272	-1.428	0.025965	0.43437	-0.19777	-1.47075
CTNNB1-P1P2	5	-0.16	-1.1916	0.12987	0.68827	-0.10189	-0.62887	0.25872	0.77862	-0.33133	-1.6463	0.0021434	0.2268	-0.19774	-1.15559
MON1A-P1P2	5	-0.2089	-1.8147	0.052514	0.5233	-0.2233	-1.2653	0.020021	0.30355	-0.15928	-1.1014	0.11506	0.66883	-0.19716	-1.3938
ANKS1A-P1P2	5	-0.017164	-0.095621	0.89093	0.98961	-0.25095	-1.9191	0.0098402	0.20302	-0.32323	-1.3095	0.0029228	0.24896	-0.197115	-1.10807
BTBD6-P1P2	5	-0.2449	-1.0454	0.024211	0.36869	-0.29559	-1.7474	0.0031177	0.10078	-0.050755	-0.89651	0.62252	0.94278	-0.197082	-1.22977
TIPARP-P1P2	5	-0.10059	-1.3194	0.33179	0.85696	-0.34576	-2.0217	0.00058457	0.031008	-0.14448	-1.4536	0.14926	0.71495	-0.196943	-1.59823
STEAP1B-P1P2	5	-0.36787	-1.6843	0.0014127	0.072319	-0.23379	-1.8743	0.015053	0.2575	0.010864	0.14784	0.87481	0.9863	-0.196932	-1.13692
RILPL1-P1P2	5	-0.15417	-1.026	0.144	0.70623	-0.50144	-1.9411	0	0	0.065231	0.67303	0.46088	0.89912	-0.196793	-0.76469
DRAM1-P1P2	5	-0.13707	-1.1152	0.19076	0.7525	-0.21856	-1.132	0.022652	0.3218	-0.23438	-1.7137	0.025088	0.43024	-0.19667	-1.3203
CCL26-P1P2	5	-0.088749	-0.26748	0.39205	0.8829	-0.20103	-0.52735	0.033613	0.39071	-0.29944	-0.77463	0.0056995	0.31367	-0.196406	-0.523153
ARHGEF37-P1	5	-0.14289	-1.1844	0.17318	0.73284	-0.35731	-1.7456	0.00053585	0.028571	-0.088119	-0.86809	0.3807	0.87789	-0.196106	-1.26603
FAM91A1-P1P2	5	-0.19723	-0.73109	0.065325	0.55782	-0.11472	-1.1742	0.20397	0.73086	-0.27636	-1.6193	0.0094018	0.34244	-0.196103	-1.17486
SETD9-P1P2	5	-0.28879	-1.9413	0.0082327	0.21694	-0.12343	-0.67745	0.17259	0.69253	-0.17563	-1.1673	0.084908	0.62833	-0.19595	-1.26202
MARCO-P1P2	5	-0.33216	-1.515	0.0031177	0.11722	-0.036296	-0.55758	0.68964	0.95143	-0.21933	-1.6172	0.034782	0.47537	-0.195929	-1.22993
LYPD2-P1P2	5	-0.28313	-1.0674	0.0096941	0.23412	-0.070008	-0.35618	0.43911	0.88777	-0.23425	-1.5025	0.025136	0.43036	-0.195796	-0.97536
RSRC2-P1P2	5	-0.16102	-1.4709	0.12778	0.68683	-0.28782	-2.3053	0.0039945	0.11901	-0.13806	-1.0999	0.16836	0.73314	-0.195633	-1.62537
NOC4L-P1P2	5	-0.20849	-0.84178	0.052952	0.52404	-0.31436	-1.2316	0.0018998	0.075145	-0.063597	-0.65504	0.5285	0.91849	-0.195482	-0.909473
SFMBT1-P1P2	5	-0.25422	-1.7478	0.019291	0.33194	-0.15491	-1.31	0.091485	0.56837	-0.17691	-0.90809	0.08296	0.62495	-0.195347	-1.32196
ZMYND8-P1P2	5	-0.25045	-1.467	0.020996	0.3448	-0.063893	-0.70162	0.47886	0.90183	-0.27121	-1.6668	0.010571	0.34277	-0.195184	-1.27847
MED30-P1P2	5	-0.37891	-2.1447	0.00097428	0.053619	-0.10795	-1.9254	0.23159	0.75918	-0.098205	-1.151	0.32633	0.85358	-0.195022	-1.74037
FPR3-P1P2	5	-0.2808	-1.3958	0.010133	0.24018	-0.14942	-0.89346	0.10181	0.58741	-0.15469	-0.70642	0.12481	0.68156	-0.19497	-0.99856
PTCD1-P1	5	0.012984	0.19035	0.8597	0.98401	-0.22509	-1.8822	0.018998	0.2939	-0.3726	-2.2769	0.00077942	0.13333	-0.194902	-1.32292
C6orf89-P1P2	5	-0.079383	-1.2052	0.44476	0.90502	-0.21342	-1.3624	0.025526	0.34048	-0.2918	-1.4932	0.0066251	0.31925	-0.194868	-1.3536
BUB3-P1P2	5	-0.19276	-1.3237	0.071415	0.57837	-0.0846	-1.0432	0.34874	0.84672	-0.30638	-1.9404	0.0047253	0.29969	-0.19458	-1.43577
TM4SF5-P1P2	5	-0.21088	-1.6982	0.050663	0.5168	-0.25187	-1.8491	0.0096454	0.20142	-0.12056	-0.98534	0.22784	0.79085	-0.194437	-1.51088
KAT2B-P1P2	5	-0.21901	-1.8853	0.043404	0.48929	-0.18352	-1.8493	0.051004	0.46266	-0.18	-1.552	0.078235	0.61321	-0.194177	-1.7622
WDR52-P1P2	5	-0.19455	-1.1942	0.069125	0.57103	-0.324	-1.8602	0.0015101	0.064182	-0.063961	-0.39095	0.52567	0.91835	-0.19417	-1.14845
SMIM6-P1P2	5	-0.16728	-0.70712	0.11428	0.66226	-0.1587	-1.4077	0.083934	0.55207	-0.25608	-1.5901	0.01515	0.3741	-0.19402	-1.23497
MYH9-P1P2	5	-0.19614	-1.8007	0.066495	0.5615	-0.34403	-2.0295	0.000682	0.034653	-0.041122	-1.4431	0.6932	0.9589	-0.193764	-1.75777
IL17RC-P1P2	5	-0.091536	-0.68885	0.37739	0.87626	-0.22924	-1.4722	0.016952	0.27907	-0.26008	-1.5927	0.013494	0.36157	-0.193619	-1.25125
GJA10-ENST00000369352.1	5	-0.29169	-1.6013	0.0075994	0.20856	-0.19215	-1.5134	0.04204	0.42702	-0.096644	-0.81459	0.33403	0.85723	-0.193495	-1.30976
MFSD1-P1P2	5	-0.37006	-1.0488	0.001364	0.070175	0.087687	0.52754	0.305	0.81651	-0.29761	-1.8496	0.0059431	0.31618	-0.193328	-0.790287
SOD1-P1P2	5	-0.36468	-2.268	0.0015588	0.075829	-0.045396	-0.42728	0.61701	0.93977	-0.16865	-1.5399	0.097087	0.64693	-0.192909	-1.41173
LOC100506388-P1P2	5	-0.26723	-1.3516	0.014224	0.29435	-0.16556	-0.75722	0.073266	0.52606	-0.14552	-0.36938	0.14692	0.71267	-0.19277	-0.826067
OR6Q1-ENST00000302622.3	5	-0.2587	-1.4426	0.017099	0.31395	-0.27367	-1.2915	0.005456	0.1466	-0.045526	-0.40256	0.66056	0.95068	-0.192632	-1.04555
ZFX-P1P2	5	-0.021565	-0.56601	0.85561	0.98367	-0.26761	-2.0042	0.0065764	0.16285	-0.28851	-2.2977	0.0074045	0.33189	-0.192562	-1.62264
GPATCH11-P1P2	5	-0.17236	-0.45442	0.10522	0.64373	-0.032821	-0.086029	0.7179	0.9541	-0.37057	-0.7744	0.00082814	0.13934	-0.191917	-0.438283
OR51M1-ENST00000328611.3	5	-0.19658	-1.9748	0.066007	0.56056	-0.10639	-1.5025	0.23792	0.76388	-0.27068	-1.9248	0.010668	0.34312	-0.191217	-1.8007
LAMTOR3-P1P2	5	-0.36421	-1.8529	0.0015588	0.075829	-0.094552	-1.4056	0.2954	0.81007	-0.11418	-1.1508	0.25297	0.80775	-0.190981	-1.46977
GLTSCR1L-P1P2	5	-0.21415	-0.98158	0.047788	0.50803	-0.2368	-0.57812	0.014078	0.2485	-0.12164	-0.33785	0.22394	0.7877	-0.190863	-0.632517
B3GAT2-P1P2	5	-0.15743	-0.74374	0.13586	0.69576	-0.26171	-1.101	0.0075994	0.1774	-0.15297	-1.5368	0.1286	0.68758	-0.190703	-1.12718
MED27-P1P2	5	-0.45148	-1.9743	0.00019486	0.016529	-0.048818	-0.72211	0.58973	0.93332	-0.070534	-1.066	0.48217	0.90221	-0.190277	-1.25414
SMC1A-P1P2	5	-0.3648	-1.8697	0.0015588	0.075829	0.040872	0.61247	0.62461	0.941	-0.24612	-1.0484	0.019729	0.41131	-0.190016	-0.768543
MTIF3-P1P2	5	-0.43914	-1.916	0.00019486	0.016529	-0.12262	-1.2072	0.17488	0.69412	-0.0080354	-0.11681	0.96663	0.99608	-0.189932	-1.08
CHMP6-P1P2	5	0.19376	1.4448	0.047399	0.50803	-0.39611	-2.0685	9.7428e-05	0.0085106	-0.36696	-2.0049	0.00092557	0.14844	-0.18977	-0.8762
TGOLN2-P1P2	5	-0.13775	-1.3685	0.18935	0.75087	-0.27204	-1.5815	0.0056508	0.14987	-0.15935	-1.4817	0.11506	0.66883	-0.189713	-1.47723
MEIS2-P1P2	5	-0.15703	-1.4131	0.13693	0.69576	-0.28675	-2.037	0.0039945	0.11901	-0.1253	-1.755	0.21079	0.7781	-0.189693	-1.73503
SLC25A24-P1P2	5	-0.15947	-0.85141	0.13085	0.68889	-0.24659	-0.9146	0.010766	0.21326	-0.16298	-0.70835	0.10834	0.66479	-0.18968	-0.824787
ATXN2L-P1P2	5	-0.21831	-0.57791	0.043989	0.4929	-0.35189	-1.2335	0.00053585	0.028571	0.0013382	0.0034097	0.95528	0.99447	-0.189621	-0.602667
FIP1L1-P1P2	5	-0.33757	-2.3874	0.0026793	0.1079	0.029201	0.36596	0.72209	0.95451	-0.25972	-1.5131	0.01364	0.36157	-0.189363	-1.17818
DOHH-P1P2	5	-0.13331	-1.5074	0.20138	0.76598	-0.25768	-2.1028	0.0085737	0.19068	-0.17537	-1.509	0.085396	0.62894	-0.188787	-1.7064
PGAM5-P1P2	5	-0.35033	-2.0053	0.0018998	0.085526	-0.020365	-0.17073	0.82999	0.97936	-0.1956	-1.2935	0.058164	0.56134	-0.188765	-1.15651
HSD17B11-P1P2	5	-0.14916	-1.6898	0.15701	0.72232	-0.26936	-2.3976	0.0063815	0.16153	-0.14685	-0.6327	0.144	0.71109	-0.188457	-1.57337
TPM3-P1P2	5	-0.060566	-0.50302	0.56114	0.93712	-0.26105	-1.9426	0.0077455	0.17825	-0.24347	-2.2695	0.02046	0.41131	-0.188362	-1.57171
SP2-P1P2	5	-0.22934	-1.7403	0.034392	0.44533	-0.15127	-1.9106	0.098646	0.58425	-0.18374	-1.8735	0.07312	0.60354	-0.188117	-1.84147
TRPM2-P2	5	-0.021747	-0.295	0.85415	0.98351	-0.28983	-2.2715	0.0036048	0.11045	-0.25247	-1.9434	0.016514	0.38176	-0.188016	-1.5033
RUFY4-P1P2	5	-0.21497	-1.1037	0.047204	0.50803	-0.19048	-1.7733	0.043794	0.43409	-0.15849	-1.3885	0.11652	0.66889	-0.18798	-1.42183
ZNF281-P1P2	5	-0.4231	-2.0161	0.00024357	0.019011	-0.027867	-0.34019	0.76301	0.96501	-0.1129	-1.4679	0.25818	0.81127	-0.187956	-1.27473
FLCN-P1P2	5	-0.25148	-1.8736	0.020509	0.34283	-0.21804	-1.6891	0.022749	0.32229	-0.094297	-0.86392	0.34801	0.86394	-0.187939	-1.47554
CXADR-P1P2	5	-0.10249	-0.94988	0.32405	0.85293	-0.13586	-2.0444	0.13538	0.64779	-0.32425	-1.7817	0.0028741	0.24895	-0.187533	-1.59199
LOC100130370-NM_001272086	5	-0.21331	-1.3995	0.048519	0.5092	-0.085935	-0.22418	0.34032	0.84148	-0.26257	-0.70143	0.01286	0.35811	-0.187272	-0.775037
LRRC56-P1P2	5	-0.23847	-1.2836	0.028157	0.40195	-0.117	-1.0579	0.19495	0.71992	-0.20511	-1.9224	0.047204	0.5252	-0.18686	-1.4213
UHRF1-P1P2	5	-0.24591	-1.5706	0.023578	0.3633	-0.12469	-0.82691	0.16879	0.69068	-0.18952	-1.9699	0.065618	0.57861	-0.186707	-1.4558
GAP43-P1P2	5	-0.22542	-1.8074	0.037607	0.45985	-0.15498	-1.6408	0.091241	0.56792	-0.17861	-1.527	0.080281	0.61969	-0.186337	-1.6584
NAB1-P1P2	5	-0.25328	-1.1975	0.019729	0.33666	-0.14569	-0.67395	0.10946	0.59941	-0.15987	-1.3376	0.1138	0.66809	-0.18628	-1.06968
ZNF592-P1P2	5	-0.23095	-2.3441	0.033077	0.43526	-0.22682	-1.8993	0.017878	0.28428	-0.10011	-1.6126	0.31713	0.84845	-0.18596	-1.952
TMEM47-P1P2	5	-0.017788	-0.13875	0.88664	0.98876	-0.28208	-1.7859	0.004433	0.12674	-0.25725	-1.7168	0.014809	0.37241	-0.185706	-1.21382
DNAJC13-P1P2	5	-0.32148	-1.2577	0.0038484	0.13255	-0.21628	-0.82969	0.023675	0.32882	-0.017425	-0.088425	0.88689	0.98801	-0.185062	-0.725272
GAREML-P2	5	-0.20538	-1.5943	0.05568	0.53336	-0.13911	-0.78977	0.1267	0.63371	-0.21047	-2.1319	0.042284	0.50575	-0.184987	-1.50532
ESRP1-P1P2	5	0.099726	1.0105	0.28727	0.83709	-0.66233	-2.7167	0	0	0.0083524	0.2924	0.896	0.989	-0.184751	-0.471267
ATP5B-P1P2	5	-0.21896	-1.3347	0.043453	0.48957	-0.24742	-1.9818	0.010717	0.21277	-0.087729	-2.1941	0.38245	0.87829	-0.184703	-1.83687
IL27RA-P1P2	5	-0.15636	-1.8159	0.1382	0.69576	-0.18707	-1.268	0.047935	0.45346	-0.20983	-1.516	0.04282	0.50575	-0.18442	-1.5333
RRAS2-P1P2	5	-0.33007	-1.9953	0.0032638	0.12029	-0.096279	-0.94741	0.28678	0.80467	-0.12678	-1.1937	0.20523	0.77006	-0.184376	-1.3788
SS18-P1P2	5	-0.13543	-1.269	0.19568	0.75821	-0.19271	-1.7441	0.041456	0.42593	-0.22494	-1.6084	0.030933	0.45358	-0.18436	-1.5405
TOPORS-P1P2	5	-0.021102	-0.21539	0.85946	0.98401	-0.19442	-1.6924	0.039507	0.41761	-0.33737	-1.9188	0.0018998	0.21311	-0.184297	-1.27553
PMPCA-P1P2	5	-0.36351	-2.2396	0.0015588	0.075829	-0.075753	-1.3972	0.4033	0.87391	-0.11355	-1.1092	0.2555	0.80993	-0.184271	-1.582
NADK2-P1P2	5	0.11254	0.2682	0.2311	0.79597	-0.52248	-1.2211	0	0	-0.14226	-0.92049	0.15588	0.72153	-0.184067	-0.624463
FAM83B-P1P2	5	-0.23567	-2.2197	0.029862	0.41419	-0.076573	-1.9965	0.39731	0.87053	-0.23904	-1.4529	0.022408	0.42048	-0.183761	-1.8897
BIRC5-P1P2	5	-0.045565	-0.24732	0.66636	0.95577	-0.23739	-1.1161	0.013932	0.24848	-0.26788	-1.275	0.011253	0.34726	-0.183612	-0.879473
SLC46A2-P1P2	5	0.082582	0.57701	0.37154	0.87496	-0.45791	-2.0806	0	0	-0.17545	-1.4389	0.085201	0.62894	-0.183593	-0.98083
ZFAND1-P2	5	-0.31215	-0.80072	0.0046278	0.14867	0.0082679	0.053727	0.9072	0.99037	-0.24661	-0.59281	0.019534	0.41131	-0.183497	-0.446601
HSF2BP-P2	5	-0.18705	-1.4398	0.080183	0.59466	-0.2648	-1.6131	0.0070635	0.17076	-0.097949	-1.1101	0.3276	0.85358	-0.183266	-1.38767
MED29-P1P2	5	-0.32289	-1.7683	0.0038484	0.13255	-0.027316	-0.39226	0.76807	0.9672	-0.19863	-1.7849	0.054365	0.5514	-0.182945	-1.31515
HLF-P2	5	-0.1963	-2.1652	0.066397	0.5615	-0.12774	-1.6574	0.15959	0.68104	-0.22479	-2.0329	0.03108	0.45358	-0.182943	-1.95183
CEP95-P1P2	5	-0.027401	-0.19008	0.80826	0.97721	-0.51828	-2.2027	0	0	-0.002725	-0.010352	0.98933	0.99779	-0.182802	-0.801044
XPO6-P1P2	5	-0.3932	-2.1511	0.00073071	0.04298	-0.045008	-0.32659	0.61993	0.94017	-0.10982	-1.3633	0.27109	0.82143	-0.182676	-1.28033
RAB2B-P1P2	5	-0.25251	-1.8495	0.019924	0.33802	-0.1689	-1.5758	0.0682	0.51226	-0.12636	-1.3274	0.2063	0.77084	-0.18259	-1.58423
KEAP1-P1P2	5	-0.34126	-1.9874	0.0024844	0.10345	-0.15693	-1.5487	0.087831	0.56114	-0.049388	-0.71157	0.63153	0.94504	-0.182526	-1.41589
RNF111-P1P2	5	-0.036088	-0.53916	0.74104	0.96781	-0.21082	-2.0976	0.026695	0.34816	-0.3004	-2.0666	0.0055047	0.30959	-0.182436	-1.56779
HNRNPA2B1-P1P2	5	-0.21012	-1.5593	0.051296	0.51821	-0.069963	-0.93102	0.43925	0.88777	-0.267	-1.6369	0.011594	0.34726	-0.182361	-1.37574
TST-P1P2	5	-0.26628	-1.9485	0.014322	0.29488	-0.053816	-0.89438	0.55149	0.92341	-0.22686	-1.303	0.029521	0.44526	-0.182319	-1.38196
PCDHA7-P1P2	5	-0.13935	-1.3339	0.18467	0.74631	0.050173	0.34417	0.54925	0.92237	-0.45711	-1.1957	9.7428e-05	0.051282	-0.182096	-0.728477
EIF4A3-P1P2	5	-0.39805	-2.1778	0.00063328	0.039877	-0.2245	-1.9531	0.019534	0.29925	0.077699	1.0355	0.38669	0.88004	-0.181617	-1.0318
CWC25-P1P2	5	-0.34366	-0.83753	0.0022408	0.096234	-0.024085	-0.14456	0.79759	0.97222	-0.17705	-1.5044	0.082716	0.62449	-0.181598	-0.82883
EIF3L-P1P2	5	-0.50959	-2.4897	4.8714e-05	0.0054054	-0.12984	-2.1008	0.1534	0.67532	0.094756	1.4358	0.29681	0.84055	-0.181558	-1.05157
GPRC5D-P1P2	5	-0.19229	-1.6371	0.072194	0.57981	-0.16988	-1.1976	0.067371	0.51161	-0.18228	-0.70112	0.075263	0.60853	-0.181483	-1.17861
PBX1-P1P2	5	-0.13066	-1.502	0.20996	0.77326	-0.16319	-1.3526	0.077114	0.53607	-0.25027	-1.8757	0.017634	0.39606	-0.181373	-1.57677
ARPC4-TTLL3-P1	5	-0.10147	-0.31933	0.32858	0.85618	-0.20702	-0.52974	0.028985	0.36358	-0.23549	-1.5327	0.024454	0.42723	-0.181327	-0.793923
GET4-P1P2	5	-0.22363	-2.0439	0.038971	0.46593	-0.19723	-1.952	0.036828	0.40471	-0.12282	-1.4969	0.21965	0.78382	-0.181227	-1.83093
UPF1-P1P2	5	-0.34448	-1.993	0.0022408	0.096234	-0.19209	-1.1823	0.042138	0.42737	-0.0069183	-0.06587	0.97535	0.99608	-0.181163	-1.08039
USP22-P1P2	5	-0.0074872	-0.094149	0.97233	0.9967	-0.1259	-1.5375	0.16514	0.68864	-0.40973	-2.441	0.00043843	0.11765	-0.181039	-1.35755
CRCP-P1P2	5	-0.2896	-2.2569	0.0080865	0.21503	-0.081277	-1.2924	0.36784	0.85708	-0.17145	-1.814	0.091777	0.63996	-0.180776	-1.78777
LHFP-P1P2	5	-0.18003	-1.3287	0.091875	0.61978	-0.27911	-1.8753	0.0048714	0.13495	-0.082601	-0.86389	0.4108	0.88778	-0.18058	-1.35596
LILRA3-P1P2	5	-0.070077	-0.58753	0.5001	0.92072	-0.18547	-1.3316	0.049347	0.45839	-0.28582	-1.9138	0.0079891	0.33333	-0.180456	-1.27764
NTNG2-P1P2	5	-0.077385	-0.34112	0.45645	0.91166	-0.24021	-1.7352	0.012812	0.23587	-0.22334	-1.224	0.0322	0.46196	-0.180312	-1.10011
LHFPL2-P1P2	5	-0.095445	-1.0791	0.35668	0.86651	-0.2636	-0.96325	0.0072097	0.17229	-0.18112	-0.96634	0.076481	0.60853	-0.180055	-1.0029
EFCAB14-P1P2	5	-0.12021	-0.53743	0.24834	0.80888	-0.12789	-1.8145	0.15905	0.68104	-0.29125	-1.0961	0.00682	0.3211	-0.179783	-1.14934
SLC16A13-P1P2	5	-0.39342	-1.6254	0.00073071	0.04298	-0.13722	-1.0501	0.13148	0.64395	-0.0086821	-0.14791	0.96088	0.99606	-0.179774	-0.941137
MRRF-P1P2	5	-0.18453	-1.4848	0.08408	0.60477	-0.088685	-1.0766	0.32707	0.83257	-0.26591	-1.5879	0.01174	0.34726	-0.179708	-1.3831
CYSLTR1-P1P2	5	-0.12129	-0.98313	0.2444	0.80517	-0.2602	-1.8438	0.0078917	0.1794	-0.15631	-1.5562	0.12101	0.67381	-0.179267	-1.46104
CRIP1-P1P2	5	-0.33082	-1.1535	0.0032151	0.11957	-0.39517	-1.8424	9.7428e-05	0.0085106	0.18866	1.6618	0.051978	0.53994	-0.17911	-0.4447
TSPYL5-P1P2	5	-0.22453	-1.4684	0.038338	0.46298	-0.031405	-0.16943	0.7311	0.9555	-0.28004	-1.3752	0.0085737	0.33333	-0.178658	-1.00434
CCDC178-ENST00000403303.1	5	-0.067278	-0.6262	0.51773	0.92636	-0.16204	-1.0855	0.078624	0.54067	-0.30661	-1.8681	0.0047253	0.29969	-0.178643	-1.19327
AGO3-P1P2	5	-0.2276	-1.5765	0.035561	0.4473	-0.14584	-2.0353	0.10912	0.59941	-0.16201	-1.6548	0.11058	0.66657	-0.178483	-1.75553
TBKBP1-P1P2	5	-0.46678	-2.376	0.00014614	0.013043	-0.087981	-1.0531	0.33028	0.83467	0.020556	0.65564	0.79779	0.97639	-0.178068	-0.924487
TARM1-P1P2	5	-0.21978	-0.84829	0.042673	0.48453	-0.077861	-0.44151	0.38879	0.86665	-0.23598	-1.9701	0.024065	0.42723	-0.177874	-1.08663
SLC30A10-P1P2	5	-0.052274	-0.25903	0.61794	0.94867	-0.28444	-1.7356	0.0042868	0.125	-0.19657	-1.7364	0.057093	0.5591	-0.177761	-1.24368
ATXN7-ENST00000538065.1	5	-0.13544	-1.0143	0.19564	0.75821	-0.26816	-1.6988	0.006479	0.16259	-0.12893	-1.514	0.19783	0.76378	-0.17751	-1.40903
FRAT2-P1P2	5	-0.1489	-1.3569	0.15788	0.72233	-0.18389	-1.3689	0.05037	0.45935	-0.19947	-1.0919	0.053342	0.54559	-0.17742	-1.27257
CCDC50-P1P2	5	-0.23372	-1.9224	0.031323	0.42414	-0.22058	-2.0996	0.021483	0.31281	-0.077854	-0.81691	0.43735	0.89466	-0.177385	-1.61297
GRAMD4-ENST00000406902.1	5	0.092051	1.1633	0.32278	0.85291	-0.35135	-1.3588	0.00053585	0.028571	-0.27139	-2.2428	0.010473	0.34277	-0.176896	-0.812767
APCS-P1P2	5	-0.26612	-2.0357	0.014517	0.29674	0.0064205	0.070315	0.92469	0.99175	-0.27095	-1.4652	0.01062	0.34277	-0.176883	-1.14353
TTLL2-P1P2	5	-0.17526	-1.662	0.098889	0.62985	-0.26166	-1.3925	0.0075994	0.1774	-0.093726	-0.94312	0.35118	0.86511	-0.176882	-1.33254
C19orf68-P1P2	5	-0.29251	-1.4071	0.0075019	0.20727	-0.20232	-1.2961	0.032395	0.38373	-0.035771	-0.47287	0.73388	0.96627	-0.176867	-1.05869
MAVS-P2	5	-0.051043	-0.66919	0.62646	0.94892	-0.23926	-2.1561	0.013007	0.23839	-0.24012	-1.6912	0.021921	0.42013	-0.176808	-1.5055
GAL3ST2-P1P2	5	-0.068616	-1.0221	0.50911	0.92331	-0.19515	-1.5636	0.038581	0.4125	-0.26616	-1.8535	0.011691	0.34726	-0.176642	-1.47973
C15orf41-P1P2	5	-0.29188	-2.364	0.0075507	0.2075	-0.19461	-1.4765	0.039263	0.41632	-0.0432	-0.48865	0.67742	0.95495	-0.176563	-1.44305
OR5AU1-ENST00000304418.3	5	-0.33353	-1.6306	0.0029228	0.11385	-0.00046614	-0.0081321	0.98826	0.99975	-0.19548	-1.9511	0.058311	0.56134	-0.176492	-1.19661
GABRD-P1P2	5	-0.2262	-1.2231	0.036828	0.4546	-0.15161	-1.0285	0.097964	0.5842	-0.1516	-1.0935	0.13143	0.68966	-0.17647	-1.11503
HNRNPUL2-P1P2	5	-0.14738	-1.2888	0.16129	0.72397	-0.19228	-1.9747	0.041943	0.42687	-0.18959	-1.6657	0.06552	0.57861	-0.176417	-1.64307
CNTLN-P1P2	5	-0.25796	-1.9408	0.017342	0.31616	-0.19982	-1.4805	0.034733	0.39746	-0.071379	-1.0111	0.47745	0.90196	-0.176386	-1.47747
TNFAIP3-P1P2	5	-0.078733	-0.98535	0.44851	0.90665	-0.18923	-2.3001	0.045548	0.44376	-0.26119	-2.1622	0.013153	0.35857	-0.176384	-1.81588
GOLT1A-P1P2	5	-0.17902	-1.4126	0.093628	0.62545	-0.23616	-1.4867	0.014273	0.25086	-0.11363	-1.171	0.25516	0.80971	-0.17627	-1.35677
PKIA-P1P2	5	-0.15168	-1.2036	0.1497	0.71204	-0.096927	-0.85245	0.28308	0.80201	-0.27827	-0.88683	0.0091095	0.34186	-0.175626	-0.98096
ATP5J2-P1P2	5	-0.010013	-0.9035	0.9507	0.9956	-0.19461	-1.6707	0.039263	0.41632	-0.32203	-2.0583	0.0031664	0.2621	-0.175551	-1.54417
MEF2D-P1P2	5	-0.17886	-1.6994	0.093872	0.62565	-0.22805	-2.2624	0.017634	0.28327	-0.11947	-1.6114	0.23212	0.79166	-0.17546	-1.85773
JPH4-P1P2	5	-0.11177	-0.99796	0.28254	0.83214	-0.084997	-0.56235	0.34621	0.84571	-0.32936	-1.8743	0.0022896	0.22857	-0.175376	-1.14487
COX4I1-P1P2	5	-0.09426	-1.003	0.36307	0.87027	-0.15415	-1.2614	0.09319	0.57122	-0.27767	-1.8792	0.0092069	0.34244	-0.17536	-1.3812
GABRR1-P1P2	5	-0.225	-1.6197	0.038046	0.46298	-0.30708	-1.8925	0.0022408	0.078632	0.0064082	0.055852	0.91222	0.99074	-0.175224	-1.15212
ZNF787-P1P2	5	-0.10425	-1.2906	0.31606	0.84971	-0.12138	-2.0837	0.17912	0.69892	-0.29986	-2.1123	0.0055047	0.30959	-0.175163	-1.82887
RPGR-P1P2	5	-0.23387	-1.1468	0.031226	0.42338	-0.23437	-1.0732	0.014906	0.25628	-0.056922	-0.27797	0.57521	0.93173	-0.175054	-0.832657
IARS2-P1P2	5	-0.079862	-1.1819	0.44159	0.90271	-0.38484	-2.3859	0.00014614	0.012397	-0.060435	-0.50392	0.55027	0.92519	-0.175046	-1.35724
CD33-P1P2	5	-0.24896	-1.2096	0.021873	0.35161	-0.20089	-1.4523	0.033661	0.39084	-0.074702	-1.277	0.45713	0.89912	-0.174851	-1.31297
PPIL4-P1P2	5	-0.16159	-1.7888	0.12641	0.6845	-0.11507	-1.5813	0.20284	0.73036	-0.24776	-2.0626	0.018804	0.40632	-0.174807	-1.8109
SERPINA1-P2	5	-0.13385	-0.60567	0.19958	0.76374	-0.23436	-1.1103	0.014906	0.25628	-0.15526	-1.2364	0.12334	0.67861	-0.17449	-0.984123
CDH4-P1P2	5	-0.048823	-0.27431	0.64195	0.95108	-0.38156	-1.8502	0.00019486	0.01476	-0.092792	-1.4186	0.35586	0.86698	-0.174392	-1.18104
PRAMEF22-NM_001100631_120	5	-0.31344	-0.74038	0.004433	0.14376	-0.14326	-1.695	0.11521	0.61095	-0.065932	-0.78137	0.51106	0.91179	-0.174211	-1.07225
PITX1-P1P2	5	-0.082337	-1.5731	0.42795	0.89678	-0.18474	-1.9567	0.049786	0.45906	-0.2531	-1.9486	0.016173	0.38161	-0.173392	-1.82613
GIGYF1-P2	5	-0.29619	-2.0918	0.0069661	0.19972	-0.07615	-1.2513	0.40023	0.87183	-0.14733	-1.351	0.14234	0.70751	-0.173223	-1.5647
MDM2-P1P2	5	-0.35478	-2.3065	0.0018024	0.083521	-0.046816	-0.37409	0.60595	0.93653	-0.11807	-1.6367	0.23782	0.79665	-0.173222	-1.4391
CHCHD4-P1P2	5	0.0018068	0.024442	0.9508	0.9956	-0.32729	-2.079	0.0014614	0.062893	-0.19374	-0.846	0.060113	0.56444	-0.173074	-0.966853
SOX13-P1P2	5	0.043213	0.43216	0.62787	0.94892	-0.24633	-2.0943	0.010863	0.21381	-0.31568	-2.2803	0.0039945	0.2973	-0.172932	-1.31415
RIMBP3C-ENST00000331505.5	5	-0.1041	-1.1036	0.31645	0.84971	-0.30459	-2.2435	0.0024844	0.084577	-0.10887	-0.99739	0.27577	0.82452	-0.17252	-1.44816
DDX3X-P1P2	5	-0.013386	-0.15062	0.92328	0.99304	-0.49748	-2.5057	0	0	-0.0066939	-0.10114	0.97725	0.99608	-0.17252	-0.919153
PELI2-P1P2	5	-0.17109	-0.89112	0.10732	0.64883	-0.19658	-1.0457	0.037266	0.40648	-0.14948	-0.86868	0.13635	0.69679	-0.172383	-0.935167
TMF1-P1P2	5	-0.1787	-0.88385	0.094067	0.62577	-0.10157	-0.70481	0.26013	0.77966	-0.23678	-1.6696	0.023529	0.42706	-0.17235	-1.08609
PSMD1-P1P2	5	-0.61277	-2.4429	0	0	0.21849	1.3054	0.014078	0.2485	-0.12253	-1.0628	0.22072	0.78405	-0.17227	-0.733433
NRN1-P1	5	-0.21733	-1.2829	0.044476	0.49298	-0.12601	-1.4427	0.16485	0.68836	-0.17247	-1.0926	0.090316	0.63827	-0.171937	-1.27273
OR4S2-ENST00000312422.2	5	-0.20388	-1.9699	0.057823	0.54446	-0.16731	-1.109	0.070684	0.52006	-0.1443	-1.4507	0.14975	0.71495	-0.17183	-1.50987
RNF11-P1P2	5	-0.090011	-1.0733	0.38581	0.87984	-0.16732	-1.6275	0.070684	0.52006	-0.25768	-1.9195	0.014614	0.37175	-0.17167	-1.5401
C2orf82-P1	5	-0.05652	-0.2122	0.5872	0.9423	-0.19845	-1.2103	0.035707	0.39902	-0.25994	-0.63034	0.013542	0.36157	-0.171637	-0.68428
SAFB2-P1P2	5	-0.13443	-1.7747	0.19797	0.7619	-0.21646	-2.0568	0.023675	0.32882	-0.16389	-1.8002	0.10571	0.65937	-0.171593	-1.87723
ARRDC1-P1P2	5	-0.10127	-1.413	0.32945	0.85622	-0.066517	-0.55351	0.46176	0.89333	-0.34644	-1.8517	0.0014614	0.18405	-0.171409	-1.27274
PLS3-P1P2	5	-0.14137	-0.83225	0.17785	0.73743	-0.17649	-1.6048	0.058895	0.48421	-0.19608	-1.5972	0.05758	0.56134	-0.171313	-1.34475
GUCA1B-P1P2	5	-0.2763	-1.7728	0.011399	0.25942	-0.047597	-1.4642	0.59986	0.93361	-0.18997	-1.5806	0.064984	0.57649	-0.171289	-1.60587
RBBP8NL-P1P2	5	-0.29001	-1.842	0.0079891	0.2141	-0.12475	-1.8257	0.1685	0.69068	-0.098858	-1.1212	0.32317	0.8504	-0.171206	-1.5963
RAD21-P1P2	5	-0.28135	-1.3609	0.0099376	0.23693	-0.14358	-0.37601	0.11477	0.6102	-0.088603	-0.40402	0.37836	0.87724	-0.171178	-0.713643
ADNP-P1P2	5	-0.21459	-1.8534	0.047447	0.50803	-0.05678	-1.2171	0.52933	0.92022	-0.24184	-2.3288	0.020996	0.41221	-0.17107	-1.79977
ORM1-P1P2	5	-0.066335	-0.65893	0.52484	0.92838	-0.16715	-1.3647	0.07083	0.5202	-0.27972	-1.7871	0.0087198	0.33706	-0.171068	-1.27024
SLC7A4-P1P2	5	-0.26609	-1.4898	0.014517	0.29674	-0.16963	-0.74277	0.067615	0.51161	-0.076516	-0.74632	0.44632	0.89785	-0.170745	-0.992963
LYPD6-P1P2	5	-0.22303	-1.8134	0.039604	0.46971	-0.015101	-0.13427	0.87783	0.9874	-0.27394	-1.0092	0.0099376	0.34244	-0.17069	-0.985623
ABCC11-P1	5	-0.19558	-1.0603	0.067323	0.56385	-0.13457	-1.0592	0.13845	0.64926	-0.18173	-0.57338	0.075994	0.60853	-0.170627	-0.897627
KIT-P1P2	5	-0.02487	-0.39934	0.82906	0.97954	-0.21452	-1.0402	0.024747	0.3362	-0.27233	-1.2931	0.010181	0.34244	-0.170573	-0.91088
EEF1E1-P1P2	5	-0.10328	-1.1167	0.32078	0.85291	-0.21453	-1.9814	0.024747	0.3362	-0.19272	-2.0213	0.061428	0.56522	-0.170177	-1.70647
GTF2I-P1P2	5	-0.3641	-2.4584	0.0015588	0.075829	-0.13474	-1.3591	0.13796	0.6488	-0.011572	-0.19863	0.93662	0.99372	-0.170137	-1.33871
ANKZF1-P1P2	5	-0.051563	-0.91077	0.62276	0.94892	-0.24951	-1.7006	0.010133	0.20635	-0.20884	-1.7775	0.043843	0.51308	-0.169971	-1.46296
RTFDC1-P1P2	5	0.061847	0.43687	0.4963	0.91825	-0.222	-0.99698	0.02085	0.31037	-0.34957	-1.3195	0.0013153	0.16875	-0.169908	-0.626537
RTTN-P1P2	5	-0.2317	-1.5318	0.032687	0.43318	-0.03319	-0.20113	0.71473	0.95327	-0.24468	-1.4306	0.020216	0.41131	-0.169857	-1.05451
HCLS1-P1P2	5	-0.2787	-1.9785	0.010668	0.24662	-0.11155	-0.96198	0.21707	0.74627	-0.11931	-1.2019	0.23285	0.79218	-0.169853	-1.38079
CRX-P1P2	5	-0.23253	-1.7811	0.0322	0.42866	-0.14994	-1.6557	0.10123	0.58714	-0.12639	-1.3753	0.20625	0.77084	-0.16962	-1.60403
INO80E-P1P2	5	-0.21287	-1.419	0.048909	0.5112	0.04961	0.27032	0.55383	0.92469	-0.34444	-1.4304	0.0016076	0.19643	-0.169233	-0.859693
ANHX-P1P2	5	-0.12131	-0.78734	0.24435	0.80517	-0.08557	-0.55913	0.34265	0.84361	-0.30014	-0.95065	0.0055047	0.30959	-0.169007	-0.765707
ETV3-P1P2	5	-0.19856	-1.8244	0.06362	0.55331	-0.066598	-0.98389	0.46103	0.89333	-0.24146	-1.3319	0.021093	0.41232	-0.168873	-1.38006
EIF3K-P1P2	5	-0.27309	-1.7283	0.012519	0.2711	-0.18748	-1.7304	0.04735	0.45172	-0.045178	-0.50548	0.66295	0.95098	-0.168583	-1.32139
DCAF15-P1P2	5	-0.11779	-1.1817	0.25784	0.81453	-0.18694	-1.7836	0.048081	0.45355	-0.20075	-1.7588	0.052027	0.53994	-0.168493	-1.5747
FRYL-P1P2	5	-0.2005	-1.6211	0.060698	0.54697	-0.082466	-1.1571	0.36092	0.85256	-0.22235	-1.5856	0.032784	0.46446	-0.168439	-1.4546
FXYD5-P1P2	5	0.027104	0.40369	0.74771	0.9698	-0.41817	-2.1762	4.8714e-05	0.0047393	-0.11389	-0.73111	0.25414	0.80924	-0.168319	-0.83454
TP53TG3C-ENST00000398667.4	5	-0.061777	-0.8138	0.55402	0.9367	-0.13697	-1.1879	0.13221	0.64454	-0.30589	-1.1182	0.004774	0.29969	-0.168212	-1.03997
POMC-P1P2	5	-0.17442	-1.4053	0.10074	0.63592	-0.13419	-0.64582	0.13942	0.65031	-0.19586	-1.5076	0.057872	0.56134	-0.168157	-1.18624
PLTP-P1	5	-0.21318	-1.9284	0.048665	0.51048	-0.024945	-0.30216	0.7896	0.97112	-0.266	-2.0177	0.011691	0.34726	-0.168042	-1.41609
EPHB4-P1P2	5	-0.20484	-1.4795	0.056313	0.53643	-0.19564	-1.434	0.038094	0.41007	-0.10333	-1.0388	0.30057	0.84254	-0.167937	-1.31743
UST-P1P2	5	-0.29348	-1.3227	0.0072584	0.20383	-0.14612	-1.5028	0.10878	0.5993	-0.063688	-1.2461	0.52791	0.91849	-0.167763	-1.3572
DPF2-P1	5	0.016217	0.2816	0.83311	0.97954	-0.18973	-2.106	0.044963	0.44163	-0.32937	-1.7298	0.0022896	0.22857	-0.167628	-1.18473
PLAG1-P1P2	5	-0.11402	-1.2111	0.27353	0.82465	-0.14071	-1.3021	0.12183	0.62525	-0.24798	-1.792	0.01856	0.40317	-0.16757	-1.43507
BAG2-P1P2	5	-0.27976	-0.95874	0.01023	0.24055	-0.15511	-0.70318	0.091095	0.56787	-0.067525	-0.91944	0.50156	0.9087	-0.167465	-0.860453
KLK11-P2	5	-0.12454	-0.99277	0.23251	0.79603	-0.26902	-1.158	0.0063815	0.16153	-0.10848	-0.83047	0.27767	0.82616	-0.167347	-0.993747
SLC1A2-P1P2	5	-0.33397	-1.5979	0.0028741	0.1126	-0.062264	-0.38821	0.49011	0.90782	-0.10531	-1.666	0.29175	0.83727	-0.167181	-1.21737
SERBP1-P1P2	5	-0.062689	-0.77468	0.54793	0.93453	-0.21117	-1.326	0.026452	0.34696	-0.22767	-2.1329	0.029131	0.44453	-0.167176	-1.41119
TOMM7-P1P2	5	-0.20931	-1.5278	0.052027	0.52148	-0.16835	-1.3216	0.068882	0.51398	-0.12346	-1.2126	0.21712	0.78124	-0.16704	-1.354
GPR128-P2	5	-0.29791	-2.0205	0.0066738	0.1946	-0.0092554	-0.06132	0.93107	0.99252	-0.19395	-1.0347	0.060016	0.56444	-0.167038	-1.03884
CHD2-P1	5	0.18121	1.3516	0.060649	0.54697	-0.35202	-2.2009	0.00053585	0.028571	-0.32985	-2.2081	0.0022896	0.22857	-0.166887	-1.01913
GPR162-P1P2	5	0.013367	0.13595	0.85663	0.98367	-0.50969	-1.6814	0	0	-0.0039612	-0.055292	0.9999	0.9999	-0.166761	-0.533581
FBF1-P1P2	5	-0.19388	-1.6157	0.070246	0.57542	-0.12736	-0.87572	0.16046	0.68104	-0.17895	-1.0568	0.079501	0.61655	-0.16673	-1.18274
RAB5C-P1	5	-0.05757	-0.36067	0.58013	0.93942	-0.2641	-2.2346	0.0071122	0.17076	-0.17849	-1.9496	0.080573	0.62087	-0.16672	-1.51496
COPS7B-P2	5	0.04363	0.70853	0.62495	0.94892	-0.45563	-1.3059	0	0	-0.087981	-0.28027	0.38138	0.87799	-0.16666	-0.292547
EXOC6-P1P2	5	-0.11529	-0.75548	0.26724	0.82124	-0.1482	-1.7291	0.10435	0.59122	-0.23621	-2.1176	0.023919	0.42723	-0.166567	-1.53406
CNOT10-P1P2	5	-0.24787	-1.7321	0.02236	0.35444	-0.047212	-1.2085	0.60332	0.93594	-0.20455	-1.8857	0.047837	0.5262	-0.166544	-1.60877
AVEN-P1P2	5	-0.12814	-0.79612	0.21897	0.78392	-0.15429	-1.0984	0.093044	0.57096	-0.21707	-1.098	0.037217	0.48819	-0.1665	-0.997507
ITFG1-P1P2	5	-0.22291	-0.93497	0.039751	0.47005	-0.18717	-1.4391	0.047788	0.45333	-0.089401	-0.94206	0.37378	0.87504	-0.166494	-1.10538
RXRB-P1P2	5	-0.30067	-1.8232	0.0061867	0.18433	-0.10651	-1.4938	0.23768	0.76388	-0.091888	-1.0378	0.36048	0.86915	-0.166356	-1.4516
PHOSPHO1-P1P2	5	-0.2001	-1.5822	0.061331	0.54809	-0.18236	-1.7673	0.05227	0.46472	-0.11626	-1.3812	0.24474	0.79892	-0.16624	-1.5769
NHLRC3-P1P2	5	0.18363	1.4207	0.058067	0.54446	-0.21691	-1.2343	0.023383	0.32787	-0.46528	-1.9075	9.7428e-05	0.051282	-0.166187	-0.5737
GOLPH3L-P1P2	5	-0.25916	-1.3562	0.017001	0.31272	-0.15155	-1.2552	0.09811	0.58425	-0.087804	-1.1596	0.38211	0.87799	-0.166171	-1.257
MAP2K7-P1P2	5	-0.20151	-1.8073	0.059918	0.54666	-0.31108	-1.8155	0.0020947	0.078632	0.014377	0.79644	0.84904	0.98476	-0.166071	-0.94212
HARS-P1P2	5	-0.19467	-1.1715	0.068833	0.57016	-0.21526	-1.8202	0.024113	0.33155	-0.087772	-1.7944	0.38226	0.87813	-0.165901	-1.59537
FCER1A-P1P2	5	-0.22306	-1.5174	0.039604	0.46971	-0.073515	-0.4873	0.41709	0.8786	-0.20111	-1.0532	0.051783	0.5385	-0.165895	-1.0193
MCAM-P1P2	5	-0.054725	-0.39619	0.59996	0.94615	-0.14626	-0.37611	0.10824	0.59747	-0.29657	-1.8747	0.006138	0.31618	-0.165852	-0.882333
PTPRCAP-P1P2	5	-0.093542	-0.82	0.36691	0.87234	-0.18969	-1.401	0.045109	0.44259	-0.21364	-2.2519	0.039604	0.49552	-0.165624	-1.49097
EVA1C-P1P2	5	-0.16514	-1.4534	0.11896	0.67151	-0.28396	-1.7291	0.0042868	0.125	-0.047426	-0.79722	0.6459	0.94795	-0.165509	-1.32657
SGCA-P1	5	-0.22139	-1.3367	0.041163	0.47743	-0.16207	-1.0566	0.078576	0.54067	-0.113	-1.3956	0.25789	0.81084	-0.165487	-1.26297
ATG9A-P1P2	5	-0.10248	-1.1289	0.32414	0.85301	-0.19928	-1.8703	0.035123	0.39746	-0.19416	-1.7549	0.059772	0.56444	-0.165307	-1.5847
SENP5-P1P2	5	-0.19172	-1.3555	0.073412	0.58388	-0.14697	-0.86814	0.10688	0.59523	-0.1557	-1.9848	0.12247	0.6769	-0.164797	-1.40281
LSAMP-P1P2	5	-0.20417	-0.55929	0.057336	0.54215	-0.12121	-1.4858	0.17975	0.69911	-0.16827	-1.756	0.097379	0.64693	-0.16455	-1.26703
DENND2A-P1P2	5	-0.17724	-1.3192	0.096356	0.62888	-0.1659	-0.92677	0.07273	0.52589	-0.15032	-1.8142	0.13421	0.69308	-0.164487	-1.35339
MMP13-P1P2	5	-0.28614	-1.2113	0.0088659	0.22693	-0.1291	-0.78917	0.15579	0.6784	-0.078122	-0.9408	0.4357	0.89466	-0.164454	-0.980423
GALNT14-P1P2	5	-0.04893	-0.45761	0.64098	0.95093	-0.20812	-0.95246	0.028546	0.36039	-0.23625	-1.2911	0.023919	0.42723	-0.164433	-0.90039
IL36B-P1P2	5	-0.066812	-1.1522	0.52134	0.9279	-0.14533	-1.6621	0.11024	0.60042	-0.28001	-1.6991	0.0085737	0.33333	-0.164051	-1.50447
TGFBI-P1	5	-0.1579	-1.4106	0.13455	0.69449	-0.29872	-1.9399	0.0030203	0.10016	-0.034516	-1.4751	0.74411	0.96849	-0.163712	-1.60853
DNMT1-P1P2	5	-0.46452	-2.0481	0.00014614	0.013043	-0.020637	-0.20794	0.82799	0.97936	-0.0058399	-0.22137	0.98402	0.99709	-0.163666	-0.825803
FYN-P1P2	5	-0.088917	-0.80955	0.39161	0.8829	-0.16233	-0.92416	0.078137	0.53862	-0.23971	-1.3515	0.022165	0.42013	-0.163652	-1.0284
OR2Y1-ENST00000307832.2	5	-0.22819	-1.1421	0.035269	0.44533	-0.2329	-1.8942	0.015637	0.26398	-0.029033	-0.34426	0.78917	0.97458	-0.163374	-1.12685
S100A5-P1P2	5	0.016581	0.20888	0.83023	0.97954	-0.30907	-1.3099	0.0021434	0.078632	-0.19703	-1.3639	0.056557	0.55871	-0.163173	-0.82164
PRSS36-P1P2	5	-0.33061	-1.1887	0.0032151	0.11957	-0.14778	-0.93147	0.10522	0.59367	-0.011053	-0.12624	0.94062	0.99372	-0.163148	-0.748803
SUSD3-P1P2	5	-0.22396	-0.77791	0.038581	0.4632	-0.040849	-0.12765	0.65291	0.94804	-0.22401	-1.2824	0.031567	0.45634	-0.16294	-0.72932
PLSCR1-P1P2	5	-0.095514	-1.2104	0.3561	0.86591	-0.11235	-1.0128	0.21298	0.74081	-0.28067	-1.8227	0.0085737	0.33333	-0.162845	-1.34863
SMARCE1-P1P2	5	0.12508	1.1131	0.18214	0.74398	-0.19081	-1.8534	0.043355	0.43183	-0.42278	-2.0506	0.00029228	0.11111	-0.162837	-0.9303
CAMTA1-P1P2	5	-0.065052	-0.48935	0.53361	0.93125	-0.27237	-1.4576	0.0055534	0.14786	-0.15081	-1.1452	0.13284	0.6913	-0.162744	-1.03072
PCCB-P1	5	-0.09936	-1.3584	0.3372	0.86198	-0.15776	-1.2178	0.085931	0.55573	-0.23095	-1.5677	0.026793	0.43444	-0.16269	-1.3813
ZNF414-P1P2	5	0.026547	0.88193	0.75244	0.97121	-0.33528	-1.61	0.001023	0.047836	-0.17927	-1.5821	0.078917	0.6148	-0.162668	-0.770057
LATS2-P1P2	5	-0.43266	-2.187	0.00024357	0.019011	-0.07186	-1.2398	0.42673	0.88337	0.01669	0.31862	0.82974	0.98169	-0.16261	-1.03606
HDAC6-P1P2	5	-0.26435	-1.876	0.015101	0.30039	-0.14893	-1.0663	0.10274	0.58761	-0.074211	-1.0424	0.45981	0.89912	-0.162497	-1.32823
PVRL1-P1P2	5	-0.39683	-1.9295	0.00073071	0.04298	0.089439	1.5992	0.29545	0.81007	-0.17974	-1.8672	0.078381	0.61389	-0.162377	-0.7325
MED7-P1P2	5	-0.50016	-2.1828	0.00014614	0.013043	-0.041951	-0.77702	0.64375	0.94678	0.056198	0.49731	0.52251	0.91738	-0.161971	-0.820837
CRB2-P2	5	-0.16883	-0.94116	0.11126	0.65578	-0.064645	-1.2382	0.47355	0.89969	-0.2524	-0.8547	0.016514	0.38176	-0.161958	-1.01135
ATP5J2-PTCD1-P1	5	0.061919	0.81405	0.49591	0.91825	-0.24448	-1.9153	0.011496	0.2216	-0.30266	-2.0216	0.0052611	0.30857	-0.16174	-1.04095
RPS6KA1-P2	5	-0.12631	-1.2833	0.22569	0.79136	-0.22084	-1.485	0.021337	0.31241	-0.13796	-1.0667	0.16855	0.73347	-0.161703	-1.27833
RHOB-P1P2	5	-0.082433	-0.53671	0.42717	0.8963	-0.16557	-1.2297	0.073217	0.52589	-0.23606	-0.85164	0.024065	0.42723	-0.161354	-0.872683
C1orf228-ENST00000458657.2_ENST00000535358.1	5	-0.22845	-1.047	0.035123	0.44533	-0.16363	-1.1666	0.076383	0.53333	-0.091456	-0.86122	0.36238	0.86936	-0.161179	-1.02494
MTA2-P1P2	5	-0.017789	-0.2739	0.88664	0.98876	-0.28136	-2.0086	0.0045304	0.12775	-0.18404	-2.1695	0.072389	0.5996	-0.161063	-1.484
ZNRF1-P1P2	5	0.013433	0.13991	0.8561	0.98367	-0.25226	-2.0523	0.0096454	0.20142	-0.2442	-2.1328	0.020314	0.41131	-0.161009	-1.3484
HDAC3-P1P2	5	-0.11314	-0.70702	0.27684	0.82751	-0.19619	-1.7967	0.037607	0.4076	-0.17349	-0.66974	0.088611	0.63668	-0.16094	-1.05782
ABHD15-P1P2	5	-0.088221	-1.2619	0.39478	0.88404	-0.13759	-1.1724	0.13065	0.6427	-0.25686	-1.6406	0.014858	0.37241	-0.16089	-1.3583
HIF1A-P1P2	5	-0.20682	-1.9681	0.054462	0.53086	-0.10961	-1.2535	0.22472	0.75338	-0.16617	-1.9302	0.10079	0.6489	-0.160867	-1.71727
APOBR-P1	5	-6.7299e-05	-0.0024279	0.96653	0.9967	-0.13902	-0.87699	0.12695	0.63437	-0.34305	-2.4517	0.001705	0.2	-0.160712	-1.11037
URB2-P1P2	5	-0.16185	-1.2627	0.12578	0.68296	-0.15856	-1.8938	0.084324	0.55374	-0.16159	-1.7016	0.11126	0.66657	-0.160667	-1.61937
ZMYM2-P1P2	5	-0.37086	-2.0174	0.001364	0.070175	-0.089909	-1.173	0.32039	0.82826	-0.02116	-0.27988	0.85698	0.98533	-0.160643	-1.15676
CCDC149-P1P2	5	-0.17946	-0.85451	0.092849	0.62247	-0.11932	-1.0617	0.18692	0.70911	-0.18309	-1.2217	0.073948	0.6055	-0.160623	-1.04597
CDC42-P1P2	5	-0.18531	-1.0563	0.082911	0.60148	0.022909	0.50026	0.77718	0.96938	-0.3192	-2.0466	0.0037023	0.28788	-0.160534	-0.867547
KATNAL1-P1P2	5	-0.17444	-0.81684	0.10074	0.63592	-0.13269	-1.7641	0.14424	0.65903	-0.1744	-1.8774	0.087052	0.63346	-0.16051	-1.48611
SMAP2-P1	5	-0.26642	-1.7634	0.014322	0.29488	-0.013938	-0.21867	0.88864	0.98887	-0.20037	-1.5221	0.052514	0.54171	-0.160243	-1.16806
CD6-P1P2	5	-0.17988	-1.4668	0.092216	0.62066	0.074658	1.4566	0.37953	0.8629	-0.37549	-1.7932	0.00073071	0.13274	-0.160237	-0.601133
ZC3H13-P1P2	5	-0.0036307	-0.056112	0.99576	0.99936	-0.26829	-2.1699	0.006479	0.16259	-0.20805	-2.0108	0.044281	0.51587	-0.15999	-1.41227
C18orf42-P1P2	5	-0.28196	-1.4558	0.0098402	0.23571	-0.059596	-0.63048	0.50843	0.91272	-0.13824	-1.1652	0.16782	0.73236	-0.159932	-1.08383
HNRNPM-P1	5	-0.47841	-2.6596	0.00014614	0.013043	-0.017153	-0.52187	0.8579	0.98282	0.016161	0.17379	0.83389	0.9834	-0.159801	-1.00256
PSMC5-P1P2	5	-0.33576	-1.8065	0.002728	0.1079	0.09812	0.75954	0.25283	0.77428	-0.24107	-1.4735	0.021239	0.41249	-0.15957	-0.840153
TRAF3IP3-P2	5	-0.25411	-1.615	0.019291	0.33194	-0.044995	-0.31123	0.62003	0.94017	-0.1795	-0.91165	0.078624	0.61407	-0.159535	-0.94596
INTS4-P1P2	5	-0.44096	-2.1498	0.00019486	0.016529	-0.044875	-0.16435	0.62105	0.94061	0.0072874	0.024801	0.90413	0.98967	-0.159516	-0.763116
SLC35A4-P1P2	5	-0.1891	-1.341	0.076773	0.59066	-0.19853	-1.3665	0.035659	0.39869	-0.090683	-1.0925	0.36686	0.87277	-0.159438	-1.26667
HAUS7-P2	5	-0.25631	-1.9564	0.018316	0.32734	-0.077309	-1.1998	0.39234	0.86873	-0.14463	-1.7707	0.14902	0.71495	-0.159416	-1.6423
IER2-P1P2	5	-0.18286	-0.75361	0.087247	0.61117	-0.12364	-0.72527	0.17196	0.69172	-0.1717	-0.97237	0.091436	0.6397	-0.1594	-0.817083
ZNF236-P1P2	5	-0.2904	-2.2188	0.0078917	0.21316	0.071701	0.9638	0.3979	0.87074	-0.25935	-1.7256	0.013737	0.36157	-0.15935	-0.993533
CORT-P1P2	5	-0.26952	-0.90217	0.013737	0.29042	-0.061948	-0.72377	0.49279	0.90823	-0.14584	-1.4805	0.14648	0.71222	-0.159103	-1.03548
PRPH-P1P2	5	-0.087756	-1.3351	0.3978	0.8853	-0.31073	-1.6618	0.0021434	0.078632	-0.078621	-0.9887	0.43277	0.89322	-0.159036	-1.32853
CDH17-P2	5	-0.67205	-1.9217	0	0	0.2392	1.0559	0.0078429	0.17909	-0.043795	-0.43135	0.67289	0.95455	-0.158882	-0.432383
ZNF292-P1P2	5	-0.30242	-1.9072	0.0059918	0.18035	0.027078	0.2989	0.74016	0.95861	-0.20117	-2.2786	0.051686	0.5385	-0.158837	-1.29563
PDCD10-P1P2	5	-0.39677	-2.4924	0.00073071	0.04298	-0.21283	-2.3353	0.025867	0.34236	0.13312	1.5627	0.15262	0.71825	-0.158827	-1.08833
SH2D3C-P2	5	-0.22053	-1.4403	0.042089	0.4822	0.17999	1.2589	0.041845	0.42609	-0.4353	-1.6772	0.00024357	0.096154	-0.158613	-0.619533
SNAPC4-P1P2	5	-0.090805	-0.91577	0.38128	0.87813	-0.16474	-1.1505	0.074581	0.53049	-0.22018	-1.953	0.034197	0.47497	-0.158575	-1.33976
TMEM123-P1P2	5	-0.18835	-1.7809	0.077991	0.59151	-0.12045	-0.93824	0.18287	0.70432	-0.16692	-1.1221	0.099717	0.64873	-0.158573	-1.28041
PLA2R1-P1P2	5	-0.20534	-1.803	0.055729	0.53358	-0.13813	-1.6158	0.12938	0.64031	-0.13215	-1.1882	0.18735	0.75412	-0.15854	-1.53567
CFB-P1P2	5	-0.056542	-0.51688	0.587	0.9423	-0.15929	-1.4117	0.083203	0.55132	-0.25975	-2.1786	0.01364	0.36157	-0.158527	-1.36906
HNRNPU-P1P2	5	-0.47177	-2.5465	0.00014614	0.013043	0.041642	0.39474	0.61769	0.93977	-0.044921	-0.81477	0.6647	0.95134	-0.15835	-0.988843
CDYL-P2	5	-0.15036	-1.7756	0.15335	0.71764	-0.10967	-1.6596	0.22438	0.75338	-0.21469	-1.7502	0.038874	0.49506	-0.15824	-1.72847
ANKRD50-P1P2	5	-0.24786	-0.81454	0.022408	0.35466	-0.22714	-1.5457	0.017732	0.28327	0.00032814	0.0050832	0.96381	0.99608	-0.158224	-0.785052
FZD10-P1P2	5	-0.22427	-1.4553	0.038387	0.46298	-0.030043	-0.33317	0.74376	0.95972	-0.2201	-1.43	0.034246	0.475	-0.158138	-1.07282
NELFCD-P1P2	5	-0.26516	-1.7605	0.014858	0.29873	-0.12949	-1.6944	0.15467	0.67711	-0.079624	-1.0439	0.42669	0.89038	-0.158091	-1.4996
CMTR1-P1P2	5	-0.20098	-1.2883	0.06021	0.54666	0.029429	0.32924	0.72077	0.95415	-0.30264	-1.5303	0.0052611	0.30857	-0.158064	-0.829787
PPP1R3C-P1P2	5	-0.10585	-2.052	0.30816	0.84563	-0.033569	-0.32756	0.71147	0.95265	-0.33443	-1.5712	0.0019973	0.21809	-0.15795	-1.31692
TTI2-P1P2	5	-0.14241	-1.3484	0.17469	0.73484	-0.18073	-2.0946	0.054121	0.47136	-0.15051	-1.0283	0.13377	0.69287	-0.157883	-1.49043
KIF23-P1P2	5	-0.48115	-1.6714	0.00014614	0.013043	0.065281	0.38307	0.44159	0.88777	-0.057645	-0.32588	0.57034	0.93091	-0.157838	-0.53807
CHRDL1-P1P2	5	-0.16747	-1.3799	0.11389	0.66064	-0.12156	-0.83298	0.17844	0.69892	-0.18437	-1.6739	0.072097	0.59822	-0.1578	-1.29559
CORO1A-P1P2	5	-0.14521	-0.819	0.16709	0.72647	-0.072011	-0.88335	0.42591	0.88337	-0.25614	-1.6928	0.01515	0.3741	-0.157787	-1.13172
C15orf60-P1P2	5	0.037966	0.37822	0.66499	0.95577	-0.14703	-1.2741	0.10663	0.59468	-0.36427	-0.95585	0.001023	0.15	-0.157778	-0.617243
HDAC1-P1P2	5	0.044821	1.7249	0.61584	0.94796	-0.20724	-2.0929	0.028985	0.36358	-0.31	-2.265	0.0044817	0.29969	-0.157473	-0.877667
CCDC126-P1P2	5	-0.22416	-1.1538	0.038581	0.4632	-0.12061	-0.79752	0.18209	0.70349	-0.12757	-0.75534	0.20236	0.7672	-0.157447	-0.90222
MGAT3-P1P2	5	0.057087	0.18402	0.52855	0.92975	-0.50781	-2.1208	0	0	-0.021474	-0.097573	0.85425	0.98533	-0.157399	-0.678118
PAWR-P1P2	5	-0.10045	-1.2391	0.33247	0.85696	-0.20048	-2.1623	0.034051	0.3926	-0.1712	-1.8926	0.092264	0.63999	-0.157377	-1.76467
ABLIM2-P1P2	5	-0.1017	-1.0509	0.32755	0.85525	-0.049987	-0.2854	0.58018	0.93054	-0.32037	-2.4274	0.0035074	0.28077	-0.157352	-1.25457
C15orf43-P1P2	5	-0.10938	-1.7126	0.29282	0.83936	-0.19235	-1.9004	0.041845	0.42609	-0.17019	-1.9783	0.094261	0.6439	-0.157307	-1.86377
KRT79-P1	5	0.094923	0.47055	0.30865	0.84563	-0.38514	-1.3811	0.00014614	0.012397	-0.18087	-0.93294	0.076773	0.61014	-0.157029	-0.614497
ANAPC2-P1P2	5	-0.27439	-1.9345	0.011984	0.26732	-0.094296	-0.66747	0.29667	0.81086	-0.10138	-1.5103	0.3108	0.84685	-0.156689	-1.37076
TSPAN1-P2	5	-0.084059	-0.48383	0.41709	0.89272	-0.30304	-1.5595	0.0025818	0.087603	-0.082783	-0.44605	0.40973	0.88748	-0.156627	-0.829793
SLAMF7-P1P2	5	-0.24507	-1.4722	0.024113	0.36748	-0.026036	-0.27187	0.77991	0.96996	-0.19853	-1.636	0.05456	0.5514	-0.156545	-1.12669
CLDN12-P1P2	5	-0.14343	-0.56047	0.17186	0.73106	-0.26179	-1.9663	0.0075994	0.1774	-0.064172	-0.24735	0.5246	0.91835	-0.156464	-0.924707
TAZ-P1P2	5	-0.24369	-1.0959	0.024942	0.37647	-0.10238	-0.56598	0.25599	0.77576	-0.1233	-1.1583	0.2177	0.78178	-0.156457	-0.94006
BCAN-P1P2	5	-0.08739	-1.1305	0.39921	0.8853	-0.27202	-1.1215	0.0056508	0.14987	-0.10911	-0.50648	0.27484	0.82452	-0.156173	-0.919493
LOH12CR1-P1P2	5	-0.161	-1.4288	0.12778	0.68683	0.071657	0.48538	0.39809	0.87074	-0.37886	-1.8038	0.000682	0.13084	-0.156068	-0.91574
C16orf46-P1P2	5	-0.23793	-1.8838	0.028303	0.40319	-0.1796	-1.1318	0.055534	0.47719	-0.05047	-0.2838	0.62398	0.9431	-0.156	-1.0998
LAMTOR4-P1P2	5	-0.24106	-1.9927	0.026841	0.3905	-0.036986	-1.7319	0.68365	0.95002	-0.1898	-1.6455	0.065131	0.57729	-0.155949	-1.79003
LOC643355-NM_001270945	5	-0.1119	-0.89008	0.28181	0.83106	-0.080173	-0.46675	0.37451	0.86053	-0.27562	-1.0805	0.0096454	0.34244	-0.155898	-0.812443
PROSER2-P1P2	5	-0.1227	-0.63311	0.23889	0.80068	-0.14754	-1.3594	0.10561	0.59367	-0.19734	-1.238	0.056167	0.55818	-0.15586	-1.07684
BRICD5-P1P2	5	-0.25619	-0.70516	0.018365	0.32734	0.047272	0.42539	0.57278	0.92817	-0.25814	-1.537	0.014224	0.36409	-0.155686	-0.60559
MED28-P1P2	5	-0.3422	-1.6396	0.0024357	0.10288	-0.084164	-1.6466	0.35094	0.8476	-0.040423	-0.97637	0.69797	0.95897	-0.155596	-1.42086
LRRC58-P1P2	5	-0.12275	-0.32657	0.23865	0.80068	-0.035221	-0.13291	0.69792	0.95184	-0.3084	-1.5622	0.0045791	0.29969	-0.155457	-0.673893
ETNPPL-P1P2	5	0.0019843	0.01871	0.94929	0.9956	-0.071434	-1.2222	0.42902	0.88417	-0.39671	-1.9295	0.00048714	0.11765	-0.155387	-1.04433
GAL-P1P2	5	-0.25951	-1.9945	0.016806	0.31143	-0.094712	-1.3408	0.29438	0.80995	-0.1114	-1.3188	0.26437	0.8155	-0.155207	-1.55137
TES-P1P2	5	-0.26158	-1.6468	0.016173	0.30776	-0.0026322	-0.034905	0.99148	0.9998	-0.20114	-1.4897	0.051734	0.5385	-0.155117	-1.05713
BNIP2-P1P2	5	-0.12694	-1.1561	0.2236	0.79029	-0.20047	-1.6792	0.0341	0.3926	-0.13794	-1.5165	0.16865	0.73347	-0.155117	-1.4506
IL1B-P1P2	5	-0.22321	-2.1158	0.039458	0.46902	-0.1581	-1.776	0.085298	0.55425	-0.083514	-0.74573	0.40564	0.88538	-0.154941	-1.54584
ODF3-P1P2	5	0.013447	0.086169	0.85595	0.98367	-0.068567	-0.3061	0.44827	0.88951	-0.40937	-1.9052	0.00043843	0.11765	-0.15483	-0.708377
S1PR1-P1P2	5	-0.18681	-2.0234	0.080573	0.59539	-0.10528	-1.2911	0.24221	0.76783	-0.17203	-2.1465	0.090852	0.63907	-0.154707	-1.82033
AGMAT-P1P2	5	-0.20198	-1.2438	0.059675	0.54666	-0.16913	-1.3648	0.068005	0.51226	-0.092836	-1.0875	0.35566	0.86698	-0.154649	-1.23203
HNRNPDL-P1P2	5	-0.14375	-2.0626	0.17103	0.73039	-0.20047	-1.8158	0.0341	0.3926	-0.11966	-0.96146	0.2311	0.79149	-0.154627	-1.61329
PYROXD2-P1P2	5	-0.21311	-1.4135	0.048811	0.51095	0.011981	0.085461	0.87666	0.98662	-0.26252	-2.0482	0.01286	0.35811	-0.15455	-1.12541
PIANP-P1P2	5	-0.088814	-0.84707	0.39205	0.8829	-0.10356	-1.1285	0.25068	0.77236	-0.27126	-2.0286	0.010571	0.34277	-0.154545	-1.33472
CENPV-P1P2	5	-0.10067	-0.80118	0.3315	0.85696	-0.16943	-1.3195	0.06781	0.51226	-0.19317	-1.6335	0.060844	0.56473	-0.154423	-1.25139
OR2AT4-ENST00000305159.3	5	-0.20968	-1.1076	0.051686	0.51933	-0.17954	-0.82387	0.055631	0.47782	-0.073958	-0.54744	0.46127	0.89912	-0.154393	-0.826303
PYCR1-P1P2	5	-0.055901	-0.50691	0.59144	0.94321	-0.20331	-1.4096	0.031226	0.37442	-0.20389	-1.223	0.048519	0.52894	-0.154367	-1.0465
EEF1B2-P1P2	5	-0.18635	-0.84056	0.081352	0.59872	-0.23245	-1.7669	0.015881	0.26678	-0.044074	-0.58326	0.67089	0.95427	-0.154291	-1.06357
ULK1-P1P2	5	-0.25883	-1.7545	0.017099	0.31395	-0.10693	-1.4468	0.23582	0.76327	-0.097056	-1.318	0.33213	0.85621	-0.154272	-1.50643
RPL7A-P1P2	5	-0.34186	-2.1286	0.0024357	0.10288	-0.19075	-1.7011	0.043453	0.43238	0.070034	0.84153	0.43005	0.89142	-0.154192	-0.996057
TXNRD3-P1P2	5	-0.29245	-1.5209	0.0075019	0.20727	-0.08004	-1.1612	0.37524	0.8607	-0.090042	-1.3537	0.37042	0.87335	-0.154177	-1.34527
SSTR5-P2	5	-0.076948	-0.5492	0.45889	0.91232	-0.21611	-0.79438	0.023675	0.32882	-0.16937	-1.1165	0.096015	0.64693	-0.154143	-0.820027
FAM83F-P1P2	5	-0.23005	-1.6889	0.033856	0.44183	0.023665	0.55329	0.7707	0.96788	-0.25547	-2.0962	0.015345	0.37426	-0.153952	-1.07727
NBPF3-P1P2	5	-0.17987	-1.4566	0.092216	0.62066	-0.090857	-1.0679	0.31484	0.82478	-0.19112	-1.2809	0.063231	0.56993	-0.153949	-1.26847
MSMB-P1	5	-0.17392	-0.99284	0.10206	0.63922	-0.35818	-2.1578	0.00053585	0.028571	0.071181	0.7098	0.42415	0.88912	-0.15364	-0.813613
NSMCE2-P1P2	5	-0.14083	-2.0174	0.17966	0.74101	-0.23733	-1.4265	0.013932	0.24848	-0.082669	-1.1613	0.41046	0.88751	-0.15361	-1.53507
C1orf56-P1P2	5	-0.072527	-0.37605	0.48519	0.91516	-0.11707	-0.96693	0.19471	0.71992	-0.27086	-1.1568	0.01062	0.34277	-0.153486	-0.83326
C7orf26-P1P2	5	-0.2737	-1.5829	0.012325	0.27079	-0.1987	-1.8885	0.03561	0.39869	0.012497	0.27885	0.86253	0.98542	-0.153301	-1.06418
TMEM9B-P1P2	5	-0.22852	-1.5669	0.035074	0.44533	-0.15386	-0.92905	0.093823	0.5727	-0.077274	-0.65309	0.4414	0.89577	-0.153218	-1.04968
DAPL1-P1P2	5	-0.10711	-0.85595	0.30222	0.84305	-0.15345	-1.6119	0.094651	0.57502	-0.19883	-1.1832	0.054267	0.55121	-0.15313	-1.21702
METTL18-P1P2	5	-0.056128	-1.0671	0.58988	0.94265	-0.11502	-1.382	0.20294	0.73036	-0.28756	-1.156	0.0075994	0.33333	-0.152903	-1.2017
TP73-P1P2	5	-0.14025	-1.3733	0.18151	0.74386	-0.16451	-1.692	0.074971	0.53103	-0.1538	-1.8677	0.12656	0.6844	-0.152853	-1.64433
TLR7-P1P2	5	-0.16757	-1.7456	0.1135	0.66054	0.039208	0.33946	0.6383	0.94593	-0.33013	-1.6955	0.0022896	0.22857	-0.152831	-1.03388
USP34-P1P2	5	-0.25234	-2.0431	0.02007	0.33852	-0.14439	-1.1232	0.11268	0.60481	-0.061383	-0.50096	0.54316	0.92257	-0.152704	-1.22242
ZNF23-P2	5	-0.062455	-0.47634	0.5494	0.93524	-0.11222	-0.58205	0.21351	0.74137	-0.28334	-1.3391	0.0080865	0.33333	-0.152672	-0.799163
SLC3A2-P1P2	5	0.16001	1.5766	0.092849	0.62247	-0.39478	-1.5983	9.7428e-05	0.0085106	-0.22268	-1.0521	0.032541	0.46196	-0.152483	-0.357933
STX18-P1P2	5	-0.17074	-1.1176	0.108	0.64883	-0.13664	-0.62869	0.13304	0.64486	-0.14973	-0.87533	0.13562	0.69565	-0.15237	-0.873873
CCR7-P1	5	-0.08963	-0.53547	0.38771	0.88114	-0.18085	-1.6522	0.053829	0.47021	-0.18644	-1.573	0.069758	0.59076	-0.152307	-1.25356
TBX5-P1	5	-0.11697	-0.67417	0.26052	0.8146	-0.10689	-1.213	0.23597	0.76327	-0.23239	-1.5089	0.026306	0.43437	-0.152083	-1.13202
RGS17-P1P2	5	-0.22834	-0.59287	0.03522	0.44533	-0.0072872	-0.016475	0.94958	0.99546	-0.2198	-0.78008	0.034489	0.47517	-0.151809	-0.463142
ABHD12B-P1P2	5	-0.027472	-0.19276	0.80768	0.97721	-0.15488	-1.8416	0.091582	0.56837	-0.27283	-1.0933	0.010084	0.34244	-0.151727	-1.04255
SCNM1-P1P2	5	-0.22393	-1.6556	0.03863	0.4632	-0.10641	-1.3862	0.23782	0.76388	-0.12465	-0.42814	0.21278	0.77958	-0.151663	-1.15665
SRF-P1P2	5	-0.2244	-1.7415	0.038338	0.46298	-0.12718	-0.73341	0.16071	0.68104	-0.10337	-0.89951	0.30042	0.84254	-0.15165	-1.12481
UNCX-P1P2	5	-0.16134	-1.8155	0.12729	0.68683	-0.15592	-2.2449	0.08978	0.56464	-0.13763	-1.2298	0.16982	0.73474	-0.15163	-1.7634
ZKSCAN3-P1P2	5	-0.21771	-1.7119	0.044378	0.49297	-0.11639	-1.3251	0.19724	0.72162	-0.12053	-1.2575	0.22798	0.79085	-0.151543	-1.4315
LRRC72-P1P2	5	-0.15633	-1.5313	0.13825	0.69576	-0.17715	-2.0031	0.058359	0.48407	-0.12113	-1.3266	0.22564	0.78886	-0.151537	-1.62033
XRCC6-P1P2	5	-0.21061	-1.7364	0.050906	0.5168	-0.20384	-1.475	0.030933	0.37287	-0.039777	-1.0213	0.7028	0.96097	-0.151409	-1.4109
SRCRB4D-P1P2	5	-0.086075	-0.26032	0.40603	0.88949	-0.19194	-1.4487	0.042284	0.42864	-0.17613	-1.1777	0.084324	0.62798	-0.151382	-0.96224
DTHD1-P1P2	5	-0.22004	-1.7261	0.042527	0.48419	-0.02076	-0.15063	0.82731	0.97936	-0.21312	-1.0395	0.039994	0.49552	-0.151307	-0.972077
SMARCC1-P1P2	5	-0.143	-1.2366	0.17289	0.73221	-0.1294	-0.95446	0.15476	0.67711	-0.18142	-1.7651	0.076189	0.60853	-0.151273	-1.31872
C4orf19-P1P2	5	-0.33801	-1.2206	0.0026793	0.1079	-0.053605	-0.35187	0.55315	0.92447	-0.062072	-0.32757	0.53887	0.9213	-0.151229	-0.633347
OR1A2-ENST00000381951.1	5	-0.11274	-0.71796	0.27835	0.82862	-0.16369	-0.91365	0.076189	0.53304	-0.17675	-1.0002	0.083447	0.62678	-0.15106	-0.87727
TEX33-P1P2	5	-0.028953	-0.18126	0.79526	0.97721	-0.16128	-1.1545	0.079501	0.54219	-0.2623	-1.4881	0.01286	0.35811	-0.150844	-0.941287
GOLGA8A-ENST00000360553.3	5	-0.11248	-0.39707	0.27981	0.83018	-0.30371	-1.3584	0.0024844	0.084577	-0.036232	-0.29041	0.72993	0.96484	-0.150807	-0.68196
N6AMT1-P1P2	5	-0.23099	-1.3575	0.033077	0.43526	0.024568	0.35497	0.76301	0.96501	-0.24592	-1.5205	0.019827	0.41131	-0.150781	-0.84101
SCAF8-P1P2	5	-0.19604	-2.0742	0.066641	0.56194	-0.33638	-2.3539	0.00082814	0.04067	0.080541	1.4559	0.37037	0.87335	-0.150626	-0.990733
IGF2BP2-P1P2	5	-0.19415	-1.0123	0.069758	0.57314	-0.28699	-1.0902	0.0039945	0.11901	0.029347	0.43517	0.72647	0.96449	-0.150598	-0.555777
STAU1-P1P2	5	-0.10695	-1.3445	0.30281	0.84305	-0.1082	-1.6989	0.23017	0.75859	-0.23624	-1.972	0.023919	0.42723	-0.150463	-1.6718
NHLRC2-P1P2	5	-0.11649	-1.1106	0.26242	0.81733	-0.23165	-1.3054	0.016027	0.26792	-0.10322	-1.4946	0.3012	0.84254	-0.150453	-1.30353
OPN3-P1P2	5	-0.19244	-1.2911	0.071804	0.57837	-0.056435	-0.60152	0.53186	0.92084	-0.20172	-1.0654	0.051004	0.53716	-0.150198	-0.986007
HIST1H2BO-P1P2	5	-0.16627	-1.58	0.11628	0.66555	-0.10258	-1.2126	0.25463	0.77552	-0.1816	-1.4897	0.076091	0.60853	-0.15015	-1.42743
KBTBD8-P1P2	5	-0.09057	-0.57936	0.38279	0.8789	-0.27153	-1.3759	0.0059918	0.15609	-0.088294	-0.7922	0.38002	0.87761	-0.150131	-0.91582
NFATC2-P1	5	-0.2728	-1.3698	0.012519	0.2711	-0.074108	-0.65853	0.41339	0.8772	-0.10299	-0.85138	0.30242	0.8432	-0.149966	-0.959903
LGR6-P1	5	-0.090744	-0.62028	0.38172	0.87813	-0.18381	-1.5716	0.050468	0.46004	-0.17495	-0.47526	0.086126	0.63141	-0.149835	-0.889047
CSN2-ENST00000353151.3	5	-0.019918	-0.12181	0.86979	0.98631	-0.25697	-0.81915	0.0087685	0.19417	-0.1724	-0.73178	0.090316	0.63827	-0.149763	-0.55758
GNG11-P1P2	5	-0.3553	-1.4802	0.0018024	0.083521	-0.078879	-0.77792	0.38255	0.86339	-0.014954	-0.094511	0.90847	0.99013	-0.149711	-0.78421
TPRG1-ENST00000345063.3	5	-0.19962	-1.4382	0.062159	0.55015	-0.14768	-0.5553	0.10532	0.59367	-0.10176	-0.94311	0.30831	0.84519	-0.149687	-0.97887
SLC9A1-P1P2	5	-0.0077384	-0.086102	0.97048	0.9967	-0.44284	-2.4991	0	0	0.0018067	0.031652	0.95133	0.99384	-0.149591	-0.851183
METAP2-P1P2	5	-0.14545	-1.5886	0.16641	0.72647	-0.11017	-1.7572	0.22209	0.75086	-0.193	-1.9136	0.06099	0.56473	-0.14954	-1.75313
DYDC1-P1P2	5	-0.18159	-1.008	0.089244	0.61291	-0.07642	-0.92284	0.39838	0.87074	-0.19007	-1.0099	0.064936	0.57649	-0.14936	-0.980247
NRIP1-P1P2	5	-0.28099	-1.9448	0.010133	0.24018	-0.28909	-2.225	0.0038971	0.11782	0.12277	0.97768	0.18458	0.75302	-0.149103	-1.06404
MYBPHL-P1P2	5	-0.18188	-1.5678	0.089	0.61288	-0.15644	-1.5224	0.088465	0.56206	-0.10888	-1.0519	0.27567	0.82452	-0.149067	-1.3807
RNF150-P1P2	5	-0.16085	-0.96761	0.12807	0.68683	-0.046432	-0.70642	0.60936	0.93758	-0.23982	-1.145	0.022165	0.42013	-0.149034	-0.939677
MRPS14-P1P2	5	-0.042695	-0.26714	0.68701	0.95772	-0.25232	-1.3203	0.0096454	0.20142	-0.15171	-1.9361	0.13124	0.689	-0.148908	-1.17451
ELMO1-P1P2	5	-0.21452	-1.0416	0.047447	0.50803	-0.040453	-0.49801	0.65676	0.9483	-0.1916	-1.836	0.062646	0.56871	-0.148858	-1.1252
KRTCAP3-P1P2	5	-0.20989	-1.6383	0.051588	0.51886	-0.18854	-1.9929	0.04623	0.44569	-0.048131	-0.53454	0.64137	0.94742	-0.148854	-1.38858
CDKN2D-P1P2	5	-0.07221	-0.64835	0.48685	0.91638	-0.19135	-1.7755	0.043161	0.43121	-0.18285	-1.6275	0.074435	0.60852	-0.148803	-1.35045
NDUFA3-P1P2	5	-0.15085	-1.2418	0.15184	0.7136	-0.21492	-1.8772	0.024454	0.33444	-0.080605	-0.58164	0.42133	0.88912	-0.148792	-1.23355
RBM5-P1P2	5	-0.15412	-1.5095	0.14405	0.70623	-0.08475	-1.5828	0.34767	0.84583	-0.20708	-1.5167	0.045304	0.51897	-0.14865	-1.53633
DMKN-P1P2	5	-0.092616	-0.51872	0.37178	0.87496	-0.281	-1.3621	0.0045304	0.12775	-0.072107	-1.312	0.47243	0.90134	-0.148574	-1.06427
OR7D2-ENST00000344248.2	5	-0.26033	-0.79833	0.016465	0.30952	-0.027258	-0.44439	0.76861	0.9672	-0.15795	-1.4958	0.1173	0.66889	-0.148513	-0.91284
TTYH1-P1P2	5	-0.20141	-1.3647	0.059967	0.54666	-0.1525	-0.87342	0.096307	0.58011	-0.091534	-1.5666	0.36209	0.86915	-0.148481	-1.26824
NRK-P1P2	5	-0.14692	-1.5589	0.16266	0.7254	-0.14819	-0.9519	0.10435	0.59122	-0.15027	-1.3146	0.13426	0.69316	-0.14846	-1.27513
SNAP47-P2	5	0.01106	0.11104	0.87534	0.98682	-0.25599	-2.0883	0.0089147	0.19614	-0.20037	-1.7637	0.052514	0.54171	-0.148433	-1.24699
ENO4-P1P2	5	-0.24201	-1.4674	0.026306	0.38793	-0.074929	-1.5753	0.40817	0.87555	-0.12815	-1.4994	0.20036	0.76669	-0.148363	-1.51403
TRIM47-P1P2	5	0.084193	1.602	0.36214	0.86927	-0.36116	-1.347	0.00053585	0.028571	-0.16811	-1.7025	0.097671	0.64695	-0.148359	-0.4825
DKK1-P1P2	5	-0.11742	-1.1069	0.25921	0.81453	-0.09581	-0.48573	0.28921	0.80743	-0.23176	-2.0004	0.026598	0.43437	-0.14833	-1.19768
DHRS3-P1P2	5	-0.22745	-1.9993	0.035756	0.44851	-0.076763	-0.85739	0.3958	0.86985	-0.14044	-1.7835	0.16119	0.72751	-0.148218	-1.54673
MINOS1-NBL1-P1P2	5	-0.26211	-1.4137	0.015978	0.30776	-0.0084588	-0.19272	0.93794	0.9933	-0.17399	-0.93636	0.087831	0.63486	-0.148186	-0.847593
PPM1K-P1P2	5	-0.13697	-1.7227	0.1912	0.75307	-0.1875	-1.9917	0.04735	0.45172	-0.11979	-1.557	0.23051	0.79117	-0.148087	-1.75713
GOLM1-P1P2	5	-0.25575	-2.01	0.01856	0.32734	-0.084579	-1.1091	0.34874	0.84672	-0.10374	-1.0434	0.29881	0.84234	-0.148023	-1.3875
DCDC2B-P1P2	5	-0.054384	-0.73155	0.60196	0.94651	-0.16325	-0.99392	0.077114	0.53607	-0.22638	-1.8058	0.029813	0.44704	-0.148005	-1.17709
TRAP1-P1P2	5	-0.2617	-1.6528	0.016027	0.30776	0.10001	1.3111	0.24464	0.76989	-0.28229	-1.7454	0.0082814	0.33333	-0.147993	-0.6957
KRT81-P1P2	5	-0.29103	-1.6179	0.0076481	0.20878	-0.12466	-1.2482	0.16879	0.69068	-0.027909	-0.27054	0.79852	0.97648	-0.147866	-1.04555
PBX2-P1P2	5	-0.1598	-1.6226	0.13016	0.68827	-0.11776	-1.8198	0.19252	0.71765	-0.16594	-1.8907	0.10123	0.65031	-0.147833	-1.7777
FAM102B-P1P2	5	-0.20027	-1.1573	0.061136	0.54809	-0.074057	-0.80365	0.41383	0.87767	-0.16912	-1.4939	0.096405	0.64693	-0.147816	-1.15162
HSPA9-P1P2	5	-0.084004	-0.97654	0.41743	0.89283	-0.39295	-1.9431	9.7428e-05	0.0085106	0.033847	0.20329	0.69101	0.9589	-0.147702	-0.90545
DYNC2H1-P1P2	5	-0.29779	-2.3567	0.0066738	0.1946	-0.1031	-1.5773	0.25244	0.77401	-0.042049	-0.75862	0.68618	0.95849	-0.147646	-1.56421
ZC3HAV1-P1P2	5	-0.20119	-1.8598	0.060113	0.54666	-0.22055	-1.6945	0.021483	0.31281	-0.021132	-0.22283	0.85698	0.98533	-0.147624	-1.25904
KCNMB2-P2	5	-0.073886	-0.86501	0.47808	0.91516	-0.1276	-1.2037	0.15983	0.68104	-0.24133	-2.0457	0.021142	0.41232	-0.147605	-1.37147
LOC100862671-P1P2	5	0.024871	0.18239	0.76564	0.97344	-0.16799	-1.5699	0.069564	0.51515	-0.29962	-1.5007	0.0056508	0.31367	-0.14758	-0.962737
ALPK3-P1P2	5	-0.31542	-1.4667	0.0042381	0.13876	0.078859	0.58869	0.35322	0.84847	-0.20616	-1.6916	0.046181	0.52172	-0.147574	-0.856537
RBP4-P1P2	5	-0.21696	-1.6906	0.044963	0.4965	-0.094742	-0.87248	0.29433	0.80995	-0.13075	-1.2824	0.1913	0.75691	-0.147484	-1.28183
IER5-P1P2	5	-0.10173	-1.6846	0.32755	0.85525	-0.16525	-1.3854	0.073655	0.52646	-0.17543	-1.4073	0.085298	0.62894	-0.14747	-1.49243
TTC13-P1P2	5	0.041126	0.16469	0.6422	0.95108	-0.14747	-1.6879	0.10571	0.59367	-0.33575	-1.1443	0.0019973	0.21809	-0.147365	-0.88917
C14orf169-P1P2	5	-0.068466	-0.50137	0.50974	0.92331	-0.14186	-2.0425	0.11901	0.61926	-0.23158	-1.3111	0.026598	0.43437	-0.147302	-1.28499
VPS16-P1P2	5	-0.28046	-2.4343	0.01023	0.24055	-0.22096	-2.1785	0.021337	0.31241	0.059564	0.83247	0.49791	0.90814	-0.147285	-1.26011
GLRX3-P1P2	5	-0.064815	-0.64124	0.53512	0.93179	-0.15713	-1.4096	0.087539	0.56104	-0.2197	-1.4843	0.034489	0.47517	-0.147215	-1.17838
TFAP2A-P2	5	-0.10582	-1.2303	0.30836	0.84563	0.005942	0.15	0.92966	0.9921	-0.34175	-2.3176	0.0017537	0.20112	-0.147209	-1.13263
DEFB125-P1P2	5	-0.037867	-0.22443	0.72545	0.96271	-0.10328	-0.99645	0.2518	0.77394	-0.30048	-1.8347	0.0055047	0.30959	-0.147209	-1.01853
C8orf47-P1P2	5	-0.25996	-1.3732	0.016709	0.31143	-0.07209	-1.0105	0.42542	0.88337	-0.10948	-1.3539	0.27329	0.82439	-0.147177	-1.24587
LTBP2-P1P2	5	-0.054885	-0.9926	0.59894	0.94606	-0.23302	-1.4177	0.015588	0.26398	-0.15353	-1.7233	0.12714	0.6844	-0.147145	-1.37787
KIAA1429-P1P2	5	-0.083395	-1.6764	0.42225	0.89531	-0.20555	-2.3007	0.029813	0.36685	-0.15221	-1.4994	0.13026	0.68822	-0.147052	-1.8255
CD99-P1P2	5	-0.075595	-0.66342	0.46683	0.91356	-0.31269	-1.6647	0.0020947	0.078632	-0.052863	-0.61321	0.60746	0.94069	-0.147049	-0.980443
OC90-P1P2	5	0.0081115	0.11092	0.89965	0.99173	-0.22702	-1.7431	0.017829	0.28372	-0.22187	-1.2439	0.033174	0.46708	-0.146926	-0.958693
TSPY1-P1P2	5	-0.32206	-2.0345	0.0038484	0.13255	0.043994	0.58376	0.59923	0.93361	-0.16226	-1.321	0.11	0.66657	-0.146775	-0.923913
WDR33-P1P2	5	0.18251	1.2754	0.059431	0.54666	-0.2925	-2.114	0.0032638	0.10213	-0.33033	-1.4388	0.0022408	0.22857	-0.146773	-0.759133
KCNB2-P1P2	5	-0.19514	-0.80857	0.067907	0.56713	0.012086	0.092843	0.87558	0.98644	-0.25686	-1.6024	0.014858	0.37241	-0.146638	-0.772709
NDUFB9-P1P2	5	-0.067773	-0.81513	0.51457	0.92444	-0.17025	-1.6887	0.066738	0.50854	-0.2017	-1.8425	0.051004	0.53716	-0.146574	-1.44878
NEUROD2-P1P2	5	-0.13681	-1.3198	0.19159	0.75321	-0.25944	-2.1499	0.0081352	0.18291	-0.043398	-0.36178	0.67605	0.95455	-0.146549	-1.27716
RHPN2-P1P2	5	-0.23783	-1.3211	0.028546	0.40483	-0.06397	-0.86702	0.47837	0.90183	-0.13764	-1.5179	0.16982	0.73474	-0.14648	-1.23534
RARS-P1P2	5	-0.28115	-1.8381	0.010035	0.2387	-0.10917	-1.5429	0.22589	0.75352	-0.04902	-0.54009	0.63474	0.94633	-0.146447	-1.30703
MCL1-P1P2	5	-0.097321	-1.5097	0.34796	0.86276	-0.25073	-2.1424	0.0098402	0.20302	-0.09118	-0.90186	0.36423	0.87134	-0.14641	-1.51799
NLGN3-P1P2	5	-0.22823	-0.90151	0.035269	0.44533	0.18647	1.4895	0.035074	0.39746	-0.39726	-1.6756	0.00048714	0.11765	-0.14634	-0.362537
TTC22-P1P2	5	-0.1111	-0.58392	0.28493	0.83364	-0.30626	-1.4762	0.0022408	0.078632	-0.021612	-0.065547	0.85318	0.98509	-0.146324	-0.708556
KCNT1-P1	5	-0.19886	-1.489	0.063279	0.55319	-0.032917	-0.37102	0.71707	0.9538	-0.20651	-1.2426	0.045937	0.5215	-0.146096	-1.03421
SLC9A5-P1P2	5	-0.10006	-0.66544	0.33403	0.85895	-0.25577	-2.2371	0.0089147	0.19614	-0.082384	-0.42842	0.41207	0.88891	-0.146071	-1.11032
SNX14-P1P2	5	-0.094188	-0.66046	0.36341	0.87046	-0.26805	-1.7272	0.006479	0.16259	-0.075963	-0.51532	0.44939	0.89785	-0.146067	-0.96766
SIGLEC12-P1P2	5	-0.17454	-0.64076	0.10064	0.63589	-0.017494	-0.15824	0.85488	0.98226	-0.24602	-1.3015	0.019729	0.41131	-0.146018	-0.700167
CLDN4-P1P2	5	-0.18707	-1.0214	0.080183	0.59466	-0.15801	-1.4323	0.085347	0.55425	-0.092919	-0.48676	0.35512	0.86698	-0.146	-0.980153
C19orf44-P1P2	5	-0.33495	-1.0065	0.002728	0.1079	0.17931	0.78636	0.042576	0.43054	-0.28206	-1.1067	0.0083301	0.33333	-0.1459	-0.44228
TREM1-P1P2	5	-0.23869	-1.1804	0.028011	0.40126	-0.20146	-1.6113	0.033174	0.38737	0.0036846	0.067154	0.93575	0.99372	-0.145488	-0.908182
MT1E-P1P2	5	0.0027542	0.01803	0.94281	0.9956	-0.25208	-2.0557	0.0096454	0.20142	-0.18707	-1.3553	0.068784	0.58809	-0.145465	-1.13099
ATXN7L1-P1P2	5	-0.03433	-0.10125	0.75395	0.97217	-0.26404	-1.0831	0.0071122	0.17076	-0.13776	-1.7641	0.16952	0.73474	-0.145377	-0.982817
OR6C1-ENST00000379668.2	5	-0.22885	-1.6499	0.03483	0.44533	-0.096062	-1.6524	0.2877	0.80584	-0.11105	-0.99289	0.26554	0.81663	-0.145321	-1.43173
GRP-P1P2	5	-0.21392	-1.734	0.048081	0.50876	-0.23873	-1.7463	0.013299	0.24117	0.016706	0.10854	0.82945	0.98169	-0.145315	-1.12392
EIF2B3-P1P2	5	-0.19404	-1.3969	0.069856	0.57314	-0.22626	-2.0782	0.018268	0.28846	-0.015048	-0.19816	0.90759	0.99013	-0.145116	-1.22442
RAVER1-P1	5	-0.22581	-1.9411	0.037217	0.45776	-0.12118	-0.74991	0.17985	0.69911	-0.08775	-1.0364	0.38236	0.87826	-0.144913	-1.24247
GAPT-P1P2	5	-0.19734	-2.1171	0.064936	0.55542	-0.044318	-0.89336	0.62529	0.94175	-0.19307	-1.3725	0.060941	0.56473	-0.144909	-1.46099
HOXB8-P2	5	-0.19775	-2.1188	0.0644	0.55425	-0.023295	-0.26265	0.80466	0.97434	-0.21336	-1.4633	0.039751	0.49552	-0.144802	-1.28158
SMG5-P1P2	5	-0.13316	-1.7831	0.20168	0.76624	-0.24792	-2.0729	0.01062	0.21186	-0.053247	-1.171	0.6042	0.94069	-0.144776	-1.67567
PARP8-P1P2	5	-0.204	-1.7603	0.05758	0.54391	-0.11584	-1.3088	0.19963	0.72459	-0.11439	-1.3505	0.25224	0.80704	-0.144743	-1.4732
CPSF1-P1P2	5	-0.14765	-1.4876	0.16115	0.72397	-0.2058	-1.9032	0.029716	0.36685	-0.080408	-1.3744	0.42235	0.88912	-0.144619	-1.5884
MRPS28-P1P2	5	0.05142	1.1429	0.56835	0.93798	-0.24654	-2.2913	0.010814	0.21326	-0.23839	-1.5337	0.022603	0.42144	-0.144503	-0.894033
TBX22-P1P2	5	-0.31936	-2.1214	0.0039458	0.13433	-0.16691	-1.0615	0.071074	0.52084	0.053203	0.54247	0.54311	0.92257	-0.144356	-0.880143
RNF222-P1P2	5	-0.16934	-1.9123	0.11053	0.65408	-0.16663	-1.3767	0.071415	0.52152	-0.09691	-1.0677	0.33311	0.85712	-0.144293	-1.45223
UBXN10-P1P2	5	-0.00085771	-0.017119	0.97369	0.99711	-0.12588	-1.8584	0.16529	0.68864	-0.30597	-2.2967	0.004774	0.29969	-0.144236	-1.39074
OR5K3-ENST00000383695.1	5	-0.017051	-0.15584	0.89195	0.98969	-0.12167	-0.8366	0.17815	0.69892	-0.29396	-1.578	0.0064302	0.31925	-0.144227	-0.856813
LZTS3-P1P2	5	-0.063258	-0.70403	0.54491	0.93383	-0.2758	-1.9882	0.0053098	0.14456	-0.09362	-1.1027	0.35167	0.86536	-0.144226	-1.26498
TMEM219-P1P2	5	-0.12331	-1.8867	0.2366	0.79997	-0.20924	-1.6277	0.027864	0.35683	-0.10005	-0.27532	0.31747	0.8485	-0.1442	-1.26324
CERS6-P1P2	5	0.11195	0.86791	0.23363	0.79655	-0.31602	-1.6992	0.0018024	0.072692	-0.22852	-1.4026	0.028059	0.43988	-0.144197	-0.74463
LOC100129361-P1P2	5	0.23302	0.5666	0.018609	0.32734	-0.3151	-1.8228	0.0018998	0.075145	-0.35049	-0.73152	0.0012666	0.16875	-0.14419	-0.662573
TMEM51-P2	5	-0.21892	-2.2341	0.043502	0.48958	-0.29057	-1.3589	0.0035074	0.10876	0.077401	0.77466	0.38854	0.88004	-0.14403	-0.939447
CSF2RB-P1P2	5	-0.044169	-0.55978	0.6762	0.95762	-0.35264	-1.6754	0.00053585	0.028571	-0.035256	-0.47051	0.73826	0.96738	-0.144022	-0.901897
LOC100505841-P1P2	5	-0.033827	-0.2303	0.7575	0.97285	-0.14879	-0.89838	0.10288	0.58761	-0.24937	-2.2182	0.018122	0.40042	-0.143996	-1.11563
HMGB2-P1P2	5	-0.11902	-1.4313	0.25278	0.80935	-0.045821	-0.61777	0.61414	0.93949	-0.26713	-2.0103	0.011545	0.34726	-0.14399	-1.35312
FAM212A-P1P2	5	-0.092777	-1.2865	0.37071	0.87496	-0.17346	-1.2843	0.062159	0.494	-0.16536	-1.196	0.10269	0.65243	-0.143866	-1.2556
NETO1-P1P2	5	-0.2574	-1.7027	0.017634	0.31894	-0.094032	-0.8161	0.29789	0.81142	-0.080025	-1.5242	0.4244	0.88912	-0.143819	-1.34767
HTR6-P1P2	5	-0.23592	-1.052	0.029667	0.41204	-0.18677	-1.0928	0.048276	0.45355	-0.0087602	-0.14229	0.96064	0.99606	-0.143817	-0.762363
SLC28A1-P1	5	-0.14763	-1.2601	0.16115	0.72397	-0.17887	-1.2796	0.056508	0.48036	-0.10491	-1.718	0.2934	0.83761	-0.143803	-1.41923
DEK-P1P2	5	-0.039675	-0.55788	0.71044	0.96017	-0.24624	-2.199	0.010863	0.21381	-0.14539	-1.8566	0.14751	0.71362	-0.143768	-1.53783
DCX-P1P2	5	-0.13868	-1.3723	0.18667	0.74849	-0.18827	-1.6607	0.046424	0.44595	-0.10423	-1.2156	0.29628	0.84006	-0.143727	-1.4162
NRG4-P1P2	5	-0.031249	-0.26113	0.77689	0.97476	-0.096724	-1.007	0.28425	0.80214	-0.3031	-1.5448	0.0052611	0.30857	-0.143691	-0.937643
TTC12-P1P2	5	0.047784	0.33427	0.59451	0.94437	-0.091272	-0.8543	0.3126	0.82215	-0.38714	-1.2927	0.00053585	0.12088	-0.143543	-0.604243
GABBR1-P1	5	-0.12456	-1.2575	0.23241	0.79603	-0.077285	-1.4989	0.39244	0.86873	-0.22858	-1.6589	0.028011	0.43988	-0.143475	-1.47177
BCL2L1-P1	5	-0.15718	-1.3639	0.13655	0.69576	-0.28138	-1.9787	0.0044817	0.12775	0.0082328	0.11822	0.89687	0.989	-0.143442	-1.07479
TERF1-P1P2	5	-0.26583	-1.8212	0.014614	0.29674	-0.12696	-1.3689	0.16134	0.68246	-0.037447	-0.46316	0.72033	0.96369	-0.143412	-1.21775
OR5M11-ENST00000528616.2	5	-0.2846	-2.0348	0.0093044	0.23096	0.0067876	0.06342	0.92142	0.99146	-0.15239	-1.1598	0.12982	0.68822	-0.143401	-1.04373
RACGAP1-P1P2	5	-0.49898	-1.6629	0.00014614	0.013043	0.15791	1.265	0.070879	0.5202	-0.088603	-0.48673	0.37836	0.87724	-0.143224	-0.294877
PHTF2-P1P2	5	-0.27498	-1.3835	0.01174	0.26396	-0.029859	-0.51597	0.74527	0.96009	-0.12474	-1.3964	0.21254	0.77911	-0.143193	-1.09862
KSR2-P1P2	5	-0.13391	-1.6156	0.19948	0.76374	-0.12473	-1.3742	0.1686	0.69068	-0.17075	-1.5733	0.093141	0.64312	-0.14313	-1.52103
CYP2C9-P1P2	5	-0.0019179	-0.0088399	0.98193	0.99842	-0.049051	-0.82032	0.58817	0.93332	-0.37801	-2.0774	0.00073071	0.13274	-0.142993	-0.968853
PHKA2-P1P2	5	-0.13903	-0.94272	0.1855	0.74755	-0.14387	-1.5879	0.11375	0.60697	-0.1459	-1.7775	0.14634	0.71219	-0.142933	-1.43604
CCDC173-P1P2	5	0.0078784	0.084601	0.90208	0.99192	-0.22968	-1.6505	0.01666	0.27558	-0.20696	-1.3709	0.04545	0.51973	-0.142921	-0.978933
FBP2-P1P2	5	-0.28613	-0.96406	0.0088659	0.22693	0.18035	1.3814	0.041456	0.42593	-0.32281	-1.6887	0.0030203	0.2541	-0.142863	-0.423787
PERP-P1P2	5	-0.17778	-1.3407	0.095528	0.62812	-0.022478	-0.18625	0.81192	0.97714	-0.22809	-1.8027	0.028449	0.44302	-0.142783	-1.10988
MROH9-P1P2	5	-0.20593	-0.96451	0.055095	0.53208	-0.035033	-0.42267	0.69987	0.95251	-0.18722	-0.59958	0.068638	0.58809	-0.142728	-0.662253
PPP4R2-P1P2	5	-0.05228	-0.62706	0.61789	0.94867	-0.2538	-2.1144	0.0095479	0.20142	-0.12143	-0.99138	0.22477	0.78825	-0.142503	-1.24428
CPSF7-P1P2	5	-0.24831	-2.0872	0.022214	0.35376	-0.11647	-1.4	0.19695	0.72158	-0.06263	-0.86716	0.53493	0.91945	-0.14247	-1.45145
EID2-P1P2	5	-0.12482	-1.1707	0.23188	0.79603	-0.091154	-1.4816	0.31318	0.82254	-0.21128	-1.6378	0.041504	0.50206	-0.142418	-1.43003
RCCD1-P2	5	-0.063833	-0.67202	0.54063	0.93285	-0.31412	-1.4163	0.0018998	0.075145	-0.048958	-0.41436	0.63518	0.94636	-0.142304	-0.834227
MPP2-P1P2	5	-0.14897	-0.84402	0.15769	0.72233	-0.0059298	-0.015561	0.96298	0.99739	-0.27164	-0.72156	0.010376	0.34244	-0.14218	-0.527047
LILRB5-P1P2	5	0.12397	0.96512	0.18545	0.74755	-0.28679	-1.506	0.0039945	0.11901	-0.26323	-1.644	0.012519	0.35448	-0.142017	-0.728293
ANKRD12-P1P2	5	-0.042098	-0.34036	0.69169	0.9583	-0.17734	-1.5485	0.058262	0.48407	-0.20636	-0.97016	0.046035	0.5215	-0.141933	-0.953007
KRT71-P1P2	5	-0.14704	-1.3218	0.16236	0.725	-0.12144	-1.3347	0.17893	0.69892	-0.15731	-1.8486	0.11876	0.672	-0.14193	-1.5017
EBI3-P1P2	5	-0.024746	-0.18554	0.82994	0.97954	-0.29832	-1.681	0.0030203	0.10016	-0.10223	-0.96037	0.30573	0.84446	-0.141765	-0.942303
RC3H2-P1P2	5	-0.098518	-1.2452	0.34173	0.86276	-0.18723	-2.1875	0.04774	0.45333	-0.13949	-1.1691	0.16383	0.72751	-0.141746	-1.53393
UBR5-P1P2	5	-0.57576	-2.4988	0	0	-0.1329	-2.0739	0.14337	0.65685	0.28359	1.6924	0.0095966	0.34244	-0.14169	-0.9601
NEIL1-P1P2	5	-0.10383	-1.3366	0.3183	0.85117	-0.17262	-1.3801	0.06362	0.4979	-0.14844	-1.3551	0.13879	0.69948	-0.14163	-1.35727
TMTC4-P1P2	5	-0.14324	-0.90086	0.1723	0.73169	-0.02347	-0.11422	0.8029	0.97388	-0.25812	-1.2315	0.014224	0.36409	-0.14161	-0.74886
GATAD1-P1P2	5	-0.11983	-1.5853	0.24932	0.80916	-0.073492	-1.592	0.41723	0.8786	-0.23149	-2.1691	0.026598	0.43437	-0.141604	-1.78213
INO80-P1P2	5	-0.24214	-1.9161	0.026257	0.38793	-0.023311	-0.45059	0.80456	0.97428	-0.15929	-1.7328	0.11506	0.66883	-0.14158	-1.3665
BRSK2-P1P2	5	-0.04145	-0.29749	0.69724	0.95881	-0.24815	-1.8867	0.010571	0.21109	-0.13505	-1.0831	0.17771	0.74816	-0.14155	-1.0891
SGPP2-P1P2	5	-0.039531	-0.39564	0.71117	0.96047	-0.34725	-1.5939	0.00053585	0.028571	-0.037867	-0.35654	0.71785	0.96369	-0.141549	-0.782027
KIAA0226L-P1P2	5	-0.096446	-1.3242	0.35186	0.86431	-0.22653	-1.2212	0.017927	0.28439	-0.1013	-0.73082	0.31118	0.84699	-0.141425	-1.09207
RAET1E-P2	5	-0.27284	-1.8297	0.012519	0.2711	-0.084131	-0.73292	0.35113	0.8476	-0.067233	-1.0329	0.50331	0.9088	-0.141401	-1.19851
PEAR1-P1P2	5	-0.14736	-1.7775	0.16134	0.72397	-0.12585	-1.1185	0.16538	0.68864	-0.15091	-1.3845	0.13255	0.69061	-0.141373	-1.42683
ZNF728-ENST00000594710.1	5	-0.10386	-0.90944	0.31805	0.85106	-0.22545	-1.4802	0.018804	0.29309	-0.094741	-0.36277	0.34519	0.86188	-0.14135	-0.91747
TARS-P1P2	5	-0.14281	-1.9905	0.17342	0.73311	-0.078645	-0.62435	0.38387	0.86359	-0.20258	-1.505	0.050127	0.53447	-0.141345	-1.37328
LYPD1-P2	5	-0.14336	-1.0154	0.17196	0.73106	-0.24509	-0.90049	0.01135	0.22064	-0.035433	-0.61615	0.73651	0.96664	-0.141294	-0.844013
PLEK2-P1P2	5	-0.045964	-0.8133	0.663	0.95546	-0.1959	-2.0455	0.037656	0.4077	-0.18193	-1.9185	0.075653	0.60853	-0.141265	-1.59243
KDM3B-P1P2	5	-0.09287	-1.938	0.37008	0.87496	0.069352	1.2019	0.41402	0.87772	-0.40008	-2.2249	0.00048714	0.11765	-0.141199	-0.987
GATM-P1	5	-0.062248	-1.0504	0.551	0.93533	-0.27024	-1.2528	0.006138	0.1573	-0.09105	-0.73804	0.36487	0.87135	-0.141179	-1.01375
DTX3L-P1P2	5	-0.26115	-1.7636	0.016222	0.30776	-0.12259	-1.1341	0.17513	0.69448	-0.039489	-0.32667	0.70567	0.96246	-0.141076	-1.07479
HDAC7-P1P2	5	-0.060462	-0.34503	0.56226	0.9377	-0.24732	-1.9244	0.010717	0.21277	-0.11484	-1.5052	0.25039	0.80501	-0.140874	-1.25821
SLC39A11-P1P2	5	-0.046618	-0.23902	0.65817	0.95463	-0.12058	-1.5452	0.18224	0.70349	-0.2549	-1.19	0.015491	0.375	-0.140699	-0.991407
UNC5A-P1P2	5	-0.24272	-1.3766	0.025916	0.38595	-0.029455	-0.43782	0.74849	0.9608	-0.14989	-0.8323	0.13513	0.69417	-0.140688	-0.88224
OBSCN-P1P2	5	-0.36857	-2.276	0.0014127	0.072319	-0.12735	-1.0844	0.16046	0.68104	0.073861	1.663	0.40861	0.88748	-0.140686	-0.5658
PEX12-P1P2	5	-0.19012	-1.5918	0.075507	0.58891	-0.05866	-0.66912	0.51481	0.91537	-0.17307	-2.0021	0.089244	0.6375	-0.140617	-1.42101
NADK-P2	5	-0.093756	-1.1626	0.36579	0.87206	-0.039243	-0.47751	0.6666	0.94912	-0.28882	-2.2779	0.0074045	0.33189	-0.140606	-1.306
AKAP5-P1P2	5	-0.071279	-0.58053	0.49191	0.91729	-0.16116	-1.4368	0.079647	0.54229	-0.18924	-1.1533	0.066251	0.58194	-0.14056	-1.05688
LRRC8D-P1	5	-0.27512	-2.2302	0.01174	0.26396	0.012703	0.1971	0.87013	0.98538	-0.159	-1.1803	0.1156	0.66889	-0.140472	-1.07113
REN-P1P2	5	-0.24689	-1.8404	0.022993	0.35812	-0.093068	-1.703	0.30222	0.81353	-0.080879	-1.0035	0.42001	0.88912	-0.140279	-1.51563
ERVFRD-1-P1P2	5	-0.18046	-1.0003	0.091339	0.61812	0.11236	1.0984	0.19349	0.718	-0.35229	-1.7561	0.0012178	0.16556	-0.14013	-0.552667
CASR-P1P2	5	-0.079333	-0.6403	0.44505	0.90502	-0.2745	-2.093	0.005456	0.1466	-0.066369	-0.95761	0.50823	0.91035	-0.140067	-1.2303
MMP8-P1P2	5	-0.070326	-1.2478	0.49849	0.91965	-0.25546	-1.1333	0.0090608	0.19787	-0.094337	-0.68352	0.34787	0.86394	-0.140041	-1.02154
RUNDC1-P1P2	5	-0.20364	-1.9064	0.05797	0.54446	-0.17506	-0.97277	0.060162	0.48719	-0.041287	-0.24931	0.69208	0.9589	-0.139996	-1.04283
ERRFI1-P1P2	5	-0.2014	-1.5946	0.059967	0.54666	-0.050355	-0.70729	0.5777	0.92967	-0.16805	-1.6414	0.09772	0.64695	-0.139935	-1.31443
YWHAZ-P1P2	5	-0.047025	-0.36538	0.6552	0.95463	-0.27811	-2.0307	0.0049688	0.13618	-0.094604	-0.86005	0.34606	0.86255	-0.139913	-1.08538
OR51F1-ENST00000380383.1	5	-0.31392	-1.7344	0.004433	0.14376	0.059691	0.32465	0.47866	0.90183	-0.1654	-0.94679	0.10254	0.65231	-0.139876	-0.785513
EDEM3-P1P2	5	-0.050826	-0.89245	0.62787	0.94892	-0.14883	-0.93676	0.10284	0.58761	-0.21986	-1.3982	0.034489	0.47517	-0.139839	-1.0758
THSD1-P1P2	5	-0.096092	-0.79911	0.35361	0.86588	-0.19779	-2.0028	0.036243	0.40173	-0.12545	-0.76001	0.2104	0.7781	-0.139777	-1.18731
ZKSCAN2-P1P2	5	-0.1769	-1.5422	0.096697	0.62888	-0.092235	-0.93076	0.3069	0.81804	-0.15008	-1.1896	0.13474	0.6941	-0.139738	-1.22085
NDUFS1-P1P2	5	-0.026632	-0.23689	0.81416	0.97776	-0.29015	-1.7894	0.0035074	0.10876	-0.10225	-1.1527	0.30568	0.84446	-0.139677	-1.05966
AQP5-P1P2	5	-0.25589	-2.2501	0.018463	0.32734	-0.0037103	-0.036819	0.98329	0.99975	-0.15909	-1.7022	0.1154	0.66883	-0.139563	-1.32971
COL6A6-P1P2	5	-0.019986	-0.11872	0.8695	0.98631	0.00026491	0.0026749	0.98188	0.99975	-0.39881	-1.5032	0.00048714	0.11765	-0.13951	-0.539748
SCP2D1-P1P2	5	0.00044085	0.0051574	0.96244	0.99627	-0.21151	-0.91915	0.026354	0.34679	-0.20715	-0.95567	0.045304	0.51897	-0.139406	-0.623221
PCDH11Y-P1P2	5	-0.062389	-0.7431	0.54993	0.93532	-0.30564	-2.0301	0.0023383	0.080808	-0.050096	-0.55245	0.62666	0.94394	-0.139375	-1.10855
MYH10-P1P2	5	-0.063676	-0.52132	0.54185	0.93299	-0.16283	-1.9071	0.077406	0.53698	-0.19156	-2.1913	0.062646	0.56871	-0.139355	-1.53991
C20orf166-P1P2	5	-0.20001	-1.0428	0.061477	0.54809	-0.16643	-1.5252	0.071756	0.52249	-0.051607	-0.6986	0.61662	0.94104	-0.139349	-1.08887
SPTBN2-P1P2	5	-0.15657	-1.6314	0.13786	0.69576	-0.11582	-1.5756	0.19968	0.72459	-0.14494	-1.6309	0.14872	0.71495	-0.13911	-1.61263
SKA1-P1P2	5	-0.075796	-0.62408	0.46561	0.91289	0.25666	1.5729	0.0045304	0.12775	-0.59804	-2.1244	0	0	-0.139059	-0.39186
C2orf27A-ENST00000355171.4	5	-0.13436	-0.54381	0.19822	0.76255	0.017923	0.39524	0.82215	0.97838	-0.30051	-1.6692	0.0055047	0.30959	-0.138982	-0.605923
BACH1-P1P2	5	-0.17435	-1.6803	0.10094	0.63617	-0.070761	-1.2965	0.43385	0.88661	-0.17159	-2.0669	0.09168	0.6397	-0.1389	-1.68123
ERC2-P1P2	5	-0.2752	-1.6258	0.01174	0.26396	0.045309	0.31245	0.58905	0.93332	-0.1868	-1.5477	0.069223	0.58982	-0.138897	-0.953683
GPR183-P1P2	5	-0.04143	-0.30565	0.69734	0.95881	-0.04206	-0.34578	0.64302	0.94672	-0.3332	-2.3883	0.002046	0.2199	-0.138897	-1.01324
NOTCH2-P1P2	5	-0.14171	-0.89569	0.17683	0.73616	-0.15104	-1.0473	0.099133	0.58561	-0.12373	-0.95164	0.2159	0.78014	-0.138827	-0.964877
C6orf15-P1P2	5	-0.10077	-0.88767	0.33116	0.85684	-0.1499	-1.8765	0.10123	0.58714	-0.16577	-1.0749	0.10147	0.65033	-0.138813	-1.27969
STARD7-P1P2	5	-0.11767	-1.1811	0.25843	0.81453	-0.0048172	-0.094812	0.97253	0.9982	-0.2939	-1.4511	0.006479	0.31925	-0.138796	-0.909004
CMTM5-P1P2	5	0.075108	0.94277	0.41495	0.89193	-0.15589	-1.649	0.08978	0.56464	-0.33537	-1.6347	0.0019973	0.21809	-0.138717	-0.78031
MUC13-P1	5	-0.26011	-1.6311	0.01666	0.31143	-0.12496	-1.0471	0.16777	0.69068	-0.031017	-0.54634	0.77265	0.97212	-0.138696	-1.07485
GLIPR1-P1P2	5	-0.079477	-0.93594	0.44403	0.9048	-0.20824	-1.8691	0.0284	0.35877	-0.12802	-0.69352	0.2008	0.76669	-0.138579	-1.16619
TRNAU1AP-P1P2	5	-0.22222	-1.7752	0.040092	0.47109	-0.081828	-1.781	0.36443	0.85468	-0.11151	-1.2612	0.26369	0.8155	-0.138519	-1.6058
AGAP1-P1P2	5	-0.068571	-0.5356	0.50926	0.92331	-0.10367	-1.0907	0.25005	0.77236	-0.24304	-1.9491	0.020752	0.41131	-0.138427	-1.1918
TMEM221-P1P2	5	-0.17129	-0.4396	0.10712	0.64883	-0.13008	-1.0424	0.15272	0.67498	-0.11368	-0.3203	0.25497	0.80937	-0.13835	-0.600767
C2orf81-P1	5	-0.14746	-1.6169	0.16129	0.72397	-0.29354	-1.1475	0.0031664	0.10078	0.026086	0.21445	0.75317	0.96952	-0.138305	-0.849983
GABARAPL1-P1P2	5	-0.17785	-1.0468	0.095431	0.62812	-0.12958	-1.8668	0.15447	0.67711	-0.10748	-1.2152	0.28205	0.8298	-0.138303	-1.37627
SLC24A1-P2	5	-0.25308	-1.0567	0.019827	0.33692	0.22117	1.7315	0.01325	0.24092	-0.38289	-1.6172	0.00063328	0.12621	-0.138267	-0.314133
NFIB-P1P2	5	-0.12504	-1.8266	0.2309	0.7957	-0.12911	-1.0793	0.15574	0.6784	-0.1604	-1.3069	0.11311	0.66781	-0.138183	-1.40427
MYCBPAP-P1P2	5	-0.1294	-0.33157	0.21444	0.77971	-0.19104	-0.98127	0.043209	0.43121	-0.093805	-1.3274	0.35074	0.86467	-0.138082	-0.88008
FARP2-P1P2	5	-0.038973	-0.52254	0.71629	0.96105	-0.21419	-2.107	0.024844	0.33641	-0.16094	-1.2627	0.11219	0.66744	-0.138034	-1.29741
FDXACB1-P1P2	5	-0.19859	-2.2686	0.06362	0.55331	-0.00055274	-0.0058472	0.98899	0.99975	-0.21486	-2.2673	0.038728	0.4941	-0.138001	-1.51392
RAD9B-P1P2	5	-0.40145	-2.0498	0.00053585	0.034591	-0.031327	-0.43643	0.73163	0.9555	0.018785	0.089739	0.81308	0.97952	-0.137997	-0.79883
GPR156-P1P2	5	-0.013982	-0.10839	0.91821	0.99304	-0.026095	-0.2496	0.77928	0.96996	-0.37363	-1.6314	0.00077942	0.13333	-0.137902	-0.66313
PDE8A-P2	5	-0.16585	-2.157	0.11725	0.66685	-0.16458	-2.0297	0.074873	0.53103	-0.083047	-0.87173	0.40832	0.88748	-0.137826	-1.68614
ASUN-P1P2	5	-0.3287	-2.0146	0.0033125	0.12143	-0.025648	-0.38736	0.78356	0.97055	-0.058959	-0.96892	0.56065	0.92807	-0.137769	-1.12363
ATG9B-P1P2	5	-0.15829	-1.6577	0.13401	0.69435	-0.083078	-1.0892	0.35678	0.84939	-0.17191	-1.5032	0.091095	0.63932	-0.137759	-1.4167
CAPN9-P1P2	5	-0.1892	-2.1286	0.076627	0.59066	0.023325	0.46198	0.77338	0.96834	-0.24739	-1.0804	0.019145	0.40895	-0.137755	-0.915673
SFMBT2-P2	5	-0.29645	-0.79068	0.0069661	0.19972	0.0075814	0.029852	0.91383	0.99037	-0.12414	-0.79328	0.21483	0.78014	-0.13767	-0.518036
ALS2CR11-P1P2	5	-0.068194	-0.33104	0.5114	0.92371	-0.12559	-0.75971	0.16611	0.69056	-0.21871	-2.0966	0.03561	0.47809	-0.137498	-1.06245
ATP10A-P1P2	5	0.017579	0.068965	0.82205	0.97885	-0.058976	-0.89742	0.51247	0.91434	-0.37082	-1.761	0.00082814	0.13934	-0.137406	-0.863152
MANSC4-P1P2	5	-0.42484	-1.2858	0.00024357	0.019011	-0.042216	-0.13098	0.64215	0.94653	0.055008	0.306	0.52976	0.91868	-0.137349	-0.37026
GEM-P1	5	-0.13684	-0.87789	0.19149	0.75307	-0.11669	-1.0974	0.19617	0.72065	-0.15845	-1.7257	0.11657	0.66889	-0.137327	-1.23366
FUT4-P1P2	5	-0.097723	-0.82291	0.34592	0.86276	-0.20823	-1.6605	0.0284	0.35877	-0.10579	-1.7603	0.28951	0.8368	-0.137248	-1.41457
CHRNA2-P1P2	5	-0.031443	-0.76167	0.77523	0.97418	-0.35432	-2.2264	0.00053585	0.028571	-0.025964	-0.35786	0.81625	0.9802	-0.137242	-1.11531
FGF23-P1P2	5	-0.03105	-0.51253	0.77884	0.97578	-0.30869	-1.8843	0.0021921	0.078632	-0.071448	-1.0137	0.47681	0.90196	-0.137063	-1.13684
CPSF4-P1P2	5	-0.3278	-2.2959	0.0035074	0.12654	-0.018177	-0.2224	0.84923	0.98179	-0.064982	-0.89904	0.51841	0.9152	-0.136986	-1.13911
PTCD2-P1P2	5	-0.26368	-1.8699	0.015394	0.30326	-0.064801	-1.0022	0.47243	0.89939	-0.082283	-0.80725	0.41241	0.88891	-0.136921	-1.22645
ELMO2-P1P2	5	-0.22727	-0.7521	0.035853	0.44851	0.029076	0.072602	0.72282	0.95451	-0.21252	-0.69151	0.040335	0.49552	-0.136905	-0.457003
TRAF3IP2-P1P2	5	-0.41572	-1.097	0.00043843	0.029316	0.0066161	0.059454	0.92303	0.99157	-0.001261	-0.021465	0.97696	0.99608	-0.136788	-0.353004
RBM38-P1P2	5	-0.045011	-0.52699	0.6704	0.95742	-0.13427	-1.4767	0.13937	0.65031	-0.23102	-1.9656	0.026793	0.43444	-0.136767	-1.3231
P2RY11-P1P2	5	-0.3162	-1.0276	0.0041407	0.13776	0.016611	0.0421	0.83408	0.97988	-0.11069	-0.2792	0.26729	0.81828	-0.13676	-0.421567
MS4A13-P1P2	5	-0.24073	-1.6439	0.026939	0.39109	-0.15681	-0.98268	0.087977	0.56114	-0.012177	-0.080788	0.9317	0.9931	-0.136572	-0.902456
FAM174B-P1P2	5	-0.0004513	-0.0027602	0.97009	0.9967	-0.15974	-0.9475	0.082473	0.54968	-0.24938	-1.4636	0.018122	0.40042	-0.136524	-0.80462
DUSP12-P1P2	5	-0.052546	-0.63184	0.61579	0.94796	-0.1989	-1.5245	0.035561	0.39869	-0.15808	-1.1268	0.11721	0.66889	-0.136509	-1.09438
MTUS2-P1P2	5	-0.065907	-1.1678	0.52786	0.92975	-0.25786	-1.1646	0.0084275	0.18764	-0.085272	-0.52324	0.39531	0.8816	-0.136346	-0.95188
GARS-P1P2	5	-0.087131	-1.2762	0.40067	0.88627	-0.1253	-1.5244	0.16699	0.69068	-0.19601	-2.192	0.057677	0.56134	-0.136147	-1.6642
SLC22A7-P1P2	5	-0.026527	-0.1168	0.81498	0.97776	-0.34117	-0.8801	0.00073071	0.036408	-0.040646	-0.12868	0.69666	0.9589	-0.136114	-0.375193
ALDH1A3-P1	5	-0.20556	-1.6675	0.055485	0.53274	-0.16381	-1.5995	0.07614	0.53304	-0.038788	-0.52361	0.71103	0.96318	-0.136053	-1.26354
C10orf67-P1P2	5	-0.088534	-0.28507	0.39278	0.8829	-0.15975	-1.4481	0.082424	0.54968	-0.15983	-0.43268	0.11384	0.66809	-0.136038	-0.72195
RHOF-P1P2	5	-0.17217	-1.5832	0.10527	0.64373	-0.013428	-0.25217	0.89361	0.98964	-0.22242	-2.0753	0.032736	0.46409	-0.136006	-1.30356
CST11-P1P2	5	-0.21946	-0.88085	0.042868	0.48512	0.040631	0.56894	0.62651	0.94189	-0.22901	-0.8291	0.027767	0.43988	-0.135946	-0.380337
AGPAT4-P1P2	5	-0.028731	-0.57777	0.7972	0.97721	-0.10637	-1.4877	0.23792	0.76388	-0.27236	-1.3129	0.010133	0.34244	-0.13582	-1.12612
STK35-P1P2	5	-0.27989	-1.9455	0.01023	0.24055	-0.0745	-1.2901	0.41056	0.87601	-0.052999	-0.93891	0.60649	0.94069	-0.135796	-1.3915
TNIP1-P1	5	-0.1774	-0.74148	0.096259	0.62888	-0.20463	-1.7573	0.0303	0.37046	-0.025004	-0.61904	0.82366	0.98064	-0.135678	-1.03927
PTS-P1P2	5	-0.045603	-0.80466	0.66611	0.95577	-0.085064	-0.6581	0.34587	0.84571	-0.27632	-1.6635	0.0094018	0.34244	-0.135662	-1.04209
MRPL50-P1P2	5	-0.12163	-1.8535	0.24337	0.80444	-0.13319	-1.7314	0.14239	0.65435	-0.15216	-2.1177	0.13031	0.68822	-0.13566	-1.90087
PXN-P1P2	5	-0.062543	-0.55205	0.54881	0.93502	-0.24471	-1.8662	0.011448	0.22107	-0.099602	-1.1968	0.31981	0.84926	-0.135618	-1.20502
TMEM184A-P2	5	-0.065122	-0.34101	0.53322	0.93125	-0.38182	-2.3621	0.00019486	0.01476	0.040233	0.40498	0.63976	0.94731	-0.13557	-0.766043
NOTCH4-P1	5	-0.14178	-2.116	0.17664	0.7355	-0.099861	-1.4284	0.26773	0.78656	-0.16454	-2.0905	0.10439	0.65736	-0.135394	-1.8783
SMIM7-P1P2	5	0.016773	0.15662	0.82867	0.97954	-0.10989	-0.77307	0.22306	0.75214	-0.31297	-2.0124	0.0042868	0.2973	-0.135362	-0.876283
ABCG5-P1P2	5	-0.034866	-0.26821	0.7501	0.97063	-0.08332	-1.0308	0.35532	0.84939	-0.28775	-2.268	0.0075019	0.33333	-0.135312	-1.189
ABCA4-P1P2	5	-0.1262	-1.4739	0.22637	0.79206	-0.07438	-1.3331	0.41144	0.87714	-0.20507	-1.2333	0.047204	0.5252	-0.135217	-1.34677
EFTUD1-P1P2	5	0.013967	0.13258	0.85176	0.98275	-0.34371	-2.2244	0.000682	0.034653	-0.075763	-0.78778	0.45046	0.89785	-0.135169	-0.959867
FUBP1-P1P2	5	-0.17874	-2.164	0.094018	0.62577	-0.055703	-0.94662	0.53741	0.9209	-0.17078	-1.2734	0.093141	0.64312	-0.135074	-1.46134
ZNF445-P1P2	5	-0.080657	-1.0024	0.43735	0.90154	-0.15066	-1.3432	0.099864	0.58587	-0.17342	-1.6903	0.088708	0.63684	-0.134912	-1.3453
BCL6-P1P2	5	-0.12791	-1.0363	0.2197	0.78507	-0.22711	-1.883	0.017732	0.28327	-0.049327	-0.51642	0.63197	0.94514	-0.134782	-1.14524
BIRC6-P1P2	5	-0.15581	-0.67301	0.13991	0.69963	0.034296	0.50784	0.67829	0.94924	-0.28281	-2.2132	0.0081352	0.33333	-0.134775	-0.79279
APOA2-P1P2	5	-0.05972	-1.257	0.56776	0.93798	-0.26266	-1.5488	0.0073558	0.17376	-0.081933	-0.60815	0.41426	0.88909	-0.134771	-1.13798
PAPL-P1P2	5	-0.11805	-0.91928	0.25663	0.81383	-0.20949	-1.1187	0.027767	0.3567	-0.076761	-0.44187	0.44481	0.89767	-0.134767	-0.826617
C4orf40-P1P2	5	-0.036294	-0.44649	0.73914	0.9676	-0.074784	-0.38397	0.409	0.87559	-0.29318	-1.9351	0.0065764	0.31925	-0.134753	-0.921853
PHLDA1-P1P2	5	-0.20852	-2.1601	0.052903	0.52388	-0.089978	-0.80547	0.3199	0.82802	-0.10567	-1.0682	0.29014	0.83688	-0.134723	-1.34459
LOC100652824-P1P2	5	-0.12569	-1.31	0.22852	0.79347	-0.26268	-1.299	0.0073558	0.17376	-0.015676	-0.74893	0.90247	0.98967	-0.134682	-1.11931
TERT-P1P2	5	0.001962	0.025866	0.94958	0.9956	-0.24387	-1.2014	0.011643	0.22336	-0.16202	-1.8917	0.11058	0.66657	-0.134643	-1.02241
CRNN-P1P2	5	-0.060679	-0.43055	0.56045	0.93712	-0.084411	-1.7784	0.34952	0.84681	-0.25883	-1.7455	0.014078	0.36307	-0.13464	-1.31815
IRAK3-P1P2	5	-0.18634	-1.3791	0.081352	0.59872	-0.11203	-1.1838	0.21458	0.74283	-0.10554	-1.2537	0.29072	0.83688	-0.134637	-1.2722
FOXK2-P1P2	5	-0.12025	-1.5927	0.2483	0.80888	-0.22005	-1.3817	0.021678	0.31338	-0.063579	-1.0005	0.52869	0.9185	-0.134626	-1.32497
MS4A6E-P1P2	5	-0.1872	-1.4185	0.079988	0.59466	-0.086193	-1.5574	0.33939	0.84061	-0.13024	-1.7708	0.19271	0.75693	-0.134544	-1.58223
FGF11-P2	5	-0.24974	-0.98561	0.021483	0.34988	0.060125	0.47613	0.47574	0.90183	-0.2136	-2.0345	0.039653	0.49552	-0.134405	-0.847993
PNKP-P1P2	5	-0.25631	-1.0822	0.018316	0.32734	-0.028698	-0.74516	0.75536	0.963	-0.118	-1.6448	0.23811	0.79665	-0.134336	-1.15739
SPOCK3-P1P2	5	-0.16668	-0.88652	0.11531	0.66387	-0.027922	-0.42327	0.76228	0.96492	-0.20787	-1.4644	0.044427	0.51642	-0.134157	-0.92473
ZSCAN29-P1P2	5	-0.1612	-1.1353	0.12753	0.68683	-0.11355	-1.5146	0.20815	0.73482	-0.12761	-1.9695	0.20226	0.7672	-0.13412	-1.5398
GBAS-P1P2	5	-0.19254	-1.4214	0.07161	0.57837	-0.12792	-1.9254	0.159	0.68104	-0.081579	-0.80274	0.41646	0.88912	-0.134013	-1.38318
BRS3-P1P2	5	-0.18968	-1.7708	0.075994	0.5895	-0.061429	-1.0639	0.4963	0.90892	-0.15085	-1.0629	0.1327	0.69084	-0.133986	-1.2992
TEX38-P1P2	5	-0.3414	-0.94385	0.0024357	0.10288	-0.0020119	-0.017886	0.99717	1	-0.058299	-0.21559	0.56557	0.92964	-0.133904	-0.392442
MTA1-P1P2	5	-0.2843	-2.0164	0.0094505	0.23261	-0.068256	-1.2439	0.45046	0.8906	-0.049104	-1.1981	0.63421	0.94622	-0.133887	-1.48613
RBFOX2-P2	5	0.019284	0.18959	0.80836	0.97721	-0.25197	-1.7413	0.0096454	0.20142	-0.16895	-1.549	0.0966	0.64693	-0.133879	-1.03357
POP7-P1P2	5	-0.061877	-0.72549	0.55329	0.93661	-0.23154	-1.9159	0.016027	0.26792	-0.10819	-1.0258	0.2786	0.82668	-0.133869	-1.2224
SOGA3-P1P2	5	-0.10911	-0.32772	0.29389	0.83936	0.10931	0.29386	0.2046	0.73112	-0.40174	-1.0487	0.00048714	0.11765	-0.133847	-0.360853
NPBWR2-P1P2	5	-0.040137	-0.20402	0.70679	0.95973	-0.22045	-1.4355	0.021532	0.31281	-0.14095	-1.6095	0.15973	0.72647	-0.133846	-1.08301
C22orf15-P1P2	5	-0.1586	-0.65096	0.13309	0.69235	-0.054066	-0.61433	0.55022	0.92298	-0.18838	-1.2618	0.067274	0.58495	-0.133682	-0.842363
NSUN2-P1P2	5	-0.20039	-1.7351	0.060844	0.547	-0.1135	-1.4283	0.2084	0.73515	-0.087073	-0.64034	0.38689	0.88004	-0.133654	-1.26791
TDRD10-P1P2	5	-0.23384	-1.5708	0.031226	0.42338	-0.11119	-0.74612	0.21848	0.74862	-0.055619	-0.54979	0.58481	0.93311	-0.13355	-0.95557
NOL9-P1P2	5	-0.15959	-1.1692	0.13085	0.68889	-0.085713	-1.5413	0.34173	0.84254	-0.15525	-1.3464	0.12339	0.67861	-0.133518	-1.3523
YES1-P1P2	5	0.073871	0.58825	0.42235	0.89531	-0.21834	-1.7722	0.022652	0.3218	-0.25604	-2.2116	0.01515	0.3741	-0.133503	-1.13185
NOL11-P1P2	5	-0.0029919	-0.023345	0.99099	0.99917	-0.24736	-1.6706	0.010717	0.21277	-0.14988	-1.3629	0.13513	0.69417	-0.133411	-1.01895
NEK1-P1P2	5	-0.10772	-0.78004	0.29993	0.84305	-0.0026872	-0.01795	0.99104	0.9998	-0.28969	-1.6814	0.0073071	0.33189	-0.133366	-0.826463
HOXB2-P1P2	5	-0.13066	-1.4381	0.20996	0.77326	-0.25609	-2.3624	0.0089147	0.19614	-0.013344	-0.20567	0.92177	0.99141	-0.133365	-1.33539
EFHB-P1P2	5	-0.091878	-1.5734	0.37563	0.87521	-0.040546	-1.2725	0.65588	0.9483	-0.26764	-1.6516	0.011448	0.34726	-0.133355	-1.49917
PPP5C-P1P2	5	-0.10006	-1.2273	0.33403	0.85895	-0.053695	-0.80488	0.55242	0.92375	-0.24626	-1.6322	0.019632	0.41131	-0.133338	-1.22146
ADAMTS8-P1P2	5	-0.11634	-1.3875	0.2631	0.81759	-0.082003	-1.5155	0.36336	0.85394	-0.20167	-1.861	0.051052	0.53716	-0.133338	-1.588
CRYAA-P1	5	0.035677	0.53943	0.68209	0.95762	-0.16591	-2.2002	0.072681	0.52589	-0.26977	-1.7755	0.010814	0.34312	-0.133334	-1.14542
CD93-P1P2	5	-0.13827	-1.4358	0.18769	0.74883	-0.053743	-1.0245	0.55227	0.92375	-0.20796	-1.4492	0.04433	0.51587	-0.133324	-1.30317
NPR2-P1P2	5	-0.11077	-0.8321	0.28688	0.83698	-0.12238	-1.1184	0.17576	0.69505	-0.16681	-1.6811	0.099766	0.64873	-0.13332	-1.21053
CCDC169-P1P2	5	-0.27735	-1.1412	0.011009	0.25223	-0.11878	-1.7344	0.18838	0.71127	-0.003782	-0.036682	0.99859	0.99985	-0.133304	-0.970761
FAM69B-P1P2	5	-0.40939	-1.9173	0.00043843	0.029316	0.0072955	0.035288	0.91597	0.99037	0.0022922	0.024494	0.94724	0.99372	-0.133267	-0.619173
UBE2Q1-P1P2	5	-0.066346	-0.54213	0.52475	0.92838	-0.11764	-0.9417	0.19281	0.71765	-0.21491	-1.2841	0.038728	0.4941	-0.132965	-0.922643
CATSPER3-P1P2	5	-0.24232	-2.1429	0.026159	0.38773	-0.16427	-1.6213	0.075409	0.5323	0.0082211	0.15705	0.89692	0.989	-0.13279	-1.20238
SERPINI1-P1P2	5	-0.058461	-1.0861	0.57424	0.93864	-0.29362	-1.5668	0.0031664	0.10078	-0.045909	-0.35082	0.6572	0.95056	-0.132663	-1.00124
SEMA6B-P1P2	5	-0.04694	-0.47179	0.65584	0.95463	-0.29449	-2.1118	0.0031664	0.10078	-0.056539	-0.47764	0.57848	0.93202	-0.132656	-1.02041
SLC6A15-P1P2	5	-0.26167	-1.7113	0.016124	0.30776	-0.026757	-0.52649	0.77304	0.96834	-0.1091	-0.6149	0.27484	0.82452	-0.132509	-0.950897
GMEB1-P1P2	5	-0.19082	-2.1272	0.074289	0.58564	-0.07189	-0.77871	0.42654	0.88337	-0.13479	-1.4531	0.17844	0.74816	-0.1325	-1.453
VAC14-P1P2	5	-0.11245	-1.1631	0.27996	0.83025	-0.10339	-1.8266	0.25127	0.77297	-0.18162	-1.6093	0.076091	0.60853	-0.132487	-1.533
S100A2-P1P2	5	-0.2337	-1.5621	0.031323	0.42414	0.0199	0.25248	0.80402	0.97409	-0.18326	-1.0926	0.073655	0.6048	-0.132353	-0.80074
SGSM2-P1P2	5	-0.0099178	-0.14062	0.95158	0.9956	-0.20458	-1.1535	0.030398	0.37077	-0.18249	-1.0457	0.075068	0.60853	-0.132329	-0.77994
DGKD-P1P2	5	-0.25617	-2.1019	0.018414	0.32734	-0.035172	-0.58268	0.69831	0.95199	-0.10556	-1.3863	0.29072	0.83688	-0.132301	-1.35696
MAPKAPK2-P1P2	5	-0.090733	-1.3094	0.38172	0.87813	-0.23237	-1.9989	0.015881	0.26678	-0.073321	-1.2427	0.46444	0.89912	-0.132141	-1.517
C8orf37-P1P2	5	0.041794	0.3888	0.63767	0.94952	-0.055705	-0.82292	0.53741	0.9209	-0.38243	-2.0789	0.00063328	0.12621	-0.132114	-0.837673
MEPE-P1P2	5	-0.30139	-1.2653	0.0060892	0.18275	-0.1826	-0.78404	0.051832	0.46345	0.088078	0.71902	0.32979	0.85491	-0.131971	-0.44344
C9orf37-P1P2	5	0.084248	0.66847	0.3617	0.86883	-0.16467	-0.91919	0.074678	0.53063	-0.31544	-1.3172	0.0039945	0.2973	-0.131954	-0.52264
OR2AK2-ENST00000366480.3	5	-0.20609	-1.8545	0.055047	0.53208	-0.13261	-1.1546	0.14449	0.6597	-0.057071	-0.48195	0.57443	0.93173	-0.131924	-1.16368
RND3-P1P2	5	-0.043351	-1.3271	0.68229	0.95762	-0.1323	-1.6778	0.14556	0.66179	-0.21961	-2.0749	0.034587	0.47523	-0.131754	-1.69327
HADH-P1P2	5	-0.15776	-1.4895	0.13479	0.6947	-0.10813	-1.9812	0.23056	0.75859	-0.12937	-0.88774	0.19632	0.76238	-0.131753	-1.45281
EPS8L2-P1P2	5	-0.01207	-0.21473	0.93428	0.9956	-0.12406	-1.2893	0.1705	0.69154	-0.25908	-1.6328	0.013932	0.36157	-0.131737	-1.04561
GFI1B-P1P2	5	-0.11015	-0.52535	0.28907	0.83799	-0.12206	-0.99076	0.17698	0.69745	-0.1627	-0.5374	0.10878	0.66479	-0.131637	-0.684503
AKR1B10-P1P2	5	0.15811	0.77852	0.096697	0.62888	-0.4304	-1.512	0	0	-0.12254	-1.5987	0.22067	0.78401	-0.13161	-0.777393
TMEM43-P1P2	5	-0.041674	-0.24802	0.69559	0.95881	-0.19652	-1.793	0.037364	0.40711	-0.15631	-0.41549	0.12101	0.67381	-0.131501	-0.818837
PACRGL-P1P2	5	-0.17874	-0.7866	0.094018	0.62577	-0.098342	-0.24851	0.27582	0.79333	-0.11732	-0.31303	0.2406	0.79842	-0.131467	-0.44938
SPNS1-P1P2	5	-0.089857	-0.64359	0.38659	0.88008	-0.25899	-1.1976	0.0081839	0.18361	-0.045265	-0.5674	0.66222	0.95098	-0.131371	-0.802863
COMMD8-P1P2	5	-0.21781	-1.5419	0.044232	0.49294	-0.20452	-1.5226	0.030446	0.37092	0.028311	0.16676	0.7348	0.9663	-0.13134	-0.965913
ADAMTS16-P2	5	-0.16154	-1.5034	0.12666	0.68475	0.012548	0.22979	0.87144	0.98589	-0.24451	-2.2925	0.020265	0.41131	-0.131167	-1.1887
PAX9-P1	5	-0.19105	-1.5771	0.073996	0.58507	-0.15042	-1.0801	0.1002	0.58587	-0.051976	-1.1477	0.61409	0.94069	-0.131149	-1.2683
RRAS-P1P2	5	-0.058177	-0.5755	0.57585	0.93864	-0.18562	-1.82	0.049201	0.45805	-0.14923	-1.2902	0.13698	0.69725	-0.131009	-1.22857
FGA-P1P2	5	-0.11454	-1.1331	0.2708	0.82246	-0.14293	-1.576	0.11623	0.61268	-0.1352	-0.95189	0.17742	0.74816	-0.13089	-1.22033
CBLN1-P1P2	5	-0.17529	-0.93259	0.098792	0.62985	-0.19813	-0.92382	0.036097	0.40076	-0.019245	-0.1123	0.87232	0.98623	-0.130888	-0.656237
ANO2-P1P2	5	-0.22033	-0.9217	0.042332	0.48278	0.13373	1.5016	0.12242	0.62655	-0.30602	-1.563	0.004774	0.29969	-0.130873	-0.3277
SNTB2-P1P2	5	-0.34873	-1.7842	0.0018998	0.085526	0.087384	1.0897	0.30631	0.81726	-0.13127	-1.1343	0.1894	0.75569	-0.130872	-0.6096
TMX3-P1P2	5	-0.050856	-0.962	0.62768	0.94892	-0.15157	-1.4549	0.098012	0.5842	-0.19012	-2.1389	0.064936	0.57649	-0.130849	-1.5186
ALLC-P1P2	5	-0.21373	-0.84652	0.048227	0.50898	-0.095834	-0.80209	0.28912	0.80737	-0.08249	-0.46387	0.41134	0.88819	-0.130685	-0.70416
ZNF253-P1P2	5	-0.094055	-1.1864	0.36399	0.87046	-0.1619	-2.0482	0.078819	0.54067	-0.1359	-1.5787	0.17483	0.74425	-0.130618	-1.60443
LRRC3-P1P2	5	-0.17286	-0.52908	0.10425	0.64245	-0.10972	-1.2747	0.22413	0.75338	-0.10923	-0.72907	0.27431	0.82452	-0.130603	-0.844283
ZNF132-P1P2	5	-0.28332	-1.0553	0.0096941	0.23412	-0.10802	-0.5406	0.23115	0.75859	-0.00016307	-0.0030427	0.96824	0.99608	-0.130501	-0.532981
IRX3-P1P2	5	-0.044719	-0.61165	0.67254	0.95762	-0.14881	-1.5981	0.10284	0.58761	-0.19785	-1.7759	0.055436	0.55485	-0.13046	-1.32855
DCTD-P1P2	5	-0.023029	-0.27637	0.84343	0.98124	0.091801	1.5971	0.28366	0.80204	-0.46001	-2.2259	9.7428e-05	0.051282	-0.130413	-0.301723
GTSF1-P1P2	5	-0.015172	-0.10563	0.90827	0.99208	-0.23008	-1.9648	0.016563	0.27486	-0.14594	-1.2604	0.14629	0.71219	-0.130397	-1.11028
C16orf96-P1P2	5	-0.2336	-1.3705	0.031372	0.42434	-0.14712	-1.9162	0.10649	0.59434	-0.010458	-0.11137	0.94564	0.99372	-0.130393	-1.13269
IPO13-P1P2	5	-0.067817	-0.83479	0.51437	0.92444	-0.24534	-1.3523	0.011204	0.21801	-0.078009	-1.1718	0.43638	0.89466	-0.130389	-1.11963
GALNT11-P1P2	5	-0.13115	-0.83921	0.2084	0.77234	-0.19221	-1.1718	0.04204	0.42702	-0.067597	-0.89284	0.50102	0.9087	-0.130319	-0.96795
LIPK-ENST00000404190.1	5	-0.13668	-1.765	0.19218	0.75372	-0.10494	-1.4066	0.24391	0.76899	-0.14932	-1.6656	0.13684	0.69702	-0.130313	-1.6124
MAT2B-P1	5	-0.017981	-0.85036	0.88484	0.98858	-0.19031	-1.9441	0.04394	0.43491	-0.18258	-1.2685	0.074776	0.60853	-0.13029	-1.35432
RALB-P1P2	5	-0.19309	-0.68092	0.071074	0.57759	-0.082524	-1.1238	0.36058	0.85229	-0.1152	-0.92415	0.24849	0.80192	-0.130271	-0.909623
COL5A3-P1P2	5	-0.17039	-1.2958	0.10863	0.64996	-0.08086	-0.67076	0.36989	0.85735	-0.13949	-0.91689	0.16383	0.72751	-0.130247	-0.96115
MEIS3-P2	5	-0.049245	-0.89977	0.63825	0.94952	-0.057351	-0.51392	0.52514	0.91776	-0.28389	-1.8929	0.0080378	0.33333	-0.130162	-1.1022
CAMSAP3-P1P2	5	-0.17919	-1.5781	0.093336	0.62451	-0.21851	-1.3039	0.022652	0.3218	0.0075746	0.062723	0.90213	0.98967	-0.130042	-0.939759
PIWIL1-P1P2	5	0.02262	0.47296	0.78371	0.97721	-0.2273	-1.2525	0.017732	0.28327	-0.18524	-2.0879	0.070976	0.5951	-0.129973	-0.955813
KLHL40-P1P2	5	-0.066437	-1.1784	0.52416	0.92838	-0.024487	-0.33435	0.79389	0.97204	-0.29897	-2.3249	0.0056995	0.31367	-0.129965	-1.27922
FRA10AC1-P1P2	5	-0.38128	-0.71025	0.00087685	0.049046	-0.10262	-0.25422	0.25438	0.77534	0.094219	0.40373	0.29896	0.84234	-0.129894	-0.186913
DNAH12-P1P2	5	-0.092682	-0.70678	0.37135	0.87496	-0.17862	-1.5704	0.056752	0.48101	-0.11824	-1.5717	0.23733	0.79665	-0.129847	-1.28296
KCP-P1	5	-0.057271	-0.44394	0.58218	0.94065	-0.24211	-1.2982	0.01213	0.22886	-0.089971	-1.4857	0.37086	0.87335	-0.129784	-1.07595
OTUD3-P1P2	5	-0.3228	-1.4184	0.0038484	0.13255	0.11736	0.68017	0.17488	0.69412	-0.18387	-1.2727	0.072779	0.60145	-0.12977	-0.67031
MGST2-P1P2	5	-0.17143	-1.4451	0.10683	0.64843	-0.079071	-0.88938	0.38172	0.86339	-0.13877	-0.9283	0.16626	0.73146	-0.129757	-1.08759
CKMT1A-ENST00000413453.2	5	-0.090849	-0.93275	0.38114	0.87813	-0.2	-1.4286	0.034441	0.39475	-0.098406	-1.12	0.3256	0.85299	-0.129752	-1.16045
GTF2H5-P1P2	5	-0.20719	-1.8358	0.054072	0.52857	-0.057411	-1.4479	0.52475	0.91763	-0.12464	-0.93778	0.21283	0.77962	-0.129747	-1.40716
LOC554223-P1P2	5	0.0073874	0.18955	0.90549	0.99208	-0.01135	-0.12904	0.9129	0.99037	-0.38503	-1.6099	0.00058457	0.12371	-0.129664	-0.516463
CALN1-P1	5	-0.090976	-0.99626	0.38026	0.87797	-0.0045411	-0.092645	0.97579	0.9991	-0.29335	-1.6578	0.0065277	0.31925	-0.129622	-0.915568
PCYOX1L-P1P2	5	-0.21828	-1.699	0.044037	0.49293	-0.0089988	-0.13005	0.93312	0.99305	-0.16155	-1.1985	0.11131	0.66657	-0.12961	-1.00918
MKL2-ENST00000571589.1_ENST00000574045.1	5	-0.1697	-1.514	0.11004	0.65337	-0.22	-1.7604	0.021678	0.31338	0.00099459	0.013053	0.9585	0.9959	-0.129568	-1.08712
JMJD1C-P1P2	5	-0.17001	-1.3985	0.10936	0.65129	-0.037789	-0.60787	0.67703	0.94924	-0.1804	-1.5758	0.077553	0.61207	-0.1294	-1.19406
HSPE1-P1P2	5	-0.062378	-1.3117	0.55008	0.93532	-0.22475	-2.2627	0.019096	0.29474	-0.10084	-1.9868	0.31367	0.84824	-0.129323	-1.85373
CUL4A-P1P2	5	-0.29937	-1.8862	0.006479	0.19054	-0.19461	-1.6803	0.039263	0.41632	0.10605	1.0798	0.24474	0.79892	-0.12931	-0.8289
TEX28-P1P2	5	-0.2058	-2.014	0.055339	0.53208	-0.1307	-1.3187	0.15062	0.67217	-0.051171	-0.65131	0.6195	0.94152	-0.129224	-1.328
IL12RB2-P1P2	5	-0.19242	-1.0746	0.071804	0.57837	-0.035581	-0.56733	0.69559	0.95184	-0.15964	-1.6302	0.11448	0.66883	-0.129214	-1.09071
LRRC18-P1P2	5	-0.041531	-0.30511	0.69661	0.95881	-0.36978	-1.2827	0.00038971	0.02346	0.024012	0.15193	0.76953	0.97178	-0.1291	-0.478627
INADL-P1P2	5	-0.37463	-2.173	0.0011691	0.062176	-0.050153	-0.57965	0.57911	0.93047	0.037523	0.36887	0.66056	0.95068	-0.129087	-0.794593
EHF-P1P2	5	0.056311	0.4392	0.53313	0.93125	-0.23584	-1.0647	0.014419	0.25127	-0.20745	-1.5827	0.044866	0.51765	-0.128993	-0.736067
DSC1-P1P2	5	-0.31613	-1.4824	0.0041407	0.13776	-0.13133	-0.75905	0.14902	0.66966	0.060518	0.98793	0.49148	0.90663	-0.128981	-0.41784
AAGAB-P1P2	5	-0.10268	-0.66732	0.32331	0.85291	-0.2685	-0.98198	0.006479	0.16259	-0.015575	-0.14303	0.90321	0.98967	-0.128918	-0.597443
DZANK1-P1P2	5	-0.17912	-1.8589	0.093433	0.62476	-0.16014	-1.2038	0.081547	0.54617	-0.047481	-0.84297	0.64551	0.94795	-0.128914	-1.30189
UGT3A1-P1P2	5	-0.15687	-1.0619	0.13718	0.69576	-0.036486	-0.5398	0.68838	0.95125	-0.19331	-1.5256	0.060698	0.56473	-0.128889	-1.04243
CYP1A1-P1P2	5	-0.068221	-1.1018	0.51111	0.92335	-0.063052	-0.57044	0.48456	0.9051	-0.25518	-1.867	0.015442	0.37426	-0.128818	-1.17975
DNAAF1-P1P2	5	-0.21806	-1.9005	0.044135	0.49293	-0.0063921	-0.062148	0.95859	0.99739	-0.16197	-1.0726	0.11082	0.66657	-0.128807	-1.01175
E2F5-P1P2	5	0.012079	0.23128	0.86701	0.98631	-0.16301	-1.318	0.077309	0.53698	-0.23527	-1.3869	0.024454	0.42723	-0.128734	-0.82454
KNCN-P1P2	5	-0.21547	-0.57728	0.046814	0.50803	-0.2035	-0.54907	0.03108	0.37332	0.03337	0.09773	0.6949	0.9589	-0.128533	-0.342873
ESM1-P1P2	5	-0.21684	-1.8096	0.045207	0.49732	-0.11568	-1.3177	0.20021	0.72543	-0.052928	-0.39069	0.60702	0.94069	-0.128483	-1.17266
NPHP4-P1P2	5	-0.036218	-0.37926	0.74016	0.96781	-0.084904	-0.51135	0.34679	0.84572	-0.26401	-1.4705	0.012325	0.35237	-0.128377	-0.787037
ANPEP-P2	5	-0.20306	-1.879	0.058311	0.54533	-0.05176	-0.62635	0.56727	0.92752	-0.13018	-1.3662	0.19281	0.75693	-0.128333	-1.29052
LIN37-P1P2	5	-0.1411	-1.6241	0.17912	0.7406	-0.099608	-2.0313	0.26895	0.7874	-0.14407	-1.7698	0.15048	0.71604	-0.128259	-1.8084
PRAMEF6-ENST00000355096.2	5	-0.17088	-0.98906	0.1078	0.64883	0.037268	0.43401	0.65364	0.94804	-0.25105	-2.281	0.017293	0.3914	-0.128221	-0.94535
ZNF296-P1P2	5	-0.14335	-1.939	0.17196	0.73106	-0.15474	-1.6034	0.091923	0.56885	-0.086509	-1.0663	0.38937	0.88004	-0.1282	-1.53623
IMPDH1-P2	5	-0.19913	-1.8282	0.062841	0.55223	-0.084727	-1.1402	0.34772	0.84583	-0.10069	-0.97696	0.31425	0.84824	-0.128182	-1.31512
NOC3L-P1P2	5	-0.13692	-1.9084	0.1914	0.75307	-0.1227	-1.6467	0.17483	0.69412	-0.12487	-1.437	0.21205	0.77859	-0.128163	-1.66403
STOX2-P2	5	-0.13666	-1.3178	0.19218	0.75372	-0.10149	-1.9479	0.26038	0.77982	-0.14625	-1.205	0.1457	0.71219	-0.128133	-1.49023
RPS4Y2-P1P2	5	-0.056827	-0.66716	0.5853	0.94206	-0.28082	-2.2997	0.0046278	0.12996	-0.046653	-1.1134	0.65165	0.94824	-0.1281	-1.36009
ING1-P2	5	-0.16029	-0.83652	0.12904	0.68752	0.03254	0.19644	0.69393	0.95184	-0.25617	-1.5276	0.01515	0.3741	-0.127973	-0.72256
STK11IP-P1P2	5	-0.091185	-1.0086	0.37934	0.87731	-0.075322	-0.78961	0.40574	0.87428	-0.21739	-1.6816	0.03673	0.48489	-0.127966	-1.15994
NMUR1-P1P2	5	0.022828	0.062298	0.78186	0.9764	-0.28195	-1.9876	0.004433	0.12674	-0.12455	-0.36742	0.21337	0.78014	-0.127891	-0.764241
EFCAB9-P1P2	5	-0.097629	-0.30055	0.34611	0.86276	-0.21464	-0.65634	0.024601	0.33577	-0.071201	-0.17673	0.47832	0.90196	-0.127823	-0.377873
HMGB1-P1	5	-0.079428	-0.88577	0.44451	0.9049	0.08068	1.2402	0.34343	0.84472	-0.38439	-1.8991	0.00063328	0.12621	-0.127713	-0.51489
CCDC7-P1P2	5	-0.11533	-1.2633	0.2671	0.82124	-0.19387	-1.9436	0.040238	0.42121	-0.073754	-1.189	0.46191	0.89912	-0.127651	-1.4653
CDS1-P1P2	5	-0.24535	-1.499	0.023919	0.36669	-0.091171	-1.3593	0.31313	0.82252	-0.0464	-1.0552	0.65311	0.94824	-0.12764	-1.3045
DFFB-P1P2	5	-0.038768	-0.70086	0.71814	0.96139	-0.36111	-2.1203	0.00053585	0.028571	0.016991	0.26382	0.82731	0.98077	-0.127629	-0.852447
AKTIP-P1P2	5	-0.091581	-0.84851	0.37714	0.87624	-0.071923	-1.386	0.42634	0.88337	-0.21928	-1.6589	0.03483	0.4754	-0.127595	-1.2978
RBM15-P1P2	5	-0.024523	-0.65675	0.83174	0.97954	-0.18789	-1.6086	0.046814	0.44865	-0.17	-1.9101	0.094602	0.6439	-0.127471	-1.39182
CHEK2-P1P2	5	-0.12942	-1.7106	0.21439	0.77971	-0.12503	-1.9902	0.16762	0.69068	-0.12796	-2.0453	0.20104	0.76669	-0.12747	-1.91537
MRPS5-P1P2	5	-0.2246	-1.5683	0.038338	0.46298	-0.08445	-1.643	0.34928	0.84677	-0.07308	-0.65259	0.46634	0.8993	-0.127377	-1.28796
ZNF770-P1P2	5	-0.28939	-2.2282	0.0081352	0.21548	-0.098014	-0.89148	0.27738	0.79459	0.0052781	0.082437	0.92211	0.99141	-0.127375	-1.01241
EGFL7-P2	5	-0.096762	-0.79251	0.3502	0.86313	-0.16549	-1.8979	0.073461	0.52632	-0.11981	-0.94626	0.23051	0.79117	-0.127354	-1.21222
CHCHD5-P1P2	5	-0.10135	-1.381	0.32926	0.85622	-0.1122	-1.3405	0.21356	0.74142	-0.16841	-1.7623	0.09733	0.64693	-0.12732	-1.4946
HPRT1-P1P2	5	0.0085006	0.081363	0.89639	0.99111	-0.20927	-1.5858	0.027864	0.35683	-0.18107	-1.4158	0.076481	0.60853	-0.12728	-0.973412
C12orf74-P1P2	5	0.064612	1.6814	0.47847	0.91516	-0.23285	-1.0042	0.015637	0.26398	-0.2134	-1.1913	0.039702	0.49552	-0.127213	-0.171367
HECTD1-P1P2	5	-0.17525	-1.9816	0.098889	0.62985	0.029467	1.0055	0.72063	0.95415	-0.23577	-1.9896	0.024357	0.42723	-0.127184	-0.988567
FLNB-P1P2	5	-0.11323	-1.4999	0.27631	0.8267	-0.15916	-1.8574	0.083398	0.55145	-0.10916	-1.3577	0.2746	0.82452	-0.127183	-1.57167
GPR146-P1	5	0.12418	0.64493	0.18467	0.74631	-0.17879	-1.7417	0.056606	0.48036	-0.3268	-1.3728	0.0026306	0.24545	-0.127137	-0.82319
PATZ1-P1	5	-0.060359	-0.44863	0.56343	0.9377	-0.25296	-1.2091	0.0096454	0.20142	-0.068009	-0.57965	0.49795	0.90814	-0.127109	-0.745793
TMEM63A-P1	5	-0.29355	-1.3241	0.0072584	0.20383	0.088783	0.47682	0.2993	0.81185	-0.17649	-1.0805	0.083885	0.62755	-0.127086	-0.642593
LAMB3-P1P2	5	-0.21516	-1.7046	0.047155	0.50803	-0.079692	-1.1367	0.37787	0.86184	-0.086209	-0.60281	0.39049	0.88004	-0.12702	-1.14804
COL20A1-P1P2	5	-0.099419	-0.35825	0.33695	0.86193	-0.053887	-0.33617	0.55105	0.92315	-0.22762	-1.2157	0.02918	0.44453	-0.126975	-0.636707
ARTN-P2	5	-0.25205	-0.78749	0.020119	0.33852	-0.15218	-0.72517	0.097038	0.58229	0.023344	0.1548	0.77499	0.97232	-0.126962	-0.45262
ADAM2-P1P2	5	-0.12497	-1.5183	0.23134	0.79603	-0.12735	-1.615	0.16046	0.68104	-0.12855	-1.5376	0.19909	0.76544	-0.126957	-1.55697
DUSP10-P1P2	5	-0.063357	-0.6917	0.54404	0.93383	-0.18205	-1.474	0.052562	0.46472	-0.13509	-1.4516	0.17756	0.74816	-0.126832	-1.20577
DPM2-P1P2	5	-0.077437	-0.5003	0.45621	0.91166	-0.16967	-1.6384	0.067615	0.51161	-0.13329	-1.197	0.18385	0.75302	-0.126799	-1.1119
C5orf47-P1P2	5	-0.20421	-1.4544	0.057093	0.54084	0.048237	1.1312	0.56459	0.92676	-0.22433	-1.6901	0.031226	0.45371	-0.126768	-0.6711
ADH1B-P1P2	5	-0.09684	-1.0328	0.34981	0.86313	0.072176	0.68212	0.39473	0.86922	-0.3555	-1.4597	0.0011691	0.16216	-0.126721	-0.60346
FAM53A-P1P2	5	0.034094	0.20916	0.69286	0.9585	-0.14791	-0.59921	0.10503	0.59367	-0.26629	-1.8487	0.011643	0.34726	-0.126702	-0.74625
TMEM89-P1P2	5	-0.10719	-1.1283	0.30203	0.84305	-0.12437	-0.8044	0.16952	0.69091	-0.14853	-1.2581	0.13854	0.69941	-0.126697	-1.0636
OR2T1-ENST00000366474.1	5	0.0018626	0.01527	0.95031	0.9956	-0.2879	-1.6725	0.0039458	0.11901	-0.094023	-0.65683	0.34952	0.86406	-0.126687	-0.771353
ZSWIM5-P1P2	5	-0.15047	-0.39772	0.15296	0.71722	-0.10349	-0.35135	0.25093	0.7725	-0.12595	-1.4257	0.20786	0.77357	-0.126637	-0.724923
PRM2-P1P2	5	-0.20327	-1.7945	0.058213	0.54467	-0.11272	-1.3412	0.21147	0.73877	-0.063902	-0.60143	0.52621	0.91838	-0.126631	-1.24571
TSPAN8-P1P2	5	-0.072586	-0.82753	0.48485	0.91516	-0.10242	-1.6669	0.25565	0.77558	-0.20477	-1.2357	0.047691	0.5262	-0.126592	-1.24338
DEFB129-P1P2	5	-0.14418	-1.2779	0.16972	0.72801	-0.2129	-1.0954	0.025867	0.34236	-0.022674	-0.21237	0.84324	0.98402	-0.126585	-0.86189
AFG3L2-P1P2	5	-0.13504	-2.0281	0.19666	0.75983	-0.22769	-2.1088	0.017634	0.28327	-0.016869	-0.16453	0.8922	0.98893	-0.126533	-1.43381
FAM20C-P1P2	5	-0.10752	-1.0348	0.30066	0.84305	-0.0084243	-0.069868	0.93818	0.9933	-0.26348	-1.3536	0.012422	0.35448	-0.126475	-0.819423
PRRC2A-P1P2	5	-0.178	-1.5356	0.095187	0.62812	-0.3041	-2.289	0.0024844	0.084577	0.10279	0.68517	0.25921	0.81324	-0.126437	-1.04648
SMAP2-P2	5	-0.16643	-1.1778	0.11584	0.6648	-0.10117	-0.66972	0.26184	0.78021	-0.11163	-0.75492	0.26315	0.8155	-0.12641	-0.86748
SGMS1-P1P2	5	-0.183	-1.7908	0.087052	0.61117	-0.036768	-0.54347	0.68599	0.95028	-0.15916	-1.8769	0.11521	0.66883	-0.126309	-1.40372
DSCR4-P1P2	5	0.042336	0.1209	0.63382	0.94922	-0.22154	-0.53024	0.021093	0.31218	-0.1997	-0.49681	0.053049	0.5445	-0.126301	-0.30205
RB1-P1P2	5	0.0093848	0.096196	0.88937	0.98884	-0.2631	-2.2045	0.0073558	0.17376	-0.12493	-1.7457	0.21186	0.77859	-0.126215	-1.28467
CCDC153-P1	5	-0.17865	-0.82046	0.094164	0.62577	-0.014682	-0.1311	0.88153	0.98804	-0.18526	-1.1287	0.070928	0.5951	-0.126197	-0.69342
IAH1-P1P2	5	-0.10643	-0.97697	0.30549	0.84444	-0.12307	-1.5116	0.17367	0.69304	-0.14909	-1.7266	0.13771	0.69929	-0.126197	-1.40506
ZBBX-P1P2	5	-0.041362	-0.41873	0.69778	0.95881	-0.11447	-1.7717	0.2046	0.73112	-0.22272	-2.1276	0.032541	0.46196	-0.126184	-1.43934
ZNF280D-P1P2	5	-0.083743	-1.8524	0.41962	0.89463	-0.066395	-1.0093	0.46259	0.89333	-0.22823	-2.28	0.028352	0.44191	-0.126123	-1.7139
ZBTB4-P1	5	-0.3103	-2.0321	0.0048227	0.15445	0.020553	0.30814	0.79837	0.97258	-0.088306	-0.96563	0.37997	0.87761	-0.126018	-0.89653
BOD1L2-P1P2	5	-0.0018585	-0.017437	0.98129	0.99832	-0.24963	-1.4014	0.010133	0.20635	-0.12639	-1.3764	0.20625	0.77084	-0.12596	-0.931746
MYF6-P1P2	5	-0.21702	-1.9543	0.044963	0.4965	-0.025271	-0.31881	0.78722	0.97081	-0.13551	-1.5353	0.1763	0.74649	-0.125934	-1.26947
SMCO2-P1P2	5	-0.19224	-0.48415	0.072389	0.58115	-0.059437	-0.95374	0.5093	0.91326	-0.12597	-0.33531	0.20762	0.7728	-0.125882	-0.591067
TUSC1-P1P2	5	-0.056223	-0.2709	0.58929	0.94251	-0.23406	-1.3844	0.014955	0.25647	-0.087337	-0.66378	0.38523	0.88004	-0.125873	-0.773027
FCGR3A-P1P2	5	-0.24348	-2.1208	0.025234	0.37949	-0.053431	-1.2962	0.55505	0.92469	-0.080411	-0.75721	0.42235	0.88912	-0.125774	-1.3914
SATB1-P1	5	-0.047034	-0.25686	0.65511	0.95463	-0.098758	-0.49871	0.27324	0.79212	-0.23131	-1.3404	0.026793	0.43444	-0.125701	-0.698657
TTC31-P1P2	5	-0.13772	-0.8639	0.1894	0.75087	-0.14669	-1.4718	0.10737	0.59552	-0.092687	-0.8017	0.35649	0.86698	-0.125699	-1.0458
PPP1R3D-P1P2	5	-0.16008	-1.0345	0.12973	0.68827	-0.086667	-0.98637	0.33744	0.83955	-0.13023	-0.55931	0.19271	0.75693	-0.125659	-0.86006
FOXD1-P1P2	5	-0.12411	-1.1562	0.23397	0.79718	-0.19364	-1.374	0.04053	0.42265	-0.059025	-0.68938	0.56006	0.92807	-0.125592	-1.07319
UCN3-P1P2	5	-0.064876	-0.22002	0.53473	0.93169	-0.13362	-0.80934	0.14108	0.6529	-0.17824	-0.47792	0.080963	0.62154	-0.125579	-0.502427
PVRIG-P1P2	5	-0.26458	-2.1239	0.015053	0.3	-0.023784	-0.37464	0.80022	0.97298	-0.088194	-1.2584	0.38041	0.87761	-0.125519	-1.25231
EML1-P1P2	5	-0.19365	-1.7747	0.070489	0.57552	-0.20497	-1.584	0.030154	0.36955	0.022154	0.7436	0.78381	0.97388	-0.125489	-0.8717
DZIP1-P1P2	5	-0.097827	-1.8571	0.34528	0.86276	-0.046411	-0.97784	0.60956	0.93758	-0.23215	-1.8798	0.0265	0.43437	-0.125463	-1.57158
PTPRE-ENST00000254667.3	5	-0.056955	-0.59896	0.58418	0.94173	-0.15889	-1.202	0.083739	0.55202	-0.16053	-1.3632	0.11282	0.66744	-0.125458	-1.05472
TBC1D2-P1P2	5	-0.02878	-0.35328	0.79662	0.97721	-0.22465	-2.0526	0.019291	0.29663	-0.12262	-1.5753	0.22043	0.78382	-0.12535	-1.32706
NAIP-ENST00000194097.4	5	-0.2224	-1.7079	0.040043	0.47079	-0.053266	-1.0878	0.55646	0.92518	-0.10034	-2.0217	0.31659	0.84845	-0.125335	-1.6058
LRRC70-P1P2	5	-0.22936	-1.6215	0.034392	0.44533	-0.0030229	-0.046291	0.98831	0.99975	-0.14302	-1.5155	0.15384	0.71986	-0.125134	-1.0611
C10orf12-ENST00000286067.2	5	0.019744	0.2557	0.8051	0.97721	-0.13931	-1.5241	0.12593	0.63296	-0.25572	-1.3988	0.015345	0.37426	-0.125095	-0.889067
HIP1-P1P2	5	-0.11205	-0.70071	0.28123	0.83084	-0.26683	-1.2408	0.0065764	0.16285	0.0036253	0.069408	0.93623	0.99372	-0.125085	-0.624034
MYADM-P2	5	-0.14993	-1.3231	0.15457	0.7195	-0.1343	-1.1899	0.13932	0.65031	-0.091004	-0.81162	0.36516	0.87135	-0.125078	-1.10821
ARF3-P1P2	5	-0.18173	-1.6988	0.089147	0.61291	-0.005015	-0.068408	0.97126	0.99785	-0.1882	-2.2114	0.06742	0.58495	-0.124982	-1.3262
PLK2-P2	5	-0.20236	-1.2315	0.059431	0.54666	-0.14738	-1.2455	0.10595	0.59367	-0.025081	-0.19808	0.82302	0.98061	-0.12494	-0.891693
LDLRAD1-P1P2	5	-0.25806	-2.3541	0.017245	0.31495	-0.017788	-0.36076	0.8523	0.9821	-0.098739	-1.619	0.32395	0.85147	-0.124862	-1.44462
OR1L1-ENST00000309623.1	5	-0.016189	-0.18334	0.90004	0.99179	-0.21509	-1.8884	0.024308	0.33289	-0.1433	-0.94444	0.15296	0.71903	-0.12486	-1.00539
MYEOV-P1P2	5	-0.03604	-0.88768	0.74138	0.96795	-0.25225	-2.1639	0.0096454	0.20142	-0.085925	-0.77307	0.39205	0.88051	-0.124738	-1.27488
HBB-P1	5	-0.043036	-0.73927	0.68482	0.95762	-0.11801	-1.6261	0.19154	0.71686	-0.21299	-1.5909	0.040238	0.49552	-0.124679	-1.31876
KRT75-P1P2	5	-0.10839	-1.6532	0.29711	0.84138	-0.17246	-1.589	0.063815	0.49867	-0.093128	-0.87441	0.35449	0.86698	-0.124659	-1.3722
GALNT3-P1P2	5	0.014508	0.061418	0.84753	0.98234	-0.16639	-1.5334	0.071804	0.52249	-0.22204	-0.96917	0.033028	0.46662	-0.124641	-0.813717
ANGPT1-P1P2	5	-0.19954	-1.4047	0.062256	0.55015	-0.051012	-0.49427	0.57268	0.92816	-0.12311	-1.4595	0.21858	0.78225	-0.124554	-1.11949
CPNE2-P1P2	5	-0.13844	-1.1363	0.18726	0.74849	-0.12835	-0.95214	0.15783	0.68035	-0.10657	-0.88409	0.28561	0.83116	-0.124453	-0.990843
ZNF587-ENST00000339656.5_ENST00000423137.1	5	-0.099269	-1.0399	0.33759	0.86226	-0.19285	-1.9752	0.041358	0.42593	-0.081021	-1.2823	0.41938	0.88912	-0.12438	-1.43247
FAM117A-P1	5	-0.097827	-0.31471	0.34538	0.86276	-0.354	-0.89262	0.00053585	0.028571	0.078706	0.19219	0.38138	0.87799	-0.124374	-0.33838
KIAA0753-P1P2	5	-0.14659	-0.72775	0.16387	0.72631	-0.23384	-1	0.015004	0.25688	0.0073952	0.09752	0.9036	0.98967	-0.124345	-0.54341
METTL23-P1P2	5	-0.16496	-1.6965	0.1192	0.67151	-0.055525	-0.19664	0.53887	0.9209	-0.15221	-0.42715	0.13026	0.68822	-0.124232	-0.77343
MMP25-P1P2	5	-0.28848	-1.4911	0.0083301	0.21783	-0.11068	-1.3861	0.22053	0.75004	0.026501	0.4148	0.74907	0.96906	-0.12422	-0.8208
HOXC10-P1P2	5	-0.1486	-1.2732	0.15847	0.72353	-0.080452	-0.90218	0.37291	0.85953	-0.14318	-1.2705	0.15335	0.71954	-0.124077	-1.14863
SALL4-P1P2	5	-0.43226	-2.4894	0.00024357	0.019011	0.045317	0.6808	0.58895	0.93332	0.014826	0.20276	0.84538	0.98402	-0.124039	-0.53528
CXCL13-ENST00000286758.4	5	-0.28477	-0.65277	0.0092069	0.23021	-0.25306	-1.3402	0.0096454	0.20142	0.16581	0.60881	0.081498	0.62309	-0.124007	-0.461387
MRPS23-P1P2	5	0.047883	0.5996	0.59377	0.94379	-0.12238	-2.074	0.17571	0.69505	-0.2971	-2.3741	0.0060892	0.31618	-0.123866	-1.28283
GBF1-P1P2	5	-0.42984	-2.5708	0.00024357	0.019011	0.0066855	0.058828	0.9224	0.99157	0.051777	1.1275	0.5532	0.9253	-0.123792	-0.461491
IFNA13-ENST00000449498.1	5	-0.13084	-1.7156	0.20947	0.77326	-0.15383	-1.7162	0.09392	0.57313	-0.086585	-0.918	0.38888	0.88004	-0.123752	-1.44993
MED25-P1P2	5	-0.21507	-1.7993	0.047155	0.50803	0.097709	1.1167	0.25482	0.77558	-0.25387	-2.0497	0.016027	0.38062	-0.123744	-0.910767
ZC3H12A-P1P2	5	-0.028315	-0.18324	0.80047	0.97721	-0.21379	-1.115	0.025283	0.33943	-0.12883	-1.3202	0.19817	0.76423	-0.123645	-0.872813
ECI1-P1P2	5	-0.13429	-1.6588	0.19836	0.76255	0.0046122	0.081758	0.94169	0.99388	-0.24117	-1.7177	0.021191	0.41232	-0.123616	-1.09825
SDC4-P1P2	5	-0.076537	-0.49554	0.46181	0.91277	-0.13864	-1.4358	0.12807	0.63718	-0.15563	-1.5759	0.12261	0.67734	-0.123602	-1.16908
MAML2-P1P2	5	-0.17583	-1.2315	0.097964	0.62913	-0.13257	-2.0107	0.14468	0.65978	-0.062187	-0.96987	0.5379	0.92072	-0.123529	-1.40402
CHMP4B-P1P2	5	-0.099025	-1.5418	0.33905	0.86276	-0.043853	-0.54708	0.6287	0.94226	-0.22761	-1.9486	0.02918	0.44453	-0.123496	-1.34583
MTRNR2L10-P1P2	5	-0.10817	-1.3489	0.29789	0.84192	-0.092843	-1.4348	0.30329	0.81481	-0.16928	-0.90743	0.096113	0.64693	-0.123431	-1.23038
ARGLU1-P1P2	5	0.039777	0.50863	0.65321	0.95458	-0.30079	-1.5111	0.0029228	0.097561	-0.10921	-1.002	0.27441	0.82452	-0.123408	-0.668157
EHHADH-P1P2	5	-0.16781	-1.2122	0.11316	0.66032	-0.16029	-2.0979	0.08145	0.54605	-0.042121	-0.83162	0.6857	0.9584	-0.123407	-1.38057
OR1J4-ENST00000340750.1	5	-0.13642	-0.787	0.19281	0.75405	-0.10135	-1.2064	0.26106	0.78013	-0.13245	-1.0535	0.18633	0.75324	-0.123407	-1.01563
GNAQ-P1P2	5	-0.16352	-1.2357	0.12227	0.67637	0.0083989	0.16939	0.90618	0.99037	-0.21504	-1.2509	0.038679	0.4941	-0.123387	-0.772403
C5orf34-P1P2	5	-0.098362	-0.27504	0.34241	0.86276	-0.21142	-0.62583	0.026403	0.34696	-0.060287	-0.20472	0.55134	0.92519	-0.123356	-0.36853
LLGL1-P1P2	5	-0.10629	-1.8771	0.30568	0.84444	-0.069673	-1.4392	0.4413	0.88777	-0.19404	-1.7623	0.059918	0.56444	-0.123334	-1.69287
PRR19-P1P2	5	0.032837	0.20858	0.70294	0.95881	-0.24903	-1.3139	0.010279	0.2085	-0.15364	-1.555	0.12695	0.6844	-0.123278	-0.886773
NACAD-P1P2	5	-0.0086333	-0.15553	0.96254	0.99627	-0.10932	-0.66749	0.2254	0.75338	-0.2518	-1.2609	0.016806	0.38504	-0.123251	-0.69464
BRF1-P1P2	5	-0.34889	-2.2989	0.0018998	0.085526	-0.070208	-1.1924	0.4375	0.88777	0.049515	1.0389	0.57064	0.93109	-0.123194	-0.817467
TIMD4-P2	5	-0.049202	-0.48146	0.63859	0.94952	-0.13894	-1.4709	0.12709	0.63464	-0.18138	-1.2163	0.076335	0.60853	-0.123174	-1.05622
LAMTOR1-P1P2	5	-0.29574	-1.7834	0.0070148	0.20056	-0.051527	-0.65685	0.56908	0.92777	-0.022131	-0.31336	0.84792	0.98439	-0.123133	-0.91787
KIAA1671-ENST00000358431.3	5	-0.21	-1.3893	0.051491	0.51886	-0.087898	-0.63905	0.33062	0.83491	-0.071484	-1.297	0.47667	0.90196	-0.123127	-1.10845
XAGE5-ENST00000351072.1_ENST00000425386.1	5	-0.13825	-1.63	0.18779	0.74883	-0.065161	-1.243	0.47028	0.89756	-0.16594	-0.89522	0.10123	0.65031	-0.123117	-1.25607
CSDE1-P1P2	5	-0.053209	-0.98656	0.61107	0.94796	-0.26819	-2.1513	0.006479	0.16259	-0.047829	-0.79898	0.64327	0.94754	-0.123076	-1.31228
C10orf105-P1P2	5	-0.21425	-1.3223	0.04774	0.50803	-0.16358	-1.5465	0.076578	0.53397	0.0092093	0.088675	0.88825	0.98878	-0.122874	-0.926708
C18orf8-P1P2	5	-0.10268	-0.42798	0.32331	0.85291	-0.18926	-0.85102	0.04545	0.44365	-0.07643	-0.43409	0.44671	0.89785	-0.12279	-0.57103
PRND-P1P2	5	-0.16855	-1.869	0.11146	0.65578	-0.067591	-0.79462	0.45445	0.89215	-0.13211	-2.0119	0.1875	0.75426	-0.12275	-1.55851
ZPLD1-ENST00000491959.1	5	-0.082462	-1.2159	0.42698	0.8963	-0.15128	-1.7803	0.098597	0.58425	-0.13447	-1.7175	0.17932	0.75	-0.122737	-1.57123
DARS-P1P2	5	-0.20277	-1.678	0.058895	0.54666	0.00051325	0.029401	0.97973	0.99975	-0.16592	-2.0198	0.10123	0.65031	-0.122726	-1.2228
LRP12-P1P2	5	-0.053695	-1.7897	0.60756	0.94748	-0.21648	-1.1378	0.023675	0.32882	-0.097908	-0.75344	0.32784	0.85358	-0.122694	-1.22698
IQSEC2-P1	5	-0.11622	-0.8355	0.26393	0.81855	-0.13674	-0.92147	0.13275	0.64454	-0.11512	-1.1996	0.24873	0.80207	-0.122693	-0.985523
C1orf61-P2	5	-0.14238	-1.5684	0.17479	0.7349	-0.021092	-0.18052	0.82439	0.97923	-0.2045	-1.3783	0.047935	0.5262	-0.122657	-1.04241
EEFSEC-P1P2	5	-0.10877	-0.60951	0.2954	0.84063	-0.23516	-1.0834	0.014712	0.25507	-0.023911	-0.2441	0.83335	0.98327	-0.122614	-0.64567
GRB7-P1P2	5	-0.08425	-1.3071	0.41587	0.89234	-0.081389	-1.1127	0.36725	0.85708	-0.20201	-1.6755	0.050663	0.53691	-0.12255	-1.3651
LRRC3C-ENST00000377924.4	5	-0.20241	-0.61869	0.059382	0.54666	-0.082241	-1.0854	0.36185	0.85298	-0.082857	-1.0732	0.40934	0.88748	-0.122503	-0.925763
GABBR1-P2	5	-0.096327	-1.2519	0.35245	0.86502	-0.13674	-0.72641	0.13275	0.64454	-0.13444	-1.2642	0.17951	0.75051	-0.122502	-1.08084
RNF138-P1P2	5	-0.096241	-1.2659	0.35293	0.86569	-0.12884	-1.5168	0.15647	0.67979	-0.14239	-1.8039	0.15564	0.72144	-0.12249	-1.52887
DDO-P1P2	5	-0.13913	-1.5502	0.18536	0.74755	-0.22713	-2.007	0.017732	0.28327	-0.0010616	-0.02089	0.97506	0.99608	-0.122441	-1.1927
HNRNPR-P1P2	5	-0.27432	-1.4845	0.011984	0.26732	-0.095092	-1.4469	0.29297	0.80993	0.0021589	0.032955	0.94802	0.99372	-0.122418	-0.966148
GHRHR-P1	5	-0.19796	-1.9328	0.064108	0.55387	-0.056589	-1.1277	0.53059	0.92079	-0.11269	-0.846	0.2594	0.8136	-0.122413	-1.30217
TMEM105-P1P2	5	-0.32747	-1.732	0.0035074	0.12654	0.12816	0.68826	0.13854	0.64926	-0.16769	-0.62636	0.098402	0.64723	-0.122333	-0.5567
KIF13A-P1P2	5	-0.23472	-1.4373	0.030495	0.41789	-0.059162	-1.8894	0.51091	0.91391	-0.072978	-0.86589	0.46717	0.89931	-0.122287	-1.39753
GZMH-P1P2	5	-0.031532	-0.31494	0.7747	0.97418	-0.28076	-1.6304	0.0046278	0.12996	-0.054561	-0.37257	0.59324	0.9368	-0.122284	-0.772637
SLCO5A1-P2	5	-0.066121	-0.78898	0.52645	0.929	-0.11875	-1.1213	0.18852	0.71127	-0.18187	-1.7469	0.07575	0.60853	-0.122247	-1.21906
CHCHD1-P1P2	5	-0.13065	-0.76471	0.21001	0.77326	-0.051619	-0.58096	0.56844	0.92776	-0.18445	-2.1944	0.071902	0.59757	-0.12224	-1.18002
SPINK1-P1P2	5	-0.051393	-1.0912	0.62398	0.94892	-0.16487	-2.0657	0.074386	0.52984	-0.1503	-1.7091	0.13421	0.69308	-0.122188	-1.622
HOMEZ-P1P2	5	-0.10678	-1.7057	0.30344	0.84305	-0.069668	-0.84222	0.4413	0.88777	-0.18951	-1.4005	0.065618	0.57861	-0.121986	-1.31614
OR8D4-ENST00000321355.2	5	-0.076442	-0.38475	0.4622	0.91277	-0.15822	-1.7982	0.085103	0.55425	-0.13115	-0.45558	0.18989	0.7565	-0.121937	-0.87951
FAM217B-P1	5	-0.12876	-1.2015	0.21678	0.78139	-0.18031	-0.51257	0.054462	0.47275	-0.056302	-0.49007	0.57974	0.93202	-0.121791	-0.734713
TMEM55B-P1P2	5	-0.22109	-1.9043	0.041309	0.47802	-0.075773	-1.3988	0.40321	0.87391	-0.068422	-0.55653	0.49532	0.90762	-0.121762	-1.28654
PNPT1-P1P2	5	0.043184	0.5391	0.62807	0.94892	-0.11559	-1.3991	0.20056	0.7261	-0.29286	-2.0275	0.0065764	0.31925	-0.121755	-0.9625
ARHGAP31-P1P2	5	-0.23607	-1.0616	0.029618	0.41192	-0.043856	-0.48812	0.6287	0.94226	-0.085297	-0.65183	0.39522	0.8816	-0.121741	-0.73385
GPRIN3-P1P2	5	0.017088	0.18986	0.82633	0.97944	-0.16164	-0.91803	0.079014	0.54067	-0.22059	-1.4522	0.034051	0.47326	-0.121714	-0.72679
KRT17-P1P2	5	-0.10243	-0.75061	0.32424	0.85301	-0.12913	-1.4399	0.15569	0.6784	-0.13353	-1.529	0.18282	0.75302	-0.121697	-1.23984
USP24-P1P2	5	-0.11994	-1.0552	0.24888	0.80915	-0.031991	-1.6909	0.7255	0.95511	-0.21313	-1.653	0.039994	0.49552	-0.121687	-1.46637
RXFP4-P1P2	5	-0.18895	-1.1572	0.076968	0.59066	-0.23978	-1.4159	0.01286	0.23635	0.063772	0.39543	0.47024	0.90134	-0.121653	-0.72589
JDP2-P1P2	5	-0.030749	-0.54696	0.78084	0.97595	-0.2781	-2.2758	0.0049688	0.13618	-0.056106	-1.23	0.58145	0.93241	-0.121652	-1.35092
SH3GLB1-P1P2	5	-0.15543	-1.7199	0.14108	0.70102	0.028522	1.0618	0.72754	0.9555	-0.23797	-2.2136	0.022798	0.42353	-0.121626	-0.957233
ITIH4-P1	5	-0.011811	-0.36839	0.93687	0.9956	-0.16542	-0.92438	0.073509	0.52632	-0.1876	-1.6092	0.068151	0.58732	-0.12161	-0.967323
ADTRP-P1P2	5	-0.12358	-1.3931	0.23597	0.79997	-0.034834	-0.72244	0.70114	0.95251	-0.20634	-1.9425	0.046083	0.5215	-0.121585	-1.35268
BAAT-P2	5	-0.14973	-1.8959	0.15515	0.72039	-0.14507	-1.5423	0.11092	0.60227	-0.069945	-0.51201	0.48582	0.90335	-0.121582	-1.31674
WAS-P1P2	5	-0.29474	-1.0633	0.0071122	0.20222	-0.076676	-0.42126	0.39634	0.87007	0.00671	0.14537	0.90925	0.9904	-0.121569	-0.446397
RSRC1-P1P2	5	-0.2362	-1.7729	0.029569	0.41192	-0.069063	-1.0187	0.44476	0.88823	-0.059405	-0.82125	0.55753	0.92777	-0.121556	-1.20428
MICU3-P1P2	5	-0.045417	-0.37432	0.66738	0.9559	-0.30837	-1.2521	0.0021921	0.078632	-0.010881	-0.10306	0.94213	0.99372	-0.121556	-0.576493
EIF1B-P1P2	5	-0.23778	-1.4314	0.028595	0.40483	-0.13293	-0.72885	0.14322	0.65669	0.0060961	0.049011	0.91495	0.99087	-0.121538	-0.703746
KIAA1430-P1P2	5	-0.036136	-1.3975	0.74084	0.96781	-0.19517	-2.0592	0.038581	0.4125	-0.13324	-0.82196	0.1839	0.75302	-0.121515	-1.42622
HS3ST2-P1P2	5	-0.22851	-1.8286	0.035074	0.44533	0.038785	1.2703	0.6419	0.94653	-0.17455	-2.0228	0.086906	0.63262	-0.121425	-0.860367
MTERFD1-P1P2	5	0.016073	0.26745	0.83408	0.97954	-0.22158	-1.2228	0.021044	0.31191	-0.15874	-1.0281	0.11599	0.66889	-0.121416	-0.66115
FAM195A-P1P2	5	-0.30555	-1.8816	0.0052611	0.16463	-0.11034	-1.1598	0.2215	0.75086	0.051661	0.60667	0.55466	0.92609	-0.12141	-0.811577
PRAMEF12-ENST00000357726.4	5	-0.091819	-1.1687	0.37602	0.87521	-0.035974	-0.3931	0.69247	0.95184	-0.23612	-1.6709	0.023967	0.42723	-0.121304	-1.07757
TGM5-P2	5	-0.17664	-0.85105	0.097038	0.62913	-0.035079	-0.55785	0.69934	0.95251	-0.15209	-1.1071	0.13036	0.68822	-0.12127	-0.838667
LONP1-P1P2	5	-0.14608	-1.3024	0.16504	0.72647	-0.089273	-1.1109	0.32409	0.83173	-0.12844	-1.2563	0.19943	0.76581	-0.121264	-1.2232
GPR45-P1P2	5	-0.010773	-0.095539	0.94451	0.9956	-0.23315	-1.5873	0.015345	0.26098	-0.11952	-0.72548	0.23183	0.79165	-0.121148	-0.802773
KCNC3-P2	5	0.053943	0.66675	0.55086	0.93532	-0.10601	-0.91877	0.23948	0.7649	-0.31135	-1.2888	0.0043355	0.29766	-0.121139	-0.513607
DPH2-P1P2	5	-0.034196	-0.43344	0.75487	0.97222	-0.13526	-1.0884	0.13655	0.64828	-0.1939	-1.5693	0.060113	0.56444	-0.121119	-1.03038
MED11-P1P2	5	-0.19157	-0.59926	0.073509	0.58388	-0.076434	-1.3426	0.39833	0.87074	-0.095349	-1.2191	0.34158	0.86039	-0.121118	-1.05365
DNAJA2-P1P2	5	-0.21083	-1.4935	0.050711	0.5168	-0.17121	-2.0315	0.065033	0.50377	0.0188	0.17686	0.81304	0.97952	-0.12108	-1.11605
GMEB2-P1P2	5	-0.21139	-2.3377	0.050322	0.5168	-0.054248	-0.6732	0.54891	0.92237	-0.097522	-1.3424	0.32979	0.85491	-0.121053	-1.4511
RGR-P1P2	5	-0.14893	-0.74343	0.15778	0.72233	-0.048282	-0.39476	0.59421	0.93349	-0.1659	-1.0893	0.10128	0.65031	-0.121037	-0.742497
OR1D5-ENST00000575751.1	5	-0.11555	-0.84968	0.26622	0.82106	-0.16177	-0.74056	0.078917	0.54067	-0.085737	-0.90611	0.39307	0.88051	-0.121019	-0.832117
TBC1D29-ENST00000579181.1	5	0.046015	0.49748	0.60795	0.94748	-0.39937	-1.3662	9.7428e-05	0.0085106	-0.0095792	-0.14598	0.95294	0.994	-0.120978	-0.338233
C15orf52-P1	5	-0.30259	-1.1904	0.0059918	0.18035	-0.061339	-0.16389	0.49732	0.90932	0.0010191	0.0045329	0.95835	0.9959	-0.12097	-0.449919
VSTM5-P1P2	5	-0.072586	-1.6021	0.48485	0.91516	0.029906	0.49728	0.71639	0.95327	-0.32017	-1.959	0.0035561	0.28077	-0.12095	-1.02127
NLRP8-ENST00000291971.3	5	-0.0029788	-0.049751	0.99089	0.99917	-0.098794	-1.3781	0.27299	0.79178	-0.26104	-1.3124	0.013153	0.35857	-0.120938	-0.913417
DENND2C-P1P2	5	-0.13857	-1.1291	0.18706	0.74849	-0.014805	-0.27898	0.88021	0.98802	-0.2093	-1.9787	0.043355	0.50999	-0.120892	-1.12893
NDUFS5-P1	5	-0.024607	-0.33708	0.8314	0.97954	-0.11917	-0.91451	0.18721	0.70941	-0.21888	-1.3165	0.035318	0.47729	-0.120886	-0.85603
LHFPL5-P1P2	5	0.081525	0.70071	0.37734	0.87624	-0.27324	-1.9899	0.0055047	0.14694	-0.17089	-1.1373	0.092995	0.64312	-0.120868	-0.80883
CDC42BPG-P1P2	5	-0.079614	-1.0575	0.44305	0.90372	-0.12436	-1.4702	0.16957	0.69091	-0.15856	-1.7381	0.11623	0.66889	-0.120845	-1.42193
R3HDM2-P1P2	5	-0.095496	-1.5809	0.35634	0.86619	-0.17797	-1.8013	0.057629	0.48407	-0.089035	-1.2902	0.37563	0.87615	-0.120834	-1.55747
SAC3D1-P1P2	5	-0.13666	-0.54928	0.19223	0.75372	-0.11735	-0.55044	0.19369	0.7186	-0.10849	-1.0203	0.27762	0.82616	-0.120833	-0.706673
CNTF-P1P2	5	-0.25742	-1.6571	0.017634	0.31894	-0.027994	-0.47153	0.76164	0.96492	-0.077063	-0.84093	0.44261	0.89611	-0.120826	-0.989853
SALL3-P1P2	5	-0.20988	-1.5818	0.051588	0.51886	-0.19315	-1.4752	0.040822	0.42345	0.040648	0.37906	0.6362	0.94658	-0.120794	-0.892647
C1orf122-P1P2	5	-0.43246	-1.4665	0.00024357	0.019011	-0.034864	-0.27692	0.70095	0.95251	0.10505	0.66364	0.24883	0.80207	-0.120758	-0.359927
ALG1-P1P2	5	-0.1458	-1.4481	0.16577	0.72647	-0.12122	-1.2649	0.17971	0.69911	-0.095169	-0.85111	0.34256	0.86071	-0.12073	-1.18804
ODF4-P1P2	5	-0.026841	-0.24908	0.81289	0.97776	-0.13043	-1.5998	0.1515	0.67409	-0.2047	-1.1539	0.047788	0.5262	-0.120657	-1.00093
CNGB3-P1P2	5	-0.080976	-0.99414	0.43565	0.90115	-0.0755	-0.46104	0.40462	0.87428	-0.20536	-1.1867	0.047106	0.5252	-0.120612	-0.880627
GPR75-ASB3-P1P2	5	-0.077882	-1.0407	0.45401	0.91048	-0.14197	-1.5519	0.11876	0.61888	-0.14186	-1.4868	0.1572	0.72215	-0.120571	-1.3598
PIP4K2C-P1P2	5	-0.34981	-1.7943	0.0018998	0.085526	0.0035592	0.04815	0.9507	0.99602	-0.015459	-0.21688	0.90398	0.98967	-0.12057	-0.654343
PRCD-P2	5	-0.086613	-1.217	0.4036	0.88838	-0.019616	-0.58138	0.83613	0.98007	-0.2553	-1.7346	0.015394	0.37426	-0.12051	-1.17766
DEF6-P1P2	5	0.0021478	0.037741	0.94768	0.9956	-0.073944	-1.2586	0.4146	0.87797	-0.28973	-1.6439	0.0073071	0.33189	-0.120509	-0.95492
MRVI1-P1P2	5	0.011939	0.16511	0.86823	0.98631	-0.21341	-1.1687	0.025526	0.34048	-0.16001	-1.6018	0.11355	0.66791	-0.120494	-0.868463
VPS18-P1P2	5	-0.10229	-1.0584	0.32526	0.85429	-0.22979	-1.5943	0.01666	0.27558	-0.029315	-0.65363	0.78663	0.97458	-0.120465	-1.10211
SH2D4A-P1P2	5	-0.0032961	-0.023142	0.99313	0.99936	-0.18163	-1.5115	0.052952	0.46652	-0.17623	-0.84429	0.084275	0.62798	-0.120385	-0.792977
ASCL4-ENST00000342331.4	5	-0.11879	-1.5219	0.25375	0.81011	-0.13535	-1.8195	0.1363	0.64828	-0.1069	-1.7307	0.28429	0.83064	-0.120347	-1.6907
ARL16-P1P2	5	-0.10958	-1.346	0.2916	0.8392	-0.10317	-1.7784	0.25234	0.77394	-0.14789	-1.0177	0.14044	0.70435	-0.120213	-1.3807
RAB21-P1P2	5	-0.16077	-1.1438	0.12817	0.68683	-0.0027972	-0.046642	0.99016	0.9998	-0.19704	-1.6218	0.056557	0.55871	-0.120202	-0.937414
COX11-P1P2	5	-0.065225	-0.64312	0.53274	0.93125	-0.094618	-1.3166	0.29501	0.81007	-0.20075	-1.7662	0.052027	0.53994	-0.120198	-1.24197
RRN3-P1P2	5	-0.067907	-0.81057	0.51364	0.92436	0.12727	1.5491	0.14117	0.6529	-0.41986	-2.2524	0.00038971	0.11765	-0.120166	-0.504623
SLC8B1-P1	5	-0.11107	-1.126	0.28512	0.83364	-0.07407	-0.86774	0.41353	0.87733	-0.17518	-1.5318	0.085542	0.62894	-0.120107	-1.17518
ZNF664-FAM101A-P1P2	5	-0.088525	-1.4479	0.39288	0.8829	-0.18732	-1.1549	0.047496	0.45181	-0.084215	-0.62181	0.4015	0.88278	-0.12002	-1.07487
ZNF664-P1P2	5	-0.088525	-1.4479	0.39288	0.8829	-0.18732	-1.1549	0.047496	0.45181	-0.084215	-0.62181	0.4015	0.88278	-0.12002	-1.07487
MST1-ENST00000449682.2	5	-0.045895	-0.8927	0.66358	0.95546	-0.22571	-2.359	0.018609	0.29116	-0.08831	-1.5858	0.37982	0.87761	-0.119972	-1.6125
RUNX1T1-P2	5	-0.20207	-1.1562	0.059528	0.54666	-0.088568	-1.1302	0.32741	0.83257	-0.069214	-0.55103	0.49035	0.90582	-0.119951	-0.94581
CD72-P1	5	-0.063005	-0.85908	0.54618	0.93383	-0.17291	-1.918	0.063036	0.4979	-0.1238	-1.2993	0.21575	0.78014	-0.119905	-1.35879
RNF220-ENST00000443020.2	5	-0.011983	-0.1706	0.93521	0.9956	-0.079291	-1.0847	0.38036	0.8632	-0.26816	-2.1964	0.011107	0.34726	-0.119811	-1.15057
CELSR2-P2	5	-0.16094	-1.3701	0.12797	0.68683	-0.094347	-1.1479	0.29642	0.81086	-0.10408	-1.1442	0.29725	0.84056	-0.119789	-1.22073
MNT-P1P2	5	-0.26067	-1.8581	0.016319	0.30847	0.041539	0.43783	0.61876	0.94012	-0.14022	-1.6013	0.16183	0.72751	-0.119784	-1.00719
NAT16-P2	5	0.033844	0.13194	0.69495	0.95881	-0.20051	-1.2696	0.034051	0.3926	-0.19268	-1.759	0.061428	0.56522	-0.119782	-0.965553
CNR1-P1P2	5	-0.17184	-0.90428	0.106	0.6457	-0.25703	-1.4312	0.0087685	0.19417	0.069604	0.51947	0.43277	0.89322	-0.119755	-0.605337
NDFIP1-P1P2	5	-0.075137	-0.21611	0.47024	0.91516	-0.1871	-1.6674	0.047886	0.45341	-0.096978	-0.48787	0.33267	0.85673	-0.119738	-0.79046
ATG12-P1P2	5	-0.12035	-0.9603	0.2481	0.80888	0.079291	0.77187	0.35064	0.84754	-0.31802	-1.8747	0.003751	0.29057	-0.119693	-0.68771
POU2F1-P2	5	-0.16224	-1.7601	0.12524	0.68277	-0.085717	-0.59532	0.34173	0.84254	-0.11103	-1.7115	0.26564	0.81671	-0.119662	-1.35564
CCR6-ENST00000341935.5_ENST00000349984.4	5	0.031072	0.25821	0.71575	0.96103	-0.10041	-0.77521	0.26471	0.78382	-0.28964	-1.4706	0.0073071	0.33189	-0.119659	-0.662533
YTHDC1-P1P2	5	-0.14928	-2.0711	0.15657	0.72192	-0.16427	-2.1076	0.075409	0.5323	-0.045271	-0.51172	0.66222	0.95098	-0.119607	-1.56347
B4GALT7-P1P2	5	-0.051477	-0.67544	0.62349	0.94892	-0.22379	-1.3859	0.019729	0.30022	-0.083534	-0.88108	0.40559	0.88538	-0.1196	-0.980807
GPR35-P2	5	-0.11636	-0.72127	0.26296	0.81751	-0.16565	-1.9403	0.073168	0.52589	-0.076444	-0.65634	0.44666	0.89785	-0.119485	-1.10597
C11orf16-P1P2	5	-0.17514	-0.60364	0.09923	0.63163	-0.090353	-0.64415	0.31737	0.82676	-0.092701	-0.23583	0.35644	0.86698	-0.119398	-0.49454
LIN28B-P1P2	5	-0.073332	-0.50761	0.48056	0.91516	-0.17371	-1.4582	0.061818	0.49224	-0.11115	-0.86035	0.26496	0.81581	-0.119397	-0.942053
DUSP4-P1P2	5	-0.011775	-0.19211	0.93716	0.9956	-0.29523	-1.9464	0.0031664	0.10078	-0.050973	-1.4449	0.62105	0.94244	-0.119326	-1.19447
BPIFB4-P1P2	5	-0.24325	-1.7558	0.025526	0.38276	-0.017161	-0.25412	0.8578	0.98282	-0.097179	-1.1374	0.33155	0.85607	-0.119197	-1.04911
CLDN18-P2	5	-0.40848	-1.3998	0.00043843	0.029316	0.14902	1.4115	0.087295	0.56	-0.098115	-0.75139	0.32668	0.85358	-0.119192	-0.246563
COL11A1-P1P2	5	-0.046143	-0.63014	0.66173	0.9554	-0.11891	-1.1241	0.18794	0.71063	-0.19248	-1.7559	0.061818	0.56702	-0.119178	-1.17005
UBXN6-P2	5	-0.049271	-0.32087	0.63815	0.94952	-0.10819	-1.2005	0.23032	0.75859	-0.20004	-1.6194	0.052952	0.54404	-0.119167	-1.04692
PGBD2-P1P2	5	-0.023589	-0.22872	0.83958	0.98043	-0.14728	-1.7633	0.10605	0.59367	-0.18646	-1.1472	0.069758	0.59076	-0.11911	-1.04641
BSCL2-P2	5	-0.12729	-1.3051	0.22233	0.7888	-0.13369	-0.96673	0.14078	0.65281	-0.096292	-1.0402	0.33608	0.8584	-0.119091	-1.10401
SPHK1-P1P2	5	-0.29281	-1.6156	0.0074532	0.20704	0.0083152	0.13261	0.90681	0.99037	-0.072432	-0.79352	0.47048	0.90134	-0.118976	-0.758837
DMTF1-P1P2	5	-0.18975	-2.0732	0.075799	0.58939	0.0030553	0.035731	0.95562	0.99675	-0.1702	-1.5887	0.094261	0.6439	-0.118965	-1.20872
LARS2-P1P2	5	-0.14873	-1.5686	0.15803	0.72233	-0.13762	-1.3437	0.13065	0.6427	-0.070522	-1.016	0.48227	0.90221	-0.118957	-1.30943
DCAF4L2-P1P2	5	-0.21532	-2.0272	0.047058	0.50803	0.04185	0.41106	0.61618	0.93977	-0.18339	-1.2572	0.073558	0.6048	-0.118953	-0.95778
GJB6-P1	5	-0.033199	-0.13799	0.76262	0.97344	-0.19267	-1.7381	0.041456	0.42593	-0.13093	-0.99008	0.19057	0.75691	-0.118933	-0.95539
EPHA2-P1P2	5	-0.096291	-0.77052	0.35269	0.8653	-0.17514	-2.0331	0.060162	0.48719	-0.085096	-1.6256	0.39609	0.88163	-0.118842	-1.47641
SDR42E2-ENST00000330898.4	5	-0.29481	-2.0705	0.0071122	0.20222	-0.023753	-0.41398	0.80047	0.97298	-0.037873	-0.23648	0.71785	0.96369	-0.118812	-0.906987
ANKRD18A-ENST00000564591.1_ENST00000566717.2	5	-0.20617	-1.108	0.054998	0.53208	-0.066954	-1.0103	0.45864	0.89292	-0.083255	-0.80141	0.40744	0.88743	-0.118793	-0.973237
SUPV3L1-P1P2	5	-0.039772	-1.0617	0.70976	0.96014	-0.10359	-1.1647	0.25054	0.77236	-0.21288	-1.7115	0.040238	0.49552	-0.118747	-1.31263
SLC25A3-P1P2	5	-0.27749	-2.2038	0.011009	0.25223	-0.0652	-1.6266	0.47009	0.89751	-0.013405	-0.29088	0.92138	0.99141	-0.118698	-1.37376
SPATA16-P1P2	5	-0.26968	-1.688	0.013689	0.29042	-0.18715	-0.51004	0.047788	0.45333	0.10076	0.57887	0.26822	0.8189	-0.11869	-0.539723
XKR7-P1P2	5	0.0011235	0.014798	0.95655	0.9956	-0.16197	-2.2408	0.078673	0.54067	-0.19511	-1.3422	0.058603	0.56134	-0.118652	-1.1894
CLEC18A-ENST00000288040.6_ENST00000449317.2	5	0.020193	0.16524	0.80178	0.97721	-0.25481	-1.1579	0.0092069	0.20021	-0.12128	-1.6625	0.22506	0.78826	-0.118632	-0.885053
DHRS4L1-P1P2	5	-0.050525	-0.47237	0.62963	0.94892	-0.042193	-0.47542	0.64224	0.94653	-0.26304	-2.1598	0.012519	0.35448	-0.118586	-1.03586
RNF25-P1	5	0.021467	0.56038	0.79223	0.97721	-0.22118	-2.1382	0.021239	0.31232	-0.15585	-1.8846	0.12222	0.67628	-0.118521	-1.15414
KIF24-P1P2	5	-0.26461	-1.9546	0.015053	0.3	-0.019214	-0.25645	0.83939	0.98104	-0.071603	-0.9437	0.47545	0.90196	-0.118476	-1.05158
GCA-P1P2	5	0.020167	0.22019	0.80203	0.97721	-0.1485	-1.1876	0.10366	0.58942	-0.22694	-1.8175	0.029423	0.44526	-0.118424	-0.928303
BCL3-P1P2	5	-0.064869	-0.78315	0.53473	0.93169	-0.37101	-2.182	0.000341	0.023026	0.080796	0.60683	0.36915	0.87335	-0.118361	-0.786107
GTPBP6-P1P2	5	-0.096785	-1.4134	0.35011	0.86313	-0.14906	-1.0707	0.1024	0.58761	-0.10922	-0.98047	0.27431	0.82452	-0.118355	-1.15486
MYO1A-P1	5	-0.059732	-0.39498	0.56776	0.93798	-0.062959	-0.56819	0.48558	0.90521	-0.23234	-1.4254	0.026403	0.43437	-0.118344	-0.79619
TJAP1-P1	5	-0.12332	-1.0913	0.2366	0.79997	-0.072143	-1.0336	0.42518	0.88337	-0.15953	-2.2068	0.11472	0.66883	-0.118331	-1.4439
RTN2-P2	5	-0.15864	-0.96974	0.13294	0.69211	-0.22919	-1.4539	0.016952	0.27907	0.032869	0.49177	0.69866	0.9594	-0.11832	-0.643957
TRIM23-P1P2	5	-0.052616	-1.0322	0.61526	0.94796	-0.19877	-0.9734	0.03561	0.39869	-0.10356	-1.3486	0.29974	0.84254	-0.118315	-1.11807
MUC5B-P1P2	5	-0.07064	-0.70552	0.4963	0.91825	-0.062224	-0.63027	0.49045	0.9079	-0.22204	-1.6286	0.032979	0.46625	-0.118301	-0.98813
CREB3L1-P1P2	5	-0.13726	-1.5878	0.19023	0.75144	-0.097572	-0.78777	0.27976	0.7977	-0.11997	-1.2164	0.22993	0.79102	-0.118267	-1.19732
ZNF843-P1P2	5	-0.10937	-1.5297	0.29282	0.83936	-0.24105	-1.367	0.012568	0.23327	-0.0042327	-0.08801	0.99771	0.99946	-0.118218	-0.994903
OR1S2-ENST00000302592.6	5	-0.065829	-0.312	0.52845	0.92975	-0.23694	-1.3475	0.013981	0.24848	-0.051596	-0.24709	0.61682	0.94104	-0.118122	-0.63553
C15orf61-P1P2	5	-0.1356	-1.2633	0.19534	0.75821	-0.15958	-1.3775	0.082716	0.54987	-0.059055	-0.93471	0.55977	0.92804	-0.118078	-1.19184
TMEM106B-P1P2	5	-0.15898	-1.7387	0.13231	0.69039	-0.12139	-1.015	0.17912	0.69892	-0.073677	-0.53175	0.46239	0.89912	-0.118016	-1.09515
LILRB4-P2	5	-0.1274	-1.2497	0.22189	0.78847	-0.14501	-1.4925	0.11117	0.60227	-0.081615	-0.90921	0.41616	0.88912	-0.118008	-1.21714
AQP3-P1	5	-0.0098229	-0.28443	0.95221	0.9956	-0.33721	-1.5373	0.00082814	0.04067	-0.0067622	-0.043607	0.97696	0.99608	-0.117932	-0.621779
SLC35G6-ENST00000412468.2	5	0.041559	0.68717	0.63908	0.94983	-0.020875	-0.21155	0.82643	0.97933	-0.3744	-2.4531	0.00077942	0.13333	-0.117905	-0.65916
GLA-P1P2	5	-0.012493	-0.14012	0.93068	0.995	-0.21088	-1.7368	0.026647	0.34816	-0.13025	-1.27	0.19271	0.75693	-0.117874	-1.04897
LIPE-P1	5	-0.24107	-1.7952	0.026841	0.3905	-0.17027	-1.688	0.066738	0.50854	0.057934	0.51191	0.50955	0.91059	-0.117802	-0.99043
CCDC88C-P1P2	5	0.034195	0.12921	0.69227	0.9585	-0.12841	-0.38909	0.15778	0.68035	-0.25901	-1.4056	0.013932	0.36157	-0.117742	-0.55516
WDR35-P1P2	5	0.11771	0.85247	0.20971	0.77326	-0.19422	-1.3863	0.039653	0.41825	-0.27654	-1.5452	0.0093531	0.34244	-0.117683	-0.69301
PCDHB1-ENST00000306549.3	5	-0.076075	-1.2667	0.46444	0.91277	-0.14862	-0.95542	0.10308	0.58761	-0.12824	-1.0423	0.20017	0.76669	-0.117645	-1.08814
CKAP2-P1P2	5	-0.19971	-1.4995	0.061867	0.54907	-0.1093	-0.57921	0.22545	0.75338	-0.043883	-0.47865	0.67235	0.95455	-0.117631	-0.852453
UBXN2A-P2	5	-0.061455	-0.57401	0.55612	0.9367	-0.11674	-1.1902	0.19602	0.72063	-0.17465	-1.8368	0.086662	0.63255	-0.117615	-1.20034
GPX6-ENST00000361902.1	5	-0.13751	-1.5379	0.18969	0.75096	-0.11589	-1.694	0.19948	0.72459	-0.099215	-1.1881	0.32161	0.85003	-0.117538	-1.47333
RPL35A-P1P2	5	-0.0625	-1.1913	0.54915	0.93521	-0.095186	-0.85246	0.29253	0.80993	-0.19479	-1.8233	0.058993	0.56221	-0.117492	-1.28902
NPC1L1-P1P2	5	0.0054428	0.095577	0.92079	0.99304	-0.050882	-0.37774	0.5739	0.92839	-0.30689	-1.305	0.0047253	0.29969	-0.117443	-0.529054
TMEM191B-NM_001242313	5	-0.10045	-0.93217	0.33247	0.85696	-0.034345	-0.51612	0.70533	0.95265	-0.21748	-1.351	0.036633	0.48422	-0.117425	-0.933097
FAM83C-P1P2	5	-0.31494	-1.8565	0.0042868	0.14013	-0.20664	-1.534	0.029277	0.36468	0.16942	0.9413	0.076286	0.60853	-0.117387	-0.8164
GTF3C4-P1P2	5	-0.3174	-1.9263	0.004092	0.13725	-0.081381	-1.3327	0.36725	0.85708	0.046624	1.087	0.59202	0.936	-0.117386	-0.724
INO80D-P1P2	5	0.17452	1.2085	0.070635	0.57563	-0.19559	-1.4296	0.038143	0.41038	-0.33081	-2.1067	0.0021921	0.22857	-0.117293	-0.775933
CDH2-P1P2	5	0.02616	0.42295	0.75575	0.97236	-0.191	-1.8574	0.043209	0.43121	-0.18694	-1.776	0.069028	0.58936	-0.11726	-1.07015
ZNF598-P1P2	5	-0.022363	-0.35791	0.84938	0.98268	-0.20928	-1.0641	0.027864	0.35683	-0.12008	-0.66211	0.22949	0.79102	-0.117241	-0.694707
RBM47-P1P2	5	0.025029	0.22691	0.76418	0.97344	-0.15752	-1.547	0.086808	0.55845	-0.21918	-1.7653	0.034977	0.47581	-0.117224	-1.02846
CALM1-P1P2	5	-0.18796	-1.8822	0.07877	0.59348	-0.16426	-1.6893	0.075458	0.5323	0.00066333	0.0098662	0.96147	0.99606	-0.117186	-1.18721
FOSB-P2	5	-0.13662	-1.7251	0.19237	0.75372	-0.12594	-1.2768	0.16504	0.68864	-0.088815	-0.88603	0.37719	0.87682	-0.117125	-1.29598
METTL9-P1P2	5	-0.12253	-1.1768	0.23943	0.80068	-0.095341	-0.67465	0.29194	0.80993	-0.13348	-0.77951	0.18297	0.75302	-0.117117	-0.876987
NPB-P1P2	5	-0.21594	-0.82848	0.046181	0.50372	0.19327	1.1407	0.029082	0.36358	-0.32862	-1.3278	0.0023383	0.22857	-0.117097	-0.338527
OMP-ENST00000529803.1	5	-0.10328	-0.36001	0.32078	0.85291	-0.046665	-0.34792	0.60737	0.93723	-0.20132	-0.59079	0.051491	0.5385	-0.117088	-0.432907
TAPBP-P1P2	5	-0.15526	-1.4874	0.14132	0.70106	-0.054428	-0.59689	0.54754	0.92192	-0.14157	-1.0466	0.15813	0.72389	-0.117086	-1.04363
NT5DC2-P1P2	5	-0.046605	-1.1642	0.65827	0.95463	-0.22294	-1.8284	0.020216	0.30515	-0.081201	-0.62149	0.41845	0.88912	-0.116915	-1.2047
SLC25A2-P1P2	5	-0.25947	-1.4102	0.016855	0.31143	0.16641	1.8526	0.058311	0.48407	-0.25751	-1.5101	0.01476	0.37241	-0.116857	-0.3559
BTBD7-P1P2	5	-0.19617	-1.6166	0.066495	0.5615	-0.081547	-1.1803	0.36643	0.85679	-0.072673	-0.72326	0.46912	0.9002	-0.116797	-1.17339
XYLB-P1P2	5	-0.056282	-0.56974	0.58881	0.94238	-0.052856	-0.5199	0.55967	0.92541	-0.24121	-1.9186	0.021191	0.41232	-0.116783	-1.00275
UBAP1-P1P2	5	-0.0060724	-0.11707	0.98466	0.99916	-0.31395	-2.1192	0.0019486	0.076628	-0.030262	-0.24973	0.77796	0.9724	-0.116761	-0.828667
POLE4-P1P2	5	0.066627	0.62079	0.46517	0.91277	-0.20827	-1.1583	0.0284	0.35877	-0.20848	-2.0601	0.04394	0.51308	-0.116708	-0.86587
C1QTNF9B-AS1-P1P2	5	-0.1249	-1.7882	0.23154	0.79603	0.010171	0.13029	0.89073	0.98887	-0.23539	-1.6317	0.024454	0.42723	-0.116706	-1.09654
NDUFS2-P1P2	5	-0.0035761	-0.089172	0.99532	0.99936	-0.15969	-1.5402	0.082668	0.54987	-0.18676	-0.85821	0.06932	0.58982	-0.116675	-0.829194
IBA57-P1P2	5	-0.14954	-0.9665	0.15588	0.72162	-0.045259	-0.68451	0.61828	0.93994	-0.15519	-1.9514	0.12349	0.67861	-0.116663	-1.2008
TRAPPC2-ENST00000358231.5_ENST00000359680.5_ENST00000380579.1	5	-0.07974	-1.1759	0.44247	0.90342	-0.033296	-0.78709	0.71405	0.95327	-0.23676	-1.9073	0.023529	0.42706	-0.116599	-1.2901
UGT2A3-P1P2	5	-0.13891	-1.7887	0.18584	0.74765	-0.12011	-1.4719	0.18428	0.70657	-0.090504	-1.4884	0.36803	0.87331	-0.116508	-1.583
NFKBID-P1	5	-0.20602	-0.67131	0.055095	0.53208	-0.051196	-0.19314	0.57122	0.92802	-0.092067	-0.39313	0.35946	0.86894	-0.116428	-0.419193
MRPL3-P1P2	5	-0.11906	-1.6451	0.25263	0.80935	0.0035152	0.066078	0.95104	0.99607	-0.23361	-1.6064	0.025624	0.43399	-0.116385	-1.06181
GALNT6-P1P2	5	-0.050875	-0.54928	0.62758	0.94892	-0.17971	-2.0424	0.055193	0.47585	-0.11838	-1.0343	0.2367	0.79665	-0.116322	-1.20866
C1orf234-P1P2	5	-0.061201	-0.16931	0.55719	0.9367	-0.24364	-0.6266	0.011691	0.22367	-0.043775	-0.12205	0.67303	0.95455	-0.116205	-0.305987
MFSD2A-P1P2	5	-0.27024	-1.8559	0.013542	0.28868	-0.17776	-1.4392	0.057726	0.48407	0.099452	0.7146	0.27436	0.82452	-0.116183	-0.860167
C4orf51-P1P2	5	-0.19861	-1.2062	0.06362	0.55331	-0.30839	-0.88801	0.0021921	0.078632	0.15847	0.97862	0.094359	0.6439	-0.116177	-0.371863
DNMT3B-P1	5	-0.060338	-0.82413	0.56372	0.9377	-0.29616	-1.6725	0.003069	0.10078	0.0080212	0.1246	0.89838	0.98923	-0.116159	-0.790677
PDGFRL-P1P2	5	-0.097569	-1.445	0.34631	0.86276	-0.15247	-1.0739	0.096356	0.58023	-0.098335	-0.82371	0.32585	0.85319	-0.116125	-1.1142
FAF1-P1P2	5	-0.048562	-0.76583	0.644	0.95135	-0.04087	-0.34582	0.65267	0.94804	-0.25891	-2.0384	0.013981	0.36192	-0.116114	-1.05002
TUBB4A-P1P2	5	-0.0304	-0.2287	0.78376	0.97721	-0.16125	-1.301	0.07955	0.54229	-0.15665	-1.2075	0.12008	0.67229	-0.1161	-0.9124
GRID2IP-P1	5	-0.1053	-1.6331	0.31065	0.84634	-0.13343	-1.3877	0.14151	0.6529	-0.10951	-0.97369	0.27319	0.82437	-0.11608	-1.3315
CEP120-P1P2	5	-0.073659	-0.69113	0.47896	0.91516	-0.042489	-0.30733	0.6402	0.94653	-0.2319	-1.7275	0.0265	0.43437	-0.116016	-0.908653
GCOM1-P1P2	5	0.042871	0.33794	0.62997	0.94892	-0.11018	-1.6598	0.22209	0.75086	-0.28072	-1.0435	0.0085249	0.33333	-0.11601	-0.788453
MYZAP-P1P2	5	0.042871	0.33794	0.62997	0.94892	-0.11018	-1.6598	0.22209	0.75086	-0.28072	-1.0435	0.0085249	0.33333	-0.11601	-0.788453
TMOD1-P1P2	5	-0.065187	-0.86214	0.53288	0.93125	-0.15904	-1.5767	0.083544	0.55145	-0.12371	-1.147	0.21624	0.78096	-0.115979	-1.19528
SLC40A1-P1	5	-0.11574	-1.7066	0.26525	0.82021	-0.11984	-1.4513	0.18531	0.70733	-0.11223	-1.8038	0.26101	0.81518	-0.115937	-1.6539
TEX13A-P1P2	5	-0.090922	-1.0603	0.3806	0.87813	-0.011738	-0.18955	0.90939	0.99037	-0.24515	-2.1897	0.020119	0.41131	-0.115937	-1.14652
LY6E-P1P2	5	-0.24165	-0.77505	0.026549	0.38873	-0.22749	-1.1151	0.017683	0.28327	0.12157	0.7765	0.18804	0.75464	-0.115857	-0.371217
GNGT2-P1	5	-0.15284	-1.3683	0.14726	0.71002	-0.088099	-1.1916	0.32989	0.83434	-0.10662	-1.3348	0.28542	0.83095	-0.115853	-1.29823
BRCC3-P1P2	5	-0.36384	-2.1735	0.0015588	0.075829	0.10909	0.96783	0.20543	0.73178	-0.092787	-0.88723	0.35586	0.86698	-0.115846	-0.697633
AHSP-P1P2	5	-0.19821	-1.7489	0.063913	0.55331	-0.097555	-1.4912	0.27986	0.7977	-0.051691	-0.72831	0.61609	0.94094	-0.115819	-1.3228
HS3ST1-P1P2	5	-0.25187	-1.9747	0.020265	0.34015	-0.039782	-1.1426	0.6628	0.94912	-0.055726	-0.639	0.58393	0.93285	-0.115793	-1.2521
ACPL2-P1P2	5	-0.38639	-1.6975	0.00073071	0.04298	-0.054396	-0.58538	0.54779	0.92192	0.093542	1.2238	0.30246	0.8432	-0.115748	-0.353027
MTF1-P1P2	5	-0.17085	-1.6906	0.1078	0.64883	-0.086512	-1.5205	0.33798	0.83975	-0.089743	-1.403	0.37208	0.87464	-0.115702	-1.53803
FAM175B-P1P2	5	0.006453	0.072385	0.91314	0.99243	-0.15466	-0.93078	0.092069	0.56911	-0.19889	-1.9509	0.054219	0.55121	-0.115699	-0.936432
CCDC113-P1P2	5	-0.1497	-1.5387	0.15545	0.72097	0.081941	0.61966	0.33608	0.83813	-0.27896	-2.1074	0.0089147	0.33889	-0.115573	-1.00881
GBP5-P1P2	5	-0.036672	-0.35029	0.73636	0.96656	-0.11216	-1.3045	0.21385	0.74155	-0.19764	-1.6041	0.055777	0.55631	-0.115491	-1.0863
SDHC-P1P2	5	-0.075726	-0.65673	0.46624	0.91352	-0.1172	-0.82823	0.19432	0.71965	-0.15342	-0.91956	0.12744	0.68518	-0.115449	-0.801507
TCF3-P1P2	5	-0.21071	-1.4053	0.050857	0.5168	-0.19941	-1.5067	0.034977	0.39746	0.063818	0.59837	0.46965	0.90061	-0.115434	-0.77121
ASTN1-P1P2	5	-0.16452	-1.2933	0.12052	0.67485	-0.048462	-0.66277	0.59251	0.93335	-0.13318	-1.1091	0.18399	0.75302	-0.115387	-1.02172
SLC17A4-P1P2	5	-0.061336	-1.1203	0.55675	0.9367	-0.17564	-1.1379	0.059675	0.48613	-0.10905	-0.81872	0.27509	0.82452	-0.115342	-1.02564
ZC3H3-P1P2	5	-0.13856	-1.1823	0.18711	0.74849	0.04667	1.0066	0.57731	0.92949	-0.25401	-2.2397	0.015929	0.38062	-0.1153	-0.805133
RFPL1-ENST00000354373.2	5	-0.21089	-1.3634	0.050663	0.5168	-0.11391	-1.538	0.20684	0.73346	-0.021053	-0.28794	0.85795	0.98542	-0.115284	-1.06311
TAOK1-P1P2	5	-0.12238	-1.2645	0.23977	0.80068	-0.15419	-1.0391	0.093141	0.57109	-0.069276	-0.60756	0.48987	0.90562	-0.115282	-0.970387
WFDC5-P1P2	5	-0.17237	-1.2701	0.10522	0.64373	-0.073583	-0.97103	0.41675	0.8786	-0.099859	-1.469	0.31844	0.84918	-0.115271	-1.23671
ASTN2-P1P2	5	-0.16222	-1.4852	0.12529	0.68277	-0.089561	-0.59217	0.32234	0.83064	-0.093995	-1.5021	0.34957	0.86406	-0.115259	-1.19316
COMMD2-P1P2	5	0.015518	0.09436	0.83881	0.98002	-0.12873	-1.0465	0.15681	0.68035	-0.23232	-1.2718	0.026403	0.43437	-0.115177	-0.741313
FAM210A-P1P2	5	-0.068534	-1.0513	0.5095	0.92331	-0.14598	-1.5822	0.10892	0.5993	-0.1309	-1.1488	0.19072	0.75691	-0.115138	-1.26077
MGAT4C-P1P2	5	-0.14446	-0.70037	0.16909	0.72773	-0.18554	-1.549	0.049201	0.45805	-0.015293	-0.21291	0.90511	0.98967	-0.115098	-0.82076
RBPJL-P1P2	5	0.0067776	0.086169	0.91037	0.99241	-0.26923	-1.8373	0.0063815	0.16153	-0.082815	-1.3675	0.40954	0.88748	-0.115089	-1.03954
PPM1N-P1P2	5	-0.045498	-1.0917	0.66704	0.9559	-0.2714	-1.6373	0.0059918	0.15609	-0.028201	-0.30873	0.79599	0.97605	-0.115033	-1.01258
IRF2-P1P2	5	0.045392	0.87944	0.61233	0.94796	-0.3189	-2.1785	0.0016563	0.068826	-0.071462	-0.79808	0.47671	0.90196	-0.11499	-0.699047
NDUFB6-P1P2	5	-0.03516	-0.30274	0.74791	0.96993	-0.10277	-1.0777	0.25385	0.77475	-0.20688	-1.2608	0.045548	0.51973	-0.114937	-0.880413
RPUSD4-P1P2	5	-0.019441	-0.42116	0.87295	0.98674	-0.11449	-1.6889	0.2046	0.73112	-0.21087	-1.7247	0.041894	0.50351	-0.114934	-1.27825
HIST1H2BL-P1P2	5	-0.19221	-1.6224	0.072486	0.5817	-0.0083076	-0.079663	0.93925	0.99346	-0.14427	-1.4427	0.1498	0.71495	-0.114929	-1.04825
LGALS7-ENST00000378626.4	5	-0.087224	-1.6371	0.40009	0.88627	-0.18029	-1.7403	0.054511	0.47275	-0.077247	-0.80933	0.44154	0.89577	-0.11492	-1.39558
WDFY2-P1P2	5	-0.067384	-0.54425	0.51705	0.92594	-0.15543	-1.5111	0.090364	0.56538	-0.12192	-0.74687	0.22292	0.7866	-0.114911	-0.934073
NUDT9-P1P2	5	-0.11324	-1.7402	0.27631	0.8267	-0.052513	-0.64195	0.56221	0.92601	-0.17894	-1.1032	0.079501	0.61655	-0.114898	-1.16178
GSK3A-P1P2	5	-0.037391	-0.48571	0.73008	0.96401	0.041799	1.0239	0.61667	0.93977	-0.34907	-2.3189	0.0013153	0.16875	-0.114887	-0.59357
TMEM55A-P1P2	5	-0.13796	-1.3952	0.18882	0.75029	-0.13677	-1.0035	0.13275	0.64454	-0.069917	-1.3621	0.48597	0.90346	-0.114882	-1.2536
BCLAF1-P1P2	5	0.035442	0.30968	0.68385	0.95762	-0.32066	-2.3619	0.0016076	0.066937	-0.059315	-0.86404	0.55831	0.92784	-0.114844	-0.972087
PRR4-P1P2	5	-0.055405	-0.31146	0.59509	0.94478	0.0054533	0.088113	0.93409	0.99322	-0.29458	-2.0725	0.0063815	0.31796	-0.114844	-0.765282
UBE2L3-P1P2	5	-0.19295	-2.1329	0.071171	0.57793	-0.093535	-1.0431	0.30022	0.8121	-0.057942	-1.5066	0.568	0.92994	-0.114809	-1.56087
FADS1-P1P2	5	0.0045663	0.054171	0.92785	0.9941	-0.13974	-1.4235	0.12461	0.63052	-0.20923	-1.6832	0.043453	0.50999	-0.114801	-1.01751
C3orf62-P1P2	5	-0.068508	-0.5483	0.50969	0.92331	-0.062585	-1.2295	0.48797	0.90678	-0.21321	-1.8668	0.039897	0.49552	-0.114768	-1.21487
HYAL1-P1	5	-0.041011	-0.59673	0.70104	0.95881	0.01229	0.15845	0.87373	0.98604	-0.31558	-0.99495	0.0039945	0.2973	-0.114767	-0.477743
MIA3-P1	5	-0.092345	-1.0205	0.37295	0.87521	-0.090204	-0.62222	0.31854	0.82732	-0.16173	-1.5745	0.11121	0.66657	-0.11476	-1.07241
RHBDF1-P1P2	5	-0.039097	-0.47789	0.71527	0.96103	0.11846	0.49999	0.17147	0.6917	-0.42339	-2.0533	0.00029228	0.11111	-0.114676	-0.677067
BMP8A-P1P2	5	-0.044131	-0.23507	0.67625	0.95762	-0.1231	-1.005	0.17352	0.69304	-0.17669	-0.79879	0.083691	0.62724	-0.11464	-0.67962
TMSB4X-P1	5	-0.1488	-0.58433	0.15793	0.72233	-0.073466	-0.76987	0.41738	0.8786	-0.12136	-1.8637	0.22481	0.78825	-0.114542	-1.07263
CSTL1-ENST00000246020.2	5	-0.13946	-0.54951	0.18428	0.74606	-0.05584	-0.40308	0.53658	0.9209	-0.14815	-1.0162	0.13996	0.70279	-0.114483	-0.656263
FBXL15-P1P2	5	-0.21237	-1.6331	0.049347	0.51368	-0.067789	-0.9775	0.45319	0.89195	-0.063246	-0.50489	0.53098	0.91868	-0.114468	-1.0385
SSNA1-P1P2	5	-0.14769	-1.2263	0.16095	0.72397	-0.036435	-0.35464	0.68891	0.95125	-0.15917	-1.1933	0.11521	0.66883	-0.114432	-0.924747
PCDHGA9-P1P2	5	-0.23992	-1.8507	0.027377	0.3955	0.081601	0.68357	0.33822	0.83986	-0.18479	-1.134	0.07122	0.59609	-0.11437	-0.767043
SIRPB2-P1P2	5	-0.23765	-2.3092	0.028693	0.40509	-0.061917	-0.71622	0.49294	0.90823	-0.043499	-0.33124	0.67522	0.95455	-0.114355	-1.11889
IFLTD1-ENST00000282881.6_ENST00000458174.2_ENST00000539744.1	5	-0.016851	-0.29975	0.8938	0.99039	-0.087545	-0.88471	0.33242	0.8365	-0.23863	-1.605	0.022603	0.42144	-0.114342	-0.92982
INMT-P1P2	5	-0.12209	-1.8265	0.24089	0.80097	0.057474	1.2498	0.49493	0.90845	-0.27834	-2.0385	0.0091095	0.34186	-0.114319	-0.871733
UBE2S-P1P2	5	-0.20115	-2.0513	0.060113	0.54666	-0.1411	-1.6887	0.12081	0.62265	-0.00061263	-0.0065956	0.97209	0.99608	-0.114288	-1.24887
KRTAP19-7-ENST00000334849.2	5	-0.16952	-1.5408	0.11034	0.65378	-0.030682	-0.45231	0.73782	0.95734	-0.14252	-1.8065	0.15501	0.72118	-0.114241	-1.26654
TMCO6-P1P2	5	-0.025975	-0.41312	0.81976	0.97809	-0.11071	-0.70902	0.22048	0.75004	-0.20601	-1.5227	0.046424	0.52188	-0.114232	-0.881613
ASB1-P1P2	5	-0.071623	-0.7082	0.49011	0.91672	-0.034882	-0.83811	0.7008	0.95251	-0.23615	-1.7263	0.023919	0.42723	-0.114218	-1.09087
TCP10L2-P1P2	5	-0.18883	-1.4454	0.07726	0.59066	-0.064384	-0.52543	0.47579	0.90183	-0.089435	-0.466	0.37354	0.87494	-0.114216	-0.812277
TXLNG-P1P2	5	-0.0019562	-0.031538	0.98227	0.99842	-0.038184	-0.77852	0.67415	0.94924	-0.30238	-2.1654	0.0053585	0.30959	-0.114173	-0.991819
TSG101-P1P2	5	0.11161	0.79693	0.235	0.79848	-0.32798	-1.8598	0.0014614	0.062893	-0.12591	-1.1623	0.20811	0.77414	-0.114093	-0.741723
RABGAP1L-P1P2	5	-0.035839	-0.25292	0.74299	0.96803	0.063472	1.0136	0.45358	0.89211	-0.36991	-1.462	0.00087685	0.14516	-0.114092	-0.233773
WDR27-P1P2	5	-0.063985	-0.55569	0.53965	0.93273	-0.10933	-0.95526	0.22535	0.75338	-0.16891	-1.3381	0.096843	0.64693	-0.114075	-0.949683
RUNX3-P2	5	-0.017938	-0.24672	0.88528	0.98858	-0.078139	-1.214	0.38679	0.86516	-0.24581	-1.7304	0.019924	0.41131	-0.113962	-1.06371
KCNC3-P1	5	-0.049967	-0.35926	0.63314	0.94911	-0.20822	-1.0913	0.0284	0.35877	-0.083571	-0.86329	0.40535	0.88533	-0.113919	-0.771283
BBOX1-P1	5	0.1327	0.81549	0.15808	0.7224	-0.062925	-0.49856	0.48563	0.90521	-0.41148	-1.356	0.00043843	0.11765	-0.113902	-0.346357
CSH1-P1P2	5	0.10815	1.0457	0.24985	0.80935	-0.084645	-1.0279	0.34826	0.84665	-0.3652	-1.9941	0.00097428	0.15	-0.113898	-0.658767
CTF1-P1P2	5	-0.2361	-1.0573	0.029618	0.41192	-0.094232	-0.91415	0.29686	0.81102	-0.011307	-0.11667	0.93862	0.99372	-0.11388	-0.69604
DDRGK1-P1P2	5	-0.12917	-1.195	0.21532	0.78076	-0.096446	-1.7691	0.28595	0.80378	-0.11587	-2.1406	0.24664	0.79984	-0.113829	-1.70157
SPANXN5-P1P2	5	-0.015241	-0.19643	0.90783	0.99208	-0.18699	-1.7772	0.047983	0.4535	-0.13921	-1.0586	0.16495	0.72965	-0.113814	-1.01074
SLC16A14-P1P2	5	0.094134	0.88984	0.31304	0.84756	0.0086	0.046318	0.90452	0.99037	-0.44414	-1.511	0.00019486	0.085106	-0.113802	-0.191614
GORASP2-P1P2	5	-0.1136	-1.7294	0.27509	0.82552	-0.097135	-1.2292	0.28205	0.80072	-0.13065	-1.5129	0.19159	0.75691	-0.113795	-1.4905
OR2Z1-ENST00000324060.2	5	-0.19587	-1.3189	0.066738	0.56194	-0.021802	-0.32619	0.81825	0.97818	-0.12354	-0.37692	0.21673	0.78107	-0.113737	-0.674003
TNRC6B-P1P2	5	-0.053422	-0.843	0.60975	0.94783	-0.11394	-0.66252	0.20674	0.73324	-0.17384	-1.4745	0.088026	0.63531	-0.113734	-0.99334
AMBP-P1P2	5	-0.20641	-1.775	0.054803	0.53208	-0.0087342	-0.13529	0.93541	0.9933	-0.12587	-1.4856	0.2083	0.77436	-0.113671	-1.13196
SLC2A1-P1P2	5	-0.13288	-0.87656	0.20255	0.76687	-0.11589	-1.8765	0.19948	0.72459	-0.092099	-0.8382	0.35931	0.86879	-0.113623	-1.19709
ACOT2-P1P2	5	-0.062297	-0.68099	0.55037	0.93532	-0.25242	-2.1646	0.0096454	0.20142	-0.026001	-0.35338	0.81596	0.98016	-0.113573	-1.06632
TUBB2B-P2	5	-0.095694	-1.4605	0.35556	0.86588	-0.13363	-1.5431	0.14108	0.6529	-0.11139	-1.4075	0.26442	0.8155	-0.113571	-1.47037
CAND1-P1P2	5	-0.1214	-1.8767	0.24401	0.80495	-0.11567	-1.2628	0.20026	0.72543	-0.10361	-2.0346	0.29949	0.84254	-0.11356	-1.7247
CITED2-P1P2	5	-0.26404	-2.232	0.015247	0.30242	0.13715	1.1616	0.11355	0.60697	-0.21379	-1.6942	0.039458	0.49552	-0.11356	-0.921533
LANCL1-P1P2	5	-0.22217	-0.57204	0.040189	0.47197	-0.098494	-1.3359	0.27489	0.79289	-0.01997	-0.16242	0.86648	0.98542	-0.113545	-0.69012
DSCC1-P1P2	5	-0.043336	-0.68652	0.68229	0.95762	-0.098685	-1.3224	0.27382	0.79215	-0.19854	-0.89628	0.05456	0.5514	-0.11352	-0.9684
RABL6-P1P2	5	-0.12159	-0.70257	0.24357	0.80451	-0.010364	-0.12292	0.92094	0.99135	-0.20837	-1.8293	0.044037	0.51393	-0.113441	-0.88493
FIGNL1-P1P2	5	0.025946	0.065776	0.7576	0.97285	-0.15437	-1.4908	0.092849	0.57049	-0.21189	-0.53251	0.041017	0.49911	-0.113438	-0.652511
ABCG2-P1P2	5	-0.31236	-0.70177	0.0045791	0.14734	0.13231	1.1385	0.12612	0.63356	-0.16024	-1.0766	0.11326	0.66781	-0.11343	-0.21329
WAC-P1P2	5	-0.31982	-1.771	0.0038971	0.13333	0.072668	0.79695	0.39205	0.86873	-0.092955	-0.82799	0.35498	0.86698	-0.113369	-0.60068
TRIM4-P1P2	5	-0.19521	-1.7209	0.067859	0.56695	0.023571	0.5255	0.77163	0.96817	-0.16836	-1.6126	0.097379	0.64693	-0.113333	-0.936
YIPF7-P1P2	5	-0.20356	-1.3328	0.05797	0.54446	-0.072279	-0.77738	0.42405	0.88307	-0.064047	-0.95185	0.52528	0.91835	-0.113295	-1.02068
CCDC181-P1P2	5	0.015848	0.49889	0.83603	0.9799	-0.2136	-1.8125	0.025477	0.34027	-0.14208	-0.92716	0.15676	0.72215	-0.113277	-0.746923
PSMD2-P1P2	5	-0.11397	-1.5145	0.27377	0.82465	-0.12248	-0.5792	0.17547	0.69496	-0.10321	-1.2453	0.3013	0.84254	-0.11322	-1.113
DNPH1-P1P2	5	-0.085694	-0.62571	0.40769	0.88949	0.044795	0.30333	0.59309	0.93335	-0.29874	-2.0997	0.0057482	0.31467	-0.113213	-0.80736
MYO3A-P1P2	5	-0.24206	-2.004	0.026257	0.38793	-0.07419	-1.5163	0.41285	0.8772	-0.023269	-0.44719	0.83827	0.98376	-0.113173	-1.3225
MAN1C1-ENST00000374332.4	5	-0.14066	-1.5756	0.18024	0.74189	-0.12536	-1.9456	0.16675	0.69068	-0.073405	-0.92329	0.46415	0.89912	-0.113142	-1.4815
EIF3A-P1P2	5	0.049017	0.45734	0.58525	0.94206	-0.2239	-1.9087	0.019729	0.30022	-0.16437	-1.7634	0.10478	0.65761	-0.113084	-1.07159
LDLRAP1-P1	5	-0.15297	-1.4211	0.14712	0.71002	-0.13381	-0.91684	0.14039	0.65233	-0.05216	-0.57087	0.61287	0.94069	-0.11298	-0.969603
HTR4-P1P2	5	-0.0043724	-0.071185	0.99766	0.99941	-0.032045	-0.73231	0.72491	0.95511	-0.30239	-1.5708	0.0053585	0.30959	-0.112936	-0.791432
PPP1R15B-P1P2	5	-0.15121	-1.6935	0.15057	0.71221	0.0078664	0.082772	0.911	0.99037	-0.1954	-1.2342	0.058457	0.56134	-0.112915	-0.948309
CCDC47-P1P2	5	-0.10504	-1.3126	0.31182	0.84725	0.037273	0.52623	0.6536	0.94804	-0.27083	-1.3414	0.01062	0.34277	-0.112866	-0.709257
TFAM-P1P2	5	-0.075556	-1.4984	0.46702	0.91356	-0.036721	-0.55126	0.68643	0.95028	-0.22613	-0.89666	0.029959	0.44825	-0.112802	-0.982107
IL17RE-P1P2	5	-0.030751	-0.41774	0.78084	0.97595	-0.092557	-1.1327	0.30514	0.81669	-0.21505	-1.6848	0.038679	0.4941	-0.112786	-1.07841
ARFIP1-P1P2	5	-0.12881	-0.90585	0.21658	0.78139	0.0093239	0.55208	0.89829	0.99037	-0.21887	-1.6133	0.035318	0.47729	-0.112785	-0.65569
TRPC3-P1P2	5	-0.14666	-1.11	0.16344	0.72619	-0.10495	-1.1487	0.24381	0.76899	-0.086579	-1.1997	0.38888	0.88004	-0.11273	-1.1528
SDS-P1P2	5	-0.18199	-1.1973	0.088854	0.61288	-0.066312	-0.90452	0.46298	0.89357	-0.089718	-1.0506	0.37227	0.87464	-0.112673	-1.05081
COG6-P1P2	5	-0.069795	-1.0333	0.502	0.92102	-0.094532	-1.0714	0.29569	0.81027	-0.17365	-1.0877	0.088318	0.6356	-0.112659	-1.06413
TMEM225-P1P2	5	-0.41976	-1.807	0.00038971	0.028777	0.12339	1.3933	0.15369	0.67646	-0.041583	-0.38718	0.68998	0.9589	-0.112651	-0.26696
RFPL4A-ENST00000434937.2	5	-0.25829	-1.2817	0.017196	0.31495	-0.033414	-0.13596	0.71269	0.95266	-0.046	-0.17829	0.65642	0.9505	-0.112568	-0.531983
ACY3-P2	5	-0.055668	-0.95774	0.59309	0.94369	-0.12285	-1.4024	0.17435	0.69401	-0.15908	-2.0483	0.1154	0.66883	-0.112533	-1.46948
PYHIN1-P1P2	5	-0.29145	-1.9551	0.0076481	0.20878	0.00024586	0.0018347	0.98207	0.99975	-0.046371	-0.29232	0.6533	0.94824	-0.112525	-0.748528
FBXO34-P1P2	5	-0.068747	-0.62248	0.50833	0.92331	-0.12591	-1.4873	0.16514	0.68864	-0.14289	-1.8318	0.15413	0.71986	-0.112516	-1.31386
PNMA3-P1P2	5	-0.40424	-1.1238	0.00053585	0.034591	0.03775	0.27889	0.65004	0.9479	0.029044	0.087908	0.72857	0.96465	-0.112482	-0.252334
TMEM107-P1P2	5	-0.034216	-0.50494	0.75473	0.97222	-0.15445	-1.189	0.0928	0.57049	-0.14877	-0.9971	0.13815	0.69929	-0.112479	-0.897013
HN1L-P1P2	5	-0.091978	-1.9214	0.375	0.87521	-0.03516	-0.82785	0.69846	0.95206	-0.21022	-2.1691	0.042576	0.50575	-0.112453	-1.63945
GJA4-P1P2	5	-0.038543	-0.16804	0.71989	0.96167	-0.080472	-1.2002	0.37276	0.85929	-0.21826	-1.3286	0.035902	0.47982	-0.112425	-0.898947
SLC39A12-P1	5	0.033407	0.26367	0.69817	0.95881	-0.099042	-1.6365	0.27173	0.78975	-0.27155	-1.8643	0.010376	0.34244	-0.112395	-1.07904
LRTOMT-P1P2	5	-0.040642	-0.36164	0.70299	0.95881	-0.17877	-2.2432	0.056606	0.48036	-0.11759	-1.1348	0.23962	0.79805	-0.112334	-1.24655
C10orf91-P1P2	5	-0.11485	-1.4762	0.26905	0.82163	-0.059724	-0.58124	0.5076	0.91272	-0.16206	-0.83993	0.11053	0.66657	-0.112211	-0.96579
LRFN4-P1P2	5	-0.094459	-1.5624	0.3619	0.86889	-0.11639	-1.3234	0.19724	0.72162	-0.1257	-0.68487	0.20918	0.77621	-0.112183	-1.19022
SSB-P1P2	5	-0.24276	-2.031	0.025818	0.38574	-0.11	-1.2629	0.22272	0.75156	0.016345	0.30213	0.83233	0.98252	-0.112138	-0.997257
TMEM150C-P1P2	5	-0.097814	-1.5454	0.34548	0.86276	-0.23103	-2.0435	0.01627	0.27154	-0.0072883	-0.059027	0.97228	0.99608	-0.112044	-1.21598
C6orf222-P1P2	5	-0.21417	-1.4131	0.047788	0.50803	-0.029979	-0.30146	0.7444	0.96009	-0.09197	-0.91579	0.36009	0.86915	-0.11204	-0.876783
CSNK2A2-P1P2	5	-0.34088	-2.2904	0.0025331	0.10463	0.025393	0.49868	0.75555	0.963	-0.020431	-0.25542	0.86263	0.98542	-0.111973	-0.68238
MAGOH-P1P2	5	-0.11831	-1.4695	0.2556	0.81223	-0.17493	-2.0226	0.06021	0.48719	-0.042455	-0.71858	0.68307	0.95766	-0.111898	-1.40356
PCDHGA7-P1P2	5	-0.24521	-2.188	0.024065	0.36729	-0.073176	-0.73514	0.41836	0.87929	-0.017132	-0.21091	0.88961	0.98891	-0.111839	-1.04468
PDYN-P1P2	5	-0.11069	-1.4255	0.28707	0.83709	-0.12016	-1.6035	0.18404	0.70617	-0.10466	-1.1459	0.29448	0.83807	-0.111837	-1.39163
SORCS1-P1P2	5	-0.33183	-2.281	0.0031177	0.11722	0.0035044	0.05049	0.95114	0.99607	-0.0070535	-0.10163	0.97428	0.99608	-0.111793	-0.77738
RAB19-P1P2	5	-0.14538	-1.7198	0.1667	0.72647	0.006227	0.25352	0.92678	0.9921	-0.19622	-1.6717	0.057434	0.56089	-0.111791	-1.04599
KRTAP13-4-ENST00000334068.2	5	0.021437	0.22156	0.79248	0.97721	-0.22389	-1.2052	0.019729	0.30022	-0.13287	-1.0021	0.18492	0.75302	-0.111774	-0.661913
GIP-P1P2	5	-0.069752	-0.22465	0.50244	0.92109	-0.038198	-0.10799	0.67401	0.94924	-0.22734	-0.63528	0.029277	0.44453	-0.111763	-0.32264
MTHFD2-P2	5	-0.12501	-0.73487	0.2311	0.79597	-0.097337	-0.88774	0.28088	0.79867	-0.11293	-0.92825	0.25799	0.81103	-0.111759	-0.850287
IP6K3-P1P2	5	-0.13883	-0.84506	0.18618	0.74765	-0.076582	-0.73273	0.39716	0.8705	-0.11977	-1.6096	0.23056	0.79121	-0.111727	-1.06246
NDUFA6-P1P2	5	-0.064523	-0.80404	0.53707	0.93179	-0.27884	-2.13	0.0049201	0.13539	0.0082193	0.10154	0.89692	0.989	-0.111715	-0.944167
FH-P1P2	5	-0.22207	-1.7481	0.040286	0.47284	0.020931	0.3123	0.79545	0.97211	-0.13388	-0.75356	0.1817	0.75302	-0.111673	-0.729787
PABPC1-P1P2	5	-0.075002	-0.79535	0.47102	0.91516	-0.14294	-1.1756	0.11623	0.61268	-0.11696	-1.6058	0.24172	0.79891	-0.111634	-1.19225
LRRC61-P1P2	5	-0.10418	-0.67384	0.31615	0.84971	-0.12897	-1.9325	0.15608	0.67903	-0.10167	-0.84846	0.30894	0.84551	-0.111607	-1.1516
QTRTD1-P1P2	5	-0.13623	-0.9501	0.19344	0.75585	-0.15372	-1.4861	0.094213	0.57384	-0.044747	-0.45129	0.66577	0.95201	-0.111566	-0.962497
HIGD1C-ENST00000398455.3	5	-0.11105	-0.83322	0.28512	0.83364	-0.076858	-1.3137	0.39517	0.86927	-0.14667	-1.7578	0.14449	0.71161	-0.111526	-1.30157
ZNF490-P1P2	5	-0.081396	-1.0501	0.43355	0.89883	-0.0050905	-0.093019	0.97043	0.9975	-0.24809	-1.9069	0.018414	0.40042	-0.111525	-1.01667
NTMT1-P1P2	5	0.0074962	0.073027	0.90476	0.99208	-0.025676	-0.49369	0.78327	0.97054	-0.31626	-2.1155	0.0038484	0.29478	-0.11148	-0.845388
UQCR11-P1P2	5	-0.11581	-0.91192	0.26505	0.82021	-0.18397	-1.5199	0.050322	0.45911	-0.034303	-0.35601	0.74649	0.96883	-0.111361	-0.929277
PCDHA10-P1P2	5	-0.11405	-1.416	0.27319	0.82465	-0.10564	-2.0303	0.24074	0.76608	-0.11439	-1.6236	0.25224	0.80704	-0.11136	-1.68997
FAM228A-P1P2	5	-0.23772	-1.1849	0.028644	0.40496	-0.15816	-1.045	0.085201	0.55425	0.061955	0.8713	0.48251	0.90238	-0.111308	-0.452867
PACRG-P1P2	5	-0.18335	-1.7202	0.086272	0.60964	-0.20824	-2.0499	0.0284	0.35877	0.057684	1.2219	0.51208	0.91226	-0.111302	-0.8494
ZNF259-P1P2	5	-0.15353	-2	0.1457	0.71002	-0.045072	-0.73734	0.61964	0.94017	-0.1353	-1.2127	0.17693	0.74816	-0.111301	-1.31668
HAUS4-P1P2	5	-0.17003	-0.44725	0.10927	0.65109	0.13017	0.86063	0.13284	0.64454	-0.29402	-0.52407	0.0063815	0.31796	-0.111293	-0.0368967
ALCAM-P1P2	5	-0.29378	-2.0358	0.0072097	0.2033	0.035076	0.50456	0.67177	0.94924	-0.075156	-1.15	0.45392	0.89912	-0.111287	-0.893747
PCDHGA4-P1P2	5	0.32747	1.2673	0.002387	0.10187	-0.25921	-1.5354	0.0081352	0.18291	-0.40212	-1.2989	0.00048714	0.11765	-0.111287	-0.522333
CCNL1-P1P2	5	-0.15555	-1.4282	0.14078	0.70102	-0.26894	-2.1004	0.0063815	0.16153	0.090877	0.99088	0.31416	0.84824	-0.111204	-0.845907
ZBTB44-P1P2	5	-0.18278	-1.6112	0.087344	0.61117	-0.056911	-1.0274	0.52816	0.91922	-0.093825	-1.1349	0.35055	0.86467	-0.111172	-1.25783
RNF26-P1P2	5	-0.19254	-1.1657	0.07161	0.57837	-0.17923	-1.8518	0.05607	0.4786	0.03827	0.47298	0.65554	0.95002	-0.111167	-0.848173
LIG3-P1P2	5	-0.10225	-1.1391	0.32551	0.85429	-0.13612	-1.6243	0.1343	0.64627	-0.09503	-1.0606	0.34319	0.86093	-0.111133	-1.27467
GOLIM4-P1P2	5	-0.02505	-0.29725	0.82746	0.97954	-0.14224	-1.0175	0.11789	0.61703	-0.1661	-1.5236	0.10084	0.6489	-0.11113	-0.946117
CEPT1-P1P2	5	-0.15118	-1.7977	0.15077	0.71238	0.030403	1.4731	0.7123	0.95265	-0.21261	-1.758	0.040286	0.49552	-0.111129	-0.6942
TMEM19-P1P2	5	-0.16854	-1.746	0.11146	0.65578	0.041824	0.43005	0.61652	0.93977	-0.20662	-0.98391	0.04584	0.52104	-0.111112	-0.76662
CEACAM16-ENST00000405314.2	5	-0.052498	-1.2018	0.61609	0.94805	-0.13423	-1.1062	0.13942	0.65031	-0.14645	-1.2693	0.14517	0.71203	-0.111059	-1.19243
USF2-P1P2	5	-0.11757	-1.2707	0.25891	0.81453	-0.23856	-1.8021	0.013396	0.2425	0.022993	0.50462	0.77796	0.9724	-0.111046	-0.85606
ATP6V1G2-P1P2	5	-0.35594	-2.4102	0.0017537	0.082569	0.074414	0.85737	0.38114	0.8632	-0.051554	-0.48977	0.61706	0.94104	-0.111027	-0.680867
EXPH5-P1P2	5	-0.24184	-1.9452	0.026403	0.38841	0.065754	0.97076	0.43872	0.88777	-0.15693	-1.077	0.11959	0.67229	-0.111005	-0.683813
CYHR1-P2	5	-0.047912	-0.1181	0.64848	0.95216	-0.22767	-0.52509	0.017634	0.28327	-0.057302	-0.47024	0.57283	0.93173	-0.110961	-0.371143
FAM78B-P1P2	5	-0.021313	-0.15914	0.85795	0.98401	-0.13351	-1.1261	0.14132	0.6529	-0.17797	-1.8211	0.081157	0.62216	-0.110931	-1.03545
SPATA2-P1P2	5	-0.24941	-1.1948	0.021678	0.35039	-0.073423	-0.72866	0.41753	0.87872	-0.0098057	-0.17887	0.95085	0.99384	-0.11088	-0.700777
RPH3A-P1P2	5	-0.19728	-1.9152	0.065131	0.55639	-0.16938	-1.5557	0.067859	0.51226	0.034094	0.45121	0.68911	0.9589	-0.110855	-1.00656
LAMTOR2-P1P2	5	-0.31048	-1.4356	0.004774	0.15313	-0.050621	-0.61918	0.57575	0.92873	0.028555	0.37694	0.73271	0.96584	-0.110849	-0.55928
KCNRG-P1P2	5	-0.10886	-1.5618	0.29501	0.84063	-0.1195	-1.196	0.18614	0.70864	-0.10413	-1.6733	0.29701	0.84055	-0.11083	-1.47703
ANLN-P1P2	5	-0.33705	-1.2247	0.0026793	0.1079	0.14479	1.4957	0.097038	0.58229	-0.14018	-1.2318	0.16193	0.72751	-0.110813	-0.320267
KIAA0895-P2	5	-0.33705	-1.2247	0.0026793	0.1079	0.14479	1.4957	0.097038	0.58229	-0.14018	-1.2318	0.16193	0.72751	-0.110813	-0.320267
HLA-F-P1P2	5	-0.08811	-1.9084	0.39556	0.88447	-0.11921	-1.1262	0.18706	0.70927	-0.12489	-1.0678	0.21195	0.77859	-0.110737	-1.36747
SERTAD3-P1P2	5	-0.13317	-2.0089	0.20168	0.76624	-0.11692	-1.8056	0.19539	0.71992	-0.082038	-1.6131	0.41339	0.88909	-0.110709	-1.8092
SLC25A30-P1P2	5	-0.083163	-0.91856	0.42337	0.89608	-0.14222	-1.93	0.11794	0.61713	-0.10673	-0.96813	0.28503	0.83064	-0.110704	-1.27223
CACNB2-P2	5	-0.099956	-1.0516	0.33447	0.85975	-0.16954	-1.7873	0.067664	0.51179	-0.062396	-1.8208	0.53668	0.92072	-0.110631	-1.55323
KCNJ9-P1P2	5	0.11438	1.3391	0.22355	0.79025	-0.30227	-2.1931	0.0026793	0.090312	-0.144	-1.1278	0.15092	0.71629	-0.11063	-0.6606
SERTAD1-P1P2	5	-0.054263	-0.79045	0.60288	0.94651	-0.19667	-2.0658	0.037169	0.40628	-0.080936	-1.138	0.41977	0.88912	-0.110623	-1.33142
PI16-P2	5	-0.037091	-0.33605	0.73251	0.96496	-0.19911	-1.5102	0.035123	0.39746	-0.095626	-0.72913	0.34002	0.86032	-0.110609	-0.85846
LOR-P1P2	5	-0.10077	-1.0847	0.33111	0.85684	-0.12018	-0.76184	0.18399	0.70617	-0.11069	-0.62538	0.26729	0.81828	-0.110547	-0.823973
CCDC97-P1P2	5	0.13658	0.34198	0.14692	0.71002	-0.532	-0.99015	0	0	0.063867	0.13789	0.46912	0.9002	-0.110518	-0.170093
KRT222-P1P2	5	-0.12495	-1.4308	0.23139	0.79603	-0.17491	-2.2592	0.06021	0.48719	-0.031554	-0.21498	0.76827	0.97154	-0.110471	-1.30166
SNX8-P1P2	5	-0.16043	-1.8364	0.1287	0.68683	-0.14139	-1.2614	0.12027	0.62232	-0.029452	-0.29657	0.78527	0.97425	-0.110424	-1.13146
MYL6-P1P2	5	-0.16179	-1.7193	0.12593	0.68296	-0.16371	-1.949	0.076189	0.53304	-0.0057387	-0.067543	0.98519	0.99753	-0.110413	-1.24528
OR7A5-P1P2	5	0.0073386	0.069764	0.90588	0.99208	-0.05618	-0.7629	0.5342	0.9209	-0.28238	-1.6065	0.0082327	0.33333	-0.110407	-0.766545
LHCGR-P1P2	5	-0.15166	-1.6234	0.1497	0.71204	0.054577	1.1634	0.51671	0.9156	-0.23408	-1.9567	0.025331	0.43118	-0.110388	-0.805567
PCDHB16-P1P2	5	-0.12318	-0.612	0.23709	0.79997	-0.0092589	-0.20012	0.93092	0.99247	-0.19867	-1.8969	0.054365	0.5514	-0.11037	-0.903007
SPIRE1-P1P2	5	-0.17608	-1.7422	0.097769	0.62913	-0.062037	-1.277	0.49206	0.90804	-0.09298	-1.4218	0.35493	0.86698	-0.110366	-1.48033
NAALADL2-ENST00000454872.1	5	-0.18737	-0.87888	0.07955	0.59425	-0.31321	-2.0682	0.002046	0.078632	0.16971	1.4241	0.075848	0.60853	-0.11029	-0.50766
L3MBTL2-P1P2	5	-0.37115	-2.2037	0.001364	0.070175	-0.0054126	-0.089349	0.96761	0.99739	0.045949	0.92368	0.59743	0.9381	-0.110205	-0.456456
ZP3-P1P2	5	0.056158	0.79338	0.53405	0.93144	-0.19369	-1.0387	0.040481	0.42265	-0.19308	-0.93095	0.060941	0.56473	-0.110204	-0.39209
FDCSP-P1P2	5	-0.089792	-0.93182	0.38674	0.88008	-0.12879	-1.5919	0.15657	0.67992	-0.11196	-1.8705	0.26198	0.8155	-0.110181	-1.46474
HMGXB4-P1P2	5	-0.039315	-0.29475	0.71381	0.96103	-0.20003	-0.95328	0.034441	0.39475	-0.091191	-1.5298	0.36419	0.87134	-0.110179	-0.925943
PHF21A-P1P2	5	-0.14544	-1.3256	0.16641	0.72647	-0.10783	-1.2852	0.23207	0.75973	-0.077241	-0.66635	0.44154	0.89577	-0.11017	-1.09238
CDH17-P1	5	-0.23546	-1.3528	0.02991	0.4143	-0.062598	-0.22353	0.48797	0.90678	-0.032245	-0.095567	0.76223	0.97054	-0.110101	-0.557299
KCTD21-P1P2	5	-0.18848	-1.1255	0.077845	0.59135	-0.029432	-0.62882	0.74859	0.9608	-0.11219	-1.3375	0.2612	0.81523	-0.110034	-1.03061
SCARB1-P1P2	5	-0.16618	-1.2393	0.11662	0.66639	-0.062661	-1.4845	0.48743	0.90645	-0.10122	-2.0495	0.31148	0.847	-0.11002	-1.5911
TXNDC17-P1P2	5	-0.056844	-0.76663	0.5851	0.94206	-0.17827	-1.3153	0.057336	0.48297	-0.09484	-1.3404	0.34475	0.86188	-0.109985	-1.14078
TXNRD3NB-ENST00000404489.2	5	0.085781	0.58207	0.35366	0.86588	0.089127	0.45981	0.29711	0.81115	-0.50482	-1.1171	0	0	-0.109971	-0.0250733
RBMS1-P1P2	5	-0.18503	-1.6223	0.08335	0.60268	-0.024935	-0.53018	0.78975	0.97124	-0.11987	-1.1018	0.23037	0.79117	-0.109945	-1.08476
HEATR5A-P1P2	5	-0.21669	-1.4037	0.045401	0.4984	0.087056	0.69138	0.30802	0.81832	-0.19993	-1.2416	0.053001	0.54427	-0.109855	-0.651307
KCNAB3-P1P2	5	-0.080492	-0.76891	0.43808	0.90154	-0.16281	-1.3768	0.077406	0.53698	-0.086138	-1.1638	0.39078	0.88004	-0.109813	-1.10317
HHIP-P1P2	5	-0.098837	-1.282	0.33988	0.86276	-0.051222	-0.61513	0.57102	0.92802	-0.17938	-1.3099	0.078673	0.61407	-0.109813	-1.06901
FAM90A1-ENST00000307435.6_ENST00000538603.1	5	-0.19016	-0.97865	0.075507	0.58891	-0.043799	-0.89786	0.62899	0.94226	-0.095334	-1.3041	0.34163	0.86039	-0.109764	-1.0602
TAF13-P1P2	5	-0.4584	-1.9773	0.00014614	0.013043	0.23079	1.823	0.010035	0.20477	-0.10163	-1.4964	0.30919	0.84575	-0.109747	-0.550233
FAM122B-P1P2	5	0.13671	0.74492	0.14634	0.71002	-0.21168	-1.5085	0.026354	0.34679	-0.25422	-0.68612	0.015783	0.37762	-0.10973	-0.483233
CHEK1-P1P2	5	-0.17072	-2.0727	0.108	0.64883	-0.022026	-0.23239	0.81596	0.97818	-0.13612	-1.3326	0.17425	0.7435	-0.109622	-1.21256
DNAJC27-P1P2	5	-0.12161	-1.2452	0.24342	0.80444	-0.095841	-1.2172	0.28907	0.80737	-0.11136	-1.0925	0.26442	0.8155	-0.109604	-1.18497
C19orf10-P1P2	5	-0.14656	-0.90738	0.16387	0.72631	-0.1055	-0.7791	0.24109	0.76634	-0.076746	-1.1612	0.4449	0.89768	-0.109602	-0.949227
C1QC-P1P2	5	-0.09503	-0.84867	0.35892	0.86877	-0.18682	-1.2768	0.048178	0.45355	-0.046864	-0.44815	0.64989	0.948	-0.109571	-0.857873
APBB1-P1P2	5	-0.064296	-0.75692	0.53824	0.93189	-0.11794	-1.6296	0.19193	0.71714	-0.14638	-1.3134	0.14527	0.71203	-0.109539	-1.23331
THEMIS-P2	5	-0.20191	-0.72431	0.059675	0.54666	-0.10697	-0.28327	0.23563	0.76327	-0.019695	-0.080525	0.86881	0.98542	-0.109525	-0.362702
PLXDC1-P2	5	-0.15114	-1.4651	0.15092	0.71238	-0.24218	-1.5532	0.01213	0.22886	0.064817	1.3711	0.46303	0.89912	-0.109501	-0.549067
OSBP-P1P2	5	-0.090191	-0.82961	0.38484	0.87948	-0.20495	-1.8808	0.030154	0.36955	-0.033213	-1.1608	0.75448	0.96952	-0.109451	-1.2904
ITLN2-P1	5	-0.34323	-1.9844	0.0022408	0.096234	0.02038	0.3331	0.80022	0.97298	-0.0053609	-0.046461	0.9885	0.99759	-0.109404	-0.56592
VRK2-P1P2	5	-0.29412	-2.1098	0.007161	0.20276	-0.11491	-1.4679	0.20353	0.73086	0.081045	1.3973	0.36779	0.87331	-0.109328	-0.7268
MAP1LC3A-P1P2	5	-0.16213	-1.528	0.12529	0.68277	-0.11935	-0.64164	0.18682	0.70911	-0.046466	-0.9993	0.65272	0.94824	-0.109315	-1.05631
IL13-P1	5	0.13127	1.4596	0.16236	0.725	-0.23417	-1.124	0.014955	0.25647	-0.22503	-1.885	0.030836	0.45358	-0.10931	-0.516467
APOPT1-P1P2	5	-0.020395	-0.33482	0.86565	0.9858	-0.10234	-0.82104	0.25638	0.77625	-0.20513	-1.1354	0.047204	0.5252	-0.109288	-0.763753
CDH3-P1P2	5	-0.24959	-2.1721	0.021629	0.34988	-0.096833	-1.5028	0.28352	0.80201	0.018652	0.28027	0.81435	0.98002	-0.109257	-1.13154
FDPS-P1P2	5	-0.14727	-0.8448	0.16154	0.72397	-0.082488	-1.1271	0.36068	0.85231	-0.097924	-0.85852	0.3278	0.85358	-0.109227	-0.943473
ZNF177-P2	5	-0.067897	-0.80103	0.51379	0.92436	-0.16412	-1.7395	0.075799	0.53304	-0.095656	-1.1275	0.33983	0.86019	-0.109224	-1.22268
LRWD1-P1P2	5	-0.25204	-0.72839	0.020119	0.33852	0.10592	0.51985	0.21921	0.749	-0.18146	-0.85102	0.076189	0.60853	-0.109193	-0.353187
TAOK2-P1P2	5	-0.04596	-0.32144	0.66305	0.95546	-0.17134	-1.7368	0.064936	0.50377	-0.11022	-1.2022	0.26963	0.82027	-0.109173	-1.08681
TP53BP1-P2	5	-0.066321	-0.97151	0.52489	0.92838	-0.11014	-0.926	0.22214	0.75086	-0.15078	-0.9271	0.13294	0.6913	-0.10908	-0.941537
LPP-ENST00000312675.4	5	-0.14007	-1.4895	0.18224	0.74403	-0.053621	-1.3054	0.5531	0.92447	-0.13352	-1.4512	0.18282	0.75302	-0.10907	-1.41537
CLK3-P1	5	-0.11195	-1.2217	0.28171	0.83106	-0.028538	-0.25408	0.75692	0.9636	-0.18658	-1.3255	0.069661	0.59076	-0.109023	-0.93376
DPCR1-P1P2	5	-0.050879	-0.15025	0.62753	0.94892	-0.063321	-0.4027	0.48271	0.90353	-0.21254	-0.56856	0.040335	0.49552	-0.108913	-0.373837
SLC22A11-P1P2	5	-0.11114	-1.0539	0.28464	0.83364	-0.12096	-0.88495	0.18044	0.70045	-0.094479	-0.7279	0.34684	0.86345	-0.10886	-0.888917
KRT77-P1P2	5	-0.2386	-2.1139	0.028108	0.40195	-0.18324	-1.666	0.051345	0.46345	0.095337	0.7678	0.29443	0.83807	-0.108834	-1.00403
DNAH8-P2	5	-0.0076803	-0.15027	0.97126	0.9967	-0.11821	-1.3361	0.19091	0.71554	-0.20056	-1.7721	0.052173	0.54064	-0.108817	-1.08616
DYNC2LI1-P1P2	5	-0.14467	-1.1164	0.16855	0.72649	-0.000139	-0.00060396	0.98504	0.99975	-0.18162	-1.0538	0.076091	0.60853	-0.10881	-0.723601
CDRT15L2-ENST00000399044.1	5	-0.081585	-0.60094	0.43224	0.8988	-0.26932	-2.057	0.0063815	0.16153	0.024541	0.202	0.76515	0.97107	-0.108788	-0.818647
FMNL1-P1P2	5	0.042152	0.60032	0.63518	0.94952	-0.3214	-2.0165	0.0016076	0.066937	-0.047013	-0.48605	0.64853	0.94795	-0.108754	-0.634077
CLCNKB-P1P2	5	-0.12232	-0.82824	0.23987	0.80068	-0.033705	-0.44889	0.71015	0.95265	-0.17023	-1.5585	0.094164	0.6439	-0.108752	-0.94521
EXOC8-P1P2	5	-0.0061108	-0.028896	0.98441	0.99916	0.037416	0.15194	0.65257	0.94804	-0.35743	-1.4825	0.0010717	0.15385	-0.108708	-0.453152
SFXN1-P1P2	5	-0.094459	-0.56396	0.3619	0.86889	-0.13263	-1.8876	0.14439	0.65955	-0.098961	-1.7016	0.32273	0.85038	-0.108683	-1.38439
SIKE1-P1P2	5	0.12436	0.91873	0.18385	0.7457	-0.052063	-0.47197	0.56523	0.92683	-0.39828	-2.178	0.00048714	0.11765	-0.108661	-0.57708
LCE3D-P1P2	5	-0.15973	-1.5959	0.13036	0.68827	-0.15169	-1.3183	0.097915	0.5842	-0.014212	-0.19189	0.91572	0.99104	-0.108544	-1.03536
BTF3-P1P2	5	-0.37727	-2.3173	0.001023	0.055263	0.0723	1.0642	0.39395	0.86894	-0.020347	-0.34531	0.86341	0.98542	-0.108439	-0.532803
MRGPRG-ENST00000332314.3	5	-0.12202	-0.5645	0.24123	0.80181	0.078409	1.2726	0.35615	0.84939	-0.28169	-1.7011	0.0083788	0.33333	-0.108434	-0.331
CNPY1-P1P2	5	-0.0936	-1.0921	0.36662	0.87228	-0.15622	-2.045	0.088952	0.56289	-0.075398	-0.72659	0.4525	0.89905	-0.108406	-1.2879
LRP11-P1P2	5	-0.18356	-1.9952	0.085688	0.60732	-0.12477	-1.1136	0.1685	0.69068	-0.016871	-0.22844	0.8922	0.98893	-0.1084	-1.11241
MAEA-P2	5	-0.071121	-1.0556	0.49299	0.9175	-0.13359	-1.5174	0.14117	0.6529	-0.12031	-1.0184	0.22857	0.79085	-0.10834	-1.19713
CYP3A43-P1P2	5	-0.16004	-1.6111	0.12973	0.68827	-0.055056	-0.37844	0.54262	0.92137	-0.10975	-0.94212	0.27139	0.82205	-0.108282	-0.97722
B4GALT1-P1P2	5	-0.10912	-0.72642	0.29384	0.83936	-0.01257	-0.095592	0.90208	0.99037	-0.20314	-1.6293	0.049299	0.5311	-0.108277	-0.817104
HIST1H2AK-ENST00000330180.2	5	-0.079502	-0.58545	0.44378	0.90458	-0.013211	-0.45571	0.89648	0.99037	-0.2321	-1.761	0.0265	0.43437	-0.108271	-0.934053
FAM58A-P1P2	5	-0.057209	-0.46604	0.58267	0.94093	-0.073089	-0.97483	0.41894	0.87953	-0.1945	-1.2058	0.059334	0.56285	-0.108266	-0.882223
NDRG2-P1P2	5	-0.073768	-0.72975	0.47871	0.91516	-0.066709	-1.631	0.4604	0.89333	-0.18428	-1.5998	0.072145	0.59838	-0.108252	-1.32018
C17orf78-P1P2	5	-0.10499	-0.62515	0.31235	0.84756	-0.07906	-0.56114	0.38177	0.86339	-0.14027	-0.94483	0.16168	0.72751	-0.108107	-0.710373
DIRC1-P1P2	5	0.033033	0.17721	0.70114	0.95881	-0.069839	-1.3784	0.43998	0.88777	-0.28745	-1.8817	0.0075994	0.33333	-0.108085	-1.02763
CCDC105-P1P2	5	0.052082	1.0763	0.56367	0.9377	-0.14035	-1.3841	0.12276	0.62655	-0.23576	-1.5249	0.024357	0.42723	-0.108009	-0.6109
STAP2-P1P2	5	0.027283	0.29159	0.7462	0.969	-0.077493	-0.4558	0.39142	0.86873	-0.27376	-2.1258	0.0099376	0.34244	-0.10799	-0.763337
BHLHA9-P1P2	5	-0.20749	-1.5128	0.053878	0.52857	-0.035631	-0.51859	0.69534	0.95184	-0.080759	-1.0164	0.42045	0.88912	-0.10796	-1.01593
TMCO3-P1P2	5	-0.10764	-0.86013	0.30008	0.84305	-0.14941	-1.3454	0.10181	0.58741	-0.0668	-1.0521	0.5056	0.90999	-0.10795	-1.08588
RSPO4-P1P2	5	-0.12699	-1.3529	0.22345	0.79018	-0.10506	-0.59286	0.24328	0.76854	-0.091653	-0.81643	0.36165	0.86915	-0.107901	-0.92073
SLC10A1-P1P2	5	-0.27627	-2.1425	0.011448	0.25967	0.055664	0.51855	0.5077	0.91272	-0.10294	-0.83571	0.30276	0.8432	-0.107849	-0.819887
CAPN5-P1P2	5	-0.066588	-0.40862	0.52314	0.92838	-0.1131	-0.97503	0.21005	0.73722	-0.1438	-1.6328	0.15121	0.71629	-0.107829	-1.00548
HES6-P1P2	5	0.019885	0.59272	0.80378	0.97721	-0.20056	-1.3095	0.033954	0.3926	-0.14248	-1.2893	0.15515	0.72124	-0.107718	-0.668693
MPO-P1P2	5	0.010945	0.065115	0.87627	0.9869	-0.13201	-1.4171	0.14653	0.66343	-0.20198	-0.74123	0.050663	0.53691	-0.107682	-0.697738
CBY1-P1P2	5	-0.22723	-0.73239	0.035853	0.44851	0.044629	0.53796	0.59451	0.93349	-0.14035	-0.45212	0.16158	0.72751	-0.10765	-0.215517
ST3GAL2-P1	5	-0.068813	-0.87959	0.50784	0.92331	-0.099737	-1.0262	0.26822	0.7868	-0.15437	-1.1532	0.12524	0.68196	-0.10764	-1.01966
C6orf201-P1	5	0.02224	0.48552	0.78639	0.97721	-0.23675	-1.9734	0.014078	0.2485	-0.10837	-0.8771	0.27786	0.82619	-0.107627	-0.788327
RBKS-P1P2	5	-0.040969	-1.0784	0.70119	0.95881	-0.16572	-1.5559	0.073071	0.52589	-0.11618	-1.3474	0.24523	0.79892	-0.107623	-1.32723
C14orf1-P1P2	5	-0.11379	-1.1133	0.2746	0.82522	-0.10678	-1.0817	0.23651	0.76388	-0.10226	-1.453	0.30563	0.84446	-0.10761	-1.216
SLC34A1-P2	5	-0.19385	-2.0899	0.070246	0.57542	-0.099975	-1.5784	0.2672	0.7861	-0.028998	-0.4713	0.78936	0.97458	-0.107608	-1.37987
PRMT3-P1P2	5	-0.18985	-1.2067	0.075701	0.58908	-0.14003	-1.4349	0.12373	0.6284	0.0070785	0.093941	0.90593	0.98999	-0.1076	-0.84922
OSER1-P1P2	5	-0.072562	-1.1679	0.4849	0.91516	0.0071702	0.034518	0.91719	0.99069	-0.2573	-1.737	0.014809	0.37241	-0.107564	-0.956794
C6orf120-P1P2	5	-0.11914	-1.3303	0.25234	0.80935	-0.15877	-1.1583	0.083885	0.55207	-0.044703	-0.91582	0.66607	0.95203	-0.107538	-1.13481
OR1L6-ENST00000304720.2	5	-0.17145	-1.7032	0.10683	0.64843	-0.018335	-0.37648	0.84782	0.98179	-0.13279	-1.8257	0.18526	0.75302	-0.107525	-1.30179
GPR19-P2	5	-0.081422	-0.5161	0.43346	0.89883	-0.071812	-0.43834	0.42693	0.88338	-0.16917	-1.5262	0.096356	0.64693	-0.107468	-0.82688
MOCS2-P1P2	5	-0.12977	-0.48261	0.21351	0.77878	-0.031811	-0.093242	0.72701	0.95544	-0.16079	-1.9922	0.11248	0.66744	-0.107457	-0.856017
MOS-P1P2	5	-0.029208	-0.30657	0.79316	0.97721	-0.08547	-0.7113	0.34348	0.84473	-0.20767	-1.5579	0.044622	0.51664	-0.107449	-0.85859
RNGTT-P1P2	5	-0.30075	-1.9476	0.0061867	0.18433	-0.087476	-1.6597	0.33272	0.8366	0.066021	0.70481	0.45548	0.89912	-0.107402	-0.967497
VN1R4-ENST00000311170.4	5	-0.4208	-1.7259	0.00029228	0.022727	0.11847	1.1648	0.17147	0.6917	-0.019725	-0.12995	0.86867	0.98542	-0.107352	-0.23035
UIMC1-P1P2	5	-0.15013	-1.8629	0.15394	0.71769	-0.021862	-0.56474	0.81752	0.97818	-0.15	-1.6027	0.13508	0.69417	-0.107331	-1.34345
AIM1-P1P2	5	-0.098436	-1.7395	0.34222	0.86276	-0.16583	-2.1681	0.072827	0.52589	-0.057565	-0.60999	0.57112	0.93151	-0.107277	-1.50586
VPREB1-P1P2	5	-0.17559	-1.7099	0.098353	0.62936	-0.047397	-0.98522	0.60142	0.93474	-0.098659	-0.89345	0.32448	0.85212	-0.107215	-1.19619
GABPA-P1P2	5	-0.091395	-1.7714	0.37836	0.87703	-0.072364	-1.2938	0.42347	0.88293	-0.15772	-2.2056	0.11774	0.66971	-0.10716	-1.75693
ARRDC5-P1P2	5	-0.069801	-0.54361	0.50195	0.92102	-0.056859	-0.36909	0.52855	0.91957	-0.1947	-1.6303	0.05909	0.56285	-0.10712	-0.847667
COX4I2-P1P2	5	-0.11596	-1.9578	0.26486	0.81994	-0.10697	-0.94078	0.23563	0.76327	-0.097983	-0.76669	0.32741	0.85358	-0.106971	-1.22176
RPIA-P1P2	5	-0.084087	-0.54363	0.41689	0.89272	-0.046754	-1.3079	0.60654	0.93666	-0.19005	-1.8318	0.064936	0.57649	-0.106964	-1.22778
SLC17A1-P1P2	5	-0.069755	-0.46253	0.50244	0.92109	0.0086416	0.090246	0.90413	0.99037	-0.25977	-1.6034	0.01364	0.36157	-0.106961	-0.658561
MRPL22-P1P2	5	-0.040263	-0.32498	0.70577	0.9596	-0.25708	-1.8621	0.0087198	0.19351	-0.023346	-0.26179	0.83773	0.98359	-0.106896	-0.81629
TMEM214-P1P2	5	0.0084079	0.060553	0.89736	0.99113	-0.071873	-1.1304	0.42664	0.88337	-0.25714	-1.7472	0.014809	0.37241	-0.106868	-0.939016
IGSF23-P1P2	5	-0.11732	-0.7385	0.2595	0.81453	-0.16092	-1.4174	0.080475	0.54468	-0.042202	-0.31093	0.68502	0.95837	-0.106814	-0.822277
STAT5A-P1P2	5	-0.15411	-0.57232	0.14405	0.70623	-0.12509	-1.0005	0.16733	0.69068	-0.0412	-0.11926	0.69266	0.9589	-0.1068	-0.564027
GBX2-P1P2	5	-0.21442	-1.2703	0.047545	0.50803	-0.11153	-1.546	0.21712	0.74632	0.005582	0.15779	0.91943	0.99141	-0.106789	-0.88617
CENPL-P1P2	5	-0.20456	-1.3125	0.056606	0.53871	0.11897	1.0818	0.16987	0.69091	-0.23464	-1.7552	0.025039	0.42977	-0.106743	-0.661967
HIRIP3-P1P2	5	-0.19409	-1.3535	0.069856	0.57314	-0.033512	-0.68081	0.71171	0.95265	-0.0926	-1.1176	0.35688	0.86698	-0.106734	-1.05064
C6orf223-P1P2	5	-0.077743	-0.7895	0.4547	0.91048	-0.12491	-0.781	0.16782	0.69068	-0.11752	-0.4631	0.23992	0.79822	-0.106724	-0.677867
BIK-P1P2	5	-0.10101	-1.4849	0.33009	0.85622	-0.014709	-0.28951	0.88104	0.98804	-0.20438	-1.8849	0.047983	0.52646	-0.1067	-1.21977
OXR1-ENST00000312046.6	5	-0.17687	-1.1663	0.096746	0.62888	-0.064067	-1.2485	0.47788	0.90183	-0.0791	-1.0612	0.43	0.89142	-0.106679	-1.15867
SULT1A1-P1P2	5	-0.01239	-0.22311	0.93156	0.99542	-0.03989	-1.2625	0.66168	0.94912	-0.26775	-1.631	0.011399	0.34726	-0.106677	-1.03887
PTPN23-P1P2	5	-0.17386	-1.4374	0.1022	0.63927	-0.11297	-1.6213	0.21074	0.73769	-0.033176	-0.46767	0.75482	0.96952	-0.106669	-1.17546
GOT1-P1P2	5	-0.087331	-0.88023	0.39945	0.88553	-0.18862	-1.6506	0.046181	0.44569	-0.04397	-0.88447	0.67152	0.95455	-0.10664	-1.13843
CETP-P1P2	5	-0.2607	-1.5177	0.016319	0.30847	-0.0964	-0.97284	0.28624	0.80405	0.037203	0.24658	0.66348	0.95098	-0.106632	-0.747987
BDH1-P1	5	-0.09189	-1.0006	0.37558	0.87521	-0.0013411	-0.019994	0.99644	1	-0.22663	-1.9273	0.029667	0.44681	-0.10662	-0.982631
MBD1-P1P2	5	0.042904	0.66985	0.62963	0.94892	-0.16753	-1.5871	0.070343	0.51905	-0.19501	-1.743	0.058846	0.56134	-0.106545	-0.88675
MMP27-P1P2	5	-0.106	-1.5575	0.30743	0.84563	-0.17046	-1.5814	0.066348	0.50802	-0.043094	-0.82157	0.67839	0.95554	-0.106518	-1.32016
NDUFAB1-P1P2	5	0.020456	0.45741	0.79993	0.97721	-0.12607	-1.9988	0.16441	0.68758	-0.2136	-1.8371	0.039653	0.49552	-0.106405	-1.12616
ADCK4-P1P2	5	-0.16401	-1.2799	0.1213	0.67561	0.10642	1.1831	0.21731	0.74657	-0.26141	-1.4406	0.013104	0.35857	-0.106333	-0.512467
IQCC-P1P2	5	-0.095037	-0.81727	0.35883	0.86873	0.03487	0.27605	0.67367	0.94924	-0.25883	-2.028	0.014078	0.36307	-0.106332	-0.856407
CNGA4-P1	5	-0.050257	-0.58593	0.63133	0.94892	-0.062076	-0.70769	0.49162	0.90796	-0.20666	-2.0911	0.045742	0.52051	-0.106331	-1.12824
CTGF-P1P2	5	-0.29405	-1.9961	0.0072097	0.2033	0.019321	0.3026	0.80904	0.97545	-0.044112	-0.49129	0.67055	0.95427	-0.10628	-0.728263
CDC42BPA-P1P2	5	-0.019389	-0.23745	0.87349	0.98674	-0.11113	-1.8321	0.21877	0.749	-0.1882	-1.9074	0.06742	0.58495	-0.10624	-1.32565
TMEM180-P1P2	5	-0.028818	-0.57525	0.79633	0.97721	-0.10871	-0.7499	0.22822	0.75638	-0.18119	-1.4687	0.076432	0.60853	-0.106239	-0.931283
CALCRL-P1P2	5	-0.12935	-1.479	0.21473	0.7799	-0.013367	-0.13999	0.89453	0.99003	-0.17598	-1.8488	0.084567	0.62798	-0.106232	-1.15593
MMP20-ENST00000260228.2	5	-0.0059237	-0.081478	0.98592	0.99916	-0.082562	-1.2163	0.36029	0.85198	-0.23011	-2.1892	0.027231	0.4374	-0.106199	-1.16233
PELI3-P1P2	5	-0.089555	-1.2356	0.38806	0.88114	-0.13408	-1.4363	0.13971	0.65108	-0.094926	-0.83179	0.34397	0.86155	-0.106187	-1.1679
C19orf47-P1	5	-0.070936	-0.47669	0.49464	0.91825	-0.21621	-1.5956	0.023675	0.32882	-0.031379	-0.27256	0.76963	0.97178	-0.106175	-0.781617
C10orf10-P1P2	5	-0.11462	-1.409	0.27031	0.82206	-0.16439	-2.021	0.075117	0.53152	-0.039257	-1.2124	0.70752	0.9629	-0.106089	-1.54747
C12orf52-P1P2	5	-0.20203	-1.3524	0.059626	0.54666	-0.07366	-0.73954	0.41636	0.8786	-0.042545	-1.3309	0.68239	0.95766	-0.106078	-1.14095
LIMK2-P1P2	5	-0.1932	-1.3815	0.071025	0.57759	-0.040039	-0.36491	0.66032	0.94912	-0.084774	-0.73665	0.39741	0.88204	-0.106004	-0.827687
N6AMT2-P1P2	5	-0.073504	-0.83501	0.47978	0.91516	-0.07388	-1.2726	0.41485	0.87817	-0.17051	-1.625	0.093531	0.64386	-0.105965	-1.2442
WNT7B-P1	5	-0.19993	-1.2666	0.061623	0.54809	-0.12433	-1.4756	0.16972	0.69091	0.006414	0.12022	0.91217	0.99074	-0.105949	-0.873993
IL1R2-P1	5	-0.25061	-1.5363	0.020947	0.3448	-0.0037395	-0.064194	0.9831	0.99975	-0.063475	-0.77245	0.52942	0.91868	-0.105942	-0.790981
MVD-P1P2	5	-0.1017	-1.0487	0.32755	0.85525	-0.16382	-1.2129	0.07614	0.53304	-0.052187	-0.55434	0.61277	0.94069	-0.105902	-0.938647
TBCB-P1P2	5	-0.25153	-1.9314	0.02046	0.34258	-0.14231	-0.73575	0.11779	0.61699	0.076144	0.72896	0.39536	0.8816	-0.105899	-0.646063
OR4S1-ENST00000319988.1	5	-0.13124	-1.0546	0.20811	0.77196	-0.12853	-1.7647	0.15764	0.68035	-0.057866	-1.6825	0.56835	0.92994	-0.105879	-1.5006
DNAH7-P1P2	5	0.018348	0.50539	0.81572	0.97776	-0.078212	-1.8787	0.38616	0.86445	-0.25762	-1.9697	0.014663	0.37206	-0.105828	-1.11434
HIBADH-P1P2	5	-0.12235	-1.0631	0.23982	0.80068	-9.902e-05	-0.0013571	0.9849	0.99975	-0.19487	-1.7192	0.058895	0.56154	-0.105773	-0.927886
MRPL11-P1P2	5	-0.12881	-1.5926	0.21658	0.78139	-0.1524	-1.7507	0.096502	0.5806	-0.036054	-0.42709	0.73163	0.96554	-0.105755	-1.2568
MAP6D1-P1P2	5	-0.063359	-0.77042	0.54404	0.93383	-0.11651	-1.161	0.19685	0.72158	-0.13736	-1.2083	0.17064	0.73552	-0.105743	-1.04657
SOCS4-P1P2	5	-0.14581	-1.6967	0.16577	0.72647	-0.071449	-0.81821	0.42902	0.88417	-0.099969	-1.3946	0.31781	0.84882	-0.105743	-1.30317
TGIF2-P1P2	5	-0.21468	-1.228	0.047399	0.50803	-0.041242	-0.33718	0.64984	0.9479	-0.061295	-0.72626	0.54375	0.92257	-0.105739	-0.763813
MPPED1-P1P2	5	-0.02961	-0.13834	0.79029	0.97721	-0.099854	-0.33412	0.26783	0.78656	-0.18768	-0.88962	0.068151	0.58732	-0.105715	-0.454027
DCAF8-P2	5	-0.029411	-0.3767	0.79189	0.97721	-0.10045	-1.2077	0.26457	0.78369	-0.18719	-1.273	0.068687	0.58809	-0.105684	-0.952467
TRAF2-P1	5	-0.019923	-0.17276	0.86974	0.98631	-0.14438	-1.2969	0.11268	0.60481	-0.1522	-1.3958	0.13026	0.68822	-0.105501	-0.955153
IFNL2-ENST00000331982.5	5	-0.24191	-2.103	0.026306	0.38793	-0.084954	-0.86207	0.3465	0.84571	0.010709	0.063765	0.87573	0.9863	-0.105385	-0.967102
C1orf226-P1	5	-0.079054	-0.20653	0.4468	0.90579	-0.01107	-0.10962	0.91514	0.99037	-0.22593	-0.61229	0.030154	0.44985	-0.105351	-0.30948
CDC42EP1-P1P2	5	-0.096615	-1.0312	0.35098	0.8636	-0.10093	-1.0858	0.26262	0.78096	-0.11848	-1.1471	0.23612	0.79567	-0.105342	-1.08803
SPIN2B-P1P2	5	-0.1974	-1.5229	0.064741	0.55514	-0.16815	-1.8366	0.069271	0.51515	0.049552	0.52358	0.57029	0.93091	-0.105333	-0.945307
OR4C45-NM_001005513	5	-0.13026	-0.40045	0.21176	0.7768	-0.18418	-0.48243	0.050273	0.45907	-0.0014873	-0.04848	0.97891	0.99608	-0.105309	-0.310453
OR2T35-ENST00000317450.3	5	-0.10724	-1.0272	0.30178	0.84305	-0.082875	-0.82765	0.35829	0.85066	-0.12573	-0.52109	0.20913	0.77617	-0.105282	-0.79198
PTH2R-ENST00000272847.2	5	-0.14952	-2.009	0.15593	0.72162	-0.014985	-0.20637	0.87875	0.98757	-0.15132	-1.6478	0.13182	0.68998	-0.105275	-1.28772
ADM5-P1P2	5	-0.25233	-0.6776	0.02007	0.33852	0.12024	1.5465	0.16519	0.68864	-0.18371	-0.50269	0.073266	0.60426	-0.105267	0.12207
STAB1-P1P2	5	-0.079069	-1.3479	0.4468	0.90579	-0.073067	-0.7109	0.41909	0.87965	-0.16356	-1.9348	0.10678	0.66305	-0.105232	-1.3312
HAS1-P1	5	-0.21421	-1.8856	0.047788	0.50803	-0.058966	-0.89005	0.51252	0.91434	-0.042413	-0.54235	0.68321	0.95766	-0.105196	-1.106
NID2-P1P2	5	0.01927	0.23111	0.80851	0.97721	-0.092034	-1.1228	0.30782	0.81832	-0.24282	-2.1394	0.020752	0.41131	-0.105195	-1.01036
NID1-P1P2	5	-0.12159	-1.0421	0.24357	0.80451	-0.14819	-1.7149	0.10435	0.59122	-0.045518	-0.44806	0.66066	0.95068	-0.105099	-1.06835
MAP3K8-P1P2	5	-0.29643	-1.5375	0.0069661	0.19972	-0.17864	-1.6239	0.056752	0.48101	0.15995	1.8354	0.09168	0.6397	-0.10504	-0.442
ITGA8-P1P2	5	-0.13177	-0.60014	0.20655	0.77089	-0.10967	-0.69062	0.22433	0.75338	-0.073616	-0.8269	0.46273	0.89912	-0.105019	-0.705887
TMEM110-MUSTN1-P1P2	5	-0.12257	-1.4926	0.23928	0.80068	-0.01268	-0.18174	0.90096	0.99037	-0.17977	-2.1371	0.078381	0.61389	-0.105007	-1.27048
RIIAD1-P1	5	-0.053699	-0.30705	0.60756	0.94748	0.014785	0.20794	0.85055	0.98179	-0.27594	-0.72166	0.0095479	0.34244	-0.104951	-0.27359
PEX26-P1P2	5	-0.070625	-0.61093	0.4964	0.91827	-0.16146	-1.2394	0.079306	0.54174	-0.082725	-0.9081	0.40998	0.88748	-0.104937	-0.919477
GABRA3-P1P2	5	-0.15685	-1.1128	0.13723	0.69576	-0.18513	-1.8392	0.049591	0.45839	0.027191	0.57057	0.74367	0.96849	-0.10493	-0.79381
ZNF442-P1P2	5	0.032193	0.51604	0.70801	0.95973	-0.12579	-1.8322	0.16553	0.68883	-0.22119	-2.1854	0.033661	0.47071	-0.104929	-1.16719
RAB35-P1P2	5	-0.091993	-1.5095	0.3749	0.87521	-0.17414	-1.384	0.061282	0.49141	-0.048592	-0.64855	0.63752	0.94724	-0.104908	-1.18068
LY6G5C-P1P2	5	-0.01798	-0.23253	0.88484	0.98858	-0.077689	-0.82608	0.3902	0.86812	-0.21905	-2.255	0.035171	0.47729	-0.104906	-1.10454
WIBG-P1P2	5	-0.13692	-1.4926	0.1914	0.75307	0.0001294	0.0031167	0.9829	0.99975	-0.17788	-1.9603	0.081304	0.6223	-0.10489	-1.14993
SYT10-P1P2	5	-0.13555	-1.1608	0.19539	0.75821	-0.066949	-0.77771	0.45864	0.89292	-0.11216	-1.2688	0.26135	0.81523	-0.104886	-1.0691
USP44-P1	5	-0.16347	-1.7929	0.12237	0.67654	-0.030941	-0.57019	0.73543	0.95641	-0.12022	-1.5289	0.22876	0.79085	-0.104877	-1.29733
RPL23-P1P2	5	-0.058936	-0.58817	0.5719	0.93798	-0.21109	-1.5044	0.0265	0.34716	-0.04442	-0.41838	0.66792	0.95263	-0.104815	-0.836983
MAGEB1-P1	5	-0.20046	-2.161	0.060746	0.547	-0.14794	-0.83232	0.10488	0.59344	0.034026	0.22585	0.68955	0.9589	-0.104791	-0.92249
PPFIA3-P1	5	-0.041364	-0.99226	0.69778	0.95881	-0.032242	-0.32506	0.72301	0.95451	-0.24075	-1.7102	0.021532	0.4158	-0.104785	-1.00917
NETO2-P1P2	5	-0.15603	-1.5861	0.13888	0.69673	-0.20123	-1.3674	0.033466	0.39012	0.042932	0.65039	0.61857	0.94132	-0.104776	-0.767703
PDE1B-P2	5	-0.010831	-0.14817	0.94413	0.9956	-0.1048	-1.2258	0.24469	0.76989	-0.19853	-2.2026	0.05456	0.5514	-0.10472	-1.19219
NDUFS5-P2	5	-0.010595	-0.19428	0.94627	0.9956	-0.2166	-1.1906	0.023578	0.32882	-0.086893	-0.60394	0.38776	0.88004	-0.104696	-0.66294
DNAJA4-P1P2	5	-0.14246	-1.7186	0.17459	0.73484	-0.056856	-0.70688	0.5286	0.91958	-0.11469	-1.7988	0.25112	0.80597	-0.104669	-1.40809
COL6A1-P1P2	5	-0.032007	-0.23797	0.77056	0.97344	-0.16074	-1.3686	0.080768	0.54468	-0.12122	-0.71969	0.2252	0.78864	-0.104656	-0.77542
MATN1-P1	5	-0.11821	-1.2022	0.25624	0.81339	-0.054876	-0.30151	0.54399	0.92137	-0.14078	-0.74561	0.16037	0.72751	-0.104622	-0.749773
CDKN2B-P1P2	5	0.037896	0.42062	0.66568	0.95577	-0.047077	-0.83404	0.6042	0.93594	-0.30462	-2.0122	0.0049688	0.30448	-0.1046	-0.80854
NDUFAF3-P1P2	5	-0.10258	-1.0754	0.32361	0.85291	-0.12504	-1.949	0.16753	0.69068	-0.086085	-1.1602	0.39127	0.88004	-0.104568	-1.39487
RND2-P1P2	5	-0.12993	-1.0536	0.21273	0.77851	0.0003032	0.00271	0.98163	0.99975	-0.18404	-1.8049	0.072438	0.5996	-0.104556	-0.95193
PRAMEF10-P1P2	5	0.058651	0.65102	0.51841	0.92692	0.017605	0.12249	0.82531	0.97933	-0.38988	-1.6226	0.00048714	0.11765	-0.104541	-0.28303
RPS6KA1-P1	5	-0.050196	-0.44983	0.63158	0.94892	-0.11641	-0.75338	0.19715	0.72162	-0.14677	-1.3465	0.14424	0.71151	-0.104459	-0.849903
EIF1AX-P1P2	5	-0.035573	-0.39771	0.74513	0.9686	-0.18359	-1.9542	0.050809	0.46212	-0.094054	-1.1258	0.34947	0.86406	-0.104406	-1.15924
C11orf44-ENST00000317019.2	5	-0.22318	-1.5589	0.039458	0.46902	0.068871	0.77588	0.41723	0.8786	-0.15863	-1.4616	0.11618	0.66889	-0.104313	-0.748207
C1orf54-P1P2	5	0.067894	0.66996	0.45859	0.91232	-0.11583	-1.2689	0.19968	0.72459	-0.26489	-1.5696	0.011935	0.35	-0.104275	-0.722847
OR2T10-ENST00000330500.2	5	-0.044148	-0.59326	0.6762	0.95762	-0.12734	-1.1121	0.16051	0.68104	-0.14123	-0.73297	0.15881	0.72477	-0.104239	-0.812777
SLC34A3-P1P2	5	-0.037876	-0.09833	0.72535	0.96271	-0.03739	-0.2747	0.68053	0.94936	-0.23742	-0.83317	0.023285	0.42616	-0.104229	-0.402067
PHF2-P1P2	5	-0.2984	-2.2995	0.0066251	0.19429	-0.0087	-0.30402	0.93584	0.9933	-0.0055409	-0.31995	0.98743	0.99759	-0.104214	-0.97449
LRMP-P1P2	5	-0.059841	-0.76133	0.56674	0.9377	-0.19266	-2.1966	0.041456	0.42593	-0.060059	-0.47684	0.55305	0.9253	-0.104187	-1.14492
TUSC3-P1P2	5	-0.1253	-1.7045	0.23008	0.79458	-0.088393	-0.70218	0.32828	0.83321	-0.098822	-1.7075	0.32346	0.85063	-0.104172	-1.37139
CYP1A2-P1P2	5	-0.0032556	-0.059356	0.99269	0.99936	-0.05035	-0.47366	0.57775	0.92967	-0.2589	-1.5658	0.013981	0.36192	-0.104169	-0.699605
RBFOX3-P1P2	5	-0.21809	-1.4523	0.044135	0.49293	-0.083233	-0.7843	0.35586	0.84939	-0.011087	-0.14245	0.94037	0.99372	-0.104137	-0.793017
MRPS36-P1P2	5	-0.060159	-0.53734	0.56494	0.9377	-0.018815	-0.40242	0.84348	0.98179	-0.23343	-1.7663	0.025672	0.4341	-0.104135	-0.90202
CCDC3-P1P2	5	-0.24349	-2.0779	0.025234	0.37949	-0.034393	-0.27562	0.70489	0.95265	-0.034424	-0.2953	0.74503	0.96862	-0.104102	-0.88294
AZGP1-P1P2	5	-0.25226	-1.51	0.02007	0.33852	-0.13955	-1.2938	0.12505	0.63111	0.079504	0.91446	0.37617	0.8766	-0.104102	-0.62978
DUSP9-P2	5	-0.06505	-0.35401	0.53371	0.93125	-0.12792	-0.78452	0.159	0.68104	-0.11933	-0.76604	0.23271	0.79198	-0.1041	-0.634857
TMEM134-P1P2	5	-0.095602	-0.77332	0.35571	0.86588	-0.21057	-2.3006	0.02689	0.35003	-0.0060978	-0.095986	0.98232	0.99679	-0.10409	-1.05664
PGRMC1-P1P2	5	0.046272	0.6162	0.60595	0.94701	-0.19718	-1.1674	0.036828	0.40471	-0.16136	-1.3238	0.11151	0.66686	-0.104089	-0.625
C17orf85-P1P2	5	-0.16501	-1.7197	0.1192	0.67151	-0.10169	-1.4392	0.25974	0.77966	-0.0455	-0.36309	0.6609	0.95068	-0.104067	-1.174
FNDC3B-P1P2	5	-0.059501	-0.27635	0.56859	0.93798	-0.27105	-2.0846	0.0060892	0.15723	0.018527	0.10552	0.81537	0.9801	-0.104008	-0.75181
EHD1-P1P2	5	-0.062499	-1.5197	0.5492	0.93521	-0.028832	-0.59593	0.75453	0.96271	-0.22065	-1.8155	0.034051	0.47326	-0.103994	-1.31038
ZNF264-P1P2	5	-0.19148	-1.9352	0.073558	0.58388	-0.068476	-1.7427	0.44895	0.89018	-0.051685	-0.27852	0.61613	0.94094	-0.10388	-1.31881
FAXC-P1P2	5	-0.083361	-0.63125	0.4224	0.89531	-0.18306	-0.84568	0.051588	0.46345	-0.045053	-0.26574	0.66387	0.95102	-0.103825	-0.58089
CACNG7-P1P2	5	-0.14285	-0.83611	0.17332	0.73311	-0.0023737	-0.020774	0.99406	1	-0.16624	-0.9141	0.10064	0.6489	-0.103821	-0.590328
C21orf59-P1P2	5	-0.13527	-1.2743	0.19602	0.75882	-0.0084388	-0.14848	0.93808	0.9933	-0.16766	-1.6793	0.098402	0.64723	-0.10379	-1.03403
MCM4-P1P2	5	-0.20616	-0.97	0.054998	0.53208	-0.23683	-1.4896	0.014078	0.2485	0.1317	1.0854	0.15632	0.72215	-0.103763	-0.458067
RIPPLY1-P1P2	5	-0.044247	-0.37337	0.67566	0.95762	-0.068797	-0.90835	0.44641	0.88887	-0.19816	-1.9152	0.055047	0.55376	-0.103735	-1.06564
CACNA1E-P1P2	5	0.075978	0.99342	0.40968	0.88966	-0.15751	-1.0961	0.086808	0.55845	-0.22967	-1.191	0.027475	0.43789	-0.103734	-0.431227
CAPN11-P1	5	-0.097616	-0.65831	0.34611	0.86276	-0.053572	-0.64244	0.55334	0.92447	-0.16	-1.5515	0.11355	0.66791	-0.103729	-0.95075
NOX1-P1P2	5	-0.17694	-1.9339	0.096648	0.62888	-0.08823	-1.2564	0.32901	0.83372	-0.045911	-0.82658	0.6572	0.95056	-0.103694	-1.33896
ZKSCAN4-P1P2	5	-0.17678	-2.0974	0.096746	0.62888	-0.11835	-1.0983	0.19003	0.71368	-0.015824	-0.25631	0.90131	0.98967	-0.103651	-1.15067
OR5M9-ENST00000279791.1	5	-0.016138	-0.17092	0.90057	0.99192	-0.062866	-0.51602	0.48587	0.90533	-0.23192	-1.0636	0.0265	0.43437	-0.103641	-0.583513
NPTXR-P1P2	5	0.096349	0.52829	0.30276	0.84305	-0.2137	-0.92479	0.025331	0.33943	-0.19338	-0.527	0.0606	0.56473	-0.103577	-0.307833
SLU7-P1P2	5	-0.303	-2.2427	0.0059918	0.18035	0.011502	0.18195	0.88085	0.98804	-0.01901	-0.23409	0.87412	0.9863	-0.103503	-0.764947
CFHR5-P1P2	5	-0.15651	-1.4863	0.13801	0.69576	-0.1953	-1.8728	0.038435	0.41223	0.041333	1.2771	0.6306	0.94489	-0.103492	-0.694
ALG10B-P1P2	5	-0.13378	-1.7132	0.19968	0.76374	-0.049652	-0.75086	0.58306	0.93122	-0.12704	-1.7513	0.20416	0.76825	-0.103491	-1.40512
FAM65B-P2	5	-0.15711	-1.5512	0.13679	0.69576	0.048199	0.42453	0.56494	0.92681	-0.20153	-1.6586	0.05115	0.53736	-0.10348	-0.928423
SAMHD1-P1P2	5	-0.048184	-0.35459	0.64639	0.95193	-0.1154	-1.5114	0.20133	0.72777	-0.14665	-1.8019	0.14449	0.71161	-0.103411	-1.22263
FCGRT-P1P2	5	0.075332	1.0543	0.41334	0.891	-0.17552	-1.1027	0.059772	0.48613	-0.20982	-1.7399	0.04282	0.50575	-0.103336	-0.5961
IP6K1-P1P2	5	-0.14855	-1.5215	0.15861	0.72358	0.015976	0.55018	0.83978	0.98124	-0.17742	-1.1445	0.082327	0.62435	-0.103331	-0.705273
ZNF510-P1P2	5	-0.0249	-0.57684	0.82872	0.97954	-0.053848	-1.0773	0.5512	0.92315	-0.23122	-1.9965	0.026793	0.43444	-0.103323	-1.21688
ZNF771-P1P2	5	-0.14124	-1.5709	0.17854	0.73951	0.061243	1.0142	0.46756	0.89609	-0.22993	-2.2385	0.02728	0.4376	-0.103309	-0.931733
ITIH1-P1P2	5	-0.16505	-1.2011	0.11915	0.67151	-0.026895	-0.4782	0.77158	0.96817	-0.11775	-1.6059	0.23899	0.79669	-0.103232	-1.09507
GLS-P1P2	5	-0.13115	-1.4948	0.2084	0.77234	-0.080279	-1.2923	0.37412	0.86053	-0.098257	-1.1215	0.32614	0.85341	-0.103229	-1.30287
SF3A1-P2	5	0.087049	0.38013	0.34679	0.86276	-0.17734	-0.90711	0.058262	0.48407	-0.21923	-1.5214	0.034928	0.47578	-0.103174	-0.682793
CBLN4-P1P2	5	-0.073506	-0.23986	0.47978	0.91516	-0.083016	-1.0638	0.35688	0.84939	-0.15293	-0.4579	0.12865	0.68758	-0.103151	-0.587187
FAM208A-P1P2	5	-0.16371	-1.8349	0.12183	0.67637	-0.016586	-0.26004	0.86321	0.98428	-0.12905	-0.91773	0.19758	0.76378	-0.103115	-1.00422
RAB11FIP2-P1P2	5	-0.15163	-1.5873	0.1498	0.71204	-0.026301	-0.41105	0.77728	0.96938	-0.13131	-1.6311	0.18935	0.75569	-0.10308	-1.20982
ZNF467-P1P2	5	-0.15608	-1.7568	0.13879	0.69658	-0.033336	-0.65967	0.71361	0.95315	-0.11982	-1.0956	0.23051	0.79117	-0.103079	-1.17069
GLYCTK-P1	5	-0.18467	-1.6072	0.083788	0.60309	-0.07281	-1.1587	0.42079	0.8808	-0.051733	-0.5579	0.6155	0.94094	-0.103071	-1.10793
TRIM51-P1P2	5	-0.10861	-1.3545	0.29623	0.84138	-0.060932	-0.87826	0.49976	0.90932	-0.1396	-1.8181	0.16348	0.72751	-0.103047	-1.35029
SULT1B1-P1P2	5	-0.13833	-1.578	0.1876	0.74883	-0.090215	-1.3893	0.3183	0.82732	-0.080371	-0.75105	0.42264	0.88912	-0.102972	-1.23945
CSRNP1-P1P2	5	-0.34545	-2.1924	0.0020947	0.092473	0.027779	0.41358	0.73368	0.95577	0.0087748	0.19883	0.8919	0.98893	-0.102965	-0.526663
KCNH8-P1P2	5	-0.13285	-1.0331	0.2026	0.76687	-0.065284	-0.96253	0.4698	0.89721	-0.11075	-1.3219	0.26705	0.81828	-0.102961	-1.10584
SLC16A1-P2	5	-0.053331	-0.53364	0.61053	0.94796	0.049468	0.43011	0.55475	0.92469	-0.305	-2.1538	0.0048714	0.30395	-0.102954	-0.752443
CAMK1G-P1	5	-0.24786	-1.5279	0.022457	0.35516	0.0046863	0.037062	0.94076	0.99372	-0.065671	-0.27006	0.51335	0.91333	-0.102948	-0.586966
FASTKD2-P1P2	5	-0.2289	-1.898	0.034782	0.44533	-0.12564	-1.3747	0.16592	0.69017	0.045705	0.79624	0.59913	0.93893	-0.102945	-0.825487
MAZ-P1P2	5	-0.16027	-2.1186	0.12919	0.68812	-0.10973	-2.0203	0.22413	0.75338	-0.038832	-0.90569	0.71088	0.96318	-0.102944	-1.68153
PSMB9-P2	5	-0.26305	-1.5961	0.015686	0.30579	0.041804	0.5089	0.61662	0.93977	-0.087526	-0.91535	0.38377	0.87914	-0.102924	-0.667517
ITGB2-P1P2	5	-0.17026	-1.2503	0.10892	0.65029	-0.0018323	-0.067982	0.99854	1	-0.1365	-1.6157	0.17284	0.73932	-0.102864	-0.977994
SYNJ2-P1P2	5	0.0022896	0.028307	0.94637	0.9956	-0.15863	-1.186	0.084178	0.55314	-0.15217	-1.4835	0.13031	0.68822	-0.102837	-0.880398
CHKA-P1P2	5	-0.22936	-1.7533	0.034392	0.44533	-0.052706	-1.0604	0.56094	0.92601	-0.026372	-0.21814	0.81294	0.97952	-0.102813	-1.01061
GPR61-P1P2	5	-0.19949	-1.5827	0.062305	0.55026	-0.024189	-0.23627	0.79677	0.97222	-0.084656	-0.78024	0.39814	0.88224	-0.102778	-0.866403
RAD54B-P1P2	5	-0.18169	-1.519	0.089244	0.61291	0.010507	0.12054	0.88801	0.98887	-0.13712	-1.0521	0.17123	0.73566	-0.102768	-0.816853
C22orf42-P1P2	5	-0.12003	-0.91114	0.24873	0.80906	-0.18895	-1.3224	0.045645	0.44387	0.00071094	0.0071374	0.96113	0.99606	-0.102756	-0.742134
ESRRG-ENST00000360012.3	5	-0.0080463	-0.080279	0.96726	0.9967	-0.31032	-2.1856	0.0021434	0.078632	0.010187	0.088178	0.87948	0.9863	-0.102726	-0.7259
SFTPD-P1P2	5	-0.045278	-1.024	0.66836	0.95631	-0.093139	-1.749	0.30178	0.81278	-0.16976	-1.6427	0.095236	0.64521	-0.102726	-1.4719
CCDC83-P1P2	5	-0.031465	-0.14829	0.77523	0.97418	-0.057186	-0.8335	0.52645	0.9182	-0.21951	-1.4062	0.034587	0.47523	-0.10272	-0.795997
KRTAP1-5-P1P2	5	0.0064346	0.082338	0.91319	0.99243	-0.17137	-1.4068	0.064887	0.50377	-0.14301	-1.0609	0.15384	0.71986	-0.102648	-0.795121
OR6C2-ENST00000322678.1	5	-0.34343	-1.9547	0.0022408	0.096234	0.048735	1.4161	0.5608	0.92601	-0.013249	-0.28037	0.92284	0.99183	-0.102648	-0.27299
SNRK-P1P2	5	-0.17556	-2.1227	0.098402	0.62948	-0.11816	-1.658	0.1911	0.71601	-0.014051	-0.26609	0.91685	0.99115	-0.10259	-1.34893
TBC1D7-P1P2	5	-0.12673	-0.81461	0.22443	0.79117	0.017513	0.4222	0.82643	0.97933	-0.19854	-1.0252	0.05456	0.5514	-0.102586	-0.472537
COX6C-P1P2	5	-0.11731	-1.525	0.2595	0.81453	0.010827	0.1913	0.88581	0.98887	-0.20124	-1.774	0.051539	0.5385	-0.102574	-1.0359
ARRDC3-P1P2	5	0.065005	0.55391	0.47618	0.91516	-0.252	-1.9865	0.0096454	0.20142	-0.12057	-1.0904	0.22784	0.79085	-0.102522	-0.840997
MBTD1-P1P2	5	0.0017581	0.017152	0.95129	0.9956	-0.12315	-1.9459	0.17337	0.69304	-0.18617	-1.7588	0.070099	0.59316	-0.102521	-1.22918
CCDC53-P1P2	5	-0.18845	-1.2026	0.077894	0.59135	-0.16435	-1.6286	0.075263	0.53202	0.045373	0.71165	0.60128	0.93985	-0.102476	-0.706517
TJP3-P2	5	-0.06628	-0.76977	0.52519	0.92838	-0.21598	-1.1811	0.023724	0.32905	-0.025133	-0.29859	0.82283	0.98061	-0.102464	-0.74982
LOC388282-P1P2	5	-0.059048	-0.28581	0.57102	0.93798	-0.060037	-1.1492	0.50575	0.91252	-0.18828	-0.6017	0.067323	0.58495	-0.102455	-0.678903
F11R-P1	5	-0.26991	-2.0511	0.01364	0.29016	-0.05046	-0.9153	0.57682	0.92909	0.013454	0.43196	0.85576	0.98533	-0.102305	-0.844813
ASXL1-P1P2	5	-0.10819	-1.4016	0.29784	0.84192	-0.05389	-0.80228	0.55105	0.92315	-0.14471	-2.1215	0.14897	0.71495	-0.102263	-1.44179
ROCK2-P1P2	5	-0.18962	-1.3377	0.076042	0.5895	-0.072084	-1.0828	0.42542	0.88337	-0.045058	-1.1063	0.66383	0.95102	-0.102254	-1.1756
ZFYVE28-P1P2	5	-0.24361	-1.2088	0.025088	0.37812	-0.093971	-0.54251	0.29793	0.81142	0.030822	0.12378	0.71458	0.96329	-0.102253	-0.54251
GNGT1-P1P2	5	-0.13214	-0.9661	0.20552	0.76941	-0.13708	-0.90884	0.13197	0.64454	-0.037458	-0.34012	0.72033	0.96369	-0.102226	-0.738353
CLDN7-P1P2	5	-0.18038	-0.76696	0.091387	0.61812	-0.22474	-1.5257	0.019145	0.29505	0.098721	0.79714	0.27796	0.82636	-0.102133	-0.498507
EHMT2-P1P2	5	-0.18582	-0.79863	0.08218	0.59972	0.086232	1.2761	0.31162	0.8215	-0.20678	-1.5397	0.045694	0.52051	-0.102123	-0.354077
PDSS2-P1P2	5	-0.10409	-1.4841	0.31659	0.84988	0.021095	0.67735	0.79404	0.97204	-0.22333	-1.7692	0.0322	0.46196	-0.102108	-0.85865
TMCO4-P1P2	5	-0.17376	-1.9149	0.1023	0.63927	0.022652	0.7073	0.77967	0.96996	-0.15516	-0.98986	0.12354	0.67861	-0.102089	-0.732487
KIAA1841-ENST00000402291.1	5	-0.19855	-1.9184	0.06362	0.55331	-0.0049528	-0.080658	0.97165	0.9979	-0.10267	-1.2279	0.30368	0.8434	-0.102058	-1.07565
ANKK1-P1P2	5	-0.19966	-1.0998	0.062013	0.54989	-0.28828	-1.248	0.0038971	0.11782	0.18179	0.93652	0.060162	0.56444	-0.10205	-0.470427
NFKBIA-P1	5	-0.084221	-0.83635	0.41607	0.89239	-0.2029	-1.5884	0.031615	0.37776	-0.018979	-0.46962	0.87437	0.9863	-0.102033	-0.96479
CMTM2-P1	5	-0.11476	-0.7365	0.26944	0.82184	-0.046405	-0.38612	0.60956	0.93758	-0.14479	-0.71304	0.14887	0.71495	-0.101985	-0.611887
ETHE1-P1P2	5	-0.3257	-1.6234	0.0037023	0.13194	-0.07692	-0.80738	0.39502	0.86922	0.096762	0.92925	0.28785	0.83484	-0.101953	-0.50051
SP6-P1P2	5	-0.14656	-1.8298	0.16387	0.72631	-0.010755	-0.16833	0.91777	0.99085	-0.14852	-2.1657	0.13854	0.69941	-0.101945	-1.38794
CDC34-P1P2	5	-0.13232	-1.5603	0.2047	0.76847	-0.16008	-1.8479	0.081693	0.54661	-0.013365	-0.41424	0.92167	0.99141	-0.101922	-1.27415
FUK-P1P2	5	0.0448	0.55128	0.61604	0.94805	-0.16967	-1.6382	0.067566	0.51161	-0.18085	-1.3686	0.076773	0.61014	-0.101907	-0.818507
TDRKH-P1P2	5	-0.088963	-0.75365	0.39151	0.8829	-0.044577	-0.51595	0.6232	0.941	-0.17215	-1.8896	0.090511	0.63827	-0.101897	-1.05307
DSCAML1-P2	5	-0.041044	-0.4398	0.70085	0.95881	-0.14458	-1.9115	0.11194	0.60426	-0.11999	-1.508	0.22988	0.79102	-0.101871	-1.28643
C11orf70-P1P2	5	-0.22878	-1.3997	0.034928	0.44533	-0.092879	-0.88735	0.30315	0.81481	0.016078	0.18709	0.83462	0.98348	-0.10186	-0.699987
SLC45A3-P1P2	5	-0.065001	-0.58497	0.5339	0.93126	-0.19866	-1.3736	0.03561	0.39869	-0.041777	-0.52129	0.68852	0.9589	-0.101813	-0.82662
PCDHGA3-P1P2	5	-0.06276	-0.26278	0.5475	0.93425	-0.27213	-0.9137	0.0056021	0.14896	0.029537	0.080319	0.72506	0.96449	-0.101784	-0.365387
FAM217B-P2	5	-0.079979	-0.51764	0.44106	0.90197	-0.055958	-0.62815	0.53556	0.9209	-0.16929	-1.1254	0.096113	0.64693	-0.101742	-0.757063
ZCCHC14-P1P2	5	0.0075021	0.083945	0.90476	0.99208	-0.21888	-1.8422	0.022457	0.32125	-0.093795	-1.0977	0.35079	0.86467	-0.101724	-0.951985
FBXO32-P1P2	5	-0.074794	-0.34957	0.47209	0.91516	-0.20459	-1.4162	0.030398	0.37077	-0.02571	-0.17424	0.81825	0.9802	-0.101698	-0.64667
C14orf166B-P1P2	5	-0.0067171	-0.044299	0.97896	0.99757	-0.2252	-1.1061	0.018998	0.2939	-0.073159	-0.58335	0.46585	0.89912	-0.101692	-0.577916
SULF1-P1	5	-0.016799	-0.17801	0.89444	0.99045	-0.2083	-1.6102	0.028352	0.35877	-0.079877	-1.0963	0.42527	0.88919	-0.101659	-0.961503
LINC00594-ENST00000561261.1	5	0.078428	0.33825	0.39434	0.88364	-0.16617	-0.97467	0.072048	0.52315	-0.21721	-0.57566	0.037169	0.48819	-0.101651	-0.404027
HKR1-P1	5	-0.16067	-1.8523	0.12836	0.68683	-0.073487	-0.78472	0.41723	0.8786	-0.070694	-1.2456	0.48144	0.90212	-0.101617	-1.29421
SLC6A20-P1P2	5	-0.040771	-0.38955	0.70241	0.95881	-0.17546	-1.903	0.059772	0.48613	-0.088614	-0.71365	0.37836	0.87724	-0.101615	-1.00207
KRT37-P1P2	5	-0.10671	-1.494	0.30388	0.84305	-0.069857	-0.76053	0.43994	0.88777	-0.1281	-1.5452	0.2006	0.76669	-0.101556	-1.26658
C22orf29-P1P2	5	-0.058357	-0.28958	0.57507	0.93864	-0.11907	-0.83959	0.18731	0.70941	-0.12713	-1.0656	0.20397	0.76825	-0.101519	-0.73159
TRO-P2	5	-0.10589	-0.81659	0.30792	0.84563	-0.0074586	-0.060354	0.94817	0.99514	-0.19118	-1.3285	0.063036	0.56904	-0.10151	-0.735148
TFAP2C-P1P2	5	-0.16881	-1.8826	0.11131	0.65578	-0.0018047	-0.036585	0.99878	1	-0.13382	-1.5534	0.1819	0.75302	-0.101478	-1.15753
HRNR-P1P2	5	-0.027509	-0.22713	0.80739	0.97721	-0.15356	-0.87103	0.094554	0.57477	-0.12328	-0.5934	0.2178	0.78178	-0.10145	-0.563853
CA2-P1P2	5	-0.074127	-0.93145	0.47662	0.91516	-0.15057	-2.0548	0.10001	0.58587	-0.079541	-0.42956	0.42703	0.89041	-0.101413	-1.1386
HCST-P1P2	5	-0.12065	-1.3325	0.24688	0.80829	0.025699	0.40768	0.75307	0.96222	-0.20923	-1.5488	0.043453	0.50999	-0.101394	-0.82454
STEAP4-P1P2	5	0.013415	0.056855	0.85629	0.98367	-0.17559	-1.0915	0.059675	0.48613	-0.14195	-1.4552	0.15705	0.72215	-0.101375	-0.829948
ANKRD55-ENST00000341048.4	5	-0.067346	-1.5627	0.51734	0.92614	-0.14395	-1.69	0.11365	0.60697	-0.092828	-1.6123	0.35566	0.86698	-0.101375	-1.62167
SLMAP-P1P2	5	0.065827	0.93222	0.47014	0.91516	-0.0054301	-0.14376	0.96746	0.99739	-0.36435	-2.2867	0.001023	0.15	-0.101318	-0.499413
DSEL-P1P2	5	-0.28502	-1.4465	0.0091095	0.23001	0.014695	0.39514	0.85137	0.98197	-0.033581	-0.1789	0.7517	0.96952	-0.101302	-0.410087
FAM200A-P1	5	-0.24528	-1.5286	0.024016	0.36729	-0.092819	-0.94543	0.30344	0.8151	0.034217	0.36921	0.68833	0.9589	-0.101294	-0.701607
KCNE4-P1P2	5	-0.081435	-0.53523	0.43336	0.89883	-0.17723	-1.0062	0.058311	0.48407	-0.044895	-1.0298	0.66485	0.95135	-0.101187	-0.857077
TMEM81-ENST00000367167.3	5	0.045325	0.32622	0.61263	0.94796	-0.14775	-1.4546	0.10527	0.59367	-0.20113	-1.2	0.051734	0.5385	-0.101185	-0.776127
KCNH4-P1P2	5	0.16715	0.87584	0.080865	0.59691	-0.26068	-1.7787	0.0078917	0.1794	-0.20994	-1.0696	0.042771	0.50575	-0.101157	-0.657487
ARGFX-P1P2	5	-0.15768	-1.5505	0.13513	0.69559	0.095956	0.78504	0.26193	0.78021	-0.24166	-1.7426	0.021044	0.41221	-0.101128	-0.83602
GPR133-P1P2	5	-0.1757	-1.0481	0.098159	0.62913	0.060006	0.28812	0.47662	0.90183	-0.18768	-0.58237	0.068151	0.58732	-0.101125	-0.44745
PISD-ENST00000266095.5	5	-0.081789	-1.156	0.43112	0.89834	-0.12507	-1.5409	0.16738	0.69068	-0.096506	-1.3829	0.3352	0.8584	-0.101122	-1.35993
DOK5-P1P2	5	0.11161	1.5346	0.23495	0.79848	-0.18709	-1.8591	0.047886	0.45341	-0.22786	-1.1593	0.028887	0.44453	-0.101113	-0.4946
DBN1-P1P2	5	0.044928	0.40385	0.61531	0.94796	-0.3167	-1.6812	0.0018024	0.072692	-0.031516	-0.57654	0.76837	0.97154	-0.101096	-0.617963
APTX-P1	5	-0.12075	-1.0714	0.24654	0.80743	0.030994	1.1832	0.70757	0.95265	-0.21347	-2.0608	0.039653	0.49552	-0.101075	-0.649667
FGD3-P1P2	5	-0.054038	-0.93501	0.60449	0.94651	-0.14573	-1.615	0.10941	0.59941	-0.10334	-1.5368	0.30052	0.84254	-0.101036	-1.36227
DAW1-P1P2	5	-0.044085	-0.74182	0.67659	0.95762	-0.23392	-1.126	0.015004	0.25688	-0.025087	-0.15371	0.82302	0.98061	-0.101031	-0.673843
TECPR2-P1P2	5	0.016139	0.03775	0.83374	0.97954	-0.15076	-0.97688	0.099523	0.58587	-0.16831	-1.1841	0.097379	0.64693	-0.100977	-0.707743
TGFBR3-P1P2	5	-0.1532	-1.1455	0.14629	0.71002	-0.10304	-0.90478	0.25273	0.77421	-0.046661	-0.23576	0.65145	0.94824	-0.100967	-0.762013
RCBTB2-P1P2	5	0.013289	0.18399	0.85732	0.98401	-0.1647	-1.1174	0.07463	0.53063	-0.15147	-1.3136	0.13167	0.68998	-0.10096	-0.749003
RAB1B-P1P2	5	-0.13896	-1.2435	0.18575	0.74765	-0.23633	-2.139	0.014224	0.25021	0.07259	1.017	0.41602	0.88912	-0.1009	-0.7885
MAD2L2-P1P2	5	-0.061514	-0.74262	0.55568	0.9367	-0.072466	-0.46694	0.42313	0.88293	-0.16844	-1.0865	0.09733	0.64693	-0.100807	-0.765353
KMT2A-P1P2	5	-0.33673	-2.1749	0.0026793	0.1079	-0.037409	-0.1542	0.68044	0.94936	0.071866	0.86043	0.42006	0.88912	-0.100758	-0.489557
FAM71F1-P1	5	0.18955	1.2131	0.051198	0.51773	-0.30581	-1.9834	0.0023383	0.080808	-0.18594	-1.7398	0.070246	0.5939	-0.100733	-0.8367
DUSP27-P1P2	5	-0.25764	-1.7169	0.01744	0.31738	0.025967	0.2158	0.75029	0.9613	-0.070506	-0.48031	0.48227	0.90221	-0.100726	-0.66047
SEC31B-P1	5	-0.16402	-1.9985	0.1213	0.67561	-0.084361	-0.93339	0.34981	0.84702	-0.053662	-0.78693	0.60089	0.93985	-0.100681	-1.23961
TRAFD1-P1P2	5	-0.064399	-1.1417	0.53766	0.93179	-0.17254	-2.0616	0.063718	0.4981	-0.064924	-1.7929	0.519	0.91559	-0.100621	-1.6654
TLE3-P1P2	5	-0.027376	-0.5083	0.80846	0.97721	-0.18277	-2.0951	0.051783	0.46345	-0.09169	-1.5714	0.3616	0.86915	-0.100612	-1.3916
CXCL1-P1P2	5	-0.12374	-0.85728	0.23524	0.79871	-0.045478	-0.90785	0.61638	0.93977	-0.13239	-1.1128	0.18653	0.75324	-0.100536	-0.95931
ITFG3-P2	5	0.062181	0.92951	0.49342	0.91781	-0.090615	-1.266	0.3163	0.82619	-0.27317	-1.4176	0.010035	0.34244	-0.100535	-0.584697
S100A7L2-ENST00000368725.2	5	-0.037976	-0.55856	0.72472	0.96248	-0.11824	-1.3736	0.19072	0.71507	-0.14534	-1.6875	0.14765	0.71362	-0.100519	-1.20655
H2BFM-P1P2	5	-0.10925	-0.47379	0.29331	0.83936	-0.14123	-0.67462	0.12057	0.62248	-0.051035	-0.49175	0.62032	0.94207	-0.100505	-0.54672
GLUL-P1P2	5	-0.076214	-0.82585	0.46385	0.91277	-0.099186	-0.77578	0.27104	0.78903	-0.1261	-0.82006	0.20703	0.7716	-0.1005	-0.80723
BMP4-P2	5	-0.077689	-0.36723	0.45479	0.91048	-0.058657	-0.63287	0.51481	0.91537	-0.16497	-1.2756	0.10352	0.65485	-0.100439	-0.758567
SERPINA3-P2	5	-0.12524	-1.5282	0.23032	0.79529	-0.038399	-0.65138	0.6724	0.94924	-0.13761	-1.3637	0.16982	0.73474	-0.100416	-1.18109
CAB39-P1P2	5	-0.0065966	-0.054236	0.98008	0.99802	-0.32449	-1.8928	0.0015101	0.064182	0.029899	0.26852	0.72214	0.96369	-0.100396	-0.559505
HAPLN3-P2	5	-0.13287	-1.1493	0.2026	0.76687	-0.1201	-0.96189	0.18433	0.70658	-0.048153	-0.42001	0.64132	0.94742	-0.100374	-0.843733
NME8-P1P2	5	-0.12261	-1.0592	0.23928	0.80068	-0.12842	-0.93035	0.15778	0.68035	-0.04995	-0.34266	0.62753	0.94443	-0.100327	-0.777403
MPC2-P1P2	5	-0.18694	-1.5492	0.080329	0.59466	-0.1077	-1.2569	0.23241	0.76018	-0.006235	-0.066878	0.98071	0.99639	-0.100292	-0.957659
CLHC1-P1P2	5	-0.13555	-0.75124	0.19539	0.75821	-0.042703	-0.51245	0.6383	0.94593	-0.12255	-0.78629	0.22067	0.78401	-0.100268	-0.683327
KIAA2026-P1P2	5	0.085082	1.0249	0.35707	0.86675	-0.18865	-1.0539	0.046181	0.44569	-0.19723	-1.4494	0.056313	0.55818	-0.100266	-0.4928
CYSTM1-P1P2	5	-0.17449	-1.7187	0.10069	0.63592	-0.042413	-0.56118	0.64069	0.94653	-0.083889	-1.0703	0.40325	0.88384	-0.100264	-1.11673
UHRF2-P1P2	5	-0.10043	-1.3467	0.33252	0.85696	0.0042193	0.084438	0.94442	0.99456	-0.20454	-2.0794	0.047886	0.5262	-0.10025	-1.11389
SLC3A1-P1P2	5	-0.06603	-0.86941	0.52718	0.92957	-0.11719	-1.3144	0.19437	0.7197	-0.11747	-1.7573	0.24011	0.79841	-0.10023	-1.3137
ORC2-P1P2	5	-0.090529	-0.76542	0.38299	0.87893	-0.02551	-0.48492	0.78439	0.9707	-0.18451	-1.27	0.071902	0.59757	-0.100183	-0.840113
FAM194A-P1P2	5	0.087281	0.44256	0.34597	0.86276	-0.039158	-0.50519	0.66714	0.94912	-0.34852	-1.7962	0.0013153	0.16875	-0.100132	-0.61961
VWA5A-P1P2	5	-0.0089749	-0.033857	0.95957	0.9956	-0.12623	-0.72992	0.16373	0.6874	-0.16503	-0.84875	0.10337	0.65485	-0.100078	-0.537509
PPP2R2B-P1	5	-0.10452	-1.1487	0.31464	0.84909	-0.17906	-1.3701	0.056265	0.47927	-0.016592	-0.35086	0.89439	0.989	-0.100057	-0.956553
FHIT-P1P2	5	-0.11227	-0.88699	0.28059	0.83084	-0.10295	-1.0552	0.25322	0.77447	-0.084946	-0.557	0.39663	0.88163	-0.100055	-0.833063
TCTE3-P1P2	5	0.091997	1.0581	0.32307	0.85291	-0.20427	-0.54074	0.030544	0.37116	-0.18785	-1.7663	0.068005	0.58732	-0.100041	-0.416313
EPHA4-P1P2	5	-0.10368	-1.3886	0.31917	0.85179	-0.044913	-0.65892	0.62062	0.9403	-0.15152	-1.323	0.13153	0.68966	-0.100038	-1.12351
HMCN2-ENST00000420499.2	5	-0.36403	-1.6251	0.0015588	0.075829	0.0033076	0.025372	0.95328	0.99659	0.060813	0.38038	0.48958	0.90549	-0.0999698	-0.406449
OLFM4-P1P2	5	-0.14072	-1.8589	0.1801	0.74189	-0.0331	-0.36403	0.71541	0.95327	-0.12605	-1.33	0.20723	0.77191	-0.0999567	-1.18431
ANGPTL4-P1P2	5	-0.071192	-0.9293	0.4926	0.91729	-0.098456	-1.8302	0.27509	0.79323	-0.13009	-1.0377	0.19315	0.75745	-0.0999127	-1.26573
PCMTD1-P1P2	5	-0.061461	-0.17005	0.55602	0.9367	-0.15802	-0.7891	0.085347	0.55425	-0.080254	-0.69708	0.42328	0.88912	-0.0999117	-0.552077
SDC3-P1P2	5	-0.044549	-0.31875	0.67371	0.95762	-0.11224	-1.326	0.21332	0.74107	-0.14291	-0.68097	0.15403	0.71986	-0.0998997	-0.77524
DLX2-P1P2	5	-0.063217	-0.79712	0.54506	0.93383	-0.2243	-1.5932	0.019534	0.29925	-0.012059	-0.14013	0.93258	0.9931	-0.0998587	-0.843483
TMEM119-P1P2	5	0.01602	0.13079	0.83447	0.97954	-0.18636	-1.3183	0.048568	0.45484	-0.12922	-0.34634	0.1969	0.76351	-0.0998533	-0.511283
PGM2-P1P2	5	-0.16318	-1.3869	0.1231	0.67821	-0.062117	-0.62004	0.49138	0.90796	-0.07426	-0.62261	0.45957	0.89912	-0.0998523	-0.876517
AIM1L-P2	5	-0.055365	-0.23403	0.59543	0.94497	-0.14258	-0.37011	0.11706	0.61568	-0.10155	-0.85735	0.30958	0.84575	-0.0998317	-0.487163
RPL24-P1P2	5	-0.12986	-0.94979	0.21312	0.77853	-0.25166	-2.0884	0.0096454	0.20142	0.082139	1.1785	0.36185	0.86915	-0.0997937	-0.619897
ERICH1-P1P2	5	-0.14109	-0.71387	0.17912	0.7406	-0.14029	-1.3471	0.1231	0.62705	-0.01796	-0.12268	0.8824	0.98676	-0.09978	-0.727883
ZNF286B-P1P2	5	-0.063839	-2.0561	0.54053	0.93285	-0.17156	-1.2135	0.064643	0.50246	-0.063816	-0.60572	0.52694	0.91849	-0.0997383	-1.29177
DCSTAMP-P1P2	5	0.013431	0.14376	0.8561	0.98367	-0.15076	-1.6841	0.099523	0.58587	-0.16187	-1.6744	0.11092	0.66657	-0.099733	-1.07158
RFX3-P1P2	5	-0.11153	-0.72351	0.28322	0.83271	-0.18993	-1.4198	0.044427	0.43762	0.0023722	0.046489	0.94685	0.99372	-0.0996959	-0.69894
WDR77-P1P2	5	0.0076306	0.055651	0.90403	0.99208	0.034182	0.33689	0.67912	0.94924	-0.34088	-1.8079	0.0018024	0.20442	-0.0996891	-0.471786
ANKLE1-P1P2	5	-0.024104	-0.28082	0.83486	0.97954	-0.035493	-0.38373	0.69602	0.95184	-0.23947	-1.2724	0.022165	0.42013	-0.099689	-0.64565
PVRL4-P1P2	5	-0.045305	-0.42209	0.66831	0.95631	0.065461	0.38957	0.44062	0.88777	-0.31917	-1.7834	0.0037023	0.28788	-0.0996713	-0.605307
ADPRH-P1P2	5	-0.26572	-1.8848	0.014712	0.29812	-0.093801	-1.7872	0.29871	0.81176	0.060687	0.56254	0.49055	0.90582	-0.0996113	-1.03649
CENPQ-P1P2	5	-0.24518	-1.3832	0.024113	0.36748	-0.062245	-0.78763	0.49031	0.90782	0.008767	0.13539	0.89205	0.98893	-0.0995527	-0.67848
CAPN13-P1	5	-0.19169	-1.8716	0.073461	0.58388	-0.12399	-1.9115	0.1706	0.69154	0.017056	0.30319	0.82677	0.98064	-0.0995413	-1.15997
KCNA1-P1P2	5	0.059055	0.65063	0.51481	0.92444	-0.16501	-1.1767	0.074045	0.52851	-0.19266	-0.93857	0.061477	0.5653	-0.0995383	-0.488213
ZCWPW1-P1P2	5	-0.17542	-1.6757	0.098646	0.62985	-0.12016	-0.84897	0.18404	0.70617	-0.0030272	-0.016368	0.99162	0.99799	-0.0995357	-0.847013
C16orf87-P1P2	5	-0.21469	-1.3792	0.047399	0.50803	-0.036662	-0.25871	0.68696	0.95028	-0.047238	-0.22973	0.64692	0.94795	-0.09953	-0.622547
AGRN-P1P2	5	0.027716	0.23207	0.74274	0.96803	-0.1334	-0.79291	0.14161	0.6529	-0.19257	-1.6444	0.061623	0.56549	-0.099418	-0.73508
ABHD8-P1P2	5	-0.22786	-1.2535	0.035318	0.44533	-0.0051362	-0.078824	0.97004	0.9975	-0.065244	-0.52056	0.51637	0.91451	-0.0994134	-0.617628
SLC52A3-P1P2	5	-0.15598	-1.3033	0.13932	0.69841	-0.102	-1.2245	0.25828	0.77836	-0.040103	-0.47497	0.70051	0.96002	-0.099361	-1.00092
RHBDL1-P1P2	5	-0.040987	-0.42103	0.70114	0.95881	-0.007313	-0.077115	0.94934	0.99545	-0.24965	-1.9805	0.017927	0.4	-0.0993167	-0.826215
SNED1-P1P2	5	-0.10542	-0.99712	0.31036	0.84628	-0.20895	-0.96128	0.028011	0.35803	0.016422	0.092178	0.83145	0.98182	-0.099316	-0.622074
ATP9B-P1P2	5	-0.096687	-1.5685	0.35069	0.8635	-0.11021	-1.7452	0.22199	0.75086	-0.091047	-1.0123	0.36492	0.87135	-0.0993147	-1.442
RTDR1-P1P2	5	0.0014985	0.0092244	0.95358	0.9956	-0.12057	-1.2003	0.18229	0.70349	-0.17881	-1.6387	0.079793	0.61802	-0.0992938	-0.943259
ESRRG-ENST00000366940.2_ENST00000493603.1	5	-0.071258	-0.79821	0.49221	0.91729	-0.075694	-0.88202	0.40355	0.87391	-0.15085	-1.7695	0.1327	0.69084	-0.0992673	-1.14991
SLC7A6-P1P2	5	-0.34119	-2.1162	0.0025331	0.10463	0.085132	1.192	0.31776	0.82676	-0.041723	-0.42189	0.68886	0.9589	-0.0992603	-0.448697
HSPB11-P1P2	5	-0.053924	-1.0573	0.60537	0.94675	-0.19529	-2.0222	0.038435	0.41223	-0.04851	-0.40799	0.63806	0.94724	-0.0992413	-1.1625
MS4A14-P1P2	5	-0.036679	-0.33147	0.73631	0.96656	-0.025158	-0.33969	0.78795	0.97092	-0.23572	-1.7592	0.024406	0.42723	-0.0991857	-0.81012
MS4A7-P1P2	5	-0.036679	-0.33147	0.73631	0.96656	-0.025158	-0.33969	0.78795	0.97092	-0.23572	-1.7592	0.024406	0.42723	-0.0991857	-0.81012
SLC39A14-P1P2	5	-0.092331	-0.26318	0.37305	0.87521	-0.063375	-0.29353	0.48246	0.90324	-0.14168	-0.88565	0.15754	0.723	-0.0991287	-0.480787
EIF5A-P1P2	5	0.10763	0.96725	0.25156	0.80935	-0.17074	-1.3941	0.065861	0.50713	-0.23419	-1.3994	0.025283	0.43118	-0.0991	-0.60875
DHX29-P1P2	5	-0.037806	-0.95407	0.72603	0.96292	-0.25391	-1.9385	0.0095479	0.20142	-0.0054381	-0.057731	0.98782	0.99759	-0.0990514	-0.983434
FZD6-P1P2	5	0.17081	1.4254	0.076042	0.5895	-0.25426	-0.92752	0.0094505	0.20142	-0.21353	-1.3181	0.039653	0.49552	-0.0989933	-0.273407
DNAJA3-P1P2	5	-0.22256	-1.8826	0.040043	0.47079	-0.019394	-0.15432	0.83817	0.98081	-0.054848	-0.43692	0.59114	0.93533	-0.098934	-0.824613
NKAPL-P1P2	5	-0.0074003	-0.10144	0.97272	0.99685	0.05469	0.83992	0.51564	0.9155	-0.34385	-2.0284	0.001705	0.2	-0.0988534	-0.429973
PCDHA2-P1P2	5	-0.12544	-1.1582	0.22959	0.7945	0.015928	0.39484	0.84051	0.98124	-0.18696	-2.1415	0.06893	0.58885	-0.098824	-0.968287
PHF11-P1P2	5	-0.069154	-0.63618	0.50604	0.92243	-0.15733	-1.7168	0.087003	0.55882	-0.069924	-0.94672	0.48592	0.90345	-0.0988027	-1.0999
OR9G4-ENST00000302957.3	5	0.080102	0.3914	0.38523	0.87964	-0.26444	-1.3261	0.0071122	0.17076	-0.11194	-0.43656	0.26203	0.8155	-0.0987593	-0.457087
GRAP2-P1P2	5	-0.040315	-0.25891	0.70528	0.95944	-0.062584	-0.467	0.48802	0.90678	-0.19336	-0.80886	0.0606	0.56473	-0.098753	-0.51159
HPS6-P1P2	5	-0.09377	-1.0765	0.36579	0.87206	-0.10447	-1.097	0.24615	0.76992	-0.097667	-1.2319	0.32906	0.85489	-0.0986357	-1.13513
CDC14B-P1P2	5	-0.20189	-1.7458	0.059675	0.54666	0.06922	0.69341	0.41514	0.87817	-0.1632	-1.5535	0.10795	0.66479	-0.0986233	-0.86863
LRRC4-P1P2	5	-0.042395	-0.35879	0.68945	0.95827	0.036434	0.45928	0.66129	0.94912	-0.2899	-1.7745	0.0072584	0.33189	-0.0986203	-0.558003
LEPRE1-P1P2	5	-0.068363	-0.59817	0.51052	0.92333	-0.0362	-0.56648	0.69033	0.95159	-0.1912	-1.5663	0.062987	0.56904	-0.0985877	-0.910317
EIF3I-P1P2	5	-0.10095	-0.68816	0.33033	0.85653	-0.18533	-1.6505	0.049396	0.45839	-0.0093814	-0.22225	0.95465	0.99447	-0.0985538	-0.853637
DMC1-P1P2	5	-0.15462	-1.7217	0.14312	0.70456	-0.071605	-0.69195	0.428	0.88352	-0.069391	-0.64509	0.48919	0.90526	-0.0985387	-1.01958
DDX1-P1P2	5	-0.12505	-1.5252	0.2309	0.7957	0.076401	1.3403	0.36989	0.85735	-0.24693	-2.1473	0.019388	0.41131	-0.0985263	-0.7774
PROM1-P1	5	-0.14967	-1.861	0.15554	0.72126	-0.019344	-0.40392	0.83846	0.98081	-0.12654	-1.192	0.20582	0.77084	-0.098518	-1.15231
LYRM9-P1P2	5	-0.052309	-1.6104	0.61779	0.94867	-0.047639	-0.47915	0.59943	0.93361	-0.19552	-1.5038	0.058262	0.56134	-0.0984893	-1.19778
ANKRD9-P1P2	5	0.11266	0.97197	0.23056	0.7954	-0.14135	-1.046	0.12032	0.62232	-0.26667	-1.404	0.011594	0.34726	-0.0984533	-0.492677
IRG1-P2	5	-0.098424	-1.7109	0.34231	0.86276	0.070705	0.74425	0.40428	0.87422	-0.26742	-1.773	0.011496	0.34726	-0.0983797	-0.913217
OXT-P1P2	5	-0.022563	-0.39757	0.84777	0.98234	-0.1646	-1.8013	0.074825	0.53103	-0.1079	-1.35	0.27991	0.82855	-0.0983543	-1.18296
ANKRD22-P1P2	5	-0.10786	-0.69629	0.29915	0.84278	-0.20635	-1.3625	0.029375	0.36523	0.019602	0.2332	0.80636	0.97895	-0.0982027	-0.60853
CA1-P1P2	5	-0.079001	-0.27061	0.447	0.90582	-0.021315	-0.65871	0.82249	0.97844	-0.19426	-1.1685	0.05948	0.56397	-0.098192	-0.699273
CAPZA3-P1P2	5	-0.11858	-2.0334	0.25463	0.81114	0.046085	0.48052	0.58286	0.93113	-0.2219	-1.5493	0.033174	0.46708	-0.0981317	-1.03406
RMDN3-P1P2	5	-0.038614	-0.74899	0.71931	0.96167	-0.12135	-1.6715	0.17936	0.69899	-0.13427	-1.2864	0.18024	0.75213	-0.098078	-1.23563
C10orf11-ENST00000372499.1	5	-0.32334	-1.5226	0.0037997	0.13255	0.051589	0.90106	0.53858	0.9209	-0.022448	-0.19356	0.84475	0.98402	-0.0980663	-0.2717
SMG9-P1P2	5	-0.19816	-1.3809	0.063961	0.55331	-0.19084	-1.4169	0.043355	0.43183	0.09495	0.31679	0.29603	0.83971	-0.0980167	-0.827003
TRIM24-P1P2	5	-0.071818	-0.79503	0.48884	0.91639	-0.13421	-1.3252	0.13942	0.65031	-0.087823	-0.66371	0.38206	0.87799	-0.0979503	-0.92798
NEK3-P1P2	5	-0.19378	-1.8473	0.070489	0.57552	-0.10747	-0.70231	0.23344	0.76031	0.0074153	0.091014	0.9034	0.98967	-0.0979449	-0.819532
WNT5B-ENST00000397196.2	5	-0.0064559	-0.058669	0.98168	0.99832	-0.10225	-1.1822	0.25697	0.77688	-0.18511	-1.7909	0.071025	0.5951	-0.0979386	-1.01059
TSPYL4-P1P2	5	-0.20041	-1.8055	0.060844	0.547	0.013434	0.18599	0.86297	0.98428	-0.10681	-0.97695	0.28454	0.83064	-0.0979287	-0.865487
ACE-P1	5	-0.17311	-1.8416	0.10371	0.64223	-0.056366	-1.1877	0.53249	0.92084	-0.064134	-0.8522	0.52484	0.91835	-0.09787	-1.29383
EDDM3B-P1P2	5	-0.20652	-0.56952	0.054754	0.53208	-0.044008	-0.45922	0.62773	0.94189	-0.043013	-0.31353	0.67863	0.95562	-0.097847	-0.447423
HRH4-P1P2	5	-0.030132	-0.19869	0.786	0.97721	-0.29431	-1.6002	0.0031664	0.10078	0.030948	0.57486	0.71356	0.96318	-0.0978313	-0.40801
NLGN4X-P1	5	0.014787	0.12212	0.84533	0.98217	-0.0022095	-0.032523	0.99547	1	-0.3059	-2.032	0.004774	0.29969	-0.0977742	-0.647468
TMEM61-P1P2	5	-0.019007	-0.30542	0.87646	0.9869	-0.10086	-1.2402	0.26281	0.78141	-0.17339	-0.81891	0.088854	0.63709	-0.0977523	-0.788177
MMP16-P1P2	5	-0.16603	-1.6758	0.11691	0.66639	0.018078	0.26033	0.82073	0.97818	-0.14518	-1.1817	0.14804	0.71362	-0.0977107	-0.865723
ISOC2-P1	5	-0.052904	-0.57145	0.61316	0.94796	-0.17448	-2.0985	0.060844	0.48981	-0.065629	-0.93337	0.51379	0.91395	-0.097671	-1.20111
COA4-P1P2	5	-0.11112	-1.1036	0.28473	0.83364	-0.047614	-0.7613	0.59972	0.93361	-0.13424	-1.3833	0.18039	0.75218	-0.097658	-1.08273
ORAOV1-P1P2	5	-0.04924	-1.0631	0.63825	0.94952	-0.30768	-1.9373	0.0022408	0.078632	0.063962	0.9584	0.46824	0.89951	-0.0976527	-0.680667
AK9-P1P2	5	-0.054005	-0.55952	0.60473	0.94651	-0.055729	-1.1128	0.53727	0.9209	-0.1832	-1.7057	0.073753	0.60487	-0.0976447	-1.12601
HGD-P1P2	5	-0.099666	-0.83427	0.33583	0.86057	-0.13536	-1.6801	0.1363	0.64828	-0.057908	-0.86281	0.5681	0.92994	-0.0976447	-1.12573
TYW3-P1P2	5	-0.076372	-0.5613	0.46254	0.91277	0.039502	0.72205	0.63577	0.94495	-0.2559	-0.98625	0.01515	0.3741	-0.09759	-0.275167
KALRN-ENST00000360013.3	5	-0.12087	-1.1351	0.24601	0.80645	-0.15032	-1.666	0.1003	0.58611	-0.021543	-0.43112	0.85366	0.98527	-0.0975777	-1.07741
OBP2B-ENST00000372034.3	5	-0.094668	-0.25886	0.36068	0.86877	-0.145	-0.63153	0.11121	0.60232	-0.053032	-0.14868	0.6061	0.94069	-0.0975667	-0.346357
MAP7-P2	5	-0.081555	-1.1087	0.43258	0.89883	-0.05549	-1.0706	0.53907	0.9209	-0.15551	-1.6696	0.12281	0.67751	-0.0975183	-1.28297
LOC643802-P1P2	5	-0.012962	-0.36867	0.92595	0.99347	-0.2428	-1.7482	0.011886	0.22614	-0.036753	-0.49043	0.72579	0.96449	-0.097505	-0.8691
LOC389895-P1P2	5	-0.14497	-1.2251	0.16762	0.72647	0.023959	0.50504	0.76793	0.96718	-0.17141	-1.1975	0.091826	0.63996	-0.0974737	-0.639187
ZNF516-P1P2	5	-0.15649	-0.89882	0.13806	0.69576	-0.15627	-1.44	0.088854	0.56279	0.020351	0.40337	0.79998	0.97663	-0.0974697	-0.64515
NCAM2-P1P2	5	-0.13066	-1.3112	0.21001	0.77326	-0.071219	-0.69071	0.43058	0.88468	-0.090461	-0.70523	0.36813	0.87334	-0.0974467	-0.90238
IRGC-P1P2	5	-0.055594	-0.53707	0.59348	0.94369	-0.070001	-0.63485	0.43911	0.88777	-0.16661	-1.2579	0.099961	0.64873	-0.0974017	-0.80994
MRPS15-P1P2	5	-0.074669	-0.99957	0.47301	0.91516	-0.12479	-1.8699	0.16836	0.69068	-0.092721	-1.656	0.35629	0.86698	-0.0973933	-1.50849
C1orf27-P1P2	5	-0.074083	-0.26951	0.47691	0.91516	-0.068413	-0.17389	0.44963	0.8906	-0.14959	-0.40725	0.13601	0.69624	-0.097362	-0.28355
PRDM10-P1P2	5	-0.18621	-1.2631	0.081596	0.59872	-0.0061869	-0.20238	0.96083	0.99739	-0.099671	-1.4312	0.31942	0.84924	-0.097356	-0.96556
FIS1-P1	5	-0.16962	-1.2375	0.11014	0.65338	0.047124	0.50028	0.5739	0.92839	-0.16946	-1.2765	0.095772	0.64693	-0.0973187	-0.67124
HNRNPLL-P1P2	5	-0.15991	-0.6285	0.13002	0.68827	-0.082073	-0.4514	0.36292	0.8539	-0.049881	-0.28105	0.62797	0.94448	-0.097288	-0.45365
STK32B-P1P2	5	0.022977	0.39854	0.78049	0.97582	-0.23693	-1.5132	0.01403	0.2485	-0.077889	-0.65024	0.43721	0.89466	-0.0972807	-0.5883
HAAO-P1P2	5	0.03657	0.73833	0.67503	0.95762	-0.18216	-1.2996	0.052465	0.46472	-0.14613	-1.261	0.14585	0.71219	-0.09724	-0.607423
TMEM203-P1P2	5	0.019072	0.32041	0.80987	0.97721	-0.16623	-1.8006	0.071951	0.52283	-0.1445	-1.413	0.14921	0.71495	-0.0972193	-0.964397
OR10A4-ENST00000379829.2	5	-0.087215	-2.0618	0.40023	0.88627	-0.19651	-1.64	0.037364	0.40711	-0.0078721	-0.10861	0.96795	0.99608	-0.097199	-1.27014
USP12-P1P2	5	-0.09832	-0.94798	0.34256	0.86276	-0.12348	-2.07	0.1723	0.69204	-0.069784	-1.4196	0.4867	0.90351	-0.0971947	-1.47919
DHRS7C-P1P2	5	-0.058437	-0.41232	0.57443	0.93864	0.036386	0.85704	0.66163	0.94912	-0.26953	-1.4218	0.010814	0.34312	-0.0971937	-0.325693
OR7G3-ENST00000305444.2	5	-0.08126	-0.7011	0.43399	0.89926	-0.088833	-1.8784	0.32604	0.83255	-0.12119	-1.5309	0.22535	0.78875	-0.0970943	-1.37013
[truncated: 18,558 more rows]
