# Supplementary material for: KLF5 enables dichotomous lineage programs in pancreatic cancer via the AAA+ ATPase coactivators RUVBL1 and RUVBL2
Source: Nat Commun. 2025 Nov 15;16:9996. doi: 10.1038/s41467-025-66007-0 (PMC12619835; doi:10.1038/s41467-025-66007-0)
Supplement: Supplementary file 4 — Supplementary Data 2 [file 41467_2025_66007_MOESM4_ESM.xlsx]

## Sheet: Maurer_2019
Symbol	treatment	KLF5	TP63	KRT6A	HNF4A	MYO1A
CUMC_E14	BasalLike	9.6166	8.24014	4.24324	5.7511	3.40151
CUMC_E16	BasalLike	8.57349	4.18852	7.9495	0	0
CUMC_E17	BasalLike	6.68493	4.80514	0	5.27404	0
CUMC_E22	BasalLike	9.19399	7.67984	7.44502	3.16297	0
CUMC_E25	BasalLike	10.0021	6.91363	5.45235	4.12188	0
CUMC_E27	BasalLike	9.95739	5.49263	0.688358	2.70111	0
CUMC_E29	BasalLike	9.68869	3.34459	6.27017	4.55333	0
CUMC_E34	BasalLike	8.84946	4.44945	0	4.6238	0
CUMC_E36	BasalLike	8.60238	0	2.28791	3.13208	0
CUMC_E38	BasalLike	9.76102	0.659136	1.59788	5.39639	0
CUMC_E40	BasalLike	9.8574	0	8.10175	5.66192	5.25354
CUMC_E45	BasalLike	8.25997	0.333979	3.69847	3.13989	0
CUMC_E49	BasalLike	9.42574	0	0	3.39702	0
CUMC_E50	BasalLike	9.38263	0	7.63726	5.61944	0.877807
CUMC_E52	BasalLike	9.37674	4.7644	4.42024	5.76141	0
CUMC_E54	BasalLike	9.37208	7.67907	2.91071	4.37993	0.60558
CUMC_E57	BasalLike	9.14802	0	10.0396	3.4353	0
CUMC_E59	BasalLike	9.81844	1.19553	2.97847	7.19773	3.75197
CUMC_E61	BasalLike	10.0253	1.94703	5.72281	4.6712	0
CUMC_E62	BasalLike	9.55978	4.55273	2.14382	3.72375	1.30183
CUMC_E64	BasalLike	8.84038	4.98624	5.67991	4.65382	0
CUMC_E65	BasalLike	9.61612	9.16116	6.77066	2.78235	0
CUMC_E1	Classical	6.7071	0.849744	0	0.618039	0
CUMC_E10	Classical	8.4964	0	0	6.03085	0
CUMC_E11	Classical	6.26389	0	0	0	0
CUMC_E12	Classical	9.90627	0	2.14411	4.93253	0
CUMC_E13	Classical	9.56547	6.46549	0.286317	5.94972	2.43041
CUMC_E15	Classical	9.64963	0	0.301616	6.14954	3.57636
CUMC_E18	Classical	9.51076	2.45582	0.427709	5.79507	0
CUMC_E19	Classical	10.4381	4.3088	1.74518	5.4507	2.17904
CUMC_E2	Classical	8.75255	3.29008	3.75971	6.57121	0
CUMC_E20	Classical	10.1079	0	0.574802	4.81587	6.12455
CUMC_E21	Classical	10.0987	4.28224	5.46163	5.23161	2.25091
CUMC_E23	Classical	9.56989	3.69485	0	6.22814	3.52451
CUMC_E24	Classical	8.77031	0.454975	0.245349	4.93832	0.245349
CUMC_E26	Classical	8.83422	0	0	4.71135	4.60472
CUMC_E28	Classical	10.6083	1.84495	0.602627	6.35549	0.602627
CUMC_E3	Classical	9.70774	2.12642	1.52114	4.43109	5.38439
CUMC_E30	Classical	10.2895	2.58331	3.05271	6.67535	7.14934
CUMC_E31	Classical	9.29552	3.85202	4.80118	6.59536	1.38561
CUMC_E32	Classical	9.82866	4.47455	3.73909	5.65569	3.89696
CUMC_E33	Classical	9.7728	1.36994	1.97923	6.80927	1.80327
CUMC_E35	Classical	7.62665	0	0.396295	5.35161	3.98712
CUMC_E37	Classical	9.81849	0	2.70916	6.63998	4.79283
CUMC_E39	Classical	10.2149	0.449177	5.35097	6.7256	5.45073
CUMC_E4	Classical	9.62492	2.19342	6.39662	6.1456	3.81087
CUMC_E41	Classical	9.72698	1.1368	0	4.47774	3.08633
CUMC_E42	Classical	9.3892	1.26553	0	5.91749	5.0774
CUMC_E43	Classical	9.34598	3.68584	0	5.80169	6.52827
CUMC_E44	Classical	9.33065	4.98292	0	6.55643	1.96957
CUMC_E46	Classical	9.75312	2.54908	5.71586	6.40442	0
CUMC_E47	Classical	10.6226	5.70435	7.97104	5.05514	5.6762
CUMC_E48	Classical	8.89231	0	3.32725	4.0602	0
CUMC_E5	Classical	9.62201	3.66139	5.77235	6.08035	3.1906
CUMC_E51	Classical	11.359	0	6.31228	6.04672	6.77328
CUMC_E53	Classical	10.1119	3.52903	8.59609	7.27974	4.81312
CUMC_E55	Classical	9.65106	0	0	7.26396	1.64876
CUMC_E56	Classical	9.73356	2.25094	0.366503	7.12751	3.95058
CUMC_E58	Classical	10.771	1.65596	0.516284	6.24539	4.95971
CUMC_E6	Classical	9.0839	4.72511	3.15345	6.05259	0
CUMC_E60	Classical	10.1976	8.51297	0	4.86563	0
CUMC_E66	Classical	3.1823	1.66663	2.24126	0	0
CUMC_E7	Classical	6.59654	0	0	5.71243	4.54204
CUMC_E8	Classical	9.09518	0	3.36945	6.13941	4.76956
CUMC_E9	Classical	8.92408	3.56164	0.709945	6.15481	6.58561

## Sheet: Bailey_2016
Patient	Group	Classification	KLF5_ENSG00000102554	KRT5_ENSG00000186081	TP63_ENSG00000073282	KRT6A_ENSG00000205420	HNF4A_ENSG00000101076	MYO1A_ENSG00000166866
ICGC_0006	1	ADEX	4.67419	1.35299	0.483009	0.114368	3.77399	0.889212
ICGC_0026	1	ADEX	7.59507	0.158303	0.781187	7.69199	4.21798	2.75131
ICGC_0033	1	ADEX	7.50748	0.546469	4.46375	0.131278	5.57042	4.5404
ICGC_0048	1	ADEX	7.97525	1.157	1.38974	1.37005	6.09589	5.10439
ICGC_0052	1	ADEX	6.53091	2.1653	0.689563	2.09577	4.89268	3.88336
ICGC_0075	1	ADEX	8.40963	0.149251	0.698891	0.266282	6.62042	4.93422
ICGC_0103	1	ADEX	7.18706	0.450268	0.41394	1.46125	5.7565	5.06614
ICGC_0146	1	ADEX	7.70684	0.157426	2.21007	3.15651	5.06254	5.68388
ICGC_0201	1	ADEX	7.25036	0.632304	1.60698	0.609769	4.3053	2.93185
ICGC_0205	1	ADEX	8.18583	6.81433	3.82748	6.94054	5.83701	2.54675
ICGC_0338	1	ADEX	6.98691	0.0888029	0.466936	0.0329472	5.15557	0.444184
ICGC_0354	1	ADEX	7.44755	0.214276	1.27529	1.16423	5.7538	4.38601
ICGC_0391	1	ADEX	6.6499	0.806521	0.625377	0.540678	6.41836	3.91
ICGC_0406	1	ADEX	8.28917	0.728922	0.843681	0.849664	6.09584	3.42692
ICGC_0420	1	ADEX	7.77552	4.62974	3.79587	7.24334	5.79862	3.23229
ICGC_0503	1	ADEX	8.32382	1.04442	1.36932	1.8731	5.96367	4.743
ICGC_0007	2	Immunogenic	7.10289	2.92387	3.64021	5.60917	4.66559	2.46886
ICGC_0020	2	Immunogenic	8.55937	0.180097	2.05955	3.22522	5.55218	4.2003
ICGC_0061	2	Immunogenic	7.55609	0.224081	1.08986	3.0481	4.68852	3.78002
ICGC_0063	2	Immunogenic	8.23627	0.235405	2.09654	0.291054	6.95436	4.76821
ICGC_0099	2	Immunogenic	6.25251	10.581	6.40888	4.65375	1.56882	0.583519
ICGC_0108	2	Immunogenic	6.9588	2.81839	1.15369	6.17801	4.91413	1.65977
ICGC_0109	2	Immunogenic	8.02764	0.136818	0.757214	0.619023	5.17386	3.88866
ICGC_0115	2	Immunogenic	7.39755	0.285923	0.637916	1.83504	5.45651	4.28926
ICGC_0124	2	Immunogenic	7.54452	1.31345	0.729739	1.37718	5.68139	2.3662
ICGC_0135	2	Immunogenic	8.2781	0.60149	1.13027	2.64958	5.5017	3.96735
ICGC_0144	2	Immunogenic	6.42482	0.382668	1.39545	1.16549	5.21624	5.38055
ICGC_0149	2	Immunogenic	7.08366	0.257877	0.815622	3.05897	6.62479	4.14052
ICGC_0150	2	Immunogenic	8.29026	0.16866	2.65666	0.190196	6.0935	5.54441
ICGC_0153	2	Immunogenic	8.03569	0.573185	0.799166	0.775495	5.74752	3.88919
ICGC_0207	2	Immunogenic	7.91401	2.48122	1.31093	6.17532	5.6457	3.83265
ICGC_0214	2	Immunogenic	7.37074	1.1835	1.04094	0.770664	5.21898	3.85448
ICGC_0300	2	Immunogenic	6.93452	0.298492	2.07828	1.16917	5.76303	1.456
ICGC_0301	2	Immunogenic	7.69149	0.686581	1.65856	0.781963	5.96956	2.0515
ICGC_0303	2	Immunogenic	8.36051	0.594187	1.51877	4.18462	5.79536	4.36067
ICGC_0312	2	Immunogenic	7.74475	0.932542	1.19355	1.44545	5.19987	3.45881
ICGC_0395	2	Immunogenic	7.74728	0.315096	2.34887	0.563909	6.27619	3.4103
ICGC_0412	2	Immunogenic	8.41495	0.34582	1.42635	0.675014	5.78252	6.05235
ICGC_0415	2	Immunogenic	7.78344	0.460507	1.22194	0.754853	6.47629	6.14148
ICGC_0526	2	Immunogenic	7.29279	0.0714217	0.888803	0.36495	6.79858	3.9478
ICGC_0536	2	Immunogenic	7.01945	0.690619	4.65357	1.02075	5.23541	3.60135
ICGC_0009	3	Squamous	4.99143	0.677181	6.28301	0.599438	0.518598	0.887005
ICGC_0021	3	Squamous	7.41284	2.73984	0.812365	6.28542	5.70587	3.27269
ICGC_0025	3	Squamous	6.43116	5.35868	1.31093	9.53678	2.28439	0.739398
ICGC_0037	3	Squamous	8.26722	9.16712	6.18576	11.067	3.97573	1.53409
ICGC_0054	3	Squamous	8.18315	7.59972	5.02445	9.29054	3.37234	1.57745
ICGC_0067	3	Squamous	8.05845	2.40069	0.527936	9.1268	5.47214	3.51131
ICGC_0114	3	Squamous	8.48873	5.78133	3.03175	6.57689	6.05262	3.36467
ICGC_0134	3	Squamous	6.59688	6.9089	5.1664	8.78569	3.89259	0.989849
ICGC_0141	3	Squamous	7.42564	8.57733	5.56595	8.84249	4.27285	1.60404
ICGC_0169	3	Squamous	7.56125	6.62542	5.37821	6.31102	3.79875	3.10812
ICGC_0188	3	Squamous	6.55428	0.44173	0.963918	4.5819	2.64489	0.391816
ICGC_0199	3	Squamous	6.96615	8.86143	6.34843	8.70107	3.15905	1.85553
ICGC_0206	3	Squamous	6.5029	0.394964	4.46592	3.19528	0.436574	0.227281
ICGC_0227	3	Squamous	6.47101	6.09487	1.52127	5.95491	4.10707	1.57214
ICGC_0296	3	Squamous	7.79565	7.36953	5.46116	6.6834	5.28802	3.96085
ICGC_0313	3	Squamous	6.67222	8.47984	6.44428	10.8601	0.543431	0.830879
ICGC_0315	3	Squamous	8.10035	1.49821	3.76388	6.07333	4.2292	2.22672
ICGC_0321	3	Squamous	7.31756	4.57607	2.24769	4.7499	5.08847	2.35085
ICGC_0326	3	Squamous	7.63602	3.06099	1.87404	6.68405	4.6081	1.94643
ICGC_0392	3	Squamous	6.87972	4.64654	1.36369	8.94918	0.582646	0.685191
ICGC_0393	3	Squamous	7.47353	9.03646	6.6697	10.5655	2.46667	0.949284
ICGC_0521	3	Squamous	7.95334	4.37622	4.81376	2.98103	4.5727	2.59401
ICGC_0522	3	Squamous	6.51301	1.65952	0.523094	4.42827	5.2901	4.55128
ICGC_0535	3	Squamous	8.27808	0.786248	1.39449	5.1081	5.58772	3.1885
ICGC_0543	3	Squamous	7.84824	11.0321	6.86155	11.245	0.669074	0.209647
ICGC_0031	4	Progenitor	7.73105	0.304751	1.95241	0.838289	5.32083	3.9122
ICGC_0051	4	Progenitor	6.74134	0.146357	0.269617	1.60232	5.95983	3.13976
ICGC_0053	4	Progenitor	7.85678	0.143396	0.4572	0.73148	5.04516	4.18111
ICGC_0055	4	Progenitor	7.8701	2.55018	2.89971	0.646677	5.03563	1.04
ICGC_0059	4	Progenitor	7.10929	2.04466	0.880427	0.774728	5.93671	4.12243
ICGC_0066	4	Progenitor	8.43511	0.300558	0.953501	2.3448	5.65699	5.39495
ICGC_0087	4	Progenitor	7.4761	1.51757	3.03679	7.63095	6.17415	4.62477
ICGC_0088	4	Progenitor	6.99437	0.178068	1.00639	3.08944	6.87118	5.16524
ICGC_0105	4	Progenitor	8.22665	0.978172	0.591202	2.42599	5.85882	5.15701
ICGC_0139	4	Progenitor	7.79478	0.307926	0.714383	2.28105	6.16217	6.22338
ICGC_0140	4	Progenitor	7.22836	0.81815	1.45796	3.14262	4.83644	1.08906
ICGC_0143	4	Progenitor	7.76553	0.0865808	0.996883	0.544146	5.51583	5.41892
ICGC_0185	4	Progenitor	8.16841	0.479074	0.947676	2.58382	4.95876	2.75082
ICGC_0192	4	Progenitor	8.1724	0.733046	1.35528	3.76744	5.86773	4.64838
ICGC_0212	4	Progenitor	7.83793	6.98065	4.79085	9.04497	5.27682	3.75306
ICGC_0215	4	Progenitor	8.17346	0.520674	0.944133	3.0649	5.98604	5.27963
ICGC_0223	4	Progenitor	8.04111	1.78093	1.04952	7.61774	5.16384	3.9439
ICGC_0224	4	Progenitor	9.00091	0.214577	0.412251	1.05189	6.50538	6.07503
ICGC_0230	4	Progenitor	7.52212	3.40676	3.26995	5.80498	5.64825	3.76576
ICGC_0235	4	Progenitor	8.84227	1.90514	0.558694	7.07116	7.34609	5.51961
ICGC_0295	4	Progenitor	7.4251	0.289261	0.704358	0.903321	6.7777	5.81761
ICGC_0304	4	Progenitor	8.77115	0.312745	1.18269	1.66229	6.2359	5.11241
ICGC_0309	4	Progenitor	8.12088	0.72671	1.31349	4.191	5.68032	5.07008
ICGC_0365	4	Progenitor	8.61521	1.00663	0.725254	5.24866	5.89692	4.05187
ICGC_0417	4	Progenitor	8.38979	2.43676	1.66691	7.17393	6.89459	4.69888
ICGC_0419	4	Progenitor	8.2806	0.766146	0.745766	2.02685	6.21518	6.18098
ICGC_0486	4	Progenitor	7.89643	0.516912	1.23544	1.46692	5.67193	5.05359
ICGC_0502	4	Progenitor	8.11611	4.32917	3.90315	6.03041	6.20792	4.33248
ICGC_0507	4	Progenitor	7.12925	0.791572	1.63715	0.503257	5.32515	3.94167
ICGC_0518	4	Progenitor	7.30427	0.308938	0.485164	0.928881	5.52544	1.92519

## Sheet: Moffitt_2015
Sample	Title	KLF5
GSM1843901	53841-Met-LymphNode	2.377
GSM1843902	49083-Met-Diaphragm	5.95
GSM1843903	53844-Met-Fat	3.932
GSM1843904	49085-Met-Liver	2.365
GSM1843905	49086-Met-Liver	4.565
GSM1843906	53846-Met-Lung	4.364
GSM1843907	53847-Met-Lung	4.7
GSM1843908	49084-Met-Colon	3.266
GSM1843909	49396-Met-Peritoneal	6.174
GSM1843910	49359-Met-AbWall	6.063
GSM1843911	48574-Met-AbWall	7.065
GSM1843912	48586-Met-Lung	6.954
GSM1843913	49362-Met-LymphNode	6.013
GSM1843914	49363-Met-LymphNode	4.921
GSM1843915	48584-Met-Liver	7.449
GSM1843916	49364-Met-LymphNode	5.153
GSM1843917	48581-Met-LymphNode	6.131
GSM1843918	53863-Met-Peritoneal	6.182
GSM1843919	48577-Met-Fat	6.314
GSM1843920	48613-Met-Colon	5.518
GSM1843921	49370-Met-Liver	6.018
GSM1843922	48591-Met-Liver	4.051
GSM1843923	49376-Met-Liver	3.786
GSM1843924	49375-Met-Liver	3.681
GSM1843925	49381-Met-Duo	3.68
GSM1843926	48639-Met-Peritoneal	5.399
GSM1843927	49382-Met-Peritoneal	6.693
GSM1843928	48648-Met-Liver	7.289
GSM1843929	48638-Met-Diaphragm	6.356
GSM1843930	48652-Met-Liver	5.279
GSM1843931	49385-Met-Diaphragm	4.147
GSM1843932	48653-Met-LymphNode	5.559
GSM1843933	49386-Met-Lung	3.756
GSM1843934	53836-Met-Lung	5.317
GSM1843935	48659-Met-Liver	5.007
GSM1843936	49066-Met-Liver	6.552
GSM1843937	49065-Met-Liver	4.875
GSM1843938	49076-Met-Lung	6.033
GSM1843939	49068-Met-Lung	5.429
GSM1843940	49067-Met-LymphNode	6.994
GSM1843941	56323-Met-Lung	5.547
GSM1843942	56324-Met-LymphNode	2.231
GSM1843943	56325-Met-Liver	5.447
GSM1843944	56327-Met-Liver	3.69
GSM1843945	56376-Met-LymphNode	5.386
GSM1843946	56378-Met-Liver	6.07
GSM1843947	56543-Met-Liver	5.025
GSM1843948	56329-Met-Liver	3.907
GSM1843949	56380-Met-AbWall	4.181
GSM1843950	56381-Met-Peritoneal	5.987
GSM1843951	56521-Met-Liver	6.529
GSM1843952	56532-Met-Liver	7.132
GSM1843953	56533-Met-Duo	6.224
GSM1843954	56522-Met-Liver	7.485
GSM1843955	56328-Met-Liver	4.551
GSM1843956	56524-Met-Liver	4.444
GSM1843957	56315-Met-Liver	5.538
GSM1843958	56317-Met-Liver	3.663
GSM1843959	56318-Met-Liver	3.447
GSM1843960	56319-Met-Peritoneal	4.706
GSM1843961	56321-Met-Peritoneal	2.489
GSM1843962	54024-MiaPaca2-CellLine	1.508
GSM1843963	53839-Normal-Liver	2.202
GSM1843964	49081-Normal-LymphNode	1.429
GSM1843965	49077-Normal-Liver	2.587
GSM1843966	49078-Normal-Liver	1.777
GSM1843967	53840-Normal-Lung	3.337
GSM1843968	49074-Normal-Liver	2.146
GSM1843969	49080-Normal-Fat	2.184
GSM1843970	49079-Normal-Fat	4.316
GSM1843971	49082-Normal-Pancreas	2.67
GSM1843972	49088-Normal-Liver	1.701
GSM1843973	49093-Normal-Spleen	0.941
GSM1843974	49089-Normal-Lung	3.581
GSM1843975	49090-Normal-Lung	4.306
GSM1843976	49087-Normal-Lung	2.843
GSM1843977	53850-Normal-LymphNode	1.78
GSM1843978	49092-Normal-Pancreas	3.274
GSM1843979	49091-Normal-Peritoneal	2.157
GSM1843980	53849-Normal-Diaphragm	3.152
GSM1843981	53851-Normal-Peritoneal	2.431
GSM1843982	53857-Normal-PelvicWall	3.212
GSM1843983	49346-Normal-Spleen	1.749
GSM1843984	49340-Normal-Liver	1.871
GSM1843985	53834-Normal-Lung	4.126
GSM1843986	53855-Normal-Liver	3.312
GSM1843987	53856-Normal-Pancreas	2.257
GSM1843988	49393-Normal-Lung	3.514
GSM1843989	49395-Normal-Lung	4.67
GSM1843990	49397-Normal-Liver	1.651
GSM1843991	53859-Normal-Lung	2.946
GSM1843992	53860-Normal-Spleen	1.061
GSM1843993	48606-Normal-LymphNode	1.509
GSM1843994	48608-Normal-Pancreas	3.677
GSM1843995	48607-Normal-Lung	3.573
GSM1843996	48605-Normal-Liver	3.518
GSM1843997	48609-Normal-Spleen	2.705
GSM1843998	48573-Normal-LymphNode	2.205
GSM1843999	48612-Normal-Fat	3.848
GSM1844000	48610-Normal-Lung	5.185
GSM1844001	48570-Normal-Liver	2.033
GSM1844002	48571-Normal-Liver	2.416
GSM1844003	48611-Normal-Pancreas	5.305
GSM1844004	49358-Normal-LymphNode	1.234
GSM1844005	48572-Normal-Spleen	0.959
GSM1844006	48582-Normal-Liver	2.031
GSM1844007	48583-Normal-Liver	2.007
GSM1844008	48588-Normal-Spleen	1.297
GSM1844009	48579-Normal-Pancreas	2.268
GSM1844010	48576-Normal-Pancreas	7.025
GSM1844011	49361-Normal-Vessel	2.275
GSM1844012	48585-Normal-Lung	3.068
GSM1844013	48580-Normal-Diaphragm	5.147
GSM1844014	48575-Normal-Diaphragm	4.409
GSM1844015	49371-Normal-Liver	2.09
GSM1844016	49372-Normal-Liver	1.962
GSM1844017	49373-Normal-Liver	1.929
GSM1844018	48595-Normal-Spleen	1.296
GSM1844019	48593-Normal-Lung	3.932
GSM1844020	48590-Normal-Liver	1.624
GSM1844021	48589-Normal-Fat	1.768
GSM1844022	49365-Normal-Diaphragm	3.999
GSM1844023	49366-Normal-Diaphragm	4.962
GSM1844024	49367-Normal-Diaphragm	3.428
GSM1844025	49368-Normal-Diaphragm	3.497
GSM1844026	48614-Normal-Pancreas	2.115
GSM1844027	49369-Normal-Pancreas	4.234
GSM1844028	49378-Normal-Liver	1.727
GSM1844029	48601-Normal-Lung	3.356
GSM1844030	49374-Normal-LymphNode	3.328
GSM1844031	48604-Normal-Liver	1.221
GSM1844032	48600-Normal-Spleen	1.79
GSM1844033	48599-Normal-Pancreas	3.725
GSM1844034	49377-Normal-Pancreas	4.162
GSM1844035	48603-Normal-LymphNode	1.845
GSM1844036	48596-Normal-Liver	2.039
GSM1844037	48645-Normal-Liver	2.527
GSM1844038	48646-Normal-Liver	2.42
GSM1844039	48647-Normal-Pancreas	2.264
GSM1844040	49379-Normal-Fat	1.874
GSM1844041	48641-Normal-Pancreas	1.717
GSM1844042	48640-Normal-Liver	4.424
GSM1844043	49380-Normal-LymphNode	1.671
GSM1844044	48644-Normal-LymphNode	1.047
GSM1844045	48643-Normal-Spleen	1.266
GSM1844046	49383-Normal-Diaphragm	5.514
GSM1844047	48642-Normal-Lung	4
GSM1844049	48655-Normal-Lung	3.386
GSM1844050	48651-Normal-Liver	1.582
GSM1844051	48649-Normal-Diaphragm	3.059
GSM1844052	49384-Normal-Diaphragm	2.962
GSM1844053	48656-Normal-Pancreas	3.247
GSM1844054	53835-Normal-Lung	4.116
GSM1844055	53837-Normal-Pancreas	2.399
GSM1844056	48650-Normal-Fat	1.373
GSM1844057	48654-Normal-Lung	4.319
GSM1844058	48663-Normal-LymphNode	1.527
GSM1844059	48665-Normal-Pancreas	2.59
GSM1844060	48662-Normal-Spleen	1.927
GSM1844061	48660-Normal-Lung	3.258
GSM1844062	48678-Normal-Liver	3.911
GSM1844063	48664-Normal-Peritoneal	2.743
GSM1844064	49072-Normal-Spleen	1.979
GSM1844065	49064-Normal-Liver	4.636
GSM1844066	49069-Normal-Lung	5.251
GSM1844069	48557-Normal-Pancreas	3.885
GSM1844070	48563-Normal-Pancreas	5.574
GSM1844071	49387-Normal-Pancreas	5.2
GSM1844072	47697-Normal-Pancreas	5.83
GSM1844073	47967-Normal-Pancreas	3.653
GSM1844074	47968-Normal-Pancreas	6.151
GSM1844075	48112-Normal-Pancreas	3.42
GSM1844076	47589-Normal-Pancreas	4.887
GSM1844077	47970-Normal-Pancreas	4.488
GSM1844078	46454-Normal-Pancreas	5.715
GSM1844079	46453-Normal-Pancreas	4.46
GSM1844080	47693-Normal-Pancreas	3.512
GSM1844081	47694-Normal-Pancreas	4.262
GSM1844082	46336-Normal-Pancreas	3.086
GSM1844083	46338-Normal-Pancreas	3.179
GSM1844084	46576-Normal-Pancreas	5.009
GSM1844085	46579-Normal-Pancreas	2.953
GSM1844086	46451-Normal-Pancreas	5.047
GSM1844088	47982-Normal-Pancreas	4.651
GSM1844089	49391-Normal-Pancreas	2.884
GSM1844090	47588-Normal-Pancreas	6.005
GSM1844091	54275-Normal-Pancreas	3.511
GSM1844092	53861-Normal-Pancreas	3.988
GSM1844093	56330-Normal-Pancreas	6.034
GSM1844094	56526-Normal-Pancreas	3.977
GSM1844095	56366-Normal-Pancreas	4.261
GSM1844096	56368-Normal-Pancreas	2.932
GSM1844097	56370-Normal-Pancreas	3.794
GSM1844098	56371-Normal-Pancreas	3.971
GSM1844099	56372-Normal-Pancreas	2.889
GSM1844100	56379-Normal-Liver	2.472
GSM1844105	53862-Primary-Pancreas	2.083
GSM1844106	49360-Primary-Pancreas	5.453
GSM1844107	54249-Primary-Pancreas	5.227
GSM1844108	48661-Primary-Pancreas	6.12
GSM1844109	49071-Primary-Pancreas	3.04
GSM1844110	53838-Primary-Pancreas	2.513
GSM1844111	49073-Primary-Pancreas	5.055
GSM1844112	48556-Primary-Pancreas	5.243
GSM1844113	48558-Primary-Pancreas	5.874
GSM1844114	52042-Primary-Pancreas	2.83
GSM1844115	52043-Primary-Pancreas	5.539
GSM1844116	48562-Primary-Pancreas	6.616
GSM1844117	48564-Primary-Pancreas	5.385
GSM1844118	48567-Primary-Pancreas	5.791
GSM1844119	48568-Primary-Pancreas	4.798
GSM1844120	49388-Primary-Pancreas	4.038
GSM1844121	46648-Primary-Pancreas	5.101
GSM1844122	46649-Primary-Pancreas	4.604
GSM1844123	46650-Primary-Pancreas	5.554
GSM1844124	46651-Primary-Pancreas	6.386
GSM1844125	47702-Primary-Pancreas	4.648
GSM1844126	46652-Primary-Pancreas	6.431
GSM1844127	46987-Primary-Pancreas	5.318
GSM1844128	46653-Primary-Pancreas	5.914
GSM1844129	46832-Primary-Pancreas	5.425
GSM1844130	46831-Primary-Pancreas	7.421
GSM1844131	46985-Primary-Pancreas	5.31
GSM1844132	46828-Primary-Pancreas	6.012
GSM1844133	47692-Primary-Pancreas	5.736
GSM1844134	46986-Primary-Pancreas	4.651
GSM1844135	47590-Primary-Pancreas	5.178
GSM1844136	47969-Primary-Pancreas	4.196
GSM1844137	47989-Primary-Pancreas	6.285
GSM1844138	46581-Primary-Pancreas	3.601
GSM1844139	46582-Primary-Pancreas	5.154
GSM1844140	46830-Primary-Pancreas	5.159
GSM1844141	46584-Primary-Pancreas	5.729
GSM1844142	47703-Primary-Pancreas	4.262
GSM1844143	47708-Primary-Pancreas	4.54
GSM1844144	46450-Primary-Pancreas	5.292
GSM1844145	47695-Primary-Pancreas	5.77
GSM1844146	48550-Primary-Pancreas	3.961
GSM1844147	46339-Primary-Pancreas	6.016
GSM1844148	46578-Primary-Pancreas	6.565
GSM1844149	46585-Primary-Pancreas	5.035
GSM1844150	46337-Primary-Pancreas	6.164
GSM1844151	46587-Primary-Pancreas	6.496
GSM1844152	47700-Primary-Pancreas	3.24
GSM1844153	46826-Primary-Pancreas	7.396
GSM1844154	46592-Primary-Pancreas	6.494
GSM1844155	46452-Primary-Pancreas	5.382
GSM1844156	46460-Primary-Pancreas	6.801
GSM1844157	47983-Primary-Pancreas	6.471
GSM1844158	46642-Primary-Pancreas	5.854
GSM1844159	47701-Primary-Pancreas	5.198
GSM1844160	46643-Primary-Pancreas	5.864
GSM1844161	47965-Primary-Pancreas	2.608
GSM1844162	46644-Primary-Pancreas	5.567
GSM1844163	46645-Primary-Pancreas	5.78
GSM1844164	46646-Primary-Pancreas	5.814
GSM1844165	49390-Primary-Pancreas	4.197
GSM1844166	49392-Primary-Pancreas	5.049
GSM1844167	64482-Primary-Pancreas	4.192
GSM1844168	64500-Primary-Pancreas	4.99
GSM1844169	72613-Primary-Pancreas	6.198
GSM1844170	64501-Primary-Pancreas	5.067
GSM1844171	72616-Primary-Pancreas	4.972
GSM1844172	64502-Primary-Pancreas	5.007
GSM1844173	64503-Primary-Pancreas	6.045
GSM1844174	64504-Primary-Pancreas	4.198
GSM1844175	64505-Primary-Pancreas	3.983
GSM1844176	64507-Primary-Pancreas	5.043
GSM1844177	64508-Primary-Pancreas	3.598
GSM1844178	64509-Primary-Pancreas	5.746
GSM1844179	64510-Primary-Pancreas	5.723
GSM1844180	46647-Primary-Pancreas	5.367
GSM1844181	48569-Primary-Pancreas	6.079
GSM1844182	64498-Primary-Pancreas	5.258
GSM1844183	64490-Primary-Pancreas	3.498
GSM1844184	64491-Primary-Pancreas	2.815
GSM1844185	64492-Primary-Pancreas	4.824
GSM1844186	64494-Primary-Pancreas	5.946
GSM1844187	64495-Primary-Pancreas	5.173
GSM1844188	56525-Primary-Pancreas	4.92
GSM1844189	56527-Primary-Pancreas	4.933
GSM1844190	56536-Primary-Pancreas	4.458
GSM1844191	56537-Primary-Pancreas	4.541
GSM1844192	56538-Primary-Pancreas	5.188
GSM1844193	56539-Primary-Pancreas	5.198
GSM1844194	56367-Primary-Pancreas	5.221
GSM1844195	56369-Primary-Pancreas	6.271
GSM1844196	56528-Primary-Pancreas	6.074
GSM1844197	56529-Primary-Pancreas	4.458
GSM1844198	56530-Primary-Pancreas	5.308
GSM1844199	56540-Primary-Pancreas	3.985
GSM1844200	56377-Primary-Pancreas	6.099
GSM1844201	56373-Primary-Pancreas	5.655
GSM1844202	56374-Primary-Pancreas	5.674
GSM1844203	56541-Primary-Pancreas	3.249
GSM1844204	56542-Primary-Pancreas	5.404
GSM1844205	56375-Primary-Pancreas	4.591
GSM1844206	56535-Primary-Pancreas	5.923
GSM1844207	54175-Primary-Pancreas	3.663
GSM1844208	54301-Primary-Pancreas	3.802
GSM1844209	54291-Primary-Pancreas	5.052
GSM1844210	54302-Primary-Pancreas	5.706
GSM1844211	54303-Primary-Pancreas	5.695
GSM1844212	54172-Primary-Pancreas	3.658
GSM1844213	54304-Primary-Pancreas	4.78
GSM1844214	54305-Primary-Pancreas	4.952
GSM1844215	54309-Primary-Pancreas	4.704
GSM1844216	54306-Primary-Pancreas	6.291
GSM1844217	54307-Primary-Pancreas	4.664
GSM1844218	54292-Primary-Pancreas	4.027
GSM1844219	54243-Primary-Pancreas	5.402
GSM1844220	54308-Primary-Pancreas	4.928
GSM1844221	54293-Primary-Pancreas	5.581
GSM1844222	54310-Primary-Pancreas	5.664
GSM1844223	54315-Primary-Pancreas	4.276
GSM1844224	54311-Primary-Pancreas	8.1
GSM1844225	54312-Primary-Pancreas	6.549
GSM1844226	54299-Primary-Pancreas	4.713
GSM1844227	54313-Primary-Pancreas	5.059
GSM1844228	54314-Primary-Pancreas	5.564
GSM1844229	54294-Primary-Pancreas	5.437
GSM1844230	54295-Primary-Pancreas	5.622
GSM1844231	54173-Primary-Pancreas	5.791
GSM1844232	54316-Primary-Pancreas	2.051
GSM1844233	54317-Primary-Pancreas	5.713
GSM1844234	54297-Primary-Pancreas	4.494
GSM1844235	54300-Primary-Pancreas	4.06
GSM1844236	54318-Primary-Pancreas	5.493
GSM1844237	54296-Primary-Pancreas	6.14
GSM1844238	54174-Primary-Pancreas	6.109
GSM1844239	54298-Primary-Pancreas	4.326
GSM1844240	54171-Primary-Pancreas	3.105
GSM1844241	64496-Primary-Pancreas	3.224
GSM1844242	56322-Primary-Pancreas	4.147
GSM1844243	56326-Primary-Pancreas	2.051
GSM1844244	56534-Primary-Pancreas	5.587
GSM1844245	56531-Primary-Pancreas	3.509
GSM1844246	56523-Primary-Pancreas	3.967
GSM1844247	56316-Primary-Pancreas	2.274
GSM1844248	56320-Primary-Pancreas	4.382
GSM1844249	64497-Primary-Pancreas	3.759

## Sheet: Burdziak_NormalvsPanc_all
Gene	baseMean	log2FoldChange	lfcSE	pvalue	padj
Gm2663	28259.3	7.85279	0.252123	1.0685e-213	1.8921e-209
Pnlip	3.89459e+06	-6.49827	0.222999	5.89937e-188	5.22331e-184
1810009J06Rik	15051.6	7.04838	0.328253	1.75181e-109	1.03403e-105
Gal	11379.1	-4.71895	0.232107	3.01204e-93	1.33343e-89
7SK	11147.5	5.87029	0.312589	1.52755e-83	5.40997e-80
2210010C04Rik	5.5095e+06	-4.19222	0.223093	5.22461e-80	1.54196e-76
Cela2a	366976	-4.219	0.230941	4.97461e-76	1.25843e-72
Tff2	567724	-4.24326	0.232501	6.12497e-76	1.35576e-72
Gp2	158381	-4.09401	0.223968	6.98884e-76	1.37509e-72
Hamp2	1647.27	-5.02288	0.276085	3.76594e-75	6.66873e-72
Anxa10	1406.33	6.80223	0.373311	4.76149e-75	7.66513e-72
Slc38a5	3480.94	-4.48797	0.250885	4.44736e-73	6.56282e-70
Hsd11b1	6329.47	-4.49414	0.265521	1.8989e-66	2.58659e-63
AY036118	7346.78	4.50988	0.281717	3.47303e-60	4.39289e-57
Gm15844	1492.02	-4.28388	0.27218	3.81702e-57	4.50612e-54
Tppp3	6108.18	-3.85592	0.248467	1.0308e-55	1.14084e-52
Spon2	1824.87	-3.89113	0.262429	5.41655e-51	5.64213e-48
Cxcl17	720.997	6.10709	0.412649	1.85896e-50	1.82881e-47
Cldn18	770.056	6.99336	0.48155	2.5827e-48	2.40707e-45
Pdia2	119057	-4.04246	0.286038	3.88323e-48	3.43821e-45
G0s2	5070.07	-3.66266	0.25604	4.81838e-48	4.06304e-45
Cldn4	5453.07	4.06792	0.287401	7.0076e-48	5.64048e-45
Gsn	109078	-3.94349	0.280301	9.5113e-48	7.32288e-45
Rnase1	2.53572e+06	-3.43191	0.249012	6.42451e-45	4.74022e-42
Lcn2	9232.08	4.44257	0.333901	1.91628e-44	1.35734e-41
Serpinb6b	2966.49	3.63185	0.264545	2.48497e-44	1.69245e-41
Dlk1	602.999	-5.48331	0.423487	6.2677e-42	4.11069e-39
Il1rn	656.108	4.79343	0.361827	2.536e-41	1.60384e-38
Apoe	34650.7	-3.02223	0.229968	9.2761e-41	5.66418e-38
1810018F18Rik	1243.95	-3.63145	0.276159	1.03692e-40	6.12059e-38
Pid1	846.059	-4.10323	0.31569	2.95038e-40	1.68533e-37
Actn1	3805.94	3.08417	0.242353	2.88406e-38	1.59597e-35
Zg16	1.96031e+06	-3.87201	0.314779	5.75451e-38	3.0879e-35
Clec3b	10960.2	-3.34905	0.269837	2.77697e-37	1.44631e-34
Pmp22	3216.44	-3.03421	0.243112	6.838e-37	3.45964e-34
Bmp4	852.367	-3.90014	0.314822	7.44565e-37	3.66243e-34
Pmaip1	708.984	4.29219	0.34699	1.37095e-36	6.56129e-34
Ccl11	12135.7	-2.85082	0.230365	1.65506e-36	7.6069e-34
Amy2a1	975.958	-3.60051	0.290884	1.67534e-36	7.6069e-34
Galnt6os	586.89	-4.27002	0.347235	1.97489e-36	8.74284e-34
Tmed11	7750.88	-3.79852	0.316538	2.64383e-36	1.14188e-33
Amy2b	8711.34	-2.8844	0.233682	3.38668e-36	1.40515e-33
Itih4	3071.38	-3.95538	0.329656	3.41209e-36	1.40515e-33
Cpa2	967222	-3.37612	0.280605	1.48083e-35	5.95965e-33
Prdx4	29466.3	-2.75255	0.226114	3.1641e-35	1.24511e-32
Wfdc1	416.922	-4.62906	0.382492	4.26588e-35	1.64218e-32
Mmp7	689.076	4.3277	0.361232	1.07579e-34	4.05322e-32
Dpt	7756.64	-3.03086	0.255426	5.47421e-34	2.01953e-31
Nmb	1774.5	-3.32812	0.280757	5.88268e-34	2.12593e-31
Aqp12	32562	-3.1663	0.270274	1.66722e-33	5.90462e-31
Smoc2	7432.36	-3.00763	0.256544	3.78404e-33	1.31388e-30
Agr2	3572.33	-3.3774	0.291246	5.15857e-33	1.75669e-30
Cela3b	4.57394e+06	-3.10139	0.2681	8.10412e-33	2.70769e-30
Ubd	1188.88	4.27829	0.377753	1.03166e-32	3.38309e-30
Slc39a5	6029.1	-3.46783	0.303909	1.35602e-32	4.36589e-30
Amy2a5	2032.97	-3.42341	0.296468	1.58435e-32	5.00993e-30
ENSMUSG00002075551	1380.49	3.38848	0.29762	2.05249e-31	6.3764e-29
Ms4a4d	2142.53	-2.88167	0.252216	2.18811e-31	6.68052e-29
Fabp4	6936.39	-3.22513	0.287217	3.23995e-31	9.72425e-29
Dcn	97163.1	-2.81719	0.248864	3.47607e-31	1.0259e-28
Ltbp4	1589.46	-2.99858	0.264062	4.47845e-31	1.30007e-28
Crct1	476.016	7.39442	0.639524	5.232e-31	1.49433e-28
Col5a3	1885.37	-2.91494	0.257633	7.50013e-31	2.10813e-28
Serpinb9	2036.88	2.92839	0.260238	1.58219e-30	4.37773e-28
Enpp2	751.099	-3.35195	0.298515	1.85163e-30	5.04442e-28
Gnmt	5403.57	-3.17763	0.286576	2.01426e-30	5.40432e-28
AW112010	2449.82	-2.91186	0.260888	2.95182e-30	7.80161e-28
1810028F09Rik	7351.15	-3.03869	0.275414	3.30182e-30	8.59832e-28
Tspan1	1702.19	3.13362	0.282016	4.06668e-30	1.04366e-27
Akr1cl	416.676	6.93781	0.612286	4.54453e-30	1.14964e-27
Igfbp3	1453.47	-3.48651	0.320191	6.81591e-30	1.69994e-27
Try4	1.20323e+07	-3.49785	0.326727	9.97389e-30	2.44125e-27
Klk1b5	5933.8	-2.60965	0.235223	1.00639e-29	2.44125e-27
Thbs4	682.007	4.87941	0.462782	3.44595e-29	8.24606e-27
Igfbp6	6376.1	-2.58078	0.235139	3.61297e-29	8.53047e-27
Timp1	5510.28	2.62315	0.239623	5.17811e-29	1.2065e-26
Dpep1	6089.42	-2.94958	0.27445	1.1989e-28	2.75716e-26
ENSMUSG00002076173	3073.52	3.69381	0.354887	2.57386e-28	5.84332e-26
Ifi27l2a	6670.81	-2.55313	0.236991	3.23001e-28	7.24013e-26
Clps	7.3726e+06	-2.9533	0.282814	1.6905e-27	3.74193e-25
Tnxb	1285.08	-3.24358	0.310118	2.59608e-27	5.67548e-25
Penk	3305.51	-3.4053	0.3324	3.04336e-27	6.57218e-25
Rasgrp2	556.401	-3.54924	0.337764	3.18987e-27	6.80558e-25
Prss2	8.4414e+06	-2.40405	0.227588	3.3128e-27	6.9837e-25
1110038B12Rik	4829.84	2.51063	0.237499	3.45635e-27	7.2006e-25
Sult1a1	1286.83	-2.83645	0.268852	3.60361e-27	7.42009e-25
Steap4	1026.22	-3.22972	0.309759	4.7948e-27	9.75935e-25
Lcmt1	24873.5	-2.50633	0.239367	5.57837e-27	1.12252e-24
Tes	2612.43	2.61509	0.249024	7.01616e-27	1.39598e-24
Prelp	2899.47	-2.75149	0.262438	8.31804e-27	1.63662e-24
Adm	961.818	-2.95841	0.283437	8.62388e-27	1.67815e-24
Cpa1	2.81829e+06	-2.63321	0.255414	2.0569e-26	3.95909e-24
Nucb2	19704.6	-2.5449	0.246281	2.38111e-26	4.53384e-24
Srpx	1419.34	-2.88505	0.27922	2.44118e-26	4.59877e-24
Plac9	7527.86	-3.14187	0.311995	3.55707e-26	6.63037e-24
Derl3	6398.77	-3.32667	0.336654	8.89967e-26	1.64162e-23
Car9	1058.61	3.44936	0.343868	1.3639e-25	2.48989e-23
Ahr	684.14	3.54592	0.35173	1.48334e-25	2.6803e-23
Adamts5	1253.11	-2.98685	0.295812	1.87826e-25	3.35961e-23
Rdh10	1328.38	2.76768	0.272159	2.17378e-25	3.84933e-23
Crispld2	3883.73	-2.48833	0.245978	3.2207e-25	5.64675e-23
Zfas1	14505.5	2.32881	0.232445	1.05665e-24	1.83443e-22
Ecm1	2201.78	-2.52097	0.251879	1.08933e-24	1.8728e-22
Psrc1	494.265	3.48767	0.349279	1.23279e-24	2.09907e-22
Htra1	4439.09	-2.39368	0.239687	1.33714e-24	2.25506e-22
Gdf10	800.12	-3.08734	0.310255	1.35191e-24	2.25846e-22
Abca8a	1723.33	-3.21536	0.330222	1.42449e-24	2.35747e-22
Ramp2	2244.72	-2.57958	0.260292	2.29282e-24	3.75938e-22
Dusp4	311.513	4.35475	0.440702	3.44856e-24	5.56501e-22
Ssr4	85859.6	-2.28583	0.231111	3.45692e-24	5.56501e-22
Tcim	3409.94	2.40928	0.243399	3.67272e-24	5.85914e-22
Snorc	367.463	-3.99477	0.411042	3.91831e-24	6.19513e-22
Clca3a2	432.77	4.07009	0.418554	4.99587e-24	7.82893e-22
Fxyd1	4558.94	-2.60882	0.267275	5.99915e-24	9.31868e-22
Ltbp1	1235.09	-2.99026	0.308313	7.41467e-24	1.14173e-21
Cuzd1	84011.3	-2.68556	0.277907	7.77325e-24	1.18663e-21
Clu	366123	2.26169	0.230549	8.48487e-24	1.28419e-21
Ndn	1687.4	-2.60517	0.266655	9.78149e-24	1.46789e-21
Fkbp11	57077.9	-2.72751	0.285148	1.85195e-23	2.75583e-21
Emp3	4429.35	-2.35263	0.242306	2.32114e-23	3.42524e-21
Htra3	7974.53	-2.45756	0.255794	3.70445e-23	5.42135e-21
Mboat1	931.241	3.31537	0.351679	4.32127e-23	6.27221e-21
Clca3a1	241.424	5.70596	0.588168	5.23832e-23	7.54147e-21
Cilp	2346.43	2.54558	0.266827	6.7169e-23	9.59216e-21
Slc10a6	655.924	-2.96528	0.310321	7.34092e-23	1.03994e-20
Vtn	4387.24	-2.2794	0.237694	7.68547e-23	1.08011e-20
Cldn6	3022.81	2.3546	0.245902	8.97452e-23	1.25134e-20
Klk1	523826	-2.35487	0.248028	1.09264e-22	1.5116e-20
Cd302	3278.78	-2.37718	0.248708	1.19884e-22	1.64567e-20
Vwa1	1159.16	-2.84286	0.301489	1.39039e-22	1.89392e-20
ENSMUSG00002075188	531.743	3.2172	0.338433	1.43514e-22	1.93996e-20
Col4a1	7856.17	-2.19478	0.231615	2.40446e-22	3.22562e-20
Emcn	629.843	-3.36337	0.362856	2.4962e-22	3.32351e-20
Lims2	391.635	-3.37768	0.358836	2.58678e-22	3.41841e-20
Creld2	9662.48	-3.11493	0.343644	2.681e-22	3.51667e-20
Egf	364.445	-3.46005	0.368431	3.1933e-22	4.15787e-20
Iigp1	1087.15	-2.91264	0.312828	3.23552e-22	4.18208e-20
Mmp3	286.328	-3.70744	0.395234	4.04649e-22	5.19241e-20
Casp9	3622.66	-2.80932	0.305203	4.9926e-22	6.36035e-20
Ntf3	343.679	-4.35031	0.483333	5.11592e-22	6.4709e-20
Pnliprp2	335695	-2.65479	0.288599	5.25667e-22	6.60179e-20
Serpina6	303.766	5.5761	0.609464	6.03424e-22	7.52495e-20
Lamb1	2007.45	-2.39506	0.25713	9.28205e-22	1.14942e-19
Itgb6	422.724	3.48026	0.375242	9.74293e-22	1.19811e-19
Sec11c	29213	-2.26582	0.244422	1.13479e-21	1.38586e-19
Hgfac	2739.22	-2.79708	0.306675	1.1683e-21	1.417e-19
Cebpd	15019.8	-2.1199	0.228179	1.4449e-21	1.74057e-19
Pcolce2	615.087	-3.83763	0.438768	2.47924e-21	2.96638e-19
Cd34	2482.35	-2.60947	0.286409	2.50058e-21	2.97183e-19
Ifi204	880.672	-2.62201	0.286116	3.52357e-21	4.15969e-19
Lpin2	792.758	2.76233	0.301775	4.27953e-21	5.01867e-19
Fgf21	1831.62	-3.20865	0.370764	1.13443e-20	1.32161e-18
Tnc	356.665	3.95964	0.44596	1.36879e-20	1.58422e-18
Sox4	5825.09	2.21648	0.247043	2.47536e-20	2.84634e-18
Gm47283	444.942	4.05756	0.471641	2.87726e-20	3.28713e-18
Ndufa1	10788.4	-2.08542	0.233808	4.24031e-20	4.81329e-18
Dpm3	5503.55	-2.09703	0.235287	4.76987e-20	5.37992e-18
Ly6c1	3125.32	-2.38583	0.270588	5.43916e-20	6.09599e-18
Amy1	6168	-2.65279	0.306462	6.52155e-20	7.24624e-18
Crip1	14817.6	-2.0393	0.228074	6.54731e-20	7.24624e-18
Gimap6	371.233	-3.96833	0.468987	6.87897e-20	7.56602e-18
Rem1	400.978	-3.18372	0.362283	7.74216e-20	8.46285e-18
Ggh	44683.2	-2.46248	0.283388	8.0256e-20	8.7151e-18
Nradd	1868.62	2.27912	0.257525	8.07136e-20	8.7151e-18
Bet1	6417.51	-2.08463	0.236487	1.11684e-19	1.19861e-17
Ctrcos	452.549	-3.84557	0.455287	1.25584e-19	1.33967e-17
Ebf1	3810.94	-2.34726	0.270838	1.60407e-19	1.70089e-17
Gm4956	161.219	-5.4792	0.652738	1.8118e-19	1.90973e-17
Cda	860.37	2.55714	0.293307	2.38935e-19	2.50359e-17
Cfi	387.981	3.22297	0.371142	2.74903e-19	2.86352e-17
Atp1a2	520.957	-2.94592	0.341041	2.87888e-19	2.98124e-17
Copz2	11940	-2.19151	0.253324	2.99079e-19	3.07912e-17
Ackr3	369.615	-3.15317	0.364387	3.03774e-19	3.10938e-17
Col4a3	353.259	-3.58031	0.422874	3.5689e-19	3.63208e-17
Ifi203	1381.59	-2.28418	0.264936	3.93529e-19	3.98206e-17
Pi16	1912.53	-2.26681	0.262242	4.10896e-19	4.13418e-17
Galnt6	278.601	-3.55881	0.416635	4.52768e-19	4.52973e-17
Adh1	906.169	-2.45063	0.283973	4.95218e-19	4.92658e-17
Ogn	2150.41	-2.64447	0.31293	5.4453e-19	5.38689e-17
Atp2b4	287.772	-3.55204	0.418188	6.7553e-19	6.64571e-17
Islr	2793.28	-2.12172	0.247572	7.62124e-19	7.45619e-17
Ccdc71l	1780.51	2.54898	0.300368	8.15324e-19	7.93284e-17
Plvap	2460.1	-2.72314	0.327145	9.40989e-19	9.10548e-17
Psmb10	37507.3	-2.01676	0.235795	1.00681e-18	9.68948e-17
Ctse	633.618	2.88949	0.340952	1.09898e-18	1.05194e-16
ENSMUSG00002075501	671.448	3.54575	0.432503	1.1405e-18	1.0858e-16
Snhg12	5359.1	2.03303	0.237688	1.20916e-18	1.14501e-16
Gm9926	247.712	4.32882	0.517798	1.64447e-18	1.54895e-16
C1s1	2459.41	-2.41159	0.288198	2.04908e-18	1.91985e-16
Slc29a1	2670.13	-2.11183	0.249717	2.43272e-18	2.26729e-16
2200002D01Rik	1044.14	2.73181	0.328253	2.4644e-18	2.2848e-16
P2ry1	361.086	-3.07511	0.366	2.52115e-18	2.32524e-16
Hspg2	3510.24	-2.05722	0.243834	2.9074e-18	2.66758e-16
Gm17334	748.713	-2.54221	0.30242	2.9249e-18	2.6698e-16
Pgf	852.991	-2.40073	0.287658	5.5714e-18	5.0594e-16
Pard6b	845.887	2.60434	0.314489	6.39177e-18	5.77477e-16
Lpl	15121.4	-1.92433	0.230792	7.63675e-18	6.86454e-16
Tcf21	640.355	-2.80923	0.342992	8.741e-18	7.81746e-16
Higd1b	222.078	-3.7339	0.453542	9.26663e-18	8.2459e-16
Vegfd	398.575	-3.13968	0.383601	9.72104e-18	8.60701e-16
Selenom	12284.6	-1.90903	0.229108	1.01577e-17	8.9489e-16
Fmo2	887.436	-2.88563	0.358981	1.15521e-17	1.01269e-15
Slc43a3	1730.56	-2.13245	0.25732	1.20395e-17	1.05022e-15
Postn	2377.23	2.0842	0.251948	1.28337e-17	1.11401e-15
Gpm6b	1907.89	-2.19361	0.266392	1.47491e-17	1.27403e-15
Ecm2	785.638	-2.43935	0.296674	1.48922e-17	1.28015e-15
Gm6477	932.649	2.39167	0.290103	1.54089e-17	1.31817e-15
C1ra	870.68	-2.42155	0.295091	1.58393e-17	1.34847e-15
Tmed6	57614.9	-2.72164	0.346881	1.7892e-17	1.51594e-15
Tmem100	234.577	-3.45761	0.423813	2.08098e-17	1.75476e-15
Nes	590.359	3.18762	0.40021	2.22181e-17	1.86064e-15
Car4	217.469	-3.89697	0.486859	2.22755e-17	1.86064e-15
Slfn5	884.409	-2.55952	0.317448	3.42008e-17	2.84333e-15
Mustn1	315.582	-3.14828	0.389229	3.45731e-17	2.86084e-15
Gatm	10367.3	-2.1142	0.265411	8.29681e-17	6.83349e-15
Tpst1	1335.9	-2.34508	0.294581	8.79396e-17	7.20942e-15
Gng11	2903.12	-2.01822	0.252418	1.02179e-16	8.33818e-15
Qpct	793.043	-2.65024	0.336675	1.20472e-16	9.7859e-15
Sdcbp2	356.928	3.26723	0.415299	1.26858e-16	1.02575e-14
Ero1b	4975.04	-2.7001	0.355236	1.54508e-16	1.24365e-14
Apod	752.575	-2.50168	0.317481	1.63382e-16	1.30913e-14
Vit	166.346	-4.16681	0.535406	1.75887e-16	1.40298e-14
Sptssb	171.005	4.51988	0.568993	1.77598e-16	1.41027e-14
Eng	1932.67	-2.22186	0.282222	1.84771e-16	1.46068e-14
Irf1	1663.18	-2.04892	0.258034	1.95797e-16	1.54096e-14
Rcan1	3039	1.95949	0.247009	2.02426e-16	1.58091e-14
Clmp	531.811	-2.71217	0.345436	2.02658e-16	1.58091e-14
Fbln5	788.102	-2.42692	0.308327	2.44709e-16	1.90045e-14
Cntfr	214.029	-4.26093	0.574012	2.45766e-16	1.90045e-14
Sostdc1	1404.59	-2.35685	0.302104	2.47578e-16	1.90614e-14
Abi3bp	1038.24	-2.79063	0.366289	2.63796e-16	2.02221e-14
Gngt2	696.768	-2.50536	0.321988	3.04297e-16	2.32263e-14
Col8a1	726.184	2.47465	0.316199	3.33233e-16	2.52282e-14
2410006H16Rik	21195.8	1.88969	0.240115	3.33375e-16	2.52282e-14
Amy2-ps1	150.024	-4.04085	0.518068	3.44935e-16	2.59322e-14
Ifi205	732.499	-2.72911	0.356487	3.45606e-16	2.59322e-14
Thy1	1759.19	-2.10559	0.268719	3.58968e-16	2.68211e-14
Gjb1	2923.86	-2.22602	0.287024	3.60765e-16	2.68422e-14
Nme4	1122.96	2.19173	0.279106	3.7235e-16	2.75881e-14
Ltb	753.242	2.35661	0.301271	4.13304e-16	3.04949e-14
Gm4744	1658.68	2.10732	0.268903	4.25889e-16	3.12931e-14
Nnmt	1638.79	-2.03046	0.259425	5.0261e-16	3.67777e-14
Gm12216	504.248	-2.52438	0.324753	5.92247e-16	4.31585e-14
Ggt1	7033.55	-2.31371	0.303991	6.0095e-16	4.36132e-14
Sftpd	549.176	3.2211	0.432075	6.10017e-16	4.40905e-14
Sdc1	1813.96	2.03161	0.26092	7.6587e-16	5.51302e-14
Angptl2	1526.66	-2.14928	0.278574	8.39737e-16	6.02027e-14
Il17d	326.896	-3.17795	0.419592	9.24821e-16	6.60352e-14
Ppp1r14a	1205.05	-2.11582	0.273482	9.59024e-16	6.82024e-14
Tmem204	601.108	-2.51039	0.327802	1.10986e-15	7.86136e-14
Pmm1	1815.39	1.99167	0.258119	1.1239e-15	7.92907e-14
Kirrel3	176.653	4.54685	0.599133	1.76145e-15	1.23777e-13
Ret	114.865	-4.8921	0.656275	2.06201e-15	1.44325e-13
Cldn2	248.556	3.31555	0.437028	2.33795e-15	1.62419e-13
Srgn	663.882	-3.07475	0.426411	2.33888e-15	1.62419e-13
Fkbp7	2818.93	-1.87471	0.245015	2.41731e-15	1.6721e-13
Pcolce	13928.7	-1.74867	0.228841	2.51091e-15	1.73008e-13
Pdia6	21869.6	-2.10367	0.280981	2.69644e-15	1.85072e-13
Ggt5	545.126	-2.83932	0.384522	2.81818e-15	1.92681e-13
Gstm2	5251.29	-1.87315	0.246662	2.91042e-15	1.98222e-13
Emilin2	346.406	-2.76673	0.366628	3.06054e-15	2.07648e-13
Sdc2	3014.01	-1.87982	0.247459	3.10782e-15	2.10051e-13
Ces1d	3291.2	-2.10893	0.282075	3.9062e-15	2.63008e-13
C2cd4b	629.979	-2.36246	0.314491	4.28698e-15	2.87552e-13
1810044K17Rik	698.881	-2.27303	0.302415	4.32698e-15	2.8914e-13
Spcs3	3187.94	-1.84714	0.244155	4.49338e-15	2.99131e-13
Epas1	432.351	-2.54965	0.340582	5.1534e-15	3.41784e-13
Rspo3	871.242	-2.74463	0.381573	6.65424e-15	4.39676e-13
Spink1	362029	-1.69495	0.224624	6.84359e-15	4.50507e-13
Scx	303.608	3.13285	0.420755	6.8978e-15	4.51564e-13
Stmn4	157.269	-3.72908	0.503801	6.91066e-15	4.51564e-13
Ogfrl1	1427.89	-1.99373	0.266477	6.94441e-15	4.52102e-13
Lum	10179.4	-1.79861	0.239545	7.50803e-15	4.87005e-13
Itln1	221.079	5.78106	0.793855	7.59556e-15	4.90884e-13
Ptges	420.463	-2.71843	0.370226	9.45975e-15	6.09139e-13
Chst12	466.085	-2.46545	0.332743	9.80468e-15	6.29063e-13
Ddr2	681.834	-2.43545	0.332383	1.11773e-14	7.14539e-13
Trib1	4086.73	1.7837	0.239573	1.16384e-14	7.41338e-13
Klf5	2074.45	2.32343	0.320562	1.1744e-14	7.45387e-13
Cadm3	219.911	-3.18074	0.434397	1.43323e-14	9.06413e-13
Nat8f1	1895.26	-2.19135	0.301399	1.53411e-14	9.6676e-13
Lsamp	217.337	-4.46772	0.690638	1.74934e-14	1.09849e-12
Gpx3	17409.5	-1.69601	0.230339	2.15625e-14	1.34922e-12
Fcgrt	2830.68	-1.80224	0.2454	2.46728e-14	1.5384e-12
Pkd1l2	143.11	-4.1204	0.583402	2.68103e-14	1.66581e-12
Slc26a9	154.439	4.145	0.569529	2.87493e-14	1.78005e-12
Adcyap1r1	419.428	-2.5218	0.347991	2.97059e-14	1.83287e-12
Prex2	307.736	-2.75835	0.380449	3.01948e-14	1.85656e-12
Atp2c2	2675.64	-2.46725	0.353863	3.25154e-14	1.99233e-12
Oscp1	1428.02	-1.99659	0.275118	3.29465e-14	2.01178e-12
Npm1	27990.2	1.67549	0.229585	3.72852e-14	2.26889e-12
Dnajc3	15030	-1.97518	0.27628	5.20513e-14	3.15659e-12
Cxcl16	3528.38	1.86716	0.25859	5.44798e-14	3.29259e-12
Cd2ap	2186.44	1.84557	0.255491	5.57896e-14	3.36028e-12
Cav1	382.758	-2.55636	0.356618	5.6645e-14	3.39749e-12
Plpp3	3426.34	-1.9287	0.269137	5.67912e-14	3.39749e-12
Nedd9	1025.84	2.03928	0.283495	6.21e-14	3.70258e-12
Nid1	3168.68	-1.85767	0.260345	6.74086e-14	4.00561e-12
Efemp1	1169.68	-2.08504	0.292534	6.81007e-14	4.0332e-12
Acvrl1	802.466	-2.1761	0.304832	7.02281e-14	4.14533e-12
Aqp1	728.311	-2.4393	0.347526	7.44846e-14	4.38197e-12
C1qtnf2	1072.79	-2.43506	0.349997	7.68403e-14	4.50559e-12
Mmp2	4082.73	-1.73511	0.24164	8.05757e-14	4.70903e-12
Myl9	1400.62	-1.93648	0.27069	8.20722e-14	4.78071e-12
Fhl1	446.542	-2.47653	0.350084	9.40516e-14	5.46054e-12
Gcat	16587	-1.82584	0.257175	9.47676e-14	5.48413e-12
Lamc3	98.2081	-4.64194	0.661318	9.62898e-14	5.55407e-12
Socs3	7357.43	-2.02538	0.289946	1.13184e-13	6.50733e-12
Amy2a2	246.139	-3.06706	0.440182	1.15163e-13	6.59968e-12
Pcsk6	462.228	-2.43615	0.345212	1.17506e-13	6.71222e-12
Thsd7a	250.719	-3.02733	0.43407	1.19857e-13	6.82454e-12
Ntrk2	633.113	-2.59391	0.377811	1.35279e-13	7.67795e-12
Cxadr	3111.8	1.74431	0.244724	1.36232e-13	7.70733e-12
Srp9	10999.3	-1.63469	0.229771	1.47981e-13	8.34539e-12
Pafah1b3	1981.98	1.82252	0.257484	1.64026e-13	9.22088e-12
Erp27	70716.2	-2.00228	0.289186	1.7353e-13	9.72426e-12
Sult5a1	679.194	-2.35332	0.339204	1.79941e-13	1.0032e-11
Cdkn1c	3343.42	-1.78908	0.252969	1.80154e-13	1.0032e-11
Avpr1a	245.221	-2.88095	0.413083	1.9571e-13	1.0864e-11
Reg2	4.83849e+06	-1.98715	0.28805	2.02236e-13	1.11912e-11
Flt1	435.134	-2.81548	0.415923	2.11153e-13	1.16483e-11
Col4a2	4300.6	-1.67751	0.237963	2.24916e-13	1.2369e-11
Oat	3073.99	-1.71474	0.243681	2.36564e-13	1.29693e-11
Tpm1	6389.62	1.71741	0.245036	2.67591e-13	1.4625e-11
Ift20	16812	-1.60653	0.2286	2.78067e-13	1.51508e-11
Prss23	2880.17	-1.74961	0.250379	3.00649e-13	1.6331e-11
Plxdc2	2578.62	-1.71718	0.246699	3.04567e-13	1.64932e-11
Lama4	882.364	-2.00074	0.287167	3.12115e-13	1.68504e-11
Ifi211	329.212	-2.68692	0.391284	3.23215e-13	1.73966e-11
Gpc3	860.818	-2.41725	0.357636	3.41115e-13	1.83044e-11
Serpinh1	28159.3	-1.90333	0.277419	3.54459e-13	1.8963e-11
Igfbp7	43060.8	-1.5907	0.225259	4.04987e-13	2.16009e-11
Adam10	1154.02	1.91764	0.276803	4.60529e-13	2.44896e-11
Pdgfra	1175.06	-2.0568	0.299957	4.79789e-13	2.54375e-11
Hbegf	8615.56	1.69134	0.244812	5.03711e-13	2.6626e-11
Osr1	218.201	-3.04364	0.449252	5.61924e-13	2.96147e-11
Vgll3	379.113	-2.4683	0.361999	6.01052e-13	3.15829e-11
Tspan13	4479.85	-1.6673	0.241556	6.14788e-13	3.22091e-11
Ldb2	213.614	-2.94107	0.43254	6.93395e-13	3.62202e-11
Areg	386.803	2.56155	0.377109	7.02327e-13	3.65789e-11
Tex49	1840.95	-1.78765	0.260109	7.5971e-13	3.94515e-11
Cd300lg	188.14	-3.42666	0.517071	8.07115e-13	4.17906e-11
Manf	34266.6	-2.23269	0.340881	8.12587e-13	4.19513e-11
Adamts15	244.31	-2.78075	0.410122	8.22093e-13	4.23187e-11
Ndufa4l2	1574.49	-1.91096	0.28067	8.32446e-13	4.27274e-11
Lamc1	1463.02	-1.80115	0.264072	9.80359e-13	5.0174e-11
Ifi207	701.361	-2.33931	0.351395	9.83289e-13	5.01789e-11
Smim41	314.132	-2.53269	0.374409	9.98988e-13	5.08336e-11
Pcdh12	121.909	-4.08996	0.626879	1.03274e-12	5.24003e-11
Hpgd	325.349	-2.49029	0.369276	1.18112e-12	5.9758e-11
Myct1	183.542	-3.91388	0.617997	1.20181e-12	6.06314e-11
Ak7	258.333	2.97868	0.446965	1.21614e-12	6.118e-11
Rasl11a	891.502	-1.97006	0.290502	1.26966e-12	6.35727e-11
Stmn1	1617.56	1.97462	0.295532	1.27088e-12	6.35727e-11
Colec12	1130.32	-2.02306	0.302253	1.55311e-12	7.7472e-11
Fndc1	400.704	-2.37371	0.354747	1.57413e-12	7.82995e-11
Mt1	186327	-1.86148	0.280246	1.58653e-12	7.86953e-11
Sod3	1010.64	-1.88072	0.278768	1.65308e-12	8.17674e-11
Cavin3	3592.26	-1.62478	0.24055	1.87695e-12	9.25477e-11
Tgfb1i1	708.247	-2.11507	0.317522	1.88147e-12	9.25477e-11
Tslp	487.983	-2.50198	0.382969	2.02727e-12	9.94428e-11
Serping1	10003.5	-1.62344	0.241979	2.24842e-12	1.09986e-10
Lpar1	1007.43	-1.89625	0.283986	2.28171e-12	1.11307e-10
Il11ra1	3878.23	-1.7036	0.254605	2.31581e-12	1.1266e-10
Klk1b4	1807.73	-1.93312	0.293409	2.4437e-12	1.18556e-10
Snhg1	7409.39	1.56795	0.233261	2.4621e-12	1.19123e-10
Hsp90b1	18612.2	-1.74332	0.263236	2.52613e-12	1.21888e-10
Tmed3	20622.3	-1.62155	0.243248	2.53635e-12	1.22048e-10
Ndufv3	17259.1	-1.53898	0.229362	2.72331e-12	1.30689e-10
Gprc5a	509.896	2.455	0.376355	2.90265e-12	1.38919e-10
Antxr2	978.47	-1.87593	0.282036	3.00827e-12	1.43586e-10
Ace	723.204	-2.08652	0.316209	3.02431e-12	1.43964e-10
Ctla2a	827.972	-2.09535	0.318664	3.03594e-12	1.4413e-10
Ar	944.109	-2.4569	0.387655	3.12859e-12	1.48131e-10
Lman1	5086.87	-1.61423	0.243174	3.49123e-12	1.6486e-10
Tmem258	11578.8	-1.53644	0.230401	3.63091e-12	1.71001e-10
Mpzl3	393.014	2.36558	0.359045	3.82189e-12	1.79517e-10
Rgs10	1113.82	-1.85094	0.280552	4.21086e-12	1.97264e-10
Carmn	77.2626	-5.30802	0.830663	4.29516e-12	2.00683e-10
Dio1	224.682	-3.41827	0.55765	4.47205e-12	2.08397e-10
Enpep	126.621	-3.50894	0.540434	4.97786e-12	2.3136e-10
Gm4951	128.004	-3.72837	0.583796	5.07529e-12	2.3527e-10
Lhfp	3093.88	-1.61244	0.243409	5.09928e-12	2.35765e-10
Snhg18	6127.66	-1.64828	0.25096	5.48267e-12	2.52831e-10
Sprr1a	5874.83	6.09514	1.01817	5.58535e-12	2.56897e-10
Macrod1	2061.19	-1.77263	0.268966	5.60192e-12	2.56992e-10
Gstk1	1318.09	-1.75376	0.267429	5.70609e-12	2.61094e-10
Pbld1	451.999	-2.19512	0.337997	5.83286e-12	2.66207e-10
Itgb4	539.1	2.18655	0.33587	6.17184e-12	2.80512e-10
Selenos	13328.9	-1.81563	0.281156	6.17798e-12	2.80512e-10
Ralgapa2	421.571	2.43194	0.376789	6.41046e-12	2.90324e-10
Uqcr11	16913.9	-1.49958	0.227925	6.98114e-12	3.15362e-10
Noct	1017.04	1.8472	0.28445	9.09735e-12	4.09913e-10
Msrb1	14306.1	-1.61724	0.249978	1.01485e-11	4.56116e-10
Ccl20	130.619	3.83219	0.598481	1.06048e-11	4.75419e-10
Spry4	272.317	-2.5221	0.39373	1.10116e-11	4.92409e-10
Ethe1	3219.48	1.65071	0.254913	1.10637e-11	4.93493e-10
Mndal	867.962	-1.99575	0.311312	1.14389e-11	5.08946e-10
Fmo1	504.31	-2.10772	0.328057	1.21533e-11	5.39374e-10
Fkbp14	482.711	-2.1285	0.331858	1.22057e-11	5.40348e-10
Epb41l4aos	1768.58	1.68248	0.260025	1.27997e-11	5.65229e-10
Cldn15	423.332	-2.28849	0.359636	1.28981e-11	5.6816e-10
Ceacam1	607.155	2.11169	0.331022	1.39001e-11	6.10774e-10
Lrp1	1982.96	-1.63243	0.253001	1.40412e-11	6.15451e-10
Pnliprp1	3.63473e+06	-1.72778	0.272227	1.47571e-11	6.4406e-10
Jam3	367.293	-2.27829	0.357358	1.47667e-11	6.4406e-10
Klf2	10851.1	-1.51082	0.234059	1.48441e-11	6.45847e-10
Gm13715	120.187	-4.04167	0.66794	1.51902e-11	6.59092e-10
Mecom	296.14	2.66815	0.423567	1.5223e-11	6.59092e-10
Gclc	629.787	1.99746	0.311562	1.53744e-11	6.64026e-10
Tram1	9391.5	-1.62998	0.254924	1.60757e-11	6.92622e-10
Psca	200.645	3.98413	0.666706	1.62181e-11	6.97065e-10
S100a6	43704.9	-1.45678	0.225753	1.75626e-11	7.51371e-10
Apoc1	1073.69	-1.78427	0.278934	1.75665e-11	7.51371e-10
Tgif1	5132.38	1.69193	0.265702	1.76121e-11	7.51507e-10
Krtcap3	2000.38	1.63593	0.254149	1.78056e-11	7.57936e-10
Ufm1	6825.96	-1.51426	0.23544	1.8905e-11	8.02804e-10
Krt7	3445.06	1.90382	0.3026	1.90484e-11	8.06962e-10
Stbd1	2036.87	1.62694	0.254153	2.07522e-11	8.77041e-10
Fkbp2	17798.2	-1.59975	0.251634	2.11684e-11	8.925e-10
Bcl11a	378.923	2.27888	0.361135	2.44254e-11	1.02738e-09
Tgfbr3	519.29	-2.26433	0.364616	2.45414e-11	1.02981e-09
Slc35b1	4693.59	-1.65475	0.260943	2.68769e-11	1.12515e-09
Abca8b	163.3	-2.99545	0.480089	2.79938e-11	1.16914e-09
Dusp10	832.511	1.98364	0.316721	3.04236e-11	1.26762e-09
Serp1	24320	-1.60733	0.255413	3.05888e-11	1.27152e-09
Osr2	881.053	-1.81889	0.288219	3.22546e-11	1.33762e-09
Hand2os1	596.913	-1.95256	0.310588	3.24109e-11	1.34096e-09
Eif2ak3	1440.78	1.84071	0.294475	3.73144e-11	1.54024e-09
Itih5	2327.5	-1.90651	0.311026	4.16528e-11	1.71532e-09
Trp53inp1	1853.99	1.62104	0.257788	4.24219e-11	1.74294e-09
Cxcl5	378.394	3.24256	0.571313	4.47495e-11	1.83211e-09
Pygm	148.306	-3.19484	0.523532	4.47991e-11	1.83211e-09
Slc25a29	254.319	-2.48977	0.402643	4.57137e-11	1.8652e-09
Smpdl3a	4167.73	-1.50341	0.239025	4.62609e-11	1.88319e-09
Hmgn3	794.553	-1.83418	0.294164	4.82766e-11	1.96074e-09
Slc43a1	304.711	-2.36312	0.384498	5.55991e-11	2.25297e-09
Ccl7	3720.01	-1.90878	0.315172	5.66733e-11	2.29126e-09
Gstp1	2779.47	-1.86773	0.306357	5.74509e-11	2.3174e-09
Tuft1	763.87	2.09452	0.343811	5.87161e-11	2.36306e-09
Meg3	18237.8	-1.60113	0.258954	5.96788e-11	2.39635e-09
P4ha1	1003.91	-1.78921	0.28978	5.98385e-11	2.39733e-09
Gadd45g	23749	-1.47773	0.237019	6.1631e-11	2.46357e-09
Gm14964	100.298	-3.82071	0.63179	6.23315e-11	2.48596e-09
Cst3	60932.2	-1.41912	0.226952	6.35997e-11	2.53084e-09
Podn	580.344	-2.21259	0.366319	6.47137e-11	2.56511e-09
Hmcn2	247.779	-3.43932	0.630974	6.47505e-11	2.56511e-09
Ctrb1	1.84777e+07	-1.60828	0.261187	6.53011e-11	2.58114e-09
Edn1	862.465	1.92475	0.313552	6.66002e-11	2.62663e-09
Gc	1073.74	1.73103	0.278996	6.7015e-11	2.63712e-09
Krt23	3261.24	1.57264	0.253358	6.80679e-11	2.67261e-09
Spcs2	16056.9	-1.56688	0.253568	6.86268e-11	2.68859e-09
Gm15821	287.311	-3.12093	0.555018	6.92985e-11	2.70892e-09
Kdelr3	3648.31	-1.59996	0.258071	7.07825e-11	2.76083e-09
Fmc1	3402.47	-1.56998	0.253006	7.53631e-11	2.93303e-09
Rnf144a	226.882	-2.55165	0.418673	7.80409e-11	3.03059e-09
Mal	601.754	1.94229	0.315926	8.20635e-11	3.17983e-09
Cdk6	763.273	1.83527	0.297505	8.31331e-11	3.21424e-09
Lars2	3972.13	-1.82393	0.302388	8.44171e-11	3.25677e-09
Vtcn1	321.213	2.66646	0.446513	8.87397e-11	3.41609e-09
Gm47766	190.334	3.3569	0.57137	8.96967e-11	3.44544e-09
Gask1b	986.744	-1.72952	0.281762	9.45481e-11	3.61768e-09
Prorp	711.881	1.9131	0.313362	9.45892e-11	3.61768e-09
Pecam1	373.534	-2.42061	0.404817	9.53162e-11	3.63763e-09
Ccng1	2519.14	1.54808	0.251087	9.82546e-11	3.74171e-09
Scara5	808.846	-2.15506	0.363269	1.00748e-10	3.82841e-09
Egfl7	886.111	-1.80297	0.295283	1.12161e-10	4.25298e-09
Os9	4532.92	-1.51149	0.246484	1.1489e-10	4.34715e-09
Rhoj	3009.59	-1.5067	0.245655	1.21296e-10	4.57976e-09
Lonp1	2072.51	1.77233	0.293893	1.23213e-10	4.64226e-09
Gm10109	661.935	-1.84065	0.302886	1.31604e-10	4.94787e-09
Ackr1	112.165	-3.53503	0.597375	1.34298e-10	5.03845e-09
1500009L16Rik	248.208	-2.44813	0.408142	1.44092e-10	5.39445e-09
Cd200	258.244	-2.51283	0.422876	1.52368e-10	5.69228e-09
Gm16174	282.895	-2.38275	0.397403	1.52751e-10	5.69456e-09
Steap1	156.995	3.84901	0.660511	1.54662e-10	5.75368e-09
Svep1	1227.44	-1.84576	0.309266	1.64162e-10	6.09431e-09
Anxa1	3794.87	-1.53383	0.252333	1.79655e-10	6.6423e-09
Gm10736	6078.83	-1.5392	0.255037	1.79674e-10	6.6423e-09
H1f3	222.897	2.64393	0.44342	1.85123e-10	6.82949e-09
Rnf10	1372.44	1.64582	0.272563	1.9283e-10	7.09904e-09
C1qtnf7	559.695	-1.97379	0.33098	1.96888e-10	7.23338e-09
Irf8	279.514	-2.32162	0.38997	2.0742e-10	7.60454e-09
Lif	157.128	3.36325	0.581339	2.08558e-10	7.63046e-09
H1f4	395.084	2.12392	0.355637	2.18724e-10	7.98592e-09
Tmc5	422.733	2.12748	0.357522	2.21154e-10	8.05801e-09
Ss18l2	4428.79	-1.48011	0.245249	2.23726e-10	8.13498e-09
Lcat	406.536	-2.63485	0.469928	2.24879e-10	8.16018e-09
S100g	403.906	2.36733	0.403556	2.25757e-10	8.17526e-09
Sparc	76021.7	-1.36698	0.22516	2.30447e-10	8.32809e-09
Cyria	284.611	-2.43491	0.415961	2.42741e-10	8.75451e-09
Pi15	124.242	-3.51637	0.618172	2.49776e-10	8.9899e-09
Mt2	10707.7	-1.86744	0.321216	2.54295e-10	9.134e-09
Fos	37873	-1.58293	0.266703	2.59146e-10	9.28939e-09
Rabac1	27089.3	-1.36497	0.226362	2.80175e-10	1.00229e-08
Soat2	115.069	3.69433	0.627966	2.82306e-10	1.00788e-08
Sptbn2	156.735	3.30594	0.575171	2.9773e-10	1.06081e-08
Sfrp4	105.71	-3.45752	0.591184	2.99429e-10	1.06472e-08
Rnf212	215.154	-2.68487	0.464435	3.03397e-10	1.07666e-08
Nrxn2	191.146	-2.82526	0.489951	3.04928e-10	1.07993e-08
Col6a2	6640.55	-1.41849	0.235229	3.05747e-10	1.08067e-08
Lama2	883.692	-1.80976	0.307627	3.21707e-10	1.13482e-08
Thrsp	189.663	-2.96929	0.524676	3.23946e-10	1.14044e-08
Sgk1	2947.48	-1.52834	0.256595	3.281e-10	1.15278e-08
Arhgap20	198.519	-2.5837	0.441191	3.32404e-10	1.16559e-08
1110019B22Rik	58.3092	-5.0141	0.857301	3.46585e-10	1.21291e-08
Cxcl12	1742.93	-1.78785	0.306915	3.60833e-10	1.26028e-08
Iscu	3049.36	-1.46091	0.245124	3.63146e-10	1.26444e-08
Clic6	404.886	2.14432	0.365489	3.63452e-10	1.26444e-08
Pnp	1117.46	-1.66481	0.282807	4.15549e-10	1.44285e-08
Gm41177	284.381	-2.69506	0.484094	4.42862e-10	1.53468e-08
Rcn3	5034.1	-1.46108	0.246676	4.45003e-10	1.53908e-08
Smim14	11030.2	-1.42149	0.24007	4.67123e-10	1.61244e-08
Inava	215.778	3.01984	0.541702	4.74739e-10	1.63554e-08
P4hb	20042.7	-1.38901	0.23446	4.84311e-10	1.66528e-08
Scn7a	639.757	-1.85073	0.317062	5.01106e-10	1.71969e-08
Mrps21	6424.83	-1.38	0.233758	5.77877e-10	1.97931e-08
Tspan11	238.364	-2.38075	0.412171	5.94568e-10	2.03255e-08
Mal2	718.846	1.82506	0.312788	6.22179e-10	2.12284e-08
Col13a1	56.9874	-5.2094	0.914465	6.29989e-10	2.14535e-08
Crlf1	8023.15	-1.59181	0.274944	6.33924e-10	2.15461e-08
Dnase1l3	218.233	2.64534	0.462963	6.39953e-10	2.17093e-08
Zyx	3059.01	1.44231	0.245416	6.64988e-10	2.25155e-08
Bckdk	5053.74	-1.53663	0.265179	6.96231e-10	2.35284e-08
Ackr4	364.77	-2.05454	0.355706	7.00248e-10	2.3619e-08
Ceacam20	97.1767	-4.33152	0.861016	7.17264e-10	2.4147e-08
Edem1	5064.62	-1.63341	0.28471	7.45708e-10	2.50569e-08
Gm4013	353.018	-2.08107	0.361259	7.55889e-10	2.53383e-08
Dpysl2	1261.6	-2.02817	0.364651	7.56943e-10	2.53383e-08
Magt1	2640.43	-1.48371	0.254225	7.78907e-10	2.60243e-08
Mcm7	656.415	1.77741	0.307456	9.05892e-10	3.021e-08
2810408A11Rik	168.133	2.99593	0.532849	9.29997e-10	3.09556e-08
Slc7a5	236.929	2.59593	0.460171	9.67085e-10	3.21297e-08
Ube2c	1358.36	1.83642	0.326755	9.69132e-10	3.21374e-08
Gypc	219.967	-2.4815	0.440107	1.05379e-09	3.48794e-08
Adgrl4	160.482	-3.1086	0.576165	1.07033e-09	3.5361e-08
Ifi27l2b	645.562	1.99145	0.35196	1.08268e-09	3.57023e-08
Tnfrsf12a	14685.6	1.50195	0.261431	1.08733e-09	3.57889e-08
Adamtsl3	230.688	-2.38418	0.421664	1.12975e-09	3.7116e-08
Sash1	652.062	-1.80045	0.315733	1.15292e-09	3.78072e-08
Abhd11os	800.052	-1.67114	0.291259	1.17558e-09	3.84792e-08
S100a9	238.301	-3.36816	0.695507	1.17929e-09	3.85292e-08
Pdzd2	427.196	-1.96528	0.346257	1.18181e-09	3.85406e-08
Vnn1	345.614	2.35202	0.420812	1.19792e-09	3.89939e-08
Hmgb3	722.517	1.75462	0.30713	1.25007e-09	4.06168e-08
Robo2	110.522	-3.21547	0.575954	1.28664e-09	4.16563e-08
Krtdap	78.8553	-3.99758	0.732591	1.28676e-09	4.16563e-08
Edem2	12511.8	-1.4039	0.24542	1.32898e-09	4.29377e-08
Nipal1	271.78	3.10747	0.610711	1.3312e-09	4.29377e-08
BC049987	155.009	-3.69947	0.746477	1.39792e-09	4.5008e-08
Oaf	3355.54	-1.39042	0.241832	1.46817e-09	4.71838e-08
Shisa4	2017.92	1.49958	0.262045	1.47182e-09	4.72156e-08
Clec11a	752.215	-1.67392	0.294136	1.48154e-09	4.74413e-08
Frat2	1206.26	1.60089	0.281618	1.53679e-09	4.91219e-08
Cxcl14	8707.7	-1.39968	0.244962	1.59682e-09	5.09485e-08
Ctsk	1742.09	-1.48327	0.260641	1.76895e-09	5.63393e-08
Bax	7594.72	1.3459	0.235539	1.8158e-09	5.77274e-08
Bcat2	5084.63	-1.71883	0.311588	1.83018e-09	5.80804e-08
Cd93	166.41	-2.70966	0.489397	1.8481e-09	5.85441e-08
G930009F23Rik	95.9045	3.94903	0.712848	1.87791e-09	5.93513e-08
Rab26	926.102	-1.66044	0.294127	1.88029e-09	5.93513e-08
Neurl1a	158.274	2.99571	0.545229	1.90121e-09	5.99051e-08
Tek	153.831	-2.71201	0.488783	1.95825e-09	6.15927e-08
Smim3	903.426	1.71941	0.305667	1.98057e-09	6.21842e-08
Svip	1900.86	-1.45284	0.256556	2.2174e-09	6.94968e-08
Ifi47	208.432	-2.53845	0.463652	2.31128e-09	7.23111e-08
Fblim1	652.792	1.75218	0.313154	2.49083e-09	7.77912e-08
Vill	511.835	1.83654	0.32806	2.50615e-09	7.8132e-08
Ttc9	137.477	3.06764	0.559425	2.56351e-09	7.97797e-08
1810007C17Rik	98.8396	-3.54787	0.654454	2.58942e-09	8.04447e-08
Rcc2	1241.91	1.58439	0.284326	2.6419e-09	8.19312e-08
Fbln7	711.715	-1.74861	0.314983	2.72182e-09	8.42622e-08
Acer2	776.739	1.94711	0.358067	2.79242e-09	8.62969e-08
Sp100	296.861	-2.09878	0.379861	2.82603e-09	8.71835e-08
Gsta1	80.7085	4.74898	0.862348	2.85829e-09	8.80255e-08
Gm10180	5048.8	-1.38525	0.246816	3.02425e-09	9.29746e-08
Cenpv	872.042	2.02435	0.377814	3.09708e-09	9.50487e-08
Myorg	148.244	-2.83887	0.526252	3.16181e-09	9.68672e-08
Dhrs7	2620.88	-1.38563	0.246018	3.17537e-09	9.71147e-08
Septin4	1135.77	-1.58039	0.284358	3.27347e-09	9.99424e-08
Creb3l1	1151	-1.60917	0.29065	3.34663e-09	1.02e-07
Plpp2	2085.79	1.49874	0.26998	3.37097e-09	1.02566e-07
Ypel1	260.24	2.27082	0.414364	3.54029e-09	1.07533e-07
Ikbip	1208.97	-1.50184	0.269533	3.57067e-09	1.0827e-07
Dnajc2	1566.04	1.46603	0.263394	3.61703e-09	1.09488e-07
Ank2	333.577	-2.17663	0.402664	3.63953e-09	1.09981e-07
Icam2	186.72	-3.0174	0.592289	3.80943e-09	1.14919e-07
Lifr	1694.27	-1.42998	0.257364	3.90848e-09	1.17706e-07
Fhl2	1198.1	1.55366	0.280493	3.9733e-09	1.19455e-07
Mrgprf	88.2923	-3.40532	0.632408	4.2477e-09	1.27488e-07
Acot1	991.209	1.69258	0.309632	4.33295e-09	1.29814e-07
Hbb-bt	76.6177	-8.40988	1.44822	4.33983e-09	1.29814e-07
Agtr1a	209.474	-2.58048	0.488489	4.35337e-09	1.29999e-07
Rn18s-rs5	226406	-1.61099	0.298902	4.36791e-09	1.30214e-07
Trbc2	543.303	1.79174	0.326254	4.37898e-09	1.30251e-07
Celf2	1569.74	-1.44325	0.260174	4.38387e-09	1.30251e-07
Ndufa3	6842.25	-1.34899	0.242345	4.42101e-09	1.31134e-07
Gm13889	474.025	-2.12235	0.402084	5.04489e-09	1.4939e-07
Maged2	2989.48	-1.37893	0.24939	5.10804e-09	1.51007e-07
Igfbpl1	120.876	-2.91716	0.544634	5.29687e-09	1.56328e-07
Fbxw9	751.872	1.6368	0.297524	5.40679e-09	1.59307e-07
Spry1	1103.05	-1.54752	0.28273	5.43228e-09	1.59792e-07
Adamts12	359.981	-2.13205	0.400553	5.47865e-09	1.60889e-07
Ltbp2	75.166	5.25812	0.95428	5.52888e-09	1.62095e-07
Nsg1	250.808	-2.20338	0.409301	5.65731e-09	1.65586e-07
Pah	899.772	-1.70825	0.316549	5.82714e-09	1.70275e-07
Esam	651.463	-1.66282	0.304752	5.9037e-09	1.72229e-07
Resp18	1843.6	-1.70488	0.320197	6.21697e-09	1.81069e-07
Serpinf1	7005.96	-1.44444	0.265781	6.35013e-09	1.84377e-07
Insig1	703.024	-1.6747	0.308627	6.35138e-09	1.84377e-07
Gm15417	1278.91	-1.48445	0.271056	6.39338e-09	1.85293e-07
Snai1	328.284	-2.0261	0.377733	6.80424e-09	1.96878e-07
Timp2	7450.04	-1.29274	0.233041	6.95835e-09	2.01009e-07
P4ha2	1180.88	-1.62152	0.301452	7.15208e-09	2.06103e-07
Fabp5	2846.15	1.45046	0.266671	7.15796e-09	2.06103e-07
Sec61b	47641.1	-1.24974	0.227347	7.44627e-09	2.14056e-07
Ndufc1	12544.7	-1.26998	0.231831	7.63106e-09	2.19013e-07
Fnbp1l	657.394	1.74028	0.323594	7.87369e-09	2.25611e-07
Ifit1	644.61	-1.71076	0.318058	7.93626e-09	2.27036e-07
Hrct1	228.492	-2.48532	0.481574	8.14928e-09	2.32754e-07
Tuba1a	8586.25	-1.33766	0.244871	8.59868e-09	2.45194e-07
Bcl2l14	156.705	2.72296	0.515811	8.70804e-09	2.47913e-07
Lratd1	164.078	2.84372	0.550067	9.22282e-09	2.62147e-07
Plekhf1	654.269	-1.6713	0.312016	9.34456e-09	2.65182e-07
Lrrn4cl	340.552	-1.94133	0.363344	9.36245e-09	2.65264e-07
Retnlg	55.9412	-4.77982	0.943507	9.51736e-09	2.69223e-07
Tfpi	625.993	-1.65561	0.308614	9.76464e-09	2.75777e-07
H2-Bl	187.219	2.84874	0.540214	1.00907e-08	2.84533e-07
Trp53i13	934.508	-1.52307	0.283164	1.01379e-08	2.8541e-07
Col15a1	4556.09	-1.29949	0.239572	1.05765e-08	2.97283e-07
Cdh1	2494.18	1.45315	0.271279	1.09087e-08	3.06135e-07
Spaar	90.375	-3.24032	0.622454	1.14228e-08	3.20056e-07
Qsox1	6986.08	-1.31241	0.243379	1.15361e-08	3.2272e-07
Atp5e	36371.4	-1.23086	0.228812	1.18825e-08	3.31404e-07
Rgs17	317.5	-2.01944	0.384036	1.1884e-08	3.31404e-07
Skil	1074.06	1.48804	0.277192	1.19775e-08	3.33486e-07
Tsc22d3	2618.12	-1.52408	0.288804	1.3083e-08	3.63696e-07
Sgce	1625.59	-1.42862	0.267845	1.34006e-08	3.71942e-07
C1qtnf9	93.2172	-3.95376	0.86811	1.3942e-08	3.86362e-07
Olfml1	167.757	-2.51609	0.486414	1.43155e-08	3.96091e-07
Snrk	492.914	-1.72277	0.325556	1.45063e-08	4.00745e-07
Rpn2	7986.47	-1.2585	0.234234	1.46717e-08	4.04684e-07
Cmklr1	317.943	-1.95339	0.372573	1.49382e-08	4.11392e-07
Tcf15	114.923	-3.11843	0.622428	1.509e-08	4.14928e-07
Bambi	801.437	-1.54688	0.291208	1.51763e-08	4.16654e-07
Dnajb11	8800.81	-1.508	0.289306	1.5595e-08	4.27486e-07
Rarres2	125.25	-3.59223	0.809843	1.59333e-08	4.36086e-07
Susd2	202.068	-2.31609	0.448146	1.64222e-08	4.48773e-07
Mtus1	747.305	1.57733	0.297913	1.64555e-08	4.48989e-07
Cldn9	216.3	-2.79462	0.586191	1.68076e-08	4.57892e-07
Polr2l	1808.54	-1.37045	0.257931	1.77094e-08	4.81718e-07
Gm19935	117.201	-3.09633	0.626332	1.87276e-08	5.08633e-07
B3gnt8	337.514	-1.95198	0.377524	1.96191e-08	5.32029e-07
Gm23346	174.122	2.58145	0.505244	1.97071e-08	5.336e-07
Aldh6a1	531.277	-1.75242	0.336754	1.99176e-08	5.38475e-07
Flrt3	233.498	2.21121	0.427846	2.0453e-08	5.52107e-07
Dusp26	1139.71	-1.45296	0.276047	2.06707e-08	5.57132e-07
Flnb	906.42	1.52967	0.290172	2.07353e-08	5.58025e-07
Gstt1	4389.37	-1.31278	0.248432	2.08489e-08	5.60231e-07
Lrrc7	142.841	2.78201	0.546152	2.14974e-08	5.76782e-07
Pappa	205.347	-2.23894	0.43571	2.19645e-08	5.88423e-07
Gstm3	83.1594	3.72402	0.728136	2.30321e-08	6.16091e-07
Taf10	4958.37	1.32227	0.251413	2.35366e-08	6.28637e-07
Fam167b	108.457	-2.97058	0.588107	2.37007e-08	6.32066e-07
Zcchc24	408.292	-1.93743	0.380789	2.43152e-08	6.47479e-07
Kcng4	60.1891	-4.26584	0.887705	2.50362e-08	6.65677e-07
D630033O11Rik	181.364	-2.346	0.459541	2.5099e-08	6.66348e-07
Abcg1	831.537	1.53836	0.293395	2.53841e-08	6.72906e-07
Ncl	13700.9	1.19302	0.229365	2.72094e-08	7.20216e-07
Tubb4a	85.9127	-3.24168	0.645523	2.76007e-08	7.29481e-07
Txndc11	1125.4	-1.62731	0.319423	2.77371e-08	7.31994e-07
Cox4i2	72.9722	-3.76813	0.779077	2.83724e-08	7.47648e-07
Chst7	98.7286	-3.09896	0.623547	2.89048e-08	7.60545e-07
Uba5	3338.61	-1.44638	0.282349	3.28063e-08	8.6192e-07
Itga8	63.0565	-4.13789	0.865452	3.33725e-08	8.75495e-07
Yif1a	4983.46	-1.34752	0.260901	3.36737e-08	8.82092e-07
Rab3a	746.755	-1.60895	0.314709	3.40179e-08	8.89792e-07
C4bp	140.19	2.78089	0.55753	3.42239e-08	8.9386e-07
Cpq	1668.1	-1.36119	0.262119	3.57094e-08	9.31285e-07
Ccn3	105.201	-3.57575	0.783518	3.62374e-08	9.43665e-07
Snhg5	2203.06	1.31832	0.253653	3.65369e-08	9.50067e-07
Mageh1	941.266	-1.44892	0.281087	3.75479e-08	9.73782e-07
St14	1250.73	1.40103	0.270802	3.76332e-08	9.73782e-07
Prdm8	52.7061	-4.40509	0.910185	3.7648e-08	9.73782e-07
Dexi	1739.11	-1.35238	0.261493	3.76689e-08	9.73782e-07
Acadl	2366.7	1.35938	0.263022	3.78845e-08	9.77928e-07
Rem2	269.503	2.35705	0.484808	3.80926e-08	9.8187e-07
Psap	5061.05	-1.22778	0.235649	3.82631e-08	9.8483e-07
Col6a6	461.891	-2.23014	0.472952	3.9402e-08	1.01267e-06
Gnat2	154.446	-2.4509	0.490178	4.04601e-08	1.03836e-06
Syn2	374.861	2.05386	0.415821	4.2558e-08	1.09062e-06
Calr	23795.1	-1.44997	0.287862	4.29559e-08	1.09922e-06
Socs1	828.884	-1.84167	0.376842	4.42265e-08	1.13011e-06
Baz1a	858.977	1.54929	0.304676	4.5307e-08	1.15605e-06
Ptgir	127.441	-2.76128	0.566912	4.71376e-08	1.20103e-06
Bbc3	724.305	1.58762	0.313538	4.7305e-08	1.20356e-06
2310039H08Rik	2976.16	-1.27444	0.246361	4.75765e-08	1.20873e-06
Snhg17	573.149	1.62209	0.319193	4.76835e-08	1.20971e-06
Lvrn	170.132	-2.39458	0.484397	4.7805e-08	1.21106e-06
Efhd1	356.501	-1.80961	0.359045	4.83228e-08	1.22243e-06
Crip2	6935.29	-1.25076	0.243159	4.85684e-08	1.22689e-06
Lama5	407.185	1.771	0.350558	4.87915e-08	1.23077e-06
Acat1	3622.86	-1.24487	0.241216	4.88721e-08	1.23105e-06
Acta1	120.547	3.17097	0.660127	4.89942e-08	1.23237e-06
Chchd7	7003.66	-1.22503	0.238518	4.99081e-08	1.25358e-06
Gimap4	150.41	-3.80471	0.946829	5.15654e-08	1.29292e-06
Reep5	38152.8	-1.17552	0.227667	5.16205e-08	1.29292e-06
Hoxb5	142.818	-2.49787	0.505112	5.22256e-08	1.30623e-06
Colgalt2	91.0662	-3.06336	0.624827	5.26059e-08	1.31389e-06
Mgarp	144.537	-2.8769	0.61734	5.31274e-08	1.32504e-06
Hsp90ab1	64508.6	1.17129	0.22683	5.4148e-08	1.3486e-06
Amdhd2	791.432	1.51944	0.302847	5.50723e-08	1.36969e-06
Tnik	164.172	-2.76017	0.595151	5.55601e-08	1.37989e-06
C1galt1c1	952.074	-1.54401	0.31029	5.61136e-08	1.39168e-06
Gpd2	776.132	1.4962	0.295288	5.69304e-08	1.40996e-06
Nccrp1	91.3407	3.3101	0.672706	5.84529e-08	1.44565e-06
Afdn	1540.86	1.51571	0.30046	5.87851e-08	1.45184e-06
Upk3b	44.7522	-7.14977	1.6463	6.05923e-08	1.49438e-06
Chst1	68.8352	-3.5955	0.750026	6.09241e-08	1.50048e-06
Klf15	993.026	-1.9556	0.41835	6.22516e-08	1.53104e-06
Dmbt1	86602.7	-1.21537	0.238254	6.27202e-08	1.54043e-06
Plk2	2413	1.27105	0.248918	6.37869e-08	1.56446e-06
Wdr72	160.179	2.82412	0.595061	6.4633e-08	1.58302e-06
Foxq1	199.761	2.32788	0.475977	6.7818e-08	1.65873e-06
Cyp3a13	242.106	2.1374	0.435847	7.03778e-08	1.71897e-06
Aqp8	725.752	-1.54884	0.310337	7.04966e-08	1.7195e-06
Ostc	8153.72	-1.27946	0.253313	7.13394e-08	1.73766e-06
Adat2	562.749	1.60291	0.318903	7.39551e-08	1.79696e-06
Tvp23b	1940.5	-1.28131	0.253736	7.39771e-08	1.79696e-06
Mgmt	1747.33	1.31048	0.257353	7.51325e-08	1.82103e-06
Krt18	81334.6	1.2301	0.24288	7.51736e-08	1.82103e-06
Tmem109	1900.62	-1.32776	0.262968	7.55579e-08	1.82784e-06
Ccn4	251.049	2.26524	0.472872	7.67083e-08	1.85314e-06
Gm13067	71.1015	4.00707	0.820245	7.76653e-08	1.8737e-06
Rab11fip1	265.48	2.0699	0.423542	7.8628e-08	1.89435e-06
Igsf9	181.702	2.35702	0.483975	7.97316e-08	1.91832e-06
Cdk4	6119.93	1.18016	0.234132	8.34201e-08	2.00435e-06
Anxa3	4460.88	1.26288	0.250147	8.39378e-08	2.01405e-06
Cope	18815.9	-1.28618	0.257165	8.48854e-08	2.03403e-06
Gtpbp4	1622.18	1.31375	0.259759	8.73281e-08	2.08974e-06
Pclo	160.318	2.4765	0.511663	9.01676e-08	2.15477e-06
Gjb4	104.072	3.57196	0.780462	9.0654e-08	2.16348e-06
Fam107b	1251.22	1.36172	0.271786	9.224e-08	2.19837e-06
Gm10382	177.37	2.89694	0.651743	9.34466e-08	2.22413e-06
Stc1	105.719	-2.77094	0.577837	9.97052e-08	2.36991e-06
F3	2490.2	1.25268	0.250082	1.07927e-07	2.56189e-06
Gimap5	148.881	-2.39914	0.500045	1.10605e-07	2.62195e-06
Tmem88	235.976	-2.13467	0.448411	1.14855e-07	2.71905e-06
Rab7b	237.547	-1.98446	0.41016	1.17122e-07	2.76737e-06
Fscn1	638.014	-1.50615	0.305785	1.17208e-07	2.76737e-06
Gas1	931.623	-1.72833	0.36533	1.17366e-07	2.76741e-06
Lmo2	405.662	-1.80156	0.3739	1.17967e-07	2.77788e-06
Chac1	1198.04	-1.39623	0.284033	1.2389e-07	2.91347e-06
C2cd4a	117.408	-2.84732	0.61871	1.24425e-07	2.92216e-06
Birc5	747.893	1.54483	0.316106	1.26061e-07	2.95668e-06
Smim5	194.438	-2.39733	0.518623	1.26243e-07	2.95703e-06
Clec14a	134.774	-2.46589	0.516832	1.27111e-07	2.97341e-06
Ost4	626.315	-1.55692	0.319348	1.30432e-07	3.04709e-06
Lmod1	79.0433	-3.24155	0.686452	1.3164e-07	3.07126e-06
Gm37350	76.9306	-3.17687	0.672273	1.3195e-07	3.07443e-06
Cnmd	81.4041	-3.94753	1.00842	1.33152e-07	3.09837e-06
Aldh1a2	686.33	-1.54171	0.317432	1.36323e-07	3.16798e-06
Reck	125.321	-2.71648	0.58902	1.38362e-07	3.21115e-06
Slc35c2	2665.77	-1.42562	0.294951	1.40883e-07	3.26539e-06
Fgd3	111.772	2.96059	0.633874	1.45771e-07	3.37426e-06
Nkx2-3	342.691	-1.77341	0.368101	1.48027e-07	3.42202e-06
Gm10177	2191.33	-1.2396	0.25033	1.5141e-07	3.49502e-06
Tnip3	100.245	3.00614	0.636426	1.5158e-07	3.49502e-06
Col14a1	1146.42	-1.60671	0.338908	1.52233e-07	3.50552e-06
Csrp2	8673.25	1.16095	0.233679	1.53975e-07	3.54102e-06
Hmgn1	10976.9	1.14113	0.229622	1.56504e-07	3.59452e-06
Lyrm9	2673.89	-1.21073	0.245535	1.64597e-07	3.77551e-06
Uqcrq	49625.4	-1.143	0.228945	1.6642e-07	3.81238e-06
Cdk1	785.334	1.56269	0.325208	1.67999e-07	3.84358e-06
Tbc1d1	471.284	1.66406	0.344871	1.70685e-07	3.89998e-06
Cabp2	9127.96	-1.23549	0.252544	1.72813e-07	3.94352e-06
Matn2	1213.18	-1.40106	0.289298	1.7494e-07	3.98693e-06
Ets2	2136.28	1.23992	0.25217	1.76041e-07	4.00686e-06
Cdh5	162.087	-2.3542	0.50315	1.7808e-07	4.04806e-06
Krt8	46029.3	1.19109	0.242913	1.83542e-07	4.16688e-06
Creld1	783.086	-1.44662	0.299221	1.90048e-07	4.30906e-06
Erp44	6755.35	-1.20105	0.245608	1.91863e-07	4.34465e-06
Gcnt2	301.969	1.8419	0.386009	1.93094e-07	4.36693e-06
Mrln	85.8655	-3.01135	0.647039	1.97391e-07	4.45843e-06
Zeb1	424.504	-1.66899	0.34982	1.98928e-07	4.48742e-06
Ednrb	60.0338	-3.62999	0.785211	2.0274e-07	4.56758e-06
Gimap1	89.0655	-2.94718	0.638664	2.09862e-07	4.72203e-06
Rgl1	297.192	-1.79644	0.380526	2.18902e-07	4.91919e-06
Sec61g	2310.44	-1.27296	0.262762	2.28936e-07	5.13761e-06
Pycr1	2100.96	-1.53101	0.328599	2.29202e-07	5.13761e-06
Ndufs5	1465.92	-1.27442	0.261826	2.30675e-07	5.16408e-06
Grpel2	1581.98	1.30419	0.269703	2.36806e-07	5.29464e-06
Gpr180	1360.76	-1.44745	0.305637	2.38669e-07	5.32957e-06
B930086L07Rik	232.879	2.07312	0.444766	2.41799e-07	5.39267e-06
Adgrf5	137.361	-2.81486	0.654944	2.43558e-07	5.42507e-06
Gm9118	324.957	1.83183	0.389416	2.44727e-07	5.44425e-06
Cthrc1	418.007	1.94741	0.42653	2.45182e-07	5.44752e-06
Fyn	1396.02	-1.28051	0.263667	2.48677e-07	5.51827e-06
Lgals3	2005.95	1.34833	0.280097	2.52079e-07	5.58674e-06
Cd248	777.517	-1.53298	0.325095	2.5291e-07	5.59816e-06
Alpl	130.285	-2.57581	0.569817	2.5378e-07	5.6104e-06
Stmn2	82.9636	-3.87327	1.02048	2.55362e-07	5.63834e-06
Fam110d	120.083	-2.97906	0.688553	2.57012e-07	5.6677e-06
Tns1	1006.23	-1.33733	0.27825	2.63321e-07	5.79962e-06
Vil1	149.938	2.44197	0.529912	2.65696e-07	5.84466e-06
Firre	229.749	1.99849	0.428031	2.77916e-07	6.10588e-06
Gpx7	1612.23	-1.25271	0.258537	2.79804e-07	6.13975e-06
Hspa1a	2969.25	-1.32434	0.279048	2.80605e-07	6.14969e-06
Meox1	364.641	-1.68262	0.357168	2.83557e-07	6.20671e-06
Atp5g1	31056.7	-1.13952	0.235428	2.86576e-07	6.26504e-06
Tnip1	1124.16	1.39688	0.29559	2.93082e-07	6.39938e-06
Azgp1	364.102	-2.36416	0.574621	3.01457e-07	6.57414e-06
Dot1l	531.879	1.53674	0.324504	3.02443e-07	6.58753e-06
Marchf7	1112.49	1.32945	0.278165	3.0645e-07	6.66659e-06
Rbms3	676.584	-1.63018	0.352869	3.07476e-07	6.68071e-06
Knstrn	338.986	2.18772	0.491163	3.08159e-07	6.68736e-06
Arsi	186.206	-2.25745	0.501018	3.14797e-07	6.82303e-06
Zbtb16	313.652	-1.99144	0.443123	3.27821e-07	7.09663e-06
Srpx2	780.887	-1.40329	0.296806	3.43323e-07	7.42315e-06
Tnfsf9	738.395	-1.43624	0.30517	3.45533e-07	7.46184e-06
Lrrc17	388.024	-1.89805	0.422014	3.48653e-07	7.52002e-06
Gdpd1	561.079	1.5954	0.342263	3.52606e-07	7.59605e-06
Ebf2	185.973	-2.34585	0.534503	3.6668e-07	7.88964e-06
Jpt1	7593.54	1.14079	0.236931	3.85679e-07	8.28835e-06
Gas6	2789.61	-1.25879	0.267027	3.89631e-07	8.36314e-06
Pclaf	353.342	1.94344	0.429835	3.97771e-07	8.52671e-06
Myo18a	513.896	1.54411	0.330146	3.98215e-07	8.52671e-06
Svopl	121.556	-2.53252	0.56553	3.99507e-07	8.54405e-06
Rgcc	1470.82	-1.54011	0.340307	4.02739e-07	8.60278e-06
Romo1	9772.67	-1.11464	0.233424	4.11253e-07	8.77145e-06
Zfyve21	1947.1	-1.38456	0.29873	4.11626e-07	8.77145e-06
Dcdc2a	1408.34	-1.28563	0.274128	4.20032e-07	8.93982e-06
Entpd2	3717.72	-1.17637	0.248035	4.26459e-07	9.0657e-06
Selenof	17854	-1.08821	0.22791	4.37234e-07	9.28362e-06
Gm16412	493.546	-1.52021	0.326725	4.45833e-07	9.45487e-06
Ctxn1	556.296	1.54076	0.332165	4.4691e-07	9.46637e-06
a	178.73	-2.09386	0.459945	4.48538e-07	9.48019e-06
Gkn2	44.1582	-4.26342	0.978174	4.48633e-07	9.48019e-06
Kcnn3	184.417	-2.05879	0.451954	4.51174e-07	9.52251e-06
Cdca3	454.66	1.60899	0.347965	4.56805e-07	9.62988e-06
Gm11575	693.692	-1.40192	0.300325	4.58305e-07	9.65001e-06
Gm38197	150.945	2.36821	0.526662	4.59443e-07	9.66249e-06
Gm9800	491.702	1.6389	0.357373	4.66092e-07	9.7907e-06
Hapln4	215.67	-2.07744	0.463642	4.70039e-07	9.86191e-06
Dad1	26267	-1.14633	0.242888	4.7596e-07	9.97432e-06
Gnptg	1555.94	-1.24755	0.265346	4.78904e-07	1.00242e-05
Fam114a1	988.308	-1.33212	0.28514	4.8891e-07	1.02215e-05
Opcml	84.4726	-3.16346	0.743313	4.89841e-07	1.02289e-05
Syne2	884.151	1.38506	0.297583	4.95533e-07	1.03356e-05
Rgs4	121.477	-2.88891	0.71218	4.97279e-07	1.03598e-05
S100a8	174.444	-2.84075	0.745377	4.99452e-07	1.03928e-05
Aldh2	6026.11	-1.13058	0.240053	5.01227e-07	1.04175e-05
Sncg	172.781	-2.5576	0.622119	5.24293e-07	1.08841e-05
Atp5k	5432.09	-1.21767	0.261258	5.2735e-07	1.09311e-05
Pdlim1	4029.58	1.12856	0.23859	5.2779e-07	1.09311e-05
Hells	210.443	2.1178	0.474542	5.3477e-07	1.10627e-05
Tuba1c	3380.17	1.13758	0.241474	5.37553e-07	1.11073e-05
Rsad2	401.266	1.71357	0.377494	5.39236e-07	1.11291e-05
Xrn2	1489.17	1.27157	0.271817	5.45087e-07	1.12368e-05
Cdc42ep2	271.505	-1.85652	0.411992	5.46518e-07	1.12532e-05
Lrfn4	225.588	1.98077	0.438222	5.47369e-07	1.12576e-05
Larp6	163.225	-2.20706	0.49607	5.53059e-07	1.13615e-05
Tshz2	2875.34	-1.27673	0.276196	5.63571e-07	1.1564e-05
B4galt1	5295.57	-1.10683	0.235072	5.65798e-07	1.15905e-05
Mpzl1	1340.51	-1.24521	0.26649	5.66174e-07	1.15905e-05
Chmp4c	900.919	1.35332	0.294312	5.6995e-07	1.16544e-05
Gm42047	65.7161	3.73108	0.846771	5.8458e-07	1.19383e-05
Sec62	14458.8	-1.07782	0.228392	5.85183e-07	1.19383e-05
Olfm1	272.016	-1.77665	0.391142	5.90047e-07	1.20236e-05
S1pr1	95.758	-3.20426	0.813429	5.95658e-07	1.2124e-05
Gmppb	426.811	-1.70561	0.381003	6.01563e-07	1.22302e-05
Efs	189.934	-2.03706	0.454498	6.10019e-07	1.23879e-05
Akr1b8	682.16	1.40487	0.30373	6.30702e-07	1.27932e-05
Chn2	82.5597	3.3372	0.766101	6.4338e-07	1.30354e-05
Serpini2	65333.3	-3.51407	0.855641	6.45674e-07	1.3067e-05
Phf11d	384.846	-1.60547	0.352854	6.50571e-07	1.3151e-05
Agpat4	585.536	-1.44036	0.313732	6.64938e-07	1.34261e-05
Palld	1136	1.27291	0.274113	6.68584e-07	1.34844e-05
Txndc5	3550.58	-1.16238	0.24785	6.73763e-07	1.35734e-05
Atp1b2	180.518	-2.06612	0.464485	6.81689e-07	1.37174e-05
Rgs11	329.852	1.70786	0.377649	6.87535e-07	1.38124e-05
Fam135a	366.691	1.63468	0.360672	6.87966e-07	1.38124e-05
Hspa13	706.061	-1.3821	0.301207	6.96673e-07	1.39713e-05
Adap2os	381.34	-1.65847	0.369016	7.11192e-07	1.42464e-05
Atp5md	7362.23	-1.11222	0.238669	7.22285e-07	1.44522e-05
Slc38a10	1912.7	-1.18674	0.255513	7.27789e-07	1.45459e-05
Cox7a2	25927.6	-1.07583	0.230648	7.40246e-07	1.47782e-05
Gm43292	133.934	2.38775	0.539984	7.41755e-07	1.47917e-05
Dusp23	853.226	-1.44531	0.320128	7.44863e-07	1.48369e-05
Cnrip1	318.262	-1.7104	0.382361	7.71308e-07	1.53464e-05
Degs1	4150.31	-1.16496	0.250724	7.90372e-07	1.57081e-05
Ctnnd1	1001.94	1.28632	0.279939	7.98025e-07	1.58424e-05
Gm16418	872.192	-1.3124	0.287077	8.0262e-07	1.59158e-05
Fermt1	1197.53	1.35451	0.297353	8.17499e-07	1.61927e-05
Capn5	258.093	1.82962	0.409331	8.20448e-07	1.6233e-05
Slc31a2	1225.41	-1.29781	0.285003	8.46137e-07	1.67225e-05
Selenok	18382.1	-1.11616	0.242127	8.60588e-07	1.69892e-05
Lrrtm3	52.9143	-3.55098	0.830927	8.73063e-07	1.72163e-05
Zfp428	494.741	1.66549	0.378521	8.94789e-07	1.76219e-05
1810010K12Rik	1042.26	-1.33683	0.295027	8.95624e-07	1.76219e-05
Slc28a3	359.168	-1.66071	0.373209	9.03393e-07	1.7755e-05
Nono	1120.04	1.25478	0.274164	9.11697e-07	1.78984e-05
Gsc	87.6204	-2.93475	0.710677	9.32335e-07	1.82833e-05
Itpkc	111.318	2.75036	0.64714	9.34205e-07	1.82997e-05
Mien1	8948.72	-1.08755	0.237082	9.58111e-07	1.87472e-05
Tmem256	10021.7	-1.05992	0.232406	9.65114e-07	1.88634e-05
Esm1	45.5811	-3.88098	0.917211	9.83972e-07	1.92108e-05
Wnt5a	168.242	-2.25117	0.530835	9.91717e-07	1.93407e-05
Gm32688	39.9267	-4.27055	0.997861	9.97998e-07	1.94417e-05
Anapc13	9006.74	-1.07131	0.232673	1.02507e-06	1.99471e-05
Pglyrp1	601.773	1.48405	0.332837	1.03219e-06	2.00637e-05
Maf	346.736	-1.65939	0.375596	1.04112e-06	2.01958e-05
Il1b	203.009	-2.70985	0.755186	1.04127e-06	2.01958e-05
Sgpp1	621.901	-1.38194	0.30638	1.05395e-06	2.04195e-05
Cttnbp2nl	338.417	1.668	0.376177	1.06965e-06	2.06894e-05
Creg1	7446.67	-1.09618	0.239351	1.07022e-06	2.06894e-05
Cldn10	4246.07	-1.10223	0.237958	1.09573e-06	2.11593e-05
Trpv6	131.383	2.44589	0.570051	1.10322e-06	2.12808e-05
Pcbd1	16965.7	-1.04639	0.22703	1.10545e-06	2.13008e-05
Plod1	1017.57	-1.39795	0.315499	1.11842e-06	2.15271e-05
Naa38	1796.75	-1.16619	0.256079	1.12073e-06	2.15481e-05
Myo5b	283.019	1.74481	0.39528	1.12728e-06	2.16507e-05
Nucb1	3684.4	-1.13437	0.24948	1.16083e-06	2.22708e-05
Gnb4	414.336	-1.54256	0.347988	1.16566e-06	2.23392e-05
Tbc1d9	133.177	2.46972	0.584774	1.16828e-06	2.23653e-05
1810041H14Rik	253.471	-1.83747	0.423523	1.16997e-06	2.23735e-05
Krt19	13717	1.45107	0.338668	1.20094e-06	2.29193e-05
Gpr153	738.885	-1.49919	0.342926	1.2011e-06	2.29193e-05
Fst	451.466	-1.59358	0.364104	1.2039e-06	2.29479e-05
Chd7	365.895	1.60673	0.362942	1.2091e-06	2.3008e-05
Plpp5	2048.05	-1.28184	0.287765	1.20965e-06	2.3008e-05
Prorsd1	1544.05	-1.19345	0.263253	1.21405e-06	2.30669e-05
Lgals2	299	-1.6797	0.381962	1.21917e-06	2.31394e-05
Slco1a4	33.6124	-5.68405	1.35385	1.22962e-06	2.33127e-05
Sar1a	7601.76	-1.08804	0.23941	1.242e-06	2.35222e-05
Ktn1	1095.18	1.24616	0.276368	1.25384e-06	2.37212e-05
Rasef	205.119	1.94663	0.448818	1.34715e-06	2.54592e-05
Tnfsf12	946.188	-1.32329	0.297824	1.3618e-06	2.57086e-05
Mmrn2	163.346	-2.25352	0.540987	1.37257e-06	2.58844e-05
Polk	231.044	2.06726	0.492789	1.37837e-06	2.59662e-05
Ldlr	407.343	-1.52795	0.347203	1.39187e-06	2.61926e-05
Actg1	4860.95	1.11447	0.247772	1.41187e-06	2.65407e-05
Lysmd2	869.785	-1.27417	0.285047	1.44247e-06	2.70873e-05
Itm2b	45070.4	-1.05167	0.232102	1.45064e-06	2.72118e-05
Tmem54	152.447	2.72461	0.714188	1.47115e-06	2.75673e-05
Hsbp1l1	2895.52	-1.10334	0.244438	1.49912e-06	2.80618e-05
Cited1	112.535	-2.42952	0.580655	1.55309e-06	2.90412e-05
Col6a1	7350.59	-1.08033	0.240182	1.56579e-06	2.92467e-05
Ftl1	8207.23	-1.11424	0.248356	1.56738e-06	2.92467e-05
Vegfc	156.601	-2.11937	0.499998	1.59215e-06	2.96777e-05
Golga4	1359.81	1.24591	0.281744	1.5998e-06	2.97889e-05
Arhgef5	543.472	1.41612	0.321265	1.62996e-06	3.03186e-05
Hlx	167.544	-2.01684	0.472371	1.65151e-06	3.06872e-05
Tcf4	2030.09	-1.203	0.270744	1.68329e-06	3.1245e-05
Star	109.824	2.7946	0.69276	1.69377e-06	3.14066e-05
Fam91a1	685.744	1.35568	0.305703	1.70541e-06	3.15893e-05
Gm44639	85.437	3.03854	0.747958	1.7932e-06	3.31808e-05
Vcl	417.205	1.53308	0.352402	1.8056e-06	3.33754e-05
Net1	551.491	1.40107	0.319256	1.83053e-06	3.38009e-05
Smarcc1	710.091	1.35557	0.30903	1.83324e-06	3.38156e-05
Gm11627	111.043	-2.35342	0.559433	1.8404e-06	3.39124e-05
Junb	28950.2	-1.02349	0.227834	1.87284e-06	3.44744e-05
Itm2a	7764.47	-1.04024	0.231968	1.88558e-06	3.46654e-05
Tmem160	10009.7	-1.02975	0.229213	1.88714e-06	3.46654e-05
Ezr	1949.98	1.2157	0.2762	1.90056e-06	3.48757e-05
Gm10115	197.749	-2.00505	0.481719	1.92914e-06	3.53635e-05
Gfpt2	892.45	-1.28014	0.291482	1.94498e-06	3.55892e-05
Ran	7385.65	1.06233	0.237475	1.94547e-06	3.55892e-05
Gpr182	69.3019	-2.90322	0.70078	1.98634e-06	3.62993e-05
Slc15a2	876.869	-1.25163	0.284875	2.09374e-06	3.82226e-05
Srm	6497.77	-1.4153	0.339034	2.10158e-06	3.83263e-05
Zfp36	8117.53	-1.13116	0.257346	2.10751e-06	3.83949e-05
Rasa2	499.273	1.44347	0.331992	2.1573e-06	3.92615e-05
Medag	531.094	-1.41006	0.327666	2.22436e-06	4.04404e-05
Rpia	712.348	1.31741	0.300526	2.23661e-06	4.06214e-05
Rab3il1	424.757	-1.52663	0.357357	2.26096e-06	4.09723e-05
Rpl41	296381	-1.02697	0.231079	2.26145e-06	4.09723e-05
Gm10320	1382.8	-1.16468	0.263749	2.26287e-06	4.09723e-05
Gm3699	681.033	-1.70638	0.422461	2.27345e-06	4.11219e-05
Mettl7a1	642.34	-1.34186	0.309432	2.27599e-06	4.11258e-05
P2ry14	724.563	-1.29913	0.298644	2.40564e-06	4.3417e-05
Col18a1	534.262	-1.38393	0.320327	2.4077e-06	4.3417e-05
Adk	4774.38	-1.15816	0.266323	2.48776e-06	4.48129e-05
Arhgef28	387.292	1.52234	0.355093	2.49017e-06	4.48129e-05
Runx1	447.021	1.45367	0.339374	2.51171e-06	4.51548e-05
Marcksl1	4212.41	1.17653	0.27021	2.52369e-06	4.53193e-05
Abat	165.117	-2.04214	0.49288	2.52598e-06	4.53193e-05
Tanc2	344.541	1.61638	0.380895	2.54387e-06	4.5593e-05
Vim	13487.5	-1.01234	0.228404	2.54639e-06	4.5593e-05
Utp14a	841.89	1.29268	0.298346	2.55528e-06	4.57059e-05
Gamt	20103	-1.01578	0.232258	2.56106e-06	4.57632e-05
Als2cl	157.917	2.2523	0.556374	2.5664e-06	4.58124e-05
Cct4	8207.12	1.03243	0.233898	2.58747e-06	4.6142e-05
Slc9a3r2	1926.65	-1.21009	0.279309	2.59896e-06	4.63001e-05
Gast	35.2291	-4.98634	1.30219	2.60702e-06	4.6397e-05
Gja4	61.1947	-3.21398	0.81111	2.66862e-06	4.74457e-05
Crp	440.929	-1.44353	0.337254	2.67973e-06	4.75954e-05
Hoxb4	190.879	-2.03356	0.501172	2.70136e-06	4.79315e-05
Mcfd2	6608.12	-1.33338	0.319399	2.70472e-06	4.79431e-05
Hmgcs2	1489.18	1.42062	0.340721	2.72626e-06	4.82766e-05
Cd1d1	171.845	2.13564	0.523488	2.73445e-06	4.83732e-05
Dennd2a	321.277	-1.59299	0.377429	2.83384e-06	5.00815e-05
Rab3d	3136.33	-1.0985	0.251526	2.84233e-06	5.01814e-05
Gulp1	181.995	-1.89928	0.455956	2.85475e-06	5.03207e-05
Lad1	562.965	1.44499	0.340573	2.85699e-06	5.03207e-05
Met	336.058	1.62298	0.385442	2.85875e-06	5.03207e-05
Rnf167	897.383	-1.22668	0.283322	2.86712e-06	5.04181e-05
Chaf1b	251.645	1.81763	0.439391	2.8813e-06	5.06171e-05
Tsga10ip	1979.46	-1.43094	0.344929	2.90855e-06	5.10343e-05
Igf1	11774.6	-1.03539	0.236085	2.91081e-06	5.10343e-05
Scrn1	254.537	-1.68311	0.400532	2.92195e-06	5.11789e-05
Isg20	1942.15	-1.12307	0.25788	2.93915e-06	5.14294e-05
Nap1l1	3528.19	1.09037	0.249551	2.94561e-06	5.14914e-05
Atp5j2	31944.8	-1.00499	0.228396	2.9507e-06	5.15296e-05
Snhg15	1515.79	1.1389	0.261567	3.0857e-06	5.3834e-05
Col6a3	4297.46	-1.03847	0.237101	3.10367e-06	5.40942e-05
Nsa2	1909.98	1.11368	0.255436	3.11005e-06	5.41522e-05
Prss22	209.294	2.07279	0.516341	3.12088e-06	5.42874e-05
Bach1	398.38	1.68354	0.409481	3.12611e-06	5.4325e-05
Ptprb	218.189	-2.03346	0.510191	3.13379e-06	5.44051e-05
Cnpy3	1562.31	-1.22815	0.287563	3.16866e-06	5.49565e-05
Ddx21	982.979	1.22871	0.283927	3.17225e-06	5.4965e-05
Bex3	6632.04	1.02444	0.232807	3.23751e-06	5.60304e-05
Gm7266	403.092	-1.51024	0.359595	3.24007e-06	5.60304e-05
Pradc1	906.169	-1.2803	0.300611	3.36382e-06	5.81136e-05
Mmd2	225.035	-1.75615	0.424478	3.39531e-06	5.86005e-05
Nr0b2	1180.97	-1.18028	0.275341	3.45746e-06	5.96151e-05
Col4a4	121.111	-2.42577	0.625396	3.46192e-06	5.96339e-05
Aldob	57.3663	-3.18338	0.814064	3.46978e-06	5.97113e-05
Ddt	2555.17	-1.10356	0.255092	3.50569e-06	6.02707e-05
Runx1t1	308.051	-1.60662	0.385978	3.5156e-06	6.03823e-05
Gvin-ps7	52.1895	-3.48938	0.911891	3.58273e-06	6.14758e-05
Emc9	1082	-1.20414	0.281719	3.68925e-06	6.32422e-05
Arhgap31	352.887	-1.52206	0.36417	3.72634e-06	6.38163e-05
Ezh2	645.637	1.4117	0.336497	3.74216e-06	6.40253e-05
Des	379.755	-1.47444	0.351476	3.80073e-06	6.49646e-05
Rpn1	3815.78	-1.09629	0.255274	3.84899e-06	6.5726e-05
Fat1	545.395	1.45082	0.347236	3.89772e-06	6.6494e-05
Map3k8	668.886	-1.33447	0.318136	3.91375e-06	6.67033e-05
Glp1r	281.251	-1.607	0.386984	3.96441e-06	6.75017e-05
Gmppa	1795.36	-1.14318	0.267571	3.97312e-06	6.75449e-05
Cyth3	635.108	-1.29439	0.305621	3.97458e-06	6.75449e-05
Icam1	409.781	-1.45357	0.347722	3.99003e-06	6.77426e-05
Macc1	228.834	1.87377	0.462075	4.0255e-06	6.82405e-05
Mrps12	5602.13	-1.15997	0.274346	4.02707e-06	6.82405e-05
Tmeff1	269.892	1.67629	0.405766	4.06647e-06	6.88423e-05
Ntf5	121.308	2.63254	0.708228	4.14376e-06	7.00837e-05
Zfc3h1	540.348	1.41571	0.339428	4.22104e-06	7.13228e-05
Fap	493.56	-1.38945	0.332553	4.22645e-06	7.1346e-05
Spcs1	21071.6	-0.997943	0.229917	4.26473e-06	7.19237e-05
Arl6ip5	2557.77	1.08444	0.252894	4.34323e-06	7.31779e-05
Dusp1	12190.4	-0.981921	0.229059	4.50831e-06	7.5887e-05
Polr2h	1976.71	1.08713	0.254607	4.56746e-06	7.68097e-05
Zfp385a	312.147	-1.5706	0.382009	4.59808e-06	7.72513e-05
Mcm6	602.434	1.35299	0.323488	4.61455e-06	7.74544e-05
Gkn3	3943.49	3.6291	1.00828	4.63809e-06	7.77758e-05
Fam174b	2553.86	-1.04954	0.246143	4.68982e-06	7.85689e-05
Apip	2454.61	-1.07818	0.251962	4.77847e-06	7.99784e-05
Wfdc3	802.969	-1.241	0.296238	4.80192e-06	8.0295e-05
Dse	188.463	-1.82196	0.44932	4.89917e-06	8.18439e-05
Aldh7a1	4155.1	-1.02159	0.239019	4.92417e-06	8.2184e-05
Sgms2	1733.6	1.14156	0.271107	4.95209e-06	8.25721e-05
Lgmn	1517.88	1.15753	0.274051	4.95871e-06	8.26047e-05
1810008I18Rik	574.162	-1.39158	0.337228	4.9865e-06	8.29895e-05
Plat	1661.39	-1.08957	0.256763	4.99131e-06	8.29917e-05
Slc25a35	369.755	-1.4578	0.353612	5.0843e-06	8.44585e-05
Wipf1	220.656	-1.87646	0.476651	5.11649e-06	8.49136e-05
Nrk	51.5607	-3.30305	0.856869	5.24579e-06	8.69779e-05
Rbm3	589.692	1.4452	0.356693	5.25993e-06	8.71308e-05
1810008B01Rik	81.4516	-2.69811	0.705366	5.28255e-06	8.74238e-05
Tjp2	655.677	1.28117	0.306603	5.35599e-06	8.85564e-05
Jtb	8719.49	-1.00521	0.235338	5.40134e-06	8.9223e-05
Slc12a2	382.613	1.49338	0.363795	5.46195e-06	9.014e-05
Impdh1	1430.54	-1.26699	0.308432	5.47638e-06	9.02941e-05
Akap12	944.235	-1.29212	0.313777	5.50113e-06	9.06177e-05
Pvt1	290.676	1.75329	0.442922	5.51808e-06	9.08124e-05
Palm	312.907	-1.54111	0.377659	5.57063e-06	9.15257e-05
Gm20703	74.9017	3.04674	0.805454	5.57176e-06	9.15257e-05
Rps29	48198.7	-1.08794	0.260162	5.72857e-06	9.40144e-05
Mmp15	571.566	1.36763	0.33249	5.83605e-06	9.56895e-05
Oga	698.139	1.25424	0.300795	5.84245e-06	9.57059e-05
Ptgr1	2167.54	1.06071	0.250408	5.85693e-06	9.58545e-05
Kmt5a	1477.76	1.2156	0.292795	5.98976e-06	9.79378e-05
Shtn1	413.513	1.45273	0.354633	6.16346e-06	0.000100685
Fam102b	422.084	-1.56765	0.395086	6.17318e-06	0.000100751
Nr4a2	640.82	1.31523	0.316715	6.22308e-06	0.000101472
Akr1c13	504.493	1.37079	0.333869	6.32437e-06	0.000103028
Bvht	213.644	-1.74034	0.435468	6.33126e-06	0.000103046
Ccnb2	432.652	1.52605	0.379672	6.35006e-06	0.000103257
Scg2	541.526	-1.64988	0.431031	6.39175e-06	0.00010384
Ubald2	935.631	1.209	0.289515	6.41474e-06	0.000104118
P2rx1	3534.3	-1.06216	0.253497	6.51339e-06	0.000105622
Pla1a	2593.49	-1.10007	0.262552	6.53853e-06	0.000105933
Tagln2	19389.3	1.04373	0.249017	6.58266e-06	0.00010655
Nans	5342.95	-1.13015	0.273248	6.60356e-06	0.000106791
Itga6	1404.26	1.15127	0.279149	6.62195e-06	0.000106894
Trim30a	175.114	-1.86981	0.47268	6.622e-06	0.000106894
Kcnj8	62.3239	-3.23695	0.851754	6.64048e-06	0.000107094
Tmem255b	51.4118	-3.27785	0.883854	6.69692e-06	0.000107906
Col23a1	87.1706	-2.46251	0.635617	6.78136e-06	0.000109167
Dusp16	419.684	1.42526	0.350332	6.92381e-06	0.00011136
Znrf1	856.269	1.19923	0.289543	6.95571e-06	0.000111771
Kdm1a	933.807	1.3597	0.338418	7.053e-06	0.000113232
Calhm2	146.857	-1.95672	0.496324	7.06951e-06	0.000113394
Spock2	87.4781	-2.49583	0.654846	7.10989e-06	0.000113938
Baiap2l1	857.779	1.24499	0.302833	7.12432e-06	0.000114066
Dhrs3	2040.35	-1.05275	0.252299	7.17066e-06	0.000114705
Jam2	197.351	-1.76668	0.445879	7.21669e-06	0.000115337
C1qtnf1	140.315	-2.28102	0.623058	7.23525e-06	0.000115529
Apoa1	48.4492	4.26557	1.09207	7.24421e-06	0.000115568
Derl2	2719.52	-1.11251	0.2694	7.32761e-06	0.000116793
Cryab	7982.71	-1.00735	0.240599	7.36493e-06	0.000117283
Nova1	104.629	-2.37803	0.630767	7.4094e-06	0.000117885
Ushbp1	116.86	-2.40046	0.651812	7.41976e-06	0.000117944
Trib3	727.959	1.66444	0.446117	7.48091e-06	0.000118809
Ddost	9960.03	-1.08844	0.264625	7.68946e-06	0.000122012
Mcm5	308.712	1.57315	0.394008	7.70348e-06	0.000122125
Tmem98	524.096	1.31933	0.323482	7.95383e-06	0.000125981
Rpl35	55891.4	-0.947044	0.22552	8.08311e-06	0.000127914
1810035K13Rik	109.958	-2.20054	0.568716	8.10024e-06	0.000127984
Cdcp1	249.618	1.64478	0.413249	8.10717e-06	0.000127984
Gm4617	354.581	1.471	0.366791	8.10919e-06	0.000127984
Preb	1974.89	-1.23872	0.308356	8.1662e-06	0.000128769
Anp32b	3984.39	0.994408	0.238128	8.49797e-06	0.000133881
Trim16	423.496	1.40508	0.349196	8.5819e-06	0.000135083
Tox	332.243	1.57111	0.39814	8.63184e-06	0.000135748
Stx3	1043.43	1.1425	0.277645	8.70543e-06	0.000136784
Eif3a	2941.07	1.01743	0.24549	8.72589e-06	0.000136984
Rhox6	19.6435	-8.07863	3.07929	8.74793e-06	0.000137208
Tns2	308.55	-1.49658	0.375182	8.85816e-06	0.000138814
Cox6a1	29585.1	-0.944861	0.226103	8.9007e-06	0.000139358
Stk38l	179.557	1.8734	0.481416	9.04835e-06	0.000141544
Trabd	3959.66	-1.21995	0.306725	9.05852e-06	0.000141578
Cd44	1004.21	1.2399	0.307381	9.0892e-06	0.000141933
Gss	765.753	1.23919	0.30516	9.12119e-06	0.000142307
Rian	1142.81	-1.36214	0.348757	9.17772e-06	0.000143063
Rfc3	601.417	1.26441	0.311771	9.32746e-06	0.000145269
Axl	1081.47	-1.13611	0.277186	9.42763e-06	0.0001467
Rev1	243.314	1.76681	0.458923	9.4897e-06	0.000147536
Chid1	2388.62	-1.25156	0.316911	9.60292e-06	0.000149165
Ptgds	1472.67	-1.37146	0.352023	9.61858e-06	0.000149278
Cyba	10215.4	1.00083	0.242393	9.76581e-06	0.000151394
Cnih4	3612.55	0.996311	0.240445	9.77203e-06	0.000151394
Cldn7	8654.29	1.11458	0.276083	1.00007e-05	0.000154801
Mir703	4461.63	0.983937	0.237618	1.01388e-05	0.000156802
Ptrh2	1972.39	1.03894	0.253052	1.01662e-05	0.000157088
Cog6	578.262	-1.30792	0.327682	1.02174e-05	0.000157678
Surf4	4375.3	-1.04846	0.256548	1.02222e-05	0.000157678
Gkn1	60.1507	-3.31845	1.0435	1.03384e-05	0.000159332
Fam83h	126.388	2.10431	0.548825	1.04482e-05	0.000160885
Cst6	358.051	-1.73536	0.470994	1.05332e-05	0.000162052
Cdca8	460.466	1.59132	0.420412	1.05983e-05	0.000162912
Mef2c	340.888	-1.44413	0.364837	1.06203e-05	0.000163109
Relb	1071.87	1.11796	0.275972	1.07471e-05	0.000164889
Sgcb	373.437	-1.4005	0.352759	1.07549e-05	0.000164889
Ammecr1	299.83	1.56117	0.39885	1.07836e-05	0.000165173
Plaur	1629.73	1.48428	0.399633	1.0792e-05	0.000165173
Sox17	57.9517	-3.04905	0.852914	1.09096e-05	0.000166828
Cenph	165.419	1.98686	0.527626	1.09586e-05	0.000167433
Fbln2	2272.03	-1.06229	0.259242	1.12043e-05	0.000171039
Me1	361.786	1.42875	0.360822	1.12324e-05	0.00017132
Gm26802	140.242	-1.94417	0.508402	1.12648e-05	0.000171419
Steap3	529.175	-1.41421	0.363692	1.12649e-05	0.000171419
Ttr	9000.48	-1.12439	0.284225	1.12679e-05	0.000171419
Numbl	322.437	-1.49268	0.382083	1.15209e-05	0.000175117
Serpine2	3881.2	-1.21737	0.311498	1.17118e-05	0.000177866
C77080	414.07	1.40192	0.356145	1.18078e-05	0.000179164
Cib2	1114.96	-1.11879	0.276886	1.18175e-05	0.000179164
Hspa9	5306.51	1.03331	0.25793	1.1848e-05	0.000179389
Grap	97.1198	-2.58575	0.741081	1.18525e-05	0.000179389
Adam22	89.3128	-2.49958	0.699562	1.18854e-05	0.000179733
Ppcdc	439.769	1.42918	0.3661	1.19146e-05	0.00018002
Rpl13a	11712.7	1.03905	0.256359	1.19491e-05	0.000180388
Cavin1	1203.85	-1.09236	0.270817	1.19899e-05	0.00018085
Clic1	12409	0.958012	0.233596	1.20156e-05	0.000181082
Bcl2	337.204	-1.63476	0.435419	1.22318e-05	0.000184184
Tnfaip6	3625.76	-1.22611	0.315194	1.23233e-05	0.000185404
Smim4	1284.93	-1.126	0.279775	1.23937e-05	0.000186305
Ddah1	193.387	1.83477	0.48476	1.2509e-05	0.000187878
Kazald1	283.318	-1.50664	0.386228	1.25373e-05	0.000188144
Pla2r1	167.802	-1.79788	0.469738	1.25932e-05	0.000188711
Mapkapk2	1227.65	1.11207	0.276856	1.25964e-05	0.000188711
Ehd2	421.552	-1.39474	0.35677	1.26169e-05	0.000188859
Gm49890	41.9365	4.29034	1.12959	1.26587e-05	0.000189324
Aspa	76.5798	-2.48392	0.668129	1.27387e-05	0.000190361
Art3	99.4385	-2.2258	0.594989	1.28326e-05	0.000191602
Gm42899	550.686	-1.43921	0.376483	1.28619e-05	0.000191877
Ndufb11	23159.1	-0.949468	0.232422	1.29152e-05	0.00019251
Tmem107	1274.14	-1.1729	0.296308	1.29847e-05	0.000193384
Pink1	2145.01	-1.03975	0.257627	1.303e-05	0.000193895
Acsl4	433.876	1.55565	0.409963	1.3058e-05	0.000194148
Prelid2	1381.53	1.28515	0.331063	1.30832e-05	0.00019436
Aebp1	3166.23	-1.02981	0.255232	1.31307e-05	0.000194902
Sel1l	4156.09	-0.980266	0.241193	1.35021e-05	0.000200247
Itih2	251.357	-1.62437	0.426316	1.35991e-05	0.000201517
Patj	309.72	1.5641	0.407476	1.36183e-05	0.000201633
Bmp3	171.761	-2.03185	0.569562	1.38439e-05	0.000204802
Slc33a1	568.994	-1.39489	0.363864	1.38632e-05	0.000204916
Qdpr	3307.11	-0.9866	0.242691	1.38825e-05	0.00020503
Kit	273.801	1.54417	0.399331	1.40277e-05	0.000206903
Gm10039	2144.93	-1.03683	0.254981	1.40327e-05	0.000206903
Timm17b	4323.29	-1.07443	0.270921	1.40909e-05	0.000207589
Herpud1	9756.86	-1.15411	0.295833	1.41893e-05	0.000208864
4933416I08Rik	143.493	-1.89078	0.500282	1.42188e-05	0.000209125
Slamf9	101.288	2.32457	0.628669	1.43332e-05	0.000210633
Ptprr	46.5859	-3.62854	1.17377	1.43694e-05	0.000210989
Cd14	1967.22	1.03237	0.255796	1.44376e-05	0.000211815
Mapk11	76.7208	2.63174	0.713977	1.45968e-05	0.000213973
H1f5	64.5013	3.13821	0.909627	1.46155e-05	0.000214071
C1qc	213.309	-2.10938	0.63676	1.47464e-05	0.00021581
Slit3	585.73	-1.34734	0.349926	1.50134e-05	0.000219535
Msc	226.349	-1.61401	0.422878	1.50564e-05	0.000219982
Ighm	121.097	-2.46088	0.739342	1.5103e-05	0.000220481
Cd36	153.747	-2.30808	0.710009	1.52071e-05	0.000221819
Hipk2	286.81	1.50368	0.390071	1.54205e-05	0.000224607
Lars	937.573	1.17958	0.296615	1.54252e-05	0.000224607
Gcdh	1367.89	-1.10694	0.278925	1.54363e-05	0.000224607
Epha4	205.444	-1.82493	0.500012	1.55901e-05	0.000226658
Tk1	276.6	1.54759	0.40282	1.57181e-05	0.000228331
Kcna2	26.0823	-6.41597	1.72308	1.57492e-05	0.000228595
Fth1	182956	-0.919819	0.227145	1.60171e-05	0.000232294
Nppb	41.8552	5.25622	1.34805	1.61621e-05	0.000234205
Gpx2	1226.31	1.16012	0.295304	1.63632e-05	0.000236926
Boc	246.559	-1.74462	0.47851	1.66049e-05	0.000240126
Gm37474	35.5194	-3.64431	1.01772	1.66114e-05	0.000240126
Sspn	301.047	-1.68217	0.461992	1.67676e-05	0.000242186
Snrpd1	5012.45	0.963523	0.239652	1.68094e-05	0.000242592
Hspb1	14949.4	0.924353	0.228551	1.69353e-05	0.000244211
Pmf1	830.372	1.17401	0.297269	1.69911e-05	0.000244816
Aamdc	2117.46	-0.999863	0.24992	1.70107e-05	0.000244899
Hbb-bs	623.165	-5.21634	2.18006	1.70526e-05	0.000245302
Myh9	1257.47	1.09362	0.275412	1.72005e-05	0.000247229
Fgf13	48.3534	6.26152	1.5075	1.72605e-05	0.00024789
B3galt4	393.197	-1.40163	0.365696	1.7312e-05	0.000248428
Cel	1.06858e+06	-3.44723	1.01465	1.74415e-05	0.000250065
Aldoc	589.064	-1.21498	0.310394	1.74543e-05	0.000250065
Bsg	24493.1	-1.02338	0.254672	1.77305e-05	0.000253818
Rtl8a	206.488	-1.651	0.438327	1.77463e-05	0.000253838
Yipf6	1599.05	-1.0675	0.270266	1.8109e-05	0.000258816
Ssr2	16767.3	-1.0827	0.278068	1.81869e-05	0.000259721
Zeb2	711.221	-1.40396	0.378287	1.83278e-05	0.000261346
Emc10	5629.44	-0.998752	0.251772	1.83363e-05	0.000261346
Lyz2	907.02	-1.54607	0.435674	1.8345e-05	0.000261346
H2-M3	300.481	-1.44752	0.378165	1.83945e-05	0.000261841
Srprb	2101.49	-1.18069	0.307561	1.85138e-05	0.000263327
Tie1	64.1116	-3.2991	1.11359	1.86902e-05	0.000265623
Naalad2	476.555	-1.28413	0.332419	1.90019e-05	0.000269836
Bmp6	51.0941	-2.92874	0.821463	1.90898e-05	0.000270867
Pawr	398.611	1.35933	0.353	1.91823e-05	0.000271962
Ppp1r1b	569.635	-1.61042	0.460415	1.92341e-05	0.000272478
Pofut2	2251.64	-0.997853	0.251411	1.96325e-05	0.000277899
Nipsnap1	592.17	1.34974	0.356823	1.9808e-05	0.00028016
Galnt15	112.144	-2.1421	0.600384	1.99638e-05	0.000282139
Dhx9	710.415	1.1676	0.298939	2.00335e-05	0.000282898
Inka1	124.62	-2.08663	0.588335	2.02231e-05	0.000285347
Pkp2	559.088	1.29003	0.336664	2.02568e-05	0.000285595
Fbn1	2710.3	-0.982908	0.24968	2.03831e-05	0.000287147
Otud7b	481.943	1.29359	0.335585	2.045e-05	0.000287861
Cyb5a	15475.6	-0.905828	0.226374	2.0501e-05	0.000288169
Stxbp2	1575.77	1.05392	0.268472	2.05044e-05	0.000288169
Rexo2	7581.08	-0.946804	0.239802	2.05928e-05	0.000289181
Nudt17	122.394	2.05318	0.560452	2.06295e-05	0.000289466
Rtl8b	319.169	-1.41664	0.372633	2.08153e-05	0.000291843
Aass	110.738	-2.13635	0.600059	2.0964e-05	0.000293695
Klk6	139.956	-2.00129	0.55982	2.11294e-05	0.000295778
Tmem167	8583.14	-0.921573	0.231655	2.13042e-05	0.00029799
Spats2l	377.226	-1.50825	0.409962	2.1342e-05	0.000298283
Gm7079	967.39	-1.24056	0.327525	2.14116e-05	0.00029892
Traf4	1558.19	1.05938	0.26991	2.14214e-05	0.00029892
Ppip5k2	295.704	1.45818	0.385232	2.17185e-05	0.000302828
Mxra8	2599.97	-0.974004	0.24606	2.17414e-05	0.000302909
Tstd1	2617.48	-1.009	0.255673	2.17957e-05	0.000303427
Ccl2	2661.33	-1.01283	0.257543	2.18567e-05	0.000304036
Acot2	436.157	1.30428	0.34028	2.20079e-05	0.00030574
Eif3c	5728.69	0.921058	0.233295	2.20137e-05	0.00030574
Arl1	3128.12	-0.994693	0.252913	2.2083e-05	0.000306462
Casp3	593.551	1.23426	0.32107	2.22812e-05	0.000308971
Gm43486	45.6479	3.52764	0.989373	2.24705e-05	0.000311352
Ifitm1	2072.9	-0.983162	0.249838	2.24921e-05	0.000311407
Cldn8	492.566	-1.28723	0.338754	2.26349e-05	0.00031296
Epha2	489.479	1.42637	0.385429	2.26396e-05	0.00031296
Apold1	219.663	-1.62354	0.439493	2.26805e-05	0.000313281
Rras2	1364.05	1.04744	0.266797	2.27746e-05	0.000314336
Gm31378	37.0991	-3.65689	1.12299	2.28231e-05	0.00031476
Leng8	220.382	1.75768	0.487099	2.29928e-05	0.000316854
Hmga1	118.688	2.04938	0.563168	2.30594e-05	0.000317346
Mkrn2os	1059.89	1.07752	0.275612	2.30644e-05	0.000317346
Tm4sf1	2947.24	-0.96467	0.247566	2.37561e-05	0.000326609
Gm4613	998.736	-1.1547	0.301475	2.40177e-05	0.00032995
Anxa6	2358.82	-0.97185	0.248196	2.43104e-05	0.000333644
Gm36962	84.3265	-2.33091	0.662818	2.43243e-05	0.000333644
Ifi206	33.5647	-3.90802	1.18442	2.43641e-05	0.000333932
Lypd8l	743.798	4.09327	1.41424	2.4412e-05	0.000334329
Col5a1	1844.25	-0.99444	0.253608	2.46098e-05	0.000336778
Bmyc	1043.45	-1.101	0.284248	2.46584e-05	0.000337183
Pls1	109.186	2.16067	0.603814	2.47687e-05	0.000338429
Fam83g	126.693	2.13664	0.608272	2.5048e-05	0.000341981
Tent5c	1257.97	-1.06607	0.276243	2.52541e-05	0.00034435
Zmat3	340.403	1.40483	0.373794	2.52755e-05	0.00034435
Eya2	206.745	-1.64285	0.449172	2.52798e-05	0.00034435
S100a16	8498.18	-0.906289	0.229411	2.53408e-05	0.000344915
Gulo	84.3994	2.38387	0.669395	2.59715e-05	0.000353229
Arl4d	98.2958	-2.3993	0.735728	2.63063e-05	0.000357508
Rin1	65.0222	2.72748	0.774537	2.71484e-05	0.000368669
Tmod2	98.7873	-2.12338	0.597622	2.7311e-05	0.000370592
Nfkb2	594.128	1.22545	0.32299	2.73574e-05	0.000370937
Ssu2	17.4298	-7.9222	3.22123	2.73803e-05	0.000370964
Metrnl	1329.06	-1.02375	0.263973	2.75066e-05	0.000372188
Tuba4a	4307.69	-0.973582	0.250552	2.75126e-05	0.000372188
Dscc1	84.8876	2.45178	0.701727	2.75658e-05	0.000372524
H2-K1	14922.1	0.893418	0.226602	2.75796e-05	0.000372524
Arntl	230.082	-1.54654	0.420395	2.78235e-05	0.000375532
Mapre2	588.908	-1.1878	0.311543	2.78771e-05	0.00037597
Tm2d2	3742.01	-0.944407	0.242028	2.84004e-05	0.000382735
Gbp2	293.509	-1.47383	0.401545	2.84676e-05	0.000383349
Ogt	1171.98	1.10578	0.291515	2.86577e-05	0.000385616
Hnrnpa1	2971.02	0.958034	0.244671	2.89452e-05	0.000389188
Nfe2l3	218.922	1.60854	0.439754	2.91989e-05	0.000392302
Gm4799	394.618	1.37958	0.372308	2.95847e-05	0.000397184
Sipa1	537.904	-1.23939	0.330669	2.96235e-05	0.000397404
Marchf2	1373.09	-1.01427	0.262654	3.00364e-05	0.000402373
Gm21104	50.3445	-3.75672	1.15288	3.00394e-05	0.000402373
Myo1d	305.308	1.41323	0.381149	3.02366e-05	0.000404708
Cxcl10	833.599	-1.28952	0.352516	3.04071e-05	0.000406279
Pcdh7	247.458	-1.52316	0.417341	3.04204e-05	0.000406279
Galnt16	111.954	-2.04799	0.584019	3.04275e-05	0.000406279
Heg1	497.613	-1.42579	0.397812	3.04457e-05	0.000406279
Trf	2095.3	0.972024	0.251118	3.07039e-05	0.000409417
Bok	2842.22	0.959465	0.251458	3.10643e-05	0.00041391
Ggcx	408.861	-1.28368	0.342234	3.11612e-05	0.000414889
C1qb	285.478	-1.94825	0.633835	3.12064e-05	0.000415178
Pcsk1	68.5198	-2.63326	0.810799	3.22034e-05	0.000428122
Cped1	215.929	-1.57893	0.435962	3.23999e-05	0.000430411
Irag2	350.215	1.40586	0.383125	3.24648e-05	0.000430949
Ciapin1	960.859	1.07278	0.28055	3.25243e-05	0.000431416
Abca6	79.6896	-2.35745	0.691607	3.26511e-05	0.000432773
Specc1	328.651	1.39605	0.377912	3.2939e-05	0.000436263
Fbxo9	882.924	-1.09394	0.286072	3.33103e-05	0.000440852
Mybbp1a	891.545	1.12362	0.296807	3.37525e-05	0.00044637
BC004004	4209.58	-0.91682	0.236415	3.38358e-05	0.000447138
Adora2b	131.14	-1.94379	0.561676	3.41719e-05	0.000451242
Mbp	567.414	1.20454	0.320517	3.43868e-05	0.000453742
Sec22b	3332.09	-0.967301	0.250255	3.50536e-05	0.000462196
Tmem263	836.36	-1.09143	0.28743	3.52113e-05	0.000463367
Pecr	1276.04	-1.03294	0.270275	3.52348e-05	0.000463367
Myo1b	1057.71	1.05244	0.27624	3.52415e-05	0.000463367
Tnfsf13b	110.471	-1.98791	0.56657	3.52471e-05	0.000463367
Itpr1	451.545	-1.24364	0.333502	3.56599e-05	0.000468446
Clec1a	184.953	-1.71306	0.487271	3.59093e-05	0.000471373
Sesn2	293.951	1.46637	0.403363	3.59897e-05	0.000472078
Gm2a	1139.33	-1.03204	0.270377	3.60481e-05	0.000472494
Reep6	639.54	1.21118	0.325803	3.61938e-05	0.000474053
Sardh	279.871	-1.42481	0.38908	3.6432e-05	0.00047682
Pccb	794.468	-1.09813	0.29095	3.64686e-05	0.000476947
Hyou1	328.096	-1.3712	0.374644	3.65244e-05	0.000477324
Zfp568	102.909	2.23116	0.658242	3.69405e-05	0.000482406
Tmsb4x	134816	0.865053	0.222819	3.73601e-05	0.000487526
Gstm1	12364.3	-0.887228	0.229824	3.75099e-05	0.00048912
Gm49329	71.7177	2.69827	0.82665	3.76667e-05	0.000490803
Esrp1	604.941	1.19156	0.319625	3.78998e-05	0.000493477
Shisal2b	107.897	-2.52228	0.940486	3.81468e-05	0.000496328
Slfn9	104.524	2.10577	0.603605	3.83081e-05	0.000498062
Set	4117.54	0.917868	0.238578	3.83499e-05	0.000498098
Acadsb	888.312	-1.0672	0.283689	3.83943e-05	0.000498098
Aaas	461.128	1.26167	0.341457	3.83953e-05	0.000498098
Man1a	1144.49	-1.02102	0.270669	3.85347e-05	0.000499541
Ccnk	353.586	1.34531	0.366833	3.87949e-05	0.000502471
Adap2	197.736	-1.61522	0.45515	3.88175e-05	0.000502471
Tmem9b	1656.63	-0.973747	0.256066	3.89577e-05	0.000503917
Slc30a4	310.003	1.39454	0.382096	3.97066e-05	0.000513057
Fbrsl1	377.356	1.30953	0.356842	3.97223e-05	0.000513057
Ap3s1	1480.6	-0.98359	0.259832	3.99179e-05	0.000515208
Psme1	5250.12	0.902096	0.235322	4.01096e-05	0.000517306
Fbp2	622.659	1.16446	0.317072	4.01921e-05	0.000517993
Rwdd2a	112.908	-1.9492	0.559917	4.02723e-05	0.000518649
Igsf23	677.458	1.34946	0.380108	4.07176e-05	0.000524002
Comtd1	1407.44	1.00049	0.263324	4.07559e-05	0.000524114
Mad2l2	1233.38	1.01594	0.268016	4.09172e-05	0.000525807
Itga11	151.43	-1.73654	0.493012	4.17118e-05	0.00053563
Pdgfa	3256.08	0.921324	0.240879	4.19756e-05	0.000538626
Ptpn14	407.009	1.28797	0.350037	4.22007e-05	0.000541122
Hnrnpab	2146.22	0.968318	0.254842	4.27956e-05	0.000548354
Ces1e	411.276	-1.26802	0.347587	4.32055e-05	0.000553179
Mfge8	5497.12	-0.892605	0.232882	4.32347e-05	0.000553179
Klf4	5554.23	-0.993423	0.265225	4.32687e-05	0.000553214
Pomgnt2	355.117	-1.38638	0.386867	4.33969e-05	0.000554454
Kdr	210.504	-1.64615	0.475284	4.37744e-05	0.000558873
Cck	83.3399	-2.79027	1.19082	4.38669e-05	0.000559651
Mfap2	3116.55	-0.910565	0.240855	4.41047e-05	0.00056194
Calm3	6038.31	-1.1079	0.304966	4.41098e-05	0.00056194
Rap2b	484.411	1.22335	0.332301	4.43748e-05	0.00056491
Ufsp2	1992.27	-1.00655	0.26945	4.48769e-05	0.000570891
Alg14	1098.08	-1.01924	0.271716	4.52517e-05	0.000575245
Pdlim2	1477.88	-0.976511	0.259847	4.5779e-05	0.000581531
Abhd16a	1089.67	-1.0182	0.272432	4.62284e-05	0.000586505
Khdc4	693.664	1.12941	0.308477	4.62368e-05	0.000586505
Ahdc1	276.831	-1.48767	0.423114	4.63126e-05	0.000587046
Itprid2	961.702	1.05337	0.281677	4.64873e-05	0.00058884
Ttyh1	713.163	-1.18744	0.326377	4.66711e-05	0.000590745
Adam19	126.85	-1.83774	0.529217	4.67406e-05	0.000591202
Rad51b	144.108	1.98895	0.602006	4.70214e-05	0.000594329
Snord104	147.05	-1.75514	0.503323	4.71085e-05	0.000595005
Arfgef1	735.688	1.13046	0.305984	4.74642e-05	0.00059907
Prrt1	35.9506	-3.46152	1.14497	4.81575e-05	0.00060697
2510009E07Rik	339.199	-1.33143	0.369599	4.81586e-05	0.00060697
Pmepa1	831.82	1.07469	0.288457	4.84485e-05	0.000610189
Twist2	115.024	-1.90908	0.554362	4.86403e-05	0.00061212
Coa3	11712.1	-0.866633	0.227831	4.86709e-05	0.00061212
Ube2i	477.216	1.2097	0.330144	4.87624e-05	0.000612835
Layn	297.822	-1.37101	0.381859	4.88215e-05	0.000613142
Negr1	30.2689	-3.73038	1.18948	4.90615e-05	0.00061572
Mecomos	46.0096	3.21486	0.962904	4.91146e-05	0.00061595
Prss53	89.7786	-2.37081	0.752025	4.9601e-05	0.000621609
Siva1	3959.51	0.928084	0.247099	5.04232e-05	0.000631452
Rps28	25869.7	-1.03239	0.282545	5.04577e-05	0.000631452
Ddx46	1108.41	1.16657	0.323315	5.09069e-05	0.000636624
Spon1	1622.84	-1.04017	0.282202	5.11676e-05	0.000639433
Klhl13	242.277	-1.64046	0.487795	5.14188e-05	0.000642119
Gbp7	191.578	-1.56652	0.445167	5.17259e-05	0.000645498
Camk2b	331.331	-1.3729	0.38476	5.17865e-05	0.000645799
Ydjc	670.625	1.13227	0.306013	5.19481e-05	0.000647358
Selenbp1	2167.47	-0.92853	0.248221	5.20611e-05	0.00064801
Snrpe	10136.4	0.8956	0.235862	5.20736e-05	0.00064801
Hspa12b	81.2327	-2.19219	0.651677	5.21987e-05	0.000649111
Mrpl45	1361.92	1.05233	0.284543	5.2258e-05	0.000649393
Tsc22d2	1511.87	1.03143	0.278787	5.26344e-05	0.000653612
Mn1	127.372	-1.96827	0.601201	5.35066e-05	0.000663977
S100a13	4889.6	-0.893239	0.237209	5.37334e-05	0.000666325
C1rl	484.998	-1.19928	0.328636	5.39478e-05	0.000668088
Slc26a6	348.513	-1.54526	0.46235	5.39511e-05	0.000668088
Arid5b	2623.88	0.920139	0.244749	5.47365e-05	0.00067734
Cdc20	571.691	1.32391	0.37476	5.47995e-05	0.000677647
Rgs1	102.99	-2.24409	0.729007	5.5117e-05	0.000681097
Taf15	1032.73	1.0382	0.279925	5.52139e-05	0.000681819
Mex3a	220.037	1.52128	0.432032	5.5272e-05	0.000682061
Gsta4	1481.1	1.09594	0.301876	5.53331e-05	0.000682339
Tmem214	1774.26	-1.07645	0.297361	5.65846e-05	0.000697286
Gm7618	752.742	-1.18212	0.330343	5.71741e-05	0.000704061
Fgf10	104.836	-1.95979	0.580454	5.86807e-05	0.000721502
Tmem120b	212.515	-1.60803	0.473896	5.86841e-05	0.000721502
Zbtb20	5022.38	-0.922029	0.248231	5.87127e-05	0.000721502
Pde4b	728.748	-1.09654	0.300768	5.92114e-05	0.000727126
Tmeff2	112.996	-1.90272	0.562952	6.00847e-05	0.000737339
Tspan9	688.904	-1.09355	0.299607	6.04564e-05	0.000741386
Rcan2	459.533	1.2409	0.347195	6.0561e-05	0.000742156
Eci3	281.276	-1.467	0.428066	6.11154e-05	0.000748432
Gm36529	30.6893	-3.94651	1.46817	6.22636e-05	0.000761965
Hmces	819.728	1.09246	0.300306	6.24248e-05	0.000763411
Banf2	136.59	-1.76666	0.519592	6.29752e-05	0.000769467
Dstn	2699.03	0.941736	0.253266	6.30069e-05	0.000769467
Pisd-ps1	47.2906	3.22261	1.01144	6.3072e-05	0.00076973
Tceal5	50.3516	-2.74614	0.869408	6.32386e-05	0.000771233
Dock11	190.683	1.59811	0.463037	6.35116e-05	0.000774028
Gm14173	513.123	-1.18101	0.329154	6.41058e-05	0.000780733
Ufc1	9784.46	-0.85388	0.228164	6.46383e-05	0.000786677
Iqgap1	2016.1	0.939019	0.253408	6.48494e-05	0.000788704
Mt3	123.053	-1.86045	0.554251	6.48955e-05	0.000788723
Nup43	566.639	1.14245	0.314883	6.50492e-05	0.000790049
Dctd	257.539	1.4346	0.410621	6.5816e-05	0.000798814
Myoc	34.1585	-3.39834	1.12421	6.60211e-05	0.000800754
Mgat4b	1353.56	1.05034	0.289271	6.61963e-05	0.00080233
Ssr3	5388.97	-0.877254	0.233864	6.64032e-05	0.000804288
Kctd17	392.641	-1.2447	0.350258	6.65138e-05	0.000805076
Vkorc1	1820.69	-0.962694	0.262247	6.6978e-05	0.000810141
Smtn	329.445	-1.32034	0.375221	6.74845e-05	0.00081571
Cd52	192.26	-2.132	0.841798	6.75659e-05	0.000816138
Map3k9	66.4822	2.63192	0.840683	6.79969e-05	0.000820783
Scd1	558.758	1.17949	0.331316	6.83363e-05	0.000824318
Rap1gap2	432.521	1.2345	0.34591	6.84631e-05	0.000825285
Nt5c	3430.48	0.899622	0.240909	6.86289e-05	0.000826721
Prr16	20.2504	-5.48637	1.69675	6.86943e-05	0.000826947
Smpd1	790.626	-1.12765	0.316189	6.90599e-05	0.000830784
Sema3f	154.226	1.69721	0.497648	6.92831e-05	0.000832902
Dmkn	66.6491	-2.46155	0.781731	6.95627e-05	0.000835697
2810025M15Rik	1258.43	1.0356	0.285492	6.98781e-05	0.000838916
Bid	161.276	1.80358	0.550421	6.99278e-05	0.000838945
Rex1bd	7694.3	-0.855285	0.229885	7.03162e-05	0.000843032
Ndufa2	24268.3	-0.839396	0.22506	7.05915e-05	0.000845761
Myo5c	531.081	1.19787	0.336364	7.08151e-05	0.000847866
Fam124a	96.911	-1.98668	0.599168	7.1015e-05	0.000849684
Gm10076	24163.4	-0.905831	0.247198	7.16875e-05	0.000857152
Guk1	6295.24	-0.902295	0.245486	7.21013e-05	0.000861518
Ano1	449.786	1.21961	0.34281	7.23145e-05	0.000863483
Gmds	1667.81	-0.948756	0.258906	7.27322e-05	0.000867886
Eif6	6942.64	0.92967	0.253906	7.27948e-05	0.000868047
Hs6st2	127.051	-1.77246	0.527232	7.2994e-05	0.000869837
Cacnb3	275.288	1.38516	0.397988	7.37989e-05	0.000878838
Cmtm7	1464.83	0.985901	0.270755	7.42322e-05	0.000883403
Bola2	6577.84	-0.853309	0.231227	7.46455e-05	0.000887725
Arhgef2	727.897	1.07094	0.296147	7.50874e-05	0.000892382
Gm46323	14.573	-7.36815	3.18553	7.63228e-05	0.000906455
Echs1	4670.4	-0.873401	0.237152	7.64975e-05	0.000907847
Abhd2	1055.25	1.01442	0.279873	7.65426e-05	0.000907847
Slc17a9	149.251	-1.66861	0.49572	7.67192e-05	0.000909333
Ptgfrn	906.825	-1.01828	0.281422	7.7108e-05	0.00091333
Pabpc1	8516.33	0.859232	0.232293	7.72206e-05	0.000914052
Tubb5	16715.3	0.843363	0.225628	7.76548e-05	0.000918577
Dynlrb2	57.1223	-2.63055	0.854743	7.79124e-05	0.00092101
Ndufb2	2396.79	-0.901632	0.24583	7.85291e-05	0.00092768
Gm47586	603.446	1.31181	0.388799	7.89618e-05	0.00093217
Exoc4	625.976	1.27483	0.375932	7.9116e-05	0.000933369
Arap2	312.378	1.34732	0.390032	7.99222e-05	0.000940905
Hdnr	105.891	-1.90294	0.576376	7.99264e-05	0.000940905
D630024D03Rik	53.3785	-2.61027	0.831522	7.99579e-05	0.000940905
Ascc3	648.847	1.11281	0.31213	7.99674e-05	0.000940905
Tmem63a	728.386	-1.05548	0.293819	8.03441e-05	0.00094471
Cdkn2d	675.105	-1.10624	0.311587	8.07263e-05	0.000948574
Vezt	396.264	1.22776	0.348491	8.10217e-05	0.000951414
Top2a	348.682	1.33384	0.386717	8.14115e-05	0.000955358
Chka	5687.81	1.02308	0.286549	8.1694e-05	0.000957828
Arap3	68.3691	-2.29154	0.714413	8.17301e-05	0.000957828
Smim24	1151.09	-1.11863	0.316962	8.2474e-05	0.000965852
Tekt4	22.1227	-4.79744	1.66523	8.25239e-05	0.000965852
Gm45623	100.643	-1.95831	0.599877	8.26832e-05	0.000967077
Gm10263	2506.96	-1.03791	0.293918	8.34755e-05	0.000975699
Evc	136.601	-1.80203	0.556934	8.38538e-05	0.000979474
Car8	874.217	1.08846	0.30682	8.43566e-05	0.000984698
Snx5	3002.01	0.882299	0.241938	8.45193e-05	0.000985947
B4galt5	407.43	1.21679	0.345492	8.46989e-05	0.000987392
Gm13010	958.007	-1.03209	0.288716	8.49762e-05	0.000989973
Fam183b	206.169	-1.83167	0.619887	8.58673e-05	0.000999382
Clptm1l	4042.04	-0.909222	0.250829	8.58967e-05	0.000999382
Ccdc86	621.827	1.10537	0.309201	8.67422e-05	0.00100856
Snai2	68.3088	-2.30224	0.724606	8.72076e-05	0.0010133
Ctss	227.92	-1.79788	0.608945	8.76368e-05	0.00101762
Apc	525.068	1.14287	0.322856	8.91252e-05	0.00103377
Gm12454	110.163	1.93293	0.590867	8.91439e-05	0.00103377
Gm13861	27.609	-3.74028	1.20734	8.96497e-05	0.00103895
Asns	9462.41	-0.83141	0.228893	8.9959e-05	0.00104185
Sucnr1	14.2745	-7.27092	3.18186	9.10517e-05	0.00105382
1700017B05Rik	589.165	1.11409	0.3169	9.12194e-05	0.00105507
Cltrn	361.015	-1.30569	0.383144	9.20302e-05	0.00106375
Procr	1269.44	1.10213	0.318043	9.21358e-05	0.00106428
Nr6a1	123.457	1.82119	0.552671	9.23004e-05	0.00106549
Eppk1	307.638	1.44477	0.434914	9.27718e-05	0.00107023
Hmcn1	105.345	-1.88706	0.579934	9.33735e-05	0.00107647
Prnp	1105.98	-0.996033	0.27817	9.36847e-05	0.00107936
Ccdc122	353.366	1.34224	0.395137	9.41209e-05	0.00108368
Gm11730	24.2425	-4.38573	1.53411	9.44232e-05	0.00108645
Cbs	5311.44	-0.947304	0.264968	9.47313e-05	0.00108929
Ifitm2	19369.8	-0.840046	0.230411	9.49156e-05	0.0010907
Gm16263	23.1007	-4.13326	1.34555	9.50879e-05	0.0010916
Tcta	648.91	-1.1531	0.333015	9.51177e-05	0.0010916
Lrba	270.483	1.36946	0.400962	9.56932e-05	0.0010975
P3h3	532.579	-1.14675	0.329147	9.60918e-05	0.00110073
Alkal2	22.4932	-4.65191	1.76157	9.6099e-05	0.00110073
Gas5	40913.6	0.892474	0.247778	9.75028e-05	0.00111608
Apoo	1111.78	-0.979467	0.274676	9.76127e-05	0.00111662
Qpctl	376.2	-1.28584	0.378191	9.77737e-05	0.00111774
Bmper	321.277	-1.27846	0.372525	9.86882e-05	0.00112746
Fam47e	73.9524	-2.18999	0.694337	9.89236e-05	0.00112943
Srpr	4260.64	-0.894068	0.248324	9.94291e-05	0.00113447
ENSMUSG00002075486	564.426	1.16254	0.334941	9.97585e-05	0.00113749
Smim6	1054.92	-1.07843	0.310013	0.000100636	0.00114676
Macroh2a1	2007.89	0.904935	0.250675	0.000100709	0.00114685
Alpk1	72.3194	2.4812	0.833824	0.000100862	0.00114785
Cgrrf1	1195.09	-0.957614	0.267636	0.000100985	0.00114852
Cblc	813.953	1.14268	0.331716	0.000101167	0.00114985
Adss	1901.62	0.909593	0.252326	0.000101732	0.00115553
Plau	139.131	-1.66864	0.506486	0.000102217	0.00116029
Myadml2	126.705	-1.99117	0.655043	0.000102597	0.00116379
Gm34552	32.3208	4.11971	1.28267	0.000102656	0.00116379
Tril	242.16	-1.43247	0.429178	0.000103518	0.00117281
Fxr1	1222.98	0.957152	0.267846	0.000104988	0.0011887
Med12	41.9806	3.21617	1.0366	0.000105272	0.00119116
Cdca4	440.282	1.17824	0.339877	0.00010559	0.00119399
Pdcd4	3832.53	-0.858943	0.237781	0.000105972	0.00119754
ENSMUSG00002075524	1224.76	3.13294	1.16372	0.000106143	0.00119871
Ifngr1	2705.68	-1.16077	0.349407	0.000106418	0.00120092
1810059H22Rik	319.727	-1.26765	0.370629	0.000106474	0.00120092
Ppp1r15a	5318.41	-0.866932	0.240913	0.000107087	0.00120707
Cab39	1076.29	1.01669	0.288227	0.000107877	0.00121486
Prpf4b	1326.5	0.985057	0.2775	0.000107916	0.00121486
Itga3	326.645	1.36248	0.408456	0.000108319	0.00121863
Arhgap8	407.23	1.29441	0.385473	0.000109007	0.00122559
Adamtsl4	126.529	-1.72987	0.532309	0.000109335	0.0012285
Sult1e1	25.2367	-4.32696	1.95271	0.000110044	0.00123568
Stmn3	104.691	-2.20845	0.823925	0.000110496	0.00123996
1500015A07Rik	375.906	1.25172	0.370346	0.000111144	0.00124645
Bspry	1298.58	0.949309	0.265942	0.00011122	0.0012465
Pard3	440.984	1.23179	0.361274	0.000112738	0.00126273
Gm4149	3002.6	-0.868095	0.241731	0.000112985	0.00126469
Hid1	1162.74	-1.15028	0.343419	0.00011358	0.00127055
Sult1c2	838.186	1.09095	0.315646	0.00011376	0.00127175
Fgd6	139.952	1.70107	0.52162	0.000114182	0.00127567
B230217J21Rik	13.6927	-7.22714	3.23284	0.000115386	0.00128831
Epcam	12421.3	0.9117	0.261924	0.000115837	0.00129253
Abca1	417.416	1.24084	0.366072	0.000115924	0.00129269
Fbln1	1574.75	-0.92051	0.259009	0.000116243	0.00129542
Psmd8	11927.6	0.829429	0.229994	0.000116893	0.00130185
Nkd1	118.28	-1.88383	0.610852	0.00011705	0.00130278
Dsp	529.594	1.15998	0.338704	0.000117474	0.00130668
Arl3	3601.53	-0.919102	0.263071	0.000117969	0.00131136
Gm8420	581.948	1.38171	0.437879	0.000118086	0.0013117
Rab11fip5	579.286	1.11603	0.321773	0.000118147	0.0013117
Ogfod2	1785.25	-0.947995	0.269491	0.000120083	0.00133235
Alcam	2334.26	0.88377	0.247521	0.000121315	0.00134517
Gm20501	86.4741	-2.02511	0.647843	0.000121581	0.00134728
Rasal1	39.1459	3.23596	1.05137	0.00012182	0.00134909
Kirrel2	121.41	1.87104	0.592283	0.000121903	0.00134916
Homer3	390.819	1.19587	0.349865	0.000123449	0.00136542
Ptgs1	189.24	-1.58445	0.497816	0.000123921	0.00136978
Rev3l	317.495	1.35615	0.410344	0.000124044	0.00137029
Nsd2	326.266	1.28515	0.380114	0.000124141	0.0013705
Mydgf	8905.67	-0.890773	0.252458	0.000125635	0.00138613
Ssr1	4042.85	-0.859174	0.241506	0.000125843	0.00138756
Rftn1	171.73	-1.57767	0.490087	0.000126068	0.00138918
Emc7	5696.9	-0.841965	0.235842	0.000126147	0.00138919
Gm8369	33.666	-3.54243	1.37611	0.000126282	0.0013898
Cct2	4834.62	0.84578	0.236491	0.00012636	0.0013898
Lancl3	70.7548	2.3013	0.750178	0.000130218	0.00143135
Akr1c12	751.181	1.0321	0.297123	0.000130646	0.00143516
Cd81	22332.5	-0.813287	0.227372	0.000130907	0.00143713
Eri3	1669.1	-0.945382	0.270348	0.000131475	0.00144248
Tubb6	3159.33	-0.85279	0.240414	0.000131746	0.00144456
Tmem59	15633.7	-0.827694	0.232202	0.000131963	0.00144564
Piga	192.243	1.52082	0.46653	0.000132008	0.00144564
Wdr1	1551.69	0.915659	0.259404	0.000133042	0.0014552
Camk2n1	1483.24	-0.955514	0.273931	0.000133045	0.0014552
Ucp2	2606.36	0.867194	0.244206	0.000133444	0.00145866
Septin7	3873.71	-0.849459	0.240119	0.000134092	0.00146484
Adhfe1	231.59	-1.39741	0.424962	0.000134356	0.00146682
Ripk4	389.744	1.45864	0.471318	0.000134792	0.00147067
Smim27	363.614	-1.26795	0.383254	0.000135258	0.00147484
Gm5870	112.787	-1.77568	0.55919	0.000136115	0.00148328
Hoxb6	60.8501	-2.46173	0.876623	0.000138597	0.0015094
Hadha	1705.43	0.910101	0.260441	0.000140991	0.00153452
Rassf2	91.2563	-1.93292	0.620163	0.000141872	0.00154316
Fam110c	398.32	1.18711	0.351486	0.000142235	0.00154616
B3galnt1	119.651	-1.761	0.560728	0.000143431	0.00155821
Arhgap6	138.429	-1.66454	0.526515	0.000144828	0.00157242
Wsb2	333.577	1.23726	0.368804	0.000145198	0.00157547
Lsp1	1178.13	-0.952802	0.273055	0.000146233	0.00158572
Rbp1	4529.88	0.937987	0.27293	0.000147287	0.00159593
Casq2	23.6981	-4.33816	1.48859	0.000147427	0.00159593
Gipc2	98.0566	1.92733	0.615159	0.000147444	0.00159593
Cd83	72.8146	-2.13324	0.698911	0.00014774	0.00159816
Pik3r1	697.115	-1.07766	0.317484	0.000148667	0.0016072
Dnajc5	1466.09	0.913054	0.260689	0.000149223	0.00161223
Hmga1b	110.966	1.92053	0.629644	0.000149742	0.00161685
Anxa4	1872.71	0.892032	0.25422	0.00015	0.00161864
Ndufaf8	3400.19	-0.84252	0.238909	0.000150103	0.00161877
Sltm	1747.54	0.892808	0.254448	0.000150814	0.00162545
Epop	93.0794	2.11409	0.721127	0.000151109	0.00162683
Dapk2	580.408	-1.17061	0.353799	0.000151126	0.00162683
Map7	416.331	1.16798	0.346726	0.000151253	0.00162721
Lrrc55	68.4711	-2.29912	0.810741	0.000151731	0.00163136
Id3	6633.73	-0.891271	0.256547	0.000152069	0.00163294
Usp3	900.309	0.979847	0.283438	0.000152144	0.00163294
Ebf3	131.245	-1.8007	0.600118	0.000152155	0.00163294
Larp4b	1120.69	0.952574	0.274315	0.000153635	0.00164783
Unc13b	245.705	1.35234	0.41117	0.000155444	0.00166623
Anxa5	19349.3	-0.877977	0.252881	0.000156452	0.00167602
Ywhag	1235.82	0.93294	0.268151	0.000156567	0.00167623
Xlr4b	36.4797	5.41521	1.96505	0.000158765	0.00169874
Kcnj15	188.901	4.54216	2.31102	0.000159202	0.00170239
Ccdc141	415.626	1.28543	0.397551	0.000160664	0.00171698
Mdh1	11763.1	-0.85453	0.241483	0.00016197	0.0017299
Rnf217	201.785	1.43981	0.443872	0.000162453	0.001734
BC031181	4989.41	-0.828771	0.235606	0.000163037	0.00173919
Phactr2	547.065	-1.21154	0.373302	0.000163494	0.00174302
Hs2st1	730.738	1.01104	0.295074	0.000163894	0.00174623
Tubb2b	471.667	1.14468	0.342127	0.000165028	0.00175726
Tmem248	2889.59	-0.906392	0.26298	0.000166595	0.00177288
Gm37452	57.6567	-2.31624	0.774818	0.000167559	0.00178207
Nr1h3	809.931	-1.12428	0.343278	0.000167722	0.00178272
Tmc4	1457.01	0.91812	0.264724	0.00016926	0.00179799
Stau2	386.237	1.18521	0.354015	0.000169616	0.00180069
Ddr1	713.309	1.03653	0.31139	0.000170066	0.00180439
Amph	31.5942	-3.30537	1.54874	0.000171276	0.00181614
Depp1	495.299	-1.31935	0.424086	0.000172303	0.00182594
Pigr	800.592	0.99881	0.292445	0.00017248	0.00182631
Mcrip2	2909.75	-1.02097	0.307729	0.000172544	0.00182631
Gm5239	624.834	-1.03131	0.304027	0.000173812	0.00183863
Kcna5	22.5606	-4.21869	1.53358	0.000176026	0.00186094
Cpsf2	532.457	1.07954	0.323398	0.000176366	0.00186342
Lrpap1	3165.62	-0.840674	0.242527	0.000180849	0.00190964
Ifit2	80.1492	-1.98898	0.654835	0.000181193	0.00191213
Vcan	648.737	-1.02698	0.305008	0.00018155	0.00191476
Rint1	715.021	-1.12094	0.342014	0.00018187	0.001917
Gbp5	26.929	-3.43413	1.20403	0.000182433	0.00192179
Slc16a11	225.191	1.38362	0.429327	0.000183376	0.00193057
Ccnb1	238.254	1.55754	0.519219	0.000184628	0.0019426
Soat1	507.352	1.14566	0.347791	0.000185027	0.00194564
Arhgap24	611.794	-1.03084	0.305652	0.000185502	0.00194948
Ndufs6	21430.8	-0.798409	0.231734	0.000185921	0.00195272
Ndufa11	12868.9	-0.791836	0.226485	0.000186347	0.00195604
Timm10b	2217.95	-0.87077	0.252566	0.000187425	0.00196619
Plcxd2	177.087	1.50171	0.472296	0.000188636	0.00197772
Slc1a5	1769	-0.932261	0.275155	0.000189317	0.00198368
Cbr3	435.652	-1.19666	0.368935	0.000189881	0.00198842
Slc38a1	323.021	1.21888	0.371213	0.000190104	0.00198958
Cdk17	555.46	1.06685	0.318112	0.000190407	0.00199157
Apbb1ip	246.645	-1.32772	0.414246	0.00019151	0.00200192
Fgf7	82.8442	-2.22603	0.890028	0.000191738	0.00200248
Gm17060	75.3829	2.12141	0.705783	0.00019179	0.00200248
Rtn1	216.873	-1.44214	0.463221	0.000196726	0.00205281
Marveld3	544.304	1.10059	0.332142	0.000196851	0.0020529
Rragd	527.467	1.12373	0.33904	0.000197159	0.00205491
H3f3a	6008	0.85607	0.246455	0.000197964	0.00206208
Lrrc75b	89.9167	-1.87435	0.617921	0.000198269	0.00206405
Hnf4a	287.965	1.3355	0.420897	0.000200494	0.00208598
Ier3ip1	3749.73	-0.821467	0.23758	0.000202284	0.00210337
Gm5735	343.109	-1.24958	0.390262	0.000202848	0.002108
Gm16897	96.3204	-1.96077	0.689747	0.000203578	0.00211435
H1f0	6307.26	-0.850995	0.248521	0.000204058	0.00211809
Plagl1	342.913	1.28884	0.408596	0.000204661	0.0021231
Nufip1	527.399	1.08123	0.325293	0.00020501	0.00212548
Wdr12	763.832	1.09122	0.329389	0.000206896	0.00214378
Glipr2	669.277	-1.00296	0.298777	0.00020717	0.00214536
Ptma	22762.3	0.781105	0.224671	0.000207477	0.00214728
Cyb5r1	522.159	1.17423	0.365642	0.000209111	0.00216293
Efna4	313.372	1.24442	0.386253	0.000211501	0.00218544
Mki67	167.751	1.58359	0.518495	0.000211534	0.00218544
Nat8f3	17.141	-5.12694	1.89907	0.000211801	0.00218693
Wfdc15b	1086.97	-0.926598	0.273947	0.000212316	0.00219097
Sec13	4900.45	-0.849901	0.248831	0.000212909	0.00219581
Arhgef15	41.2081	-2.6805	0.945648	0.000214308	0.00220895
Mrap	191.235	-1.40761	0.443139	0.00021458	0.00221046
Cenpx	6610.62	-0.820246	0.239192	0.000216446	0.00222839
Melk	83.6163	2.03494	0.687027	0.000216753	0.00223025
Cxcl1	6388.69	-0.855079	0.251966	0.000217593	0.00223759
Stx2	198.749	-1.3872	0.437668	0.000217878	0.00223923
Bcl7b	1625.47	-0.87146	0.255486	0.000218957	0.00224901
Aspn	1423.81	-0.947864	0.282962	0.000220465	0.00226319
Npy1r	18.9221	-5.80613	1.88589	0.000220831	0.00226563
Il15	129.564	-1.63924	0.53866	0.000221183	0.00226793
Lig1	602.025	1.04216	0.31379	0.000225339	0.00230921
Shmt1	248.922	1.30436	0.408172	0.000227636	0.00233139
Sv2c	52.1581	-2.41676	0.850883	0.000227929	0.00233305
Cldn3	17518.8	0.841467	0.247939	0.000228588	0.00233843
St6galnac4	898.625	-1.03774	0.317665	0.000229314	0.00234451
Cox7b	22225.8	-0.772601	0.224003	0.000230161	0.00235098
Cyp20a1	1058.54	-0.96366	0.290172	0.000230212	0.00235098
Hsp25-ps1	650.698	1.00801	0.302569	0.000230679	0.00235439
Cops9	8116.19	-0.78745	0.228773	0.000231155	0.00235789
Gjc1	211.662	-1.45533	0.479626	0.000235686	0.00240272
Nr1d2	524.618	1.17102	0.367984	0.000236865	0.00241335
Angpt1	228.496	-1.38185	0.447393	0.000240951	0.00245357
Padi4	76.78	2.05577	0.697746	0.000241275	0.00245546
Ptp4a2	4347.29	0.843357	0.24864	0.000242709	0.00246863
Phldb2	764.584	0.973986	0.292049	0.00024338	0.00247404
Slc6a13	53.3559	-2.36055	0.830447	0.000243969	0.0024786
Usp24	243.62	1.30336	0.410814	0.00024502	0.00248785
Cdkn2b	241.136	1.32639	0.420779	0.00024634	0.00249811
Igdcc4	279.401	1.33181	0.431641	0.000246403	0.00249811
Thyn1	1409.7	0.908369	0.270594	0.000246454	0.00249811
Tmem40	43.9383	2.85117	1.05214	0.000249201	0.00252452
AI838599	74.0353	-2.05465	0.724048	0.000249785	0.00252759
Plet1	1302.78	0.999057	0.305697	0.00024979	0.00252759
Cpb1	3.6195e+06	-2.8338	1.07734	0.000250877	0.00253714
Tst	2811.65	-0.871579	0.259761	0.000251617	0.00254317
Entpd3	96.0472	1.84932	0.620709	0.000252598	0.00255163
Cmc2	1372.74	-0.879274	0.261613	0.00025503	0.00257362
Gata4	404.203	1.12729	0.345314	0.000255066	0.00257362
Gpr108	2004.37	-0.904429	0.271837	0.000256006	0.00258164
Smc2	414.365	1.11854	0.344995	0.000257979	0.00260005
Itgav	929.112	0.933784	0.280098	0.000258274	0.00260154
Rfng	491.085	-1.14144	0.35888	0.000260552	0.00262251
Cgn	517.088	1.18164	0.376279	0.000260652	0.00262251
Gm13192	2581.61	-0.987462	0.306011	0.000260898	0.0026235
Eps8	600.432	-1.01286	0.30865	0.000261228	0.00262533
Igf2bp3	173.932	-1.44652	0.471094	0.000263268	0.00264433
1110019D14Rik	383.982	-1.13592	0.35371	0.000264735	0.00265755
Slc35a2	648.919	-1.03124	0.316255	0.000265593	0.00266466
Kbtbd3	394.5	-1.13242	0.352914	0.000266262	0.00266986
Mgp	47284.6	0.855448	0.256108	0.000266463	0.00267037
Astn2	29.8464	-3.06528	1.12042	0.000266622	0.00267045
Sil1	2648.25	-0.813584	0.242816	0.00026858	0.00268853
Stk17b	428.562	1.11792	0.34707	0.000269339	0.00269461
Ptprd	225.952	1.40907	0.462596	0.000272779	0.00272748
Zcchc18	51.3044	-2.44979	0.94267	0.000272974	0.00272789
Tmed10	5140.62	-0.800707	0.235788	0.000274277	0.00273936
Gm20568	1408.04	-1.02055	0.319676	0.00027552	0.00275023
Cd59a	1348.07	-1.10177	0.354817	0.000275868	0.00275215
Gm14172	45.1754	-2.50533	0.923176	0.000277026	0.00276215
Adamtsl2	135.68	-1.63861	0.560993	0.000277726	0.00276757
Mill2	134.486	-1.57484	0.524751	0.00027818	0.00277054
Ipo5	852.869	0.957046	0.288511	0.000278704	0.00277419
Cdkn2a	77.7035	-2.0723	0.769861	0.000279761	0.00278315
Ccdc81	22.1641	-4.17721	1.54741	0.000282866	0.0028117
Pdgfd	324.805	-1.32493	0.441396	0.000282971	0.0028117
Cdkn1a	11275.4	0.78818	0.233082	0.000283108	0.0028117
Lmo7	457.985	1.08663	0.336483	0.000284352	0.00282236
S1pr3	197.762	-1.45329	0.489056	0.000284499	0.00282236
Hook1	384.936	1.13496	0.355302	0.000288539	0.00286083
Desi1	2088.55	0.83769	0.249845	0.0002887	0.00286083
Syce2	586.366	1.01852	0.31091	0.000289357	0.00286573
Gm20275	306.616	1.20812	0.380697	0.000289684	0.0028661
Pgap1	157.711	1.5653	0.525288	0.000289752	0.0028661
Lrrtm2	125.917	1.63797	0.547511	0.00028988	0.0028661
Lrrc28	380.288	1.18484	0.377423	0.000293255	0.00289786
Ccdc58	1907.43	0.850511	0.254333	0.000293732	0.00289981
Wnt4	587.095	-1.0115	0.311271	0.00029378	0.00289981
Coro2b	209.256	-1.36201	0.444298	0.000294463	0.00290493
Usp47	617.377	1.00294	0.306141	0.000295967	0.00291815
Slc39a13	534.734	-1.02265	0.315276	0.000298073	0.00293639
Phf14	914.749	0.956179	0.29201	0.000298149	0.00293639
Kctd5	489.241	1.07913	0.336261	0.000299081	0.00294392
Map1a	105.845	-1.7633	0.617266	0.000299284	0.00294429
Lmnb1	358.956	1.30005	0.431246	0.000300057	0.00294905
Rab1a	5968.21	-0.790533	0.234226	0.000300101	0.00294905
Atp6v0d1	3270.87	-0.846781	0.255235	0.00030258	0.00297177
Plxnb1	297.826	1.25401	0.404678	0.000305779	0.00300152
Loxl2	505.766	-1.13831	0.364773	0.000306398	0.00300593
Myrf	371.82	1.19444	0.383898	0.000310459	0.00304408
Cryz	592.826	1.00409	0.309245	0.000311398	0.00305159
Gm44187	901.655	-0.98657	0.30466	0.000313088	0.00306646
Pals1	443.094	1.07877	0.335729	0.000314124	0.0030749
Arhgap12	387.635	1.11673	0.349439	0.000315685	0.00308848
6430548M08Rik	166.334	-1.46371	0.489977	0.000316086	0.00309069
Rnf19a	278.461	1.22241	0.391189	0.000316727	0.00309373
Myo1e	327.404	1.16625	0.369101	0.000316746	0.00309373
Aen	189.197	1.44504	0.480681	0.000317211	0.00309657
Abcc3	1922.01	0.920455	0.285154	0.000318813	0.00311049
Krt17	2528.09	-0.913581	0.281718	0.000321056	0.00313065
Prkcd	475.074	1.09936	0.346856	0.000322889	0.00314679
C4b	1316.47	-0.991581	0.312381	0.000325888	0.00317427
Zhx3	330.089	-1.14424	0.362803	0.000326379	0.00317731
Pycard	1898.05	0.841698	0.251663	0.000326812	0.00317977
Nr2f6	312.728	1.24777	0.406667	0.000327552	0.00318523
Scg5	463.018	-1.20074	0.39596	0.000327894	0.0031868
Nav2	662.176	-1.01176	0.316386	0.00032884	0.00319407
Ggnbp1	242.702	-1.28836	0.42042	0.000329253	0.00319407
Pcsk1n	1221.43	-1.10219	0.357812	0.000329364	0.00319407
Utp14b-ps1	33.7974	-2.83175	1.0532	0.000329364	0.00319407
Rps12-ps4	2974.47	0.891666	0.273209	0.000329555	0.00319417
Ptprf	1371.74	0.881202	0.267084	0.000329964	0.0031961
Tcf7l2	3278.99	-0.861285	0.262878	0.000330114	0.0031961
Ociad2	1969.15	-0.84039	0.253872	0.000330953	0.00320186
Tmem184a	2009.97	-0.873454	0.266772	0.000331071	0.00320186
Pcsk5	208.668	-1.35131	0.446772	0.000331947	0.00320858
Fryl	353.724	1.14305	0.363189	0.000332458	0.00321177
Ebp	2106.46	-0.819303	0.247737	0.000334086	0.00322573
Filip1l	1377.3	0.907684	0.278213	0.000335141	0.00323415
Stc2	1210.5	-1.05366	0.341404	0.00033606	0.00324126
Cdt1	195.998	1.40962	0.470129	0.000337566	0.00325401
1110017D15Rik	67.9044	-2.02244	0.723408	0.000338133	0.00325771
Bmp1	1323.23	-0.86383	0.2624	0.000339121	0.00326544
Dlg1	490.159	1.06724	0.336269	0.000342595	0.0032971
Gstp-ps	5379.23	-0.804955	0.243725	0.000342982	0.00329903
Adamts14	37.7445	-2.63815	0.986554	0.000343855	0.00330564
Krtcap2	41988.8	-0.746792	0.222934	0.000345573	0.00332036
Gm33586	43.4201	-2.49564	0.931925	0.000346537	0.00332781
Bzw2	1228.46	0.87323	0.266378	0.000350428	0.00336335
Mrc2	746.031	-1.1795	0.397385	0.00035078	0.00336491
Nol8	332.243	1.15314	0.368449	0.000352385	0.00337847
Fbxo32	315.75	1.17832	0.378765	0.000353148	0.00338396
Smim10l1	2807.06	-0.847088	0.258987	0.000356701	0.00341615
Inafm1	460.378	-1.04306	0.328124	0.000356899	0.0034162
Cnot1	533	1.01966	0.317873	0.000357285	0.00341804
Gm16364	131.967	-1.52503	0.517398	0.000360589	0.003447
Enah	561.437	1.02759	0.322921	0.000360701	0.003447
Podxl2	164.215	-1.43593	0.48336	0.00036306	0.00346767
Rcsd1	150.416	-1.47062	0.496188	0.000363468	0.0034697
Zfp979	73.6401	-1.93949	0.69207	0.00036484	0.00348092
Ppm1j	70.8708	2.09005	0.76514	0.000368367	0.00351268
Rrbp1	17954.2	-0.786106	0.238908	0.000372669	0.00355179
Izumo4	477.615	-1.03128	0.32526	0.000374338	0.00356578
Myo16	120.92	1.92017	0.792937	0.000374835	0.00356859
Iglc2	90.1635	-2.19915	1.57044	0.00037646	0.00358129
Gpr4	35.2598	-2.81171	1.17039	0.000376574	0.00358129
Trmt1	1361.65	0.906768	0.281209	0.000377598	0.0035891
E230020A03Rik	39.7799	-2.59663	1.06428	0.000389053	0.003696
Gpm6a	58.256	-2.10859	0.768004	0.000389485	0.00369812
Ctsf	978.86	-0.89253	0.27601	0.000391281	0.00371319
Supt6	595.165	1.03364	0.32925	0.000391853	0.00371662
Cdh13	48.1335	-2.38848	0.937554	0.000394071	0.00373566
Mri1	1395	0.879227	0.274556	0.000396247	0.00375427
Cdhr2	54.8479	-2.55872	1.28616	0.000396494	0.0037546
Dlgap5	55.7293	2.39687	0.919401	0.000396854	0.00375601
Rhob	6190.22	-0.760658	0.231367	0.000398484	0.00376942
Dbf4	201.639	1.33457	0.444402	0.000402253	0.00380304
Poglut3	298.247	-1.1606	0.3769	0.000402656	0.00380482
Pabpn1	297.849	1.17429	0.380991	0.000403261	0.00380851
Krt10	802.365	-0.922406	0.288022	0.000403616	0.00380983
Ctnna1	2595.56	0.831542	0.254843	0.000403891	0.00381027
Gm20442	27.299	5.12906	1.69829	0.000404093	0.00381027
Fads1	587.036	-1.00218	0.317508	0.00040519	0.00381858
Dbi	36357.6	-0.737221	0.222883	0.000408032	0.00384331
Pon3	820.199	-0.915737	0.285633	0.000408529	0.00384595
Vamp4	1187.75	-0.863012	0.266556	0.000409487	0.00385097
Rab2a	10330.4	-0.74767	0.226555	0.000409498	0.00385097
Cym	29.258	3.93907	1.55596	0.000411388	0.0038667
Caprin1	1278.06	0.864236	0.266397	0.000412652	0.00387652
Prr5	521.258	-1.0214	0.325523	0.000413794	0.00388519
Fgf1	75.9188	-1.8929	0.685577	0.000415633	0.00390039
Smad6	234.778	-1.27763	0.427443	0.000416334	0.0039049
Spock3	42.9477	-2.45635	0.962004	0.000416578	0.00390512
Rap1gapos	565.522	-1.04985	0.340495	0.000417326	0.00391006
Dap	31473.7	-0.743492	0.224997	0.000417914	0.0039135
Mgl2	34.2723	-2.78788	1.1783	0.000419971	0.00393068
Ivd	826.894	-0.915576	0.284682	0.000423322	0.00395995
Trarg1	36.1294	-2.70258	1.0473	0.000424464	0.00396854
Rnase4	13593	-0.753259	0.229299	0.000424733	0.00396895
Kif26b	51.6295	2.34346	0.8682	0.000427772	0.00399524
Gtf2f2	822.743	0.922161	0.288653	0.000430053	0.00401443
Coq8a	522.772	-1.00411	0.32006	0.00043399	0.00404905
Kctd3	445.013	1.04686	0.333807	0.000436252	0.00406801
Jun	26538.5	-0.831593	0.259816	0.000436534	0.0040685
Gstt3	1076.94	-0.904431	0.284312	0.00043832	0.00408299
Rrm1	342.648	1.12987	0.366647	0.000440415	0.00410036
R3hdml	33.3752	3.33975	1.54641	0.00044175	0.00411062
Ccl17	72.0475	-2.06834	0.839371	0.000443922	0.00412866
Cdo1	655.462	-0.991492	0.317786	0.000445819	0.0041423
Pla2g1b	667867	-0.514334	1.01114	0.000445856	0.0041423
Cyyr1	58.7675	-2.11702	0.784976	0.000447524	0.00415364
Stmnd1	16.9653	-4.47805	2.01895	0.000447877	0.00415364
Apbb1	151.924	-1.51217	0.538527	0.000448002	0.00415364
Eif4b	2932.99	0.785868	0.242565	0.000448015	0.00415364
Epdr1	174.911	-1.42966	0.498213	0.000449822	0.00416683
Aoc3	293.855	-1.18264	0.393542	0.000449909	0.00416683
Pold2	1032.25	-0.96089	0.305179	0.000450883	0.00417367
Chodl	37.104	-2.57497	1.0014	0.000451627	0.00417838
Dnaaf5	51.7493	2.32296	0.866252	0.000452368	0.00418305
Polr3c	771.442	0.929898	0.292847	0.000452703	0.00418396
Tyrobp	213.713	-1.57143	0.621125	0.000454083	0.00419452
Qk	1057.63	-0.887939	0.278778	0.000455331	0.00420386
Dnajc25	1475.52	-0.832362	0.258241	0.000456376	0.00421131
Mxra7	1780.46	-0.871066	0.273951	0.000457657	0.00422093
Rgl3	196.234	1.32564	0.446499	0.000458519	0.00422668
Ltk	144.701	1.57153	0.559621	0.000458782	0.00422691
Ttc9c	375.923	1.09235	0.354593	0.000460607	0.00424151
Trerf1	122.707	-1.64238	0.60718	0.000463956	0.00426885
Sirt6	303.67	1.22849	0.41548	0.000464058	0.00426885
Tyms	1182.06	0.927984	0.293817	0.000464947	0.00427481
Fam20c	877.558	-0.927192	0.294393	0.000466128	0.00428344
C230071H17Rik	149.396	-1.47419	0.518278	0.00047009	0.00431761
Pim3	3222.85	-0.96533	0.316709	0.000471612	0.00432935
Fam122a	735.314	-0.924171	0.291539	0.000471946	0.00433017
St3gal6	377.89	-1.07801	0.350768	0.000472731	0.00433512
Macrod2	440.855	-1.0518	0.341907	0.000473566	0.00434053
Slc25a24	411.488	1.07423	0.349474	0.000474217	0.00434213
B230307C23Rik	402.067	1.12524	0.372787	0.00047423	0.00434213
Srsf9	1439.05	0.952447	0.307226	0.000475763	0.00435391
Hspd1	3305.64	0.790379	0.244235	0.000476444	0.00435401
Ubb	30029.6	-0.758344	0.233809	0.000476577	0.00435401
Eif4g3	1040.1	-0.885861	0.279145	0.000476758	0.00435401
Ccdc127	1032.45	-0.949549	0.305422	0.000476758	0.00435401
Robo4	67.8803	-2.16121	0.963846	0.000477803	0.00436131
Bcl2a1b	61.7161	-2.17296	0.872338	0.00047818	0.0043625
Nrxn1	57.137	-2.14497	0.838786	0.000481333	0.004389
Cd3g	33.8188	-2.90395	1.29802	0.000482896	0.00440099
Itpripl2	539.676	-0.981853	0.313833	0.000484218	0.00441076
Epb41l2	845.275	-0.929482	0.296487	0.000485781	0.00442273
4930455G09Rik	60.8872	2.23824	0.891578	0.000486707	0.00442888
Chrdl2	143.747	-1.44123	0.4996	0.000487929	0.00443772
Cd53	53.2986	-2.45766	1.12851	0.000490021	0.00445446
Gm15459	3329.4	0.896182	0.286768	0.000490999	0.00446106
Il2ra	18.1698	-3.99773	1.58714	0.000493309	0.00447975
Dsg2	882.914	0.899199	0.286718	0.000493972	0.00448347
1700023B13Rik	39.7363	2.69024	1.04834	0.000495506	0.0044951
Copz1	4492.09	-0.786174	0.246788	0.000495798	0.00449543
Adgrg1	815.534	0.986939	0.319893	0.000496575	0.00449859
Rbm38	53.4736	2.28322	0.87017	0.000496653	0.00449859
Dusp14	219.671	1.31614	0.45137	0.000497283	0.00450199
Tmem119	476.189	-1.05772	0.34755	0.000497546	0.00450207
Pet100	1748.11	-0.843646	0.265343	0.000500676	0.00452807
Tmem86a	207.968	1.37251	0.480905	0.000501222	0.0045307
Ccl5	120.911	-1.67954	0.641224	0.000501634	0.00453211
Sesn3	381.079	1.08832	0.356583	0.000502538	0.00453796
Slc24a3	54.7538	-2.19153	0.876681	0.000503449	0.00454387
Sptssa	5944.07	-0.768426	0.237481	0.000504778	0.00455354
Gm20186	123.474	1.69058	0.63453	0.000507046	0.00457168
Npepps	937.827	0.894353	0.28344	0.000510006	0.00459391
Jaml	51.7823	2.45354	0.934838	0.00051003	0.00459391
Mpc2	10668.2	-0.751299	0.232013	0.000510414	0.00459476
Lfng	190.953	-1.32279	0.454726	0.000510644	0.00459476
Ficd	141.698	-1.485	0.527856	0.0005123	0.00460732
Slc19a2	244.457	1.29938	0.45014	0.000514869	0.00462807
Slc22a4	65.6392	-1.9656	0.741039	0.000515546	0.0046318
Scyl2	264.259	1.18978	0.397484	0.000517871	0.00465033
Ccdc167	46.7695	-2.34738	0.90544	0.000519957	0.0046667
Gm12249	73.7615	-1.85346	0.684431	0.000520409	0.00466739
Tns3	509.98	0.994847	0.322175	0.000520561	0.00466739
Pear1	210.442	-1.26656	0.429954	0.000521912	0.00467713
Crabp1	19.1316	-3.73593	1.73035	0.000524507	0.00469801
Tjp3	461.297	1.02599	0.332862	0.000528515	0.00473152
Gtf3c1	241.204	1.23695	0.4185	0.000531839	0.00475887
Mgat2	1727.3	-0.854668	0.271629	0.000535901	0.00479279
Pros1	638.778	-0.977395	0.318209	0.000539645	0.00482384
Arhgef25	395.495	-1.05819	0.348511	0.000541614	0.004839
Cdv3	2832.83	0.790021	0.245505	0.000543278	0.00485142
Dkk2	83.4294	-2.00965	0.938004	0.000545403	0.00486794
Uaca	276.298	-1.1516	0.385232	0.000546005	0.00487086
Pde3a	109.144	-1.60523	0.582338	0.000549314	0.00489791
Foxp4	632	0.953907	0.308375	0.000550897	0.00490845
Cdk2ap2	6766.86	-0.927585	0.300684	0.000551051	0.00490845
Kdm5a	904.837	0.897846	0.28712	0.000553152	0.0049247
Itprip	118.215	1.61593	0.590432	0.000554505	0.00493426
Odc1	1296.87	-0.832982	0.263619	0.000556814	0.00495232
Hhex	1312.14	-0.827207	0.264031	0.000558634	0.00496601
Slc22a1	133.327	1.49664	0.529379	0.00056164	0.00499023
Hps3	278.07	-1.15222	0.385987	0.000568175	0.00504576
Cutal	146.59	1.44214	0.506661	0.000571319	0.00507114
Ogfod3	871.608	-0.886586	0.283908	0.000573948	0.00509192
Cpxm2	64.7665	-2.05191	0.846761	0.000574269	0.00509222
Pnisr	1515.92	0.817642	0.258438	0.000575941	0.00510448
Gins1	130.946	1.50191	0.533642	0.00057652	0.00510571
[truncated: 15,709 more rows]

## Sheet: Burdziak_NormalvsPanc_TFs
Gene	baseMean	log2FoldChange	lfcSE	pvalue	padj	log(padj)
Ahr	684.14	3.54592	0.35173	1.48334e-25	2.6803e-23	22.5718
Cebpd	15019.8	-2.1199	0.228179	1.4449e-21	1.74057e-19	18.7593
Sox4	5825.09	2.21648	0.247043	2.47536e-20	2.84634e-18	17.5457
Ebf1	3810.94	-2.34726	0.270838	1.60407e-19	1.70089e-17	16.7693
Tcf21	640.355	-2.80923	0.342992	8.741e-18	7.81746e-16	15.1069
Irf1	1663.18	-2.04892	0.258034	1.95797e-16	1.54096e-14	13.8122
Scx	303.608	3.13285	0.420755	6.8978e-15	4.51564e-13	12.3453
Klf5	2074.45	2.32343	0.320562	1.1744e-14	7.45387e-13	12.1276
Osr1	218.201	-3.04364	0.449252	5.61924e-13	2.96147e-11	10.5285
Ar	944.109	-2.4569	0.387655	3.12859e-12	1.48131e-10	9.82935
Klf2	10851.1	-1.51082	0.234059	1.48441e-11	6.45847e-10	9.18987
Mecom	296.14	2.66815	0.423567	1.5223e-11	6.59092e-10	9.18105
Tgif1	5132.38	1.69193	0.265702	1.76121e-11	7.51507e-10	9.12407
Bcl11a	378.923	2.27888	0.361135	2.44254e-11	1.02738e-09	8.98827
Osr2	881.053	-1.81889	0.288219	3.22546e-11	1.33762e-09	8.87367
Irf8	279.514	-2.32162	0.38997	2.0742e-10	7.60454e-09	8.11893
Fos	37873	-1.58293	0.266703	2.59146e-10	9.28939e-09	8.03201
Hmgb3	722.517	1.75462	0.30713	1.25007e-09	4.06168e-08	7.39129
Sp100	296.861	-2.09878	0.379861	2.82603e-09	8.71835e-08	7.05957
Creb3l1	1151	-1.60917	0.29065	3.34663e-09	1.02e-07	6.9914
Dnajc2	1566.04	1.46603	0.263394	3.61703e-09	1.09488e-07	6.96063
Snai1	328.284	-2.0261	0.377733	6.80424e-09	1.96878e-07	6.7058
Tsc22d3	2618.12	-1.52408	0.288804	1.3083e-08	3.63696e-07	6.43926
Tcf15	114.923	-3.11843	0.622428	1.509e-08	4.14928e-07	6.38203
Prdm8	52.7061	-4.40509	0.910185	3.7648e-08	9.73782e-07	6.01154
Hoxb5	142.818	-2.49787	0.505112	5.22256e-08	1.30623e-06	5.88398
Klf15	993.026	-1.9556	0.41835	6.22516e-08	1.53104e-06	5.81501
Foxq1	199.761	2.32788	0.475977	6.7818e-08	1.65873e-06	5.78022
Ets2	2136.28	1.23992	0.25217	1.76041e-07	4.00686e-06	5.3972
Zeb1	424.504	-1.66899	0.34982	1.98928e-07	4.48742e-06	5.348
Meox1	364.641	-1.68262	0.357168	2.83557e-07	6.20671e-06	5.20714
Zbtb16	313.652	-1.99144	0.443123	3.27821e-07	7.09663e-06	5.14895
Ebf2	185.973	-2.34585	0.534503	3.6668e-07	7.88964e-06	5.10294
Gsc	87.6204	-2.93475	0.710677	9.32335e-07	1.82833e-05	4.73795
Maf	346.736	-1.65939	0.375596	1.04112e-06	2.01958e-05	4.69474
Hlx	167.544	-2.01684	0.472371	1.65151e-06	3.06872e-05	4.51304
Tcf4	2030.09	-1.203	0.270744	1.68329e-06	3.1245e-05	4.50522
Junb	28950.2	-1.02349	0.227834	1.87284e-06	3.44744e-05	4.4625
Zfp36	8117.53	-1.13116	0.257346	2.10751e-06	3.83949e-05	4.41573
Runx1	447.021	1.45367	0.339374	2.51171e-06	4.51548e-05	4.3453
Hoxb4	190.879	-2.03356	0.501172	2.70136e-06	4.79315e-05	4.31938
Bach1	398.38	1.68354	0.409481	3.12611e-06	5.4325e-05	4.265
Nr0b2	1180.97	-1.18028	0.275341	3.45746e-06	5.96151e-05	4.22464
Nr4a2	640.82	1.31523	0.316715	6.22308e-06	0.000101472	3.99365
Tox	332.243	1.57111	0.39814	8.63184e-06	0.000135748	3.86727
Mef2c	340.888	-1.44413	0.364837	1.06203e-05	0.000163109	3.78752
Relb	1071.87	1.11796	0.275972	1.07471e-05	0.000164889	3.78281
Sox17	57.9517	-3.04905	0.852914	1.09096e-05	0.000166828	3.77773
Msc	226.349	-1.61401	0.422878	1.50564e-05	0.000219982	3.65761
Zeb2	711.221	-1.40396	0.378287	1.83278e-05	0.000261346	3.58278
Nfkb2	594.128	1.22545	0.32299	2.73574e-05	0.000370937	3.4307
Arntl	230.082	-1.54654	0.420395	2.78235e-05	0.000375532	3.42535
Nfe2l3	218.922	1.60854	0.439754	2.91989e-05	0.000392302	3.40638
Klf4	5554.23	-0.993423	0.265225	4.32687e-05	0.000553214	3.25711
Twist2	115.024	-1.90908	0.554362	4.86403e-05	0.00061212	3.21316
Tsc22d2	1511.87	1.03143	0.278787	5.26344e-05	0.000653612	3.18468
Arid5b	2623.88	0.920139	0.244749	5.47365e-05	0.00067734	3.16919
Zbtb20	5022.38	-0.922029	0.248231	5.87127e-05	0.000721502	3.14176
Snai2	68.3088	-2.30224	0.724606	8.72076e-05	0.0010133	2.99426
Nr6a1	123.457	1.82119	0.552671	9.23004e-05	0.00106549	2.97245
Hoxb6	60.8501	-2.46173	0.876623	0.000138597	0.0015094	2.8212
Id3	6633.73	-0.891271	0.256547	0.000152069	0.00163294	2.78703
Ebf3	131.245	-1.8007	0.600118	0.000152155	0.00163294	2.78703
Nr1h3	809.931	-1.12428	0.343278	0.000167722	0.00178272	2.74892
Hnf4a	287.965	1.3355	0.420897	0.000200494	0.00208598	2.68069
Plagl1	342.913	1.28884	0.408596	0.000204661	0.0021231	2.67303
Nr1d2	524.618	1.17102	0.367984	0.000236865	0.00241335	2.61738
Gata4	404.203	1.12729	0.345314	0.000255066	0.00257362	2.58946
Myrf	371.82	1.19444	0.383898	0.000310459	0.00304408	2.51654
Zhx3	330.089	-1.14424	0.362803	0.000326379	0.00317731	2.49794
Nr2f6	312.728	1.24777	0.406667	0.000327552	0.00318523	2.49686
Tcf7l2	3278.99	-0.861285	0.262878	0.000330114	0.0031961	2.49538
Smad6	234.778	-1.27763	0.427443	0.000416334	0.0039049	2.40839
Jun	26538.5	-0.831593	0.259816	0.000436534	0.0040685	2.39057
Trerf1	122.707	-1.64238	0.60718	0.000463956	0.00426885	2.36969
Foxp4	632	0.953907	0.308375	0.000550897	0.00490845	2.30906
Kdm5a	904.837	0.897846	0.28712	0.000553152	0.0049247	2.30762
Hhex	1312.14	-0.827207	0.264031	0.000558634	0.00496601	2.30399
Zfhx4	179.243	-1.35616	0.493471	0.000699236	0.00600197	2.22171
Hand2	68.394	-1.86517	0.744248	0.000766344	0.00645903	2.18983
Hmgb2	899.806	0.873037	0.289102	0.000818026	0.00680395	2.16724
Pbx1	1896.95	0.798275	0.262853	0.000897968	0.00733629	2.13452
Hic1	199.591	-1.26718	0.471223	0.00095178	0.00766445	2.11552
Gli3	133.397	-1.44964	0.567209	0.00100243	0.00798878	2.09752
Fli1	76.4007	-1.73597	0.714088	0.00106121	0.00837432	2.07705
Lbx2	13.3838	-4.95085	2.21654	0.00111676	0.00875415	2.05779
Plagl2	117.315	1.45172	0.560333	0.00115168	0.00899207	2.04614
Stat2	475.177	-1.02398	0.370274	0.00115276	0.00899652	2.04593
Ssrp1	2225.12	0.745937	0.248083	0.00116709	0.00909629	2.04114
Nr5a2	640.114	0.914118	0.318037	0.00117552	0.0091418	2.03897
Zbtb17	217.434	1.16078	0.427883	0.00125335	0.00967494	2.01435
Npas2	43.0726	-2.08922	0.923968	0.00130711	0.010007	1.9997
Hoxa5	294.344	-1.08109	0.398269	0.00130747	0.010007	1.9997
Ikzf2	246.955	1.12599	0.423866	0.00148543	0.0111081	1.95436
Isl1	131.704	-1.34672	0.541985	0.00150509	0.0112172	1.95011
Rora	1223.89	-0.788621	0.275743	0.0015681	0.0115844	1.93613
Klf9	5093.03	-0.683302	0.231522	0.00160851	0.0118435	1.92652
Fosl2	1278.07	0.769528	0.27028	0.00174107	0.0126408	1.89823
Irf6	672.972	0.859929	0.311509	0.00185511	0.0133321	1.8751
Etv1	145.527	-1.36408	0.598933	0.00185818	0.0133418	1.87479
Foxf1	46.6225	-1.93109	0.957869	0.00202074	0.0142847	1.84513
Bhlha15	1069.72	-0.85934	0.328216	0.00230718	0.0158909	1.79885
Sox5	190.863	-1.10612	0.445365	0.00247207	0.016842	1.77361
Tfap2a	20.9198	-1.68003	3.98687	0.00257714	0.0173918	1.75966
Srebf2	546.536	-0.824592	0.309947	0.00270497	0.0181163	1.74193
Etv6	387.643	0.905533	0.348424	0.00277312	0.0185167	1.73244
Rcor2	64.1377	1.64284	0.795873	0.00289709	0.019243	1.71573
Barx1	246.241	-1.2577	0.720906	0.00302673	0.0199766	1.69948
Twist1	51.3613	-1.66925	0.834909	0.00328762	0.0213484	1.67063
Irf7	554.365	-0.818011	0.320809	0.003638	0.0231233	1.63595
Gli2	43.0604	-1.74302	0.94514	0.00397391	0.0248131	1.60532
Mycl	18.3382	2.99092	2.23149	0.00407014	0.0252892	1.59707
Adnp	38.1922	1.89588	1.12944	0.00417146	0.025819	1.58806
Mlx	728.583	-0.72875	0.287688	0.00472554	0.0285597	1.54425
Mxd4	1956.77	-0.632686	0.24777	0.00546974	0.0322791	1.49108
Ddit3	2047.61	0.675387	0.271562	0.00578199	0.0336845	1.47257
Foxs1	185.449	-0.984654	0.439411	0.00581391	0.0337536	1.47168
Tcf7	121.826	1.21548	0.629034	0.00589348	0.034088	1.4674
Fosb	9174.71	-0.625218	0.249555	0.00598699	0.0345447	1.46162
Foxn3	1170.45	0.680333	0.277788	0.00669074	0.0376126	1.42467
Id4	82.8069	-1.24112	0.646501	0.00692279	0.0386715	1.41261
Tcf7l1	295.5	-0.881035	0.395535	0.00696652	0.0388301	1.41083
Stat5a	296.081	-0.829432	0.367009	0.00777608	0.0423298	1.37335
Prdm4	211.04	0.922447	0.427706	0.00816094	0.0438985	1.35755
Tef	263.815	0.85235	0.387109	0.00816962	0.0439318	1.35722
Smad4	511.479	0.738504	0.318636	0.00828301	0.0444068	1.35255
Tfap4	142.282	1.06321	0.552777	0.00875626	0.0463684	1.33378
Tbx3	35.2066	-1.53769	1.05734	0.0090541	0.047618	1.32223
Jarid2	328.274	0.799891	0.357766	0.00908412	0.0477618	1.32092
Mafb	509.038	-0.777386	0.363362	0.0102449	0.0523418	1.28115
Tshz3	120.931	-1.02342	0.534048	0.0105588	0.053556	1.27119
Grhl2	192.398	0.896701	0.433846	0.0107171	0.0541296	1.26656
Mef2d	232.539	0.844791	0.403188	0.0109978	0.0551541	1.25842
Ybx3	2967.48	0.556248	0.236132	0.0112261	0.0560926	1.25109
Nr2f2	687.996	-0.664765	0.296808	0.011538	0.0573112	1.24176
Prdm2	332.176	0.763262	0.356554	0.0123231	0.0604479	1.21862
Hmg20b	2377.38	0.562678	0.245479	0.0126868	0.0619061	1.20827
Creb5	1605.78	0.70173	0.332927	0.0127583	0.0621525	1.20654
Foxp2	156.481	0.947494	0.503112	0.0128484	0.0624197	1.20468
Csde1	3066.04	0.546316	0.239421	0.0134637	0.0645585	1.19005
Msx1	186.31	-0.884845	0.459805	0.013565	0.0648861	1.18785
Sox8	46.5625	-1.27574	0.906382	0.0136205	0.0650673	1.18664
Klf14	36.4239	-0.837142	1.16075	0.0159426	0.073538	1.13349
Zbtb43	171.333	0.916297	0.526552	0.0162712	0.0746065	1.12722
Pbx3	401.174	0.691959	0.331893	0.0163094	0.074743	1.12643
Arid2	392.959	0.694725	0.338353	0.0172989	0.0780458	1.10765
Gata3	12.1722	-0.529961	0.965765	0.017359	0.078297	1.10626
Smad1	780.213	0.605183	0.285434	0.0177465	0.07976	1.09821
Deaf1	684.537	-0.615258	0.293677	0.0181669	0.0812371	1.09025
Hnf1a	23.0803	1.28623	1.59686	0.0185617	0.0826367	1.08283
Hoxc4	41.7507	-1.07801	1.07957	0.0186537	0.0829743	1.08106
Klf16	267.507	0.770019	0.402572	0.018682	0.0830374	1.08073
Mta2	681.623	0.606951	0.289248	0.0189884	0.0840211	1.07561
Nr4a3	244.818	0.804364	0.437213	0.0189905	0.0840211	1.07561
Pax1	12.8591	-0.48214	0.8887	0.0205639	0.0890495	1.05037
Rere	702.18	0.594456	0.288069	0.0207531	0.0896329	1.04753
Pou3f1	86.9823	-0.968238	0.613497	0.021213	0.0912288	1.03987
Srf	262.677	0.731728	0.383631	0.0217002	0.0929754	1.03163
Hoxb7	91.7596	-0.939695	0.584459	0.0228079	0.0966918	1.01461
Esr1	70.5792	-0.997686	0.709044	0.0232618	0.09824	1.00771
Rnf138	1574.07	0.519566	0.249666	0.0233971	0.0985762	1.00623
Mta3	709.849	0.584809	0.28695	0.0236609	0.0992625	1.00321
Fosl1	19.4523	0.930981	1.50428	0.0242811	0.101241	0.994644
Nr2f1	75.2034	-0.964468	0.654786	0.0248006	0.102778	0.988101
Klf6	16396.1	0.463508	0.219947	0.0251269	0.103814	0.983744
Hoxa7	10.7417	-0.470787	0.879651	0.0252659	0.104291	0.981754
Thra	1325.64	-0.518583	0.254552	0.0255974	0.105365	0.977305
Nfix	947.639	-0.564289	0.284845	0.0258446	0.106109	0.974246
Tfeb	217.562	-0.733404	0.40717	0.0260404	0.106618	0.972169
Yy1	1297.98	0.530037	0.264598	0.0270744	0.109685	0.959853
Dmtf1	225.231	0.729057	0.408647	0.0274539	0.110867	0.955197
Pax6	37.5299	-1.01239	0.995991	0.0277983	0.111901	0.951166
Creb3l2	702.422	-0.576297	0.29783	0.0279762	0.112432	0.949109
Zbtb12	124.463	0.83302	0.508322	0.0282925	0.113323	0.94568
Zscan12	111.8	0.861872	0.54731	0.0284679	0.113734	0.944108
Sox7	53.6158	-0.997653	0.77469	0.0285125	0.113844	0.943689
Cdc5l	1065.92	0.522679	0.263398	0.0288899	0.115105	0.938907
Rxra	326.267	-0.650888	0.351156	0.0291416	0.115808	0.936262
Cebpa	429.065	0.615279	0.329006	0.0298307	0.117705	0.929206
Kdm5b	1098.59	0.524073	0.266534	0.0300374	0.118464	0.926414
Mta1	470.53	0.59743	0.316321	0.0305801	0.120016	0.920761
Zkscan1	208.039	0.721526	0.414298	0.0306343	0.120175	0.920184
Nfib	3368.8	-0.482329	0.24336	0.0310196	0.121177	0.91658
Setdb1	139.433	0.783822	0.479711	0.0322637	0.125126	0.902652
Atf2	410.707	0.606411	0.326015	0.0325343	0.125915	0.899923
Camta1	903.265	-0.522681	0.274053	0.0337827	0.129318	0.888341
Tfcp2l1	86.3705	0.869768	0.690974	0.0339437	0.12957	0.887495
Gli1	26.5412	-0.944298	1.13125	0.0340967	0.130014	0.886011
Mnt	146.439	0.780701	0.498704	0.0341107	0.130039	0.885925
Zbtb1	217.462	0.691388	0.401666	0.0345562	0.131398	0.881411
Nfatc1	237.926	0.674644	0.387024	0.0346584	0.131674	0.8805
Smarce1	751.308	0.531154	0.280177	0.0348184	0.132196	0.878781
Prrx1	513.526	-0.589242	0.325008	0.0348438	0.132236	0.87865
Hoxc5	19.9737	-0.719396	1.08181	0.0351038	0.132967	0.876257
Nfatc4	75.9709	-0.870068	0.623143	0.0357327	0.134715	0.870586
Pias3	175.755	-0.718287	0.437249	0.0358959	0.135186	0.869068
Hivep2	788.046	-0.523435	0.277564	0.0363464	0.136307	0.865482
Mafg	1110.77	0.508574	0.270601	0.0370252	0.138234	0.859386
Foxa1	19.1794	0.783068	1.18371	0.0375838	0.139906	0.854164
Nfic	1272.8	-0.500084	0.269879	0.038109	0.141298	0.849865
Klf8	20.1398	0.7021	1.06855	0.0384732	0.142141	0.847279
Gatad2b	671.725	0.523027	0.286486	0.0410257	0.148839	0.827284
Elf4	97.3765	0.79939	0.578706	0.0424033	0.152215	0.817542
Batf2	28.4695	-0.831229	1.00664	0.0431083	0.153842	0.812926
Klf13	4159.95	-0.433251	0.231683	0.0432434	0.154171	0.811996
Six5	130.315	-0.723033	0.479044	0.0449804	0.158195	0.800806
E2f3	86.0034	0.802343	0.587237	0.0452057	0.158672	0.799499
Pbrm1	1507.46	0.465825	0.25581	0.0462017	0.161242	0.792523
Zbtb10	339.143	0.593295	0.351616	0.0479352	0.165659	0.780785
Spi1	32.3373	-0.7869	0.938524	0.0489594	0.168214	0.774139
Sp140	95.4734	-0.746055	0.5641	0.0519806	0.175666	0.755313
Cers6	247.283	0.604611	0.380531	0.0520448	0.175779	0.755033
Max	1247.75	-0.474627	0.273643	0.0524825	0.176819	0.752471
Sox18	13.7415	-0.421461	0.797534	0.0533948	0.179007	0.74713
Egr1	12808.8	-0.446523	0.260168	0.0556341	0.184056	0.735049
Meis2	1620.23	0.440543	0.252494	0.0561649	0.185208	0.73234
Tbx1	16.356	-0.30843	0.702931	0.0562515	0.185384	0.731927
Esrra	517.139	0.509784	0.302895	0.0578536	0.189156	0.723179
Bhlhe41	186.735	0.628646	0.415364	0.0580552	0.189633	0.722085
Kdm5c	454.614	0.524544	0.315569	0.0580845	0.189666	0.72201
Cers4	532.487	-0.499584	0.30217	0.0595809	0.193447	0.713438
Gmeb1	201.994	0.634771	0.439234	0.0597405	0.193858	0.712516
Rfx7	199.424	0.618723	0.415308	0.0609147	0.196361	0.706944
Glis3	321.743	0.544291	0.343936	0.0631049	0.201417	0.695904
Tead1	517.522	0.507568	0.316533	0.0633019	0.2019	0.694863
Tsc22d1	8865.95	0.383778	0.220965	0.0633974	0.201987	0.694677
Rela	1724.15	0.443633	0.272786	0.0645898	0.204425	0.689467
Zfp36l1	6613.21	0.384455	0.223147	0.0650496	0.205154	0.687921
Sub1	11073.4	-0.376686	0.222144	0.0668799	0.209242	0.679351
Zfhx3	637.37	0.460537	0.286628	0.0676621	0.211092	0.675529
Cebpg	2052.31	0.417847	0.25048	0.0677377	0.211142	0.675425
Meox2	50.5802	-0.628111	0.768379	0.0682074	0.212158	0.67334
Nr4a1	3366.51	-0.40629	0.244336	0.0684651	0.21281	0.672008
Zfx	276.247	0.557751	0.370431	0.0688931	0.21384	0.669911
Arid1b	364.42	0.55671	0.382545	0.0714672	0.219179	0.659201
Rfx5	28.9897	0.652056	0.863223	0.0718355	0.21982	0.657932
Tshz1	354.525	-0.530539	0.35695	0.0723925	0.220895	0.655815
Gata2	14.6916	-0.472233	0.818902	0.0726332	0.221413	0.654796
Foxj1	99.0448	-0.660023	0.596548	0.0732996	0.222907	0.651876
Nfx1	565.288	0.467049	0.294698	0.0738195	0.224027	0.6497
Jund	19043.9	-0.364342	0.218597	0.074166	0.224694	0.648408
Nfe2l2	2129.24	0.392819	0.242231	0.0760003	0.228336	0.641425
Zfp64	402.691	0.510063	0.345519	0.0795391	0.235372	0.628246
Mybl2	20.7987	0.518078	0.821087	0.0807653	0.238048	0.623335
Prdm16	216.687	0.559463	0.402097	0.0816743	0.240167	0.619486
Egr3	122.775	0.624726	0.518639	0.0826528	0.24168	0.616759
Crebl2	147.571	-0.58736	0.440305	0.0838338	0.243925	0.612743
Sp110	34.207	-0.635001	0.786823	0.0839343	0.244101	0.61243
Gmeb2	143.164	0.589216	0.451635	0.0856802	0.247941	0.605651
Gzf1	221.045	0.557142	0.417514	0.0867449	0.250094	0.601896
Nfxl1	232.251	0.532524	0.379393	0.087191	0.251053	0.600234
Zbtb4	404.984	-0.468838	0.320359	0.0895722	0.255989	0.591778
Sox11	31.4341	-0.637365	0.785079	0.0900952	0.257116	0.589871
Hopx	12.6848	-0.384617	0.75267	0.0914824	0.259861	0.58526
Etv4	84.4838	0.629406	0.549971	0.0939778	0.264951	0.576834
Gata6	832.208	0.418167	0.270726	0.0947832	0.266458	0.574371
Foxj3	207.699	0.54848	0.43868	0.0968889	0.270221	0.56828
Tcf23	17.3879	-0.354471	0.714648	0.100022	0.27567	0.55961
Zbtb33	26.2762	0.454563	0.747164	0.101561	0.278118	0.555771
Camta2	137.705	-0.556944	0.450184	0.101911	0.278839	0.554646
Prdm1	18.3126	-0.491308	0.792171	0.102922	0.280502	0.552065
Rbak	28.1712	0.585824	0.784661	0.103052	0.280765	0.551657
Sox9	1642.08	0.366344	0.244372	0.103685	0.281948	0.549831
Ybx1	21567	0.33081	0.217785	0.105315	0.284894	0.545317
Hoxb3	12.3704	-0.402442	0.759991	0.105691	0.285431	0.544498
Elf1	1368.45	0.374599	0.253742	0.106415	0.286587	0.542743
Barx2	23.2025	0.512042	0.780228	0.10727	0.287984	0.540631
Hlf	89.8862	-0.527945	0.634402	0.107992	0.289438	0.538445
Smad2	476.619	0.440863	0.32157	0.111436	0.295653	0.529217
Smad7	528.566	0.429098	0.310829	0.112622	0.297613	0.526348
Tcf12	641.856	0.406554	0.287761	0.113747	0.299604	0.523453
Bcl11b	10.6107	-0.32168	0.713118	0.116138	0.303783	0.517437
Erg	28.9441	-0.523985	0.746523	0.116988	0.305263	0.515326
Mbd2	754.548	0.400751	0.294187	0.119102	0.309247	0.509695
Zbtb2	214.117	0.494684	0.388476	0.119216	0.309452	0.509407
Npas4	10.6318	-0.304647	0.700816	0.122283	0.315148	0.501485
Mybl1	23.8787	0.513319	0.760023	0.122723	0.315778	0.500619
Thrb	170.822	-0.506606	0.438076	0.124357	0.318638	0.496702
Grhl1	84.3905	0.560132	0.534687	0.124746	0.319146	0.496011
Ovol2	364.541	-0.423402	0.32644	0.12814	0.32476	0.488437
Tbx2	104.795	-0.533428	0.492702	0.128338	0.325169	0.487891
Tcf3	575.028	0.389907	0.292774	0.128901	0.326036	0.486735
Isl2	10.8967	-0.334252	0.716087	0.129606	0.327165	0.485234
Rfx6	13.8431	-0.118393	0.63087	0.130863	0.329352	0.48234
Mbd3	3101.74	0.321859	0.23024	0.132639	0.33243	0.4783
Cic	294.2	0.430208	0.343003	0.134917	0.336353	0.473205
Myt1l	15.9993	-0.301655	0.684199	0.13635	0.338733	0.470143
Atf6b	497.193	-0.412413	0.33224	0.136669	0.339287	0.469433
Zfp2	122.201	-0.509154	0.493015	0.137529	0.340943	0.467318
Neurod1	33.3633	-0.524734	0.694769	0.137991	0.341468	0.46665
Zbtb21	338.122	0.428829	0.342408	0.141127	0.346665	0.46009
Srebf1	396.508	-0.40832	0.317904	0.143114	0.349658	0.456356
Kat7	289.292	0.424372	0.345138	0.143484	0.350409	0.455424
Ncor2	437.253	0.396657	0.314462	0.144036	0.351271	0.454357
Stat4	51.6093	-0.532373	0.612981	0.144761	0.352507	0.452832
Arntl2	52.9919	0.506899	0.639195	0.145142	0.353046	0.452168
Rarg	272.074	-0.424952	0.349196	0.145266	0.353201	0.451978
Etv3	219.509	0.444995	0.37514	0.146818	0.355559	0.449088
Zscan26	355.43	-0.424946	0.357358	0.146901	0.355664	0.44896
Foxp1	1523.91	0.324832	0.245348	0.149607	0.360342	0.443285
Tulp3	141.443	-0.474884	0.437885	0.152302	0.363989	0.438911
Fiz1	555.685	0.364198	0.291988	0.153222	0.365421	0.437206
Elf3	1910.78	0.365998	0.298673	0.154961	0.368132	0.433997
Irx3	37.4474	-0.483918	0.664224	0.155739	0.369236	0.432696
Cbfb	693.713	0.354307	0.279673	0.15729	0.37125	0.430333
Six4	38.8789	0.503434	0.656752	0.1591	0.373637	0.42755
Spdef	306.043	-0.408195	0.350151	0.160701	0.375768	0.42508
Zzz3	368.808	0.392878	0.33535	0.16107	0.375909	0.424917
Nr1i2	11.423	0.233403	0.663025	0.162912	0.378589	0.421832
E2f2	32.2432	-0.466418	0.67125	0.166163	0.383176	0.416602
Hbp1	518.96	0.361136	0.294405	0.16633	0.383342	0.416414
Rel	224.043	0.417434	0.369088	0.16825	0.386208	0.413178
Hes6	1573.69	0.309008	0.247828	0.171054	0.390237	0.408671
Prdm15	80.3291	0.481552	0.520963	0.176836	0.399321	0.398678
Zfp57	39.2595	0.468662	0.645136	0.176938	0.399442	0.398547
Mxi1	538.029	-0.359505	0.310578	0.180906	0.404593	0.392982
Zscan2	104.083	0.457045	0.507427	0.182378	0.406539	0.390898
Heyl	201.085	-0.409836	0.378942	0.182637	0.406929	0.390481
Egr2	680.845	-0.329424	0.27658	0.183478	0.40822	0.389106
Mga	539.042	0.355924	0.309356	0.185633	0.411367	0.38577
Tfcp2	187.594	-0.41379	0.393388	0.1862	0.411948	0.385158
Zxdb	49.1953	0.441178	0.613391	0.188122	0.41461	0.38236
Klf11	493.914	0.348233	0.306878	0.189551	0.416976	0.379889
Hif1a	767.771	0.32519	0.2762	0.190027	0.417752	0.379081
Zfp62	218.975	0.392167	0.372303	0.197595	0.427805	0.368754
Patz1	133.946	0.426441	0.431975	0.198902	0.429927	0.366605
Mxd1	241.266	0.406185	0.447806	0.199194	0.430272	0.366257
Cebpb	7839.73	-0.295023	0.661616	0.199344	0.430433	0.366094
Klf3	1075.08	0.301716	0.258759	0.200917	0.432722	0.363791
Onecut1	74.2726	0.450326	0.528555	0.201661	0.433638	0.362872
Thap7	900.876	-0.313067	0.276131	0.202419	0.4346	0.36191
Mef2a	677.218	0.327422	0.29137	0.204762	0.438246	0.358282
Elk4	388.465	0.343373	0.313326	0.209456	0.444624	0.352007
Arid3b	40.0112	0.433094	0.61612	0.209789	0.445009	0.351631
Hey1	64.4438	-0.428415	0.549816	0.21307	0.448637	0.348105
Snapc4	111.897	0.421057	0.455516	0.213487	0.449109	0.347648
Irx1	21.826	-0.366572	0.66377	0.21466	0.450928	0.345892
Rest	596.611	0.315536	0.283639	0.215347	0.451812	0.345042
Kdm5d	109.825	0.419024	0.459122	0.215763	0.452272	0.344601
Arid1a	1074.82	0.297137	0.266965	0.218207	0.454963	0.342024
Zfpm1	327.87	0.347202	0.331141	0.219205	0.456326	0.340724
Zfp1	239.444	-0.362695	0.355297	0.219586	0.456656	0.340411
Pknox1	266.663	-0.364656	0.365259	0.220442	0.458007	0.339128
Arid4a	741.423	-0.31845	0.299422	0.220783	0.458339	0.338813
Sox15	16.7476	0.324009	0.670941	0.221005	0.458585	0.33858
Meis1	524.641	-0.323463	0.306334	0.223333	0.462169	0.335199
Foxm1	33.1626	0.368769	0.635844	0.225808	0.465008	0.33254
Zbtb6	62.7593	0.420264	0.547703	0.227533	0.466932	0.330746
Mbd1	807.976	-0.310371	0.295392	0.228372	0.467671	0.33006
Sox6	171.73	-0.384069	0.466748	0.228421	0.467671	0.33006
Hmg20a	261.065	0.35255	0.347818	0.228957	0.468325	0.329453
Prox1	261.058	-0.346823	0.34758	0.233272	0.472583	0.325522
Zfp37	84.5262	-0.40551	0.491491	0.234535	0.473911	0.324304
Carhsp1	2115.39	0.255917	0.236654	0.237307	0.477164	0.321333
Tead4	19.4361	0.33506	0.659301	0.238067	0.477829	0.320728
Arnt	375.458	-0.320036	0.313618	0.238585	0.478358	0.320247
Hivep1	248.779	0.35203	0.376451	0.240224	0.480339	0.318452
Atf6	576.925	0.301533	0.289717	0.241564	0.482132	0.316834
Bhlhe22	19.5886	-0.326545	0.650685	0.247527	0.490245	0.309587
Zfp91	320.893	0.327394	0.329216	0.247575	0.490245	0.309587
Hinfp	126.776	0.369498	0.506821	0.248492	0.491598	0.30839
Hmgb1	2253.73	0.249555	0.233369	0.252134	0.495773	0.304717
Nfya	162.578	0.363117	0.39939	0.252228	0.495777	0.304714
Ikzf4	157.346	-0.357344	0.399899	0.25703	0.501045	0.300123
E2f1	236.871	0.337931	0.359661	0.25731	0.501431	0.299789
Elf5	45.6314	0.366257	0.588369	0.257935	0.502321	0.299018
Zbtb24	273.171	-0.323785	0.339942	0.258206	0.502536	0.298833
Maz	785.606	0.278399	0.275099	0.260137	0.504657	0.297004
Vezf1	738.48	0.272686	0.271181	0.266118	0.511761	0.290932
Stat6	397.336	-0.297048	0.307729	0.267524	0.513363	0.289576
Foxo1	487.167	-0.28776	0.295193	0.268045	0.513696	0.289294
Nr2c2	152.803	0.352756	0.413992	0.269091	0.514864	0.288307
Eomes	10.8736	0.247988	0.654341	0.269387	0.515051	0.28815
Zbtb38	641.531	-0.269227	0.276886	0.270958	0.516483	0.286944
Lcor	327.173	0.309016	0.326463	0.271142	0.516756	0.286714
Tead2	2659.78	0.240733	0.236784	0.272712	0.518821	0.284982
Mysm1	462.477	0.286401	0.297337	0.274239	0.520551	0.283536
Nfyc	554.735	-0.276996	0.285094	0.274495	0.520815	0.283317
Pbx2	298.805	0.320331	0.354154	0.275388	0.521561	0.282695
Nfia	1681.2	-0.265957	0.275632	0.275433	0.521561	0.282695
Csdc2	71.6618	0.372597	0.512012	0.275649	0.521607	0.282656
Bnc2	107	-0.356901	0.456529	0.279018	0.524947	0.279885
Xbp1	11994.9	-0.227497	0.227888	0.285423	0.532253	0.273882
Jdp2	53.6971	-0.332039	0.567151	0.287015	0.533872	0.272563
E2f4	563.951	0.272715	0.288183	0.288177	0.535204	0.271481
Dnajc1	3043.48	-0.223595	0.229948	0.293926	0.541551	0.26636
Creb1	379.848	0.28823	0.318307	0.295211	0.542846	0.265324
Satb1	66.0769	-0.353371	0.509563	0.295793	0.543633	0.264694
Rreb1	197.788	0.316533	0.371497	0.296545	0.544429	0.264059
Zscan22	47.5718	-0.33934	0.557881	0.300853	0.549219	0.260254
Zbtb45	162.921	-0.325072	0.40875	0.300911	0.549219	0.260254
Eaf2	228.852	-0.314035	0.38756	0.302902	0.55149	0.258462
Zkscan8	71.0299	0.35041	0.504577	0.303362	0.551703	0.258295
Sox12	95.5145	0.341663	0.474324	0.306781	0.555128	0.255607
Pias1	406.922	-0.273834	0.308848	0.306994	0.555456	0.25535
Nr3c2	53.8187	0.291781	0.580894	0.308914	0.557696	0.253602
Nrf1	336.643	0.282709	0.320168	0.309139	0.557969	0.25339
Zfat	35.3123	0.310621	0.594121	0.310651	0.559331	0.252331
Pknox2	56.891	-0.332001	0.536824	0.312249	0.561008	0.251031
Rcor1	304.553	0.285491	0.333033	0.313047	0.561807	0.250413
Zfp30	200.641	-0.311405	0.409033	0.31323	0.561916	0.250329
Tada2a	204.908	-0.292888	0.364365	0.323533	0.572682	0.242086
Foxa2	458.512	0.265921	0.310093	0.324778	0.574142	0.240981
Ubp1	205.346	0.298484	0.371118	0.32579	0.575126	0.240237
Tox3	258.423	-0.282728	0.342146	0.325942	0.575337	0.240077
Atf5	6434.25	-0.203033	0.223173	0.328251	0.57778	0.238237
Hoxa2	32.4257	-0.30906	0.584727	0.32828	0.57778	0.238237
Hmbox1	246.7	0.285746	0.3473	0.329412	0.57875	0.237509
Nr1d1	147.22	0.311849	0.446116	0.330279	0.579433	0.236997
Vdr	18.3857	0.246251	0.623283	0.335815	0.584837	0.232966
Mlxip	290.247	0.272558	0.331481	0.337522	0.586597	0.23166
Myb	19.329	0.201628	0.619767	0.337611	0.586616	0.231646
Rara	360.945	0.272939	0.345489	0.343065	0.592317	0.227446
Pou2f3	11.6882	-0.215981	0.63213	0.343773	0.593142	0.226841
Nfil3	1873.89	0.20762	0.236466	0.344317	0.593456	0.226612
Zhx1	221.128	-0.27898	0.363307	0.34748	0.596411	0.224455
Pms1	20.2504	0.254392	0.615831	0.349762	0.598653	0.222825
Zbtb32	20.2477	0.262243	0.615648	0.350515	0.59947	0.222232
Ctcf	821.896	0.242958	0.298585	0.351385	0.600148	0.221742
Hes7	187.397	-0.280506	0.373528	0.352442	0.600967	0.221149
Bcl6	151.173	0.288636	0.411635	0.354822	0.603514	0.219313
Pias4	492.366	0.23335	0.303321	0.360161	0.608214	0.215943
Sp1	289.113	0.258317	0.340253	0.369705	0.617384	0.209445
Usf1	472.837	-0.156475	0.617351	0.37135	0.618672	0.20854
Erf	850.378	0.227592	0.29858	0.371776	0.618916	0.208368
Ubtf	1331.37	0.214244	0.265182	0.372916	0.620042	0.207579
Repin1	153.529	0.279748	0.396106	0.373236	0.620355	0.20736
Sox13	95.3329	-0.290068	0.45187	0.374655	0.621517	0.206547
Egr4	34.3818	-0.272386	0.572485	0.376713	0.622958	0.205541
Cers5	680.952	-0.220314	0.271871	0.3792	0.625745	0.203603
Hsf1	449.574	-0.23599	0.316233	0.380091	0.626282	0.20323
Nfat5	1027.9	0.214494	0.271392	0.380788	0.627045	0.202701
Zscan30	20.1589	-0.230192	0.605444	0.382117	0.628392	0.20177
Atoh8	105.011	-0.277994	0.444568	0.389135	0.634019	0.197897
Zxdc	180.942	0.262845	0.374679	0.389526	0.634508	0.197563
Nfatc3	106.043	0.273693	0.452762	0.40193	0.646388	0.189506
Prrx2	332.663	-0.22722	0.317196	0.404672	0.649101	0.187688
Zbtb41	164.812	0.257392	0.396009	0.410304	0.654801	0.183891
Stat5b	194.863	-0.247315	0.37554	0.411271	0.655575	0.183378
Cebpz	988.588	0.201393	0.272316	0.412054	0.656469	0.182786
Nr2c1	189.827	0.24694	0.370062	0.415157	0.659219	0.18097
Tulp4	595.822	-0.202463	0.27818	0.415509	0.659465	0.180809
Hnf4g	29.7964	-0.243743	0.569904	0.420647	0.664421	0.177557
Prdm9	37.7783	0.240526	0.560237	0.423537	0.666548	0.176169
Zpr1	1297.06	0.188269	0.260062	0.425217	0.667885	0.175298
Runx2	48.6527	0.243888	0.539165	0.429502	0.672172	0.17252
Irf9	675.936	0.194372	0.27381	0.432092	0.673756	0.171498
Hic2	74.0835	-0.247375	0.496579	0.43269	0.67418	0.171224
Terf2	341.502	0.219328	0.32451	0.43289	0.674311	0.17114
Zbtb7a	1228.08	0.181916	0.256469	0.43693	0.677769	0.168918
Atf4	12018	0.160364	0.216021	0.437285	0.677839	0.168873
Sim1	29.5498	-0.232611	0.565628	0.440276	0.679899	0.167556
Bach2	45.0518	-0.240094	0.53364	0.441879	0.681454	0.166563
Hmgxb3	83.4049	0.249901	0.458722	0.442677	0.681706	0.166403
Zbed3	306.918	0.216319	0.328937	0.444898	0.683551	0.165229
Elf2	726.752	0.186125	0.268579	0.445225	0.683846	0.165042
Tada2b	24.5158	0.152942	0.600506	0.446392	0.684628	0.164545
Klf12	27.0986	-0.223283	0.572128	0.446804	0.684818	0.164425
Zbtb7b	288.905	0.215115	0.329147	0.448757	0.686333	0.163465
Zbtb49	54.761	0.246239	0.510056	0.450764	0.687922	0.162461
Thap4	848.037	0.186448	0.261492	0.453604	0.690605	0.160771
Setdb2	43.9158	0.240181	0.530323	0.45393	0.690744	0.160683
Tsc22d4	911.298	-0.177139	0.262167	0.454985	0.691881	0.159968
Cux2	84.4302	0.244708	0.459425	0.45562	0.692305	0.159702
Foxk2	155.855	0.227455	0.387759	0.461773	0.698481	0.155845
Wt1	288.004	-0.216735	0.374801	0.463657	0.699416	0.155264
Creb3	2050.32	0.15651	0.239255	0.466252	0.701717	0.153838
Klf10	704.663	-0.17535	0.268849	0.469102	0.703852	0.152519
Glis2	357.196	-0.192922	0.310224	0.473204	0.70707	0.150537
Runx3	26.6684	-0.197688	0.574546	0.475037	0.708435	0.1497
Tox4	737.981	0.177384	0.276221	0.475963	0.709124	0.149278
Mbd4	25.8698	0.206225	0.571726	0.481591	0.713462	0.146629
Rorc	213.526	0.209459	0.381215	0.486331	0.717603	0.144116
Gtf3a	59.727	0.223411	0.503168	0.488271	0.718672	0.143469
Hoxc6	15.1892	-0.156278	0.60145	0.489531	0.719865	0.142749
Zbtb40	39.139	-0.211306	0.534689	0.495696	0.724121	0.140189
Zscan20	24.9066	0.171207	0.58246	0.501898	0.728612	0.137504
Zbtb37	76.1107	0.21916	0.466227	0.502965	0.729265	0.137115
Bcl6b	19.4844	-0.17463	0.588049	0.506913	0.731574	0.135742
Irf5	72.9491	-0.211563	0.47629	0.507317	0.7318	0.135608
Mef2b	11.7775	0.125232	0.609835	0.507911	0.732274	0.135327
Zbtb8a	124.55	-0.204246	0.411462	0.514172	0.737125	0.132459
Id1	1205.24	0.154113	0.259922	0.515167	0.738072	0.131901
Mecp2	400.702	-0.171692	0.304273	0.51761	0.739359	0.131144
Zbtb34	57.1891	0.192568	0.524549	0.521028	0.741987	0.129603
Ppard	373.427	-0.171595	0.311879	0.524362	0.743976	0.128441
Hoxb8	22.826	-0.177764	0.571072	0.526516	0.745641	0.12747
Nr1h2	1098.61	-0.140931	0.258183	0.541888	0.756108	0.121416
Lcorl	191.367	0.184385	0.370056	0.541964	0.756142	0.121397
Cers2	2381.47	0.138909	0.250326	0.548995	0.760671	0.118803
Hes1	2652.83	0.129311	0.228429	0.553555	0.763661	0.1171
Foxo3	1081.82	0.147529	0.297115	0.561128	0.769433	0.113829
Rfx3	83.3236	0.187592	0.450126	0.563108	0.771132	0.112871
Batf	145.626	0.17917	0.38963	0.565026	0.772239	0.112248
Pou6f1	86.3012	0.183763	0.452538	0.567403	0.773664	0.111447
Ikzf1	13.8521	-0.126573	0.596138	0.567624	0.773787	0.111379
Tulp1	32.1437	-0.164871	0.545097	0.572013	0.776335	0.109951
Mxd3	65.1067	0.174697	0.500634	0.572424	0.776682	0.109757
St18	15.9315	-0.142442	0.585055	0.573937	0.777582	0.109254
Cdip1	537.404	-0.140948	0.282326	0.574718	0.777985	0.109029
Rfx2	98.9444	-0.176752	0.429715	0.576696	0.779547	0.108158
Zmiz2	261.687	0.158485	0.337333	0.580792	0.782143	0.106714
Glis1	17.5741	0.145423	0.581339	0.582019	0.782803	0.106348
Rfx1	101.35	-0.173461	0.427281	0.582779	0.78335	0.106044
Nr3c1	1114.7	-0.128301	0.261481	0.585933	0.785443	0.104886
Terf1	377.631	-0.147798	0.319324	0.587541	0.786765	0.104155
Zbed4	23.7495	-0.151006	0.559799	0.592797	0.790296	0.10221
Sp2	108.1	-0.167063	0.433301	0.593538	0.790788	0.10194
Thap6	68.547	0.169375	0.481191	0.594956	0.792078	0.101232
Zbtb18	149.432	0.163166	0.387845	0.598781	0.794843	0.0997185
Nfe2	11.9666	-0.119389	0.595135	0.600194	0.795527	0.099345
Clock	476.163	-0.134329	0.292448	0.601519	0.796248	0.0989514
Zbtb11	393.085	-0.136732	0.301413	0.604396	0.798229	0.0978726
Bhlhe40	1497.37	0.110163	0.24008	0.621838	0.80926	0.091912
Zkscan3	624.736	0.121867	0.273797	0.622555	0.809829	0.0916066
Stat1	311.734	-0.135024	0.319833	0.622712	0.809854	0.091593
Meis3	385.797	0.132587	0.302573	0.623075	0.809927	0.0915539
Klf1	17.5192	0.123134	0.58003	0.626282	0.811993	0.0904477
Foxc1	50.6821	0.153774	0.497608	0.629941	0.814531	0.0890926
Ehf	1162.42	0.113935	0.261907	0.632493	0.81628	0.0881607
Prdm5	132.525	0.148249	0.39664	0.63505	0.817821	0.0873417
Zfp28	33.348	0.140502	0.536508	0.638299	0.820783	0.0857719
Arid5a	1556.23	0.104429	0.239347	0.639234	0.821441	0.0854234
Zscan21	299.749	0.126299	0.320699	0.641853	0.822843	0.0846828
Zfpm2	50.9393	-0.116857	0.542494	0.643862	0.823689	0.0842368
Sp3	459.192	-0.122126	0.309534	0.645612	0.824716	0.0836955
Mitf	86.9656	-0.145165	0.44082	0.645689	0.824716	0.0836955
Mycn	26.4189	-0.130323	0.548381	0.64838	0.826365	0.0828281
Zhx2	127.057	-0.139558	0.402203	0.649288	0.826987	0.0825014
Mesp2	49.7377	0.136039	0.510364	0.654089	0.830192	0.0808214
Gfi1	68.1489	0.139847	0.48302	0.654196	0.830228	0.0808025
Trps1	225.157	-0.128925	0.352583	0.655201	0.830749	0.0805303
Zscan25	28.6066	0.125818	0.550441	0.656501	0.831747	0.0800088
Crem	1215.63	0.0999418	0.248191	0.663125	0.835292	0.0781619
Ets1	386.987	0.113331	0.311559	0.663234	0.835316	0.0781491
Zbtb42	206.659	-0.126145	0.352097	0.664766	0.835966	0.0778116
Creb3l4	93.4137	0.138371	0.430131	0.665879	0.836863	0.0773459
Onecut2	110.49	-0.134187	0.41627	0.666486	0.837216	0.0771625
Ascl2	31.4868	-0.12333	0.536199	0.670079	0.839699	0.0758765
Thap11	919.776	-0.100908	0.263752	0.670792	0.839896	0.0757746
Tfe3	314.22	-0.10938	0.320264	0.689327	0.851228	0.0699542
Ttf1	191.277	0.121558	0.382399	0.690193	0.851999	0.0695607
Tulp2	79.5018	0.127735	0.446008	0.691628	0.852844	0.0691305
Thap1	421.974	-0.102787	0.295997	0.692461	0.853313	0.0688918
Irf3	1529.27	-0.0899069	0.261089	0.693868	0.854273	0.0684033
Mynn	210.141	0.114487	0.351285	0.694962	0.854848	0.0681111
Mafk	644.313	-0.0934695	0.294967	0.703164	0.859375	0.0658172
E4f1	180.628	0.114463	0.368161	0.706272	0.860094	0.0654542
Lef1	19.9901	-0.0999382	0.562145	0.707708	0.860515	0.0652417
Sall2	24.6484	0.106066	0.552165	0.707726	0.860515	0.0652417
Irf2	766.178	-0.0884081	0.263842	0.707846	0.860592	0.0652025
Tfdp1	315.985	0.103197	0.317145	0.709304	0.86142	0.0647851
Thap2	813.482	0.0878362	0.260677	0.713685	0.863823	0.0635752
Pdx1	314.931	-0.0987317	0.31626	0.715529	0.865064	0.0629519
Foxo4	107.097	-0.11248	0.418225	0.716501	0.86553	0.0627178
Sp4	63.0631	-0.113493	0.469472	0.716775	0.86565	0.0626578
Foxk1	167.877	0.109543	0.370239	0.720864	0.868844	0.061058
Zbtb46	164.581	0.108726	0.372994	0.72145	0.868994	0.0609834
Etv5	183.796	-0.10493	0.365793	0.721564	0.869038	0.0609613
Prdm6	23.4121	-0.0890133	0.561325	0.727425	0.871827	0.0595698
Mier3	198.786	0.0979556	0.353635	0.730099	0.873084	0.058944
Npas3	20.2253	-0.0798074	0.566425	0.746286	0.881662	0.0546976
Atf7	296.56	-0.0861232	0.319977	0.7474	0.882331	0.0543685
Hdx	28.9893	0.0817159	0.55274	0.759099	0.888324	0.0514284
Stat3	2119.02	-0.0625269	0.23146	0.768078	0.893987	0.0486688
Mafa	19.8149	-0.0773006	0.559619	0.769617	0.895014	0.0481702
Pou2f1	192.788	0.0892919	0.3577	0.771053	0.895567	0.047902
Foxo6	14.3858	0.0714629	0.578229	0.772103	0.896405	0.0474958
Zmiz1	603.371	0.0728144	0.276974	0.77284	0.896701	0.0473525
Myc	1472.92	0.0652701	0.240123	0.776363	0.898569	0.0464486
Nr1h4	253.642	-0.0807113	0.335208	0.779436	0.899719	0.0458929
Elk1	103.027	0.087855	0.432228	0.7802	0.900004	0.0457554
Gabpa	212.608	-0.0787239	0.347029	0.782045	0.900935	0.0453066
Litaf	5254.37	0.0606172	0.237002	0.785133	0.902408	0.0445973
Creb3l3	88.5047	-0.0797969	0.430905	0.797626	0.908852	0.0415069
Tead3	122.031	0.0782323	0.413649	0.803262	0.912097	0.0399588
Ovol1	13.1103	0.0583792	0.582198	0.803492	0.912183	0.0399181
E2f6	169.105	0.075735	0.371631	0.805395	0.912939	0.0395584
Hsf4	38.1102	0.0746243	0.514872	0.806867	0.913316	0.0393787
E2f7	20.4928	0.0626111	0.5642	0.809201	0.913993	0.039057
Homez	55.3932	0.0761301	0.478007	0.812065	0.915518	0.0383329
Nfatc2	107.433	0.0741216	0.412306	0.815967	0.918039	0.0371389
Zbtb25	119.248	-0.0699286	0.411123	0.817153	0.918659	0.0368456
Tfam	777.065	0.0547472	0.262505	0.820875	0.920878	0.0357979
Pias2	425.606	0.0609846	0.294395	0.821229	0.9211	0.0356932
Rxrb	817.389	0.0556294	0.270165	0.821348	0.921117	0.0356853
Dbp	33.7687	0.065795	0.528856	0.823645	0.922241	0.0351558
Zscan29	141.263	-0.0664706	0.385827	0.82501	0.922944	0.0348248
Zfp41	23.7684	0.041884	0.586694	0.827643	0.924662	0.0340168
Zfp14	23.9125	-0.0487935	0.566665	0.827973	0.92474	0.0339805
Zfp90	86.5862	0.0654787	0.476039	0.830753	0.9265	0.0331545
Zfp3	27.0996	-0.0582939	0.538435	0.83361	0.927944	0.0324784
Zbtb48	115.126	-0.0604221	0.409789	0.842181	0.931618	0.0307622
Hmgxb4	234.199	0.0615219	0.344207	0.843088	0.932272	0.0304574
Bbx	761.598	0.0479595	0.264859	0.84434	0.933074	0.0300839
Id2	3387	0.0406616	0.228745	0.851179	0.936546	0.0284711
Mlxipl	78.9584	-0.0568965	0.441141	0.854203	0.938119	0.0277421
Elk3	368.948	-0.0487377	0.334931	0.857162	0.939503	0.0271016
Foxn2	231.695	-0.0480922	0.339375	0.85818	0.940117	0.0268182
Thap3	881.946	-0.0360142	0.264157	0.876941	0.95036	0.022112
Nfkb1	850.956	0.0373266	0.261183	0.879181	0.951527	0.0215791
Rcor3	182.386	-0.0427472	0.359676	0.882221	0.952933	0.0209378
Shox2	15.7878	-0.0253667	0.587499	0.884612	0.953869	0.020511
Ncor1	2236.06	0.0294611	0.230365	0.893363	0.956894	0.0191361
Hivep3	269.069	0.0385885	0.337792	0.896086	0.958017	0.018627
Hnf1b	336.551	-0.0357519	0.344678	0.897245	0.958346	0.0184777
Smad5	431.205	0.0341061	0.302139	0.898137	0.958431	0.018439
Zkscan7	51.0973	0.040068	0.499856	0.898205	0.958431	0.018439
Sox30	17.1451	0.0342136	0.563658	0.898912	0.958565	0.0183783
Klf7	1031.93	0.036089	0.25071	0.900824	0.959406	0.0179975
Ikzf5	100.006	0.0367351	0.418283	0.909036	0.963605	0.0161008
Foxa3	1309.45	0.0267288	0.285272	0.913555	0.964883	0.0155252
Ptf1a	1104.01	-0.0248214	0.270687	0.915076	0.96551	0.0152431
Zbtb44	382.075	0.0300549	0.302696	0.925103	0.970396	0.0130508
Batf3	31.5921	-0.0249847	0.527798	0.92554	0.97048	0.0130135
Arx	12.0957	-0.0186538	0.581829	0.92772	0.971337	0.01263
Sall1	36.3153	0.0257162	0.511336	0.934909	0.974337	0.0112907
Cux1	1044.3	-0.016038	0.250323	0.941985	0.977558	0.00985766
Zbtb7c	52.9971	0.0237655	0.483454	0.942006	0.977558	0.00985766
Zbtb14	33.2401	-0.0183023	0.518204	0.946869	0.979902	0.00881747
Ppara	39.8761	-0.0161937	0.509019	0.953442	0.982353	0.00773255
E2f5	385.517	-0.0133842	0.30022	0.957085	0.983692	0.00714088
L3mbtl1	14.3362	0.0103157	0.592803	0.957663	0.983874	0.00706058
Usf2	1375.6	0.0126784	0.252511	0.959194	0.984106	0.00695822
Maff	3650.33	0.015563	0.222525	0.96173	0.984981	0.00657218
Hsf2	193.795	-0.0115455	0.38631	0.964173	0.98591	0.00616266
Zbtb26	20.346	0.0122937	0.557154	0.965808	0.986305	0.00598877
Pparg	129.117	-0.011315	0.404083	0.966333	0.986671	0.0058278
Tfdp2	914.861	-0.00593687	0.278658	0.967253	0.986874	0.00573844
Insm1	11.3432	-0.00701143	0.582905	0.971273	0.988466	0.00503844
Arid3a	27.4206	0.0105371	0.53654	0.972613	0.989033	0.00478909
Pou2f2	12.1078	-0.00621136	0.579912	0.973189	0.989077	0.00476988
Nfyb	842.787	-0.00734473	0.262807	0.973292	0.989077	0.00476988
Pbx4	67.2914	0.0100999	0.458138	0.977557	0.991158	0.00385695
Snai3	33.5554	-0.00582013	0.519938	0.979969	0.991852	0.00355332
Mtf1	412.423	-0.00161172	0.296006	0.983988	0.9933	0.00291973
Foxj2	148.403	-0.00440277	0.378155	0.984855	0.993703	0.00274325
Atf1	736.204	0.0027018	0.267816	0.986366	0.994276	0.00249319
Smad3	391.833	0.00420625	0.311751	0.990562	0.996188	0.00165889
Atf3	22149.4	-0.00148149	0.236648	0.991018	0.99642	0.00155755
Zkscan5	70.4575	0.000298203	0.452282	0.997513	0.998706	0.000562362
Nfe2l1	943.654	0.0011615	0.256273	0.999443	0.999782	9.4899e-05

## Sheet: Burdziak_KLF5_progression
Condition	Klf5	Klf5_log2TPM+1
K1_1	163.45	7.3615
K1_2	182.593	7.52037
K1_3	137.928	7.11819
K15_1	329.531	8.36864
K15_2	194.533	7.61127
K2_1	151.514	7.2528
K2_2	94.0957	6.57131
K3_1	291.802	8.19378
K3_2	300.237	8.23476
K4_1	660.448	9.36948
K4_2	527.741	9.04642
K5_1	137.663	7.11544
K5_2	198.292	7.63874
K5_3	131.394	7.0487
K6_1	158.344	7.316
K6_2	206.855	7.69943
K6_3	323.559	8.34234
N1_1	3.75716	2.2501
N1_2	2.28347	1.71522
N2_1	56.2515	5.83924
N2_2	53.2964	5.76279
