# Supplementary material for: KLF5 enables dichotomous lineage programs in pancreatic cancer via the AAA+ ATPase coactivators RUVBL1 and RUVBL2
Source: Nat Commun. 2025 Nov 15;16:9996. doi: 10.1038/s41467-025-66007-0 (PMC12619835; doi:10.1038/s41467-025-66007-0)
Supplement: Supplementary file 5 — Supplementary Data 3 [file 41467_2025_66007_MOESM5_ESM.xlsx]

## Sheet: Sheet1
Cell Line	Moffitt_Basal_averages	Chan_Seng_Yue_BasalA_averages	Bailey_Squamous_averages	Moffitt_Classical_averages	Chan_Seng_Yue_ClassicalA_averages	Bailey_Progenitor_averages	Average	TP63_Expression_TPM	HNF4A_Expression_TPM	KLF5_Expresison _log2TPM+1	Chronos_Dependency	sgRosa%	sgPCNA%	sgKLF5%
PaCaDD-137	-0.761702	-0.358065	-0.414708	0.998907	0.426728	1.11234	-4.07245	1.0146	271.738	7.34401	-1.53405	x	x	x
SUIT-2	-0.49664	-0.216581	-0.0867876	0.311737	0.260018	0.301309	-1.67307	1.19262	38.5895	7.46135	-0.569063	70.867	0.773438	5.16372
AsPC-1	-0.159675	-0.507149	-0.542909	1.08055	0.813165	0.715858	-3.8193	1.24357	32.1052	7.08543	-1.92876	70.3273	1.75554	1.59273
PA-TU-8988S	-0.866462	-0.64851	-0.733295	1.14572	0.608463	0.906664	-4.90911	1.0401	30.7876	6.66652	-0.674092	99.3992	22.3109	31.3759
MaPaC-HS-77	-0.075638	-0.309921	-0.254619	1.32022	1.20961	1.06622	-4.23623	1.13084	27.3125	6.68672	-0.450271	x	x	x
HPAF-II	0.0705438	-0.355436	-0.216043	0.897683	0.575831	0.507547	-2.482	1.11122	27.1262	6.52267	-1.6698	80.0104	4.00311	8.26888
TCC-PAN2	-0.342049	-0.342694	-0.199823	0.413059	0.329644	0.33837	-1.96564	1.22319	14.4211	6.45919	-0.414077	x	x	x
Capan-2	0.485434	0.0160803	0.154156	0.0695553	0.123045	0.000973074	0.462097	1.76586	8.12849	6.75142	-0.554808	68.0472	18.801	5.49072
PSN1	-0.278235	-0.11638	-0.0204242	-0.197119	-0.0970533	-0.139448	0.0185809	1.00966	6.74418	5.12348	-0.315725	x	x	x
CFPAC-1	0.343488	0.151391	0.131408	0.253672	0.297834	0.164299	-0.0895187	1.14173	2.71228	6.59426	0.227445	80.3413	4.8053	26.2058
950-5-BIK	0.283768	-0.212047	-0.221847	0.720535	0.73321	0.505901	-2.10977	1.03401	2.59796	6.75562	-0.998071	x	x	x
PaCaDD-165	-0.644017	-0.164186	-0.123215	-0.234837	-0.223282	-0.0423936	-0.430906	1.03401	2.17439	4.98822	-0.327312	x	x	x
Panc 04.03	0.284188	-0.119087	0.0525911	-0.125707	-0.0863453	-0.146084	0.575828	1.05025	1.78606	6.18819	-0.815603	87.8776	29.9278	24.2068
HUP-T3	-0.0769627	-0.0380026	0.0507457	-0.103988	-0.0211917	-0.0884565	0.149416	1.08072	1.79431	5.37981	-0.277039	x	x	x
Panc 08.13	0.358176	-0.123306	0.0883891	0.0865976	0.0811202	-0.0104899	0.166032	1.05025	1.35125	6.54472	-0.445341	x	x	x
SU.86.86	0.269236	0.605713	0.213461	0.309568	0.248588	0.391705	0.138548	1.7453	2.03987	5.69796	-0.477617	x	x	x
Panc 05.04	0.265559	0.0850856	-0.430822	0.763715	0.639022	0.659951	-2.14286	1.10183	1.35709	7.95578	-0.994933	x	x	x
JoPaca-1	0.424911	0.0293801	0.028897	0.317965	0.284439	0.241499	-0.360715	1.05341	1.25453	6.53614	-0.859158	x	x	x
PaCaDD-119	0.0280129	-0.0847521	-0.0140918	-0.118071	-0.0836575	-0.16158	0.292477	1.05341	1.25453	7.36523	-0.618133	x	x	x
SNU-410	-0.106008	0.0493785	0.18376	-0.438422	-0.279135	-0.244032	1.08872	1.60999	1.70712	3.1791	-0.288077	x	x	x
Panc 02.13	0.0158944	-0.178246	0.0259611	-0.377144	-0.275079	-0.327529	0.843361	1.30478	1.33426	5.70769	-0.454122	x	x	x
KCI-MOH1	-0.12274	-0.175561	-0.150287	0.208219	0.28327	0.0541178	-0.994194	1.11151	1.08339	7.20311	-1.10047	x	x	x
KP-3	-0.231534	-0.133918	-0.137739	0.00214922	0.0320522	0.0110085	-0.5484	1.02995	0.997816	4.64236	-0.809856	x	x	x
KP-2	0.222366	0.102132	0.0434824	-0.316016	-0.220529	-0.316321	1.22085	1.05025	1.01533	6.05396	-0.201894	99.2643	1.04755	2.11904
PA-TU-8988T	-0.631711	-0.232242	-0.157618	-0.74962	-0.678146	-0.49466	0.900853	1.02995	0.989046	2.50384	-0.127304	91.3152	10.7024	85.4307
PA-TU-8902	-0.24067	-0.355688	-0.17068	-0.565355	-0.545024	-0.463133	0.806474	1.05025	0.989046	4.89059	-0.298386	87.8068	22.3593	23.4488
PANC-1	-0.372513	-0.00733283	0.0257543	-0.673327	-0.501997	-0.472668	1.2939	1.07056	1.00658	1.76869	-0.161959	81.2535	0.54399	70.9862
Panc 10.01	-0.0341699	-0.130344	-0.0013347	-0.297875	-0.28708	-0.240868	0.659975	1.09088	1.01533	4.44359	-0.0310688	x	x	x
KP4	-0.511119	-0.00821045	-0.0132663	-0.69581	-0.634905	-0.444521	1.24264	1.13155	0.989046	2.01198	-0.141658	x	x	x
PaCaDD-161	0.475846	-0.0634378	0.100503	-0.0752573	0.0200944	-0.132901	0.700975	1.2273	1.06941	6.61556	-0.979396	x	x	x
SNU-213	0.458883	0.167295	0.246	-0.118264	0.046438	-0.163407	1.10741	1.43763	1.10245	5.77576	-0.72127	x	x	x
SW 1990	-0.0462642	-0.103571	0.0964366	-0.681337	-0.586021	-0.533199	1.74716	1.44786	1.11112	4.73503	-1.12446	88.927	5.22988	27.7531
Panc 02.03	0.00333078	-0.110414	-0.0601106	-0.371768	-0.268534	-0.283843	0.756952	2.13689	1.06769	5.00384	-1.34825	x	x	x
PK-45H	-0.0580079	-0.0141004	0.192453	-0.394381	-0.275719	-0.270055	1.0605	2.88519	1.06941	3.38915	-0.0201838	x	x	x
HUP-T4	0.100293	-0.168504	-0.217885	-0.253228	-0.218139	-0.261174	0.446445	10.217	0.997816	5.96353	-0.465354	x	x	x
YAPC	0.338838	0.391844	0.301656	0.0850818	0.0919481	0.0990342	0.756274	13.2414	1.18024	6.36141	0.00707935	115.946	1.33179	147.538
Hs 766T	0.257851	0.392502	0.424283	-0.297234	-0.24069	-0.277826	1.89039	13.9651	1.04155	6.84616	-1.37453	81.5738	3.5267	7.81477
PK-1	0.524661	0.374243	0.315904	-0.440459	-0.480634	-0.434566	2.57047	30.3399	1.13709	5.48964	-0.540904	x	x	x
MIA PaCa-2	-0.923935	-0.339442	-0.246554	-0.785886	-0.735733	-0.58713	0.598817	32.6549	0.989046	1.27304	-0.292996	68.6718	0.861987	61.9361
DAN-G	0.343509	0.349327	0.278552	-0.303746	-0.338403	-0.287863	1.9014	41.1642	0.997816	5.69203	-0.536756	x	x	x
T3M-4	0.719136	0.688279	0.418307	-0.163343	-0.183618	-0.247857	2.42054	72.7225	1.10245	7.27265	-1.0915	94.4488	1.0588	1.50552
L3.3	0.0982001	0.590971	0.232118	-0.25475	-0.241487	-0.274671	1.6922	78.3408	1.11112	6.74217	-2.05464	x	x	x
BxPC-3	0.865519	0.775898	0.579183	-0.0692464	-0.0857829	-0.169031	2.54466	83.5851	1.04155	7.45131	-1.63506	71.2338	1.01533	0.912081
PK-8	0.458153	0.532224	0.3606	-0.0830213	-0.100854	-0.127505	1.66236	105.473	1.26906	7.7966	-0.821549	x	x	x
