# Supplementary material for: KLF5 enables dichotomous lineage programs in pancreatic cancer via the AAA+ ATPase coactivators RUVBL1 and RUVBL2
Source: Nat Commun. 2025 Nov 15;16:9996. doi: 10.1038/s41467-025-66007-0 (PMC12619835; doi:10.1038/s41467-025-66007-0)
Supplement: Supplementary file 6 — Supplementary Data 4 [file 41467_2025_66007_MOESM6_ESM.xlsx]

## Sheet: AsPC1_sgKLF5_rep1
Gene	baseMean	log2FoldChange	pvalue	padj
MUC13	1821.14	3.26702	0	0
LGR6	656.907	-3.60866	1.57e-241	1.02e-237
ALDH1A1	1000.93	3.21983	2.68e-225	1.16e-221
AGR2	1062.02	4.90137	9.75e-199	3.16e-195
SLC20A1	1730.61	-1.85707	1.01e-168	2.63e-165
TP53I11	423.976	4.66912	2.08e-146	4.5e-143
TIMP2	2479.26	-1.6792	3.56e-134	6.61e-131
REG4	511.961	5.91579	1.59e-122	2.57e-119
SERPINB5	775.403	-2.63205	1.77e-121	2.55e-118
TSPAN8	9050.1	2.95644	3.24e-118	4.2e-115
EDAR	226.385	-3.50425	4.9e-108	5.79e-105
TM4SF4	1377.03	2.10798	1.57e-99	1.7e-96
SLC2A1	1628.62	-1.62881	1.15e-94	1.15e-91
MYO1A	276.851	-2.28203	3.98e-92	3.69e-89
NRP2	391.771	-2.65593	1.22e-89	1.03e-86
PLAT	1236.95	-1.50506	1.26e-89	1.03e-86
RARRES1	213.854	3.97006	1.18e-88	9.02e-86
SERPINE1	848.028	1.80893	4.93e-87	3.55e-84
B4GALT4	594.442	1.63661	5.38e-81	3.67e-78
EEF1A2	330.291	2.28536	1.01e-74	6.57e-72
LXN	305.343	2.26397	3.34e-72	2.06e-69
NGEF	913.762	-1.66684	6.41e-71	3.78e-68
ADIRF	180.427	-3.3135	6.04e-69	3.4e-66
CTGF	1783.47	1.72426	1.74e-65	9.39e-63
DEPTOR	466.963	1.68986	3.58e-65	1.86e-62
ATG16L1	920.844	-1.50572	2.51e-64	1.25e-61
ALS2CL	201.507	-2.1886	1.66e-62	7.98e-60
TGM2	2624.63	-1.76897	1.06e-61	4.91e-59
TNS4	417.614	-2.20723	1.67e-61	7.46e-59
QPRT	1165.32	1.73053	2.03e-59	8.8e-57
CABLES1	791.76	1.35544	3.81e-59	1.6e-56
MMRN2	168.556	-3.00259	2.15e-58	8.73e-56
INPP5D	898.451	-1.93163	1.64e-57	6.46e-55
NR0B2	269.752	2.24096	2.86e-56	1.09e-53
TRNP1	1498.6	1.5218	1.55e-55	5.73e-53
TPM1	1236.43	1.54097	5.65e-55	2.04e-52
VIL1	1479.94	1.84389	2.31e-54	8.09e-52
HR	196.198	-2.65832	3.87e-54	1.32e-51
CREB3L1	120.341	3.82862	2.02e-53	6.74e-51
SH3TC2	143.084	-2.83356	3.05e-53	9.9e-51
HS3ST1	136.118	-2.17381	7.12e-53	2.25e-50
ACHE	124.588	2.59832	6.86e-52	2.12e-49
NET1	1242.82	-1.2582	9.82e-52	2.96e-49
ATP1B1	906.943	1.09425	1.15e-51	3.4e-49
ARL4C	948.646	-1.08797	9.03e-51	2.6e-48
CLU	1203.79	1.81198	1.08e-50	3.05e-48
CALHM2	176.467	-1.99073	2.6e-50	7.18e-48
OPN3	645.219	1.20719	8.1e-50	2.19e-47
TM4SF20	99.3412	2.84247	6.22e-49	1.65e-46
TINAGL1	614.345	-1.16388	6.14e-48	1.59e-45
RAP1GAP	163.225	2.09158	6.45e-48	1.64e-45
SULF2	5299.7	-1.62226	9.99e-48	2.49e-45
DACT1	107.912	-2.46372	2.54e-47	6.21e-45
CYR61	2669.95	1.01816	2.37e-46	5.69e-44
PKDCC	1730.25	1.23929	5.22e-46	1.23e-43
NTN4	79.2068	2.87768	7.63e-46	1.77e-43
CITED2	1023.92	1.23128	9.14e-45	2.08e-42
TMEM151A	584.703	1.66422	1.75e-44	3.91e-42
CD82	612.6	-1.48459	1.35e-43	2.96e-41
PLCD3	1689.7	-1.14761	1.8e-43	3.89e-41
CAV1	953.836	-1.17234	1.98e-43	4.21e-41
MMP24	238.547	1.52266	1.31e-42	2.75e-40
CFI	68.9119	3.39184	4.78e-42	9.84e-40
KCNQ3	523.855	-2.07169	1.13e-41	2.28e-39
IVNS1ABP	1633.99	1.07783	1.29e-40	2.57e-38
NMUR2	127.367	2.10806	4.35e-40	8.56e-38
CLDN1	310.139	1.65375	1.21e-39	2.34e-37
F5	134.28	3.08325	1.56e-39	2.98e-37
GSN	579.102	1.12336	4.1e-39	7.71e-37
KCNF1	66.8171	3.17793	6.12e-39	1.13e-36
EMP1	1482.77	-1.29162	6.5e-39	1.19e-36
TMPRSS2	66.8329	3.53914	2.29e-38	4.14e-36
UGT1A10	106.739	2.16519	2.91e-38	5.17e-36
THBD	862.966	-1.59554	2.21e-37	3.88e-35
CYSTM1	1232.09	1.72824	2.44e-37	4.23e-35
PDLIM7	939.57	-1.08068	5.25e-37	8.96e-35
C2orf72	63.2614	2.8863	8.01e-37	1.35e-34
H1F0	1683.35	-1.01127	1.4e-36	2.33e-34
PRSS23	1704.46	1.00674	2.1e-36	3.45e-34
ANGPTL2	226.604	-1.44081	3.71e-36	6.01e-34
NTSR1	1992.9	-0.923432	7.21e-36	1.16e-33
FERMT1	1461.8	-2.01758	2.89e-35	4.58e-33
CCNJL	126.552	1.78089	3.02e-35	4.72e-33
ZG16B	121.241	2.13341	3.73e-35	5.76e-33
APLP1	419.01	1.46475	3.99e-35	6.09e-33
FOXA1	143.239	2.35473	5.54e-35	8.35e-33
CA9	2614	1.91132	5.85e-35	8.72e-33
HNF4A	478.405	-1.26867	9.29e-35	1.37e-32
TSC22D1	1366.24	-0.938239	9.83e-35	1.43e-32
EPB41L1	1087.38	-1.77908	1.31e-34	1.89e-32
ATF3	135.678	2.12193	1.35e-34	1.93e-32
OAS1	612.572	-1.02104	3.15e-34	4.43e-32
DDX11	763.41	-1.10868	3.18e-34	4.43e-32
FAM65C	359.27	1.56615	8.09e-34	1.12e-31
TMEM132A	230.278	1.48521	1.08e-33	1.47e-31
TAGLN	100.46	2.31974	1.09e-33	1.47e-31
ELF3	1158.11	-1.00659	4.44e-33	5.94e-31
SPAG1	232.853	1.65806	7.28e-33	9.64e-31
CLDN2	387.074	1.35473	7.54e-33	9.88e-31
F3	1265.68	0.845795	7.79e-33	1.01e-30
TP53INP2	91.8583	2.31138	8.98e-33	1.15e-30
SLCO4A1	546.166	-1.2835	1.13e-32	1.43e-30
USF2	514.665	-1.01678	1.66e-32	2.09e-30
ANKRD1	50.7891	2.96738	3.06e-32	3.82e-30
AKR1B10	104.695	2.05688	7.04e-32	8.7e-30
TM4SF1	4851.57	1.30644	2.05e-31	2.51e-29
SMIM3	57.8719	2.57587	2.99e-31	3.63e-29
CXCL16	334.528	1.19001	3.28e-31	3.94e-29
RAB7B	63.451	2.23288	5.53e-31	6.59e-29
CA12	161.821	2.25764	5.63e-31	6.65e-29
ANPEP	778.23	-0.924058	5.79e-31	6.77e-29
DDC	824.869	0.868968	6.92e-31	8.02e-29
LITAF	392.378	1.03387	1.2e-30	1.38e-28
RTEL1	726.54	-0.96527	2.34e-30	2.66e-28
THBS1	786.004	2.15368	3.07e-30	3.46e-28
RGS2	1178.61	1.28151	3.55e-30	3.97e-28
MBOAT2	563.093	-1.10684	4.63e-30	5.14e-28
BICDL1	186.142	1.53148	4.79e-30	5.26e-28
TMEM184A	405.809	1.11754	6.28e-30	6.85e-28
DUSP4	1302.47	-0.849337	9.05e-30	9.78e-28
G6PD	1078.06	1.02381	9.93e-30	1.06e-27
TSPAN15	1593.45	0.998032	3.79e-29	4.03e-27
CNTFR	276.4	-1.27132	3.97e-29	4.19e-27
FOXL1	440.222	-0.936928	4.02e-29	4.2e-27
IGFL2	82.0547	-1.90966	6.84e-29	7.1e-27
KMO	457.557	1.50845	1.39e-28	1.43e-26
STARD10	86.8075	2.10865	1.7e-28	1.74e-26
GOLT1A	62.7237	2.30942	3.2e-28	3.24e-26
LGR5	860.208	1.73758	3.24e-28	3.26e-26
SMURF2	432.97	-1.33541	3.62e-28	3.61e-26
RBP4	122.682	1.96188	4.32e-28	4.28e-26
COL13A1	97.1425	-1.67102	5.38e-28	5.29e-26
DGKA	154.745	-1.4413	7.98e-28	7.78e-26
PRR15L	55.2034	2.51784	9.44e-28	9.14e-26
ERRFI1	1310.86	1.16289	1.19e-27	1.14e-25
CA11	113.642	1.97593	1.26e-27	1.2e-25
DPEP1	57.4746	-2.28889	1.61e-27	1.52e-25
BIRC3	352.061	1.4235	2.29e-27	2.16e-25
EPHA2	1756.61	-1.0218	2.36e-27	2.2e-25
CD55	851.752	-0.993156	2.49e-27	2.31e-25
FBXO32	101.844	1.84993	2.77e-27	2.54e-25
P2RY2	1386.07	-1.22852	2.88e-27	2.63e-25
NPSR1	88.8867	-1.98537	2.91e-27	2.64e-25
SEZ6L2	1106.47	0.966938	2.97e-27	2.68e-25
FAM83A	1565.2	-0.820894	3.6e-27	3.22e-25
MANSC1	172.54	1.80624	4.14e-27	3.68e-25
TMEM51	135.593	1.61578	5.09e-27	4.49e-25
SPINT1	303.443	1.39382	5.25e-27	4.6e-25
FUCA1	140.717	1.50526	6.06e-27	5.28e-25
UNC93B1	1032.66	-0.868574	7.94e-27	6.87e-25
QSOX1	1219.55	0.939624	1.21e-26	1.04e-24
CYP4F12	47.4127	-2.41311	1.64e-26	1.4e-24
CACNG6	120.736	1.44769	1.72e-26	1.46e-24
HTR1D	304.299	-1.07866	1.81e-26	1.53e-24
TNFAIP2	468.296	-0.987948	2.09e-26	1.75e-24
TSPAN1	461.702	1.26926	2.34e-26	1.95e-24
CXCL8	81.6115	1.94844	3.06e-26	2.53e-24
TNK2	424.248	-1.05232	3.43e-26	2.82e-24
HMGA2	912.176	-1.05395	3.55e-26	2.9e-24
WDR1	2098.69	0.671564	3.88e-26	3.15e-24
LGALS2	1397.91	1.74189	6.88e-26	5.55e-24
HBEGF	174.102	1.48692	8.74e-26	7e-24
VIPR1	114.121	-1.65997	1.04e-25	8.3e-24
HMGA1	9614.44	-0.694797	1.5e-25	1.19e-23
FGL1	45.3321	2.61821	1.75e-25	1.38e-23
CARNS1	404.007	1.41475	1.95e-25	1.53e-23
TSC22D3	159.378	1.50417	2.11e-25	1.64e-23
MYL9	48.5368	2.82918	5.12e-25	3.95e-23
TRIB1	2111.68	1.02916	5.18e-25	3.98e-23
IL27RA	85.0445	1.72243	7.31e-25	5.58e-23
CYP2B6	49.6382	2.31938	8.84e-25	6.71e-23
SPON1	1218.81	-1.45623	9.08e-25	6.85e-23
ABCG2	721.867	-1.00321	1.07e-24	8.01e-23
ST14	1410	0.778474	1.27e-24	9.48e-23
MFGE8	71.4581	1.7995	2.08e-24	1.54e-22
TFPI	566.529	0.990063	3.57e-24	2.63e-22
KIAA0040	976.734	-1.54771	4.08e-24	2.99e-22
COL5A2	252.41	1.87374	5.06e-24	3.69e-22
SRPX2	106.093	-1.54771	5.47e-24	3.96e-22
INPP1	500.971	-1.00519	6.45e-24	4.63e-22
FAM129B	1707.23	-0.838701	6.46e-24	4.63e-22
ERMP1	350.451	1.56276	1.03e-23	7.35e-22
PDZK1IP1	241.098	1.46253	2.09e-23	1.48e-21
SLC40A1	173.874	1.47126	2.69e-23	1.9e-21
LAMB3	844.216	-0.805316	3.08e-23	2.16e-21
MGAT5B	88.0219	-1.52228	3.35e-23	2.34e-21
VSTM2L	163.272	-1.45454	4.42e-23	3.06e-21
KRT16	198.198	1.6836	5.35e-23	3.69e-21
IFNGR1	877.841	0.906148	7.28e-23	5e-21
MAFK	408.364	0.947857	8.28e-23	5.66e-21
TNFRSF18	42.4865	2.25066	9.82e-23	6.67e-21
ATHL1	635.206	0.989427	1.02e-22	6.87e-21
F11R	898.481	0.793725	1.24e-22	8.32e-21
DCLK1	134.181	-1.39301	1.64e-22	1.09e-20
GPR35	497.118	-0.786788	1.81e-22	1.21e-20
RNF128	1236.07	1.20508	2.02e-22	1.34e-20
TSPAN13	81.648	1.68638	2.06e-22	1.36e-20
ABLIM3	75.0343	-1.64807	2.07e-22	1.36e-20
SCARA3	146.684	1.41466	2.52e-22	1.64e-20
SEMA3B	278.663	-1.10137	2.79e-22	1.81e-20
GJB3	381.166	-0.94465	2.99e-22	1.93e-20
HHLA2	242.177	-1.03496	3.63e-22	2.33e-20
MAOB	213.515	-1.1472	5.05e-22	3.23e-20
TXNIP	1229.66	-0.798016	5.12e-22	3.26e-20
FSCN1	1990.31	-0.675953	5.71e-22	3.61e-20
TGFBI	3492.4	-0.629048	6.89e-22	4.34e-20
TMC5	878.581	1.0363	7.87e-22	4.93e-20
PITPNM3	223.425	-1.52589	9.27e-22	5.78e-20
LRRN4	41.3863	2.5955	1.07e-21	6.66e-20
KDF1	61.538	1.77368	1.16e-21	7.18e-20
AQP3	350.972	0.94785	1.32e-21	8.11e-20
RASL11A	42.9501	2.25268	1.83e-21	1.12e-19
LAPTM4B	919.34	0.867374	1.99e-21	1.21e-19
RIPK4	593.735	0.760803	2.04e-21	1.24e-19
ITM2C	380.682	0.911905	2.23e-21	1.35e-19
SYNPO	69.3506	2.00609	4.28e-21	2.57e-19
CYP3A5	303.502	-1.11928	5.42e-21	3.24e-19
ITGA6	2704.48	-1.32612	6.26e-21	3.72e-19
NFKBIZ	384.259	1.65236	7.81e-21	4.63e-19
CHPF	1052.12	0.885849	7.96e-21	4.69e-19
CDK8	307.563	-1.00083	8.53e-21	5.01e-19
KCNAB2	199.03	1.1403	1.15e-20	6.74e-19
HDAC5	122.534	1.28288	1.44e-20	8.4e-19
DCBLD2	1352.27	-1.09997	1.48e-20	8.58e-19
MGAT4A	200.016	1.22978	1.6e-20	9.21e-19
ITGB4	4508.4	-1.22473	2.27e-20	1.3e-18
ISL1	95.4982	-1.42414	2.49e-20	1.43e-18
STK39	708.798	-0.712563	2.72e-20	1.55e-18
TMCO3	482.223	0.953182	2.86e-20	1.62e-18
SYBU	276.951	0.930709	3.18e-20	1.8e-18
PLA2G12A	253.588	1.09875	3.79e-20	2.13e-18
PKM	13489.7	-0.825775	4.01e-20	2.24e-18
AP1M1	705.723	0.794167	4.55e-20	2.53e-18
LDLRAD2	1451.43	1.05663	4.56e-20	2.53e-18
TMC7	204.037	-1.44638	4.96e-20	2.74e-18
CYTH3	273.394	1.28904	5.32e-20	2.93e-18
GPRC5B	45.0071	3.4881	5.35e-20	2.93e-18
C5	64.1665	1.88259	6.48e-20	3.53e-18
SLC44A3	110.378	1.2936	6.57e-20	3.56e-18
RASSF10	291.936	0.940607	6.88e-20	3.72e-18
WFS1	325.242	1.07935	7.64e-20	4.11e-18
PCDH1	636.513	-1.21211	7.98e-20	4.28e-18
EFEMP2	49.8076	1.91393	8.52e-20	4.54e-18
HLA-A	438.594	1.35662	8.55e-20	4.54e-18
PITPNM2	403.659	-1.22356	9.16e-20	4.85e-18
PRKCDBP	297.387	-1.92336	1.02e-19	5.37e-18
BST2	83.3551	1.97531	1.04e-19	5.48e-18
CREB3L3	749.815	-1.14831	1.09e-19	5.7e-18
TGFB2	265.01	1.27579	1.35e-19	7.03e-18
DHCR7	364.121	1.0535	1.36e-19	7.06e-18
PLCB3	1107.83	-0.919056	1.37e-19	7.1e-18
TRIOBP	801.26	-0.77584	1.47e-19	7.55e-18
EPHA10	76.406	1.75237	1.7e-19	8.73e-18
ADRA1B	65.206	-1.80903	1.8e-19	9.17e-18
SERPINE2	7149.41	-0.502956	2.33e-19	1.19e-17
GAA	134.151	1.18079	2.43e-19	1.23e-17
GPA33	379.043	1.09452	2.69e-19	1.36e-17
GNG4	540.089	-0.767584	3.17e-19	1.59e-17
UBASH3B	469.294	1.10194	3.26e-19	1.63e-17
CDH1	453.308	1.22593	3.28e-19	1.64e-17
MAP3K6	170.513	-1.06886	3.62e-19	1.8e-17
CXCL1	45.2703	1.90764	4.63e-19	2.29e-17
ZFP36L2	785.12	-0.80832	5.76e-19	2.84e-17
LAMA3	635.749	-1.37201	7.41e-19	3.64e-17
RSPH1	201.773	1.52654	7.67e-19	3.76e-17
PCSK9	151.626	1.32454	8.38e-19	4.09e-17
MOK	278.798	1.4132	1.09e-18	5.3e-17
C12orf75	1358.12	0.737683	1.1e-18	5.32e-17
NT5E	1067.12	-1.0602	1.31e-18	6.34e-17
MGLL	566.613	0.996903	1.73e-18	8.3e-17
RAPGEFL1	188.886	-1.1882	1.86e-18	8.91e-17
INSIG1	178.087	1.02078	2.23e-18	1.06e-16
EMB	35.0292	2.13797	2.48e-18	1.18e-16
PTPRZ1	36.4141	-2.12672	2.63e-18	1.25e-16
YOD1	202.217	-1.52568	2.7e-18	1.27e-16
CLN3	213.669	1.06754	2.82e-18	1.33e-16
ACTG1	13469.9	0.687411	3.17e-18	1.48e-16
HOMER3	209.911	1.18322	3.27e-18	1.53e-16
TTC39A	46.4513	1.77722	3.43e-18	1.6e-16
CD74	42.2635	1.8702	3.93e-18	1.82e-16
SMPDL3B	50.4028	1.80521	4.05e-18	1.87e-16
LOXL4	54.2825	-1.72393	5.95e-18	2.74e-16
VAV2	1124.75	-0.797209	6.55e-18	3e-16
OBFC1	326.179	-1.03562	7.44e-18	3.4e-16
SYT12	132.732	1.22066	7.66e-18	3.49e-16
GDF15	37.2392	2.04722	7.86e-18	3.57e-16
FILIP1L	40.8328	2.02651	8.11e-18	3.67e-16
HIP1	76.7854	2.02126	8.57e-18	3.86e-16
SQLE	316.392	0.946685	1.15e-17	5.15e-16
TSPAN3	1797.74	0.87993	1.27e-17	5.7e-16
COL21A1	32.9049	2.27712	1.29e-17	5.76e-16
AACS	321.554	0.943161	1.31e-17	5.81e-16
CAST	988.666	-0.718899	1.32e-17	5.85e-16
RDH11	352.467	0.863816	1.36e-17	5.99e-16
FKBP10	69.37	1.51206	1.37e-17	6.01e-16
GRINA	648.647	0.679308	1.42e-17	6.21e-16
KCNN4	829.249	-1.12473	1.67e-17	7.31e-16
YPEL5	165.154	1.01857	1.82e-17	7.94e-16
RAB38	34.4888	2.03919	1.85e-17	8.03e-16
TOB1	353.42	-0.903829	2.05e-17	8.87e-16
SNRK	177.922	-1.23667	2.36e-17	1.02e-15
CSF1	57.7242	1.63622	2.55e-17	1.09e-15
MAP2	27.3823	2.2878	2.67e-17	1.14e-15
FAM109A	566.942	-0.918763	2.69e-17	1.15e-15
PLEKHA7	286.535	-1.21458	2.86e-17	1.22e-15
MEST	213.411	0.945609	3.7e-17	1.57e-15
SPRY1	275.123	1.20412	4.2e-17	1.78e-15
CPVL	404.184	-1.00438	4.43e-17	1.86e-15
CAPN5	234.455	-1.02405	4.47e-17	1.88e-15
MSMO1	164.848	0.976636	4.59e-17	1.92e-15
CALCOCO2	602.916	0.725017	5.72e-17	2.39e-15
CRYM	54.546	1.81164	6.76e-17	2.81e-15
TPX2	1990.26	-0.4758	7.08e-17	2.93e-15
LBH	285.572	0.852604	7.16e-17	2.96e-15
VEGFA	211.876	0.980141	8.07e-17	3.33e-15
TMEM86B	105.181	1.38445	8.42e-17	3.46e-15
SMPD1	116.89	1.19442	9.87e-17	4.04e-15
TNFRSF6B	2566.27	-1.18789	1.12e-16	4.57e-15
CTXN1	77.3405	1.65279	1.41e-16	5.72e-15
UNC5B	74.9149	-1.7817	1.57e-16	6.37e-15
TMEM8A	1227.02	0.603979	1.64e-16	6.61e-15
NR2F1	321.191	0.910517	1.64e-16	6.61e-15
PLD1	179.42	1.29273	1.65e-16	6.63e-15
NUDT4	465.094	1.17668	1.84e-16	7.36e-15
TPM4	1673.08	-0.628534	1.86e-16	7.42e-15
SEMA4B	1512.09	-0.709313	2.51e-16	9.99e-15
CDA	248.518	-1.07987	2.66e-16	1.06e-14
PERP	6027.49	-0.714934	2.72e-16	1.08e-14
PHC2	1275.82	-0.670824	3.31e-16	1.31e-14
SMC3	1028.24	-0.835859	3.47e-16	1.36e-14
HOXB13	73.036	1.41582	3.48e-16	1.37e-14
CFH	25.9808	2.48181	3.68e-16	1.44e-14
LACTB	133.06	1.04679	4.33e-16	1.69e-14
GIPR	162.489	1.245	4.37e-16	1.7e-14
RNF19A	1048.01	1.12448	4.53e-16	1.75e-14
ECE1	3084.61	0.823931	4.81e-16	1.86e-14
PAM	1321.42	0.764806	5.3e-16	2.04e-14
PODXL	480.809	-1.21252	5.91e-16	2.27e-14
C15orf52	243.807	-0.950581	7.38e-16	2.82e-14
KLC1	390.952	-0.751535	7.53e-16	2.88e-14
GRB14	33.7483	1.94816	7.84e-16	2.98e-14
SPRY4	676.387	-1.04189	1.1e-15	4.15e-14
HKDC1	1562.61	-0.581972	1.21e-15	4.56e-14
ALDH18A1	980.588	0.611159	1.31e-15	4.92e-14
NLGN2	88.8841	1.27798	1.34e-15	5.01e-14
TSPYL2	77.4166	1.33157	1.41e-15	5.27e-14
PLEKHA2	150.441	-1.12299	1.49e-15	5.54e-14
KCNK1	406.7	-0.835298	1.92e-15	7.14e-14
MYADM	907.005	0.832722	2.31e-15	8.55e-14
FAM32A	898.765	0.936993	2.35e-15	8.7e-14
DSG3	47.6698	-1.70599	2.63e-15	9.7e-14
CRB3	96.6175	1.28319	3.2e-15	1.17e-13
RND1	22.4993	2.35086	3.23e-15	1.18e-13
VPS37B	744.278	-0.559512	3.24e-15	1.19e-13
MARCHF4	78.5767	-1.25652	3.33e-15	1.21e-13
TM7SF2	81.5836	1.42095	3.34e-15	1.21e-13
RBKS	83.9679	1.41266	3.61e-15	1.31e-13
PPP1R1B	362.055	-1.08459	3.82e-15	1.38e-13
GNAI1	700.251	0.66989	4.39e-15	1.58e-13
NECTIN2	822.012	0.874487	4.95e-15	1.78e-13
THSD1	61.4767	1.3962	5.85e-15	2.1e-13
NRCAM	252.232	1.59235	5.91e-15	2.11e-13
GBP1	26.9282	1.99409	6.13e-15	2.18e-13
BTG2	167.247	1.34531	6.28e-15	2.23e-13
DUSP7	464.158	-0.709141	6.32e-15	2.24e-13
NEURL3	34.1849	2.1646	7.22e-15	2.55e-13
PVR	466.594	0.830436	7.35e-15	2.59e-13
BCL2L1	1302.11	-0.626626	8.1e-15	2.85e-13
GPAT3	210.675	-1.01668	8.22e-15	2.88e-13
STMN3	2112.23	-0.80197	9.05e-15	3.17e-13
ACSL5	1385.26	-0.524254	9.34e-15	3.26e-13
GABARAPL1	138.037	1.02476	9.4e-15	3.26e-13
GLI1	49.367	-1.54684	9.41e-15	3.26e-13
PHLDA1	1673.01	-0.618696	9.59e-15	3.31e-13
SDCBP2	80.0135	1.20042	9.6e-15	3.31e-13
GDPD5	293.807	0.927252	1.01e-14	3.46e-13
EFNA5	239.686	0.819752	1.02e-14	3.5e-13
SMPDL3A	218.039	-0.93302	1.06e-14	3.63e-13
DHFR	319.953	-0.797074	1.14e-14	3.88e-13
GRK5	301.904	-0.806924	1.15e-14	3.91e-13
CDC25B	1542.57	-0.665835	1.2e-14	4.08e-13
CD9	1592.75	-0.704882	1.22e-14	4.13e-13
MAP4K4	2004.78	-0.858749	1.24e-14	4.18e-13
TSHZ1	131.724	-1.1784	1.25e-14	4.21e-13
TOR1B	263.978	0.777368	1.27e-14	4.25e-13
RASD2	27.2728	1.91609	1.4e-14	4.71e-13
SELENBP1	182.43	1.13807	1.51e-14	5.06e-13
JUP	2692.59	0.594321	1.55e-14	5.18e-13
IGFBP4	1896.28	-0.980386	1.71e-14	5.69e-13
THBS3	255.267	1.01257	2.14e-14	7.1e-13
SNN	347.319	0.886098	2.18e-14	7.22e-13
CDX2	140.856	1.21506	2.27e-14	7.51e-13
HMOX1	93.1588	1.45398	2.37e-14	7.81e-13
PRICKLE4	112.547	-1.26496	2.64e-14	8.66e-13
RUNX1	224.961	-1.04412	2.98e-14	9.77e-13
ARRDC3	260.839	-0.949201	3.08e-14	1.01e-12
UGDH	871.616	0.689586	3.11e-14	1.01e-12
MXD4	169.45	1.01794	3.12e-14	1.01e-12
CD151	2107.67	0.678097	3.17e-14	1.03e-12
MIDN	501.846	-0.755681	3.28e-14	1.06e-12
ALPP	25.3682	-1.98681	3.37e-14	1.09e-12
RAB31	809.163	-0.590873	3.89e-14	1.25e-12
HLA-C	201.469	1.22289	4.08e-14	1.31e-12
SLK	1313.3	-1.16385	4.1e-14	1.31e-12
ID1	865.556	-1.10992	4.46e-14	1.42e-12
TTBK1	26.5734	-1.86612	4.51e-14	1.44e-12
KRT15	216.954	1.10722	5.63e-14	1.79e-12
GREB1L	494.814	-1.53593	5.7e-14	1.81e-12
CCNYL1	270.744	0.978783	5.76e-14	1.82e-12
MYOM3	98.4523	1.27794	5.88e-14	1.86e-12
DISP2	54.708	-1.44286	6.26e-14	1.97e-12
SPRY2	688.372	0.716006	6.41e-14	2.01e-12
MCRIP1	126.959	1.33381	8.31e-14	2.6e-12
PRSS12	212.503	-0.881058	8.47e-14	2.65e-12
CEACAM1	481.725	-1.02032	9.21e-14	2.87e-12
IFITM1	189.719	1.15833	1e-13	3.12e-12
ACER3	190.886	-1.04595	1.1e-13	3.42e-12
DVL1	616.945	-0.632096	1.19e-13	3.7e-12
RIPK2	146.477	0.938255	1.26e-13	3.89e-12
SUSD1	128.312	1.10757	1.38e-13	4.26e-12
SLC29A4	29.5779	1.83066	1.39e-13	4.26e-12
BTG1	160.681	1.03717	1.43e-13	4.39e-12
NINJ1	102.902	1.19852	1.63e-13	4.98e-12
NFKBIA	302.996	0.802454	1.66e-13	5.07e-12
ANXA10	19.2204	2.33092	1.68e-13	5.1e-12
SH2D4A	355.609	-0.739056	1.72e-13	5.23e-12
FAM160A2	501.739	-0.707947	1.89e-13	5.73e-12
ELK3	264.705	-1.04458	1.9e-13	5.75e-12
VPS18	157.06	0.906061	1.92e-13	5.81e-12
CES2	329.164	-0.653839	1.93e-13	5.81e-12
ARAP3	35.9175	-1.57589	1.97e-13	5.91e-12
GCA	164.044	0.880539	1.97e-13	5.91e-12
CHST11	447.721	-0.685726	2.2e-13	6.57e-12
S100A16	1688.69	-1.06387	2.3e-13	6.87e-12
DEFB1	21.1108	2.10814	2.46e-13	7.32e-12
KIFC3	984.274	0.679852	2.67e-13	7.93e-12
VIM	19342.6	-0.611564	2.78e-13	8.24e-12
CKAP2L	299.292	-0.949507	2.83e-13	8.36e-12
CADM4	78.5463	1.3367	2.85e-13	8.41e-12
JPH2	35.4021	-1.76148	2.88e-13	8.47e-12
TRIM47	377.057	0.720606	2.96e-13	8.68e-12
SLC16A1	539.795	-0.718863	2.97e-13	8.69e-12
SNX25	74.0604	1.16246	3.31e-13	9.66e-12
KLK10	1617.22	-0.947803	3.67e-13	1.07e-11
TRERF1	309.544	-1.10133	3.77e-13	1.1e-11
CFAP221	19.3574	2.18039	3.91e-13	1.14e-11
IL2RG	159.93	1.24016	4.16e-13	1.21e-11
SOX7	83.7466	-1.3161	4.88e-13	1.41e-11
PTK6	228.999	-0.753614	4.94e-13	1.42e-11
VGF	598.277	-0.953	5e-13	1.44e-11
APOL1	154.75	0.984092	5.52e-13	1.58e-11
C22orf29	184.664	0.908474	5.85e-13	1.67e-11
ERO1A	775.889	0.599841	5.89e-13	1.68e-11
KIF11	777.752	-0.808241	6.13e-13	1.75e-11
ANK1	287.329	-1.21931	6.64e-13	1.89e-11
ARSE	63.1459	1.21612	6.75e-13	1.92e-11
ICAM1	21.7714	1.92743	6.78e-13	1.92e-11
CDK6	385.58	-0.986294	6.93e-13	1.96e-11
PSEN2	157.891	0.936503	8.45e-13	2.38e-11
ELL2	130.848	1.3439	8.52e-13	2.4e-11
IGFBP6	401.437	-1.178	8.77e-13	2.46e-11
PRSS22	27.1717	1.80475	9.5e-13	2.66e-11
MYEOV	427.906	-0.634584	1.02e-12	2.86e-11
ISG20	156.73	1.30107	1.04e-12	2.91e-11
ID2	97.5553	1.02634	1.1e-12	3.08e-11
ZBED2	36.1797	-1.55847	1.13e-12	3.13e-11
CCDC68	280.094	-0.99463	1.55e-12	4.29e-11
TMEM9	208.379	0.993015	1.68e-12	4.63e-11
GGT7	32.3605	1.68345	1.73e-12	4.76e-11
GPAM	176.689	-1.06957	1.74e-12	4.77e-11
PRKCG	26.3633	1.82692	1.74e-12	4.77e-11
VDR	175.656	-1.025	1.84e-12	5.05e-11
C11orf52	28.2103	1.68823	1.95e-12	5.34e-11
THBS2	632.799	1.23457	1.97e-12	5.36e-11
NME7	205.343	1.2105	1.99e-12	5.42e-11
SOX13	407.869	-0.888368	2e-12	5.43e-11
UNC13D	894.423	0.598862	2.03e-12	5.49e-11
SNAI2	269.748	-0.690075	2.1e-12	5.69e-11
TMCC3	128.281	-0.993293	2.4e-12	6.47e-11
MELTF	145.802	1.1008	2.71e-12	7.29e-11
FOXA3	17.7614	2.23747	3e-12	8.06e-11
BEGAIN	114.556	1.01796	3.16e-12	8.46e-11
HAVCR1	26.2933	1.82004	3.16e-12	8.46e-11
MAP1LC3A	32.976	1.66443	3.28e-12	8.76e-11
LIMCH1	443.162	1.01617	3.3e-12	8.78e-11
TMEM136	66.3266	1.22798	3.33e-12	8.85e-11
CEP152	196.667	-0.889963	3.42e-12	9.07e-11
ASPHD1	940.786	1.08937	3.46e-12	9.16e-11
ARF6	855.306	-0.63925	3.52e-12	9.31e-11
BST1	44.7583	1.42813	3.56e-12	9.38e-11
NFE2L3	35.5623	1.49019	3.64e-12	9.59e-11
TONSL	626.286	-0.545627	3.99e-12	1.05e-10
PAPSS2	755.353	0.840858	4.11e-12	1.08e-10
NPDC1	336.465	1.21856	4.13e-12	1.08e-10
MAP3K8	235.444	0.972237	4.22e-12	1.1e-10
LMO4	1417.47	0.529083	4.44e-12	1.16e-10
MISP	877.701	-0.593919	4.46e-12	1.16e-10
SUMF1	140.573	0.913993	4.54e-12	1.18e-10
FAM3C	1607.51	-0.770083	4.58e-12	1.19e-10
SLC22A23	94.4629	1.14019	4.89e-12	1.27e-10
COL28A1	19.4152	1.872	5.04e-12	1.3e-10
RDH10	273.768	-0.82473	5.78e-12	1.49e-10
EPDR1	424.116	0.624439	5.79e-12	1.49e-10
RNF19B	402.895	-0.606966	6.19e-12	1.59e-10
EPS8L3	463.769	-0.646354	6.24e-12	1.6e-10
SCCPDH	396.993	0.7978	6.25e-12	1.6e-10
PBXIP1	206.437	1.0059	6.42e-12	1.64e-10
C10orf54	351.196	-0.72075	6.65e-12	1.69e-10
CCND1	1373.51	-0.65617	6.85e-12	1.74e-10
P2RX4	55.5617	1.34324	6.91e-12	1.75e-10
ME1	90.7812	1.0008	7.16e-12	1.81e-10
LAMB1	1561.76	0.617391	7.37e-12	1.86e-10
OBSL1	97.581	1.04121	8.18e-12	2.06e-10
CD109	34.7759	-1.65789	8.2e-12	2.06e-10
PQLC3	224.598	0.728403	8.42e-12	2.11e-10
ANXA13	367.057	0.783725	8.91e-12	2.23e-10
USP1	399.022	-0.723422	9.18e-12	2.3e-10
TTLL6	19.5479	1.8229	9.32e-12	2.33e-10
HEPH	16.7213	2.0028	9.65e-12	2.4e-10
IDI1	406.045	0.714428	1.03e-11	2.55e-10
DPY19L1	1576.08	-0.732817	1.04e-11	2.58e-10
LGMN	746.641	0.747787	1.06e-11	2.63e-10
SLC16A3	322.357	-0.730658	1.18e-11	2.91e-10
ATP6AP1	601.714	0.572925	1.2e-11	2.96e-10
SLC37A2	16.3979	-2.06501	1.24e-11	3.06e-10
CREG1	295.526	0.868902	1.24e-11	3.06e-10
FKBP11	180.919	0.891754	1.28e-11	3.13e-10
DDX60L	173.232	-1.00273	1.33e-11	3.25e-10
UGT1A1	28.6764	1.57994	1.36e-11	3.32e-10
HGD	71.132	1.15708	1.45e-11	3.54e-10
CLDN4	2068.4	0.698005	1.49e-11	3.62e-10
MB	26.945	1.71525	1.49e-11	3.62e-10
MAP7	188.006	0.836002	1.63e-11	3.95e-10
PTGES	160.003	-0.85144	1.77e-11	4.28e-10
HOXA3	225.573	-0.707092	1.85e-11	4.46e-10
YWHAQ	2441.77	-0.4969	2.05e-11	4.94e-10
IL6R	185.795	1.08942	2.09e-11	5.04e-10
SYNJ2	391.003	-0.833752	2.19e-11	5.26e-10
PLTP	515.32	0.957127	2.3e-11	5.52e-10
RAPGEF3	195.314	-0.903013	2.45e-11	5.86e-10
LGALS3BP	1806.22	0.540119	2.58e-11	6.17e-10
RALB	1339.54	-0.523635	2.68e-11	6.39e-10
HNRNPR	1452.46	-0.492112	2.72e-11	6.49e-10
CASK	341.743	0.941303	2.94e-11	7e-10
LMNB1	866.532	-0.592478	3.03e-11	7.19e-10
TLR4	35.2756	-1.46856	3.19e-11	7.55e-10
THNSL2	174.712	0.832707	3.35e-11	7.91e-10
SRRM3	198.927	0.818839	3.86e-11	9.1e-10
TMEM132B	17.2827	2.20799	3.87e-11	9.11e-10
FRMD8	660.209	-0.792554	3.93e-11	9.23e-10
LAMP1	1321.06	0.447271	4.07e-11	9.54e-10
APMAP	1536.8	0.522932	4.28e-11	1e-09
SFR1	262.017	-0.712644	4.39e-11	1.03e-09
ANXA3	521.423	0.650543	4.4e-11	1.03e-09
PXN	3326.36	-0.681957	4.41e-11	1.03e-09
AKR1C2	567.722	0.864908	4.42e-11	1.03e-09
CAMK1	40.3246	1.48304	4.46e-11	1.04e-09
RHBDD2	466.597	0.81456	4.48e-11	1.04e-09
ANXA4	4990.65	0.523989	4.6e-11	1.06e-09
SEMA3A	307.445	0.952569	4.77e-11	1.1e-09
GNA11	616.623	-0.583913	4.86e-11	1.12e-09
ERBB2	411.542	-0.561224	4.99e-11	1.15e-09
BCAR3	312.247	-0.649279	5.05e-11	1.16e-09
MRPS10	423.472	-0.606967	5.07e-11	1.16e-09
P3H4	176.292	0.890052	5.35e-11	1.22e-09
CHN2	149.904	-0.904851	5.4e-11	1.23e-09
PNRC1	110.65	1.03257	5.51e-11	1.26e-09
RAB26	53.3343	1.41972	5.74e-11	1.31e-09
SCEL	16.3794	-1.94081	5.83e-11	1.33e-09
BATF	85.0813	1.22863	5.87e-11	1.33e-09
TLDC1	292.498	-0.65057	5.88e-11	1.33e-09
MAN2B2	171.217	0.803314	6.1e-11	1.38e-09
CIZ1	537.165	-0.50754	6.3e-11	1.42e-09
TLDC2	91.3917	-0.972703	6.47e-11	1.46e-09
EVPL	542.644	-0.870197	6.54e-11	1.47e-09
SOX4	268.878	0.967265	6.62e-11	1.49e-09
ADAM28	16.9515	2.34626	6.72e-11	1.51e-09
LRP10	961.805	0.545461	7.68e-11	1.72e-09
NXN	593.926	0.640033	7.74e-11	1.73e-09
FAM84B	1906.67	-0.980677	7.97e-11	1.78e-09
CDKN1B	212.235	0.752459	8.01e-11	1.78e-09
TRIB3	173.764	0.828488	8.15e-11	1.81e-09
MFAP2	34.916	1.42133	8.84e-11	1.96e-09
SLC14A1	68.7998	1.12102	9.68e-11	2.14e-09
EHBP1	831.428	-0.780744	9.76e-11	2.16e-09
PSAP	6215.57	0.444805	9.92e-11	2.19e-09
MOXD1	23.287	1.68887	9.93e-11	2.19e-09
MXRA8	49.3524	-1.33159	1.04e-10	2.29e-09
ARHGEF37	20.0987	1.70507	1.05e-10	2.3e-09
LOC105370045	37.9972	1.49622	1.08e-10	2.37e-09
KIF15	206.569	-0.780538	1.13e-10	2.47e-09
CXADR	398.426	0.830469	1.13e-10	2.47e-09
TINAG	54.0219	1.16592	1.2e-10	2.61e-09
DGAT1	784.534	-0.635159	1.24e-10	2.71e-09
TIMP4	50.6021	-1.17536	1.27e-10	2.76e-09
B3GAT3	355.062	1.01052	1.28e-10	2.77e-09
TTK	307.775	-0.693583	1.32e-10	2.85e-09
DTX2	139.381	-0.921122	1.39e-10	3e-09
TMEM59	930.156	0.582963	1.39e-10	3e-09
SH3D21	203.061	-0.793209	1.4e-10	3e-09
ARTN	53.123	-1.3097	1.43e-10	3.07e-09
PRCP	245.977	0.87777	1.48e-10	3.18e-09
GDPD3	24.0009	-1.5387	1.49e-10	3.19e-09
SPATA2L	78.2381	1.14509	1.53e-10	3.27e-09
SYTL2	257.145	1.02462	1.57e-10	3.35e-09
SECTM1	81.6755	1.17563	1.6e-10	3.42e-09
CALML4	459.61	0.754122	1.63e-10	3.46e-09
MTURN	58.0762	1.16413	1.67e-10	3.54e-09
CKAP4	46.5565	1.27604	1.71e-10	3.62e-09
ADM	170.258	0.974452	1.75e-10	3.7e-09
WNT11	41.1001	1.41235	1.81e-10	3.83e-09
PDGFA	200.132	-0.744543	1.85e-10	3.9e-09
MARCKSL1	890.432	0.810878	1.86e-10	3.91e-09
HTATIP2	762.776	0.678337	1.95e-10	4.09e-09
GRB7	245.261	0.678027	1.97e-10	4.14e-09
FFAR4	38.1982	1.30358	1.99e-10	4.17e-09
CTSF	20.2633	1.66218	2.1e-10	4.4e-09
RCOR1	378.487	-0.817711	2.12e-10	4.42e-09
JAG1	1111.15	1.02797	2.26e-10	4.72e-09
GNA13	388.215	-1.01037	2.4e-10	4.99e-09
IL22RA1	265.51	0.681718	2.48e-10	5.16e-09
AAMDC	69.5921	1.12611	2.49e-10	5.17e-09
IDH2	373.221	0.700869	2.5e-10	5.18e-09
GPER1	272.44	-0.743215	2.51e-10	5.19e-09
RELB	125.511	1.12541	2.55e-10	5.27e-09
RPE65	18.8223	-1.68068	2.66e-10	5.49e-09
KLHL5	151.011	1.13407	2.8e-10	5.76e-09
NES	82.6001	-0.958369	2.81e-10	5.79e-09
STRIP2	621.114	-0.983226	2.87e-10	5.89e-09
MOGAT3	49.3731	-1.34322	2.93e-10	6e-09
LGALS8	372.786	0.659504	3.04e-10	6.21e-09
MTARC2	76.5123	1.01851	3.15e-10	6.43e-09
ANKS6	328.966	-0.666933	3.36e-10	6.86e-09
GLTPD2	94.9243	1.19478	3.67e-10	7.47e-09
GBP2	66.7232	1.09519	3.76e-10	7.65e-09
C1QL4	16.2118	1.72977	3.8e-10	7.72e-09
SMIM6	64.6119	1.31284	3.85e-10	7.81e-09
TYMP	173.799	0.881929	4.07e-10	8.23e-09
IFITM3	432.278	0.774223	4.33e-10	8.76e-09
DNASE2	196.025	0.785928	4.47e-10	9.03e-09
EEF2K	241.367	-0.725781	4.54e-10	9.14e-09
KRT7	51.2312	1.31861	4.7e-10	9.45e-09
CXCL2	104.627	1.00634	4.78e-10	9.6e-09
P4HTM	109.609	0.851181	4.99e-10	1e-08
PNMA1	468.847	-0.492783	5.02e-10	1e-08
P4HB	4032.26	0.452619	5.39e-10	1.08e-08
KLK11	729.135	0.675479	5.39e-10	1.08e-08
NOG	84.9443	-1.07845	5.48e-10	1.09e-08
SIAE	218.205	0.913413	5.6e-10	1.11e-08
ALDH3B1	558.535	-0.520384	5.61e-10	1.11e-08
KCTD17	92.6568	0.984379	5.81e-10	1.15e-08
FAM213A	282.343	-0.745661	6e-10	1.19e-08
PARP10	259.515	0.720466	6.09e-10	1.2e-08
RTTN	84.2764	-0.998643	6.11e-10	1.21e-08
LRRC1	540.962	0.563077	6.14e-10	1.21e-08
COL17A1	7461.52	-0.771963	6.71e-10	1.32e-08
FAXDC2	451.458	0.719463	6.71e-10	1.32e-08
TFAP2A	307.395	-0.710145	6.74e-10	1.32e-08
TNFRSF1B	651.59	-0.586408	7.47e-10	1.46e-08
ETS2	306.223	-0.607092	7.51e-10	1.47e-08
NCMAP	13.9181	1.90467	7.56e-10	1.48e-08
OASL	847.567	0.497237	7.83e-10	1.53e-08
KIAA1549L	438.792	-1.05713	8.11e-10	1.58e-08
BMF	18.7909	1.56805	8.18e-10	1.59e-08
TRIM7	185.732	-0.741259	8.39e-10	1.63e-08
TCEAL9	47.5573	1.15403	8.52e-10	1.65e-08
CBLC	94.2076	1.01966	8.79e-10	1.7e-08
JUN	2441.09	0.498389	9.39e-10	1.81e-08
NR1I2	167.901	-0.819044	9.55e-10	1.84e-08
SHANK3	179.623	-1.22518	9.95e-10	1.92e-08
FADS2	350.04	0.790449	1.06e-09	2.05e-08
SIRT2	367.262	0.712417	1.12e-09	2.15e-08
CTSV	60.3284	1.17609	1.12e-09	2.15e-08
PKIB	46.2717	1.22989	1.26e-09	2.42e-08
ARHGEF28	347.577	0.792515	1.31e-09	2.5e-08
TSPAN11	14.9557	-1.79162	1.32e-09	2.52e-08
TM2D2	394.145	0.66838	1.41e-09	2.69e-08
SRSF1	1721.06	-0.420675	1.45e-09	2.76e-08
RHOF	555.184	-0.49957	1.49e-09	2.83e-08
CALR	4772.61	0.485403	1.52e-09	2.88e-08
EPHA1	156.908	0.948328	1.58e-09	3e-08
MCM4	1282.83	-0.556366	1.7e-09	3.22e-08
FBP1	242.978	-0.745166	1.74e-09	3.29e-08
NME4	1109.39	0.691758	1.81e-09	3.42e-08
TUBB3	266.635	0.603464	1.85e-09	3.48e-08
ARSB	79.1029	0.944198	1.95e-09	3.67e-08
ARRDC2	287.449	0.600275	1.98e-09	3.72e-08
SKAP2	962.122	-0.89122	2.03e-09	3.8e-08
TLN2	165.415	-1.16362	2.05e-09	3.83e-08
SGK1	136.484	0.862168	2.05e-09	3.83e-08
C1orf115	47.4547	1.22307	2.1e-09	3.92e-08
ANP32E	771.691	-0.678215	2.17e-09	4.04e-08
DNAJB2	170.681	0.900824	2.2e-09	4.1e-08
ZYX	782.072	0.632668	2.27e-09	4.21e-08
FOSL2	721.477	0.839173	2.28e-09	4.24e-08
TSPAN14	465.992	-0.666466	2.34e-09	4.33e-08
EHBP1L1	866.333	-0.483765	2.42e-09	4.47e-08
EEPD1	667.426	-0.513115	2.67e-09	4.94e-08
SMC4	786.226	-0.830435	2.8e-09	5.17e-08
PROC	71.3978	1.16831	2.97e-09	5.47e-08
IL20RB	52.2162	-1.18042	3.03e-09	5.57e-08
FGF18	23.5647	-1.43217	3.05e-09	5.6e-08
PGF	22.1887	1.42655	3.12e-09	5.71e-08
HMGCS1	403.047	0.73369	3.15e-09	5.76e-08
MTBP	139.745	-0.866733	3.24e-09	5.92e-08
ALDH3A2	1604.49	-0.410028	3.34e-09	6.1e-08
MCC	168.101	-1.15445	3.78e-09	6.89e-08
SESN2	73.7763	1.0077	3.81e-09	6.92e-08
HDAC9	20.5603	1.54958	3.83e-09	6.96e-08
LONRF2	340.071	-1.05805	3.9e-09	7.07e-08
RASSF6	121.685	0.989043	4.21e-09	7.64e-08
FGFR3	78.3723	1.06051	4.22e-09	7.64e-08
SLC25A29	110.76	1.0696	4.27e-09	7.71e-08
PARP12	63.8439	0.988419	4.3e-09	7.75e-08
CD59	3231.65	-0.46278	4.39e-09	7.91e-08
C14orf105	34.0205	1.30523	4.56e-09	8.21e-08
TMEM27	12.8535	1.73169	4.9e-09	8.8e-08
GJB4	28.6931	-1.30943	4.91e-09	8.8e-08
RAP2B	182.632	-0.67041	4.99e-09	8.95e-08
ME3	173.796	0.706136	5.08e-09	9.09e-08
XYLT1	145.964	-1.22293	5.25e-09	9.38e-08
LTBP1	338.862	-0.806204	5.33e-09	9.52e-08
SERBP1	2018.47	-0.366312	5.36e-09	9.55e-08
PAICS	1873.49	-0.371511	5.41e-09	9.62e-08
NAB1	571.649	-0.923017	5.46e-09	9.71e-08
MCM6	827.152	-0.436268	5.5e-09	9.77e-08
SCARB1	1428.11	0.424269	5.62e-09	9.95e-08
CASP10	119.203	0.806873	5.68e-09	1.01e-07
BTBD11	37.4671	-1.22908	5.7e-09	1.01e-07
NIPAL2	92.1598	0.937129	5.73e-09	1.01e-07
SHCBP1	637.712	-0.484174	5.92e-09	1.04e-07
CCNA2	577.79	-0.557171	5.97e-09	1.05e-07
AKR1C1	1048.8	0.82334	6.08e-09	1.07e-07
CMBL	648.504	-0.511621	6.12e-09	1.07e-07
CDC42EP4	306.98	-0.602235	6.14e-09	1.08e-07
GBP3	201.059	0.723109	6.62e-09	1.16e-07
RAB11FIP4	121.423	0.793778	6.73e-09	1.18e-07
FOXO1	150.725	-0.892498	6.8e-09	1.19e-07
WBP2	320.206	0.617779	6.87e-09	1.2e-07
KLF10	979.248	-0.858171	6.96e-09	1.21e-07
P4HA2	113.076	0.782975	7.05e-09	1.23e-07
HPGD	187.111	-0.899865	7.18e-09	1.25e-07
BDNF	331.672	0.588168	7.26e-09	1.26e-07
ARMC9	57.5712	1.16735	7.31e-09	1.27e-07
FXYD3	19.8343	-1.46501	7.87e-09	1.36e-07
MAN2B1	210.751	0.626735	7.92e-09	1.37e-07
KIFAP3	178.157	-0.647686	8.17e-09	1.41e-07
ATP6V0E2	42.698	1.12489	8.21e-09	1.42e-07
LMO7	1095.94	-0.909376	8.33e-09	1.43e-07
STARD8	18.3848	-1.51286	8.48e-09	1.46e-07
TOP2A	1921.23	-0.753937	8.89e-09	1.53e-07
SLC39A8	49.0297	-1.11498	9.21e-09	1.58e-07
SDF4	1460.48	0.640036	9.33e-09	1.6e-07
LPAR2	73.1205	0.953206	9.35e-09	1.6e-07
PMEPA1	2272.3	-0.385347	9.51e-09	1.62e-07
MLLT11	48.9652	1.11161	9.65e-09	1.64e-07
SLC37A1	918.659	0.640645	9.73e-09	1.66e-07
RGCC	25.6617	1.41834	9.86e-09	1.67e-07
FBXO2	20.0295	1.47932	1.01e-08	1.71e-07
PEAR1	484.332	-0.895135	1.12e-08	1.89e-07
OSBPL5	530.974	-0.729688	1.14e-08	1.93e-07
CDC42EP1	567.842	0.63663	1.14e-08	1.93e-07
C5orf42	164.358	-1.07628	1.15e-08	1.94e-07
PLA2G15	132.195	0.794553	1.15e-08	1.95e-07
MANBAL	506.808	0.58257	1.16e-08	1.96e-07
DOK4	912.647	-0.469042	1.18e-08	1.99e-07
ZEB1	185.66	-1.025	1.2e-08	2.01e-07
UBTD1	175.767	0.912052	1.21e-08	2.03e-07
HES4	106.68	1.14446	1.21e-08	2.03e-07
CAPN2	3515.96	-0.450848	1.31e-08	2.19e-07
CTSA	1977.7	0.446557	1.31e-08	2.19e-07
ETV1	153.282	-1.05719	1.33e-08	2.22e-07
EHF	1961.17	-0.758426	1.35e-08	2.24e-07
CD99L2	391.778	0.519336	1.35e-08	2.25e-07
ITGB6	216.886	0.977876	1.35e-08	2.24e-07
AIM1L	29.0524	-1.29913	1.36e-08	2.25e-07
ZHX1	283.925	-0.788884	1.36e-08	2.25e-07
RAB40B	107.25	0.860688	1.44e-08	2.38e-07
ADAM8	409.07	-0.577694	1.45e-08	2.4e-07
PRKACB	232.189	-0.875238	1.47e-08	2.43e-07
POFUT1	1119.28	0.465523	1.52e-08	2.5e-07
NEBL	35.8445	1.18963	1.6e-08	2.63e-07
IP6K2	427.494	0.716077	1.63e-08	2.67e-07
FKBP9	994.1	0.57521	1.64e-08	2.68e-07
MDK	3125.02	-0.887887	1.75e-08	2.86e-07
FAM107B	1370.89	0.453139	1.75e-08	2.86e-07
FTSJ1	350.688	-0.614906	1.78e-08	2.91e-07
CYP4F3	11.1607	-1.73503	1.79e-08	2.92e-07
AKR7A3	200.521	0.793301	1.83e-08	2.99e-07
TLE3	453.213	-0.596172	1.84e-08	3e-07
XRCC5	3412.1	-0.312256	1.99e-08	3.23e-07
SCIN	12.5535	1.61198	2.02e-08	3.29e-07
SSFA2	6318.23	-0.943989	2.03e-08	3.29e-07
UGCG	262.496	0.683259	2.09e-08	3.39e-07
PON2	1091.79	0.556754	2.3e-08	3.72e-07
SQSTM1	4734.65	0.494106	2.48e-08	4e-07
FBXO44	59.6692	1.00883	2.48e-08	4e-07
DSTN	2149.52	0.673394	2.51e-08	4.04e-07
DBNDD1	15.8792	1.52309	2.59e-08	4.17e-07
LMNB2	1891.75	-0.451712	2.67e-08	4.28e-07
SLC38A10	893.339	0.435772	2.88e-08	4.61e-07
MAPRE3	57.7087	0.973418	2.88e-08	4.61e-07
KLF4	821.961	0.583408	2.92e-08	4.67e-07
PRAP1	104.238	0.901389	2.97e-08	4.74e-07
GALNT2	1103.62	0.460947	2.98e-08	4.75e-07
CRIP2	149.337	1.01398	3.16e-08	5.02e-07
SOWAHB	12.1122	1.6288	3.24e-08	5.15e-07
LPAR5	30.7962	-1.29717	3.26e-08	5.17e-07
SLC39A11	113.44	0.783154	3.27e-08	5.18e-07
ESPL1	223.978	-0.794613	3.32e-08	5.25e-07
SMC6	483.765	-0.552646	3.34e-08	5.28e-07
SURF4	2119.75	0.309374	3.37e-08	5.32e-07
TMED4	812.592	0.38584	3.39e-08	5.34e-07
KLK6	109.855	-0.846521	3.41e-08	5.37e-07
CEP55	994.778	-0.509113	3.51e-08	5.51e-07
HERC3	34.7619	-1.3265	3.54e-08	5.55e-07
ARHGAP23	54.6411	-1.05659	3.55e-08	5.57e-07
RHOBTB1	14.8826	1.52796	3.55e-08	5.57e-07
ITGA3	1570.2	-0.594041	3.56e-08	5.58e-07
RAB15	72.2729	0.951636	3.64e-08	5.69e-07
HEG1	21.51	1.48049	3.64e-08	5.69e-07
PRODH2	125.911	0.893982	3.75e-08	5.85e-07
NPAS2	712.461	-0.559639	3.76e-08	5.85e-07
DNAJC22	632.606	0.535795	3.81e-08	5.92e-07
NCAPG	587.079	-0.534061	3.92e-08	6.08e-07
RAD18	336.897	-0.556542	4.02e-08	6.24e-07
NAT14	110.899	1.05045	4.25e-08	6.6e-07
JAG2	45.9032	1.03985	4.31e-08	6.68e-07
SMIM14	222.001	0.745961	4.36e-08	6.75e-07
FAM221A	70.3995	0.931201	4.4e-08	6.79e-07
MTHFD1	960.061	-0.510091	4.41e-08	6.81e-07
TMEM205	377.914	0.797267	4.61e-08	7.1e-07
ATAD5	133.2	-0.891678	4.7e-08	7.23e-07
FER	140.28	-0.845002	5.02e-08	7.71e-07
HMGCL	149.75	0.78717	5.02e-08	7.71e-07
CABP1	16.7865	-1.45037	5.24e-08	8.03e-07
MTCL1	169.465	1.04816	5.38e-08	8.25e-07
FCHSD1	314.688	0.608559	5.51e-08	8.44e-07
SEMA4F	20.2149	1.32283	5.89e-08	9.01e-07
FOXM1	749.47	-0.393106	5.94e-08	9.07e-07
SESTD1	277.007	-0.800704	6.01e-08	9.16e-07
IL32	83.6249	1.07741	6.35e-08	9.67e-07
ERCC2	297.921	0.608463	6.49e-08	9.88e-07
EMC10	962.514	0.605114	6.54e-08	9.93e-07
TPRA1	164.688	0.655177	6.54e-08	9.93e-07
EPB41	136.127	0.794746	6.69e-08	1.01e-06
PIM1	986.84	0.454353	6.71e-08	1.02e-06
SERTAD2	557.917	-0.676168	7.15e-08	1.08e-06
KIAA1462	22.6075	1.40553	7.22e-08	1.09e-06
MSLN	962.229	-0.66194	7.29e-08	1.1e-06
ZFAND5	926.156	0.394692	7.45e-08	1.12e-06
SLC25A24	411.722	-0.724857	7.47e-08	1.12e-06
RAB3IL1	52.2257	-0.969182	7.5e-08	1.13e-06
NFU1	248.211	0.741202	7.51e-08	1.13e-06
NUSAP1	658.274	-0.46566	7.53e-08	1.13e-06
CDC7	120.455	-0.706883	7.72e-08	1.16e-06
SCAMP5	25.8945	1.25372	7.77e-08	1.16e-06
SLC9A2	60.66	-0.996625	7.84e-08	1.17e-06
RARRES2	13.3634	1.51855	7.84e-08	1.17e-06
EHD2	369.439	-0.686394	7.89e-08	1.18e-06
ARHGAP12	911.219	-0.736443	7.93e-08	1.18e-06
RNF130	230.913	0.684823	7.97e-08	1.19e-06
GNA15	186.622	-0.861676	8.3e-08	1.23e-06
ARC	17.7944	1.35644	8.32e-08	1.23e-06
REEP2	10.0694	1.65803	8.37e-08	1.24e-06
DEF8	236.679	0.657537	8.44e-08	1.25e-06
NDRG1	370.744	-0.538622	8.62e-08	1.27e-06
MMP7	1176.7	0.622067	8.66e-08	1.28e-06
INCENP	601.047	-0.680526	8.74e-08	1.29e-06
CAB39	901.952	-0.441902	8.8e-08	1.3e-06
SRC	858.095	0.621756	8.82e-08	1.3e-06
SEC23B	657.281	0.416439	8.84e-08	1.3e-06
CORO1A	77.1712	-0.961522	8.87e-08	1.3e-06
GSTP1	2173.87	0.876732	9.1e-08	1.33e-06
RCN1	741.892	0.523297	9.43e-08	1.38e-06
SDC1	2958.97	-0.444512	9.45e-08	1.38e-06
SARAF	985.569	0.467204	9.63e-08	1.41e-06
CHRNB1	21.5253	1.35092	9.67e-08	1.41e-06
CSE1L	2207.57	-0.363238	1.01e-07	1.48e-06
GLUD1	936.562	-0.562053	1.04e-07	1.51e-06
C6orf141	313.268	-0.508505	1.06e-07	1.54e-06
CCDC126	21.9003	1.356	1.08e-07	1.57e-06
PELI2	53.2488	0.983851	1.1e-07	1.59e-06
PPME1	416.697	0.513428	1.11e-07	1.6e-06
CDC20	991.272	-0.563977	1.15e-07	1.67e-06
RPN2	3943.68	0.351772	1.15e-07	1.67e-06
RRM1	1037.42	-0.379059	1.16e-07	1.67e-06
ARHGAP17	535.878	0.443924	1.16e-07	1.68e-06
PNPLA2	392.902	0.6115	1.17e-07	1.69e-06
TSTD1	91.3679	1.04305	1.2e-07	1.72e-06
ANKH	242.782	-0.594487	1.21e-07	1.73e-06
CDKN2AIP	447.25	-0.623872	1.23e-07	1.76e-06
DLGAP5	352.918	-0.518357	1.23e-07	1.77e-06
OSBPL2	303.255	0.53337	1.23e-07	1.77e-06
MRAP2	104.768	0.720364	1.24e-07	1.77e-06
PORCN	58.9778	-0.930312	1.27e-07	1.82e-06
TMEM38A	13.0691	1.45126	1.27e-07	1.82e-06
DLC1	100.933	-0.918701	1.35e-07	1.93e-06
ORC1	154.996	-0.664077	1.35e-07	1.92e-06
FAM83D	643.838	-0.473765	1.35e-07	1.92e-06
ACKR3	99.4092	-0.833042	1.36e-07	1.94e-06
GATA6	372.711	0.522333	1.46e-07	2.08e-06
HAS3	493.705	-0.444614	1.56e-07	2.22e-06
SLC18A2	59.174	0.920973	1.6e-07	2.27e-06
ICE2	290.62	-0.742644	1.63e-07	2.31e-06
FBLIM1	757.039	0.416182	1.71e-07	2.42e-06
ANK3	38.4902	1.09396	1.72e-07	2.43e-06
ADRB2	22.9799	-1.25866	1.73e-07	2.45e-06
E2F8	154.466	-0.906022	1.75e-07	2.46e-06
C1QTNF1	153.583	0.631397	1.75e-07	2.46e-06
LRG1	21.4408	1.31833	1.77e-07	2.49e-06
MAN1B1	631.024	0.520567	1.78e-07	2.51e-06
IL20RA	71.4296	-0.814885	1.79e-07	2.51e-06
PPM1F	334.733	-0.522391	1.8e-07	2.52e-06
NUDC	1530.42	0.746805	1.82e-07	2.56e-06
FOXO6	48.256	0.990942	1.84e-07	2.58e-06
GALNS	393.329	0.505197	1.85e-07	2.58e-06
TNFAIP3	706.089	-0.700429	1.89e-07	2.64e-06
NOM1	204.254	-0.580727	1.91e-07	2.67e-06
VRK2	563.279	-0.44644	1.95e-07	2.72e-06
ADI1	287.194	-0.578612	1.96e-07	2.73e-06
CD22	16.0201	-1.38818	1.97e-07	2.74e-06
MLF2	902.609	0.557504	1.99e-07	2.76e-06
SH3BP2	339.376	-0.72843	2.01e-07	2.79e-06
FAM57A	305.904	0.497322	2.01e-07	2.79e-06
ILF3	2401.24	-0.396074	2.04e-07	2.82e-06
SKP2	174.747	-0.652503	2.06e-07	2.85e-06
MAML2	253.624	-1.12896	2.07e-07	2.86e-06
SLC45A3	202.362	-0.644275	2.09e-07	2.88e-06
ZDHHC4	317.847	0.500748	2.12e-07	2.93e-06
PPP1R26	482.253	-0.629343	2.15e-07	2.96e-06
TNFRSF12A	2108.9	0.495956	2.2e-07	3.02e-06
APBB2	229.446	-0.813988	2.21e-07	3.03e-06
LSR	622.826	0.623688	2.25e-07	3.1e-06
SCOC	24.7841	1.24436	2.29e-07	3.14e-06
VPS4B	196.439	-0.624924	2.36e-07	3.24e-06
SMC2	457.012	-0.868232	2.42e-07	3.31e-06
FOXK1	355.552	-0.634826	2.42e-07	3.31e-06
CCDC88A	597.883	-0.924589	2.43e-07	3.32e-06
NOS3	440.143	-0.599581	2.57e-07	3.5e-06
AP1G2	496.485	0.456087	2.6e-07	3.54e-06
ABCA13	19.3984	1.29836	2.6e-07	3.54e-06
GTF2H3	566.88	-0.439776	2.7e-07	3.67e-06
UPK2	15.2297	-1.36146	2.72e-07	3.69e-06
TRAPPC6A	52.1063	0.984667	2.76e-07	3.74e-06
NCAPG2	424.532	-0.58957	2.77e-07	3.75e-06
PDIA4	2544.26	0.321435	2.8e-07	3.79e-06
NFATC2IP	736.205	-0.457261	2.85e-07	3.85e-06
BARD1	112.694	-0.777232	2.87e-07	3.88e-06
SDCBP	1296.39	-0.523012	3.02e-07	4.08e-06
CLDN7	405.074	0.636378	3.03e-07	4.09e-06
OSBPL3	870.445	-0.629163	3.12e-07	4.2e-06
HS1BP3	126.461	0.711956	3.12e-07	4.2e-06
POU2F2	18.2221	1.26989	3.14e-07	4.22e-06
KRT80	372.75	0.763149	3.15e-07	4.23e-06
IL17RE	66.022	1.04005	3.16e-07	4.23e-06
IGFBP1	621.084	0.502064	3.19e-07	4.27e-06
INPP5F	217.797	-0.625954	3.21e-07	4.3e-06
KIAA1644	21.1005	-1.26716	3.23e-07	4.33e-06
PAQR7	108.502	0.727543	3.26e-07	4.36e-06
PINK1	341.622	-0.547859	3.29e-07	4.4e-06
ITGA7	63.1832	0.920643	3.33e-07	4.45e-06
ACAP3	356.56	-0.488161	3.36e-07	4.47e-06
TTC13	118.806	0.685	3.38e-07	4.5e-06
NIPAL3	287.244	-0.585861	3.41e-07	4.53e-06
RAPH1	177.134	-0.99499	3.48e-07	4.62e-06
RAMP1	786.116	0.868974	3.56e-07	4.72e-06
NIPSNAP1	372.277	0.606405	3.57e-07	4.73e-06
MCM10	304.659	-0.564316	3.6e-07	4.76e-06
CENPE	334.642	-0.806864	3.68e-07	4.86e-06
TNFSF13	30.1105	1.09671	3.68e-07	4.86e-06
DEK	1120.79	-0.549069	3.77e-07	4.98e-06
PTK7	19.9288	1.22662	3.8e-07	5.01e-06
ANO1	1530.7	-0.675929	3.87e-07	5.1e-06
DSC2	395.863	-0.730614	3.99e-07	5.26e-06
RHPN1	225.86	0.70324	4.02e-07	5.29e-06
TUFT1	232.05	0.587652	4.27e-07	5.6e-06
PLA2G16	683.758	-0.836632	4.4e-07	5.77e-06
PAQR5	244.629	-0.699436	4.42e-07	5.79e-06
AHRR	256.409	-0.738841	4.48e-07	5.87e-06
UBALD1	175.986	0.73426	4.56e-07	5.96e-06
PROCR	1531.69	0.499397	4.71e-07	6.15e-06
C20orf96	49.1611	0.975644	4.82e-07	6.29e-06
FLNB	5668.54	-0.857046	4.95e-07	6.45e-06
LIG1	527.798	-0.495199	4.95e-07	6.45e-06
CNN2	909.641	0.483018	4.98e-07	6.48e-06
GATSL2	47.2357	0.973244	5.06e-07	6.58e-06
ETHE1	367.266	-0.536183	5.07e-07	6.59e-06
KREMEN2	136.703	0.755608	5.08e-07	6.59e-06
FUT8	81.6927	-0.865186	5.09e-07	6.6e-06
RCAN1	105.135	0.758528	5.1e-07	6.6e-06
USP3	212.902	0.558984	5.17e-07	6.68e-06
GOLM1	457.365	0.421393	5.33e-07	6.89e-06
PDIA3	2815.07	0.500846	5.37e-07	6.93e-06
EZH2	426.173	-0.436662	5.43e-07	7.01e-06
SERINC2	558.258	-0.466103	5.51e-07	7.09e-06
ALDH2	1352.82	0.434881	5.51e-07	7.09e-06
ADGRB2	16.3006	1.34201	5.62e-07	7.23e-06
MAP3K14	161.825	0.633023	5.69e-07	7.31e-06
EGR4	12.6723	1.36818	5.79e-07	7.44e-06
USB1	305.565	0.475602	6.3e-07	8.08e-06
WNT7B	687.83	-0.556904	6.42e-07	8.23e-06
NCF2	13.8404	-1.34161	6.64e-07	8.5e-06
CREG2	266.737	-0.722664	6.93e-07	8.86e-06
COMT	318.084	0.720095	7.21e-07	9.2e-06
DHCR24	1576.99	0.506295	7.25e-07	9.25e-06
GAREM2	51.491	0.974592	7.38e-07	9.4e-06
PEG10	618.174	-0.826928	7.4e-07	9.42e-06
OPA1	511.004	-0.480787	7.54e-07	9.59e-06
CDCA2	310.088	-0.452498	7.54e-07	9.59e-06
COL5A3	8.72869	-1.53471	7.56e-07	9.59e-06
LIPG	8.50488	1.50664	7.69e-07	9.75e-06
CDCA7	452.289	-0.575347	7.81e-07	9.89e-06
HNRNPF	2310.1	-0.340756	7.81e-07	9.89e-06
SOD1	1720.43	0.784847	7.85e-07	9.93e-06
JDP2	60.0906	0.954949	7.97e-07	1.01e-05
RBP1	6.67536	-1.55988	8.04e-07	1.01e-05
MT1G	39.1749	1.02447	8.06e-07	1.02e-05
GPRC5C	229.459	0.613632	8.08e-07	1.02e-05
VASP	1098.95	-0.532005	8.15e-07	1.03e-05
RELL2	165.498	0.692863	8.38e-07	1.05e-05
A1CF	225.314	-0.725913	8.39e-07	1.05e-05
TGFA	290.106	-0.675635	8.65e-07	1.09e-05
C1orf116	150.738	-0.740894	8.66e-07	1.09e-05
ZMIZ1	422.116	-0.992793	8.72e-07	1.09e-05
TLR6	189.367	-0.749233	8.78e-07	1.1e-05
EPS8L1	110.863	1.01562	8.94e-07	1.12e-05
ZCCHC14	362.642	-0.663575	9.23e-07	1.15e-05
RRM2	934.802	-0.419834	9.32e-07	1.16e-05
FGFR1	378.67	-0.534056	9.33e-07	1.16e-05
ABCB8	396.856	-0.471067	9.59e-07	1.19e-05
UHRF1	291.398	-0.663986	9.92e-07	1.23e-05
PDP1	209.419	-0.826199	1e-06	1.24e-05
SC5D	187.24	0.631995	1e-06	1.24e-05
ZNF579	101.389	0.813938	1e-06	1.24e-05
HSP90B1	5003.14	0.435412	1.01e-06	1.25e-05
TMEM164	391.404	-0.996467	1.02e-06	1.27e-05
PDGFB	128.456	0.70601	1.05e-06	1.3e-05
C6orf132	161.457	-0.634649	1.07e-06	1.32e-05
PCSK7	354.511	-0.523199	1.08e-06	1.33e-05
DBI	1125.83	0.710894	1.08e-06	1.34e-05
CORO2A	346.095	-0.6213	1.09e-06	1.34e-05
PPP1R12B	142.17	-0.973636	1.11e-06	1.36e-05
TMEM37	423.638	0.488724	1.11e-06	1.36e-05
TMED9	1636.29	0.600209	1.11e-06	1.36e-05
FAM105A	27.344	1.11236	1.11e-06	1.37e-05
IL4R	572.583	-0.441349	1.13e-06	1.38e-05
TMBIM6	5540.37	0.277542	1.13e-06	1.39e-05
RND3	173.022	0.701778	1.14e-06	1.4e-05
ESCO2	94.9758	-0.799838	1.15e-06	1.4e-05
SHC2	10.9134	1.36135	1.15e-06	1.41e-05
LIN54	143.4	-0.909309	1.17e-06	1.42e-05
MPPE1	134.306	0.64319	1.17e-06	1.42e-05
MTAP	334.932	-0.58984	1.19e-06	1.44e-05
MRPL33	293.347	0.777902	1.19e-06	1.45e-05
HSPA12A	334.839	-0.537973	1.2e-06	1.46e-05
SH3YL1	195.522	0.581464	1.2e-06	1.46e-05
BRCA1	392.545	-0.685415	1.21e-06	1.46e-05
RBMS1	481.588	-0.541734	1.24e-06	1.5e-05
SLC29A2	254.774	0.522353	1.24e-06	1.5e-05
ANLN	1762.52	-0.755774	1.25e-06	1.51e-05
KCNK5	332.066	-0.531206	1.25e-06	1.52e-05
PEA15	535.073	0.436682	1.28e-06	1.55e-05
ARHGEF4	31.8454	-1.1017	1.29e-06	1.56e-05
TXNDC5	1642.23	0.283668	1.29e-06	1.55e-05
HTRA1	252.105	-0.541707	1.33e-06	1.6e-05
BEX3	12.142	1.33682	1.33e-06	1.6e-05
NT5C2	763.877	0.504078	1.35e-06	1.62e-05
CNGA1	58.8572	0.83203	1.35e-06	1.62e-05
TRPM6	22.1727	1.25608	1.36e-06	1.63e-05
CHST2	14.6256	-1.27289	1.38e-06	1.65e-05
EFNB2	1425.36	-0.708429	1.42e-06	1.7e-05
G0S2	135.683	0.909879	1.42e-06	1.7e-05
APOLD1	20.8693	1.17203	1.42e-06	1.7e-05
SKA3	235.085	-0.557506	1.45e-06	1.73e-05
BFSP1	23.3317	1.14318	1.45e-06	1.73e-05
ZNF672	195.195	0.52657	1.46e-06	1.74e-05
DTL	256.573	-0.587981	1.47e-06	1.75e-05
C4orf48	187.052	1.01379	1.5e-06	1.78e-05
RAB32	70.4299	-0.784672	1.53e-06	1.81e-05
POLA1	152.6	-0.617495	1.54e-06	1.83e-05
TOR4A	1202.19	-0.412135	1.54e-06	1.83e-05
LIMK2	239.895	0.568501	1.55e-06	1.83e-05
NAV3	103.727	-0.958346	1.56e-06	1.84e-05
CRY1	142.958	0.68844	1.59e-06	1.88e-05
CEBPB	452.805	0.74097	1.59e-06	1.88e-05
C4BPA	8.83101	1.41037	1.59e-06	1.88e-05
PHACTR3	43.5137	-0.963117	1.6e-06	1.88e-05
CASP6	175.355	0.586926	1.6e-06	1.88e-05
NUF2	244.586	-0.571103	1.63e-06	1.92e-05
TCTN1	85.0251	0.753889	1.64e-06	1.93e-05
CHRM4	18.0448	-1.19821	1.65e-06	1.93e-05
HLA-B	16.7871	1.20558	1.65e-06	1.94e-05
STX3	478.351	0.4674	1.66e-06	1.95e-05
NFKB2	275.481	0.505155	1.68e-06	1.97e-05
BIN1	527.27	0.59887	1.68e-06	1.96e-05
JAZF1	49.5185	0.877683	1.76e-06	2.06e-05
XPNPEP1	845.312	0.387832	1.77e-06	2.06e-05
AHCYL2	296.312	-0.796446	1.78e-06	2.08e-05
ORC2	308.932	-0.506795	1.78e-06	2.08e-05
DAPK3	248.776	0.748882	1.78e-06	2.07e-05
CD81	801.151	0.586506	1.8e-06	2.1e-05
KDM1A	805.766	-0.409442	1.84e-06	2.14e-05
CCNG2	72.2941	0.817219	1.84e-06	2.14e-05
VNN1	1445.74	0.47783	1.86e-06	2.16e-05
MAGED1	298.221	0.595803	1.86e-06	2.16e-05
TSPAN9	116.447	0.634231	1.86e-06	2.16e-05
TCF7	176.281	-0.659687	1.9e-06	2.2e-05
SLC13A3	87.6322	0.708742	1.91e-06	2.21e-05
FCHSD2	226.927	-0.678494	1.93e-06	2.23e-05
BLM	115.959	-0.657937	1.94e-06	2.24e-05
RBL1	191.875	-0.877678	1.97e-06	2.27e-05
CA2	59.7424	0.824704	1.97e-06	2.28e-05
RFFL	223.854	-0.628102	1.99e-06	2.3e-05
NCAPH	453.121	-0.415372	1.99e-06	2.29e-05
FAM126B	226.909	-0.788639	2.02e-06	2.32e-05
BCR	568.135	-0.460351	2.02e-06	2.32e-05
SMARCAL1	228.312	-0.517407	2.03e-06	2.33e-05
PRRX2	81.9742	0.822621	2.07e-06	2.38e-05
GBAS	292.7	0.481201	2.08e-06	2.38e-05
SLC35B2	636.952	0.444847	2.09e-06	2.39e-05
LYZ	33.6527	-1.06269	2.1e-06	2.41e-05
PICK1	138.385	0.721806	2.12e-06	2.42e-05
RPS6KA2	157.669	0.742067	2.14e-06	2.45e-05
GLB1	421.392	0.514259	2.15e-06	2.45e-05
NUCKS1	1500.64	-0.40977	2.2e-06	2.51e-05
BUB1B	475.874	-0.547013	2.22e-06	2.53e-05
MYO7A	10.1335	1.32303	2.27e-06	2.58e-05
SH3BGRL2	104.243	0.684064	2.29e-06	2.6e-05
ARID3A	98.8181	0.688123	2.34e-06	2.65e-05
LOC283278	30.4619	-1.098	2.38e-06	2.7e-05
ANXA1	1891.64	-0.433469	2.39e-06	2.71e-05
CHPF2	542.45	0.514655	2.39e-06	2.7e-05
MYL12A	1749.9	0.564133	2.39e-06	2.7e-05
ENG	144.977	0.595103	2.43e-06	2.74e-05
FANCI	706.844	-0.365675	2.47e-06	2.79e-05
ARVCF	34.4629	1.05434	2.48e-06	2.79e-05
LAT2	40.2155	1.00462	2.5e-06	2.81e-05
IQCK	23.6895	1.09041	2.5e-06	2.81e-05
TUBA8	48.5134	1.01281	2.51e-06	2.82e-05
CD276	340.394	-0.517676	2.52e-06	2.83e-05
GPD1L	77.3827	0.846272	2.53e-06	2.84e-05
CYP1A1	23.3485	1.09778	2.57e-06	2.88e-05
BRE	377.89	0.553951	2.62e-06	2.94e-05
PLEKHA4	32.4184	1.00333	2.65e-06	2.97e-05
LTBP3	537.821	0.530585	2.67e-06	2.98e-05
NF2	292.624	0.650375	2.67e-06	2.98e-05
FKRP	91.1846	0.678695	2.72e-06	3.04e-05
PFKFB2	264.943	-0.791573	2.75e-06	3.07e-05
ZSCAN31	40.9532	0.983952	2.78e-06	3.1e-05
KIF14	305.747	-0.981377	2.87e-06	3.2e-05
MUC3A	176.57	0.843779	2.89e-06	3.22e-05
KLHDC8B	24.8394	1.10617	2.89e-06	3.22e-05
PRR11	709.746	-0.386806	2.92e-06	3.25e-05
RALGPS2	484.735	-0.695623	2.93e-06	3.25e-05
CAPRIN2	778.573	-0.618684	2.93e-06	3.25e-05
GJB1	19.7947	1.15808	2.94e-06	3.25e-05
PITX1	273.231	-0.559849	2.99e-06	3.31e-05
CCNF	592.542	-0.475174	3.06e-06	3.39e-05
PDE7A	149.362	0.630004	3.09e-06	3.42e-05
ARHGAP10	140.801	-0.563882	3.12e-06	3.44e-05
EFNA2	134.817	-0.697111	3.13e-06	3.45e-05
CAMK1D	152.922	0.692483	3.21e-06	3.53e-05
TESMIN	98.1001	0.764253	3.21e-06	3.54e-05
MARCHF2	66.5235	0.873471	3.22e-06	3.54e-05
ONECUT3	11.4896	-1.28372	3.23e-06	3.55e-05
MSRB3	138.483	-0.625557	3.24e-06	3.57e-05
FZD2	9.41037	1.32358	3.25e-06	3.57e-05
FAM111A	351.163	-0.496984	3.28e-06	3.6e-05
TMPO	948.271	-0.676671	3.3e-06	3.61e-05
B2M	291.748	0.754091	3.3e-06	3.61e-05
POFUT2	188.003	0.51508	3.31e-06	3.62e-05
TOR1A	245.313	0.596498	3.32e-06	3.63e-05
SLC16A4	226.881	0.573672	3.34e-06	3.64e-05
GRAMD4	184.982	-0.545972	3.37e-06	3.67e-05
TRPC4AP	922.625	0.371493	3.37e-06	3.67e-05
GEN1	363.403	-0.527404	3.41e-06	3.71e-05
CEP97	69.7943	-0.92817	3.42e-06	3.72e-05
DHRS9	345.79	-0.534443	3.42e-06	3.72e-05
API5	781.01	-0.455703	3.45e-06	3.74e-05
NAMPT	508.043	-0.432864	3.55e-06	3.85e-05
WDR76	140.203	-0.594872	3.57e-06	3.87e-05
ERLEC1	347.702	0.419408	3.58e-06	3.87e-05
RNASE4	18.1841	1.18494	3.6e-06	3.89e-05
ESAM	17.6889	1.17166	3.66e-06	3.96e-05
PIGG	207.54	0.495009	3.68e-06	3.97e-05
TMEM45B	376.633	-0.44664	3.72e-06	4.02e-05
DAP	708.172	0.375611	3.72e-06	4.02e-05
NBL1	41.7688	0.962382	3.73e-06	4.02e-05
MLKL	328.66	-0.446189	3.74e-06	4.03e-05
MINPP1	147.975	0.578087	3.8e-06	4.09e-05
LOC107985770	611.743	0.478549	3.86e-06	4.15e-05
TMEM179B	322.707	0.660436	3.88e-06	4.17e-05
SMIM5	68.1957	0.848847	3.88e-06	4.17e-05
SMNDC1	310.954	-0.557558	3.93e-06	4.21e-05
GPATCH11	127.81	-0.674111	3.96e-06	4.25e-05
B4GALT1	890.817	0.38837	3.98e-06	4.26e-05
ADRB1	43.5736	0.882332	4.11e-06	4.39e-05
FGF11	28.158	1.01828	4.13e-06	4.41e-05
NEK7	443.067	-0.83449	4.21e-06	4.49e-05
TM4SF18	306.254	0.624055	4.21e-06	4.49e-05
BTNL9	108.4	0.703953	4.26e-06	4.54e-05
ZDHHC24	163.877	0.730925	4.26e-06	4.54e-05
HNRNPUL2	1825.86	-0.312883	4.27e-06	4.55e-05
ODF3B	27.0985	1.05906	4.47e-06	4.75e-05
GLI2	190.734	-1.01221	4.56e-06	4.84e-05
TMEM187	71.5422	0.841716	4.56e-06	4.84e-05
MCM8	503.423	-0.534879	4.58e-06	4.86e-05
ZGRF1	97.3403	-0.746037	4.76e-06	5.05e-05
CXCL5	29.2014	1.0535	4.9e-06	5.19e-05
FAM171A1	30.3257	0.967132	4.96e-06	5.25e-05
TMEM150B	46.974	-0.88422	4.99e-06	5.27e-05
ZNF438	81.9355	-0.72577	4.99e-06	5.27e-05
UBE2J1	273.047	0.533273	5e-06	5.28e-05
FEM1C	178.558	-0.746524	5.1e-06	5.38e-05
RMI1	108.402	-0.740552	5.1e-06	5.38e-05
ASPM	706.137	-0.814539	5.23e-06	5.5e-05
NIN	293.759	-0.677829	5.23e-06	5.5e-05
S100A2	57.6265	-0.932735	5.25e-06	5.52e-05
ORAI3	100.653	0.699401	5.25e-06	5.52e-05
HEXIM1	330.918	0.531936	5.26e-06	5.53e-05
FAM89A	62.0718	0.792761	5.34e-06	5.61e-05
SLC50A1	329.996	0.551643	5.38e-06	5.64e-05
SYNCRIP	1573.27	-0.383648	5.39e-06	5.64e-05
LGI3	11.0145	1.24968	5.56e-06	5.81e-05
ATP9A	770.002	0.738736	5.58e-06	5.83e-05
MFSD3	279.248	0.761494	5.58e-06	5.83e-05
NFKBIE	52.0889	0.946905	5.58e-06	5.83e-05
NMB	172.446	0.838413	5.7e-06	5.95e-05
SHISA4	26.8535	1.0222	5.77e-06	6.01e-05
KIFC2	365.413	0.514808	5.78e-06	6.02e-05
DOCK9	340.435	-0.808201	5.82e-06	6.06e-05
TRIP10	552.1	-0.497516	5.83e-06	6.07e-05
TRIB2	206.133	-0.522871	6.06e-06	6.29e-05
KANK2	411.297	-0.523662	6.14e-06	6.37e-05
CYB561	365.647	0.482095	6.15e-06	6.38e-05
POLE2	119.186	-0.574006	6.19e-06	6.41e-05
IQGAP3	636.429	-0.828113	6.23e-06	6.45e-05
KIAA1524	245.563	-0.633702	6.26e-06	6.48e-05
C15orf39	373.505	0.550851	6.33e-06	6.54e-05
PLCH1	104.266	-0.782283	6.35e-06	6.56e-05
AKR1C4	19.8106	1.09888	6.37e-06	6.58e-05
SRP72	978.076	-0.402747	6.41e-06	6.61e-05
BACH1	654.499	-0.926762	6.47e-06	6.66e-05
NUP62CL	88.6293	-0.739621	6.47e-06	6.66e-05
ABHD12	564.368	0.536675	6.74e-06	6.93e-05
ZNF395	746.288	-0.517453	6.98e-06	7.18e-05
KIAA0586	113.764	-0.75963	7.17e-06	7.37e-05
CYB5A	82.171	0.809229	7.19e-06	7.38e-05
TFF3	15.2996	1.1624	7.21e-06	7.4e-05
TMEM106B	928.092	0.711203	7.23e-06	7.41e-05
TMEM189	151.836	0.652569	7.36e-06	7.54e-05
MIB2	179.321	-0.549805	7.38e-06	7.55e-05
TMEM42	77.8176	0.836634	7.48e-06	7.65e-05
CDC42BPG	89.5621	0.816073	7.49e-06	7.66e-05
CORO1B	1136.86	0.497835	7.5e-06	7.66e-05
WHSC1	956.437	-0.631863	7.61e-06	7.77e-05
AIG1	50.3128	0.824068	7.67e-06	7.82e-05
GRAMD2	7.98571	1.2936	7.68e-06	7.83e-05
CACFD1	164.066	0.579294	7.7e-06	7.83e-05
VWA1	327.991	0.618516	7.73e-06	7.86e-05
ECH1	889.588	0.554765	7.9e-06	8.03e-05
CDC6	355.568	-0.396802	7.95e-06	8.07e-05
HSPA5	4047.99	0.328064	7.96e-06	8.08e-05
GALNT11	188.715	0.545262	7.97e-06	8.08e-05
ELMSAN1	401.16	-0.879849	8.09e-06	8.19e-05
SHKBP1	311.373	0.458498	8.13e-06	8.23e-05
DNMT3A	62.5016	0.819593	8.15e-06	8.24e-05
MYH15	145.159	-0.696229	8.2e-06	8.29e-05
PLEKHG5	255.508	-0.861486	8.25e-06	8.32e-05
FHL1	99.6786	-0.694137	8.25e-06	8.32e-05
FAR1	452.969	-0.671861	8.27e-06	8.33e-05
NCAPD3	734.74	-0.576996	8.27e-06	8.34e-05
ARHGEF40	166.49	-0.607699	8.31e-06	8.37e-05
DAPK2	23.6774	1.07299	8.47e-06	8.52e-05
LMAN2L	256.45	0.475052	8.58e-06	8.63e-05
NUP205	961.504	-0.5829	8.61e-06	8.65e-05
LYST	121.456	-0.735495	8.66e-06	8.69e-05
PLK4	222.509	-0.555604	8.67e-06	8.69e-05
GALK1	239.658	0.68124	8.78e-06	8.8e-05
MAN1A1	132.096	0.909926	8.83e-06	8.84e-05
SRD5A3	121.203	0.5666	8.85e-06	8.85e-05
DSN1	355.243	-0.464781	8.86e-06	8.86e-05
TTC12	218.518	0.552561	8.91e-06	8.9e-05
VEZF1	231.634	-0.667403	8.98e-06	8.96e-05
EFNB1	1961	-0.457974	9.04e-06	9.02e-05
APOL2	178.521	0.553354	9.31e-06	9.28e-05
CDR2	303.246	0.436956	9.36e-06	9.32e-05
MGST3	580.339	0.715048	9.42e-06	9.38e-05
NUDT14	81.8362	0.939127	9.47e-06	9.42e-05
SH3KBP1	569.612	0.411384	9.55e-06	9.48e-05
NAT8L	19.907	1.07661	9.55e-06	9.48e-05
TNFRSF11B	24.8907	1.01419	9.7e-06	9.62e-05
DGAT2	110.807	0.68805	9.72e-06	9.64e-05
MMS22L	132.61	-0.719355	9.84e-06	9.74e-05
FAM114A1	210.542	-0.489391	9.94e-06	9.83e-05
LOC107984355	17.2606	-1.17356	9.99e-06	9.88e-05
SLC25A37	364.378	-0.538119	1.01e-05	0.000100126
TAF3	115.227	-0.592954	1.05e-05	0.000103979
PRPF4	335.998	-0.398593	1.06e-05	0.000104204
KIF20B	514.736	-0.693034	1.07e-05	0.000105061
PTPN18	410.926	-0.398741	1.07e-05	0.000105575
NUAK1	50.0292	0.977051	1.07e-05	0.000105379
CASC5	222.978	-0.920147	1.08e-05	0.000106473
UROS	381.435	0.507075	1.08e-05	0.000106238
RAB3D	76.3535	0.7439	1.08e-05	0.000106235
ZDHHC2	199.863	-0.5799	1.1e-05	0.000108008
ARHGEF19	297.927	-0.591567	1.11e-05	0.000109258
MOGS	526.646	0.381075	1.11e-05	0.00010855
BMP7	277.099	-0.476637	1.12e-05	0.00011002
RAB20	49.2546	0.89846	1.14e-05	0.000111663
FGD5	274.881	-0.668482	1.15e-05	0.000112431
RNF145	516.297	0.356017	1.15e-05	0.000112431
ARRB2	156.09	0.537387	1.15e-05	0.000112378
DPP9	1214.28	-0.522627	1.16e-05	0.000112942
RASL12	25.6877	-1.04372	1.18e-05	0.000114934
CALHM3	6.71436	-1.40862	1.19e-05	0.000115657
DDOST	1583.85	0.378953	1.2e-05	0.000116516
SMIM22	166.398	0.930887	1.21e-05	0.000117616
PEX19	402.493	-0.396819	1.22e-05	0.000118494
NLRC5	65.9112	-0.708614	1.23e-05	0.000119012
FANCA	493.463	-0.374332	1.23e-05	0.000119012
FAAH	97.688	0.726039	1.27e-05	0.00012312
EMD	543.858	0.453988	1.28e-05	0.000124234
ANKRD46	94.0977	0.630578	1.28e-05	0.000124234
PHLDA3	37.3967	-0.989045	1.29e-05	0.000125031
METTL21A	107.968	0.596938	1.3e-05	0.000125971
CTSH	418.788	0.521221	1.32e-05	0.000127538
CYP2S1	489.786	0.546294	1.32e-05	0.000127538
TTC6	6.99769	1.28698	1.32e-05	0.000127449
ROCK2	988.813	-0.714244	1.33e-05	0.000128075
ACTN4	6156.23	-0.465011	1.35e-05	0.000130132
CTNNAL1	1221.5	0.422588	1.35e-05	0.000129756
GLIPR1	361.183	0.490773	1.36e-05	0.000130871
PLSCR3	174.872	0.629146	1.36e-05	0.0001305
CRISPLD2	24.6212	-1.0098	1.38e-05	0.000132392
MVB12B	17.75	-1.06083	1.39e-05	0.000133546
TMEM50A	579.158	0.46577	1.39e-05	0.000133546
CERCAM	39.1849	0.891769	1.41e-05	0.000135076
CXXC5	301.421	-0.419872	1.42e-05	0.000136009
OLA1	1326.54	-0.399114	1.42e-05	0.000136022
MAPKAPK2	479.378	0.354428	1.43e-05	0.000136716
SLC1A1	37.4074	0.953569	1.43e-05	0.00013662
SELM	27.0364	1.10604	1.43e-05	0.000136747
SAT1	308.289	0.562085	1.47e-05	0.000140325
ZNF185	75.6684	-0.691897	1.49e-05	0.000142489
CLIC5	4.69311	-1.2195	1.52e-05	0.000144668
MCCC2	917.276	0.336296	1.53e-05	0.000145881
PARP8	221.387	0.588225	1.54e-05	0.000146781
NCOA3	701.568	-0.795967	1.56e-05	0.000148219
EPRS	1609.29	-0.47854	1.57e-05	0.000148808
FDFT1	824.652	0.489511	1.57e-05	0.000149359
C2orf88	68.9921	0.87464	1.57e-05	0.000148802
SLC26A6	132.412	0.565552	1.61e-05	0.000152713
TNS2	256.252	-0.752259	1.62e-05	0.000152979
PIK3IP1	28.1807	0.934806	1.64e-05	0.000155238
TRIM41	439.536	-0.44551	1.66e-05	0.000156814
RCC1	836.101	-0.341085	1.66e-05	0.000156778
LEPROTL1	306.605	0.499468	1.66e-05	0.000156778
IRX5	46.5102	0.831483	1.66e-05	0.000156979
PPARG	535.435	-0.387718	1.67e-05	0.000157743
LOC100129940	10.0893	-1.19358	1.68e-05	0.000158675
CLCN4	11.386	1.17208	1.69e-05	0.000159557
DENND1C	43.453	0.950884	1.7e-05	0.000159827
PARD6A	24.2827	1.06181	1.7e-05	0.000160217
NBEAL2	912.288	-0.644781	1.72e-05	0.00016171
MDFIC	272.153	-0.65194	1.75e-05	0.00016453
KIF21B	23.6076	-1.00575	1.77e-05	0.000166153
HMGB2	1511.72	-0.495379	1.77e-05	0.000166153
CRELD1	61.9115	0.765032	1.77e-05	0.000166004
RXFP4	16.4078	-1.10906	1.78e-05	0.000166513
PTGR1	291.91	0.60438	1.79e-05	0.000167807
RFX5	217.209	0.510352	1.8e-05	0.000168285
STAT3	346.989	0.517845	1.82e-05	0.000169714
SYTL4	37.8706	-0.847573	1.83e-05	0.000170515
IPO8	444.631	-0.572663	1.83e-05	0.000170515
PXDC1	250.811	0.474514	1.84e-05	0.000171813
TMEM74B	30.8611	0.979589	1.84e-05	0.00017114
NAT10	722.511	-0.356923	1.89e-05	0.000176144
SLC23A2	424.648	-0.844202	1.91e-05	0.000177451
COL27A1	136.083	-0.833806	1.91e-05	0.00017748
CENPK	360.658	-0.500485	1.92e-05	0.000178587
ZFYVE27	440.732	0.370029	1.93e-05	0.00017924
ITGA2	522.171	-0.959852	1.96e-05	0.000181884
TESK1	237.906	0.490962	1.98e-05	0.000183272
SMPD3	35.4063	0.917565	1.99e-05	0.000184238
TIMELESS	666.053	-0.393909	2e-05	0.000185447
IGFBP3	6680.73	0.269607	2.03e-05	0.000187472
NUAK2	10.1569	1.17359	2.03e-05	0.000187537
LCN2	587.642	0.542725	2.04e-05	0.000188194
JUND	611.32	0.628466	2.09e-05	0.000193119
TMEM131	703.32	-0.730308	2.1e-05	0.000193653
CD3EAP	262.313	-0.432841	2.1e-05	0.000193741
A4GALT	42.6654	-0.817414	2.11e-05	0.000194757
TMEM54	391.629	0.66429	2.15e-05	0.000197945
ADAMTS15	207.087	0.593288	2.22e-05	0.000203832
WASF2	884.612	-0.470747	2.24e-05	0.000205757
PLD3	337.44	0.426973	2.24e-05	0.000205997
MFSD1	261.104	0.454548	2.25e-05	0.000206412
TRIM16L	30.1485	0.951938	2.26e-05	0.000207575
SLC25A25	301.958	0.465557	2.29e-05	0.000210139
ODC1	1755.48	0.466664	2.29e-05	0.000209492
ARHGAP27	40.4641	-0.905746	2.31e-05	0.000211016
ZNF219	145.252	-0.561566	2.31e-05	0.000211668
DHX9	1970.05	-0.363254	2.34e-05	0.000213941
AKR1C3	2436.4	0.567087	2.34e-05	0.000213676
GNPTG	291.642	0.606677	2.35e-05	0.000214661
CIDEC	96.124	-0.854391	2.36e-05	0.000214893
FGFBP1	452.133	0.626708	2.36e-05	0.000214893
ATG4A	78.565	0.672765	2.36e-05	0.000214893
SLC44A5	99.3079	-0.806629	2.39e-05	0.000217274
LRP8	283.768	-0.582315	2.4e-05	0.000218408
TDRD7	71.948	0.705077	2.41e-05	0.000218846
ORMDL3	258.761	0.526044	2.43e-05	0.000220202
MAP1LC3B	265.164	0.553754	2.44e-05	0.000221459
SIDT2	123.337	0.666048	2.44e-05	0.000221327
KIF2C	616.669	-0.363409	2.45e-05	0.000222213
SOCS6	222.749	-0.563033	2.46e-05	0.000222912
ZNF32	83.7	0.718037	2.46e-05	0.000222523
CA13	27.3626	0.945141	2.49e-05	0.000225391
ATAD2	935.948	-0.594346	2.52e-05	0.000227306
NR3C1	384.286	-0.706657	2.57e-05	0.000231655
ATXN10	833.981	0.494482	2.57e-05	0.000231986
LONRF3	75.039	-0.674707	2.58e-05	0.000232367
SMC1A	772.973	-0.683416	2.6e-05	0.000233909
PTPRB	45.9732	-1.06222	2.61e-05	0.00023537
DNMT1	1013.92	-0.509292	2.63e-05	0.000236239
CHD4	1566.06	-0.368377	2.64e-05	0.000237353
CDK5RAP3	916.142	0.513442	2.67e-05	0.000239526
TMEM102	54.719	0.735254	2.69e-05	0.000241569
SDF2L1	197.994	0.638818	2.7e-05	0.000242114
NUCB2	148.505	0.538878	2.71e-05	0.000243386
KLK8	33.5795	-0.87192	2.72e-05	0.000243828
ENC1	2131.89	0.510894	2.72e-05	0.000243828
KRT10	199.388	0.594002	2.75e-05	0.000245884
NFIX	150.954	-0.586306	2.77e-05	0.000247855
S100A11	3852.73	-0.530133	2.77e-05	0.000247593
ACSF2	19.8518	1.04287	2.79e-05	0.000248962
MCFD2	1497.42	-0.493891	2.86e-05	0.000255047
FANCD2	250.218	-0.463351	2.86e-05	0.000255022
MARVELD1	522.205	0.371207	2.9e-05	0.000258824
CDCA8	402.534	-0.389724	2.92e-05	0.000259931
CDKL1	42.8545	-0.794518	2.96e-05	0.000263752
VNN2	8.74835	1.16523	2.98e-05	0.00026525
VAT1	949.959	-0.395313	3e-05	0.000266804
BNIP2	254.34	-0.568918	3.02e-05	0.00026858
SLC5A11	11.07	1.13613	3.04e-05	0.000269818
TNFRSF21	2380.87	0.443196	3.05e-05	0.000270765
PLEKHA1	525.222	-0.682769	3.06e-05	0.000271288
ZNF467	105.719	0.649176	3.08e-05	0.000273152
ITM2B	787.083	0.426385	3.09e-05	0.000273779
SGO2	274.234	-0.454027	3.1e-05	0.000274042
ACADVL	2610.58	0.46832	3.16e-05	0.000278875
KIF18B	296.86	-0.641381	3.17e-05	0.000280108
FAM50A	471.722	0.632137	3.17e-05	0.000279992
TMEM120B	667.469	-0.352555	3.2e-05	0.000282431
PRSS21	1200.9	0.552604	3.2e-05	0.000282011
ALDH5A1	11.4482	1.12268	3.22e-05	0.000283325
RACGAP1	809.985	-0.346007	3.28e-05	0.00028863
TYRO3	243.469	0.48391	3.28e-05	0.000288405
LUM	469.244	-0.437175	3.29e-05	0.000289185
NT5DC2	507.034	0.382774	3.31e-05	0.000290604
LRRC40	127.009	-0.617548	3.32e-05	0.000291639
ZSWIM5	148.257	-0.81437	3.35e-05	0.000293653
FLII	1126.45	-0.3384	3.39e-05	0.000297021
SH3BP5	48.1497	0.805898	3.39e-05	0.000297021
C11orf95	192.395	-0.501121	3.4e-05	0.0002975
CREB5	6.5185	1.19858	3.4e-05	0.000297382
PPT1	482.633	0.351883	3.42e-05	0.000298834
DAGLB	196.568	0.49643	3.42e-05	0.000298834
C10orf35	27.6801	0.94251	3.44e-05	0.000300674
FUNDC2	334.15	0.626803	3.45e-05	0.000301143
SUPT16H	1298.21	-0.338982	3.48e-05	0.000303486
MAPK11	201.185	0.56346	3.53e-05	0.000307298
MAPK8IP1	12.0712	1.09932	3.53e-05	0.000307298
MTDH	1547.55	-0.460443	3.56e-05	0.000309648
SYNGR2	515.033	0.551186	3.56e-05	0.0003094
DDX18	1129.08	-0.326137	3.57e-05	0.000310173
HMMR	902.685	-0.419157	3.58e-05	0.000311085
PLEC	6634.36	-0.813651	3.59e-05	0.000311706
CYP24A1	18.2495	1.01891	3.67e-05	0.000318359
TEP1	230.385	-0.663185	3.7e-05	0.00032109
DCLRE1B	88.0483	-0.625527	3.72e-05	0.000322199
RPS6KL1	34.0193	0.889059	3.72e-05	0.000322199
KPNA7	106.271	-0.631182	3.76e-05	0.00032538
PRKCZ	164.26	0.519968	3.77e-05	0.000326096
PRR7	164.619	0.634398	3.77e-05	0.000326096
LARP6	89.8079	0.737542	3.79e-05	0.000327412
SULT1A1	506.614	0.595546	3.88e-05	0.000334454
FAM111B	177.717	-0.516661	3.92e-05	0.000337719
LIX1L	199.153	-0.505511	3.93e-05	0.000338497
RAVER1	409.446	-0.455571	3.95e-05	0.000340057
OAT	231.402	0.455773	3.95e-05	0.000339839
SCARB2	784.054	0.491815	3.95e-05	0.000339839
PRSS16	37.5855	0.811658	3.96e-05	0.000340175
NAB2	122.018	0.552444	3.97e-05	0.000340578
NINL	116.839	0.608379	3.97e-05	0.000340578
CLDN22	17.1888	1.0303	3.97e-05	0.000340578
TGS1	247.05	-0.478683	3.98e-05	0.000340828
ETV5	221.803	-0.468374	3.98e-05	0.000341169
MAT2A	2404.83	-0.351276	4e-05	0.000342216
EDEM2	243.833	0.531354	4.02e-05	0.000343972
GPSM1	105.26	0.616946	4.03e-05	0.000344237
PURA	113.24	-0.644384	4.05e-05	0.000345891
PIGT	1061.08	0.358094	4.07e-05	0.000347586
TMED3	516.225	0.558163	4.07e-05	0.000347586
EFNA1	81.4594	0.649593	4.15e-05	0.000353504
SLC9A3	304.164	-0.663506	4.16e-05	0.000354622
CLCF1	183.492	0.496353	4.21e-05	0.000358797
NPTXR	19.4793	1.02117	4.23e-05	0.000360048
MSRB2	288.703	0.627925	4.25e-05	0.000361634
PABPC1L	279.315	0.446996	4.34e-05	0.000368406
FZD7	140.02	0.513419	4.34e-05	0.000368406
CNKSR3	30.7932	0.940161	4.34e-05	0.000368406
HM13	1007.48	0.374698	4.36e-05	0.000369666
CALM1	1380.15	-0.391125	4.38e-05	0.000371375
IFIT2	253.276	0.433078	4.39e-05	0.000372022
MEF2C	12.8351	1.08427	4.47e-05	0.000378157
CDC42BPA	356.588	-0.782577	4.5e-05	0.00038052
ID3	9.20408	1.12743	4.52e-05	0.000382042
CTBP2	489.815	-0.449894	4.58e-05	0.000386446
NDC1	590.713	-0.375146	4.58e-05	0.000386446
MTR	265.091	-0.681601	4.65e-05	0.000392133
KIAA0930	515.797	0.428206	4.65e-05	0.000392336
MTCH1	1187.83	0.451939	4.68e-05	0.000394089
POLQ	137.076	-0.673739	4.72e-05	0.000397569
KCP	18.9991	-1.00753	4.74e-05	0.000398913
WDHD1	189.316	-0.535523	4.74e-05	0.000398703
BRD8	713.109	-0.403249	4.75e-05	0.000399109
HSPB1	3216.3	0.717517	4.76e-05	0.000399738
RAB3IP	92.1479	0.599376	4.78e-05	0.000401241
FJX1	148.941	0.534966	4.81e-05	0.000403431
PKIG	26.0781	0.983321	4.83e-05	0.000404768
CD68	607.252	-0.325377	4.86e-05	0.000406924
PXMP2	200.731	0.615063	4.92e-05	0.000412117
TUBG2	95.658	0.667213	4.94e-05	0.000413178
SMARCD3	53.611	0.725109	4.95e-05	0.000413483
IRS2	298.415	-0.700692	4.99e-05	0.00041721
TANC1	529.371	-0.893385	5.01e-05	0.000418011
AP1S2	109.541	-0.615322	5.01e-05	0.000418402
DOK1	40.5556	0.831793	5.03e-05	0.000419229
PSD4	274.093	-0.565811	5.08e-05	0.000423101
MVD	180.105	0.606225	5.13e-05	0.000427166
PRPF40A	1178.42	-0.39584	5.15e-05	0.000428463
RAD51AP1	158.176	-0.609811	5.24e-05	0.000435626
MCM3	1121.49	-0.355308	5.26e-05	0.000436481
ERN1	122.151	0.772016	5.26e-05	0.000436481
GUCD1	645.263	-0.307974	5.27e-05	0.000437571
MKL1	105.69	0.658536	5.33e-05	0.000441809
ACP2	283.483	0.426247	5.47e-05	0.00045287
DNMBP	700.83	-0.548676	5.49e-05	0.000454108
CHMP4C	128.477	0.568069	5.49e-05	0.000454108
CTSC	1252.85	0.343779	5.5e-05	0.000454967
SGSH	150.695	0.495497	5.51e-05	0.000455524
FAM83E	15.241	1.0466	5.54e-05	0.000457904
ST5	44.4268	0.793676	5.56e-05	0.000458865
CEP135	138.979	-0.723569	5.75e-05	0.0004747
SOCS3	59.5618	-0.713092	5.8e-05	0.000477904
ETV3	152.307	-0.571057	5.82e-05	0.0004791
CCDC82	198.38	-0.485329	5.82e-05	0.0004791
AP5Z1	405.236	0.420018	5.83e-05	0.000479786
TOPBP1	457.291	-0.580965	5.84e-05	0.000480041
SH2B3	345.155	-0.568814	5.84e-05	0.000480061
SHPRH	91.5974	-0.71881	5.88e-05	0.000482582
PTBP1	2616.95	-0.331742	5.9e-05	0.000484237
SGK2	428.802	0.360184	6.12e-05	0.000501229
CHFR	166.223	0.47632	6.12e-05	0.000501377
NEMF	345.07	-0.37746	6.2e-05	0.00050717
SYNGR3	12.8281	1.07047	6.23e-05	0.000509915
MVK	58.6178	0.698433	6.28e-05	0.00051315
KNTC1	676.854	-0.612076	6.3e-05	0.000514404
HADHB	748.478	0.37848	6.42e-05	0.000524006
RNF43	106.757	-0.684623	6.43e-05	0.000524006
KIZ	37.3033	0.797249	6.43e-05	0.000524089
ARHGAP42	290.477	-0.876955	6.44e-05	0.000524504
XPO1	1994.72	-0.499436	6.46e-05	0.000525716
YAP1	899.913	-0.53985	6.53e-05	0.000530937
C9orf3	345.216	0.472136	6.56e-05	0.000533295
IRGQ	82.8837	0.618396	6.6e-05	0.000536403
FAM117B	73.6961	-0.696776	6.61e-05	0.000536531
PAFAH1B2	630.604	-0.332186	6.61e-05	0.000536497
C9orf40	93.8116	0.636117	6.64e-05	0.000538394
WNT10A	109.626	-0.626391	6.68e-05	0.000541583
KCTD15	260.8	-0.541858	6.69e-05	0.000541583
USP7	1639.79	-0.272808	6.7e-05	0.000541705
HOOK2	239.256	0.480379	6.7e-05	0.000541705
RAB17	18.1567	0.971558	6.7e-05	0.000541705
PBRM1	169.359	-0.681894	6.8e-05	0.000549423
UBE2H	1420.24	-0.326984	6.8e-05	0.000549423
MANBA	113.407	0.578431	6.82e-05	0.000550633
SPNS3	23.6122	0.979466	6.98e-05	0.000562795
PBLD	41.9152	0.778196	7.02e-05	0.000565592
STS	42.687	-0.840932	7.05e-05	0.000567395
TMCC1	110.23	-0.611298	7.06e-05	0.000567594
TMIGD1	33.3573	0.812489	7.08e-05	0.000569205
TPM3	3726.76	-0.31375	7.1e-05	0.000570709
PLK3	118.519	-0.601106	7.16e-05	0.000575101
SBDS	1156.88	-0.393843	7.18e-05	0.000576032
WDR12	562.903	-0.308091	7.26e-05	0.000581826
DUSP10	52.9525	0.687133	7.28e-05	0.000583656
PSD3	418.204	-0.849653	7.3e-05	0.000583758
KDELR1	875.431	0.334234	7.3e-05	0.000583758
CLDN3	171.301	0.710084	7.3e-05	0.000583758
HAP1	31.7177	0.846912	7.34e-05	0.000586749
AKAP1	535.188	-0.510152	7.36e-05	0.00058794
SMIM19	121.219	0.56757	7.36e-05	0.00058794
ANKRD28	310.738	-0.518553	7.38e-05	0.000589157
NAA50	875.193	-0.362257	7.39e-05	0.000589618
PYCR1	628.276	0.40186	7.4e-05	0.000589618
SLC47A2	10.1643	-1.08483	7.45e-05	0.000593018
NT5C3B	198.295	0.650161	7.46e-05	0.000593989
SGO1	117.601	-0.514693	7.57e-05	0.000602211
MATR3	1978.5	-0.402942	7.57e-05	0.000602211
GATSL3	21.8136	-0.969033	7.62e-05	0.000605287
NR5A2	167.867	-0.532039	7.62e-05	0.000605287
ANO9	446.083	0.457554	7.64e-05	0.000606127
BTD	226.069	-0.43465	7.67e-05	0.000608626
ALDH1A3	6482.89	0.433048	7.68e-05	0.000608719
CENPF	1259.04	-0.651672	7.69e-05	0.000608902
PRIM1	147.399	-0.544586	7.69e-05	0.000608902
SLC35A2	212.207	0.529854	7.7e-05	0.000609313
DKK1	1368.1	0.401048	7.71e-05	0.000609846
PYGB	2999.89	-0.280287	7.77e-05	0.000613772
PDIA6	3060.09	0.344089	7.9e-05	0.000623563
C4BPB	150.801	-0.636751	8.06e-05	0.00063638
SP3	690.777	-0.68325	8.09e-05	0.000638146
NOTCH1	419.203	-0.652518	8.1e-05	0.000638711
SOWAHC	250.701	-0.5023	8.11e-05	0.000638711
TGFBR3	67.9907	-0.689766	8.14e-05	0.000641202
TGIF2	112.866	0.658073	8.16e-05	0.000641738
PHIP	298.889	-0.831199	8.19e-05	0.000644372
ALPPL2	7.31958	-1.10284	8.2e-05	0.000644764
FADS1	40.0375	0.933864	8.27e-05	0.000649175
SH3PXD2A	58.5008	-0.800159	8.34e-05	0.000654809
ZADH2	183.756	-0.490213	8.35e-05	0.000655232
C19orf66	63.7855	0.666972	8.4e-05	0.0006587
FAM83B	165.208	-0.626657	8.41e-05	0.0006587
TOM1	122.95	0.61604	8.43e-05	0.000660146
KIF23	563.201	-0.325478	8.46e-05	0.000661685
C14orf1	154.348	0.516386	8.5e-05	0.000665102
DPP7	609.614	0.55559	8.57e-05	0.000669989
GRN	1029.7	0.321476	8.58e-05	0.000670399
PDIK1L	50.5754	-0.723504	8.62e-05	0.000672664
FOXH1	86.9878	0.728182	8.63e-05	0.000673217
ECHDC2	154.538	0.495535	8.64e-05	0.000673353
KIAA1217	189.552	-0.733808	8.66e-05	0.000674959
P3H3	7.07504	1.10665	8.68e-05	0.000676153
PARP1	1129.41	-0.286251	8.72e-05	0.000678734
CABLES2	93.1606	-0.572352	8.74e-05	0.000679833
PRC1	867.387	-0.321227	8.74e-05	0.000679833
ISYNA1	264.145	0.600799	8.84e-05	0.000686691
ASS1	49.1145	-0.702207	8.9e-05	0.000690815
JUNB	1569.77	-0.487373	8.91e-05	0.000691053
WDR3	437.81	-0.393809	8.94e-05	0.000693172
CCDC74A	30.8423	0.854218	9e-05	0.000697334
TICRR	123.52	-0.668758	9.06e-05	0.000701474
DCLRE1C	153.267	-0.524378	9.09e-05	0.000703863
SIL1	396.91	0.599587	9.11e-05	0.000704906
PI4K2B	192.501	-0.527562	9.21e-05	0.000712359
MAP4K2	198.004	0.446775	9.24e-05	0.000714288
HEXB	911.061	0.341117	9.25e-05	0.000714758
MYB	70.7452	0.771348	9.27e-05	0.000715568
SYT17	163.062	0.45006	9.33e-05	0.000719633
HYI	294.287	0.523807	9.33e-05	0.000719633
FANCE	64.0137	-0.637467	9.37e-05	0.000722165
TYMS	915.947	-0.33766	9.4e-05	0.000723565
ABCE1	830.968	-0.474465	9.48e-05	0.000729516
CD44	2936.45	0.286656	9.52e-05	0.000731332
EDN1	449.197	0.348915	9.52e-05	0.000731332
GNAL	70.6474	0.630703	9.52e-05	0.000731332
ST6GALNAC4	189.886	0.499378	9.54e-05	0.000732682
BCAS3	48.1912	0.710727	9.55e-05	0.000732809
C9orf64	172.988	-0.523002	9.58e-05	0.000734847
C11orf70	13.7485	1.01215	9.59e-05	0.000735188
CBR4	171.203	0.558391	9.66e-05	0.000739538
ERBB3	571.423	-0.544074	9.67e-05	0.000740098
TBL1XR1	374.762	-0.422834	9.75e-05	0.000745536
PLEKHG6	209.444	0.486756	9.79e-05	0.00074832
CDC42BPB	1241.74	-0.662311	9.84e-05	0.000752112
KIAA1211L	119.359	-0.639894	9.86e-05	0.00075285
SLC7A11	439.558	-0.673335	9.91e-05	0.0007559
MOSPD1	75.5725	0.668566	9.91e-05	0.0007559
USP11	239.31	0.416224	9.95e-05	0.000758213
SOX12	237.167	0.5123	9.97e-05	0.000759917
TPP2	330.075	-0.498287	0.000100967	0.000768811
ZBTB5	128.077	-0.596369	0.000101596	0.000773139
SP1	629.244	-0.634289	0.000101761	0.000773942
EGLN2	463.725	0.513176	0.000102146	0.000776415
HDAC10	304.908	0.438892	0.000102521	0.000778523
NR2F2	325.552	-0.460378	0.000102543	0.000778523
CHST15	877.1	0.528276	0.000103361	0.000784275
DDB2	182.76	-0.49997	0.000103544	0.000785206
TSEN2	120.381	-0.513397	0.000103782	0.000786548
INTS7	271.138	-0.413166	0.000103883	0.000786858
NOXA1	104.944	0.581269	0.000104585	0.00079171
TMSB4X	7439.69	0.590993	0.000106171	0.000803247
C2orf81	21.091	0.966748	0.000107631	0.000813819
MCCC1	83.1034	0.600238	0.000107934	0.000815634
TRA2B	1109.93	-0.289503	0.000108328	0.00081783
MGAT1	752.685	0.312838	0.000108351	0.00081783
RDX	515.489	-0.624084	0.000109034	0.000822506
SEPP1	15.5812	0.975384	0.000109159	0.000822975
SRF	312.88	0.415127	0.000109698	0.000826557
MKI67	3369.26	-0.732676	0.000109865	0.000827334
DPP3	712.187	0.383604	0.000110132	0.000828868
FMNL2	416.849	-0.767155	0.00011141	0.000837999
KIF9	50.5738	0.753699	0.0001115	0.000838187
NCAPD2	1179.83	-0.433636	0.000111628	0.000838663
SLC2A9	16.5657	0.964484	0.000111767	0.000839223
LOC102724428	74.7047	0.709849	0.000112307	0.000842787
PYCARD	125.612	0.694979	0.000112391	0.000842933
SLC25A44	201.41	0.434253	0.000113398	0.000849504
NAV2	8.50448	-1.06367	0.000113471	0.000849561
CITED4	52.7741	0.796887	0.000114408	0.000856081
THSD4	274.975	-0.632424	0.000114868	0.00085903
AS3MT	20.0632	0.909742	0.000116262	0.00086895
DPYD	97.3696	-0.610177	0.000116865	0.000872958
ZNF469	16.2221	-0.998008	0.000117911	0.000880265
GINS1	218.704	-0.412925	0.000118356	0.000883078
IGBP1	459.829	0.476125	0.000118554	0.000884048
PLAG1	56.8625	-0.789525	0.000119923	0.000893739
TMEM219	575.331	0.698343	0.000120382	0.000896647
DSG2	3297.86	-0.735516	0.000121908	0.000907492
CCDC138	116.519	-0.522109	0.000123691	0.000920194
SUCLA2	246.158	-0.418523	0.000123756	0.000920194
MYRFL	8.3732	1.02689	0.000124214	0.000923071
PALM	5.81355	-1.09754	0.000124628	0.000925613
ABRACL	71.7089	0.760332	0.000125363	0.000930541
ATP2B4	488.493	-0.670258	0.000126491	0.000938375
GPR39	106.767	-0.522186	0.000127253	0.000943487
ZNF521	260.679	-0.574097	0.000127486	0.000944674
CPPED1	411.043	-0.344063	0.000128836	0.000954134
MAPK12	213.112	0.55408	0.000129189	0.000956206
CIT	378.705	-0.67887	0.000129488	0.000957873
SFPQ	2145.65	-0.28169	0.000129977	0.00096094
KLF2	350.517	0.514534	0.000130102	0.000961317
EFHD2	1870.98	0.422638	0.000131764	0.000973041
YPEL2	17.9799	0.998086	0.000132197	0.00097569
OXTR	106.341	0.549936	0.000132286	0.000975789
HSD17B7	33.9599	0.792638	0.000132866	0.000979512
LPIN1	138.786	0.599582	0.000133319	0.000982293
HEXA	468.264	0.355881	0.000133624	0.000983977
CYLD	70.9603	-0.601942	0.00013428	0.000988252
VCAN	4545.86	-0.747477	0.000136231	0.00100204
ZNF367	114.574	-0.633992	0.000137006	0.00100717
DNAJB5	31.9526	0.805847	0.000137108	0.00100735
CAMK2N1	588.971	-0.387135	0.000138727	0.00101867
S100P	23.8443	0.936592	0.000139641	0.00102455
BTBD10	320.879	-0.366045	0.000139686	0.00102455
RAB5C	1040.26	0.293411	0.000140057	0.00102669
NUB1	500.728	-0.358245	0.000140794	0.00103151
TMEM41B	229.39	0.491888	0.00014317	0.00104832
ZSWIM7	71.8721	0.668509	0.000143338	0.00104896
CBX5	644.977	-0.426828	0.000143666	0.00105077
PHLDB2	225.467	0.646684	0.000144033	0.00105286
KCNMB4	10.2258	1.02973	0.000144197	0.00105347
IPO11	309.25	-0.4477	0.000144871	0.00105779
IGF2BP2	274.753	-0.546718	0.000145897	0.00106468
CSTF2	331.852	-0.341003	0.000146075	0.00106539
ORAI2	401.774	0.375902	0.000146745	0.00106967
LYNX1	18.8267	0.927013	0.000147519	0.00107471
HSPA4L	98.3227	-0.553536	0.000147944	0.0010772
HTR6	7.29527	1.05629	0.000148625	0.00108155
PATJ	175.809	0.651073	0.000148823	0.00108239
ADCK1	63.4263	0.657614	0.000149214	0.00108463
E2F2	80.6594	-0.597116	0.000149662	0.00108727
ALDOC	54.1063	0.678929	0.000150541	0.00109304
PRKAR1B	657.293	0.403524	0.000150967	0.00109552
WNT16	20.5593	-0.893998	0.000151404	0.00109753
SACS	290.605	-0.791974	0.000151413	0.00109753
PANX2	27.8263	0.839203	0.00015156	0.00109784
NOP9	402.689	-0.407222	0.000151624	0.00109784
ADPRHL1	42.8871	0.821549	0.000152466	0.00110332
ZWILCH	284.132	-0.388369	0.000152799	0.00110511
RAB13	458.74	0.510029	0.000152993	0.00110589
PROSER2	225.317	-0.478159	0.000153434	0.00110847
MPHOSPH9	380.953	-0.492232	0.000153554	0.00110872
BEND7	82.0275	0.614299	0.000153993	0.00111078
MCM2	669.751	-0.302842	0.00015401	0.00111078
GABRE	420.311	-0.486538	0.000154522	0.00111323
NUDT21	693.187	-0.382553	0.000155375	0.00111875
RP1	7.33898	-1.04887	0.000156836	0.00112865
RTN4	2702.14	0.241943	0.000157501	0.0011328
PKP2	342.171	0.585433	0.000157793	0.00113428
POMT1	120.256	0.531952	0.000157963	0.00113487
HYOU1	1557.11	0.359586	0.000158448	0.00113772
MUC5AC	6.52905	-1.068	0.000158867	0.0011401
ZC2HC1A	44.1163	-0.808013	0.000159178	0.0011417
DLX1	24.5273	0.851688	0.000160842	0.001153
NT5DC4	18.4717	-0.945983	0.000162283	0.00116268
MVP	2257.67	-0.317633	0.000162692	0.00116497
POLD3	225.129	-0.462459	0.000163251	0.00116833
IPO5	1270.96	-0.418773	0.000163823	0.00117177
BCL10	388.594	-0.447428	0.000164588	0.0011766
STX2	202.865	-0.449091	0.000165136	0.00117986
CENPJ	171.997	-0.595037	0.000166931	0.00119204
PPP2R2D	337.429	0.37555	0.000167616	0.00119627
MET	3854.46	-0.55926	0.000171003	0.00121977
SLC25A35	129.978	0.511186	0.000172247	0.00122797
AGFG2	73.3134	0.669569	0.000173943	0.00123938
SMO	13.2451	0.979554	0.000174755	0.00124448
ANKRD22	10.1891	1.01098	0.000176196	0.00125405
RUNX3	7.65291	-1.04327	0.000176428	0.00125502
TSC2	619.278	-0.436194	0.000177215	0.00125993
AFAP1L1	2.65874	-0.725981	0.000177327	0.00126003
FABP6	5.76101	1.05812	0.000180518	0.0012813
LRRC20	180.76	0.499184	0.000180778	0.00128245
CCDC159	35.8454	0.787549	0.00018303	0.00129771
SEMA4G	264.339	-0.57405	0.000184345	0.00130632
NUP133	447.98	-0.361177	0.000185271	0.00131206
LMNA	5509.25	-0.462939	0.000185357	0.00131206
DNAAF5	624.586	-0.311251	0.000186633	0.00132037
RFC3	307.979	-0.472478	0.000186964	0.001322
KRR1	395.723	-0.412475	0.000187763	0.00132692
RASSF3	402.61	-0.369967	0.000189088	0.00133555
DUSP3	215.649	0.435296	0.000190162	0.00134208
FHL2	829.965	0.403113	0.000190239	0.00134208
WDR62	217.941	-0.417084	0.000190322	0.00134208
KALRN	131.395	-0.541901	0.000190538	0.00134288
EIF2A	538.517	-0.313423	0.000193267	0.00136137
COPS4	242.222	-0.456845	0.000193864	0.00136483
TRIM25	577.173	-0.471467	0.000194127	0.00136594
STK11IP	209.794	0.435498	0.000195938	0.00137794
TPPP	58.7466	0.7205	0.000199922	0.00140443
PPP3CA	213.464	-0.486588	0.000200663	0.00140887
IRS1	751.321	-0.666974	0.000201452	0.00141365
ASNS	393.568	0.388175	0.000202105	0.00141747
CDC5L	307.963	-0.396997	0.000202592	0.00142012
ZNF84	109.812	0.484878	0.000202999	0.0014222
B3GNT5	223.022	-0.619256	0.000205699	0.00144034
DIS3L	149.769	-0.597367	0.000206681	0.00144643
EXT1	501.637	0.33409	0.000207633	0.00145231
PKN1	579.971	0.431139	0.000208398	0.00145688
FANCM	72.9308	-0.610605	0.00020971	0.00146526
KLC4	132.556	-0.453633	0.000213156	0.00148788
ZNF140	67.2027	0.587426	0.000213177	0.00148788
LAMA5	3159.22	-0.670496	0.000215303	0.00150191
PLEKHG3	300.331	0.488667	0.000215689	0.0015038
TNFSF12	11.92	0.979085	0.000216666	0.0015098
PNMA2	365.68	0.520959	0.000217948	0.00151792
RPS6KA1	484.968	-0.307574	0.000219573	0.00152841
SH3GL1	590.391	-0.447205	0.000220348	0.00153298
PMS1	177.269	-0.471666	0.000221727	0.00154092
SPAG5	516.64	-0.292217	0.000223263	0.00155077
SEPTIN7	1195.36	-0.361725	0.000223621	0.00155242
MCM5	643.383	-0.317294	0.000225703	0.00156604
NAA15	503.374	-0.448967	0.0002274	0.00157697
FLYWCH2	110.899	0.615953	0.000229249	0.00158895
ATG2B	130.621	-0.620868	0.000229407	0.00158919
NEK1	97.9345	-0.549789	0.000229814	0.00159116
UBA7	17.9757	0.911025	0.000232485	0.0016088
SEC14L4	92.3951	-0.593466	0.000232818	0.00161024
MDH2	2807.08	0.47872	0.000233674	0.0016153
CNNM4	201.61	-0.558342	0.000234916	0.00162302
SLCO1B3	4.94595	-1.10858	0.000235519	0.00162632
C17orf62	277.553	0.476231	0.000235948	0.00162842
OSBPL8	256.906	-0.789222	0.000237812	0.00164041
ADAMTSL5	81.576	-0.571446	0.00023812	0.00164166
C18orf54	29.9725	-0.823255	0.000240157	0.00165483
ODF2L	31.4666	0.784792	0.00024039	0.00165555
YIPF3	401.779	0.333063	0.000240967	0.00165865
FAM35A	236.025	-0.401567	0.000243829	0.00167746
EXO1	210.85	-0.400407	0.000244839	0.00168351
MAMDC4	49.7755	-0.703094	0.000245721	0.00168868
MFAP3L	40.4313	-0.818428	0.00024626	0.00169149
SSR2	1808	0.557028	0.000248441	0.00170557
RECQL	294.193	-0.41121	0.000248618	0.00170588
TCEA2	55.8587	0.637275	0.000250676	0.00171909
FASTKD1	188.18	-0.467339	0.000253131	0.00173501
SIRPA	294.625	0.443071	0.000253321	0.0017354
PRKDC	2832.45	-0.664098	0.00025426	0.00174091
ITGBL1	43.0112	0.784469	0.000256467	0.00175432
CRNDE	77.7523	0.608507	0.000256489	0.00175432
ZDHHC18	279.843	0.371858	0.000260933	0.00178378
TBKBP1	16.2926	0.896582	0.00026114	0.00178425
CCND3	272.761	0.439428	0.000264146	0.00180384
NEO1	562.725	0.626755	0.000265267	0.00181054
TVP23B	118.549	0.478699	0.00026564	0.00181214
TBC1D17	127.905	0.509686	0.000266471	0.00181612
WDR54	142.936	0.506953	0.000266504	0.00181612
PEX6	165.88	0.43478	0.000268889	0.00183141
EMILIN3	47.2515	0.778043	0.000271174	0.00184504
DNM1L	665.243	-0.425649	0.000272919	0.00185594
FAM193B	258.307	-0.407201	0.00027314	0.00185647
TPM2	5687.54	0.588822	0.000275428	0.00187103
B3GNTL1	17.4998	0.885464	0.000278143	0.00188849
FDXR	87.4047	0.583031	0.000278533	0.00189015
KLF13	24.711	-0.859837	0.000280304	0.00190118
BIRC7	28.6337	-0.811664	0.000280769	0.00190333
CKAP2	397.785	-0.514485	0.000282046	0.00191099
SYNE3	15.3292	-0.916618	0.000286384	0.00193937
JOSD1	488.651	0.392315	0.000287118	0.00194297
KLF11	136.048	-0.561387	0.000287215	0.00194297
HNRNPA3	2438.22	-0.269778	0.000287631	0.00194477
C2orf69	133.802	-0.649931	0.000287853	0.00194525
CASZ1	92.431	0.65094	0.000288964	0.00195175
MT1X	89.1944	0.671861	0.000290351	0.0019601
ERI1	219.827	-0.410561	0.000290573	0.00196057
CHEK1	479.266	-0.327314	0.000290941	0.00196204
HIP1R	391.161	0.423685	0.000293725	0.00197978
ABCB10	170.099	-0.486812	0.000295594	0.00199135
UBAC2	404.493	0.352488	0.000299123	0.00201303
TBC1D8	457.669	-0.458283	0.00030276	0.00203645
XRN1	113.677	-0.785469	0.000303369	0.00203949
IFT172	127.472	-0.507657	0.000304145	0.00204364
NCS1	202.171	0.440107	0.00030507	0.0020488
RHBDL1	25.377	0.817904	0.000306176	0.00205516
PIGC	166.637	0.599242	0.000306377	0.00205545
TOMM70	498.736	-0.345705	0.000309731	0.00207688
GPX4	1682.34	0.58837	0.000311015	0.00208441
NIPA1	284.802	0.530672	0.000312337	0.00209219
DLX2	13.3491	0.937095	0.000315225	0.00210973
DNAJB9	74.5549	0.54763	0.000315281	0.00210973
TRADD	130.412	0.586252	0.000315792	0.00211206
PPP1R15A	1291.04	-0.372848	0.000319009	0.00213248
SLC9A6	191.977	-0.467653	0.000319566	0.0021351
BAK1	223.731	-0.404057	0.000320433	0.00213979
MACC1	7.92968	0.985626	0.000322604	0.00215318
KCTD13	194.123	0.397405	0.000323719	0.00215922
CNN3	27.8937	0.798153	0.000323841	0.00215922
MRPL49	764.264	0.282787	0.000324993	0.00216578
EXOC6	61.7854	0.691652	0.00032772	0.00218248
ASAH1	320.595	0.365118	0.000327835	0.00218248
PHF6	300.441	-0.65787	0.000328951	0.00218879
ETNK2	15.4323	0.900433	0.000330127	0.00219549
CDKN2C	66.2254	-0.594423	0.000331643	0.00220444
LRCH1	249.371	-0.532359	0.000332895	0.00221163
TCEA1	565.048	-0.353965	0.000333477	0.00221436
IER5L	184.407	0.644472	0.000333911	0.00221505
CTSD	1674.01	0.390419	0.000333922	0.00221505
YIF1A	444.013	0.522336	0.000335787	0.00222629
BID	231.655	0.488861	0.000337137	0.00223409
RAD21	2595.3	-0.402588	0.000338409	0.00224138
C1orf198	147.481	0.482554	0.000338722	0.0022423
KIF21A	489.101	-0.608982	0.000341259	0.00225795
ATF7IP	232.374	-0.570491	0.000341761	0.00226012
UTP20	345.478	-0.610206	0.000344607	0.00227778
HYAL2	338.681	0.420649	0.000345812	0.00228458
TOMM34	599.319	0.387041	0.000347418	0.00229402
NUP50	502.756	-0.4011	0.000348645	0.00230095
ITFG1	284.061	0.42192	0.000357498	0.00235818
TCOF1	1153.73	-0.404639	0.000359175	0.00236803
PQLC2	111.869	0.595077	0.000361754	0.00238383
CARMIL2	10.995	0.947942	0.000362282	0.0023861
WHSC1L1	249.07	-0.625776	0.000363481	0.00239156
ABO	13.9563	-0.944042	0.000363868	0.00239252
LFNG	233.999	-0.441398	0.000363995	0.00239252
ATP6V1E1	510.213	0.44337	0.00036471	0.00239601
PTPRU	15.5913	-0.920014	0.000366395	0.00240586
CRIP1	1510.74	0.689476	0.000367697	0.00241319
CDR2L	165.429	-0.480358	0.000368805	0.00241924
FBXL3	154.854	-0.566006	0.000370562	0.00242953
FCGRT	592.021	0.482755	0.000371363	0.00243355
CACNG8	55.4974	0.642698	0.00037165	0.00243399
NABP1	164.511	0.583613	0.000371913	0.00243399
CSNK1D	724.871	0.283171	0.000371993	0.00243399
L2HGDH	91.4775	-0.672656	0.000372268	0.00243457
U2SURP	914.781	-0.413126	0.00037424	0.00244623
JAK3	47.1254	0.666204	0.000376047	0.0024568
G3BP1	1462.13	-0.326398	0.000380783	0.00248649
NPNT	1860.71	0.424136	0.000382414	0.00249472
FAM63B	66.1474	-0.764294	0.000382428	0.00249472
ZNF775	34.1513	0.78748	0.000383105	0.00249788
SOSTDC1	22.8913	0.850951	0.000384828	0.00250786
SLC12A9	417.816	0.404743	0.000388528	0.0025307
RPL36A	84.7825	-0.612622	0.000389449	0.00253542
WDR60	125.833	-0.492088	0.000390943	0.00254388
MIS18BP1	286.931	-0.571228	0.000391484	0.00254612
DYRK1B	39.292	0.725778	0.000391949	0.00254786
C4orf19	16.8508	0.867683	0.000395549	0.0025687
COL7A1	91.9698	-0.623645	0.00039555	0.0025687
TUBGCP2	783.116	-0.274784	0.000398083	0.00258385
CEP128	48.1256	-0.688667	0.000400022	0.0025949
IARS	1324.89	-0.324862	0.000400185	0.0025949
LOC81691	108.7	-0.498248	0.000401683	0.00260332
OTUD4	317.872	-0.66789	0.000402614	0.00260805
TMEM134	206.988	0.544179	0.000403597	0.00261311
ZNF22	104.373	0.484497	0.000404608	0.00261835
MARVELD3	15.9773	0.889966	0.000415426	0.00268701
TRIM16	122.424	0.45454	0.000415966	0.00268917
OTULIN	305.206	-0.395556	0.000416354	0.00269034
STX7	202.07	-0.408204	0.000417216	0.00269456
RARG	183.387	-0.398809	0.000418093	0.00269888
AHNAK	7198.66	-0.770383	0.000419567	0.00270705
CCDC88B	139.034	0.63003	0.000420879	0.00271417
AMFR	405.897	0.335655	0.00042181	0.00271882
ATP6V0E1	979.321	0.573712	0.000422296	0.0027206
ZBTB7A	307.152	-0.466292	0.00042303	0.00272398
CSPP1	233.456	-0.444421	0.000425475	0.00273772
ZNF703	951.784	-0.321525	0.000425586	0.00273772
TMEM253	12.41	-0.920226	0.000428979	0.00275703
POLR3G	148.743	-0.522859	0.000429012	0.00275703
LTBP4	170.457	-0.514009	0.000429585	0.00275934
PLD6	32.7739	0.719536	0.000430157	0.00276059
TTC26	125.025	-0.510683	0.000430206	0.00276059
UBXN10	7.85013	-0.965862	0.00043065	0.00276208
TSPAN17	542.886	0.373683	0.000431319	0.002765
RAB27B	299.711	-0.556537	0.000432098	0.00276862
ACTL6A	496.026	-0.325323	0.000437601	0.0028025
[truncated: 10,972 more rows]

## Sheet: BxPC3_sgKLF5_rep1
Gene	baseMean	log2FoldChange	pvalue	padj
ANO1	960.576	-2.91177	7.64e-142	1e-137
COL17A1	2919.23	-2.67253	2.07e-124	1.36e-120
SERPINB2	1870.61	-2.47552	4.12e-95	1.8e-91
FGFBP1	294.737	-3.51745	1.47e-90	4.82e-87
LCN2	2555.36	3.49875	6.81e-88	1.79e-84
KLK10	232.166	-3.33843	2.41e-84	5.27e-81
KRT6A	4521.59	-2.84125	1.15e-83	2.17e-80
STC1	465.779	-2.71705	7.52e-82	1.24e-78
LAMC2	4242.04	-2.19666	5.52e-81	8.06e-78
ALS2CL	450.944	-2.40095	2.36e-76	3.1e-73
CAV1	3348.8	-1.69967	8.89e-75	1.06e-71
SPP1	514.924	2.59013	1.69e-69	1.85e-66
ITGB4	1959.68	-2.01605	1.91e-68	1.93e-65
FBXO32	423.674	2.8652	6.79e-68	6.37e-65
PKP1	547.294	-2.06555	6.29e-65	5.51e-62
CXCL1	545.55	2.81509	6.36e-61	5.22e-58
SULF2	1227.2	-1.67088	1.42e-60	1.09e-57
DIO2	493.625	4.88054	2.11e-59	1.54e-56
SCEL	411.328	-2.18621	5.21e-59	3.6e-56
EFNB1	1333.22	-1.75714	4.43e-56	2.91e-53
P2RY2	563.048	-1.83342	8.15e-56	5.1e-53
FN1	746.824	2.49727	4.79e-55	2.86e-52
EMP1	1427.49	-1.62596	8.87e-54	5.07e-51
SPRR1B	210.134	-2.69279	2.89e-53	1.58e-50
CYP1A1	264.169	3.54772	8.23e-53	4.33e-50
AKR1C1	2784.3	2.25083	8.23e-52	4.16e-49
BMF	246.003	2.96228	3.42e-51	1.66e-48
HMGB3	2176.63	1.51954	8.74e-51	4.1e-48
ADM	542.423	2.21444	1.89e-50	8.56e-48
GJB2	444.96	-1.96309	2.17e-50	9.52e-48
CSF1	436.513	2.20084	9.94e-50	4.21e-47
NRP2	271.397	-2.40588	1.05e-48	4.32e-46
FST	2862.88	-1.37227	2.03e-48	8.08e-46
C1orf116	373.892	-2.1012	2.56e-48	9.91e-46
PLEKHG5	398.698	-1.82255	1.06e-46	3.99e-44
MDGA1	112.254	-2.83531	1.37e-46	4.99e-44
ZNF185	865.591	-1.77587	1.61e-46	5.72e-44
EPB41L1	535.927	-2.02496	2.38e-46	8.24e-44
PLCD3	637.869	-1.72499	1.35e-45	4.55e-43
IL2RG	205.812	-2.27629	4.06e-45	1.33e-42
PORCN	377.686	-1.91848	2.2e-44	7.06e-42
HBEGF	601.068	-1.69625	2.38e-44	7.45e-42
DHRS9	746.868	-1.82237	2.55e-44	7.79e-42
IGFBP6	1439.59	-2.15135	2.99e-44	8.94e-42
MMP1	1689.55	-1.45157	1.36e-43	3.98e-41
PCDH1	1070.13	-1.49537	1.43e-42	4.09e-40
ITGA6	2077.88	-1.80823	2.35e-42	6.57e-40
TNS4	1082.66	-1.59695	7.28e-42	1.99e-39
GDF15	767.775	2.27228	3.16e-41	8.46e-39
KRT80	576.468	1.86746	4.49e-41	1.18e-38
PTK6	482.567	-1.65037	2e-40	5.14e-38
SERPINB5	1123.42	-1.3831	2.63e-39	6.64e-37
DGKA	365.026	-1.77545	4.2e-39	1.04e-36
S100A9	615.302	2.64654	5.43e-39	1.32e-36
ADAM8	983.015	-1.41974	1.86e-37	4.45e-35
ECM1	110.123	-2.51262	2.92e-37	6.84e-35
CXCL8	375.59	2.03748	4.19e-37	9.66e-35
DDX60	409.637	-2.07676	8.41e-37	1.9e-34
RGS4	129.466	-2.3544	2e-36	4.45e-34
GPR153	788.145	-1.50843	3.02e-36	6.62e-34
CXCL5	254.966	2.1478	5.66e-36	1.22e-33
TLN2	75.5269	-2.7674	1.09e-35	2.32e-33
LAMA3	1741.47	-1.85031	1.94e-35	4.06e-33
CCDC69	221.378	-1.86784	5.8e-35	1.19e-32
KRT5	8485.96	-1.46221	1.12e-33	2.26e-31
KRT14	122.14	-2.80429	1.3e-33	2.58e-31
TMPRSS4	659.37	-1.34967	1.78e-33	3.49e-31
OASL	596.387	-1.4053	2.68e-33	5.19e-31
FLNB	3370.41	-1.73857	4.44e-33	8.45e-31
FAM83A	869.213	-1.30523	9.06e-33	1.7e-30
EPHA2	1996.98	-1.19626	1.39e-32	2.58e-30
LRRC8A	1817.87	-1.26072	2.04e-32	3.71e-30
SLC1A3	622.225	1.49478	3.17e-32	5.7e-30
F3	6516.38	-1.06656	9.55e-32	1.7e-29
MST1R	597.821	-1.37351	1.49e-31	2.6e-29
WFDC2	429.071	2.33288	2e-31	3.45e-29
KLK11	76.3129	-2.62402	3.6e-31	6.15e-29
CAV2	867.461	-1.31309	4.62e-31	7.79e-29
MPRIP	1718.16	-1.44306	8.59e-31	1.43e-28
TPM1	1452.16	1.23084	1.23e-30	2.01e-28
LPCAT4	713.347	-1.34272	3.78e-30	6.13e-28
SFN	2749.12	-1.59223	4.03e-30	6.46e-28
AKR1C2	723.8	1.78156	9.07e-30	1.44e-27
SAMD9	482.864	-1.79311	9.41e-30	1.47e-27
IL1RN	144.858	-2.03339	9.83e-30	1.52e-27
GJB4	142.036	-1.93913	3.93e-29	6e-27
MISP	303.498	-1.79327	8.01e-29	1.21e-26
ITGA3	3300.76	-1.04764	8.76e-29	1.31e-26
SOX4	620.389	1.39726	1.11e-28	1.64e-26
PTGS1	202.122	-1.69193	1.44e-28	2.09e-26
CEACAM1	352.257	-1.4933	1.61e-28	2.32e-26
CGA	215.097	2.1109	4.79e-28	6.84e-26
C3	913.821	1.49058	5.86e-28	8.28e-26
GALNT5	362.42	-1.69038	7.59e-28	1.06e-25
SLCO1B3	150.727	-1.86392	1.49e-27	2.06e-25
NID2	562.93	-1.69945	3.24e-27	4.43e-25
OAS2	290.616	-1.50426	4.3e-27	5.82e-25
TINAGL1	3641.34	-1.0151	8.84e-27	1.18e-24
DSG3	180.613	-1.76583	1.16e-26	1.54e-24
AJUBA	1533.33	-1.05357	2.09e-26	2.73e-24
LTBP4	727.536	-1.32627	2.1e-26	2.73e-24
FTL	32471.7	1.52372	2.67e-26	3.43e-24
PODXL	2376.22	-1.64008	3.01e-26	3.83e-24
LAMB3	1818.96	-1.1552	5.57e-26	7.03e-24
NRG1	275.879	-1.56892	9.42e-26	1.18e-23
NECTIN1	2837.37	-1.16542	1.97e-25	2.44e-23
COL1A1	283.113	1.76461	2.52e-25	3.1e-23
PRSS23	2133.42	1.05156	3.71e-25	4.51e-23
IGFBP5	678.356	1.54075	4.25e-25	5.12e-23
GJB3	499.396	-1.4026	5.26e-25	6.28e-23
DUSP4	1627.55	-1.00823	5.87e-25	6.94e-23
NDRG1	340.173	-1.32146	6.89e-25	8.09e-23
LMO7	547.055	-1.43886	7.35e-25	8.54e-23
TRIM29	719.475	-1.33735	8.04e-25	9.26e-23
CP	145.153	2.00099	2.82e-24	3.22e-22
ARHGEF2	533.31	-1.26299	3.46e-24	3.92e-22
AKR1C3	1235.69	1.51429	7.5e-24	8.42e-22
IL1RL1	1565.32	-1.04208	1.81e-23	2.02e-21
BASP1	488.928	1.28005	2.65e-23	2.92e-21
SAA1	142.909	2.41678	3.41e-23	3.73e-21
TGFB2	355.482	1.65259	6.54e-23	7.1e-21
CEACAM6	1813.03	-1.48508	1.19e-22	1.28e-20
DEFB1	94.6948	2.40348	1.29e-22	1.37e-20
MMP9	155.946	-1.63122	2.55e-22	2.7e-20
ZNF219	485.24	-1.26911	2.81e-22	2.96e-20
COL7A1	1810.27	-0.991849	4.03e-22	4.2e-20
B3GNT7	75.542	-2.0837	6.46e-22	6.68e-20
TMC7	105.936	-1.76534	7.63e-22	7.83e-20
SH3PXD2A	350.194	-1.60928	7.93e-22	8.08e-20
FILIP1L	123.658	2.04278	1.52e-21	1.53e-19
CPE	154.136	1.79492	1.66e-21	1.66e-19
MGLL	429.994	-1.26648	1.97e-21	1.96e-19
CAPRIN2	626.042	-1.39137	2.85e-21	2.82e-19
ANXA8	348.361	-1.1975	4.63e-21	4.54e-19
CTGF	219.033	1.66623	4.7e-21	4.57e-19
HMOX1	144.101	2.29306	5.18e-21	5e-19
PPL	2074.98	-1.12189	5.46e-21	5.23e-19
PHGDH	545.598	1.29014	5.61e-21	5.34e-19
CDH6	249.499	1.64459	6.65e-21	6.29e-19
CD99L2	675.335	1.19545	7.01e-21	6.58e-19
KCNN4	373.988	-1.35106	7.69e-21	7.17e-19
PLK2	1673.47	1.00395	7.96e-21	7.36e-19
CORO1A	281.706	-1.61985	8.46e-21	7.77e-19
NQO1	3606.29	1.10211	8.53e-21	7.78e-19
SLC40A1	88.7243	2.36372	1.32e-20	1.2e-18
TNFRSF6B	731.243	-1.35025	1.46e-20	1.32e-18
SPARC	106.104	2.09913	1.65e-20	1.48e-18
SOX15	170.867	-1.66034	1.93e-20	1.71e-18
ZBED2	85.8572	-2.00656	2.15e-20	1.9e-18
OAS3	443.986	-1.293	2.32e-20	2.03e-18
TGFA	504.007	-1.1535	2.72e-20	2.37e-18
RND1	123.083	1.89442	3.64e-20	3.15e-18
MSLN	74.5939	-2.17197	5.38e-20	4.62e-18
KYNU	591.855	1.15557	5.67e-20	4.84e-18
TLDC1	417.662	-1.14463	5.97e-20	5.06e-18
AHNAK2	1036.88	-1.43282	6.44e-20	5.42e-18
TPM2	1133.08	1.09717	8.53e-20	7.14e-18
SH3BGRL3	1670.04	-1.12866	9.16e-20	7.62e-18
TFPI	330.025	1.29829	1.05e-19	8.65e-18
LRP1	498.823	-1.55023	1.27e-19	1.04e-17
AQP3	2862.03	-0.960251	1.43e-19	1.16e-17
UNC5B	120.54	-1.62462	1.52e-19	1.23e-17
RAPGEFL1	183.469	-1.39988	1.93e-19	1.56e-17
IFI44	370.371	-1.15869	2.09e-19	1.67e-17
SQSTM1	6408.97	1.0237	3.17e-19	2.53e-17
HELZ2	765.875	-1.0436	3.21e-19	2.54e-17
MTSS1	201.247	-1.52324	4.5e-19	3.54e-17
ANKRD65	144.504	1.84049	5.37e-19	4.2e-17
SDC1	1404.62	-0.92268	5.41e-19	4.2e-17
MMRN2	93.4981	-1.79415	6.71e-19	5.18e-17
PROCR	224.982	-1.32492	1.13e-18	8.71e-17
DUSP7	508.942	-1.07856	1.18e-18	8.98e-17
FOXQ1	187.723	-1.36022	1.25e-18	9.48e-17
SEMA3B	114.254	-1.67081	1.51e-18	1.14e-16
MYL9	109.534	1.90949	1.89e-18	1.42e-16
KRT17	13643.5	-1.45059	2.71e-18	2.03e-16
ID1	417.055	-1.20643	3.73e-18	2.77e-16
AFAP1L2	484.017	-1.20531	4.41e-18	3.26e-16
GALNT12	187.869	-1.30714	4.63e-18	3.4e-16
VILL	127.875	-1.48096	6.11e-18	4.46e-16
PROM2	711.656	-0.992734	7.23e-18	5.25e-16
MARCKS	772.19	0.982136	1.28e-17	9.25e-16
PTGS2	1860.79	1.34141	1.3e-17	9.32e-16
GBP2	134.468	1.72842	1.85e-17	1.32e-15
EHD2	1003.14	-0.997185	2.06e-17	1.46e-15
IL1B	491.019	-1.08028	2.08e-17	1.47e-15
BCAM	166.192	-1.38136	2.58e-17	1.81e-15
WARS	1057.85	-0.910825	2.85e-17	1.99e-15
EHBP1L1	962.85	-0.885846	3.42e-17	2.38e-15
B3GNT3	386.052	-1.10616	3.55e-17	2.45e-15
PITPNM3	84.1097	-1.6407	3.66e-17	2.52e-15
ACTA2	143.126	2.00094	4.44e-17	3.04e-15
PLEC	7257.81	-1.07462	5.63e-17	3.84e-15
IL6	71.406	2.8359	6.21e-17	4.2e-15
THBD	1288.58	-0.893506	8.28e-17	5.58e-15
TRIM7	112.925	-1.58605	9.2e-17	6.17e-15
STRIP2	257.816	-1.24781	1.03e-16	6.85e-15
SDCBP2	651.278	-1.29645	1.06e-16	7.04e-15
FSTL3	135.161	-1.54899	1.18e-16	7.79e-15
TSPAN1	759.595	-1.19844	1.37e-16	8.97e-15
AK8	26.3814	-2.37454	1.38e-16	9.02e-15
AFAP1L1	209.485	-1.23008	1.39e-16	9.05e-15
ZMIZ1	292.555	-1.41624	1.42e-16	9.21e-15
DDX60L	215.309	-1.30449	1.58e-16	1.02e-14
GJB5	224.867	-1.32398	1.62e-16	1.04e-14
WNT10A	67.78	-1.82132	1.65e-16	1.05e-14
TNK2	248.624	-1.18816	1.81e-16	1.15e-14
CYR61	2242.38	0.936535	2e-16	1.26e-14
LCK	42.3099	-1.9755	2.06e-16	1.29e-14
SOX2	105.103	1.74181	2.15e-16	1.35e-14
TOM1L2	313.805	-1.1912	2.43e-16	1.51e-14
PTGES	404.011	-1.31404	2.76e-16	1.71e-14
GCLC	757.609	0.996665	2.81e-16	1.73e-14
PDP1	456.197	1.13139	2.84e-16	1.74e-14
IL18	148.189	-1.38525	3e-16	1.83e-14
FBLIM1	265.211	-1.22482	3.24e-16	1.97e-14
ANXA10	346.928	-1.09799	3.67e-16	2.22e-14
MEGF9	109.067	1.7698	4.46e-16	2.69e-14
GM2A	243.993	-1.15031	4.79e-16	2.88e-14
TNFAIP3	641.197	-1.01443	6.14e-16	3.67e-14
CD55	791.817	-0.896086	6.25e-16	3.71e-14
ARNTL2	607.784	-1.10818	6.27e-16	3.71e-14
IFIT2	318.493	-1.13379	6.88e-16	4.05e-14
ANXA2	11077.5	-0.926201	8.36e-16	4.9e-14
FERMT1	1090.35	-0.955914	1.02e-15	5.96e-14
SLC37A2	629.314	-0.972155	1.12e-15	6.51e-14
PLAT	412.935	1.04932	1.13e-15	6.53e-14
SEMA4B	1740.99	-0.922405	1.32e-15	7.63e-14
ERRFI1	1557.54	1.01206	1.51e-15	8.68e-14
C19orf33	817.843	-1.20399	2.06e-15	1.18e-13
PLIN2	183.677	1.33826	2.23e-15	1.27e-13
PEAR1	84.7208	-1.5497	2.44e-15	1.38e-13
GLI2	42.3489	-1.97359	2.5e-15	1.41e-13
PTPRE	319.553	-1.10221	2.73e-15	1.53e-13
IFIT1	209.309	-1.23522	3.45e-15	1.93e-13
GATA3	107.351	1.79545	3.9e-15	2.17e-13
C8orf4	132.516	1.49689	4.1e-15	2.27e-13
SCD	1828.83	-0.869894	4.48e-15	2.47e-13
GABARAPL1	353.561	1.14239	4.54e-15	2.49e-13
RRAD	77.3409	1.89915	5e-15	2.74e-13
HS3ST1	746.143	-0.877359	5.17e-15	2.82e-13
IFIT3	356.047	-1.06531	5.84e-15	3.17e-13
PLXNA2	570.964	-1.23208	6.35e-15	3.43e-13
PFKFB2	245.509	-1.09806	6.8e-15	3.66e-13
RAPGEF3	207.309	-1.21948	7.28e-15	3.9e-13
PIGR	58.2129	2.59654	7.47e-15	3.99e-13
CEACAM5	791.304	-1.356	9.03e-15	4.8e-13
IL1R1	75.2746	1.8198	1.02e-14	5.42e-13
IDO1	65.8049	1.99663	1.24e-14	6.52e-13
TMEM45A	355.51	1.09328	1.3e-14	6.82e-13
CALB1	23.6757	-2.20972	1.56e-14	8.16e-13
MMP14	3519.39	-0.789219	2.11e-14	1.1e-12
GIMAP6	113.762	-1.37391	2.12e-14	1.1e-12
MDFI	343.861	-1.19067	2.55e-14	1.32e-12
SERPINB13	101.242	-1.65684	2.62e-14	1.35e-12
PTGR1	527.445	1.02215	2.91e-14	1.49e-12
RRAS	341.331	-1.18554	3.5e-14	1.79e-12
PRSS22	353.963	1.1668	5.16e-14	2.63e-12
MAPKBP1	292.749	-1.1457	5.2e-14	2.64e-12
UGDH	465.891	1.02666	6.99e-14	3.53e-12
MBOAT2	101.267	-1.42613	7.08e-14	3.56e-12
DNASE1L1	205.015	-1.09584	7.44e-14	3.73e-12
CARD11	292.053	-1.00802	7.62e-14	3.8e-12
FA2H	80.7813	-1.55835	7.91e-14	3.94e-12
MAP3K6	177.695	-1.16106	8.36e-14	4.15e-12
MFAP5	28.2546	-2.02417	9.26e-14	4.57e-12
C20orf197	110.222	-1.41511	1.08e-13	5.31e-12
OSGIN1	170.079	1.32063	1.27e-13	6.2e-12
ADIRF	73.0014	-1.62985	1.59e-13	7.78e-12
SH3TC2	69.0483	-1.56456	1.69e-13	8.22e-12
PRKCDBP	66.3793	-1.68051	1.89e-13	9.16e-12
LRIG1	280.416	1.10481	1.93e-13	9.3e-12
EMP3	147.194	-1.25077	2.05e-13	9.87e-12
CDH11	215.841	-1.28747	2.48e-13	1.19e-11
S100A10	1229.71	-0.919632	2.58e-13	1.23e-11
TUBA1A	101.782	1.65579	2.64e-13	1.26e-11
GPR132	51.4128	-1.66957	3.27e-13	1.55e-11
PJA1	300.866	-1.02115	3.38e-13	1.6e-11
COL3A1	62.8665	2.78826	3.52e-13	1.66e-11
LAMA5	3826.1	-0.904913	3.99e-13	1.87e-11
SAT1	638.165	0.867358	4.02e-13	1.88e-11
KRT4	300.762	-1.41879	4.05e-13	1.89e-11
MICALL1	595.67	-0.886291	4.08e-13	1.9e-11
SDR16C5	117.477	-1.27725	4.11e-13	1.9e-11
S1PR3	49.0326	2.38369	4.13e-13	1.9e-11
GNE	444.398	1.06994	4.5e-13	2.07e-11
JUP	2624.65	-0.787183	4.96e-13	2.27e-11
SERPINB1	327.872	-1.0969	6.42e-13	2.93e-11
OAS1	211.173	-1.23356	7.28e-13	3.31e-11
PLSCR3	318.836	-0.987865	7.4e-13	3.35e-11
EPHX1	219.742	1.40256	7.5e-13	3.38e-11
ARL4D	96.0591	-1.35633	9.03e-13	4.06e-11
TNFRSF25	117.072	-1.34011	9.09e-13	4.08e-11
IDS	1513.76	0.912242	1.02e-12	4.56e-11
PDZK1IP1	49.299	2.18442	1.09e-12	4.83e-11
PGM2L1	94.2412	1.56437	1.24e-12	5.53e-11
UNC13D	1344.6	-0.741778	1.29e-12	5.69e-11
PIK3R3	256.768	1.07692	1.29e-12	5.69e-11
TRIM16L	249.568	1.13403	1.68e-12	7.38e-11
CXCL11	126.528	-1.24207	1.89e-12	8.26e-11
POLM	200.671	-1.07997	2.1e-12	9.16e-11
PELI2	91.2651	1.5213	2.14e-12	9.3e-11
FKBP9	316.962	-0.9968	2.47e-12	1.07e-10
KIAA1161	156.62	-1.11351	2.5e-12	1.08e-10
VEGFA	839.978	-0.807308	2.8e-12	1.21e-10
SLC35C1	310.807	-0.945858	2.93e-12	1.26e-10
CLIP2	282.209	1.01089	2.96e-12	1.27e-10
MX1	77.9723	-1.40254	3.06e-12	1.3e-10
PTPRZ1	17.3534	-2.18685	3.21e-12	1.36e-10
METTL7A	114.037	1.34412	3.47e-12	1.47e-10
DDX58	239.038	-0.998787	3.6e-12	1.52e-10
SERPINB9	206.17	-1.0448	4.2e-12	1.77e-10
B4GALNT3	146.482	1.22678	4.57e-12	1.92e-10
PRSS2	51.7687	2.36266	5.03e-12	2.11e-10
ATP1B1	801.293	0.788451	5.07e-12	2.12e-10
DAB2	276.926	1.10527	5.39e-12	2.24e-10
OAT	1492.2	0.693102	5.65e-12	2.34e-10
DHRS2	284.802	-0.941863	6.22e-12	2.57e-10
C15orf52	324.959	-0.971836	7.25e-12	2.99e-10
FGFR2	216.329	1.10971	7.59e-12	3.11e-10
C5orf45	430.328	1.03657	7.84e-12	3.21e-10
XAF1	186.924	-1.08667	7.95e-12	3.24e-10
CEMIP	333.64	-0.998115	8.31e-12	3.38e-10
FLNC	90.3372	-1.37485	9.7e-12	3.93e-10
SLC22A23	230.449	1.05738	9.74e-12	3.94e-10
PTRF	1400.1	-0.753965	1.01e-11	4.09e-10
GOLGA7B	159.403	1.24062	1.06e-11	4.26e-10
LAPTM5	1653.68	-0.737518	1.09e-11	4.37e-10
PBXIP1	204.217	1.12536	1.13e-11	4.52e-10
RHOF	272.128	-0.95743	1.2e-11	4.76e-10
LPAR5	43.9991	-1.59743	1.23e-11	4.89e-10
DMBT1	84.8831	1.51957	1.3e-11	5.13e-10
RPE65	54.0218	-1.54771	1.35e-11	5.31e-10
AREG	505.035	-0.855805	1.51e-11	5.93e-10
BCL2L1	832.757	-0.78416	1.52e-11	5.95e-10
KISS1	34.0791	-1.68486	1.69e-11	6.6e-10
GPNMB	42.5317	1.98258	1.79e-11	6.97e-10
CDH2	84.7796	1.60085	1.98e-11	7.7e-10
APLN	51.3423	1.80755	2.18e-11	8.44e-10
ITGB2	23.1247	-1.84594	2.71e-11	1.05e-09
NEDD9	759.053	0.862925	2.76e-11	1.06e-09
OGFRL1	195.211	1.09764	2.76e-11	1.06e-09
CLDN18	16.615	-1.96922	2.94e-11	1.12e-09
ZBTB32	17.2993	-1.94174	2.98e-11	1.14e-09
NINJ1	175.516	1.23711	3.12e-11	1.19e-09
CDH3	1278.61	-0.78698	3.25e-11	1.23e-09
SEMA7A	295.253	-0.947376	3.37e-11	1.28e-09
IGFBP7	55.9163	1.67757	3.38e-11	1.28e-09
SLC22A3	126.539	-1.19015	3.78e-11	1.42e-09
SAMD9L	94.0395	-1.23881	4.22e-11	1.59e-09
CTSE	44.7171	-1.55357	5.24e-11	1.96e-09
TXNRD1	1828.02	0.711031	5.47e-11	2.04e-09
FGD3	69.1158	1.59245	6e-11	2.23e-09
FERMT3	1261.64	-0.74583	6.46e-11	2.4e-09
LETM2	121.508	-1.13495	6.63e-11	2.45e-09
CYB5A	215.435	1.11062	6.89e-11	2.54e-09
LDLR	1010.11	-0.839893	7.46e-11	2.74e-09
HERC6	167.263	-1.11035	7.52e-11	2.76e-09
PLAUR	550.02	-0.842115	7.84e-11	2.87e-09
MYD88	459.361	-0.800471	8.72e-11	3.18e-09
FSCN1	3488.13	-0.697919	9.36e-11	3.41e-09
ANKRD33B	109.675	-1.20236	1.02e-10	3.69e-09
SOX7	780.946	-0.822933	1.02e-10	3.69e-09
ITGB7	27.1741	-1.71791	1.1e-10	3.96e-09
FAH	338.727	0.980711	1.13e-10	4.05e-09
GREB1L	94.0711	-1.40437	1.23e-10	4.43e-09
PDZD2	293.933	-1.2575	1.24e-10	4.44e-09
PI3	227.415	1.40192	1.24e-10	4.44e-09
RARG	288.915	-0.929253	1.37e-10	4.86e-09
ITGB8	404.076	1.1937	1.39e-10	4.93e-09
MYOF	3247.4	-0.870061	1.5e-10	5.29e-09
SLC38A5	483.177	-0.833238	1.5e-10	5.29e-09
CAST	1009.02	-0.695971	1.53e-10	5.38e-09
THBS1	4880.86	0.978747	1.65e-10	5.8e-09
CLU	1778.63	0.840763	1.68e-10	5.88e-09
PCSK9	199.068	-1.08109	1.73e-10	6.03e-09
CREG1	531.033	0.805968	1.73e-10	6.03e-09
PALLD	609.2	0.974296	1.78e-10	6.19e-09
IL1A	849.378	-0.776744	1.81e-10	6.27e-09
TSPAN3	1384.99	-0.654608	1.89e-10	6.53e-09
KRT13	2010.9	-1.6813	2.04e-10	7.04e-09
SLC2A1	1951.73	-0.654867	2.19e-10	7.52e-09
CCL28	99.9627	1.36373	2.19e-10	7.52e-09
ADAMTSL4	24.8417	-1.70285	2.24e-10	7.65e-09
SREBF1	657.015	-0.805691	2.36e-10	8.05e-09
MSX1	194.615	1.02178	2.36e-10	8.05e-09
UGT1A6	143.472	1.13464	2.44e-10	8.29e-09
INPP1	216.357	-0.952151	2.49e-10	8.42e-09
CDC42EP4	226.516	-0.911396	2.53e-10	8.54e-09
STMN1	1150.37	0.709953	2.53e-10	8.54e-09
USH1G	23.0189	-1.70175	3.12e-10	1.05e-08
TTYH2	42.5755	-1.48733	3.24e-10	1.09e-08
NEK7	343.53	-1.03117	3.3e-10	1.1e-08
PDK4	35.8629	1.87476	3.53e-10	1.18e-08
BMP1	565.902	-0.73821	3.87e-10	1.29e-08
F2R	85.351	1.43045	3.96e-10	1.32e-08
IL7R	173.444	-1.07509	4.13e-10	1.37e-08
TP63	699.553	-0.985577	4.19e-10	1.38e-08
GLUD1	648.134	-0.733124	4.4e-10	1.45e-08
FOSL1	892.492	-0.700861	4.47e-10	1.47e-08
BCAR3	628.623	-0.718659	4.59e-10	1.5e-08
POTEF	39.3988	1.74757	4.7e-10	1.54e-08
ANXA3	691.753	-0.692781	4.72e-10	1.54e-08
RAMP1	47.5912	1.6132	5.11e-10	1.66e-08
TRPM4	268.302	-0.848811	5.24e-10	1.7e-08
ELMSAN1	340.693	-0.912848	5.31e-10	1.72e-08
ACTG2	39.0415	1.95669	5.35e-10	1.73e-08
KIAA0040	138.887	-1.05124	5.45e-10	1.76e-08
SLCO3A1	227.623	-0.876568	5.62e-10	1.81e-08
CDC42EP3	330.407	0.909542	6.52e-10	2.09e-08
S100A16	1681.13	-0.883291	6.73e-10	2.15e-08
LRRN1	175.296	1.20013	6.95e-10	2.22e-08
PTPRB	108.804	-1.19672	7.47e-10	2.38e-08
EFNB2	408.06	-0.98464	7.89e-10	2.5e-08
CCNJL	110.589	1.19433	7.92e-10	2.51e-08
NUDT4	316	0.888452	8.05e-10	2.54e-08
KRT19	6772.94	-0.885423	8.4e-10	2.65e-08
ATP2B4	232.271	-1.05479	8.54e-10	2.68e-08
CCDC85C	457.823	-0.728292	9.29e-10	2.91e-08
PLEKHA1	491.567	-0.913227	9.56e-10	2.99e-08
EFEMP1	541.026	0.742773	1.01e-09	3.14e-08
ORAI2	157.104	1.05242	1.02e-09	3.18e-08
CLMP	54.4781	-1.34492	1.03e-09	3.21e-08
FAM107B	503.075	0.854627	1.05e-09	3.27e-08
S100A14	924.398	-0.906324	1.09e-09	3.35e-08
ISYNA1	325.536	0.899473	1.1e-09	3.4e-08
EVPL	341.129	-0.779816	1.12e-09	3.43e-08
GSDMC	85.6797	-1.17604	1.14e-09	3.49e-08
EDN1	140.094	1.14759	1.18e-09	3.62e-08
ELF4	668.998	-0.69034	1.3e-09	3.97e-08
ME1	347.838	0.84392	1.33e-09	4.06e-08
AMOTL1	549.539	-0.926035	1.44e-09	4.38e-08
KDM7A	119.48	-1.29814	1.68e-09	5.09e-08
RCOR1	442.173	-0.829141	1.83e-09	5.54e-08
ADGRF4	121.737	-1.03215	1.93e-09	5.82e-08
DENND2C	36.0024	-1.48743	1.96e-09	5.91e-08
S100A8	39.4914	1.85737	2.06e-09	6.19e-08
BDNF	190.944	0.953899	2.26e-09	6.78e-08
ADRB2	242.766	-0.89153	2.44e-09	7.3e-08
NPC2	1064.46	0.785594	2.54e-09	7.59e-08
VIM	314.585	0.893121	2.64e-09	7.85e-08
SLC12A2	497.395	0.970716	2.74e-09	8.13e-08
MYEOV	240.588	-0.919041	2.82e-09	8.37e-08
AIM1L	111.115	-1.13377	3.13e-09	9.25e-08
PERP	2965.99	-0.577595	3.15e-09	9.31e-08
CLCA2	33.3592	-1.51161	3.39e-09	9.99e-08
MSN	4735.8	-0.692799	3.47e-09	1.02e-07
DNAJC22	46.5166	1.51327	3.47e-09	1.02e-07
ARHGEF1	565.927	-0.690311	3.7e-09	1.08e-07
FAM213A	418.039	-0.840155	3.89e-09	1.14e-07
RHOBTB3	598.963	0.93763	3.91e-09	1.14e-07
CYSTM1	248.04	-0.948314	3.95e-09	1.15e-07
NAB1	289.616	-0.84667	4.31e-09	1.25e-07
RBMS2	442.692	-0.74731	4.47e-09	1.29e-07
SNAPC1	329.381	0.88109	4.9e-09	1.41e-07
COL6A1	244.555	-0.919324	4.95e-09	1.43e-07
NUAK1	278.316	0.90573	5e-09	1.44e-07
JUNB	799.738	-0.746953	5.08e-09	1.46e-07
PTPRH	116.409	-1.06661	5.34e-09	1.53e-07
IFFO2	754.371	-0.668556	5.34e-09	1.53e-07
NRCAM	59.3442	1.38204	5.92e-09	1.69e-07
NT5E	1011.27	-0.600713	5.96e-09	1.69e-07
CNTN1	23.588	-1.57136	6.25e-09	1.77e-07
LY6D	63.0808	-1.40917	6.86e-09	1.94e-07
SYT8	169.42	-0.975401	6.87e-09	1.94e-07
SSBP2	46.0222	1.48952	7.03e-09	1.98e-07
TMEM154	93.0874	-1.10681	7.09e-09	1.99e-07
C1R	74.3369	1.36358	7.1e-09	1.99e-07
CSPG4	17.9864	-1.61968	7.13e-09	2e-07
KCTD15	172.042	-0.902929	7.26e-09	2.03e-07
RUNX2	89.4569	1.20549	7.29e-09	2.03e-07
MLKL	195.406	-0.904987	7.63e-09	2.12e-07
KIAA1549L	184.965	-1.01696	7.67e-09	2.13e-07
SLC25A37	558.203	-0.72082	8.36e-09	2.32e-07
CDC42EP1	269.704	0.875738	8.59e-09	2.38e-07
MARCHF4	106.549	-1.04338	8.91e-09	2.46e-07
ZFP36L1	1297.21	-0.78818	9.11e-09	2.51e-07
CPA4	321.938	-0.795871	9.72e-09	2.67e-07
RGL1	66.5423	1.35374	1.01e-08	2.76e-07
SPTBN1	2297.96	-0.861763	1.06e-08	2.9e-07
PLD4	66.5421	-1.17218	1.22e-08	3.34e-07
DSC3	384.514	-0.944695	1.29e-08	3.5e-07
CELSR1	879.276	-0.707254	1.37e-08	3.72e-07
TOB1	255.643	-0.811056	1.38e-08	3.75e-07
AGR2	1086.15	0.714495	1.41e-08	3.81e-07
FTH1	11853.1	0.813566	1.41e-08	3.81e-07
DKK1	846.322	-0.626061	1.48e-08	4e-07
OLFM4	39.3518	2.50136	1.54e-08	4.14e-07
MACC1	612.601	0.858962	1.57e-08	4.23e-07
LRRFIP1	678.963	-0.803538	1.62e-08	4.33e-07
SOX13	535.906	-0.7061	1.64e-08	4.38e-07
SOD2	1117.39	0.65558	1.69e-08	4.52e-07
PADI1	69.7964	-1.15088	1.79e-08	4.78e-07
PDCD4	220.671	0.861958	1.83e-08	4.88e-07
EPCAM	904.764	0.649891	1.93e-08	5.13e-07
BAIAP2	456.122	-0.751603	1.99e-08	5.26e-07
SH3PXD2B	56.2097	1.3537	2.01e-08	5.31e-07
ACTN4	9340.37	-0.51022	2.04e-08	5.37e-07
ANGPTL4	105.948	1.18795	2.11e-08	5.56e-07
PPP1R13L	686.342	-0.754262	2.16e-08	5.67e-07
ZNF703	275.187	0.880986	2.18e-08	5.71e-07
RAB3B	31.5687	1.60922	2.18e-08	5.71e-07
PLEK2	580.14	-0.684233	2.19e-08	5.72e-07
PKN1	199.392	0.993377	2.2e-08	5.73e-07
CBLC	240.343	-0.797315	2.29e-08	5.97e-07
SMTN	464.404	-0.728236	2.31e-08	6.01e-07
PIK3CG	24.1432	-1.51213	2.35e-08	6.09e-07
IRF9	218.571	-0.802031	2.35e-08	6.09e-07
BHLHE40	737.37	-0.669519	2.42e-08	6.26e-07
VAV3	34.4859	1.56036	2.46e-08	6.34e-07
ITGA5	557.05	-0.690721	2.58e-08	6.63e-07
CD109	835.831	-0.905251	2.7e-08	6.94e-07
KREMEN1	130.6	-0.955797	2.73e-08	6.98e-07
YIF1B	1100.99	-0.790399	2.8e-08	7.17e-07
TM4SF1	969.174	0.709219	2.97e-08	7.59e-07
WNT9A	43.8705	-1.2896	3.06e-08	7.79e-07
GIMAP4	46.2588	-1.28154	3.32e-08	8.43e-07
CCDC190	120.57	-0.956844	3.35e-08	8.5e-07
LIMCH1	356.408	0.852003	3.39e-08	8.57e-07
SPRR1A	59.3373	-1.24846	3.76e-08	9.49e-07
FAM65C	27.6844	1.88008	4.12e-08	1.04e-06
HMGA1	4088.17	-0.588171	4.16e-08	1.05e-06
PITX1	470.952	-0.746519	4.18e-08	1.05e-06
TGM1	20.8878	-1.47456	4.45e-08	1.12e-06
HLA-B	253.606	1.16809	4.49e-08	1.12e-06
KIFC3	713.312	0.638897	4.57e-08	1.14e-06
SSH3	520.948	-0.741992	4.63e-08	1.15e-06
DSP	3268.19	-0.892007	4.67e-08	1.16e-06
HEG1	109.553	1.27605	5.11e-08	1.27e-06
DYRK1B	96.5031	1.11423	5.26e-08	1.3e-06
SLC16A5	120.193	-0.980502	5.35e-08	1.32e-06
IFI44L	177.006	-0.830172	5.53e-08	1.37e-06
SGSH	43.8445	1.38749	6.2e-08	1.53e-06
INO80C	84.67	-1.02565	6.22e-08	1.53e-06
MUM1L1	28.9571	1.97116	6.47e-08	1.59e-06
C6orf132	152.52	-0.894837	6.59e-08	1.61e-06
ANXA8L1	195.852	-0.954871	6.63e-08	1.62e-06
CEBPD	342.651	0.907865	6.93e-08	1.69e-06
DUSP5	529.309	-0.641653	7.15e-08	1.74e-06
GPRC5A	724.016	-0.606219	7.38e-08	1.8e-06
MYO1D	711.256	-0.610527	7.61e-08	1.85e-06
S100A2	7076.66	-0.774155	7.69e-08	1.86e-06
VIPR1	84.9009	1.13568	7.96e-08	1.92e-06
RPS6KA1	567.057	-0.677039	8.33e-08	2.01e-06
C10orf10	42.771	1.3885	8.5e-08	2.05e-06
FAM155B	55.3217	-1.20238	8.58e-08	2.06e-06
PTAFR	248.434	-0.787542	8.66e-08	2.08e-06
CYB561A3	477.043	0.836948	8.82e-08	2.11e-06
DUOX1	37.3377	-1.32777	9.17e-08	2.19e-06
OLFML2A	71.2204	1.24624	9.46e-08	2.26e-06
RPS6KA4	789.849	-0.60605	9.75e-08	2.32e-06
HMGA2	1835.8	-0.584499	9.75e-08	2.32e-06
LOC105377650	24.9376	-1.46018	9.89e-08	2.35e-06
NES	282.144	-0.727624	9.97e-08	2.37e-06
PIK3IP1	102.799	1.04901	1e-07	2.37e-06
KLK13	10.6045	-1.56063	1.01e-07	2.38e-06
RHOD	500.1	-0.94167	1.05e-07	2.48e-06
ADAM15	1148.3	-0.657912	1.11e-07	2.61e-06
BATF	66.0616	1.20461	1.11e-07	2.61e-06
SLC27A2	57.9379	1.25633	1.15e-07	2.7e-06
PRICKLE4	43.7665	-1.29972	1.18e-07	2.77e-06
PXN	2645.88	-0.574128	1.25e-07	2.91e-06
ARAP1	827.579	-0.5714	1.26e-07	2.94e-06
ACTBL2	30.6307	1.48727	1.29e-07	3.01e-06
EPHB2	321.072	0.759602	1.36e-07	3.16e-06
LRP8	355.513	-0.794394	1.44e-07	3.33e-06
NFKB2	521.47	-0.659078	1.59e-07	3.68e-06
CLTB	926.635	-0.860809	1.63e-07	3.76e-06
MAN1A1	25.954	1.641	1.63e-07	3.76e-06
ERN2	72.8793	-1.14898	1.76e-07	4.05e-06
TRIP10	457.218	-0.684209	1.77e-07	4.07e-06
NCEH1	240.498	-0.847465	1.96e-07	4.49e-06
MYRF	301.716	-0.699618	1.96e-07	4.49e-06
SLC28A3	24.3527	1.74505	1.96e-07	4.49e-06
CYP2S1	509.58	-0.618569	1.97e-07	4.49e-06
DDIT4	489.115	0.648286	1.97e-07	4.49e-06
TEAD2	161.223	0.877857	2.03e-07	4.63e-06
PNMA1	277.91	-0.767039	2.05e-07	4.66e-06
HES2	72.8229	-1.05487	2.16e-07	4.9e-06
DUSP6	1062.29	-0.540948	2.16e-07	4.89e-06
CDC25B	1055.48	-0.603427	2.23e-07	5.04e-06
TENM2	24.7534	1.56937	2.39e-07	5.39e-06
MAP4K4	1207.62	-0.628939	2.43e-07	5.47e-06
ARRB1	53.3817	1.22248	2.43e-07	5.47e-06
TRIB3	326.558	0.769083	2.62e-07	5.89e-06
CAP1	2873.23	-0.483726	2.63e-07	5.89e-06
DSTN	2407.49	0.54343	2.63e-07	5.89e-06
CORO2A	318.471	-0.689646	2.68e-07	5.99e-06
FLG	21.3062	-1.42812	2.7e-07	6.02e-06
PLCH2	32.8714	-1.27349	2.7e-07	6.02e-06
TGM2	5120.35	-0.515383	2.83e-07	6.29e-06
MGST1	1049.3	0.686855	2.91e-07	6.46e-06
MFSD2A	163.261	-0.834221	2.95e-07	6.54e-06
RNF207	178.124	-0.803693	3.09e-07	6.84e-06
PRSS8	379.155	0.799434	3.14e-07	6.94e-06
LRRC8C	250.055	-0.881447	3.15e-07	6.95e-06
CFLAR	242.453	-0.729284	3.18e-07	6.99e-06
LGR6	27.8959	-1.33848	3.24e-07	7.12e-06
SLC12A7	113.88	0.966395	3.26e-07	7.15e-06
HMGN3	307.486	0.771611	3.31e-07	7.25e-06
KIAA1211L	47.6648	-1.14969	3.33e-07	7.27e-06
C1orf106	201.899	-0.759785	3.38e-07	7.38e-06
MYO1C	1148.57	-0.526041	3.4e-07	7.41e-06
PAQR5	73.3366	-1.06776	3.45e-07	7.51e-06
FXYD5	1408.91	-0.558764	3.48e-07	7.55e-06
PRICKLE1	56.8902	-1.11195	3.49e-07	7.57e-06
ETV6	359.817	0.665703	3.64e-07	7.86e-06
TSPAN13	382.962	0.674679	3.64e-07	7.86e-06
CD6	16.8829	-1.40948	3.69e-07	7.96e-06
INF2	984.085	-0.570415	3.86e-07	8.32e-06
OSBPL10	129.042	-0.849658	3.87e-07	8.33e-06
NOL6	906.21	-0.564833	4.25e-07	9.13e-06
SAA2	23.303	1.58619	4.34e-07	9.3e-06
CAPN1	2863.81	-0.571115	4.41e-07	9.43e-06
MTUS1	354.43	0.771573	4.49e-07	9.59e-06
MYO1E	434.429	-0.662438	4.52e-07	9.65e-06
XDH	100.705	-0.957146	4.83e-07	1.03e-05
NCF2	63.1482	-1.19951	4.85e-07	1.03e-05
RGCC	70.4981	1.10185	4.95e-07	1.05e-05
MAP7D1	1440.28	-0.520091	5.09e-07	1.08e-05
COL27A1	326.927	-0.772845	5.15e-07	1.09e-05
S100A11	3273.7	-0.614928	5.22e-07	1.1e-05
SLC1A1	41.7593	1.27349	5.31e-07	1.12e-05
GULP1	74.4084	1.07351	5.45e-07	1.15e-05
AR	22.499	1.58073	5.51e-07	1.16e-05
VAV2	651.362	-0.594411	5.53e-07	1.16e-05
PLEKHN1	95.0595	-0.923123	5.66e-07	1.19e-05
ISG15	617.301	-0.812336	5.84e-07	1.22e-05
ZFAND5	758.279	0.56808	6.1e-07	1.27e-05
SPTSSB	36.0224	1.31856	6.21e-07	1.29e-05
PML	567.049	-0.63376	6.24e-07	1.3e-05
RGS16	47.1825	1.22393	6.56e-07	1.36e-05
WLS	645.265	0.574397	6.78e-07	1.41e-05
ACOT11	143.679	-0.81107	6.89e-07	1.43e-05
SLC7A5	2478.02	-0.510659	6.91e-07	1.43e-05
PDLIM7	921.853	-0.602376	6.94e-07	1.43e-05
LTBP2	137.132	0.886573	6.98e-07	1.44e-05
SPINK4	12.0074	-1.40757	7.06e-07	1.45e-05
GUCY1A3	26.716	1.41124	7.07e-07	1.45e-05
LITAF	1611.52	0.534194	7.1e-07	1.46e-05
PLEKHA7	114.339	-0.90568	7.18e-07	1.47e-05
NKX1-2	31.7301	1.3481	7.54e-07	1.54e-05
PKIB	180.901	0.829853	7.88e-07	1.61e-05
CCND2	26.7634	1.41376	7.89e-07	1.61e-05
WDFY2	147.164	-0.860794	8.02e-07	1.63e-05
SYPL1	955.173	-0.524493	8.26e-07	1.68e-05
CITED2	291.025	0.718292	8.27e-07	1.68e-05
THBS2	34.9395	1.31258	8.28e-07	1.68e-05
AKR1B1	1715.01	0.600787	8.36e-07	1.69e-05
CAPG	310.792	-0.854034	8.81e-07	1.78e-05
G6PD	4070.93	0.591337	8.95e-07	1.81e-05
PGPEP1	105.775	0.957276	9.02e-07	1.82e-05
ACSS1	203.822	0.817581	9.16e-07	1.84e-05
HTRA1	289.074	-0.76672	9.17e-07	1.84e-05
KLC1	631.166	-0.584726	9.17e-07	1.84e-05
SQRDL	528.51	-0.719477	9.26e-07	1.85e-05
KRT6B	22.6644	-1.30319	9.27e-07	1.85e-05
TSPYL2	100.756	0.978264	9.28e-07	1.85e-05
ENAH	546.343	0.729961	9.49e-07	1.89e-05
LZTS3	75.6429	1.0782	9.86e-07	1.96e-05
LMNA	2919.35	-0.608829	9.92e-07	1.97e-05
ERMP1	572.983	0.613423	1.07e-06	2.12e-05
SEL1L3	487.983	0.60733	1.19e-06	2.35e-05
SLC12A6	624.487	-0.65651	1.21e-06	2.39e-05
SVIL	445.021	0.733537	1.23e-06	2.44e-05
BTG1	462.329	0.659	1.24e-06	2.45e-05
KCTD12	195.022	-0.864172	1.27e-06	2.51e-05
SRD5A1	325.68	-0.662852	1.36e-06	2.68e-05
CUEDC1	231.538	0.732613	1.37e-06	2.69e-05
RAP2B	584.639	-0.561716	1.38e-06	2.7e-05
KCNK6	105.67	-0.904725	1.41e-06	2.76e-05
NET1	842.112	-0.613145	1.42e-06	2.78e-05
DACH1	27.9624	-1.24165	1.43e-06	2.8e-05
ARHGEF28	244.368	0.715996	1.44e-06	2.8e-05
PHACTR3	30.1842	-1.21453	1.47e-06	2.87e-05
SERPINB7	64.3992	-1.03145	1.52e-06	2.95e-05
SH3BP1	334.46	-0.65422	1.54e-06	2.98e-05
RAB27B	97.5977	-0.908563	1.57e-06	3.04e-05
PTPRS	78.8472	-0.972178	1.59e-06	3.07e-05
PROSER2	155.383	-0.810097	1.59e-06	3.07e-05
BMP4	79.8304	1.03228	1.62e-06	3.12e-05
PRR15	60.9107	-1.07633	1.66e-06	3.19e-05
PITPNC1	128.292	-0.829495	1.71e-06	3.29e-05
ZBTB5	174.524	-0.737022	1.78e-06	3.42e-05
FAM210B	348.416	0.701841	1.92e-06	3.68e-05
VNN2	17.1375	1.65657	1.94e-06	3.72e-05
GLCCI1	110.852	0.995932	1.95e-06	3.72e-05
DENND5A	106.491	0.953913	1.99e-06	3.8e-05
NGFR	28.5442	1.32091	2.05e-06	3.92e-05
GDPD2	8.59364	-1.35207	2.1e-06	4.01e-05
EDAR	11.5037	-1.33961	2.11e-06	4.01e-05
OSER1	497.509	0.617955	2.11e-06	4.01e-05
MDK	1566.21	0.741222	2.13e-06	4.03e-05
TPM3	2368.72	-0.449846	2.17e-06	4.11e-05
MMP7	50.4509	1.17161	2.24e-06	4.24e-05
SPIN4	156.719	-0.901067	2.28e-06	4.31e-05
IGSF10	47.1397	1.175	2.31e-06	4.36e-05
AZGP1	24.5949	1.70328	2.32e-06	4.36e-05
NR2F2	685.067	0.592864	2.38e-06	4.47e-05
OXSR1	454.287	-0.611579	2.4e-06	4.51e-05
GSTM3	302.382	0.838768	2.41e-06	4.51e-05
ARTN	68.8544	-1.00499	2.42e-06	4.54e-05
BTBD11	134.212	-0.780882	2.44e-06	4.56e-05
MIDN	632.659	-0.540895	2.49e-06	4.65e-05
ING4	82.6621	0.970589	2.52e-06	4.69e-05
CLDN10	24.6281	1.68964	2.52e-06	4.69e-05
PLLP	156.499	-0.86539	2.56e-06	4.75e-05
NOV	28.9005	-1.20566	2.66e-06	4.94e-05
SLC44A5	200.446	-0.741795	2.75e-06	5.1e-05
SNAI2	380.809	-0.584918	2.78e-06	5.14e-05
PLA2G4A	248.87	0.698976	2.84e-06	5.24e-05
LAD1	1183.29	-0.626367	2.96e-06	5.46e-05
DOPEY2	81.2991	1.06314	3.06e-06	5.64e-05
TMEM204	149.912	-0.846885	3.08e-06	5.67e-05
MAL2	969.985	-0.515967	3.11e-06	5.72e-05
FRY	37.0603	1.24627	3.24e-06	5.95e-05
CD9	1421.1	-0.489227	3.31e-06	6.07e-05
CEP250	515.719	0.601206	3.36e-06	6.14e-05
FCGRT	52.5295	1.12984	3.37e-06	6.16e-05
REPS2	43.7068	1.19258	3.45e-06	6.3e-05
TMSB4X	9596.09	0.577515	3.48e-06	6.33e-05
CXCL6	22.0523	1.74941	3.48e-06	6.33e-05
LOC105375355	21.8879	-1.27037	3.49e-06	6.33e-05
CAMK1D	46.1806	1.15355	3.57e-06	6.47e-05
GNA15	309.43	-0.685189	3.63e-06	6.59e-05
BEX3	668.053	0.647249	3.65e-06	6.61e-05
HERC5	146.906	-0.79447	3.72e-06	6.72e-05
PDLIM2	48.1238	-1.02608	3.83e-06	6.92e-05
COA6	103.496	0.987825	3.91e-06	7.05e-05
GABARAP	407.915	0.706869	4.02e-06	7.23e-05
VCAN	45.7133	1.19495	4.02e-06	7.23e-05
FTSJ1	248.3	-0.636804	4.11e-06	7.37e-05
COL5A2	59.0995	1.08946	4.11e-06	7.37e-05
DOCK5	470.811	-0.777198	4.17e-06	7.47e-05
KLHL24	104.366	0.962402	4.27e-06	7.63e-05
ELL2	570.909	0.62389	4.29e-06	7.66e-05
SH3BP4	576.553	0.564776	4.31e-06	7.68e-05
EHD4	568.497	-0.531315	4.32e-06	7.68e-05
RAC2	742.371	-0.592595	4.49e-06	7.99e-05
FDPS	585.561	-0.582339	4.51e-06	8.01e-05
FXYD3	2256.2	-0.724405	4.66e-06	8.26e-05
DBNDD1	19.8656	1.3661	4.67e-06	8.26e-05
TMEM2	290.629	0.724639	4.68e-06	8.28e-05
ZSCAN31	46.6802	1.13083	4.72e-06	8.34e-05
TMCC3	53.6203	-1.00498	4.77e-06	8.41e-05
PARM1	31.4799	1.22586	4.89e-06	8.62e-05
VEGFB	253.142	0.807429	5.02e-06	8.82e-05
RHBDD2	471.518	0.606707	5.03e-06	8.84e-05
GJB6	19.6396	-1.23304	5.06e-06	8.88e-05
P2RX4	92.2155	0.92031	5.09e-06	8.92e-05
MXD4	192.9	0.768228	5.35e-06	9.35e-05
KIAA1551	329.962	0.769099	5.39e-06	9.42e-05
MCCC1	286.963	0.657144	5.45e-06	9.5e-05
NXF3	16.0675	-1.26427	5.47e-06	9.53e-05
ARRDC3	312.92	0.661992	5.68e-06	9.89e-05
SYT12	63.9249	1.02915	5.77e-06	0.000100207
ZG16B	92.3445	0.9603	5.88e-06	0.000102075
CYP24A1	36.2195	1.17576	5.91e-06	0.000102353
MGAT3	16.9068	-1.25089	5.94e-06	0.000102875
LOX	40.138	1.16279	6.1e-06	0.000105385
PKP3	1007.79	-0.588402	6.17e-06	0.000106532
ACSL5	679.079	-0.546024	6.18e-06	0.00010655
GCH1	89.0234	-0.873691	6.19e-06	0.000106606
ATHL1	151.749	0.771922	6.49e-06	0.00011162
SMIM14	106.642	0.854182	6.65e-06	0.000114242
AQP1	11.0266	-1.25284	6.91e-06	0.000118445
MN1	102.417	-0.812272	7.04e-06	0.000120645
RAB11FIP5	228.607	-0.679586	7.36e-06	0.000125954
FZD2	47.7501	1.0932	7.48e-06	0.000127738
SERPINB8	154.015	-0.751862	7.73e-06	0.000131764
TRIM25	661.332	-0.628926	7.73e-06	0.000131764
MCL1	1782.86	-0.484585	7.74e-06	0.000131789
CCND1	1501.99	-0.483196	8.07e-06	0.000137187
MCRIP1	104.947	0.902971	8.2e-06	0.0001391
PTPRU	753.73	-0.496443	8.37e-06	0.000141837
GUCY1B3	24.6155	1.24894	8.45e-06	0.000142952
SH3BGRL2	115.105	0.830234	8.46e-06	0.000142952
KMO	86.0488	0.905756	8.88e-06	0.000149906
TPST2	175.307	0.770474	9.11e-06	0.000153558
FLNA	19638.2	-0.474648	9.14e-06	0.000153996
CPD	630.713	0.652726	9.39e-06	0.000157919
ALPPL2	16.4629	-1.22646	9.5e-06	0.000159611
PAEP	20.5257	1.28214	9.52e-06	0.000159729
TAGLN	108.738	0.828204	9.57e-06	0.000160338
MUC1	72.8485	-0.905772	9.87e-06	0.00016519
RNASE1	26.631	1.21877	1e-05	0.000167102
TRAM1	1085.57	0.508264	1.04e-05	0.000173767
PKM	22753.7	-0.430122	1.05e-05	0.000175243
CASK	359.345	0.643129	1.05e-05	0.000174243
NCOR2	1375.45	-0.640303	1.08e-05	0.000180249
ESM1	9.11023	-1.23156	1.09e-05	0.000181032
TNIP1	1104.3	-0.484501	1.09e-05	0.000181032
SERPINE2	444.889	0.604174	1.09e-05	0.000181032
NLRP1	209.402	-0.707407	1.11e-05	0.000182867
VDR	300.972	-0.60892	1.12e-05	0.000184858
RDH10	529.246	0.710389	1.13e-05	0.00018676
DSG2	2628.86	-0.675984	1.15e-05	0.000188949
HSD17B11	134.033	0.772076	1.16e-05	0.000190697
ABHD4	273.092	0.670277	1.18e-05	0.000193736
PGRMC2	253.7	0.655412	1.19e-05	0.000195009
PPFIBP2	28.5324	1.18736	1.19e-05	0.000195883
BIK	72.5657	-0.909563	1.22e-05	0.000199168
CTNND1	2914.78	-0.624812	1.22e-05	0.000199074
SPTAN1	2091.28	-0.488114	1.25e-05	0.000203575
STEAP4	61.6215	1.04863	1.27e-05	0.000207845
TNNI2	39.2406	-1.08301	1.29e-05	0.000209822
NRP1	460.369	0.624665	1.3e-05	0.000211275
F2RL1	382.009	0.568874	1.36e-05	0.000220401
LDLRAP1	347.958	-0.591745	1.39e-05	0.000225766
ANXA1	2994.95	-0.430419	1.41e-05	0.000228603
RAB22A	505.476	-0.525065	1.42e-05	0.000229246
EYA1	44.6679	1.05341	1.42e-05	0.000229246
DLK2	32.1962	-1.08502	1.52e-05	0.000246147
GPRC5B	207.752	-0.763815	1.54e-05	0.000249068
TMSB10	2905.07	-0.639366	1.55e-05	0.000250627
DAG1	743.429	-0.522737	1.56e-05	0.000250664
CCDC80	91.9398	0.849747	1.59e-05	0.000255475
SPINT1	1869.49	0.503131	1.61e-05	0.000258563
DAAM1	356.325	-0.669534	1.63e-05	0.000261516
TBX6	63.7172	-0.942374	1.64e-05	0.000262168
NIPAL4	83.1114	-0.828062	1.67e-05	0.000266979
NAMPT	1225.72	0.526125	1.7e-05	0.000271545
C16orf74	184.57	-0.729847	1.71e-05	0.000272503
CTDSPL	244.124	-0.618153	1.77e-05	0.000281792
CCPG1	250.368	0.636522	1.77e-05	0.00028163
TMEM139	45.1581	-0.985164	1.79e-05	0.000284239
MCAM	53.5019	1.00962	1.87e-05	0.000297313
TMPRSS11D	10.9694	-1.19408	1.92e-05	0.000304313
PLA2R1	53.3411	-0.951079	1.92e-05	0.000304313
LARP6	116.214	0.842653	1.94e-05	0.000307048
ADGRV1	33.513	1.13258	2.03e-05	0.000320571
POLI	79.5969	0.878701	2.05e-05	0.000324197
LTB4R	75.9788	-0.880404	2.07e-05	0.000325852
C16orf54	123.681	-0.73763	2.09e-05	0.000328873
ADAMTSL5	34.4597	-1.04409	2.11e-05	0.000331867
ND1	6366.82	0.440553	2.11e-05	0.000332332
NUAK2	70.1898	-0.887112	2.12e-05	0.000332559
ITPR3	1475.32	-0.54822	2.14e-05	0.000334992
CCL20	29.3956	1.15372	2.14e-05	0.000334992
IDH2	169.946	0.802838	2.23e-05	0.000348063
IL1RAP	178.839	-0.764992	2.28e-05	0.000355544
FBXO17	36.322	1.11038	2.28e-05	0.000356069
MARCKSL1	606.759	0.579339	2.33e-05	0.000363453
SPDEF	54.2913	-0.978509	2.34e-05	0.000363453
SLC43A1	23.7592	1.17647	2.38e-05	0.000369877
STMN3	404.02	-0.528036	2.44e-05	0.000379364
RSAD2	29.4197	-1.05217	2.55e-05	0.000395991
ANK1	279.246	-0.653561	2.56e-05	0.000396126
TMEM92	61.2482	-0.894702	2.58e-05	0.000398658
RNF19B	389.007	-0.539753	2.58e-05	0.000398658
FYN	90.4228	0.822924	2.7e-05	0.000416858
ABCA6	21.5302	1.18244	2.71e-05	0.000417326
RELN	16.7414	1.45813	2.75e-05	0.000422809
MESDC1	307.471	-0.576492	2.76e-05	0.00042519
TBC1D2	579.216	-0.507563	2.79e-05	0.000428699
ITGB1	2973.64	-0.633102	2.82e-05	0.000433495
PLCG2	79.0647	-0.913311	2.83e-05	0.000434383
COL18A1	64.615	0.93295	2.88e-05	0.000441448
CACNB1	40.3513	-0.990712	2.91e-05	0.000444568
WNT7A	224.897	-0.669363	2.97e-05	0.00045433
C15orf48	393.173	0.698413	2.99e-05	0.000455493
CTSF	16.5703	1.23565	3.02e-05	0.000460158
RND3	870.407	0.45218	3.04e-05	0.000463048
PPP1R3B	115.701	0.803764	3.05e-05	0.000463048
LRIG3	301.546	0.616575	3.08e-05	0.000467903
FAM196B	7.05733	-1.14075	3.21e-05	0.000486575
SLC52A3	88.5278	-0.798592	3.23e-05	0.000489871
ANO3	18.2292	1.18551	3.39e-05	0.000512417
FOS	395.49	-0.541977	3.41e-05	0.000515557
TMC5	30.0479	1.10074	3.44e-05	0.000518865
AHR	768.27	0.622472	3.58e-05	0.000540087
GBP4	87.4545	-0.822105	3.61e-05	0.000543247
TES	1048.21	-0.437779	3.62e-05	0.000544
EPHB3	112.485	-0.794048	3.67e-05	0.000551133
KCNQ4	10.1558	-1.14722	3.7e-05	0.000554767
PLPP3	201.01	0.636665	3.72e-05	0.000557375
PLCE1	121.967	-0.751206	3.8e-05	0.000569215
PDGFRL	26.921	1.1215	3.8e-05	0.000569294
PYGB	1528.04	-0.439702	3.84e-05	0.000573633
CCL2	9.78299	1.14549	3.86e-05	0.000576939
PLEKHG3	840.284	-0.450157	3.91e-05	0.000582874
PLCB3	668.872	-0.481852	3.98e-05	0.000593295
TGFB3	31.4015	1.08959	4e-05	0.000594974
TPM4	2320.48	-0.389987	4.05e-05	0.000601457
RGAG4	27.8341	1.10915	4.09e-05	0.000607132
WASF2	1347.29	-0.535038	4.1e-05	0.000608091
FAM214B	86.9271	-0.782886	4.11e-05	0.000608452
NFIL3	112.871	0.75142	4.21e-05	0.000622789
MYADM	481.674	0.605499	4.32e-05	0.000638725
MED15	563.431	-0.517314	4.34e-05	0.000641306
OSBPL5	91.3747	-0.78073	4.36e-05	0.000642303
FGFR3	246.546	-0.587057	4.39e-05	0.000646159
NDFIP2	479.874	-0.496357	4.42e-05	0.000650259
EPPK1	116.558	-0.806644	4.46e-05	0.000654842
SBDS	604.508	-0.50887	4.46e-05	0.000654842
POTEI	23.0774	1.13269	4.5e-05	0.00065949
GPC4	14.8748	1.23722	4.65e-05	0.000680993
TGFBR1	177.309	-0.738648	4.75e-05	0.000695547
CMPK2	18.0302	-1.10108	5e-05	0.000730564
BBC3	65.7851	0.909149	5.05e-05	0.00073706
SPTBN2	586.265	-0.515331	5.06e-05	0.00073706
RCAN1	100.527	0.773835	5.09e-05	0.000741908
SCNN1A	924.227	-0.452232	5.19e-05	0.000755444
SMPDL3B	22.6575	1.12386	5.23e-05	0.000760731
TRAFD1	291.846	0.557273	5.28e-05	0.000766271
CFB	14.6865	1.22154	5.3e-05	0.000767918
C22orf23	82.1852	-0.821349	5.32e-05	0.000770119
ULK1	224.369	0.67616	5.32e-05	0.000770119
REPIN1	901.045	0.469763	5.33e-05	0.000770164
MFN2	1642.32	-0.396914	5.39e-05	0.000777604
GDA	35.9585	-1.0045	5.48e-05	0.000789688
AMPD3	93.0158	-0.769225	5.57e-05	0.000802245
ANKRD1	489.048	0.55911	5.89e-05	0.000847029
MT2A	2276.73	0.624034	5.91e-05	0.000849522
SERPINB3	99.6293	-0.821446	5.98e-05	0.000858858
TMEM120B	428.232	-0.506008	6e-05	0.000859857
S100A7	9.49292	1.00436	6.16e-05	0.000882638
PANX2	58.0791	0.915511	6.22e-05	0.000889849
IRS1	411.305	-0.61008	6.26e-05	0.000895158
CXCL2	62.6896	0.903626	6.29e-05	0.000897609
TMPRSS13	23.9115	1.09962	6.51e-05	0.000928754
ITPRIP	429.912	-0.507691	6.53e-05	0.00093057
TMEM156	168.012	0.683522	6.54e-05	0.000931389
KIAA1522	2334.08	-0.426598	6.6e-05	0.000938709
ND3	3538.23	0.474784	6.62e-05	0.000938965
COL1A2	19.7821	1.10609	6.62e-05	0.000938965
VWA5A	36.5786	1.03004	6.71e-05	0.000950721
PDLIM1	840.591	-0.474709	6.75e-05	0.000955497
CA12	27.9732	-1.03331	6.77e-05	0.000956741
STRA6	18.9958	1.12498	7.03e-05	0.000993425
CAPN2	2609.11	-0.388481	7.19e-05	0.00101427
RBBP8	423.332	-0.492174	7.27e-05	0.00102468
FUCA1	393.067	0.555186	7.39e-05	0.00104121
SLC4A11	410.644	-0.535748	7.48e-05	0.00105226
APEX2	289.728	-0.57777	7.58e-05	0.00106448
PTK7	263.389	0.577732	7.67e-05	0.00107704
PLEKHO1	28.3324	1.0566	7.75e-05	0.00108658
CRYAB	15.5617	1.14645	7.8e-05	0.00109292
PRCP	306.482	0.550526	7.87e-05	0.00110042
IQGAP2	15.5612	1.14558	7.88e-05	0.00110079
TCEAL9	444.365	0.528062	7.89e-05	0.00110104
DPP9	821.886	-0.445727	7.94e-05	0.00110761
DNAH5	56.6561	0.933432	8.24e-05	0.00114744
TM2D3	140.619	0.705548	8.46e-05	0.00117737
PLXNA1	3017.52	-0.516931	8.51e-05	0.0011828
C1S	51.2583	0.960272	8.53e-05	0.00118408
RAB40C	223.164	0.645971	8.6e-05	0.00119259
SELL	9.2852	-1.0901	8.63e-05	0.00119626
GANC	84.376	-0.808183	8.65e-05	0.00119808
SYTL1	25.2969	-1.02575	8.73e-05	0.00120769
SPECC1	189.589	0.631514	8.89e-05	0.00122807
BANK1	30.887	1.02614	9e-05	0.00124216
FHL2	563.008	0.558683	9.01e-05	0.00124216
TOX	21.7675	1.08453	9.22e-05	0.00126988
CHRNA1	13.6848	1.1934	9.36e-05	0.00128742
HIF1A	2969.64	0.506884	9.42e-05	0.00129389
MET	2382.64	-0.551942	9.44e-05	0.00129517
MOB3C	122.364	-0.691915	9.53e-05	0.00130683
CSF3	16.7397	1.11356	9.88e-05	0.00135309
CKMT1B	16.6723	-1.06266	9.94e-05	0.0013608
ALDH2	69.6036	0.835157	0.000100248	0.00137041
NMNAT2	9.79674	-1.06352	0.000101432	0.00138515
FAM129B	2895.67	-0.421422	0.000102718	0.00140019
ASAP2	190.885	-0.737632	0.000102747	0.00140019
HSPB8	215.752	0.614019	0.000103736	0.00141221
RIOK3	519.803	-0.512957	0.00010401	0.00141447
TOM1	140.769	0.766999	0.000106422	0.00144577
H6PD	235.935	0.596002	0.000107162	0.00145433
ELMO3	228.757	-0.594187	0.000109307	0.0014819
S100A3	39.6461	-0.911554	0.000110053	0.00149048
SERINC5	283.492	-0.648819	0.000110539	0.00149552
AOX1	16.9105	-1.0584	0.000111072	0.00150118
FNBP1L	133.952	0.714962	0.00011138	0.0015038
NME7	191.972	0.620486	0.000111737	0.00150707
EFNA1	185.065	0.652649	0.000111921	0.00150801
TACC2	329.119	-0.545538	0.000112308	0.00151167
MUC13	65.2774	0.874735	0.000112899	0.00151806
HTATIP2	389.637	0.527106	0.00011319	0.00152043
IP6K2	337.678	0.510381	0.000113583	0.00152415
OAF	467.48	-0.520549	0.000114245	0.00153146
PDCD6IP	691.393	-0.447636	0.00011683	0.00156452
TFDP2	209.493	0.648151	0.000123961	0.00165833
RCN1	691.863	0.436701	0.000124562	0.00166467
TBC1D14	390.71	-0.500953	0.000124976	0.00166851
TNFRSF10A	208.071	-0.580428	0.000125524	0.00167412
CDA	84.2402	-0.768256	0.000127161	0.00169423
PAIP2	409.548	0.532581	0.000128395	0.00170894
CD44	2740.27	-0.418337	0.000128904	0.00171259
MVP	880.284	-0.535665	0.00012893	0.00171259
TEP1	300.912	-0.585907	0.000130133	0.00172683
PRSS3	152.415	-0.719912	0.000131037	0.00173707
SOWAHB	37.2204	0.96446	0.000132417	0.00175359
VWA1	362.199	0.609159	0.00013273	0.00175596
POU2F2	54.2276	0.881887	0.000134193	0.00177354
PLCB1	66.1147	0.897059	0.000134747	0.00177907
STX3	458.617	0.514321	0.000135617	0.00178876
SOX12	76.5756	0.825338	0.000136624	0.00180023
RETSAT	252.359	-0.551038	0.00014005	0.00184353
P2RY1	64.3715	-0.844445	0.000143785	0.00189079
NCK2	220.414	0.575083	0.000144372	0.00189662
STAC	38.5011	-0.926361	0.000146218	0.00191828
HEPHL1	9.28772	-1.05264	0.000146314	0.00191828
PRMT5	1052.77	-0.435714	0.000147744	0.0019351
ABCA13	156.254	-0.786072	0.000148769	0.0019466
KCNJ2	14.5343	1.07221	0.000149013	0.00194784
PIM3	423.696	0.567547	0.000149511	0.00195242
BARX2	119.979	-0.662667	0.000150128	0.00195852
LONRF3	127.683	-0.727003	0.00015048	0.00196116
NAV3	21.5082	-1.00824	0.00015082	0.00196299
CDH5	73.8952	0.853952	0.000150919	0.00196299
ZNF608	15.2186	1.04408	0.000152184	0.00197749
PNRC1	100.34	0.757474	0.000153648	0.00199454
MUC2	22.0526	-1.01685	0.000158065	0.00204985
SDPR	29.4612	-0.946397	0.000159419	0.00206537
PHLDB2	439.923	-0.555335	0.000160721	0.00208018
SGK1	275.116	0.530465	0.000163382	0.00211255
CHST6	14.0215	1.07815	0.000164131	0.00211852
KIF21B	33.7541	-0.923655	0.000164166	0.00211852
TMEM205	365.277	0.686911	0.000166551	0.00214718
BCL2L11	118.292	0.715677	0.000166787	0.00214812
FBP1	19.6421	1.04204	0.000167059	0.00214878
RRBP1	2069.4	-0.354321	0.00016718	0.00214878
ADGRB2	39.6049	0.934725	0.000167491	0.00214878
NBEA	29.917	0.986434	0.000167493	0.00214878
PPM1H	19.1152	1.05372	0.000168213	0.00215591
NLGN2	62.5965	0.842876	0.000168865	0.00216217
DFNA5	234.15	-0.540267	0.000169449	0.00216753
ARHGAP31	16.8313	-1.02274	0.000171985	0.00219759
TAOK3	449.244	-0.487325	0.000172134	0.00219759
GPR141	48.2944	0.914661	0.000173507	0.00221298
DMD	28.7178	0.993971	0.000174757	0.00222676
ITPR2	151.087	-0.70218	0.000176296	0.00224419
ASAH1	324.384	0.508438	0.000176794	0.00224834
KLF3	354.689	-0.578654	0.000177469	0.00225475
PPARGC1B	88.8873	-0.737488	0.000178983	0.00227179
TOR4A	456.672	-0.491102	0.000179626	0.00227774
CEP170B	830.639	-0.427798	0.000180899	0.00229168
PDK3	92.555	0.764915	0.000181163	0.00229281
NBEAL2	421.84	-0.531703	0.000182374	0.00230592
RAB17	69.1139	0.801404	0.000183575	0.00231887
ZNFX1	752.784	-0.54814	0.000188144	0.0023743
MYO18A	322.387	-0.54741	0.00019241	0.00242581
TFPI2	481.015	-0.476431	0.000196796	0.00247873
SPTSSA	245.9	0.539332	0.000200949	0.00252861
ARFGEF3	67.0002	0.840232	0.000207315	0.00260622
MBNL3	134.528	-0.693992	0.000207839	0.00261031
MXD1	272.544	-0.610696	0.000215817	0.00270791
INSIG2	111.081	-0.669103	0.000220215	0.00276046
KCNMB4	96.1418	0.722297	0.000220935	0.00276685
CYSRT1	111.182	-0.785875	0.000226177	0.0028298
ASNS	183.902	0.58766	0.000226545	0.00283171
ZIC2	101.686	0.716202	0.000229177	0.00286189
MMD	67.9282	0.784201	0.000229704	0.00286574
AMIGO2	801.247	-0.456436	0.000231272	0.00288256
ARHGEF4	116.899	-0.646995	0.000232971	0.00290099
FAM167A	44.3887	-0.851772	0.000236199	0.0029384
ZNF358	75.8773	0.792707	0.000236575	0.00294028
FMNL3	266.615	-0.550194	0.000238432	0.00296057
ZC3HAV1	520.49	-0.575848	0.000239273	0.0029682
HR	56.5085	-0.785968	0.000241168	0.00298889
NPTXR	22.1358	1.00734	0.000243079	0.00300973
ADAMTS12	378.109	-0.644782	0.000243544	0.00301265
ICAM2	85.03	-0.762748	0.000248132	0.00306652
RHOB	361.967	0.512274	0.000251631	0.00310683
SACS	281.712	-0.697772	0.000255981	0.00315758
LIMS1	359.673	-0.516576	0.000256278	0.00315828
LAMC1	1044.35	-0.502592	0.000257212	0.00316682
WEE1	247.305	0.535849	0.000261117	0.00321188
TH	13.5472	-1.00466	0.000264613	0.00325185
VMP1	588.807	0.426467	0.00026489	0.0032522
YOD1	86.8872	-0.768552	0.000268172	0.00328943
GFOD1	190.069	-0.599598	0.000271128	0.00332259
MYH14	685.41	-0.496659	0.000272891	0.00334107
AFAP1	322.001	-0.554367	0.000275308	0.00336753
SLC2A12	19.6152	1.00857	0.000277315	0.00338892
CIDEB	279.859	-0.489133	0.000282062	0.00344373
HADH	274.559	0.526749	0.000283953	0.00346359
APBB2	221.708	-0.559996	0.000292465	0.00356412
TMEM173	225.796	-0.554243	0.000293692	0.00357574
PGD	1170.23	0.490597	0.000295794	0.00359801
ATP6V1B2	617.918	0.415523	0.000296568	0.00360346
UBTD1	143.297	0.670368	0.000296791	0.00360346
REXO2	486.208	0.52187	0.000297439	0.00360799
SIM2	125.974	0.643129	0.000300848	0.00364598
AGRN	5173.7	-0.383736	0.00030225	0.0036596
ZNF319	177.137	0.581303	0.000302938	0.00366454
NMU	78.6868	-0.771037	0.000305549	0.00369273
RAPH1	178.147	-0.7857	0.00030654	0.0037013
TBC1D24	119.135	-0.632399	0.000307195	0.0037058
GYS1	493.532	-0.446921	0.000307867	0.00371051
HERC3	53.8254	-0.835673	0.00030844	0.00371123
VASP	1173.75	-0.442435	0.000308492	0.00371123
TRAF1	132.654	-0.636085	0.000309961	0.0037229
EZR	3897.72	-0.331309	0.000310029	0.0037229
AP2B1	1640.91	-0.387796	0.000310687	0.00372739
CD69	11.8126	1.05475	0.000312329	0.00374368
SIRPB1	38.2823	0.903759	0.000315557	0.00377892
COL16A1	227.839	0.556878	0.000317763	0.00380187
GIMAP8	27.7011	-0.905355	0.000319558	0.00381986
PNP	946.144	-0.404532	0.00032363	0.00386502
APOBEC3G	13.1503	1.01374	0.000325408	0.00388273
INHBA	462.088	0.673153	0.000325757	0.00388337
HIVEP3	75.2507	-0.797013	0.000326645	0.00389042
KLRC2	19.344	0.996697	0.000327668	0.00389907
PTPN13	167.927	-0.754068	0.000328145	0.00390121
SLCO1B7	6.82551	-0.967693	0.000330424	0.00392476
FOXL1	134.036	-0.618429	0.00033433	0.00396757
CD68	145.22	-0.661755	0.000334968	0.00397155
COX6B2	19.256	-0.981249	0.000338562	0.00401054
NR2F1	86.3354	0.716917	0.000346105	0.00409442
UBALD2	215.074	0.591007	0.000346266	0.00409442
CPT1C	95.9907	0.713322	0.000346746	0.00409641
POR	764.169	0.405069	0.000349947	0.00413051
SRXN1	1105.03	0.402883	0.000351459	0.00414463
TSC22D1	1134.59	0.380383	0.000355347	0.00418672
BIN1	98.1372	0.708383	0.000356743	0.00419619
TMX4	232.544	0.550741	0.000356789	0.00419619
SPTLC3	62.2506	-0.757006	0.000357171	0.00419692
TGFBR3	70.2507	-0.741077	0.000358907	0.00421355
PRRX1	13.5733	1.35491	0.000360894	0.0042331
CMTM8	26.2749	0.959988	0.000364052	0.00426633
TSTD1	80.5301	0.810909	0.000367068	0.00429784
PLS3	2398.9	-0.377639	0.000367627	0.00430055
FBXO27	55.9716	0.819182	0.000370897	0.00433494
MAMLD1	105.277	-0.686586	0.00037753	0.00440854
JADE2	575.849	0.505305	0.000378439	0.00441523
TMIE	9.7579	-0.97877	0.000379978	0.00442925
NIPAL1	145.629	-0.693912	0.0003806	0.00443257
CERK	301.046	0.503015	0.000383976	0.00446794
ATP6V1G1	637.398	0.453571	0.000385319	0.00447543
UBE2D1	112.079	0.648649	0.000385421	0.00447543
IRF6	1191.63	-0.387041	0.000385643	0.00447543
GBP1	262.834	0.509821	0.000386211	0.00447807
FSIP2	45.3348	-0.843311	0.000387813	0.00449268
ICAM1	546.48	0.429804	0.000389377	0.00450683
FAM126B	100.783	-0.724159	0.000392264	0.00453625
CTSC	947.849	0.432545	0.00039616	0.00457632
SRPX2	239.013	-0.520803	0.00039666	0.00457632
CTTNBP2NL	214.419	-0.638156	0.000396775	0.00457632
KLHDC8B	29.6013	0.935307	0.00039801	0.00458654
TP53INP1	50.817	0.848501	0.000399169	0.00459586
NIPAL3	327.412	-0.50293	0.000400171	0.00460336
AHCYL2	210.238	-0.553586	0.000403721	0.00464014
FGD6	210.622	-0.693955	0.000405874	0.00465847
NFKBIZ	647.054	0.497775	0.000406025	0.00465847
PRPF8	7.08494	-0.868686	0.000409006	0.00468858
PTTG1IP	1279.22	-0.416773	0.000409459	0.00468968
KLHL5	446.513	0.431539	0.000410216	0.00469426
RAPGEF5	101.04	-0.687118	0.000410714	0.00469587
NUPR1	13.3058	0.999732	0.000413339	0.00472177
KCNK5	49.0901	-0.788554	0.000417992	0.00477077
RHBDF1	445.033	-0.484284	0.000421045	0.00480145
TP53I11	422.603	0.518817	0.000433013	0.0049325
UST	114.606	0.635295	0.000433288	0.0049325
COX14	180.481	0.597822	0.000436965	0.0049673
STAT6	1177.35	-0.37513	0.000437101	0.0049673
CAPN15	725.131	-0.422579	0.000437781	0.00497072
TUBB6	423.389	-0.508279	0.000439634	0.00498746
CEBPA	122.674	0.677131	0.000445845	0.00505355
STARD3NL	310.452	0.516828	0.000450463	0.00510149
C10orf55	447.326	-0.431721	0.00045112	0.00510454
NR1D1	120.608	-0.604371	0.000460241	0.00520326
GABRA3	68.8346	0.777649	0.000464574	0.00524773
EPHB4	1157.84	-0.383723	0.000465351	0.00524991
LRP10	1603.2	-0.346334	0.000465643	0.00524991
CARD10	349.701	-0.452339	0.000465966	0.00524991
POLR2J2	12.0573	-0.965331	0.00046749	0.00526257
XBP1	414.562	0.463728	0.000473486	0.0053255
STK10	304.061	-0.501798	0.000477911	0.00537068
NME4	230.196	0.577643	0.000486041	0.00545737
SYDE2	49.7151	0.83631	0.000491497	0.00551392
PTTG1	441.717	0.463504	0.000493096	0.00552713
IGFL1	22.7444	-0.926992	0.000500802	0.00560872
MSMB	5.83803	0.750162	0.000503104	0.00562971
KBTBD8	38.7645	-0.839844	0.000504966	0.00564573
CFTR	5.86657	0.740833	0.000506083	0.00565284
MBOAT1	78.633	-0.699945	0.000506462	0.00565284
CYP27A1	13.0067	0.980559	0.00051259	0.00571638
TRAF5	46.1301	0.836347	0.000513332	0.0057198
CHST11	15.4761	-0.947699	0.000517949	0.00576635
PLD1	95.6446	0.673191	0.000524921	0.00583903
TNFRSF19	83.7856	0.723295	0.00052931	0.00588287
EXT1	639.489	0.393301	0.000531105	0.00589782
MUC4	113.824	-0.956039	0.000535505	0.00594167
UPK3B	29.5918	-0.8881	0.000536787	0.00595086
MRPS6	192.712	0.576412	0.000547572	0.0060653
DPP7	474.121	0.523694	0.00055104	0.00609858
B4GALNT1	49.7639	0.806912	0.000553638	0.00612218
ZFP36L2	357.461	-0.528894	0.000554713	0.0061289
CYB5B	875.008	-0.368677	0.000560638	0.00618916
HBP1	242.965	0.528407	0.000563643	0.00621711
RNF24	299.816	0.478772	0.00056625	0.00624063
CDC42EP2	132.712	-0.597858	0.000567439	0.00624849
ELOVL1	783.816	-0.45771	0.000568535	0.00625531
PARP14	497.253	-0.50614	0.000569651	0.00626235
LRP12	171.246	0.570817	0.00057191	0.00628193
WDR13	163.095	-0.59918	0.000573082	0.00628954
LTB4R2	30.9268	-0.849082	0.000575942	0.00631565
FBLN1	202.05	0.548749	0.000580098	0.00635592
TNFAIP1	318.815	-0.450416	0.000581932	0.0063707
PIAS3	191.24	0.548719	0.000583223	0.00637952
CTAGE5	429.231	0.457829	0.000592411	0.00647463
TFF1	12.4823	-0.947712	0.000599461	0.00654624
TMEM136	20.3708	0.939256	0.000619014	0.00675415
MEF2A	277.204	-0.592394	0.000621399	0.00677167
SKP1	1377.56	0.408598	0.000621651	0.00677167
PLXND1	114.273	0.629606	0.000623052	0.00678131
GALNT3	264.669	-0.54472	0.000629333	0.006844
SLC11A2	302.302	0.462773	0.00063113	0.00685786
SPRY4	137.388	-0.628761	0.00064094	0.0069587
ANKFY1	384.44	-0.532016	0.000643381	0.00697943
TRIB2	97.1368	-0.641321	0.000648448	0.0070286
CCL21	2.32618	-0.598367	0.000652728	0.00706915
KIFC2	169.212	0.557799	0.000672865	0.00728125
ERAP2	928.823	-0.416937	0.00067591	0.00730818
SMAD3	1562.84	-0.386499	0.000678203	0.00732693
MAP3K8	45.3286	0.819552	0.000679722	0.00733731
CHST15	237.631	-0.4796	0.000686363	0.00740291
AGPAT4	73.9539	-0.671342	0.000693457	0.00747222
CBLB	182.742	0.549436	0.000693927	0.00747222
KCP	23.662	-0.879968	0.000695209	0.00747991
PFKFB4	43.6248	-0.810438	0.000696176	0.00748417
PYGL	503.417	-0.424226	0.000697927	0.00749687
PARP12	350.422	-0.428753	0.000703788	0.00755365
HABP4	49.8908	0.788166	0.000705521	0.00756607
DRAM1	90.6901	0.663614	0.000710286	0.00761095
RBP1	53.1654	-0.780369	0.000711014	0.00761254
ST6GAL1	46.3713	0.82439	0.000718936	0.00769109
ECH1	761.052	0.472534	0.00072243	0.00772168
ST3GAL6	79.497	-0.698421	0.000722971	0.00772168
IGFBP2	279.449	0.608996	0.000726407	0.00775208
PRR29	70.6464	-0.701616	0.000734993	0.00783417
PLK3	196.556	-0.505344	0.000735292	0.00783417
SLC45A4	189.479	-0.511052	0.000742384	0.00790332
BZW1	1120.29	-0.411013	0.000747468	0.007951
CCDC120	128.264	-0.666616	0.000752068	0.00799346
SEMA6B	14.993	-0.92001	0.000755946	0.00802818
CXXC5	26.4619	0.901745	0.000770108	0.00817197
CROT	147.112	0.603159	0.000770855	0.00817331
CLDN4	1780.58	0.458606	0.000772625	0.00818546
MOK	57.7977	0.769506	0.000779404	0.00825063
ZNF395	170.419	-0.539042	0.000786623	0.00831397
IFIH1	126.226	-0.626534	0.000787139	0.00831397
ARSD	106.276	0.620559	0.000787286	0.00831397
MGAT4A	26.6114	0.892703	0.000789264	0.00832192
JUND	288.924	0.50411	0.000789306	0.00832192
HEY1	58.8529	0.741754	0.000793355	0.0083579
CD59	3358.46	-0.349907	0.000795702	0.00837571
HKDC1	22.4769	-0.903241	0.00079632	0.00837571
PTK2B	492.599	-0.430086	0.000800257	0.00840888
TRABD	391.827	-0.471899	0.000800754	0.00840888
MALL	52.9461	-0.757776	0.00080156	0.00841062
HK2	557.921	-0.456687	0.000804404	0.00843372
GEM	30.5456	0.878558	0.000811641	0.00850281
GLTP	231.855	-0.472541	0.000816288	0.00854468
SIRPA	15.0195	0.928554	0.000821669	0.00859417
SHC1	2086.67	-0.343612	0.000826594	0.0086388
CCDC88A	141.908	-0.649678	0.00085237	0.0089011
DCBLD1	246.006	0.506593	0.000853623	0.00890711
NDRG4	16.7455	0.919535	0.000865152	0.00902024
RIN2	338.594	-0.437974	0.000866574	0.0090279
CDC42BPA	368.254	-0.563472	0.00087004	0.00905683
UCP2	48.5543	0.787633	0.000878201	0.00913178
ERP29	475.877	0.459812	0.000878631	0.00913178
SLC9A3R1	752.604	-0.456287	0.000879459	0.00913317
YPEL5	201.478	0.532533	0.000881349	0.00914557
PTPN12	504.225	-0.43442	0.000898039	0.00931139
DGAT1	225.161	-0.503419	0.000899446	0.00931863
SOD1	960.402	0.458237	0.000902793	0.00934594
CANT1	451.429	-0.421271	0.000919097	0.00950722
PPFIBP1	571.012	-0.524447	0.000930653	0.00960748
CEBPB	540.689	0.518459	0.000930829	0.00960748
SOBP	10.6994	0.926219	0.000931435	0.00960748
TMEM138	299.795	0.456073	0.000931714	0.00960748
CD82	670.065	-0.413196	0.000934089	0.00962442
LOC105369205	414.638	0.489752	0.000944434	0.00972338
CPOX	185.069	-0.519305	0.000947779	0.00975017
COL8A1	143.767	0.578316	0.000958708	0.0098524
GALNT6	373.663	0.421261	0.000959216	0.0098524
MINK1	712.907	-0.429515	0.000962273	0.00987608
APOL6	223.372	-0.536284	0.000964406	0.00989024
ADGRA3	262.556	0.507556	0.000965767	0.00989647
SLC6A6	150.033	0.577382	0.000970383	0.00993603
SH2D2A	41.0192	-0.76899	0.000973691	0.00996213
CAP2	33.6699	0.837881	0.000978475	0.0100033
DAPK1	87.8203	-0.638778	0.000986031	0.0100727
HDAC7	886.881	-0.364194	0.000991406	0.0101197
TTYH3	940.222	0.432373	0.000998936	0.0101887
DOK7	22.5621	-0.861323	0.00100043	0.010196
ARAP3	373.28	-0.439195	0.00100461	0.0102307
BAP1	574.051	-0.389294	0.00101592	0.0103379
ITGB6	287.577	-0.492615	0.00102539	0.010415
SETBP1	71.7812	-0.745439	0.00102546	0.010415
CKMT1A	19.066	-0.878021	0.00102588	0.010415
APMAP	1699.29	0.346389	0.00102905	0.0104391
ANKS6	308.53	-0.446209	0.00103247	0.0104657
DUOXA2	23.4793	0.884706	0.00103987	0.0105325
SLC29A3	85.7912	0.668339	0.00104444	0.0105707
KLF8	30.1362	-0.847985	0.00104919	0.0106106
BTBD3	240.881	-0.491048	0.00105207	0.0106316
GLUL	1268.75	-0.344906	0.00106208	0.0107245
PAFAH1B2	558.005	-0.386004	0.00106832	0.0107792
PSMD2	3072.03	-0.308703	0.00106983	0.0107861
GAA	39.2462	0.807054	0.00107447	0.0108246
CDK6	1028.28	-0.484768	0.00108138	0.0108859
UBR1	234.464	-0.561124	0.00109049	0.010966
SPINK5	85.6317	-0.623427	0.00109136	0.010966
SERPINF1	35.1177	0.837486	0.00109184	0.010966
C3orf67	22.4425	-0.858809	0.00109647	0.011004
KCNK1	171.172	-0.531538	0.00109971	0.0110218
CDR2L	72.3843	-0.666764	0.00109992	0.0110218
HRASLS2	4.52822	-0.808268	0.00110204	0.0110346
SELENBP1	33.2332	0.85776	0.00110662	0.0110721
SHROOM3	382.246	-0.500561	0.00110963	0.0110938
ST3GAL5	118.176	-0.570932	0.00111151	0.0111041
CAMK2N1	138.053	0.562334	0.00111286	0.0111092
FLCN	162.851	0.524943	0.00111593	0.0111313
TGFB1I1	120.478	-0.596972	0.00111689	0.0111325
GBP6	128.191	-0.640092	0.00112555	0.0112103
ANTXR2	443.685	-0.418682	0.00112871	0.0112332
OBFC1	117.964	-0.576911	0.00113176	0.011255
TNFSF10	145.829	0.579534	0.00114158	0.0113442
FAM102A	404.626	0.437954	0.00114567	0.0113762
XPO7	601.312	-0.382252	0.0011503	0.0114135
CAPZA1	1440.88	-0.329871	0.00116359	0.0115367
SEMA5A	6.73336	-0.860778	0.00116635	0.0115554
WDR4	103.141	-0.605049	0.00118707	0.0117517
HLA-C	643.114	0.53237	0.00119158	0.0117875
DNAJC12	15.4616	0.893874	0.00120167	0.0118784
FAM84B	549.107	-0.435053	0.00121419	0.011993
MSRB1	167.367	0.555199	0.00121751	0.0120169
ABRACL	451.878	0.426451	0.00122646	0.0120961
KLHL4	77.8518	0.671347	0.00122981	0.01212
ALDH3B2	13.8301	0.890594	0.00123265	0.0121389
MIB2	270.986	-0.469858	0.00125627	0.0123623
GPX4	1219.89	0.4837	0.00126429	0.0124301
KRT16	19.4279	-0.869868	0.00126506	0.0124301
UNG	379.02	0.436554	0.00127022	0.0124715
RAB38	225.147	-0.549852	0.00127127	0.0124725
TNS2	139.596	-0.544623	0.00127971	0.012546
HHEX	99.7709	0.612203	0.00128494	0.0125833
PARP9	300.668	-0.451269	0.00128543	0.0125833
N4BP3	29.275	-0.808559	0.00130375	0.0127456
NECTIN3	300.403	0.492875	0.00130396	0.0127456
HSPG2	2094.21	-0.517009	0.00131897	0.0128764
NLN	231.566	0.497337	0.0013193	0.0128764
IFRD1	488.904	0.387025	0.00132074	0.0128809
DMTN	24.1374	0.859535	0.00132782	0.0129403
ELK3	214.387	-0.526456	0.00133416	0.0129925
RASSF10	83.3549	-0.618046	0.0013356	0.0129969
TNFSF18	9.59973	0.88096	0.0013368	0.0129989
MAP2K1	805.008	-0.349987	0.00134704	0.0130888
RALGAPA2	292.011	0.537433	0.00134911	0.0130992
PLP2	797.138	-0.382467	0.00136633	0.0132566
FLII	1290.05	-0.327658	0.00137771	0.0133523
ANTXR1	398.346	0.455877	0.00137906	0.0133523
SEC14L2	154.257	0.546565	0.00137924	0.0133523
ECE1	2129.32	-0.309138	0.00139236	0.0134694
OVOL1	93.1693	-0.594883	0.00139868	0.0135205
MORC4	148.777	0.552251	0.00140186	0.0135414
PLXDC2	41.0743	0.771324	0.00140581	0.0135696
PEA15	551.843	0.372854	0.00141503	0.0136485
FAM174B	88.301	0.64397	0.0014277	0.0137606
ABO	75.6718	-0.749187	0.00143001	0.0137728
MAP3K9	513.867	-0.569059	0.00143648	0.0138249
AES	1105.53	-0.387586	0.00143929	0.0138419
CAT	272.875	0.439027	0.00145215	0.0139553
PHYH	67.1156	0.687216	0.00145664	0.0139882
GAS2L2	2.64868	-0.635012	0.00146203	0.0140297
SPTB	73.4996	-0.657387	0.00146595	0.0140571
SEMA3E	15.6977	0.879187	0.00147661	0.0141424
PITPNM1	523.934	-0.389725	0.001477	0.0141424
UGCG	558.429	0.449111	0.00148245	0.0141842
FAM35A	121.548	-0.567747	0.00148528	0.014201
CTBP2	671.951	-0.360713	0.00148928	0.0142288
OTOP2	4.71034	-0.792815	0.00150559	0.0143743
TRERF1	258.05	-0.52939	0.00151512	0.0144547
MCM3AP	357.574	-0.431331	0.0015242	0.0145228
TTC22	111.874	-0.568987	0.00152447	0.0145228
MARVELD1	463.54	-0.412241	0.00153692	0.0146308
S1PR2	27.066	0.838477	0.00153846	0.0146341
MOSPD1	106.326	0.600232	0.00153991	0.0146341
RAB15	77.7768	0.648082	0.00154062	0.0146341
RNF130	209.485	0.521867	0.00154172	0.0146341
IL37	11.9144	-0.871666	0.00155969	0.014794
HDAC5	169.278	0.521753	0.00157454	0.014924
PGAP3	66.3473	0.687492	0.00157789	0.0149451
RASSF6	162.592	0.577272	0.00158156	0.0149673
ALDH1A1	10.0959	0.821413	0.00158252	0.0149673
HSD11B1	4.74316	-0.784989	0.0015991	0.0151133
LRP5	1370.96	0.378149	0.00161674	0.0152689
ID3	58.3214	0.76066	0.00162481	0.0153253
HSPA4L	173.103	-0.537819	0.00162504	0.0153253
MAP3K5	190.774	0.52476	0.00162751	0.0153376
C4BPB	14.8648	-0.867377	0.00162955	0.0153458
SYK	345.217	-0.413385	0.00163184	0.0153564
PTOV1	681.882	0.406404	0.00163324	0.0153586
LOC105378230	6.95618	-0.833897	0.00165335	0.0155365
OSGIN2	180.838	0.530893	0.00166822	0.015665
CDCP1	1066.17	-0.410248	0.00167239	0.015693
SORT1	283.662	0.4323	0.00168102	0.0157627
SOAT2	2.0062	-0.527221	0.00168433	NA
HERPUD1	270.897	0.474885	0.00170191	0.0159472
AATF	3.07559	-0.580364	0.00170473	0.0159622
C1orf74	73.3227	-0.629813	0.00170689	0.0159711
DGKH	346.265	-0.630428	0.00171921	0.0160723
SPON2	22.9673	-0.841302	0.00172015	0.0160723
EFNA5	145.087	0.536849	0.0017278	0.0161322
ITPR1	26.2678	0.832598	0.00174686	0.0162986
TCOF1	1036.1	-0.345012	0.00175916	0.0164018
PAMR1	4.33299	0.597034	0.00176198	0.0164164
LGALS1	877.551	-0.479636	0.00177934	0.0165664
SLC6A11	2.64743	-0.606065	0.00179436	0.0166944
DNAJB9	119.745	0.576887	0.00179874	0.0167234
NFATC2IP	418.226	-0.422789	0.00180975	0.0168138
KCNC4	52.7559	-0.681877	0.00181935	0.016891
LRRFIP2	220.312	-0.455664	0.00183321	0.0170077
EPHA4	46.9549	-0.75543	0.00185378	0.0171864
RAET1L	8.95591	-0.84683	0.00185549	0.0171901
ST3GAL1	999.771	0.369886	0.00185806	0.0172018
ABCA12	67.4431	-0.681018	0.00187585	0.0173543
BEST1	27.6802	0.825959	0.00188229	0.0174015
TTLL12	865.736	-0.35281	0.00190115	0.0175558
CDC27	355.195	-0.441418	0.00190188	0.0175558
PERM1	27.5541	-0.781887	0.00190298	0.0175558
BSPRY	20.5205	0.843664	0.00190823	0.0175919
LOC107986762	517.121	-0.452426	0.00193089	0.0177883
SGMS2	169.321	-0.561931	0.00196605	0.0180995
EPB41L2	349.787	-0.410691	0.00197786	0.0181955
MAPK12	224.579	0.49132	0.00198909	0.018286
SLC4A4	4.22969	0.581453	0.00199085	0.0182894
SH3D19	144.098	-0.550639	0.00199224	0.0182894
CRIP1	557.538	-0.471229	0.00200266	0.0183722
LYPD6B	41.9205	0.759923	0.00200572	0.0183874
C11orf91	19.858	-0.819155	0.00200949	0.0184036
ARL6IP5	391.024	-0.392145	0.00201029	0.0184036
PLAU	1772.64	-0.346295	0.00201548	0.0184383
DHX58	45.0091	-0.714493	0.00201758	0.0184446
OSBPL7	169.024	-0.527679	0.0020197	0.0184512
LOC102723822	8.68851	0.848864	0.00202319	0.0184702
TYMP	183.226	-0.559892	0.0020277	0.0184986
CFI	9.8176	0.839221	0.00202934	0.0185007
CIRBP	499.693	0.392817	0.00203867	0.0185729
SHISA2	68.1742	0.670553	0.00204141	0.0185849
BFSP1	14.7364	0.845071	0.00205478	0.0186937
CA11	15.7957	0.85238	0.00206034	0.0187313
SLC39A4	120.688	-0.583804	0.00206302	0.0187427
ANXA11	1552.9	-0.349629	0.00207982	0.0188822
LFNG	262.924	-0.457661	0.00209358	0.018994
ATF3	107.485	0.629371	0.00209767	0.0190088
PSPH	114.225	0.560791	0.00209811	0.0190088
CYP4F11	41.64	-0.725346	0.00210622	0.0190692
B4GALNT4	12.7319	0.850091	0.00211148	0.0191036
SLK	839.944	-0.485508	0.00211317	0.0191058
TKT	4219.67	0.355794	0.00211796	0.019136
SLC9A1	982.805	-0.359637	0.00211983	0.0191397
EFHD2	2298.66	-0.356204	0.00212255	0.019151
COL4A1	15.0584	0.849075	0.00213708	0.019269
FRMD8	527.26	-0.387958	0.00214075	0.0192805
LOXL4	17.9824	-0.829729	0.00214184	0.0192805
TMBIM1	1442.14	-0.359159	0.00214299	0.0192805
NUP50	364.196	-0.415296	0.00214423	0.0192805
CD47	672.022	-0.35033	0.00215504	0.019352
ADCK3	72.5056	0.662021	0.00215776	0.019352
N4BP1	405.833	-0.416461	0.00215829	0.019352
TESK2	32.9428	0.778179	0.00215859	0.019352
MEX3C	8.22671	0.876437	0.00215955	0.019352
GPC1	1758.26	-0.3685	0.00218896	0.0196022
NBN	351.395	-0.454172	0.00221961	0.0198631
ME3	97.7968	0.60431	0.00222177	0.0198688
CABYR	31.536	0.784388	0.00223041	0.0199326
CD74	23.6793	0.822214	0.0022364	0.0199725
IGF2	8.2964	0.853283	0.00224593	0.020044
MT1G	63.3831	0.763782	0.00225198	0.0200844
CDR2	299.309	0.41687	0.00226178	0.020158
OPN3	130.548	0.549643	0.00227653	0.0202758
BID	340.395	0.495621	0.00230004	0.0204649
C9orf16	273.528	0.602185	0.00230088	0.0204649
ACTR2	1115.42	-0.347658	0.0023354	0.0207579
AHDC1	245.191	-0.43689	0.00235474	0.0209156
IQCK	86.8208	-0.59533	0.00237166	0.0210439
SLC35E2	99.7181	0.591454	0.00237238	0.0210439
SYNDIG1	8.6016	0.958127	0.0023767	0.0210679
LURAP1L	32.6981	0.78033	0.00237927	0.0210765
PHLDA3	322.01	-0.470751	0.00238344	0.0210992
ND6	5540.07	0.442775	0.00238532	0.0211017
WDR47	102.839	-0.557806	0.00239581	0.0211802
SEPTIN8	295.206	-0.461977	0.00239802	0.021185
ARHGAP18	346.419	0.4191	0.00239958	0.021185
HS6ST2	10.2954	0.824395	0.0024285	0.0214259
DEGS1	156.426	0.513742	0.00244036	0.0215161
PFKFB3	324.494	0.436481	0.00247384	0.0217967
IER3IP1	230.479	0.452877	0.0024795	0.0218319
MT1X	184.985	0.5637	0.00248264	0.0218408
TNFRSF10B	1015.54	-0.340002	0.00248384	0.0218408
TMEM65	110.328	0.550862	0.00250231	0.0219749
CST4	17.8766	0.824597	0.00250244	0.0219749
MRPL33	127.807	0.541999	0.00252676	0.0221737
TMEM87B	320.154	-0.417977	0.00253619	0.0222416
GOLIM4	256.943	-0.500894	0.00256522	0.0224748
UBTD2	90.7863	0.582962	0.00256621	0.0224748
TNIP3	12.5687	0.829717	0.00257939	0.0225748
PRKACB	332.735	-0.483038	0.00258105	0.0225748
BTBD10	251.49	-0.443921	0.00258744	0.0226156
SUMF2	508.832	0.381151	0.00261886	0.0228749
TMEM164	179.208	-0.594036	0.00262219	0.0228889
SLC9A7	128.962	0.533757	0.00263125	0.0229527
SHROOM2	55.0432	-0.665533	0.00264266	0.0230369
STYK1	79.3464	-0.58105	0.00265562	0.0231346
EML4	566.357	0.392728	0.00267869	0.0233157
GSTM4	90.2455	0.604104	0.00267996	0.0233157
UNC93B1	411.272	-0.421205	0.00271465	0.0236019
BCR	975.059	-0.323579	0.00273683	0.023779
ESYT3	9.39369	0.804594	0.00273873	0.0237797
SNX18	189.845	-0.493769	0.0027609	0.0239564
ANXA6	95.4968	-0.551226	0.00278432	0.0241436
CLCC1	283.787	0.447017	0.00286621	0.0248268
CITED4	204.97	-0.519601	0.00286689	0.0248268
KLHL25	112.15	0.55193	0.00288475	0.024965
NBEAL1	62.6465	-0.653556	0.00288721	0.0249699
CNIH3	18.9801	0.810945	0.00290663	0.0251213
TSPAN6	365.374	0.416051	0.00291469	0.0251744
SULT1E1	3.87219	0.536605	0.00294429	0.0254027
CRISP3	8.65445	0.791505	0.00294499	0.0254027
ZDHHC3	516.41	-0.36972	0.00296848	0.0255885
PSAT1	298.735	0.42229	0.00297705	0.0256456
BICD1	59.7975	0.677825	0.00297964	0.025651
OBSL1	42.7729	0.730648	0.00302206	0.0259827
OGDH	1065.67	-0.31217	0.00302212	0.0259827
MAST4	293.069	-0.521988	0.00304937	0.0261998
CACFD1	37.9554	0.753235	0.0030765	0.0264081
TM2D2	246.612	0.42216	0.00307763	0.0264081
CDC20	1167.1	-0.368045	0.00308759	0.0264763
FAM96B	408.698	0.461443	0.00309429	0.0265165
ANKRD22	195.485	0.454886	0.00312104	0.0267282
CPNE3	522.549	-0.392275	0.00312828	0.0267728
MICAL3	404.455	-0.442492	0.00313895	0.0268466
RAP1GAP2	229.182	-0.441891	0.00314329	0.0268662
PHF10	207.939	0.447153	0.00314611	0.0268717
RAET1G	37.0965	-0.704113	0.00314802	0.0268717
RARB	47.7182	0.694894	0.00315168	0.0268855
NCOA7	442.785	0.434483	0.00318659	0.0271657
STAG1	213.597	-0.444062	0.00320271	0.0272854
ZFP36	310.524	-0.396364	0.00321416	0.0273652
EXPH5	42.0355	0.71384	0.00322607	0.0274487
THEMIS2	19.8143	0.800019	0.00323843	0.0275299
CDK4	1365.75	0.390787	0.0032398	0.0275299
SNX25	75.185	0.599688	0.00325993	0.0276793
NUMBL	77.1969	0.595186	0.00326159	0.0276793
SEMA3F	532.77	-0.373227	0.00326534	0.0276801
MSRB3	64.8399	0.638911	0.0032659	0.0276801
BLZF1	133.158	-0.50496	0.00329522	0.0279106
TMEM179B	215.745	0.491805	0.00330169	0.0279473
PXDC1	172.822	0.496633	0.00330663	0.0279711
OXNAD1	95.2099	-0.543882	0.00331287	0.0280059
ZBED6CL	79.5321	0.6355	0.00332564	0.0280958
PHLDA1	2378.86	-0.314596	0.00334669	0.0282554
DVL1	614.005	-0.385409	0.00338023	0.0285203
DDX21	1225.21	-0.427508	0.00338497	0.0285419
SUCO	197.004	0.523808	0.00339691	0.0286243
CLOCK	232.374	-0.492284	0.00340882	0.0287062
NEK11	90.7677	0.573621	0.00341499	0.0287397
PDGFC	36.1022	0.725602	0.00343534	0.0288925
E2F7	239.717	-0.532226	0.00348624	0.0293018
SLC7A4	9.55318	-0.78395	0.00349023	0.0293166
GGT1	9.78165	0.790491	0.00350599	0.0294302
TUBB4B	4124.97	-0.3849	0.00351593	0.0294831
IVL	22.5738	-0.772776	0.00351679	0.0294831
PON3	43.1676	0.700842	0.00352847	0.0295518
RHOQ	101.137	0.5478	0.00352949	0.0295518
SLC2A6	217.388	-0.436163	0.00355358	0.0297346
SLCO1B1	4.17623	-0.713504	0.00355657	0.0297407
CYP1B1	180.561	0.47249	0.00357256	0.0298554
ETHE1	273.263	-0.464624	0.00358212	0.0299163
TENM4	22.2055	-0.776196	0.00359313	0.0299737
XPO6	962.913	-0.304871	0.00359551	0.0299737
C9orf3	206.644	0.493691	0.00359584	0.0299737
STARD5	45.7233	-0.657525	0.00362136	0.0301673
CPM	130.553	-0.50644	0.00362897	0.0302115
CXCL17	30.0164	0.76739	0.00363697	0.030259
MYO5C	126.38	0.553855	0.00363972	0.0302627
TM7SF2	96.0242	0.572001	0.00365828	0.0303978
EPDR1	29.3286	0.752587	0.00367606	0.0305261
MLLT4	477.586	-0.475803	0.00368213	0.0305572
KIAA1671	439.413	-0.522156	0.00368482	0.0305603
SYTL4	105.879	-0.530894	0.0037033	0.0306942
FAM63B	140.188	-0.557381	0.00371474	0.0307696
NYNRIN	42.7233	-0.683307	0.00372244	0.0308139
SRGN	375.545	0.391454	0.00375258	0.0310438
TMEM59	1032.83	0.335006	0.00375526	0.0310464
VANGL1	410.331	-0.405312	0.00375793	0.031049
FCGBP	7.57874	0.863149	0.00378253	0.0312224
CACHD1	49.0622	0.707945	0.00378366	0.0312224
CSGALNACT2	70.9821	0.659162	0.00381874	0.0314901
MAPRE2	251.762	-0.410426	0.0038209	0.0314901
EPB41	226.996	0.50127	0.00382671	0.031509
ST13	891.615	0.315086	0.00382913	0.031509
AHCYL1	918.743	0.332755	0.0038304	0.031509
CXCL3	33.0863	0.735849	0.00384201	0.0315848
SYNE4	33.9365	0.750032	0.00387937	0.0318719
NOP9	628.838	-0.321942	0.00388417	0.0318915
SYTL5	41.4492	-0.675453	0.0038883	0.0318923
TSG101	207.561	0.510259	0.00388912	0.0318923
ORMDL3	159.28	0.491617	0.00391112	0.0320527
DHX32	402.296	0.361509	0.00391605	0.032073
BCAS1	18.8959	0.782703	0.00392255	0.0321063
HSD17B13	3.61203	0.499128	0.00394016	0.0322303
PLPP2	402.21	0.435523	0.00394599	0.0322579
CBX2	71.6236	0.615232	0.00400237	0.0326985
RUSC1	227.265	-0.418194	0.00400823	0.032726
ACAP3	360.803	-0.406937	0.00401379	0.032751
ACSF2	242.34	0.459391	0.00402712	0.0328323
G0S2	112.55	-0.526296	0.00402875	0.0328323
GOLM1	858.999	0.321171	0.00404677	0.0329587
SRD5A3	116.917	0.541975	0.00405605	0.0330138
SFR1	60.5512	-0.612211	0.00408017	0.0331896
STAT5A	56.3921	-0.633653	0.00409339	0.0332765
TP53	487.072	0.352267	0.00410721	0.0333682
DMPK	137.774	0.531214	0.00411515	0.0334121
PLOD2	303.547	0.431046	0.00412162	0.0334439
SCRIB	4.96199	-0.61055	0.00416964	0.0338127
NFASC	3.86125	-0.670866	0.00418025	0.0338778
ARID5B	111.18	0.554562	0.00418576	0.0339015
ARVCF	182.582	0.449436	0.00420187	0.0340084
PLEKHF1	90.2622	0.573863	0.00420412	0.0340084
EGR3	12.7973	0.781155	0.00420977	0.0340331
ITCH	735.579	-0.409652	0.00421334	0.034041
CTHRC1	71.8102	0.613025	0.00422808	0.0341228
SLC12A4	389.608	-0.370982	0.00422866	0.0341228
PRKAA2	11.6316	0.761582	0.00425044	0.0342775
ZSCAN2	30.1471	0.74642	0.00426574	0.0343649
LAMP3	21.7322	0.769375	0.00426652	0.0343649
ZCCHC11	128.54	0.542891	0.00428632	0.0345033
SSB	668.76	0.32583	0.00429973	0.03459
UBB	3163.14	0.4046	0.00431217	0.0346689
INTS6	222.42	-0.427191	0.00432148	0.0347095
SP100	280.805	-0.402756	0.00432251	0.0347095
CCDC24	54.3882	-0.614594	0.00442724	0.0355288
CAD	469.212	-0.391682	0.00452725	0.0363092
KIF1C	939.937	-0.314115	0.00453736	0.0363681
ARPC1B	1584.47	-0.405693	0.00460646	0.0368873
IL4I1	25.3878	0.753912	0.00460776	0.0368873
PLTP	1425.27	-0.354174	0.00461288	0.0369058
SLC10A6	3.89061	-0.660299	0.00462349	0.0369514
CAB39L	36.9775	0.700511	0.0046242	0.0369514
DDB2	221.592	-0.421614	0.00463488	0.0370142
LIMK1	445.972	0.357419	0.0046665	0.0372181
PAIP1	598.138	0.341844	0.00466873	0.0372181
CISD1	187.815	0.49067	0.00466891	0.0372181
CARD19	171.909	0.51165	0.00467816	0.0372693
VSIG2	50.1402	-0.640058	0.00469836	0.0374075
CHMP1B	304.793	0.391332	0.00470905	0.0374699
LEPROT	350.635	0.404424	0.00471384	0.0374853
TNFRSF21	2060.86	0.335123	0.00474475	0.0377083
IL20RA	166.582	-0.447112	0.00475545	0.0377705
ABCE1	709.346	-0.317729	0.00478364	0.0379714
BLVRA	80.9408	0.587736	0.00479772	0.0380602
FAM129A	126.966	0.528436	0.00480641	0.0381061
LPCAT2	352.893	-0.408336	0.00487094	0.0385945
MOB3B	66.6705	-0.589379	0.00487784	0.0386258
GATS	32.7558	0.712906	0.00488251	0.0386395
PKP2	268.531	-0.425866	0.00490567	0.0387994
ETV3	158.43	-0.46756	0.00492895	0.03896
VGLL1	35.4146	0.707105	0.00494019	0.0390254
ANKIB1	360.482	-0.50544	0.00494451	0.0390336
CASC5	335.051	-0.524234	0.00494717	0.0390336
KCNH2	8.4716	0.750146	0.00496178	0.0391254
HRNR	9.8607	-0.766575	0.0050278	0.0396222
GSTZ1	70.8304	0.614762	0.00503269	0.039637
AGPAT2	468.078	-0.45912	0.00506272	0.0398496
IQGAP3	231.277	-0.462176	0.00506926	0.0398771
HPS3	244.338	0.443556	0.00507579	0.0399046
CTSA	1120.61	0.359725	0.00508749	0.0399727
GRHL2	569.03	0.365543	0.00511086	0.0401323
NOL4L	287.386	-0.435653	0.00513179	0.0402726
FAM46A	71.0876	-0.562994	0.005138	0.0402973
PATZ1	197.842	0.437317	0.00515965	0.0404429
TBC1D17	196.18	0.461515	0.00519182	0.0406708
ATP6V1D	450.577	-0.377514	0.00521335	0.0408152
PCSK5	61.1519	-0.585875	0.00521783	0.0408154
LARP4B	531.412	0.331333	0.0052196	0.0408154
PC	181.486	-0.443524	0.00524348	0.0409427
ABHD6	33.219	0.727904	0.00524422	0.0409427
EHD1	507.719	-0.351623	0.00524523	0.0409427
ADA	105.488	-0.521688	0.0052683	0.0410983
APCDD1L	6.49339	-0.736423	0.00527306	0.0411111
FAM83B	82.0506	-0.563261	0.00530508	0.0413362
EIF3C	100.194	-0.773804	0.00531374	0.0413791
FGF13	18.4399	0.758267	0.00532238	0.0414219
ACAA1	484.588	-0.413641	0.00532712	0.0414342
SLC39A10	80.5961	-0.552772	0.00533243	0.041451
PSTPIP1	3.57142	-0.65903	0.00533963	0.0414824
LOC107986554	25.6299	-0.731073	0.00538228	0.0417879
MT1F	26.398	0.740617	0.00538532	0.0417879
NDRG2	68.3912	0.602062	0.00538883	0.0417904
ATP13A2	532.599	-0.352573	0.00539474	0.0418116
FBLN5	9.21302	0.742184	0.00541715	0.0419605
SMIM3	37.4394	0.698319	0.00543656	0.0420195
LOC101930307	52.6752	-0.636595	0.00543663	0.0420195
TP53INP2	95.1042	0.582414	0.00543816	0.0420195
LOXL1	22.0494	0.750622	0.00543915	0.0420195
SCAND1	211.75	0.489754	0.00544076	0.0420195
SP6	46.2518	-0.631135	0.0054462	0.0420368
IL18R1	188.282	0.455899	0.00548506	0.0423119
CDC25A	236.174	-0.39242	0.00550719	0.0424577
MYEF2	24.6457	0.733771	0.00551356	0.0424819
GRAMD1A	111.395	0.515482	0.00551715	0.0424847
FECH	92.1292	0.541557	0.00554031	0.0426198
TMEM246	322.609	-0.366827	0.00554119	0.0426198
CCNB1IP1	253.81	0.444535	0.00555211	0.0426788
MTSS1L	614.966	0.372226	0.00557113	0.0427999
CYHR1	230.009	0.448781	0.00557529	0.0428069
RHOBTB2	367.721	-0.376221	0.00558602	0.0428642
GAREM1	94.3545	0.538229	0.0056107	0.0430277
PRNP	1626.67	-0.271052	0.00561387	0.0430277
SIPA1L1	567.518	0.384176	0.00562617	0.043045
LMO4	260.939	0.405808	0.00562761	0.043045
CST2	16.5543	0.753495	0.00562895	0.043045
SLC5A3	433.731	0.547321	0.00562924	0.043045
SGPP2	42.7844	0.660089	0.00568913	0.0434776
ATP6V0E1	723.297	0.391223	0.00569451	0.0434935
FAM98A	222.101	-0.406596	0.00572554	0.043705
WDR66	82.4622	0.551475	0.00574194	0.0438048
SLC20A1	544.964	-0.325609	0.00575088	0.0438475
GOLT1A	13.1115	0.755492	0.00576221	0.0439084
ENY2	341.156	0.407862	0.00577646	0.0439915
EPS15	278.05	-0.414842	0.00578933	0.044064
EGLN1	187.608	0.43366	0.00579325	0.0440683
IFITM1	331.477	0.452302	0.00581975	0.0442396
REEP5	701.286	0.32538	0.00582251	0.0442396
PLK1	606.977	-0.312759	0.00583151	0.0442824
ODC1	806.28	-0.298588	0.00588142	0.0446356
MAP1LC3A	160.301	0.512748	0.00590849	0.0448151
MFF	245.361	0.43387	0.00591418	0.0448324
KLRC3	7.46549	0.728613	0.00594538	0.0450315
ITSN1	243.843	-0.419154	0.0059473	0.0450315
HRH1	71.3426	-0.548285	0.00605436	0.0458158
HMGCS1	1147.94	-0.335777	0.00606558	0.0458742
EXTL3	655.607	-0.328546	0.00608947	0.0460284
FAM53C	482.353	0.352521	0.00611174	0.0461702
UBAP1	387.67	0.355656	0.00613549	0.0463229
CDKN1A	1192.28	-0.322263	0.00614412	0.0463614
C12orf57	239.65	0.527983	0.00615962	0.0464518
CREBRF	43.1537	0.682885	0.00616371	0.0464559
MPDU1	343.816	0.438667	0.00620536	0.046743
TBXAS1	11.4166	0.744694	0.00621609	0.046797
KLF10	385.324	-0.384961	0.0062217	0.0468124
PKIG	86.877	0.570744	0.00624231	0.0469333
ADAM10	1029.89	-0.345272	0.00624491	0.0469333
PIEZO1	1778.65	-0.339584	0.00625478	0.0469728
EGR1	419.611	-0.405165	0.00625731	0.0469728
MIPEP	96.0073	-0.499376	0.00627896	0.0471084
DBNL	826.16	-0.374339	0.00633802	0.0475158
SEPP1	71.6125	0.56627	0.00634213	0.0475158
TNFRSF18	7.69051	0.69742	0.00634532	0.0475158
CHPT1	21.2552	0.73666	0.00634774	0.0475158
RFFL	134.598	-0.461178	0.00636489	0.047617
FAR1	489.162	-0.391328	0.00638513	0.0477413
GBAS	152.215	0.460291	0.00639644	0.0477987
COMMD7	354.031	0.426873	0.00641411	0.0479035
FBXL18	319.666	-0.373604	0.00642767	0.0479774
JPH2	11.5553	-0.745749	0.00649775	0.048473
KLF13	14.8494	-0.744685	0.00651975	0.0486095
GALC	233.407	-0.395222	0.00652362	0.0486108
JUN	1056.84	0.320149	0.00655232	0.048797
TMCO3	281.727	0.387458	0.00658298	0.0489975
TSKU	427.515	0.380685	0.00660036	0.049099
TNIK	203.183	0.530268	0.00666446	0.0495478
OTUD6B	114.307	-0.500966	0.0066725	0.0495795
SOCS2	68.6125	0.585457	0.0066982	0.0497424
ZNF766	103.867	0.510054	0.00671629	0.0498485
B3GAT3	205.299	0.461487	0.00673454	0.0499557
SH3TC1	76.1497	-0.55196	0.00679869	0.0504032
BNIP3L	295.036	0.373703	0.00680529	0.0504236
ND4	26462.2	0.250555	0.0068854	0.0509885
TEAD4	329.443	-0.358954	0.00689622	0.0510078
WDR27	117.737	-0.511239	0.0068963	0.0510078
PLEKHA2	222.258	-0.44786	0.00689966	0.0510078
SLC7A11	1172.32	0.420751	0.00690628	0.051028
BCL10	231.786	-0.409377	0.00692057	0.0511048
RALB	238.202	-0.386597	0.00692651	0.0511118
MYC	913.544	-0.295187	0.00692929	0.0511118
AASS	75.196	0.56975	0.00693593	0.051132
AASDH	43.9602	0.654014	0.00696652	0.0513167
GBP3	316.513	-0.376026	0.00696942	0.0513167
PER2	141.398	-0.485778	0.0069735	0.0513167
ISG20	66.0595	-0.563336	0.00697661	0.0513167
HS1BP3	36.7642	0.672228	0.00698496	0.051336
NRAS	489.348	-0.3548	0.00698704	0.051336
AMOTL2	859.464	-0.317655	0.00701367	0.0515028
MID1IP1	270.901	-0.385021	0.0070218	0.0515217
CARD14	6.52413	0.712183	0.00702408	0.0515217
CA9	3.08511	0.43732	0.00705302	0.0517051
DIAPH1	1913.59	-0.318823	0.00706833	0.0517884
VPS13D	440.565	-0.478495	0.00707786	0.0518293
PFN2	577.418	0.314798	0.00710097	0.0519696
SAMHD1	258.925	-0.385875	0.00710854	0.051996
UBA1	1791.23	-0.265105	0.00712236	0.0520681
ERGIC1	514.542	-0.345553	0.00714467	0.0522022
P3H2	217.829	0.397338	0.00715042	0.0522152
PRR19	68.8205	0.588805	0.0072058	0.0525667
TANC1	226.254	-0.515158	0.00720656	0.0525667
ESPL1	199.58	-0.427894	0.00721105	0.0525702
NPR3	30.7672	0.698632	0.00722916	0.052673
ARL4C	134.577	0.45767	0.00731777	0.0532891
KIAA1462	40.7514	0.661966	0.0073691	0.0536332
PADI3	888.239	0.286181	0.00741531	0.0539157
RHBDL2	35.0626	-0.652854	0.00741874	0.0539157
CDC25C	78.1856	0.55655	0.00742442	0.0539157
MBNL2	214.979	0.463244	0.007427	0.0539157
DZIP1	17.0062	0.730663	0.00742844	0.0539157
PHACTR2	187.158	-0.467919	0.00743363	0.0539236
TBC1D19	25.8936	0.706962	0.00746024	0.0540867
MPND	44.4898	0.655468	0.00759008	0.0549977
SUMO3	585.599	-0.327346	0.00760085	0.0550454
CD36	6.33953	0.72491	0.00761704	0.0551322
TBCA	377.22	0.369906	0.00764729	0.0553207
BCKDHA	193.305	0.468041	0.00769879	0.0556329
HOXC5	3.03199	0.429218	0.00770369	0.0556329
UHRF2	151.529	-0.478585	0.00770673	0.0556329
SLC38A4	38.2487	0.649018	0.00770739	0.0556329
UBE3C	1414.01	-0.290492	0.00773951	0.0558341
PCSK7	292.339	-0.366445	0.00777772	0.0560788
RIPK3	34.0499	-0.64329	0.00778196	0.0560788
ADCY7	284.84	-0.457005	0.0078123	0.0562439
AVPI1	164.532	-0.4828	0.00781343	0.0562439
DPP9-AS1	121.666	-0.459964	0.00783265	0.0563513
DDIT3	134.001	0.488051	0.007858	0.0565027
SALL2	6.50743	0.685572	0.0078967	0.05675
PLEKHG7	2.90387	0.435449	0.00790772	0.0567981
SLC1A4	32.6408	0.679756	0.00792821	0.0569141
GBP5	8.29535	-0.720734	0.00794287	0.0569882
C2CD4A	8.9996	0.690681	0.0079472	0.0569882
SLC45A1	2.92348	0.431658	0.00798938	0.0572594
DIRAS3	9.5403	0.706652	0.00809839	0.058009
LSS	27.2714	-0.691794	0.0081408	0.058281
CYTB	16200.8	0.234534	0.00818618	0.058574
HSF4	40.4548	0.641329	0.00822254	0.0588021
GOLGA8B	87.8868	-0.590418	0.00823451	0.0588557
APEH	879.257	-0.305253	0.00830799	0.0593486
NFIC	183.048	0.444738	0.00835072	0.0596214
PIP4K2A	179.955	0.434904	0.00839666	0.0599169
DNAJB6	670.513	0.297931	0.00844963	0.0602621
CTSV	98.2683	0.503891	0.0084876	0.0605001
RPS27L	154.774	0.481327	0.00850506	0.0605664
GATA6	248.496	-0.368634	0.00850612	0.0605664
PLXNB2	2723.97	-0.274069	0.00853218	0.060719
LLGL2	375.882	-0.354653	0.00855483	0.0608472
SLC9A3R2	262.322	-0.43931	0.00859696	0.0611138
EIF2AK2	338.114	-0.407607	0.00860498	0.0611377
ACPP	13.3318	0.716043	0.00861508	0.0611764
DNAJB4	176.446	0.428631	0.00862672	0.0611773
FAM83G	352.116	-0.341722	0.00862771	0.0611773
PTHLH	806.116	0.284896	0.00862918	0.0611773
IFI30	258.357	0.458825	0.0086533	0.0613152
SMARCD3	33.0819	0.660071	0.0086751	0.0614366
PPRC1	475.913	-0.3679	0.00868952	0.0615055
COMMD2	178.051	-0.42224	0.008714	0.0616456
BBOF1	17.5908	0.712741	0.00877139	0.0620182
CSRNP1	156.172	0.442889	0.00879099	0.0621233
HCAR2	99.6334	-0.482962	0.00882616	0.0623112
TSPAN14	710.819	-0.30474	0.00882706	0.0623112
MEX3A	27.162	0.683769	0.00886232	0.0625264
OSBP2	92.528	-0.538604	0.00886707	0.0625264
PRDX4	358.247	0.398303	0.00895793	0.0631332
FSTL1	539.768	-0.369772	0.00896826	0.0631721
KIAA1549	31.0491	0.673982	0.00906425	0.0638141
FAM198B	67.2325	0.57505	0.00907913	0.0638846
ZBTB7A	329.298	-0.358217	0.00912189	0.0641511
NOXA1	18.2622	0.707468	0.009139	0.0642371
EPHB6	105.13	0.508128	0.0091456	0.064249
CUL9	141.011	-0.430374	0.00916825	0.0643738
FOXO4	27.5479	0.674927	0.00919447	0.0645234
SUMO1	395.697	0.373821	0.0092149	0.0646322
SLC44A3	124.923	-0.453143	0.00926561	0.0649385
TMOD3	686.251	-0.402145	0.00926845	0.0649385
HEXB	625.054	0.318243	0.00933079	0.0653404
NFRKB	370.998	-0.388873	0.0093486	0.0654303
LRRC56	2.90433	0.401972	0.00936735	0.0655266
CRYL1	38.2253	0.636742	0.00938685	0.065628
TMEM38A	10.616	0.67858	0.00943826	0.0659523
CLUH	860.795	-0.307221	0.00945818	0.0660336
LIFR	235.381	0.523412	0.00945995	0.0660336
CXCR4	2.83114	0.411092	0.0094709	0.0660612
PLPP1	90.3926	0.501385	0.00947395	0.0660612
FAM110C	66.3457	-0.53715	0.00949604	0.0661801
RAB11FIP1	433.352	-0.342855	0.00950334	0.0661959
ACTB	27395.3	-0.276787	0.00954164	0.0664274
HEXIM2	23.3394	0.691198	0.00955417	0.0664794
CTPS1	877.559	-0.276292	0.00955953	0.0664815
SRP72	647.52	-0.315984	0.00962175	0.0668788
USP18	25.0233	-0.66386	0.00964863	0.0670301
ZNF771	18.8246	0.700578	0.00969392	0.0673092
CLCN7	492.176	0.342572	0.0097008	0.0673214
TSPO	645.724	-0.407315	0.00971724	0.0673999
EPN2	230.031	-0.410682	0.00973312	0.0674744
FAM127C	105.914	0.501528	0.00974133	0.0674957
NFKBIA	523.741	0.326262	0.00975063	0.0675245
C19orf25	118.58	0.518363	0.00981376	0.067903
C1orf21	32.5129	-0.631035	0.00981562	0.067903
POF1B	83.0414	-0.549348	0.00982727	0.0679478
COPRS	137.722	0.485352	0.00983494	0.067965
PHLDB1	691.441	-0.327125	0.00987781	0.0682159
DUSP10	235.451	-0.374648	0.00988163	0.0682159
CNN3	1023.67	0.282411	0.00990824	0.0683637
RIPK2	153.088	0.441382	0.00995188	0.0686288
GJC2	7.04772	-0.687316	0.00996097	0.0686343
EN1	39.6333	-0.602575	0.00996313	0.0686343
ESYT1	1171.71	-0.275607	0.0100226	0.0690079
FAXC	15.1728	0.703785	0.0100394	0.0690874
DNAJC25	75.2224	0.531283	0.0100526	0.0691416
EML2	406.626	-0.378446	0.0100837	0.0693194
NAV2	227.403	0.513147	0.0101232	0.0695549
MAPKAPK3	273.298	-0.385462	0.0101399	0.0696332
ROR1	61.1304	0.61438	0.0101999	0.0700082
BIRC6	555.947	-0.465801	0.0102304	0.0701812
STOM	793.58	-0.29739	0.0102499	0.0702781
MTOR	786.247	-0.389612	0.0102607	0.0703153
STX5	235.068	0.41293	0.0102856	0.0704492
ZNF433	16.6778	0.698723	0.0102977	0.0704955
ADAT2	121.122	-0.460135	0.0104015	0.0711693
GGPS1	85.0022	0.506796	0.0104641	0.0715553
DPY19L1	285.552	-0.390683	0.0104688	0.0715553
CAMK1G	2.86324	-0.570374	0.0104976	0.0717142
HPGD	84.8189	-0.507598	0.0105411	0.0719743
AHNAK	8655.62	-0.642069	0.0105563	0.0720175
TRIQK	26.8765	0.667471	0.0105584	0.0720175
KLHDC7A	6.03827	0.649569	0.0106053	0.0722959
BACE2	371.855	-0.342119	0.0106102	0.0722959
SLC25A28	171.569	-0.401611	0.0106493	0.0725248
MKI67	2427.33	-0.432428	0.0106671	0.0726084
DNAJC5	1166.74	-0.269811	0.0106882	0.0727139
B3GNT2	146.995	0.431005	0.0107001	0.0727293
CYP2U1	32.0418	0.644646	0.0107015	0.0727293
CALCRL	8.35331	0.67109	0.0107556	0.0730039
TXNRD3	50.4676	0.594927	0.0107593	0.0730039
PDE5A	26.906	0.665176	0.0107597	0.0730039
HES6	40.2175	0.613427	0.0107641	0.0730039
ARID3B	127.364	-0.433771	0.0107912	0.0731497
CAMSAP3	159.898	0.436549	0.0108524	0.0735266
C11orf84	334.806	0.370344	0.0108862	0.0736704
PI4K2A	334.819	0.372619	0.0108885	0.0736704
ALDH3A2	494.116	0.315019	0.0108956	0.0736704
CLEC16A	203.588	-0.38671	0.0108961	0.0736704
SREK1IP1	156.575	-0.44092	0.0109334	0.0738851
ZNF436	206.702	0.412313	0.0109394	0.0738875
CIT	274.274	-0.449929	0.0109452	0.0738883
PCMTD1	102.009	0.514241	0.01101	0.074287
YPEL2	18.7864	0.688372	0.0110155	0.074287
ALDH3B1	83.2329	-0.546583	0.011061	0.0745551
DECR1	137.546	-0.452642	0.0111027	0.0747979
NOD1	84.0087	-0.486723	0.0111375	0.074994
ATP6AP1	960.979	0.322056	0.0111856	0.0752791
CLSTN1	2813.02	-0.298619	0.0112766	0.0758531
FZD8	97.6932	-0.494191	0.0113066	0.0759396
IL27RA	28.7469	0.653095	0.011307	0.0759396
CDC37	1465.82	-0.299977	0.0113107	0.0759396
PDE9A	7.1403	-0.679023	0.0113126	0.0759396
ADAM28	138.282	0.449349	0.0113506	0.0761557
ABCA10	51.3268	0.598138	0.0114094	0.0765114
TIGD2	81.0369	0.505993	0.0114425	0.0766939
GPD1L	56.975	0.566987	0.0114706	0.076843
AKAP13	576.214	-0.425175	0.011618	0.0777912
EDIL3	8.53917	0.647803	0.0116364	0.077849
IER5L	399.455	0.430432	0.0116431	0.077849
DAD1	592.953	0.342625	0.0116445	0.077849
LARS2	199.307	-0.376315	0.011669	0.0779736
SESN2	138.677	0.427598	0.0117123	0.0781906
TNNC1	9.45099	-0.683159	0.0117134	0.0781906
CCDC28A	70.7254	0.531402	0.0117252	0.0782294
SUSD3	5.95458	0.627254	0.0117623	0.0784373
LSAMP	4.98187	-0.633886	0.0117856	0.0785526
PCNT	264.418	-0.397703	0.011802	0.0786221
FOXJ1	7.42531	0.648974	0.0118126	0.0786529
ANLN	1024.76	-0.40405	0.0118538	0.0788874
CYP1A2	2.57987	0.394505	0.0118715	0.0789652
CYP2B6	12.9252	0.682604	0.0118907	0.079053
COBL	22.415	0.671919	0.0119033	0.0790963
GALNT1	1192.35	0.293474	0.0119246	0.079198
PKD1	373.012	-0.40026	0.0119321	0.0792076
ATG16L1	198.015	-0.375925	0.0119416	0.0792304
ORAI3	127.383	0.438487	0.0119878	0.0794968
RGS17	12.1171	0.682043	0.0120341	0.0797636
CAMTA1	130.928	0.472318	0.0120986	0.0801509
GLTSCR2	816.224	0.356251	0.0121797	0.0806473
KRCC1	42.0257	0.616399	0.0121977	0.0807263
MLPH	61.3251	0.553167	0.0122344	0.0809284
LOC107984590	14.671	0.67803	0.0122648	0.0810886
CKS2	630.339	0.335476	0.0122723	0.0810973
RNF103	102.701	0.4666	0.0123065	0.0812826
CLINT1	572.959	-0.304366	0.0123227	0.0813482
HSP90AA1	13875.7	0.239261	0.0123618	0.0815653
SERF2	1847.2	0.397449	0.0123802	0.0816458
SOX6	5.37894	0.651858	0.0123902	0.0816707
ETS1	1015.16	-0.374151	0.0124195	0.081823
ZNF860	16.8667	-0.672233	0.0124427	0.0819346
PDLIM3	5.78212	0.593918	0.0124589	0.0819629
PRR5L	9.67192	-0.678305	0.0124595	0.0819629
SPRYD3	400.682	-0.332517	0.0124662	0.0819661
[truncated: 11,928 more rows]

## Sheet: SUIT2_sgKLF5_rep1
Gene	baseMean	log2FoldChange	pvalue	padj
CCN2	1275.25	4.27188	6.62e-99	1.2e-94
MT2A	5724.09	3.74244	7.77e-56	7.03e-52
MT1E	632.074	3.73013	1.2e-50	7.26e-47
SLC6A20	621.497	-2.61433	2.44e-46	1.11e-42
RIPOR3	1244.88	3.50658	3.92e-45	1.42e-41
MYLK	290.03	2.73936	2.34e-44	7.06e-41
AK5	463.156	3.80177	8.84e-44	2.29e-40
VSTM2L	236.597	-3.47725	1.06e-43	2.35e-40
C1orf112	548.549	-1.80664	1.17e-43	2.35e-40
EPHA4	432.762	-2.28011	1.61e-43	2.91e-40
DKK1	4650.12	2.24824	6.8e-41	1.12e-37
P3H2	671.907	2.22971	2.16e-38	3.26e-35
DMBT1	129.74	-3.45359	1.04e-35	1.46e-32
CCN1	6021.07	2.67692	4.15e-34	5.37e-31
MT1A	228.939	5.09182	8.75e-34	1.06e-30
HAVCR1	3645.94	1.48892	7.12e-33	8.07e-30
LCN2	6253.07	-1.9227	2.69e-32	2.86e-29
PDGFB	570.915	2.52744	4.41e-32	4.44e-29
HSD17B2	912.069	-2.81936	7.46e-32	7.12e-29
RAB3B	1478.73	2.5539	2.51e-31	2.28e-28
SLPI	647.493	-3.2452	1.81e-29	1.56e-26
CYP4F12	47.3083	-4.73565	5.68e-29	4.68e-26
CAPN8	714.081	-2.33542	1.27e-28	9.97e-26
TMC7	264.82	-2.13367	3.19e-28	2.41e-25
PLAT	670.025	-2.19128	5.49e-28	3.98e-25
TMPRSS4	574.17	-2.75047	1.26e-27	8.75e-25
THBS1	5012.7	2.09445	1.76e-27	1.18e-24
KLK10	476.675	-2.61108	1.82e-27	1.18e-24
LINC02582	645.444	-2.61583	2.67e-27	1.67e-24
STC1	191.983	2.43924	4.94e-27	2.98e-24
PHACTR3	653.325	-3.30297	1.68e-26	9.81e-24
CHST4	280.469	-2.50262	2.02e-26	1.14e-23
COL17A1	11596.8	-1.71369	2.6e-26	1.43e-23
DHRS9	77.5776	-3.83538	1.31e-25	6.97e-23
ITGBL1	834.767	1.85473	1.99e-25	1.03e-22
CEACAM1	348.697	-1.56132	2.6e-25	1.31e-22
NMT2	1696.07	1.28679	2.72e-25	1.33e-22
PDZD3	103.836	-2.43928	3.14e-25	1.5e-22
VILL	148.382	-2.93523	3.68e-25	1.71e-22
RGS4	176.379	4.46775	5.24e-25	2.37e-22
CLIC5	206.369	-2.52104	5.82e-25	2.57e-22
TOB1	578.908	-1.35639	6.41e-24	2.77e-21
PRSS23	15606.4	1.20233	1.18e-23	4.95e-21
SERPINE2	3505.83	-1.35625	2.23e-23	9.17e-21
FBN1	531.567	-1.50759	2.8e-23	1.13e-20
PCSK5	1181.77	-1.31194	3.12e-23	1.23e-20
GPX2	1436.8	-2.95687	3.62e-23	1.4e-20
S100A4	203.94	-2.10861	6.93e-23	2.61e-20
IGFBP3	6442.22	-1.50994	1.02e-22	3.76e-20
GNE	2080.99	-1.4463	1.07e-22	3.87e-20
POGLUT2	283.112	1.67493	4.22e-22	1.49e-19
FOXL1	1908.12	-1.20616	4.28e-22	1.49e-19
NET1	3579.5	-1.67654	6.68e-22	2.24e-19
MAT2A	10117.4	-1.69341	1.39e-21	4.57e-19
ALS2CL	1230.77	-2.55736	2.25e-21	7.29e-19
MXRA5	398.253	-3.06872	2.42e-21	7.68e-19
GPRC5B	477.405	1.96207	2.53e-21	7.9e-19
SELP	1813.36	-1.99909	2.7e-21	8.3e-19
NAT8L	180.994	1.89637	4.73e-21	1.43e-18
SPRY2	848.069	1.45016	1.25e-20	3.72e-18
ADH1C	455.706	-3.36905	6.25e-20	1.83e-17
KIAA0040	1480.63	-1.48316	8.54e-20	2.46e-17
MT1F	121.479	2.95985	9.79e-20	2.77e-17
JUN	1352.11	1.49995	1.24e-19	3.47e-17
P2RY2	1019.65	-2.73364	1.66e-19	4.56e-17
ID1	721.373	-2.51661	2.06e-19	5.49e-17
SLC37A2	398.151	-2.03717	2.06e-19	5.49e-17
TSPAN11	40.8912	-3.53864	2.41e-19	6.27e-17
FERMT1	1319.04	-2.1743	2.42e-19	6.27e-17
UCA1	1360.49	-1.88875	2.53e-19	6.45e-17
S100P	29.934	-5.37095	2.74e-19	6.88e-17
NF2	1352.99	1.48944	5.34e-19	1.33e-16
FLNB	22283.1	-1.62139	1.55e-18	3.81e-16
SCARA5	41.5811	-2.99459	1.87e-18	4.51e-16
MPRIP	10262.5	-1.4742	2.01e-18	4.79e-16
CEMIP	2393.02	-2.73897	2.41e-18	5.68e-16
HIP1	1692.55	1.13568	3.29e-18	7.54e-16
PPARG	1042.95	-0.973812	4.19e-18	9.5e-16
IL20RA	1014.29	-1.62854	4.71e-18	1.05e-15
C1orf116	882.32	-1.83806	6.95e-18	1.54e-15
MYO10	4729.37	1.11368	2.07e-17	4.46e-15
SULF2	3708.76	-2.68045	2.22e-17	4.73e-15
SPINK5	35.6232	-4.69777	2.25e-17	4.74e-15
CXCR4	281.147	2.90847	2.56e-17	5.33e-15
NUAK2	126.57	2.96277	3.44e-17	7.09e-15
KCNS1	96.9549	2.72619	6.73e-17	1.37e-14
PROM1	1348.49	1.8792	8.29e-17	1.67e-14
SERPINB5	841.866	-1.54499	1.16e-16	2.31e-14
FAM83A	841.207	-1.38289	1.81e-16	3.56e-14
EPS8L3	353.652	-1.49112	2.7e-16	5.26e-14
MATN2	495.62	-1.3621	3.19e-16	6.14e-14
S100A6	12113.3	-1.7153	6.06e-16	1.16e-13
DAPK1	6345.49	-1.36833	6.62e-16	1.25e-13
PLA2R1	1105.64	-2.31664	1.32e-15	2.46e-13
NRP2	4061.55	-1.29466	1.35e-15	2.5e-13
LOXL4	2947.56	-1.94832	1.97e-15	3.61e-13
SERINC5	1682.23	-1.06073	2.12e-15	3.81e-13
INPP1	684.523	-1.11158	2.21e-15	3.92e-13
EFNB1	828.837	-1.20278	3.05e-15	5.37e-13
TINAGL1	8252.16	-1.12371	3.19e-15	5.56e-13
OAS1	1189.42	-1.2909	3.23e-15	5.57e-13
LPAR1	1514.72	1.75731	3.66e-15	6.25e-13
GCKR	139.26	-1.57311	4.34e-15	7.35e-13
KCNK5	343.176	-1.49257	4.43e-15	7.43e-13
B3GALT5-AS1	675.759	-1.23642	5.72e-15	9.5e-13
ADGRF1	6276.11	-1.0612	9.12e-15	1.5e-12
ABCC2	271.72	1.56796	1.07e-14	1.74e-12
UGT1A1	254.092	-1.84694	1.34e-14	2.17e-12
PERP	9293.65	-0.917872	1.58e-14	2.53e-12
FOXC1	209.13	-1.26241	1.84e-14	2.93e-12
LYZ	107.37	-2.95392	1.87e-14	2.94e-12
CEACAM6	14552.9	-3.71051	2.07e-14	3.23e-12
IL6R	179.108	1.63117	3.24e-14	4.97e-12
NRG1	209.147	2.59137	3.24e-14	4.97e-12
PLK2	4141.27	1.45323	3.68e-14	5.6e-12
LOX	382.501	2.5005	3.81e-14	5.74e-12
B3GALT5	2987.07	-2.07571	3.9e-14	5.84e-12
PADI2	326.3	1.2575	4.18e-14	6.21e-12
ICAM1	424.568	2.87017	5.33e-14	7.85e-12
CAPN5	2886.24	-1.43054	5.67e-14	8.28e-12
FGF3	37.4986	-4.04871	8.27e-14	1.19e-11
GABRP	302.362	-1.88491	8.77e-14	1.25e-11
MGARP	62.4467	3.70132	1.07e-13	1.52e-11
PRELID2	284.783	-1.18373	1.13e-13	1.59e-11
PRR15	384.632	-1.38477	1.52e-13	2.12e-11
ERRFI1	9468.14	0.986946	1.85e-13	2.57e-11
MTMR11	1141.8	-0.866519	2.34e-13	3.21e-11
GPR176	290.601	2.11854	2.75e-13	3.75e-11
GFPT2	224.36	1.64049	2.88e-13	3.9e-11
GABARAPL1	1574.64	1.27444	3.31e-13	4.44e-11
IL32	233.033	3.63349	3.86e-13	5.15e-11
STN1	212.202	-1.78154	4.71e-13	6.22e-11
DUSP1	154.633	1.67195	5.65e-13	7.42e-11
PARTICL	52.2273	-2.12957	6.06e-13	7.9e-11
CAVIN2	97.1825	2.24717	6.85e-13	8.86e-11
TUBA1A	599.967	1.83986	7.13e-13	9.17e-11
LAMA3	5518.29	-1.1577	7.3e-13	9.32e-11
BMP6	269.127	1.39885	7.62e-13	9.66e-11
EFNB2	1258.39	-1.46274	7.71e-13	9.71e-11
ITGB2	33.6137	-2.64444	8.19e-13	1.02e-10
MAOB	250.498	-1.51766	8.49e-13	1.05e-10
HPGD	495.622	-2.73162	9.03e-13	1.11e-10
SCUBE1	196.193	-2.34056	9.35e-13	1.14e-10
ANXA6	259.769	1.76648	9.97e-13	1.21e-10
CYTH3	770.499	1.11849	1.02e-12	1.24e-10
SCN5A	78.7144	2.26418	1.04e-12	1.25e-10
SORL1	15489.4	-1.40091	1.12e-12	1.34e-10
HRH1	423.591	-1.18641	1.15e-12	1.36e-10
BHLHE41	365.44	-1.68756	1.3e-12	1.52e-10
EMP1	1815.37	-0.962761	1.48e-12	1.72e-10
IL31RA	1100.6	1.50931	1.48e-12	1.72e-10
ADRA1B	698.074	-1.15081	1.51e-12	1.74e-10
AMOT	354.613	1.04	1.74e-12	1.98e-10
MMP24	80.9235	2.18941	2.23e-12	2.52e-10
PECAM1	57.0363	-2.34542	2.68e-12	3.02e-10
EDAR	1537.35	-2.34561	2.89e-12	3.23e-10
BMP4	921.352	-1.42573	3.3e-12	3.66e-10
IGFBP7	12657.3	0.928766	3.32e-12	3.66e-10
GDA	6618.86	-1.34005	3.4e-12	3.73e-10
BCL2L15	68.6203	-1.90604	3.42e-12	3.73e-10
PPP1R1B	975.387	-2.74794	4.53e-12	4.88e-10
DPEP1	829.909	-3.24442	4.64e-12	4.97e-10
ST3GAL5	683.041	-1.47778	4.72e-12	5.03e-10
RBP1	251.366	-1.82097	4.78e-12	5.07e-10
SSTR5	258.959	-1.67552	6.01e-12	6.29e-10
KRT80	1806.98	1.20592	6.09e-12	6.34e-10
HSPA12A	2124.46	-1.34074	6.82e-12	7.06e-10
GALNT10	1642.27	0.846319	7.15e-12	7.36e-10
DRAM1	843.187	1.18905	7.25e-12	7.42e-10
SELE	62.2699	-3.34714	7.4e-12	7.53e-10
FLNB-AS1	75.7085	-2.20932	8.24e-12	8.29e-10
TPM1	5141.22	0.890428	8.55e-12	8.56e-10
NTN4	1112.66	1.5088	9.98e-12	9.94e-10
EPHA2	5983.9	-1.35937	1.01e-11	9.99e-10
NUDT4	739.322	-0.920028	1.05e-11	1.03e-09
FGFR1	1095.32	1.10087	1.24e-11	1.2e-09
TRIOBP	2560.44	-1.15677	1.47e-11	1.42e-09
MRC2	1316.92	1.21734	1.64e-11	1.58e-09
LINC01559	41.7426	-4.0486	1.74e-11	1.67e-09
EPB41L1	3273.77	-1.90864	1.84e-11	1.75e-09
GPRC5A	10667.2	-0.707398	1.87e-11	1.77e-09
SLC45A1	155.705	1.92174	2.29e-11	2.16e-09
SOX2	43.4279	3.27468	2.35e-11	2.2e-09
WFDC1	108.913	-2.10591	2.47e-11	2.31e-09
TMEM169	82.201	-1.45926	2.55e-11	2.36e-09
IL17RD	347.342	1.2196	2.56e-11	2.36e-09
FJX1	406.309	1.21015	2.6e-11	2.39e-09
KIF3C	323.767	1.0752	2.87e-11	2.63e-09
FCGBP	79.0678	-2.24738	3.24e-11	2.94e-09
DACT2	227.667	1.22881	3.35e-11	3.02e-09
PLAAT3	4960.16	-1.07786	3.43e-11	3.08e-09
LGR6	145.132	-2.56868	3.52e-11	3.15e-09
FLNC	124.047	1.86568	3.69e-11	3.26e-09
HK2	1292.56	-0.969624	3.88e-11	3.41e-09
HEG1	87.1119	2.39979	3.99e-11	3.49e-09
PHLDB1	2616.94	-1.09228	5.19e-11	4.52e-09
ARNT2	264.2	1.17645	5.22e-11	4.53e-09
ANO1	981.726	-2.20384	5.71e-11	4.93e-09
LIMD2	277.173	1.47195	6.72e-11	5.77e-09
MIRLET7IHG	205.638	-2.59471	6.86e-11	5.86e-09
CHST13	67.4045	2.38782	7.18e-11	6.11e-09
UNC5B	303.031	-2.08554	7.24e-11	6.13e-09
EDN1	395.917	0.992792	7.92e-11	6.68e-09
SLC15A1	1393.77	-1.16993	8.52e-11	7.11e-09
ITGB4	22839.6	-2.26324	9.24e-11	7.68e-09
DKK3	810.612	1.24619	9.28e-11	7.68e-09
MUC16	28.42	-3.11387	9.43e-11	7.76e-09
ALPK3	153.808	-1.1517	9.54e-11	7.82e-09
ABHD17C	1892.89	-1.03984	1.08e-10	8.8e-09
ITGB1-DT	181.747	1.13775	1.31e-10	1.06e-08
ELF3	2323.45	-1.29502	1.39e-10	1.12e-08
APCDD1	66.8229	-2.58426	1.57e-10	1.25e-08
RDH10	739.083	-0.798353	1.58e-10	1.26e-08
ATP8B2	156.833	1.25159	1.67e-10	1.32e-08
CYP4F11	323.675	-0.90028	1.76e-10	1.39e-08
AKR1B10	206.013	-1.9311	2.47e-10	1.95e-08
MOK	1760.18	0.992224	2.56e-10	2.01e-08
WNT10A	102.838	-1.26653	3.46e-10	2.7e-08
VAV3	77.3594	1.90184	3.48e-10	2.71e-08
RERG	165.701	1.12222	3.9e-10	3.02e-08
GAB2	278.508	0.956953	4.38e-10	3.38e-08
KRT13	34.0029	-3.67448	4.47e-10	3.43e-08
IGFBP6	1646.42	-1.13189	4.53e-10	3.46e-08
PREX1	160.553	1.34803	5.12e-10	3.9e-08
DUSP4	2042.99	-0.900593	5.8e-10	4.4e-08
MXRA8	205.93	-1.96656	6e-10	4.53e-08
MSN	3189.07	1.24356	6.07e-10	4.56e-08
KLF6	1343.48	1.2361	6.7e-10	5.01e-08
PLCD3	3153.57	-1.45327	6.75e-10	5.03e-08
CYP27A1	507.645	1.24001	6.83e-10	5.07e-08
PPME1	1810.51	0.847426	9.59e-10	7.09e-08
CHST14	691.152	0.868765	1.02e-09	7.54e-08
S100A14	39.4212	-2.0747	1.31e-09	9.58e-08
PTGES	910.342	-1.1443	1.36e-09	9.91e-08
C15orf62	186.296	-1.07783	1.42e-09	1.03e-07
TNFAIP2	3459.32	-0.848234	1.53e-09	1.11e-07
G0S2	1090.68	1.48976	1.58e-09	1.14e-07
APOBEC3B	414.815	1.18674	1.71e-09	1.23e-07
MISP	1786.51	-1.39663	1.92e-09	1.38e-07
XDH	78.5127	-1.85874	1.93e-09	1.38e-07
TMPRSS13	124.6	1.30028	2.14e-09	1.52e-07
ARHGAP22	93.0736	2.36447	2.15e-09	1.52e-07
ADM	235.526	1.47185	2.16e-09	1.52e-07
MTCL1	1009.81	1.09618	2.22e-09	1.56e-07
OXTR	129.681	2.94981	2.31e-09	1.61e-07
SH2D4A	823.543	-0.760587	2.95e-09	2.06e-07
LOXL2	270.323	1.39952	3.04e-09	2.11e-07
SELL	1462.04	1.009	3.09e-09	2.14e-07
MUC5B	81.2269	-3.49328	3.21e-09	2.2e-07
TNS4	1487.89	-2.58583	3.22e-09	2.2e-07
TRIO	3636.22	0.878581	3.44e-09	2.33e-07
CLMP	1554.24	-0.819431	3.89e-09	2.63e-07
SERPING1	78.5348	1.59053	4.12e-09	2.78e-07
ARHGEF2	2090.05	-0.968113	4.37e-09	2.93e-07
FSTL1	2975.58	0.837951	4.93e-09	3.28e-07
LASTR	90.7814	-1.34794	5.18e-09	3.43e-07
ARRB2	335.109	0.85124	5.43e-09	3.59e-07
LINC00887	26.2738	-2.20684	5.81e-09	3.83e-07
ERMP1	2208.25	0.574791	5.85e-09	3.84e-07
SLC34A2	104.292	1.26205	5.97e-09	3.9e-07
TFCP2L1	360.254	0.810203	5.99e-09	3.9e-07
CYP4F3	105.874	-4.42798	6.1e-09	3.96e-07
NDRG1	590.771	-0.850113	6.42e-09	4.15e-07
LGALS3	7602.11	-1.01985	6.43e-09	4.15e-07
NTN1	295.082	1.24227	6.48e-09	4.17e-07
PSG5	53.3944	8.78942	6.66e-09	4.27e-07
SOCS2	116.033	1.9144	6.73e-09	4.29e-07
ZC3H7B	3786.63	0.84411	6.79e-09	4.32e-07
NUP50-DT	410.002	-0.899934	7.6e-09	4.81e-07
CYB5B	10329.9	-0.862685	8.03e-09	5.07e-07
TMEM131L	154.842	1.11182	8.22e-09	5.17e-07
VSIR	1011.86	-1.27386	9.3e-09	5.83e-07
TFEB	142.18	-1.37601	9.97e-09	6.21e-07
FOXD3-AS1	51.8617	1.74017	9.97e-09	6.21e-07
MAP2	56.2977	2.29145	1.01e-08	6.29e-07
B3GNT3	1212.56	-0.958128	1.03e-08	6.34e-07
DENND5A	950.991	0.663815	1.03e-08	6.34e-07
RNF217-AS1	192.96	-1.23631	1.06e-08	6.48e-07
TRABD2A	215.17	-0.871894	1.12e-08	6.81e-07
P3H3	41.7622	2.3688	1.13e-08	6.89e-07
KHK	109.258	1.50497	1.29e-08	7.77e-07
CNTNAP1	171.374	1.86752	1.4e-08	8.37e-07
SH2D5	56.0557	1.73479	1.52e-08	9.11e-07
PPP1R12B	328.418	-0.8347	1.55e-08	9.23e-07
TMEM98	57.5861	2.11324	1.61e-08	9.57e-07
SEMA4B	5314.23	-1.14227	1.73e-08	1.02e-06
PVR	2692.61	0.825707	1.81e-08	1.06e-06
ANGPTL2	51.3038	-1.5802	1.84e-08	1.08e-06
RBM24	85.2273	1.63371	1.85e-08	1.08e-06
RAB15	2064.32	-0.852903	1.92e-08	1.12e-06
RASSF2	145.347	1.09651	1.99e-08	1.16e-06
CEACAM5	127.912	-4.06392	2.13e-08	1.23e-06
CYP3A5	1240.29	-1.85324	2.32e-08	1.34e-06
FZD2	310.924	1.18306	2.37e-08	1.36e-06
PLAAT4	1427.92	-0.987954	2.41e-08	1.38e-06
DPYSL2	1282.94	-0.93901	2.42e-08	1.38e-06
HOMER2	87.6758	1.3651	2.42e-08	1.38e-06
BMP7	823.101	-1.12593	2.45e-08	1.39e-06
RANGAP1	5524.98	0.996925	2.48e-08	1.4e-06
MT1X	35.2603	3.36484	2.6e-08	1.46e-06
LBH	726.709	0.998217	2.73e-08	1.53e-06
DTX4	670.51	-1.01727	2.97e-08	1.66e-06
LY6D	54.9978	-1.54758	2.99e-08	1.67e-06
AP2B1	15459.5	0.600118	3.03e-08	1.68e-06
SYNM	116.353	1.24925	3.09e-08	1.71e-06
PGRMC2	1266.04	0.736525	3.12e-08	1.73e-06
DOK7	90.5625	-1.27105	3.17e-08	1.74e-06
IL1A	82.2127	4.89939	3.19e-08	1.75e-06
FRMD8	9071.58	-1.09539	3.25e-08	1.78e-06
SHISA2	6750.62	-0.661828	3.26e-08	1.78e-06
CYTH4	141.208	1.39099	3.31e-08	1.8e-06
CTSL	771.208	0.757191	3.35e-08	1.82e-06
PRKCA	1158.77	-1.37508	3.37e-08	1.82e-06
MAILR	220.236	1.32027	3.41e-08	1.84e-06
SERPINE1	223.738	1.41987	3.43e-08	1.85e-06
PCDH1	4734.12	-1.25207	3.46e-08	1.86e-06
LNCAROD	40.6993	3.10685	3.49e-08	1.87e-06
PCDHAC1	40.6002	-1.53359	4.05e-08	2.15e-06
CD44-DT	133.898	1.34877	4.05e-08	2.15e-06
FBXO32	282.088	1.49272	5.18e-08	2.73e-06
ALDH3A1	249.317	-2.49964	5.21e-08	2.74e-06
PGF	217.324	1.36724	5.24e-08	2.75e-06
SEMA4F	279.149	0.978033	5.28e-08	2.76e-06
SPIN4	605.087	-0.750243	5.85e-08	3.05e-06
FAM171A1	715.074	1.05177	5.92e-08	3.08e-06
KIF13B	2835.46	-0.827372	6.51e-08	3.37e-06
RAB38	132.182	1.24523	7.04e-08	3.63e-06
SNORC	166.125	-1.36503	7.46e-08	3.84e-06
FAM83E	48.1151	-2.03369	7.52e-08	3.86e-06
STK39	2014.5	-0.612979	7.62e-08	3.9e-06
SLC29A1	963.978	0.843375	7.87e-08	4.02e-06
ODC1	2408.94	0.798152	7.9e-08	4.02e-06
SERPINB1	1254.32	-0.722423	8.04e-08	4.07e-06
DLGAP1-AS2	245.206	-0.807003	8.07e-08	4.07e-06
COL6A2	442.091	1.02107	8.19e-08	4.12e-06
PRDM8	399.173	-0.968198	8.35e-08	4.19e-06
RNF182	128.005	1.62174	8.74e-08	4.37e-06
PIR	167.324	1.04857	8.79e-08	4.39e-06
PAX8-AS1	4392.92	-1.0103	8.84e-08	4.39e-06
KCNK1	942.877	-0.731941	8.85e-08	4.39e-06
FGF19	168.682	-3.84579	9.33e-08	4.62e-06
MARCKSL1	3317.33	-0.997628	9.75e-08	4.79e-06
SWINGN	27.1733	2.97575	9.76e-08	4.79e-06
SMIM32	170.288	1.5266	1.01e-07	4.95e-06
FBLN5	66.2721	1.85073	1.01e-07	4.92e-06
ALOXE3	128.542	1.39725	1.07e-07	5.19e-06
ALDH2	2567.17	-0.999212	1.13e-07	5.51e-06
NNMT	1301.06	0.929593	1.15e-07	5.56e-06
LRCH1	570.803	-0.908711	1.23e-07	5.91e-06
HS3ST1	4362.12	-0.844488	1.23e-07	5.92e-06
FHL2	5106.3	0.689365	1.3e-07	6.24e-06
SAMD4A	488.615	0.950544	1.47e-07	7.01e-06
UPK2	41.5749	-2.16513	1.48e-07	7.05e-06
AQP5-AS1	33.4759	-2.19878	1.5e-07	7.14e-06
PRECSIT	311.009	0.787765	1.56e-07	7.38e-06
UGT1A10	768.265	-1.10794	1.57e-07	7.4e-06
SH3TC1	206.618	0.902424	1.57e-07	7.4e-06
PLEKHA7	829.489	-1.08098	1.62e-07	7.61e-06
AHNAK2	2555.69	-0.942235	1.66e-07	7.79e-06
MMP10	38.189	2.3723	1.71e-07	7.98e-06
GCNT4	72.2302	2.9673	1.82e-07	8.5e-06
ANXA10	46.2549	-1.60934	1.83e-07	8.51e-06
DGAT2	386.573	0.771439	1.91e-07	8.82e-06
UPK3B	111.647	-1.94603	1.92e-07	8.86e-06
ADORA1	122.747	-1.31707	1.93e-07	8.86e-06
ANKRD1	67.6946	2.28252	1.98e-07	9.07e-06
LYPD1	445.697	0.905796	2.08e-07	9.53e-06
GDF15	1644.86	0.875866	2.1e-07	9.59e-06
BNIP3	446.223	1.00028	2.39e-07	1.09e-05
CAV1	6665.2	0.852825	2.43e-07	1.1e-05
KLF2	124.047	-1.81472	2.52e-07	1.14e-05
GJA1	42.1067	4.90375	2.52e-07	1.14e-05
BCAS4	205.893	0.94291	2.59e-07	1.17e-05
SLC30A1	461.789	-1.56546	2.68e-07	1.2e-05
REEP2	187.237	1.15363	2.79e-07	1.25e-05
C3orf18	87.484	1.63158	2.85e-07	1.27e-05
DUSP5	974.216	-0.768283	2.89e-07	1.29e-05
RIMS3	79.0812	1.26721	3e-07	1.34e-05
DNAJC5B	33.2677	2.08318	3.06e-07	1.36e-05
CREB5	341.846	2.337	3.19e-07	1.41e-05
SLC2A3	33.7057	1.94438	3.27e-07	1.44e-05
ADAM11	82.7021	1.61836	3.48e-07	1.53e-05
ABCB1	50.4878	2.03937	3.6e-07	1.58e-05
PFKFB2	311.447	-0.886823	3.61e-07	1.58e-05
SLC20A1	3971.27	-1.24761	3.65e-07	1.59e-05
KRT19	23518.8	-0.972936	3.65e-07	1.59e-05
DCLK1	712.115	1.88024	3.75e-07	1.62e-05
GRB14	320.722	-0.969513	3.89e-07	1.68e-05
HYAL1	56.8102	-1.54789	3.98e-07	1.72e-05
TRAM2	1001.77	0.718854	4.15e-07	1.79e-05
CSRP1	400.356	0.746445	4.64e-07	1.99e-05
EMP3	411.631	1.20918	4.8e-07	2.05e-05
ABHD2	3555.29	-0.517385	4.99e-07	2.13e-05
CORO2A	844.938	-0.664164	5.21e-07	2.22e-05
UNC13D	164.388	1.35405	5.22e-07	2.22e-05
KCNF1	44.9148	1.65976	5.31e-07	2.25e-05
PAG1	41.8964	-1.68338	5.39e-07	2.28e-05
MYL9	141.967	1.77043	5.48e-07	2.31e-05
CRIM1	2479.39	0.728847	5.61e-07	2.35e-05
CYP2S1	1746	-0.966404	5.77e-07	2.41e-05
TM4SF1	10936.8	0.767921	6.01e-07	2.51e-05
KCNN4	1221.01	-0.917596	6.49e-07	2.7e-05
GOLT1A	176.993	1.09856	6.53e-07	2.71e-05
OLFML2B	40.9079	1.66695	6.57e-07	2.72e-05
STEAP1B-AS1	32.4782	2.87513	6.62e-07	2.74e-05
JSRP1	313.848	1.14516	6.87e-07	2.84e-05
FOXC2	54.5737	-1.48255	7.05e-07	2.9e-05
RHOV	123.144	1.21796	7.24e-07	2.98e-05
GBGT1	74.9116	1.22057	7.56e-07	3.1e-05
NEK6	2992.14	0.649818	7.61e-07	3.11e-05
DDIT4	8666.75	-0.677929	8.34e-07	3.4e-05
ARVCF	773.632	0.730847	8.41e-07	3.43e-05
NALCN	170.01	1.28174	8.9e-07	3.62e-05
CRACDL	101.777	-1.12026	9.1e-07	3.69e-05
SSTR5-AS1	327.948	-2.41278	9.15e-07	3.7e-05
CAVIN1	236.357	1.33039	9.16e-07	3.7e-05
ALDH3A2	1990.81	-0.718254	9.26e-07	3.73e-05
TMEM40	59.5386	1.50559	9.43e-07	3.79e-05
CD83	194.51	1.04324	9.83e-07	3.94e-05
ITGAM	30.272	2.50334	1.01e-06	4.05e-05
ENTPD8	76.4217	-1.16444	1.02e-06	4.07e-05
H1-0	5754.16	-0.674623	1.04e-06	4.15e-05
PTPN3	2915.85	-0.527301	1.06e-06	4.2e-05
UXS1	896.414	0.738815	1.06e-06	4.19e-05
CAMK1D	597.532	0.747639	1.07e-06	4.23e-05
CPVL	157.794	-0.882449	1.09e-06	4.3e-05
SLC1A3	103.48	1.23537	1.09e-06	4.28e-05
NES	346.987	0.954184	1.1e-06	4.3e-05
SLC25A45	245.819	-1.3446	1.12e-06	4.36e-05
CCDC9B	685.444	0.993383	1.12e-06	4.36e-05
CNKSR3	120.009	1.15541	1.19e-06	4.64e-05
CAPG	3321.83	-0.837605	1.2e-06	4.67e-05
COL4A2	27.2272	4.82918	1.22e-06	4.74e-05
SPTB	35.3311	1.7854	1.23e-06	4.74e-05
VEGFA	3365.96	-0.61741	1.25e-06	4.83e-05
PECR	471.18	-0.907213	1.26e-06	4.84e-05
TSPAN33	134.586	1.02303	1.27e-06	4.89e-05
ME3	1170.07	0.576801	1.29e-06	4.93e-05
SNN	242.919	0.797999	1.32e-06	5.06e-05
RAPGEF3	1158.22	-0.892139	1.35e-06	5.16e-05
AGAP2	79.1291	1.13325	1.36e-06	5.17e-05
TYRO3	574.505	0.854323	1.39e-06	5.28e-05
TGM2	21519.8	-0.738951	1.41e-06	5.34e-05
FYN	127.964	1.14262	1.44e-06	5.44e-05
FTH1	5730.94	-1.32466	1.47e-06	5.54e-05
R3HDML-AS1	79.453	-1.01299	1.47e-06	5.54e-05
TMSB4X	28457.7	0.837687	1.55e-06	5.83e-05
SEMA4G	581.546	-1.66522	1.59e-06	5.95e-05
AGR2	2088.79	-0.897473	1.61e-06	6.03e-05
ARID3A	106.793	1.32782	1.67e-06	6.2e-05
MILR1	91.9557	-1.01473	1.68e-06	6.24e-05
SQLE	667.438	0.662876	1.69e-06	6.27e-05
CBLN2	29.5504	2.22952	1.76e-06	6.52e-05
ATP7B	287.881	-0.900277	1.85e-06	6.81e-05
ENTPD5	600.269	-0.760427	1.9e-06	6.97e-05
JAZF1	91.4554	1.24535	2.02e-06	7.42e-05
BAG1	550.267	-0.737868	2.12e-06	7.76e-05
PHLDA3	134.596	1.20628	2.17e-06	7.93e-05
CRYZL2P	521.649	-0.790786	2.18e-06	7.96e-05
MSANTD3	571.056	0.865435	2.27e-06	8.24e-05
PALD1	648.474	0.751572	2.33e-06	8.45e-05
TUBA4A	1380.72	1.05028	2.38e-06	8.62e-05
HLF	77.5882	1.3308	2.52e-06	9.08e-05
ST6GALNAC1	86.6567	-1.0063	2.58e-06	9.29e-05
STK17A	2522.71	1.05834	2.74e-06	9.84e-05
RNF24	110.356	1.04924	2.76e-06	9.9e-05
MSRB3	102.979	1.18365	2.97e-06	0.00010592
MATN3	47.829	1.51517	3.26e-06	0.00011594
STARD9	64.0506	1.2805	3.28e-06	0.00011653
ITGA6	10240.5	-0.986092	3.3e-06	0.00011689
CSRNP1	275.608	0.847976	3.33e-06	0.000118
B4GALNT1	92.7132	1.22518	3.37e-06	0.00011905
NUP50	2384.2	-0.761869	3.49e-06	0.00012296
AQP3	553.76	-1.19984	3.53e-06	0.00012435
UNC13A	814.389	-1.07607	3.94e-06	0.00013845
SERPINA4	68.306	1.29673	4e-06	0.00014034
COL8A2	29.814	1.96234	4.14e-06	0.00014473
ARNTL	179.61	-0.749683	4.19e-06	0.00014593
SLC52A3	424.075	-0.743384	4.24e-06	0.00014744
PCCA-DT	161.511	1.05629	4.61e-06	0.00015968
ARSJ	810.889	0.899707	4.92e-06	0.00016998
FTH1P8	55.3517	-1.38334	5.07e-06	0.00017484
HAS3	1735.48	0.750887	5.08e-06	0.00017484
CEP250	1822.86	0.646395	5.2e-06	0.00017888
PRR15L	58.0036	-1.08335	5.31e-06	0.00018216
PIK3AP1	1305.17	0.653339	5.46e-06	0.00018716
PROSER2	909.031	-0.804301	5.71e-06	0.00019503
MIR3142HG	86.5531	1.50101	5.86e-06	0.00020003
BDNF	190.5	0.940755	6.15e-06	0.0002089
PI4K2A	752.634	0.579023	6.21e-06	0.00021085
SEMA6B	386.263	0.955676	6.23e-06	0.00021104
FAM171A2	66.6138	1.10511	6.26e-06	0.00021155
CANT1	3214.74	-0.672285	6.35e-06	0.00021431
PIK3IP1	185.186	0.781738	6.4e-06	0.00021497
FBXO34	899.76	-0.490982	6.42e-06	0.00021504
CASC8	110.455	1.08248	6.42e-06	0.00021504
NGEF	1244.85	-0.911791	6.48e-06	0.00021567
CD24	5330.12	-1.0673	6.49e-06	0.00021567
TUBB6	857.991	1.07768	6.49e-06	0.00021567
GJA3	276.913	0.676797	6.66e-06	0.00022102
MB	96.627	-1.02593	6.84e-06	0.00022664
PTGES2-AS1	66.8085	-1.28419	7.02e-06	0.00023161
IGFBP4	3886.15	-0.812421	7.1e-06	0.00023404
ARHGEF28	2559.18	0.762992	7.2e-06	0.00023683
CYFIP2	1128.09	0.641149	7.37e-06	0.00024201
PER3	153.511	-0.842781	7.55e-06	0.00024735
TNFAIP8L1	527.929	0.77622	8.57e-06	0.00027984
DCAF4	316.66	0.695589	8.62e-06	0.00028077
TGFB2	445.524	1.06311	8.88e-06	0.00028872
ST6GAL1	186.875	0.849837	9.32e-06	0.00030164
GREB1L	638.33	-0.683098	1.01e-05	0.00032546
SP1	4049.89	-0.492206	1.01e-05	0.00032546
DCBLD1	1257.75	0.526117	1.02e-05	0.00032706
LMCD1	179.103	0.727427	1.02e-05	0.00032706
ST3GAL1	1587.22	-0.626244	1.04e-05	0.00033226
SVIL	1208.32	0.775824	1.06e-05	0.00033866
NDST1	1475.1	0.614429	1.07e-05	0.00033866
CTSC	3139.03	0.697837	1.07e-05	0.00033866
STC2	1780.22	0.823157	1.08e-05	0.00034155
MICAL2	1964.95	0.773753	1.11e-05	0.0003526
LZTS3	120.322	0.919654	1.14e-05	0.00035874
DGKA	1088.07	-0.587049	1.15e-05	0.0003617
PKHD1	184.852	1.0388	1.15e-05	0.0003617
GALNT18	118.482	0.896207	1.16e-05	0.00036472
PAPLN-AS1	98.5163	1.0866	1.23e-05	0.00038699
AGFG2	1245.61	-0.927885	1.25e-05	0.00039153
RBM38	544.386	0.738088	1.25e-05	0.00039153
EPHB6	276.023	0.72687	1.28e-05	0.00039975
ARHGEF40	1258.85	-0.854684	1.29e-05	0.00039985
ZNF608	310.622	-0.66058	1.31e-05	0.00040706
CCNJL	332.236	0.699389	1.33e-05	0.00041297
GCOM1	248.745	-0.828765	1.36e-05	0.00041913
ARHGEF37	66.1554	1.06697	1.36e-05	0.00041913
MIR194-2HG	27.9047	-1.62904	1.37e-05	0.00042365
ASS1	925.326	-0.794641	1.4e-05	0.00043048
ELFN1	31.3252	1.63377	1.4e-05	0.00042915
S1PR3	36.2363	1.9773	1.45e-05	0.00044504
SLC27A4	612.416	0.812007	1.48e-05	0.00045095
RARG	811.16	-0.797459	1.49e-05	0.00045425
GNG2	216.622	-1.32905	1.51e-05	0.00046064
PTGS1	1042.77	0.924122	1.52e-05	0.00046144
LINC01135	49.8581	1.22326	1.52e-05	0.00046064
SDC3	905.829	0.701033	1.53e-05	0.00046402
LHFPL6	85.0547	1.10848	1.6e-05	0.00048282
WEE1	888.228	0.546867	1.62e-05	0.00048821
BIRC5	1046.05	0.606018	1.62e-05	0.00048821
CDK5R1	52.8218	1.12926	1.62e-05	0.0004877
PLBD1	1534.41	-0.557699	1.65e-05	0.00049491
LMO7	1647.11	-1.05612	1.67e-05	0.0005001
NOS1AP	215.827	-0.857549	1.7e-05	0.00050869
SLFN11	870.485	0.657285	1.71e-05	0.00051145
IRF5	92.2641	1.1405	1.74e-05	0.00052036
LEMD1	28.2157	-1.38414	1.75e-05	0.00052179
IDH1	1505.37	-0.573226	1.75e-05	0.00052181
SAMHD1	918.494	0.723685	1.82e-05	0.00054002
TLCD5	351.821	0.58169	1.83e-05	0.00054385
ESPN	52.4878	1.64784	1.87e-05	0.00055256
UNC5A	943.061	-1.52618	1.88e-05	0.00055531
CD74	1765.45	0.847562	1.88e-05	0.00055531
SERTAD2	1037.5	-1.02573	1.89e-05	0.00055599
PEA15	1815.48	0.629499	1.96e-05	0.00057598
MST1R	1574.58	-0.808491	1.98e-05	0.00058113
ACSL1	238.456	0.665045	1.98e-05	0.00058188
TNC	81.3381	1.04529	2.03e-05	0.0005955
COL9A2	32.7092	1.62016	2.09e-05	0.00061017
C9orf50	29.2674	-1.53463	2.17e-05	0.00063049
TSPAN8	1322.68	-1.11261	2.21e-05	0.00064028
RNF43	99.8468	-1.05228	2.21e-05	0.00064119
HR	101.144	-1.03995	2.27e-05	0.00065809
SPON1	55.5792	-1.64116	2.29e-05	0.0006609
ARHGAP32	1583.06	-0.724084	2.32e-05	0.00066853
LMO4	1084.74	-0.552208	2.35e-05	0.00067693
ARHGAP27P1-BPTFP1-KPNA2P3	44.7507	-1.13785	2.39e-05	0.00068866
SLC45A3	783.27	-0.604246	2.41e-05	0.00069147
LPCAT4	1394.65	-0.924279	2.51e-05	0.00071727
GPR161	481.149	0.624711	2.53e-05	0.00072267
DSE	181.132	1.05049	2.58e-05	0.0007351
FILIP1L	89.4277	2.13564	2.65e-05	0.00075326
KIFC3	3541.59	0.712009	2.68e-05	0.00076221
DIO3OS	344.783	-1.24194	2.69e-05	0.00076221
FMNL3	230.415	0.815737	2.75e-05	0.00077721
SLC35C1	653.933	-0.791768	2.78e-05	0.0007815
ASB9	45.6604	1.33396	2.78e-05	0.0007815
ADPRHL1	140.255	0.991329	2.81e-05	0.00079007
PAM	3408.4	0.442643	2.83e-05	0.00079432
MYH16	87.2621	1.36101	3.02e-05	0.00084582
HSPB8	28.638	1.69481	3.07e-05	0.00085934
RPS6KL1	67.8589	1.02643	3.1e-05	0.00086514
SOX13	602.352	-1.16884	3.11e-05	0.00086594
PDP2	567.631	0.549734	3.15e-05	0.00087594
IL23A	81.8157	1.49805	3.16e-05	0.00087594
JADE1	885.851	0.579207	3.2e-05	0.0008853
CNTNAP3	1226.14	-0.979141	3.24e-05	0.00089539
HES7	81.8158	1.38244	3.25e-05	0.00089539
KIRREL2	39.0434	1.6891	3.25e-05	0.00089539
EPDR1	508.493	0.63647	3.27e-05	0.00089954
SYT7	126.687	0.982841	3.28e-05	0.00089954
R3HDML	127.041	-0.91932	3.29e-05	0.0009025
ADAP2	177.608	0.778534	3.32e-05	0.00090879
KISS1	38.3435	1.89839	3.36e-05	0.00091741
GAL	217.745	0.878514	3.39e-05	0.00092395
MSX1	221.184	0.947789	3.41e-05	0.00092811
GFRA3	26.8626	1.59796	3.47e-05	0.00094383
CAPRIN2	4113.79	-0.988892	3.49e-05	0.00094854
KIF20A	1116.75	0.616045	3.63e-05	0.0009842
INAVA	887.054	-0.88085	3.65e-05	0.00098828
ESYT1	4530.58	0.512878	3.68e-05	0.00099296
GLUD1	3680.51	-0.527034	3.69e-05	0.00099454
BMP8B	210.246	0.741551	3.88e-05	0.00104031
SLCO1B3	47.442	-1.69483	3.94e-05	0.00105239
GALK1	258.281	0.938713	3.99e-05	0.00106375
FRMD4A	711.378	0.78059	4.02e-05	0.00107025
SERPINA1	29.3899	1.44663	4.04e-05	0.00107446
CCND3	1553.39	0.769676	4.08e-05	0.00108186
SH3TC2	41.1301	-1.201	4.15e-05	0.00109846
C1orf216	373.715	0.541987	4.19e-05	0.00110893
STOM	290.037	0.600787	4.23e-05	0.00111615
CPNE2	543.828	0.560547	4.28e-05	0.00112989
DDO	45.1779	1.3066	4.52e-05	0.00118925
SLC16A2	49.4158	1.15959	4.53e-05	0.00118937
MRAS	89.4222	0.977701	4.55e-05	0.00119276
KLF13	39.2452	-1.04183	4.6e-05	0.00120409
GM2A	335.955	0.799426	4.61e-05	0.00120409
NEGR1	29.8436	2.35363	4.65e-05	0.00121393
CCDC80	76.2039	1.01493	4.74e-05	0.0012359
OSBP2	255.302	-0.83549	4.8e-05	0.0012465
GJC1	308.285	0.802136	4.8e-05	0.0012465
CCDC136	162.846	0.790189	4.87e-05	0.00126135
ACTA2	75.1462	1.0295	4.91e-05	0.00127098
FZD1	252.545	-0.799382	4.94e-05	0.00127575
OSBPL7	271.178	-0.96803	4.98e-05	0.00128278
SECTM1	373.263	0.881505	4.98e-05	0.00128278
FUT3	73.1127	1.04497	5.04e-05	0.00129237
SLC25A25-AS1	633.626	-1.50677	5.05e-05	0.00129237
SLCO3A1	1343.14	-0.499427	5.05e-05	0.00129237
TIAM1	1427.49	-0.593094	5.07e-05	0.00129588
ABCG1	811.583	-0.4906	5.16e-05	0.00131697
EEPD1	461.365	-0.850301	5.27e-05	0.00134211
ALAS1	1735.61	-0.653403	5.32e-05	0.00135061
SYT12	731.729	0.873961	5.42e-05	0.00137516
AQP5	34.7651	-1.968	5.47e-05	0.00138405
CCNB1	3163.61	0.609152	5.47e-05	0.00138405
LRRC20	602.156	0.739356	5.53e-05	0.00139621
KLC3	134.122	0.942071	5.55e-05	0.00139952
NR1H3	755.817	-0.597524	5.62e-05	0.0014155
LINC01508	102.081	0.866118	5.64e-05	0.00141829
RELB	569.603	0.753918	5.78e-05	0.00145255
SPIRE2	517.596	-0.846271	5.95e-05	0.00149079
MPP2	172.484	0.890816	6.11e-05	0.0015277
ZSWIM5	241.162	-0.781681	6.24e-05	0.0015581
FAM166C	43.392	1.16107	6.32e-05	0.00157239
AKAP12	4874.23	1.54872	6.32e-05	0.00157239
SIGLEC15	86.6287	0.832763	6.35e-05	0.00157698
JPH2	83.5419	0.853176	6.41e-05	0.00159032
KLF3	1538.59	-0.952132	6.46e-05	0.00159968
BCKDHB	411.194	-0.678898	6.46e-05	0.00159968
JPT2	4165.39	0.482053	6.64e-05	0.00163853
BBC3	237.533	0.760789	6.74e-05	0.00166075
BTN2A2	304.993	0.655302	6.77e-05	0.00166578
HPCAL1	2970.01	-0.646569	6.78e-05	0.00166601
KCTD6	143.406	-0.957093	6.92e-05	0.00169952
SDR16C5	126.371	-0.826524	7.13e-05	0.00174824
RUSC2	603.142	0.732791	7.18e-05	0.00175562
SLC35F3	307.717	0.752852	7.25e-05	0.00177035
TIMP3	71.5165	-1.81371	7.29e-05	0.00177697
MEGF6	2292.73	-0.86399	7.3e-05	0.00177848
TMEM132B	35.6343	-1.06421	7.43e-05	0.00180774
SLC16A5	2038.17	-1.22257	7.54e-05	0.00183226
PTTG1	1229.61	0.706217	7.57e-05	0.00183532
BBLN	1226.21	-1.03332	7.59e-05	0.00183707
GNAZ	52.9164	1.07088	7.59e-05	0.00183707
SNHG26	70.9438	1.09732	7.61e-05	0.00183753
CORO1C	3610.21	0.568074	7.66e-05	0.00184842
PAX8	245.805	-0.783583	7.68e-05	0.00184842
ODC1-DT	25.4369	1.56767	7.68e-05	0.00184842
KLHL30	43.744	-1.73282	7.78e-05	0.00187011
KLF5	5463.25	-0.607043	7.88e-05	0.00189182
ZNF532	866.727	-0.735562	8.06e-05	0.00193138
CIB1	2402.07	-0.672123	8.21e-05	0.00196243
MTMR1	1642.34	0.45197	8.35e-05	0.00199198
TBC1D2B	907.503	0.5004	8.46e-05	0.00201664
PCDHGA10	128.251	-0.72285	8.52e-05	0.00202875
LGR5	29.6321	-1.51022	8.84e-05	0.00210263
PSMB10	301.704	-0.625566	8.99e-05	0.00213463
DHCR24	3861.81	0.565938	9.03e-05	0.00214046
ANGPTL4	132.993	1.2095	9.28e-05	0.00219191
LURAP1L	1059.49	0.617734	9.34e-05	0.00220395
SLC25A43	368.527	0.816645	9.43e-05	0.00221207
LSS	50.3165	0.993486	9.46e-05	0.00221751
PPTC7	903.714	-0.749568	9.47e-05	0.00221751
GAS6	130.96	0.928087	9.49e-05	0.0022177
FADS1	1824.1	0.421549	9.55e-05	0.00222918
PARVB	82.7704	0.868232	9.58e-05	0.00223175
TRAK1	2212.89	-0.44315	9.68e-05	0.0022504
RHOBTB3	1143.63	0.720743	9.7e-05	0.00225196
JAG1	631.839	-0.56625	9.73e-05	0.00225606
TXNRD1	9643.15	0.67247	9.74e-05	0.00225606
PTPRH	402.137	-0.724403	9.82e-05	0.00227303
HTR1D	113.886	-0.959615	9.91e-05	0.00228781
TMEM163	42.6684	1.16621	9.96e-05	0.00229485
DUSP10	63.7466	1.13575	0.00010084	0.00232145
REXO2	1185.53	0.600573	0.00010121	0.00232682
ISL1	137.121	-0.800831	0.00010135	0.00232718
ACOT7	574.15	0.77787	0.00010159	0.0023297
IMMP2L	135.92	0.847147	0.00010194	0.00233482
PRTFDC1	267.743	0.737057	0.0001054	0.00241106
KREMEN2	128.444	0.891905	0.00010564	0.00241251
SLC12A8	266.698	0.656661	0.00010573	0.00241251
CMKLR1	27.2823	-1.27479	0.00010608	0.00241683
TNFRSF19	44.8158	1.03332	0.00010641	0.00241888
SCEL	140.144	-2.21861	0.0001069	0.00242702
TSPAN14	2701.05	0.55176	0.00010812	0.00245146
RALB	2787.31	-0.454493	0.00010826	0.00245168
PTK6	959.392	-0.614691	0.00011126	0.00251647
TGFBR3	1170.54	-0.755221	0.00011251	0.00254147
EPHB2	743.284	0.627279	0.00011313	0.00255228
C1orf115	275.174	0.677129	0.0001145	0.00258005
MX1	547.046	0.803192	0.00011551	0.00259957
RASGRF2	736.137	0.717462	0.00011612	0.00261003
SEC14L1	2490.91	0.719476	0.00011637	0.00261254
MYCL	38.7238	1.13143	0.00011852	0.00265742
FNIP2	672.559	-0.729548	0.00011871	0.00265832
TXNIP	7982.11	-0.506894	0.0001195	0.00267041
PAQR9	58.2524	0.906199	0.00012183	0.00271811
CHAC1	759.605	-0.553825	0.00012221	0.0027234
PLLP	146.908	0.679452	0.00012425	0.00276549
TRPM8	136.327	0.926796	0.00012637	0.00280903
PDZK1IP1	417.632	0.842833	0.00012847	0.00284863
LIPG	118.623	1.03296	0.00012862	0.00284863
ACBD7	441.09	0.573769	0.00013025	0.0028812
CPM	828.628	0.662726	0.00013212	0.00291836
FOSL2	801.635	0.531639	0.00013225	0.00291836
CDX2	287.147	-0.727568	0.00013553	0.00298707
EXOC3L4	79.2669	-0.778604	0.00013576	0.0029886
PLEKHB1	745.831	0.69782	0.00013637	0.00299467
KRT15	324.445	-0.764391	0.00013713	0.00300779
NABP1	887.666	1.14295	0.00013742	0.00301033
CTNND1	88.9493	-0.908204	0.00013844	0.00302913
HOXC9	88.9891	0.763144	0.00013925	0.00304313
TMSB4XP8	93.5083	0.809287	0.00014117	0.00308148
TM2D2	807.474	0.646033	0.000142	0.00309573
TMEM121	131.428	0.817051	0.00014535	0.00316131
YEATS2	1139.69	0.466883	0.00014572	0.00316538
TRIM32	703.85	0.474407	0.00014969	0.00324387
ERGIC1	3364.84	0.562747	0.0001523	0.00329654
DEGS1	1033.79	0.494685	0.00015275	0.00330014
GUCY1B1	33.5926	1.17607	0.00015283	0.00330014
RNF207	937.233	-0.922078	0.00015334	0.00330717
HOMER3	203.802	0.695883	0.00015384	0.00331401
NXPE3	214.607	0.690919	0.00015733	0.00338526
CDH3	362.214	0.636586	0.00016031	0.00344514
SH3BP2	1910.6	-0.842126	0.00016268	0.00349205
S100A11	6511.61	-0.510895	0.00016376	0.00351104
RIMKLA	33.257	1.16192	0.00016442	0.00352108
HABP4	386.909	0.718994	0.00016871	0.00360869
ME1	409.257	0.651407	0.00017037	0.00363977
SGIP1	26.6335	1.45575	0.00017119	0.00365311
DCDC2	721.601	1.10107	0.00017575	0.00374595
MAML2	904.949	-0.881265	0.00018102	0.00385377
SPATA6L	312.592	-0.71752	0.00018184	0.00386662
PACSIN1	83.4345	0.9304	0.00018391	0.00390602
HAPLN3	91.3069	0.852005	0.00018567	0.0039389
TOMM34	2355.35	0.60615	0.0001866	0.00395397
MYEOV	1847.46	-0.519631	0.00019029	0.00401336
RBP7	33.5669	1.30907	0.00019438	0.00409485
HNF4A	645.421	-0.762874	0.00019565	0.00411683
NFKBIE	442.419	0.80762	0.00019915	0.00418565
HEYL	47.5173	1.2521	0.00020173	0.00423
WNT10B	59.0545	0.91237	0.00020579	0.00431023
EPAS1	1598.43	0.506051	0.00020622	0.0043141
LINC01836	28.9026	-1.19574	0.00021206	0.0044262
CDC20	2492.96	0.643315	0.00021283	0.00443715
NDRG2	377.372	-0.679036	0.0002135	0.0044459
S1PR5	102.287	0.872845	0.00021465	0.00446467
UAP1L1	97.3801	0.988261	0.00021801	0.00452947
WFDC2	134.816	-0.824715	0.00022815	0.00472924
CIB2	194.579	0.62536	0.00023027	0.00476774
LINC01833	438.341	-0.469638	0.00023163	0.00479036
TXNRD3	393.037	0.510547	0.00023354	0.00482446
CAVIN3	91.2397	-0.8285	0.00023403	0.00482916
TMEM59L	39.1159	1.05475	0.00023926	0.00490894
LINC00659	204.293	-0.614839	0.00024232	0.00496626
PLEKHO1	52.1939	1.02035	0.00024706	0.00504299
PDLIM2	131.181	0.796547	0.00024718	0.00504299
DDX11	1361.33	-0.630917	0.00024771	0.00504813
PTGER4	123.84	0.852457	0.00024799	0.00504818
SLCO4A1	4543.17	-0.572498	0.00025281	0.00513485
PTGR1	1218.15	0.510873	0.00025282	0.00513485
TPSP2	39.6449	-1.55767	0.0002532	0.00513681
GNG11	462.038	0.671364	0.00025618	0.0051915
MSLN	1523.43	-0.629895	0.00025647	0.00519153
WNT4	49.159	1.02148	0.00025696	0.00519461
MIR29B2CHG	120.63	-0.844043	0.00025719	0.00519461
SRRM3	148.049	0.985278	0.00026653	0.00536095
GEMIN5	777.002	0.421578	0.00026661	0.00536095
RGS14	675.074	0.68419	0.00027032	0.00542941
TJP3	934.195	-0.596629	0.00027206	0.00545827
DPYSL3	434.607	0.612073	0.0002745	0.00549505
ALDH3B1	1225.12	-0.731792	0.00028613	0.00570285
MLLT11	188.675	0.833654	0.00028769	0.00572751
NECTIN4	133.288	0.68086	0.00028869	0.00574125
NCMAP	1208.57	0.547024	0.00028937	0.00574839
RNF223	27.074	-1.02882	0.00029278	0.0058097
CHDH	507.952	0.504069	0.00029588	0.00585832
EEF1A2	1002.79	0.796789	0.00029883	0.00591029
GANC	278.089	-0.478685	0.00030099	0.00594651
ETS1	4356.22	0.87719	0.00030724	0.00606352
GCHFR	70.6539	-1.00484	0.00031086	0.00612818
NPR2	357.654	-0.628591	0.00031293	0.0061624
C2CD3	1079.76	0.462438	0.00031513	0.00619897
PMP22	47.976	1.06701	0.00032151	0.0063176
DHRS2	80.7579	0.841834	0.00032292	0.00633835
SH3BP5	74.9472	0.764658	0.00032339	0.00634066
EPB41L4B	312.735	0.527669	0.00032383	0.00634248
COPRS	439.959	0.519253	0.00033402	0.00653507
SYNGR3	76.5585	1.12364	0.0003356	0.00655889
SLC17A9	112.807	0.667936	0.0003363	0.0065655
NINJ1	436.876	0.758556	0.00033709	0.00657385
QPRT	198.814	0.70096	0.00034174	0.00665014
BEGAIN	76.2425	1.01266	0.00034663	0.00673082
MTURN	150.644	0.67556	0.00035271	0.00683434
DNAJC6	67.4098	0.774666	0.0003545	0.00685295
BCL6	420.575	-0.708432	0.00035481	0.00685295
PFKP	5822.36	0.573613	0.00035533	0.00685579
SH3RF2	408.536	-0.473635	0.00036422	0.00701983
ANKRD33B	286.06	0.632201	0.00036859	0.00708961
ARMC9	545.275	0.514945	0.0003734	0.00717376
SELENOM	215.457	0.653213	0.00037583	0.00721282
KCNH2	191.123	0.651553	0.00037627	0.00721354
PRR15-DT	33.2789	-1.0049	0.00038188	0.00731346
PVT1	345.133	0.535416	0.00038263	0.0073147
IKBKE	339.069	0.721603	0.00038275	0.0073147
MX2	620.758	0.474193	0.00038421	0.00733483
ZNF474	42.4004	1.15074	0.00039658	0.00754707
FLNA	25730.8	0.547387	0.00040018	0.00760761
BLACAT1	183.883	-0.568036	0.00040352	0.00766303
BOK	973.898	0.506421	0.00040833	0.00773013
CLMN	788.29	0.509564	0.0004102	0.00775741
RNF165	28.3236	-1.05571	0.00041189	0.00777307
E2F8	184.48	-0.525517	0.00041383	0.00779734
POU2F2	42.3691	1.07717	0.00041403	0.00779734
NT5DC3	160.646	0.648308	0.00041964	0.00788657
EXD2	491.917	0.484881	0.00042146	0.00790429
PLXNA2	177.522	-0.788899	0.00042544	0.00796986
ACAT1	1540.69	0.592863	0.00042583	0.00796986
FHIP1B	683.434	-0.624682	0.00042642	0.00797254
CHST15	820.263	0.394487	0.00042794	0.00799035
VIM	2273.94	0.664767	0.00042825	0.00799035
NFKBIA	1007.63	0.730391	0.00043751	0.00815471
VKORC1	116.004	0.712838	0.0004402	0.0081964
DOCK5	800.799	-0.604191	0.00044303	0.00824068
UBASH3B	5165.25	0.495681	0.00044487	0.00826293
PTK2B	1045.37	-0.598364	0.00044514	0.00826293
NAB2	882.757	0.615946	0.00045376	0.00841428
C1orf226	635.112	-0.805644	0.0004551	0.00843052
PRKAB1	2078.66	-0.607881	0.00046339	0.00856595
NFIL3	320.193	0.560751	0.00046383	0.00856595
TOM1L2	898.177	-0.810932	0.00046585	0.00858615
PIK3CD	443.293	0.621542	0.00046587	0.00858615
LAMB1	7723.73	0.360734	0.00047094	0.00864913
BICC1	2666.25	0.999462	0.0004712	0.00864913
THEMIS2	28.8391	1.1203	0.00047234	0.00866138
SRSF5	3255.6	-0.410377	0.00047875	0.00876993
VIPR1	586.628	-0.97353	0.00048015	0.00878021
PARP12	546.76	0.427363	0.00048028	0.00878021
PARD3B	110.19	0.668516	0.00048224	0.00880716
SMYD3	542.19	0.530455	0.00049759	0.00906931
OLFM4	67.4272	-0.817904	0.00050007	0.00910536
MPZL2	1578.11	-0.466352	0.00050482	0.00918247
RIOK3	2235.06	-0.628433	0.00050648	0.00920357
MMP19	53.8602	0.873701	0.00051198	0.00929178
HLA-B	808.31	0.685416	0.00051294	0.00929178
TNS3	3787.67	0.54271	0.00051365	0.00929178
CPT1C	47.5342	0.978001	0.0005139	0.00929178
CST6	2320.13	0.664986	0.0005163	0.00932577
CTSF	648.035	0.60681	0.00052248	0.00941875
GSPT2	674.635	-0.42682	0.00052665	0.00948441
GEM	76.837	1.07225	0.00053775	0.00965545
PRSS12	261.484	0.538458	0.00053969	0.00967812
TMEM132A	1467.87	0.611368	0.00054008	0.00967812
SCARF2	159.147	0.754961	0.00054117	0.00968551
LINC02188	152.067	0.735647	0.00054156	0.00968551
KLK11	95.322	-1.04623	0.00054496	0.00972712
RHOF	200.459	-0.656375	0.00054884	0.00978672
MYOF	10306.9	-0.425438	0.00055377	0.00985531
PLCH1	241.055	-0.655215	0.00055471	0.00986226
ISG20	173.334	0.784001	0.00056389	0.0100059
BCO2	75.8874	-0.736047	0.00056803	0.0100696
PDGFC	567.313	0.479167	0.00057172	0.0101222
TMEM51	1180.79	0.455384	0.00057212	0.0101222
LINC02532	103.987	-1.10879	0.00057288	0.0101257
OLFML2A	233.926	0.888892	0.00058051	0.0102506
MYADM	1958.93	0.570277	0.00058129	0.0102544
TGFA	3697.57	-0.543732	0.00058348	0.0102829
LINC02323	47.8058	-0.839341	0.0005847	0.0102945
RENO1	79.7631	-0.82071	0.00059351	0.0104394
BORCS7	218.253	-0.55779	0.00059859	0.0105186
TRPM4	315.462	-0.636232	0.0006031	0.0105813
TRIM16L	158.699	0.604187	0.00060333	0.0105813
CLINT1	2586.52	-0.719938	0.00060626	0.0106123
METTL21A	257.329	0.553194	0.00061536	0.0107507
CHST11	1567.17	-0.388262	0.00062049	0.010809
C3	143.771	1.13175	0.00062922	0.0109506
LRP4	70.42	0.741933	0.00063007	0.0109548
EGFR	23698	-0.561876	0.00063876	0.0110741
UNC93B1	2123.38	-0.555157	0.00064751	0.011215
IRS1	2315.23	-0.401794	0.00065769	0.0113695
GALNT5	1640.92	-0.957157	0.00066125	0.0114094
PEG10	567.01	0.846973	0.00066448	0.0114541
IL22RA1	109.633	-0.793282	0.0006761	0.0116409
MYZAP	84.1939	-0.706927	0.00067659	0.0116409
GLIPR2	68.2158	0.762114	0.00068041	0.0116955
MAPK8IP1	207.942	0.63882	0.00068673	0.0117929
GRB7	977.518	-0.626386	0.00069142	0.0118589
DBN1	1891.11	0.461646	0.00069516	0.0119037
KIF2C	1883.28	0.470599	0.000699	0.0119582
NMU	201.315	0.54342	0.00070207	0.0119881
PLCD1	262.477	0.497762	0.0007062	0.0120472
TMEM14B	545.951	0.476168	0.00070859	0.0120767
F3	300.868	-0.542919	0.00071163	0.0121145
TMEM139	207.208	-0.625004	0.00071215	0.0121145
IRF2BPL	1100.33	0.450243	0.00071298	0.0121174
FGD2	42.8595	-0.808191	0.00072504	0.0123108
ARNT2-DT	35.1927	1.01422	0.00072986	0.012381
PKIG	281.867	0.53503	0.00074216	0.0125661
ACKR4	93.5077	-0.942485	0.00074317	0.0125714
ITGA11	25.0795	1.24129	0.00074602	0.0126079
TMEM60	231.265	0.61741	0.00075485	0.0127452
DDIT3	1081.85	-0.438778	0.00075721	0.0127732
CXCL8	40.3954	1.65303	0.00075799	0.0127744
PPFIBP2	453.36	-0.669973	0.00076852	0.0129399
MAOA	68.0148	0.932275	0.00076976	0.0129487
SGK2	886.313	-0.68274	0.00077523	0.0130286
PROCR	1476.9	0.561749	0.00078089	0.0131116
AURKA	1514.06	0.519153	0.00078656	0.0131945
SAPCD2	921.581	0.533349	0.00079967	0.013402
SLC22A5	484.26	-0.461609	0.00080099	0.0134118
ARHGEF9	397.496	-0.410349	0.00081076	0.0135628
EHBP1L1	4132.78	-0.478175	0.00082575	0.0138009
EFNA1	441.916	0.543831	0.00082656	0.0138016
SDC1	1489.68	-0.504547	0.0008293	0.0138346
SLC29A4	83.4781	0.700949	0.00083555	0.0139197
HMCES	1413.39	0.436055	0.00083593	0.0139197
PRKAG2	264.842	0.565309	0.00083789	0.0139394
DNM2	3281.51	-0.457504	0.0008559	0.014226
MAPK11	261.229	0.542297	0.00087054	0.0144561
LDLRAD3	309.996	0.476553	0.00087241	0.0144739
TTC39A	205.567	0.705179	0.00087777	0.0145495
USP6NL	890.503	0.448805	0.00087973	0.0145591
TRAF4	1633.45	-0.489681	0.00087996	0.0145591
LINC02454	59.1134	1.30611	0.00088257	0.0145889
CRY1	555.336	0.582821	0.0008917	0.0147264
PCOLCE2	89.1813	0.690642	0.00090203	0.0148693
EPPK1	183.201	0.668633	0.0009027	0.0148693
BSPRY	807.007	0.496714	0.0009035	0.0148693
C2CD4A	362.044	0.460758	0.00090363	0.0148693
ABCA3	1470.05	0.711546	0.00091176	0.0149895
LHFPL2	852.3	-0.376982	0.00091771	0.0150736
CABYR	73.6895	0.748396	0.00092338	0.0151529
SPHK1	69.4808	0.878092	0.00092509	0.0151672
AMIGO2	4774.35	-0.445689	0.00092794	0.0152003
SBF2-AS1	78.7982	0.70671	0.00093308	0.0152706
FAM83A-AS1	27.9559	-1.39754	0.00094685	0.015482
SUSD1	693.322	0.505947	0.00094775	0.0154828
WNT7B	2630.08	-0.812473	0.00094966	0.0154999
ETS2	611.077	-0.380791	0.00096002	0.0156276
EVPL	5028.85	-0.874978	0.00096007	0.0156276
PRXL2C	241.416	0.53676	0.00096544	0.015701
CARMIL2	81.4747	0.937458	0.00096986	0.0157586
CCDC102A	255.798	0.713013	0.00097522	0.0158315
BMP2	72.9131	-0.727144	0.00098998	0.0160424
MXRA7	537.012	0.551352	0.00099839	0.0161643
CENPA	261.205	0.579177	0.00100444	0.0162333
RGS20	93.4971	0.867482	0.00102098	0.0164858
HTATIP2	1235.66	0.499273	0.00102485	0.0165188
PDE9A	587.38	-0.527802	0.00102599	0.0165226
SRPX2	416.048	-0.503632	0.00103575	0.016665
WDR20	661.322	0.370281	0.00104078	0.0167283
LDLR	3114	-0.451084	0.00104154	0.0167283
HOXC8	110.424	0.587154	0.00104426	0.0167423
SMIM10	79.5079	0.669893	0.00105133	0.0168407
MITF	77.8636	1.20945	0.00106143	0.0169755
CBR3	52.7226	0.795501	0.00106162	0.0169755
ABTB2	462.52	0.547207	0.00106277	0.016979
TTL	766.895	0.442157	0.00106808	0.0170488
DBNDD1	567.697	0.71889	0.00107573	0.0171407
AFAP1L2	1174.13	-0.458411	0.00107822	0.0171653
HES1	558.319	-0.493327	0.00108475	0.017251
SPATA2L	400.35	0.57973	0.00108551	0.017251
KIF21B	40.98	-0.807222	0.00108916	0.0172939
PCSK6	868.343	-0.7358	0.00109105	0.0173087
TMEM38A	311.514	0.61433	0.00109664	0.0173822
STXBP2	109.498	-0.636098	0.00110209	0.0174533
CARD16	25.32	1.118	0.00110855	0.0175402
RNF216P1	64.5875	0.702988	0.00110982	0.0175451
FBXW11	1700.92	0.476641	0.0011742	0.0184982
FADS3	429.854	0.455602	0.00118243	0.0186118
LINC00543	55.3266	-0.932369	0.00118537	0.0186418
TRERF1	1736.7	-0.888311	0.00119475	0.0187435
PMEPA1	24254	-0.38802	0.00119604	0.0187435
RETSAT	1188.66	-0.389363	0.00119674	0.0187435
PIM1	1022.25	-0.526786	0.00119805	0.0187435
CITED4	2129.59	0.67368	0.00119948	0.0187498
S100A10	2987.42	-1.11062	0.00120396	0.0187874
SLC38A4	200.126	-1.24286	0.00121306	0.018913
PRDX4	1072.09	0.507915	0.00121669	0.0189534
FTO	911.981	0.394728	0.00121885	0.0189708
FAM53C	1153.96	0.381919	0.00123576	0.0192173
TSPAN4	1241.12	0.525845	0.0012433	0.019318
TANGO6	299.282	0.537011	0.00124525	0.0193317
CKS2	1041.01	0.536794	0.00125277	0.0194318
BIK	409.215	-0.555303	0.00126041	0.0195336
VGLL1	391.598	0.50707	0.00126284	0.0195546
CD55	1524.99	-0.807154	0.00126525	0.0195752
FAM131B-AS2	95.8359	0.709639	0.00126922	0.0196198
GALNT6	983.594	0.424389	0.00127545	0.01969
CBX6	2650.55	0.582333	0.00127594	0.01969
GABRE	969.625	-0.831818	0.00128639	0.0198344
PPM1F	1023.3	0.433718	0.00130101	0.0200156
GAS2L1	277.028	0.616389	0.00130145	0.0200156
TLE6	46.2008	0.85052	0.00131598	0.0202218
PLGRKT	223.793	0.549235	0.00133074	0.020414
NPTXR	139.982	0.923497	0.00134731	0.0206507
CST4	695.694	1.02404	0.00135132	0.0206947
SH3PXD2B	362.557	0.508121	0.00135442	0.0207247
ATP6AP1L	51.2159	-0.728444	0.00136535	0.0208627
MIR200CHG	38.1721	-0.770816	0.00138065	0.0210726
SLC25A30	341.709	0.476529	0.00138984	0.0211951
ALDH1B1	694.233	0.45536	0.00139307	0.0212264
DTNB	182.538	0.516618	0.0014007	0.0213055
ID2	582.282	0.55986	0.00140179	0.0213055
SMPD1	386.618	0.564303	0.00140429	0.0213257
SLC16A14	27.9816	1.01916	0.00140652	0.021331
GPT2	7498.51	-0.448091	0.001407	0.021331
TYMP	281.051	0.602393	0.00141011	0.0213603
NCEH1	3871.3	0.658189	0.00142541	0.021556
KCNE3	98.6937	0.634512	0.00143308	0.0216383
KHDRBS3	148.931	0.727577	0.00143324	0.0216383
FUT4	546.443	0.392337	0.00144753	0.0218178
HSH2D	532.389	-0.443209	0.00145493	0.0219111
ATP2A1	30.8232	-0.885742	0.00147334	0.022133
SPTBN1	13046.6	-0.289639	0.00148103	0.0222302
SEL1L3	2122.06	0.373451	0.00149634	0.0224414
AKR1C2	27.154	-0.93285	0.00151472	0.0226982
CCNB2	1170.84	0.52729	0.00151653	0.0227065
TBL1X	1075.16	0.420651	0.00152279	0.0227815
BLVRA	802.951	0.563478	0.0015263	0.0228151
TRAF3	1458.57	0.391727	0.00155077	0.0231428
PLXNB1	3466.99	-0.670446	0.00155405	0.0231726
FRMD5	214.151	0.692614	0.0015709	0.0234047
TEF	368.716	-0.443277	0.00159217	0.0236826
BMP1	368.669	-0.552651	0.00160413	0.0238206
ERBB3	5454.91	-0.435737	0.00161197	0.0238908
ISL1-DT	29.2527	-1.03853	0.00161276	0.0238908
SSH3	1871.81	-0.50867	0.00161624	0.0238978
TCEAL3	403.453	0.528541	0.0016172	0.0238978
CAP2	124.808	0.650082	0.00162085	0.0239128
MAP3K14	657.338	0.837309	0.00164746	0.0242659
CTTNBP2	117.292	0.68419	0.00166209	0.0244416
RBPMS	591.425	-0.728791	0.00167063	0.0245472
ZIC2	490.68	0.543127	0.00169343	0.024842
SMARCD3	194.007	0.497268	0.00169825	0.0248725
TMEM105	66.8936	-0.656046	0.0017081	0.0249965
DERA	1142.58	0.567631	0.00170963	0.0249987
DDN	43.6444	0.919865	0.0017138	0.0250394
LTBP3	11576.4	-0.98075	0.00172772	0.0252022
CA12	1504.3	-0.632844	0.00173768	0.0253271
DHRS3	6559.53	-0.560041	0.00174259	0.0253781
ZDHHC23	735.822	0.402032	0.0017467	0.0254176
GLIS3	971.596	0.745059	0.00175458	0.0254913
FGF14	29.4422	1.15552	0.00175793	0.0255195
MIR1915HG	33.7691	1.02475	0.0017617	0.0255538
CCDC149	268.507	0.488344	0.00177659	0.0257286
IFI6	133.43	0.962972	0.00177961	0.0257518
ENO1	30591.3	0.523379	0.00179293	0.0258981
HMGA1	55602.8	-0.494471	0.00179401	0.0258981
PDK1-AS1	31.3509	-1.15258	0.00179855	0.0259429
TMEM176B	72.7438	-0.797404	0.00180431	0.0259846
ABCC8	61.3453	-0.762855	0.00181045	0.0260524
CGNL1	146.747	-0.597362	0.00181871	0.0261351
SDHAP4	311.978	-0.507014	0.00181909	0.0261351
CENPW	294.033	0.524028	0.00182234	0.0261611
SLC15A3	186.546	0.504821	0.00183422	0.02629
PRCP	2154.6	0.404005	0.00185322	0.0264996
MEAF6	1018.94	0.447376	0.00185871	0.0265561
DUSP3	1134.91	0.452174	0.00186014	0.0265561
AKR1C3	319.86	-0.528987	0.00186399	0.0265561
TFDP2	1356.7	0.416621	0.00186451	0.0265561
PPT1	1975.91	0.404444	0.0018677	0.02658
GSR	1538.88	-0.509575	0.00187058	0.02658
TUBA1B	3930.35	0.51937	0.00187059	0.02658
STEAP3	1101.87	0.44726	0.00187602	0.0266094
SMKR1	41.3235	0.847913	0.00187833	0.0266094
KCNC4	765.135	-0.603327	0.00187837	0.0266094
CARD11	2991.9	-0.507466	0.00187854	0.0266094
IDH2	879.733	0.505441	0.00188525	0.0266837
CSPG5	44.8205	0.847584	0.00189598	0.0268146
LPCAT1	41.2885	0.797382	0.0019087	0.0269524
ACTN1	5715.52	0.474496	0.00192804	0.0271988
ANKRD44	163.14	0.762736	0.00192915	0.0271988
GABRD	50.5947	0.848863	0.00193109	0.027205
THBD	100.177	-0.716982	0.00194973	0.0274036
HLA-DRB1	53.1871	0.935364	0.00195762	0.0274932
SARDH	52.5294	0.856107	0.00196303	0.0275265
OPTN	2601.65	0.475106	0.00196729	0.0275498
LINC01589	61.6273	-0.696476	0.00196774	0.0275498
RIPPLY3	39.4074	0.900643	0.00198436	0.0277611
RALGDS	246.894	-0.587235	0.00199143	0.0278385
BCAR3	1837.56	-0.534339	0.00201503	0.0281468
PTPN1	2131.06	0.404909	0.00203556	0.0283897
FAM241B	176.437	0.528507	0.00204021	0.0284327
MARCHF2	116.604	0.556694	0.00204558	0.0284856
LFNG	143.82	-0.714352	0.00204767	0.0284929
SYBU	66.9741	-0.638989	0.00205157	0.0285252
FAM83D	1160.82	0.463072	0.00205653	0.0285573
CACNG4	263.894	-0.748623	0.00205704	0.0285573
BRSK1	67.0015	0.74456	0.00206536	0.0286321
SLC35F6	878.912	0.590331	0.00206558	0.0286321
CYP2E1	63.2152	-0.860385	0.0020692	0.0286517
TMC8	75.5444	0.701538	0.00208549	0.0288419
FN1	51.9022	0.730199	0.00208999	0.028882
CRISPLD2	52.9764	0.696848	0.00209663	0.0289517
PYGL	2579.27	-0.380819	0.00210662	0.0290542
NCAPH	789.566	0.355475	0.00210726	0.0290542
PMEL	313.398	0.590768	0.00211068	0.0290792
GAREM2	66.1286	0.74205	0.0021183	0.0291621
ADARB1	355.248	0.508218	0.0021252	0.0292349
GDPGP1	61.2327	-0.66171	0.00213393	0.0293326
PPP2R2B	51.992	0.734717	0.00214017	0.0293961
KPNA2	2358.56	0.521204	0.00219225	0.0300431
NCAPD2	6011.52	0.355831	0.00223619	0.0305975
NFAM1	35.1836	1.09008	0.00223777	0.0305975
NORAD	6772.15	-0.461917	0.00225521	0.0307895
HKDC1	1799.96	0.416042	0.00225977	0.0308285
ARGLU1	3142.8	-0.454123	0.00227307	0.0309865
SRSF6	3617.1	-0.33751	0.00228609	0.0311173
ERBB4	67.1947	1.57793	0.00230985	0.0313935
CIART	97.1826	0.562118	0.00231486	0.031438
SLC5A6	564.594	0.371406	0.00231705	0.0314442
RTL10	998.317	0.550114	0.0023249	0.0315271
PTGES2	2022.92	-0.443388	0.00234411	0.0317241
LBR	7443.54	-0.400242	0.00234994	0.0317521
DNAJB5	48.2558	0.900501	0.00235026	0.0317521
MEAK7	1612.93	-0.393312	0.00237923	0.0320718
RAP1GAP	570.496	-0.695245	0.00240066	0.0323367
EDARADD	58.6491	0.796953	0.0024216	0.0325945
TLR4	530.103	-0.904912	0.0024451	0.0328619
CERS4	58.6794	0.930571	0.00246118	0.0330535
FRY	351.943	-0.535884	0.00249359	0.033464
NEDD4L	1633.05	0.354574	0.00250351	0.0335722
EIF2AK4	1696.22	0.475404	0.00250767	0.0336031
UGCG	2616.03	0.671727	0.00254098	0.0339554
SLC2A2	127.382	0.893495	0.00254145	0.0339554
MDK	2529.49	-0.590364	0.00254878	0.0340282
CALD1	68.6039	1.41461	0.00256051	0.0341596
GLIPR1	230.37	1.1494	0.00256573	0.0342041
GPR162	35.1264	0.811192	0.00256892	0.0342214
WDR54	682.854	0.518322	0.00257381	0.034252
PKN1	3785.28	0.481089	0.00259225	0.0344563
MYH7	393.175	-0.513364	0.00259822	0.0345102
ZCCHC24	149.147	0.52109	0.00262166	0.034796
CDK2	1310.27	0.351536	0.0026289	0.0348666
HSPA2	250.851	0.557027	0.00263206	0.034883
GNPDA1	1120.86	0.386744	0.0026374	0.0349282
AGAP1	1750.95	-0.39407	0.00264835	0.035022
DPP4	401.927	-1.16617	0.00265335	0.0350625
ZNF281	788.25	0.614907	0.00266522	0.0351937
ORAI2	1148.11	0.368452	0.0026683	0.0352088
ENO2	413.83	0.504336	0.00267636	0.0352894
ARHGAP31	464.995	0.489469	0.00269143	0.0354414
TUBB2A	78.1325	0.688012	0.00269514	0.0354414
TMOD1	27.2552	1.12052	0.00269646	0.0354414
LINC01091	134.741	0.636853	0.00269734	0.0354414
TIMD4	75.2198	0.626689	0.00269885	0.0354414
MAN2C1	885.552	-0.583978	0.00269963	0.0354414
RTN4RL2	47.9751	1.10909	0.00270441	0.0354785
TNK2	1972.55	-0.75492	0.00272055	0.0356386
DHCR7	1670.69	0.430523	0.00273371	0.0357735
ERBB2	2707.79	-0.568791	0.0027348	0.0357735
GNB4	124.947	0.757667	0.00276512	0.036118
RND1	56.1793	0.79793	0.00277353	0.0361775
MEIS2	388.258	-0.420408	0.00277367	0.0361775
ZNF321P	73.7891	-0.848702	0.00279079	0.0363484
ABCC3	7466.99	-0.67383	0.00280646	0.0365263
RAB30	85.6425	0.899428	0.00282819	0.0367563
VWA2	62.0252	-0.578611	0.00283527	0.0368219
NCS1	606.76	0.517042	0.00284266	0.0368915
DYNC1H1	11836.8	0.370573	0.00285518	0.0370274
SNAI2	27.7568	-1.03186	0.00287603	0.0372712
MRPS10	1433.47	-0.479959	0.00288231	0.0373258
NLN	989.137	0.613962	0.002911	0.0376167
RASSF10	702.326	0.438708	0.00292546	0.0377766
SPP1	1003.18	-1.07959	0.00293289	0.0378455
PITPNM3	223.05	-0.521776	0.00294624	0.0379367
MGAT3	55.5907	-0.668991	0.00295478	0.037998
PPM1J	55.8285	0.785748	0.00295602	0.037998
EBNA1BP2	1899.49	0.463091	0.00299161	0.0383891
KCNJ5-AS1	97.5549	0.591873	0.00299196	0.0383891
TMEM154	56.0073	0.821694	0.0030016	0.0384855
ARHGAP44	40.5141	0.83025	0.00301226	0.0385676
TFE3	1411.36	0.41299	0.00304189	0.0389195
EZR	7142.4	-0.380369	0.0030509	0.038999
LINC00705	43.4185	0.979361	0.00307093	0.0391803
ARHGEF2-AS2	37.7716	-0.725191	0.00308998	0.0393679
FAT1	6583.65	-0.703017	0.00309364	0.0393868
IL17REL	32.2478	0.889887	0.00309858	0.0394005
BLMH	659.375	0.363943	0.00309907	0.0394005
SPATS2	930.215	0.305964	0.00311272	0.0395399
CDC42EP4	924.993	-0.447203	0.00311439	0.0395399
TRIP13	570.376	0.450288	0.0031261	0.0396531
SRMS	134.533	0.550059	0.00312867	0.0396531
ZNF496	1343.7	0.384534	0.0031307	0.0396531
FAM149A	784.735	-0.509525	0.00313206	0.0396531
GYG2	102.565	0.552899	0.00314397	0.0397761
EZH2	841.625	-0.424264	0.00316398	0.0400012
DUSP7	166.592	0.515105	0.00318203	0.0401734
RAB17	563.59	0.40846	0.00319266	0.0402515
FAM216A	331.132	0.458924	0.00320589	0.0403902
MID1	484.059	0.458918	0.00321592	0.0404885
FXYD6	30.3432	0.819768	0.0032262	0.0405896
CFLAR	2468.86	-0.513897	0.00324574	0.0408071
MYLIP	237.544	-0.440796	0.00326473	0.0409679
KIAA0319	138.637	0.611594	0.00326871	0.0409679
ANKRD24	43.3372	-0.673125	0.00327046	0.0409679
MOXD1	472.218	0.401064	0.00327154	0.0409679
LINC01123	40.8676	0.753801	0.0032721	0.0409679
EPHA2-AS1	44.6359	-0.691515	0.00327971	0.0410349
IMPDH1	1118.91	0.490548	0.00328234	0.0410395
PRKG1-AS1	56.1766	0.697557	0.00328715	0.0410712
PSTPIP2	111.181	0.554966	0.003291	0.041091
KLHL21	937.964	0.444058	0.00332302	0.0414601
BHLHE40	356.557	-0.436138	0.00338377	0.0421621
CGN	1456.44	-0.423525	0.00339659	0.0422864
RAB3D	140.852	0.512168	0.00339841	0.0422864
NFYA	728.668	-0.3305	0.00340244	0.0423075
SLC6A15	96.4837	0.717073	0.00340718	0.0423373
ITPRIPL1	272.004	0.425913	0.00342509	0.0425308
AFAP1L1	360.628	0.504783	0.00347204	0.0430843
LINC00938	217.191	-0.520228	0.00351132	0.0435418
ABLIM1	2933.55	0.271942	0.00352473	0.043667
ESYT3	89.1767	0.73015	0.00352624	0.043667
FOS	238.567	-0.655025	0.00355311	0.0439398
ETNK2	195.306	0.527159	0.0035611	0.0439811
TACC1	1808.48	0.407758	0.00356132	0.0439811
DNAJC15	674.967	-0.487586	0.0035763	0.0441362
TRIM44	2704.57	0.310691	0.00361051	0.0444811
ACSS1	350.07	0.396671	0.00361304	0.0444811
PLD6	48.7443	0.670581	0.00361407	0.0444811
STEAP2	999.605	-0.86683	0.0036679	0.0450823
MIRLET7BHG	150.065	-0.589131	0.00367388	0.0451216
LINC01322	941.372	-1.00792	0.00367636	0.0451216
RNF122	69.7033	0.611828	0.00367856	0.0451216
RTN4R	137.963	0.503974	0.00369695	0.0452857
NCOA3	1770	-0.437629	0.00371919	0.0455274
IL7R	90.0561	1.11187	0.00377284	0.0460907
SMS	2039.18	0.426298	0.00378124	0.0461592
NBEAL2	3312.8	-0.663888	0.00378778	0.0461592
TMEM158	39.5105	0.761885	0.00378863	0.0461592
CHASERR	559.33	-0.326951	0.00381086	0.0463988
LINP1	101.928	0.794863	0.0038778	0.0471188
FKBP5	654.579	0.403065	0.00392973	0.0476859
GAL3ST1	53.4836	-0.722467	0.00395275	0.047901
USP2-AS1	114.207	0.58678	0.00397677	0.04814
CHST3	590.385	0.363782	0.00399819	0.0483546
HLA-DQB1	56.4293	0.774559	0.004002	0.0483684
MAD2L2	578.951	0.509889	0.00401639	0.04851
LINC01003	61.0494	-0.573687	0.00405149	0.0488688
WNT7A	429.597	-0.445465	0.00408509	0.0492085
ARHGDIB	3578.89	0.484028	0.00410977	0.0494728
LINC02693	357.563	0.389088	0.00413243	0.0496625
MXI1	412.736	0.358486	0.00413649	0.0496625
APP	24933.5	0.376438	0.00416989	0.0499973
ABCA1	83.9605	-0.851234	0.00420359	0.050368
HCAR1	1068.73	-0.398681	0.0042314	0.0505762
NIPAL1	583.939	-0.638923	0.00423204	0.0505762
GRHL2	1990.03	0.338562	0.00423908	0.0505925
PDXDC2P-NPIPB14P	52.543	-0.818196	0.00425173	0.05071
BHLHA15	235.712	0.460481	0.00432766	0.0515637
DYRK4	234.515	0.393533	0.00432899	0.0515637
FTL	5306.68	0.46028	0.00433519	0.0516036
DNALI1	541.451	0.551568	0.0043439	0.0516733
TBC1D8	1835	-0.557868	0.00435735	0.0517993
STK38	972.892	-0.433616	0.00437697	0.0519504
SFXN5	226.238	0.448847	0.00437867	0.0519504
KAZALD1	105.995	0.507915	0.00438597	0.052003
TENT5A	100.029	-0.567113	0.00444975	0.0525543
BEAN1	238.695	0.53453	0.00444987	0.0525543
F2R	927.614	0.390317	0.00445761	0.0526072
SDR42E1	524.948	-0.348089	0.00447303	0.0527247
PHC2	4974.48	-0.399742	0.00448615	0.052845
STON2	196.401	-0.686724	0.00450612	0.0530458
PAN2	899.658	-0.436932	0.00452514	0.0532351
CYP27C1	176.244	-0.576213	0.00455562	0.0535542
PAAF1	384.215	0.395639	0.00456091	0.0535542
FABP5	78.3497	0.546421	0.00456114	0.0535542
PDLIM7	2063.81	-0.408596	0.00456666	0.0535843
WIPI1	175.583	0.451435	0.00460416	0.0539893
EML1	417.88	0.334044	0.00467022	0.0546932
PPIF	1930.43	0.386205	0.00467591	0.0547245
LIPH	2158.88	-0.332115	0.00468335	0.0547762
APBB1	644.237	0.458097	0.00475795	0.0555344
SPRY1	706.416	0.399617	0.00475807	0.0555344
MAP2K1	1156.72	0.364868	0.00476044	0.0555344
NUP62CL	337.964	-0.575344	0.00477342	0.0556142
CENPM	430.567	0.469059	0.0047873	0.05574
RHBDF2	1036.85	0.476874	0.00480086	0.0558262
EGFR-AS1	36.0423	-0.661888	0.00485894	0.056393
PFKM	2028.93	0.323421	0.00488516	0.056661
TMIE	27.8942	-0.732085	0.00489002	0.0566811
GJB4	267.682	-0.549505	0.0049364	0.057182
EGLN3	133.046	0.515737	0.00494892	0.0572905
RPL39L	498.189	0.456312	0.00498093	0.0575583
CAPS	117.278	-0.752714	0.00498559	0.0575679
NXN	589.219	0.354441	0.00502462	0.0579756
PLEKHH1	673.907	-0.536234	0.0050273	0.0579756
SPAG4	249.062	-0.53547	0.00506128	0.0583232
OSMR	2432.14	0.386801	0.00506388	0.0583232
ELF3-AS1	65.8031	-0.67729	0.00507646	0.0584308
STK32C	524.62	0.499923	0.00510635	0.0587376
DPY19L1	2835.84	-0.408283	0.00511159	0.0587605
SP6	188.826	0.538777	0.00511844	0.0587909
ABLIM3	201.782	0.44218	0.00512072	0.0587909
KLHL36	1900.08	0.315887	0.00513014	0.0588259
KCNIP2	32.3957	-0.729456	0.00513026	0.0588259
PARP1	3926.62	0.311481	0.00515023	0.0590176
SOD1	2769.03	0.473155	0.00516956	0.0591405
GOT2	3406.98	0.359782	0.00517402	0.0591405
RANBP9	377.614	-0.42964	0.00518179	0.0591526
CKAP4	2182.52	0.314783	0.00518487	0.0591526
JCAD	51.5462	0.679832	0.00520042	0.0592926
MAP6	64.6747	0.562671	0.0052368	0.0596323
HOXA-AS2	232.209	-0.59701	0.0052424	0.0596586
AKAP1	1203.98	-0.359401	0.00531244	0.0603419
DUSP28	106.877	-0.510822	0.00531729	0.0603592
DNAH1	473.373	-0.564975	0.00535149	0.0607095
FHOD3	177.609	-0.419306	0.00547095	0.0619619
OSBPL6	39.2773	0.841351	0.00547215	0.0619619
MVB12B	95.1707	0.679881	0.00547714	0.0619796
MGST3	725.132	0.4459	0.00549593	0.0621534
KIAA0895L	273.562	-0.463078	0.0055148	0.062289
GEMIN8	308.415	0.414852	0.00552023	0.0623115
PM20D2	699.886	0.430565	0.00553002	0.0623832
WSCD1	754.662	0.459207	0.00553374	0.0623863
SLC2A12	57.1827	0.776296	0.00558768	0.0629553
ICAM2	232.442	0.511434	0.00559271	0.0629727
WDCP	209.103	0.400824	0.00561303	0.0631622
B4GALNT3	1823.11	-0.375458	0.00564843	0.0634632
SMIM24	66.2568	0.586362	0.00565028	0.0634632
SPNS3	146.113	0.540985	0.00565432	0.0634692
RGS10	463.145	0.481353	0.00565803	0.0634715
RXRA	2718.37	-0.552439	0.00570601	0.0639382
ALDH1A3	4679.45	-0.292079	0.00570669	0.0639382
GATM	387.352	-0.378951	0.00574818	0.0642839
FER1L4	2879.65	-0.725134	0.00575352	0.0643038
CLIP2	4013.74	0.383208	0.00575945	0.0643304
HYAL3	188.461	0.544679	0.00582065	0.064894
GPR143	69.3739	0.576071	0.00589367	0.0656677
HDAC9	165.202	0.979957	0.00591234	0.0658249
IRX3	364.977	0.458401	0.00591505	0.0658249
KCNJ15	963.494	0.41903	0.00596156	0.0663017
GNA12	1244.35	0.375252	0.00597375	0.0663559
MIS18A	210.034	0.417454	0.00602555	0.0668903
ZNF771	169.859	0.556288	0.00603427	0.0669315
LAMA5	9935.22	-0.857503	0.00603665	0.0669315
CBWD6	69.6884	-0.621818	0.00604175	0.066947
CCDC69	116.485	0.513039	0.00610832	0.067602
HEXB	1685.01	0.363958	0.0061338	0.0678425
SCNN1A	6040.85	-0.495093	0.00617923	0.0683033
NME4	2113.81	0.44903	0.0061905	0.0683862
LTBP2	478.467	0.526424	0.00622102	0.0686396
RASSF3	942.085	-0.307812	0.00625782	0.0689197
LRRC59	2240.14	0.41114	0.00628945	0.069226
SLC34A3	26.1044	-0.760143	0.00629774	0.0692396
ODF2	1213.55	0.372683	0.00630215	0.0692396
MGAT5	1032.3	0.35282	0.00631453	0.0693168
UBL4A	1270.38	0.407435	0.00631684	0.0693168
TRIM65	668.435	0.35214	0.00632159	0.069327
FSCN2	67.5172	-0.637651	0.00637088	0.0698253
CHCHD7	666.657	-0.398153	0.00638931	0.069985
HIVEP3	393	-0.583411	0.00643137	0.0704031
VWA5A	432.174	0.354551	0.00644262	0.0704411
SMIM3	416.163	-0.362019	0.0064498	0.070477
TMEM131	1074.25	-0.566293	0.00645923	0.0705376
MTAP	3598.09	-0.481267	0.00646506	0.0705588
PFKL	3263.21	-0.452689	0.00648892	0.0707765
LRFN1	96.0171	0.521775	0.00652406	0.0710755
PPP1R15B	1283.22	-0.321971	0.00652418	0.0710755
USH1C	1293.3	-0.392691	0.00655868	0.0714084
GMPR	65.0919	0.728247	0.00660991	0.0719229
PTPRU	941.336	-0.547122	0.0066145	0.0719296
TBXAS1	723.868	0.377903	0.00662528	0.0719852
VIPR1-AS1	25.7153	-0.917323	0.00663152	0.0719852
RUVBL1	1992.1	0.367326	0.00665802	0.0721863
DNMT3B	165.339	0.50469	0.00668367	0.0724211
CTNS-AS1	35.1392	-0.861852	0.00670706	0.0725607
ATP6V1C2	43.3078	0.663771	0.00670863	0.0725607
RELA-DT	42.1459	0.633241	0.00672978	0.0726167
SCART1	180.885	-0.615522	0.00676759	0.0729812
ACLY	3290.93	0.34508	0.00678387	0.0730698
CYP2U1	127.401	0.563732	0.00681984	0.07337
NUP93	1239.39	0.347346	0.00682628	0.0733913
KANK1	396.91	0.342125	0.00682993	0.0733913
FUCA1	367.818	0.394769	0.00683963	0.073452
SLC9B2	302.743	0.39411	0.00695495	0.0745978
PRICKLE1	220.523	0.438563	0.00696023	0.0745978
TMTC2	525.987	-0.442138	0.00696279	0.0745978
ZMYND15	64.5013	0.558893	0.00698236	0.0747632
TGFBRAP1	957.833	0.294058	0.0070133	0.0750183
TRNP1	2930.83	-0.361621	0.0070186	0.0750183
PDX1	223.707	-0.608006	0.00702528	0.0750454
RFX5	1311.25	0.340668	0.00716753	0.0763993
LOXL1-AS1	56.6817	0.568198	0.00716889	0.0763993
MAPK12	978.874	0.384822	0.00717563	0.0764261
BIN1	937.665	0.429098	0.00724083	0.0768863
RELT	286.786	-0.387113	0.00724854	0.0768863
TMEM198	53.9782	-0.592313	0.00726285	0.0769246
COMMD7	499.207	0.397212	0.00726378	0.0769246
CACHD1	324.157	0.40962	0.00726489	0.0769246
TOR4A	3129.4	-0.411737	0.00729188	0.0771203
TOM1	543.82	0.396462	0.00739051	0.0781178
GRAMD1A	564.911	0.505442	0.00739951	0.0781316
LINC02577	59.0921	0.587725	0.00740044	0.0781316
TDP1	505.421	0.379828	0.0074057	0.0781415
DYRK3	144.3	0.438218	0.00742269	0.0782753
ELOVL4	62.6322	0.553608	0.00743876	0.0783575
MFSD2A	41.8677	0.644915	0.0074405	0.0783575
CBR4	646.288	-0.461756	0.00744346	0.0783575
MSRB1	341.219	0.525869	0.00746356	0.0784503
CDC25C	366.905	0.331977	0.00746505	0.0784503
ANXA2R	34.9589	-0.630954	0.00746527	0.0784503
PLA2G4C	33.5808	0.804804	0.00751278	0.0789038
JUND	705.115	0.461813	0.00753391	0.079041
NUDT18	81.317	0.516838	0.00753457	0.079041
TKT	11564.7	0.433894	0.00755461	0.0792053
SEMA3G	33.3965	0.707509	0.0075725	0.0793011
CD151	5537.94	0.435375	0.00759433	0.0794838
INSYN2B	53.0113	0.720984	0.00760529	0.0795526
PKM	33641.9	-0.382639	0.00763674	0.0798355
MOCOS	540.517	-0.36469	0.00766926	0.0800369
METRN	551.525	0.447311	0.00768184	0.0801219
SEMA3F	104.354	0.646371	0.0077002	0.0802673
TDRKH	348.011	0.404037	0.00772803	0.080511
KCNS3	75.5127	0.539696	0.00773915	0.0805343
BMPR1B	25.2227	0.84623	0.00778186	0.0808646
ABO	33.7998	-0.735241	0.00778429	0.0808646
GPR37	203.786	0.407923	0.00780997	0.0810385
TGFBR2	4854.6	0.279137	0.00781804	0.0810758
TNFAIP8L3	34.5091	0.661258	0.0078265	0.0811171
B3GNT9	186.106	0.416452	0.00784175	0.0812287
NIPBL-DT	166.708	-0.462984	0.00789539	0.081675
SH3BGRL2	924.893	-0.578317	0.00789832	0.081675
KRT8	70699.4	-0.446115	0.00789837	0.081675
DRC3	82.6242	-0.545703	0.00793079	0.0819635
PGBD1	78.4321	0.560834	0.00793961	0.082006
SH3BP4	2229.27	0.351904	0.00794395	0.082006
WDFY2	384.918	0.342362	0.00795299	0.0820394
JUNB	1475.39	-0.39727	0.00795657	0.0820394
NIPSNAP3A	359.893	-0.357644	0.00796077	0.0820394
PIK3R5	26.1411	0.724026	0.00798001	0.082191
FBP1	231.424	-0.513246	0.00798776	0.0821991
ZNF319	401.897	0.482492	0.00799424	0.0821991
RHBDD1	640.358	-0.354285	0.00799441	0.0821991
PLA2G15	369.975	0.469992	0.00800525	0.0822639
SYTL1	715.412	-0.512602	0.00804063	0.0824765
ASGR1	31.0581	0.732013	0.00805074	0.0824765
PKDCC	1004.11	-0.566161	0.00805327	0.0824765
FADS2	362.687	0.433483	0.00809666	0.0828741
PPP2R5D	592.619	0.3541	0.00812746	0.0831424
GPRIN1	179.254	0.406397	0.00815531	0.0833332
TMEM87A	1601.84	-0.331043	0.00820939	0.083818
UBE2C	1557.2	0.401122	0.0082162	0.083818
NECAP2	1968.22	0.435312	0.00821664	0.083818
EVA1C	117.231	-0.466779	0.00822864	0.0838932
IER5L	304.119	-0.434977	0.00824303	0.0839536
ULK2	60.1365	0.555707	0.00824383	0.0839536
TPX2	5048.51	0.345244	0.00829126	0.0843303
CDKN1A	786.655	0.512715	0.00829479	0.0843303
PGAP4	582.039	0.368993	0.0083388	0.0847303
KHDC4	1266.07	-0.420517	0.00835275	0.0848244
TRAPPC6B	232.4	-0.762483	0.00836798	0.0849314
LAPTM5	30.8418	0.701962	0.00838948	0.0850544
CAPN1-AS1	62.0049	-0.491029	0.00841618	0.0852774
C2CD4C	70.0956	0.58832	0.0084271	0.0852926
ZPLD1	47.1288	0.835851	0.00844272	0.085403
ACOT11	250.737	0.381948	0.00845326	0.0854619
HSP90AB1	22510.7	0.327087	0.00846997	0.0855831
RRP12	1625.2	0.370097	0.00852738	0.0860672
UPK1B	2775.09	0.418348	0.00853438	0.0860898
ZDHHC3	1343.68	-0.372242	0.00854245	0.0860906
SLC35E3	296.591	0.376111	0.00854396	0.0860906
KRT8P36	1391.23	-0.501223	0.00859947	0.0864706
EML4	7870.05	-0.581676	0.00860076	0.0864706
MALINC1	61.5034	-0.5329	0.00861478	0.0865635
HK1	3038.84	0.374818	0.00869516	0.0872693
PDCD5	491.056	0.402942	0.00869947	0.0872693
DSTYK	412.588	0.32376	0.00871539	0.0873806
SMO	601.666	0.41664	0.00876629	0.0877937
SLC39A13	701.909	0.413943	0.00877252	0.0878076
ANO8	165.054	-0.573387	0.00877779	0.0878118
N4BP3	202.902	0.487678	0.00880842	0.0880696
SLC9A5	57.383	0.647667	0.00883488	0.0882854
NFKB2	1983.33	0.42614	0.00892719	0.0891587
HS1BP3	502.226	0.477011	0.00902943	0.0901301
SDF2L1	510.688	0.46291	0.00904105	0.0901964
TTC7B	415.517	0.473941	0.00909639	0.0906487
C6orf141	957.287	-0.487653	0.00910885	0.0906912
COCH	240.208	0.384695	0.00911067	0.0906912
STEAP1	480.635	-0.697509	0.00913196	0.0908532
AGTRAP	679.582	0.40215	0.00915856	0.0910678
MRPL15	1565.76	0.423201	0.00918611	0.0912917
SHROOM2	276.163	0.459784	0.00922177	0.0915958
SMAD7	186.026	0.420248	0.00924369	0.0917632
DIO3	129.125	0.559587	0.00925179	0.0917933
PDE7A	350.06	-0.397157	0.009257	0.0917947
AKR1C1	64.4592	-0.527562	0.00926328	0.0918068
PHLDB2	323.993	0.752283	0.00932549	0.0923729
SLC39A14	1177.17	0.314517	0.00938963	0.0929065
HOTAIRM1	198.981	-0.387608	0.00940695	0.0929785
ITM2C	1625.86	0.36092	0.00940716	0.0929785
GAS5	6890.78	-0.285015	0.00943767	0.0932292
GPSM1	388.632	0.438715	0.00944467	0.0932319
TTC39C	326.923	0.334844	0.00944824	0.0932319
S1PR2	88.867	0.560619	0.00947109	0.0932751
HERC3	150.559	-0.385853	0.00948224	0.0932751
ZNF383	59.1962	-0.54886	0.00948542	0.0932751
PYROXD2	387.879	-0.47546	0.00949247	0.0932751
PHF20	1186.1	0.30153	0.00949567	0.0932751
ARMCX1	235.033	0.418801	0.0094959	0.0932751
PTAFR	140.021	0.462448	0.00949668	0.0932751
STARD8	50.4609	0.582841	0.00952361	0.0934666
TP53I11	249.255	0.479765	0.00953499	0.0935276
USP31	209.028	0.41461	0.00955212	0.0936402
PACC1	178.694	0.380823	0.00955681	0.0936402
SOX4	779.237	-0.392896	0.00970187	0.0948563
CALCOCO1	1533.63	-0.253639	0.0097128	0.0949119
LARGE2	126.365	0.562056	0.00972819	0.0950111
IRS2	1789.97	-0.53924	0.00974524	0.0951264
PARD3	2526.45	0.31591	0.00978274	0.095441
PCBP1-AS1	238.702	-0.47624	0.00988863	0.0963702
EBI3	29.3378	0.790079	0.00989648	0.0963949
ZNF44	108.328	-0.593441	0.00994578	0.0967809
B3GNT4	32.9325	0.622799	0.00994679	0.0967809
CBARP	65.0305	0.584794	0.00995225	0.096782
GMDS-DT	93.8862	-0.485374	0.00995896	0.0967954
BRSK2	153.507	0.462037	0.00996994	0.0968501
GPRC5C	604.06	-0.477314	0.00998358	0.0969306
RNF19A	1101.34	0.708524	0.0100159	0.097062
CPNE7	1137.81	-0.639393	0.0100233	0.097062
TMEM97	1008.84	0.315202	0.0100239	0.097062
PRPS1	693.184	0.407544	0.0100472	0.0972358
GCLC	522.453	0.32327	0.0100901	0.0975986
SOD2	2409.69	0.490081	0.0101297	0.0979093
INHBE	39.7717	0.636371	0.010133	0.0979093
RRP1	599.406	0.4026	0.0101937	0.098391
TBCD	1297.31	0.361817	0.010295	0.0992621
INSIG1	381.756	0.357658	0.0103061	0.0993171
ACAP3	512.46	-0.394074	0.0103172	0.0993712
ARL14	235.5	-0.709804	0.010369	0.0997113
PPL	2628.06	-0.43897	0.010429	0.100182
RAB29	301.045	0.38551	0.0105427	0.101167
RAPGEFL1	386.916	-0.532447	0.0105729	0.101349
TSPAN5	1113.06	0.39807	0.0105729	0.101349
CALR	8278.77	0.329868	0.0105889	0.101448
PPP3CB	737.713	0.399991	0.0106087	0.101584
CYP26B1	61.4842	0.512053	0.0106875	0.102285
CYB561	3541.87	0.344363	0.010705	0.102394
MPZL3	820.613	-0.294244	0.0107102	0.102394
TLE1	1203.86	0.375311	0.0107227	0.10246
NALF2	127.514	0.41049	0.0108078	0.103163
ST3GAL6	102.961	-0.596246	0.0108225	0.103249
PPP3CB-AS1	145.064	-0.42144	0.0108376	0.10334
LRFN4	706.535	0.416292	0.0109213	0.103973
ARAP1	4005.29	-0.452248	0.0109708	0.104335
ALDH1A3-AS1	403.773	-0.507929	0.0110513	0.10499
RNASEH1-DT	133.84	0.487384	0.0111231	0.105617
LRG1	827.562	0.383701	0.0111492	0.105746
PSMD2	6963.13	0.403504	0.0111542	0.105746
PNN	3292.66	-0.616983	0.011165	0.105793
OSER1-DT	78.4903	0.500759	0.0112515	0.106557
ST3GAL2	250.019	0.412734	0.0112579	0.106562
TBC1D16	1398.38	0.323575	0.0112907	0.106816
KIRREL1	4707.4	0.313283	0.0113797	0.107546
COQ6	140.497	-0.420496	0.0114053	0.107731
MAGEE1	109.32	0.510625	0.0114227	0.107784
SLC13A3	358.179	0.405235	0.0114295	0.107792
RHOBTB2	167.263	0.497093	0.011498	0.108325
RMI2	424.02	0.405006	0.0115185	0.108462
ATL1	38.7293	-0.620921	0.0115637	0.108774
EGFL7	694.812	0.449226	0.0115968	0.109029
FREM2	197.527	-0.801833	0.0116197	0.109188
ARHGEF25	158.108	0.44607	0.0116458	0.109377
ARSB	230.586	0.393835	0.011685	0.109631
SPTBN1-AS2	51.5898	-0.571823	0.0117466	0.110095
FUOM	114.949	0.48175	0.0117731	0.110237
GOLM2	1845.27	-0.398683	0.0117761	0.110237
SNHG1	1405.82	-0.31641	0.01178	0.110237
CTSV	235.477	0.478671	0.0118723	0.111043
C1QTNF12	25.595	-0.729251	0.0118936	0.111185
GTSE1	846.407	0.321846	0.0119892	0.112021
LINC01106	67.941	0.485528	0.0120816	0.11266
CCDC160	29.9529	0.719413	0.0120856	0.11266
AMIGO1	151.808	0.457166	0.0120887	0.11266
CD274	51.6856	0.699073	0.0121102	0.112802
ARPIN	917.163	0.282543	0.0121412	0.112999
RASSF4	40.833	0.581656	0.0121486	0.112999
ANXA11	6456.83	-0.404449	0.01215	0.112999
ZNF888	265.86	-0.735525	0.01217	0.113127
TATDN2	165.625	0.409321	0.0122254	0.113583
CBX2	165.474	0.40695	0.0122795	0.113957
RTEL1-TNFRSF6B	65.8876	-0.548615	0.0122844	0.113957
ZNF22	205.421	0.468099	0.0122984	0.114028
CLCN4	100.894	0.469384	0.0123481	0.114371
PFAS	667.256	0.373664	0.0123847	0.114508
NPEPPS	1578.69	-0.334868	0.0124018	0.114508
BAIAP2L2	833.806	-0.574086	0.0124054	0.114508
SLC66A1	164.383	0.397027	0.0124071	0.114508
IER5	494.339	0.356875	0.0124199	0.114568
NMB	249.805	0.416587	0.0124463	0.114753
VNN1	5408.89	-0.517533	0.0125119	0.115241
SCAMP5	233.617	0.423133	0.012534	0.115385
OGT	7892.95	-0.404558	0.0125541	0.115421
CLDN16	29.7405	0.647373	0.012563	0.115421
ATG9A	669.041	0.283721	0.0125633	0.115421
RAC3	289.946	0.438825	0.0125773	0.115491
UPF3A	399.463	-0.340431	0.012654	0.116136
TENM3	315.806	0.397273	0.0126733	0.116254
MARCHF4	52.4928	0.613843	0.0127174	0.116541
HES4	120.358	0.420452	0.0127615	0.116886
DNAH5	452.832	0.651804	0.012793	0.117057
FBLN7	29.0151	0.676812	0.0128123	0.117173
MIR3936HG	107.493	-0.558668	0.0128329	0.117302
PRSS8	887.765	0.463562	0.0128796	0.117559
CYP2J2	60.9027	0.63393	0.0128822	0.117559
LRWD1	531.97	0.346094	0.0128909	0.117559
LGALS1	3538.79	0.478345	0.0129102	0.117594
ATOX1	603.564	0.398646	0.0129424	0.117773
GSDME	287.364	0.408988	0.0129678	0.117881
CTSH	927.536	-0.386656	0.0130884	0.118859
ASNS	131.217	-0.585943	0.0131047	0.118946
GUCA1B	37.5172	-0.604126	0.0131227	0.119051
NEURL1B	125.239	0.487224	0.0131388	0.119077
LRRC8A	1375.68	-0.331829	0.013212	0.119681
ANKMY1	212.273	-0.481557	0.0132771	0.120151
MECP2	2195.66	-0.360559	0.0134148	0.121275
INAFM2	222.675	0.418052	0.0134454	0.121492
DRD1	113.17	0.464447	0.0136062	0.1227
MCL1	12814.7	0.338841	0.0136272	0.122828
HNF4G	253.82	-0.558751	0.0137109	0.123441
CPE	46.568	0.514658	0.0137546	0.12373
DUSP6	1158.8	-0.273916	0.0137896	0.123983
CAMTA1	324.799	0.327324	0.0138288	0.124274
MRTO4	696.669	0.345501	0.0138497	0.1244
NANOS1	35.857	0.578497	0.0139125	0.124902
NUTF2	2095.82	0.330539	0.0139457	0.125139
WSB1	1791.34	-0.401148	0.013961	0.125214
ULBP1	162.448	0.367655	0.0139803	0.125266
NLRP1	974.288	0.335906	0.0139806	0.125266
SIRT7	564.508	-0.300792	0.0139999	0.125376
FYCO1	1256.25	0.254399	0.0140322	0.125603
SLC9A3R2	2389.89	-0.424775	0.0140887	0.126047
INHA	44.1478	-0.680354	0.0141898	0.126756
NTSR1	92.5083	-0.457408	0.0141942	0.126756
RAP2B	689.946	-0.290131	0.0142273	0.126973
DDX5	13987.4	-0.416223	0.0142637	0.127236
GRB10	514.317	0.401395	0.0143368	0.127825
KCNG1	43.17	0.558838	0.0143902	0.128237
ENO3	96.8948	0.526691	0.0144032	0.12829
AMOTL1	2818.5	0.302223	0.0144617	0.128673
TBC1D1	1449.97	0.299891	0.0144696	0.128673
VMAC	70.2639	-0.543417	0.0145641	0.129406
PPM1M	534.031	-0.318283	0.0145941	0.129608
GGH	363.627	0.503544	0.0146311	0.12981
TFRC	1803.08	-0.575701	0.0146504	0.129918
FAM53B	264.281	0.340047	0.0147049	0.130209
SRPX	87.2656	0.463036	0.0147242	0.130316
AHNAK	24773.3	-0.307686	0.0147475	0.13046
IL4R	2034.88	0.376912	0.0148273	0.131037
PLEKHM2	1497.67	0.338303	0.0148537	0.131207
KLHL23	578.075	0.381779	0.0148777	0.131355
PFN1	7088.37	0.336369	0.0149196	0.131596
RGS19	386.763	0.402675	0.0149511	0.13181
GINS4	301.189	0.396203	0.0149749	0.131955
ADGRA3	1623.19	0.323277	0.0149926	0.132047
KRT7	12912.7	0.381232	0.0150664	0.132632
RAB32	258.827	0.401341	0.0150871	0.13275
MAL2	4523	-0.562854	0.015152	0.133192
EPB41	596.731	0.28627	0.0151811	0.133384
FIRRE	153.952	-0.39437	0.015205	0.133529
FOXQ1	444.924	-0.344234	0.0152175	0.133573
NOXA1	389.349	-0.500259	0.0152307	0.133609
BRD3OS	548.163	0.360851	0.0152394	0.133609
ADGRG5	72.0797	0.447979	0.0152674	0.13372
TMSB10	14502	-0.335617	0.0152711	0.13372
FAXC	28.9534	0.653016	0.015291	0.133739
LAT2	1031.69	0.412691	0.0152954	0.133739
DNAJB2	731.397	0.386992	0.0153436	0.13404
FIBCD1	92.1124	-0.464299	0.0153481	0.13404
SREBF1	3396.71	-0.607107	0.0153594	0.13404
PIFO	97.5914	0.535592	0.0154328	0.134615
RPE65	282.789	-0.621886	0.0154423	0.134634
LTBP1	76.5623	0.504005	0.0155133	0.135123
GPX3	212.934	0.453227	0.0155356	0.135186
NAB1	775.305	-0.557641	0.0155943	0.135633
STRIP2	138.543	-0.403403	0.0156139	0.135737
GNS	3858.61	0.277453	0.0156235	0.135755
FRMD6	451.622	0.597974	0.0156677	0.136072
PXYLP1	261.369	0.341956	0.0156749	0.136072
SORD	561.097	0.312283	0.015718	0.136381
TNFAIP1	1326.19	0.358052	0.0157788	0.136843
SEC22C	913.907	0.2617	0.0157972	0.136872
RRM2	1485.87	-0.336409	0.01583	0.13709
LUC7L2	492.595	-0.334042	0.0159129	0.137702
PBXIP1	1298.19	0.313381	0.015943	0.137805
LPIN1	873.987	0.298633	0.0159565	0.137856
ELOVL5	2142.76	0.270755	0.0160357	0.138474
DDX60L	719.098	-0.729989	0.0161008	0.138866
TNFAIP8	309.225	0.480903	0.016124	0.138972
GPR63	97.7151	0.412535	0.016202	0.139445
UBAP1	1261.33	0.329576	0.0162342	0.139656
ERVK13-1	322.363	-0.363822	0.0162644	0.139811
SP110	364.357	0.393143	0.0162677	0.139811
SCARA3	468.372	0.339083	0.0163228	0.140112
FAM81A	174.125	0.464371	0.016332	0.140112
LAMA4	4583.54	0.351413	0.0163414	0.140112
AHSA2P	1359.01	-0.501142	0.0163556	0.140167
PDCD11	2290.79	0.228447	0.0164217	0.140668
NPIPB2	36.9489	0.541042	0.0164449	0.140781
SOD3	63.2642	0.57414	0.0164505	0.140781
DCTPP1	674.369	0.359699	0.01646	0.140796
PIMREG	256.152	0.403536	0.0164903	0.140988
PICART1	53.8978	-0.451773	0.0165149	0.141001
USB1	1498.48	0.454504	0.0165151	0.141001
PPP1R15A	875.763	-0.32474	0.0165277	0.141042
CLDN1	5625.58	0.364749	0.0166471	0.141793
F2RL1	3060.01	0.380281	0.0166706	0.141927
EFNA2	38.3181	-0.594809	0.0167247	0.142188
XPA	224.957	-0.378059	0.0167327	0.142189
GINS2	520.161	0.311885	0.0167809	0.142532
TCF7L2	862.781	-0.577392	0.0168108	0.142653
ADCY7	492.318	0.338841	0.016811	0.142653
SFXN3	2039.21	0.315593	0.016833	0.142773
THEM4	480.717	-0.312193	0.0169105	0.143319
KCNAB2	244.002	0.439256	0.0169131	0.143319
ACP7	92.4814	0.44604	0.0169459	0.143529
SPECC1	811.65	0.3166	0.0169832	0.143757
ARSD	658.965	-0.358474	0.0169931	0.143757
AHR	502.46	-0.455345	0.0170024	0.143757
GFPT1	3267.64	-0.425981	0.0170652	0.144135
LTO1	564.78	-0.343314	0.0171807	0.144976
TMEM9	1298.05	0.324639	0.0172953	0.145739
ZSWIM3	166.275	0.385465	0.0173101	0.145796
NOCT	101.514	0.471294	0.0173331	0.145922
PDCD6	314.77	-0.415046	0.0174672	0.146982
FOXL2	1689.59	0.314724	0.0174816	0.147036
CEP19	71.9504	0.432875	0.0175957	0.147926
OGFOD1	630.558	0.327403	0.0176302	0.148148
MVK	205.334	0.343924	0.0176676	0.148393
ERC1	1477.01	0.262654	0.0177369	0.148837
DLX1	34.367	0.571707	0.0178259	0.149376
PAQR4	397.421	0.339104	0.0178557	0.149488
LHX1-DT	41.7754	-0.546065	0.0178836	0.149652
APOBEC3F	151.094	0.384064	0.0179048	0.14976
RGS9	33.7778	0.531926	0.0179596	0.150149
TNFRSF11A	318.407	-0.328847	0.017978	0.150234
LINC01116	128.459	-0.361491	0.0181278	0.151138
SYK	797.324	-0.341945	0.018175	0.151304
HILPDA	206.169	0.389823	0.0181812	0.151304
STMN1	2915.07	0.327082	0.0182022	0.151409
SLCO4A1-AS1	49.1503	-0.573488	0.0182736	0.151934
THRB	515.994	-0.474338	0.0183331	0.152353
SMCO4	252.011	0.38011	0.0183409	0.152353
SYDE1	277.951	0.410613	0.0183746	0.152458
RGS6	36.1836	0.541486	0.0183923	0.152501
SIL1	713.513	0.389203	0.0185579	0.153528
ANKRD6	58.7681	0.472781	0.0185695	0.153528
MAP3K3	531.074	0.311079	0.0185758	0.153528
EMID1	59.3632	0.501849	0.0185787	0.153528
AFAP1	171.071	-0.349435	0.0185874	0.153528
PPM1K	209.537	0.501841	0.0185925	0.153528
AXL	3972.83	0.331602	0.0186158	0.15365
CD40	723.762	0.308738	0.0186571	0.153851
ONECUT3	487.307	-0.503458	0.0186877	0.153893
GPC4	757.337	0.409199	0.0187385	0.154172
HOXB9	579.906	0.373136	0.0187565	0.154249
NBPF3	183.13	0.373205	0.0189794	0.155941
LRP8	641.102	-0.30747	0.0190163	0.155999
DOP1B	481.118	0.465187	0.0190195	0.155999
CAPNS1	4168.27	-0.32173	0.0190208	0.155999
AGPAT4	299.306	0.33297	0.0190496	0.156163
KDM4D	28.3147	0.545142	0.0190701	0.156223
RABEPK	510.479	0.335231	0.0190941	0.156316
MIRLET7A1HG	84.9557	-0.449015	0.0191917	0.157019
TTLL4	647.833	0.334748	0.0191973	0.157019
RFWD3	1746.63	0.244223	0.0192227	0.157156
PIM3	1139.92	0.310567	0.0192585	0.157378
CNTNAP3C	39.477	-0.557448	0.0193876	0.15829
ENTR1	1042.69	0.284026	0.0194716	0.158768
GRIN2A	104.636	-0.468304	0.019585	0.159614
NAGS	90.1348	0.454904	0.0197299	0.160578
ARID5A	102.627	0.455686	0.0197447	0.160627
PNRC1	351.413	0.369769	0.019782	0.160857
ITGA5	777.061	0.334201	0.0198001	0.160932
ZNF425	95.6374	0.437819	0.019843	0.161209
SLC25A19	120.496	0.433747	0.0198586	0.161263
ID2-AS1	66.1337	0.44001	0.0199261	0.161666
ALDH7A1	1350.8	0.270888	0.020003	0.162185
CITED2	575.645	0.383051	0.0200104	0.162185
CXCL2	74.3243	0.483767	0.0200169	0.162185
PGAP3	365.789	-0.430563	0.0201205	0.162872
NT5DC2	1389.86	0.356739	0.0201379	0.162872
AMOTL2	2631.95	0.316945	0.0201464	0.162872
CREBZF	2456.78	-0.372957	0.0201529	0.162872
VPS18	587.134	0.366922	0.0201564	0.162872
COX19	560.355	-0.338809	0.0201645	0.162872
METTL27	173.934	0.422664	0.020215	0.163078
DTYMK	727.192	0.325643	0.0202171	0.163078
FLCN	159.357	0.392434	0.0202364	0.163161
RCOR1	949.451	-0.405044	0.0202627	0.163301
ABCC4	2721.09	0.272536	0.0203094	0.163604
ODAD3	28.194	0.562958	0.0203865	0.164075
ENOSF1	1245.14	-0.399824	0.0203965	0.164075
SFT2D2	1198.57	-0.354926	0.0204041	0.164075
IDS	205.865	0.340666	0.020457	0.164428
NOG	61.5361	-0.509325	0.0204948	0.16447
SLIT2	116.9	0.447288	0.0204986	0.16447
XPO5	1467.41	0.2284	0.0205849	0.165089
ATF3	116.835	0.456518	0.0206508	0.165398
KIF4A	1048.17	0.286022	0.0206809	0.165566
TXNDC15	572.478	0.311341	0.0207935	0.16622
B3GALT6	494.364	0.360616	0.0208846	0.166827
PFKFB3	3986.08	0.364331	0.0210657	0.168053
DAPK3	499.65	0.387461	0.0211865	0.168732
ULBP2	196.634	0.38747	0.0211881	0.168732
TUBA1C	1734.23	0.311401	0.0212252	0.168953
MAP3K5	1148.3	-0.404885	0.0213264	0.16961
FZD4	186.885	0.403866	0.0214415	0.170346
PC	970.005	-0.336021	0.0214744	0.170431
PTTG1IP	4330.78	-0.293607	0.0214768	0.170431
FAM102A	3059.23	-0.396017	0.0215454	0.170901
GTF3C4	1334.12	0.266727	0.0215582	0.170928
ATP6V1B2	637.071	0.319294	0.0215878	0.171088
RITA1	306.925	0.412561	0.0216079	0.171153
SMAD1	710.157	0.371936	0.021615	0.171153
CEBPD	301.546	0.349111	0.0216939	0.171553
PRR5	121.077	0.377533	0.0217098	0.171604
SLC7A5	16117.5	-0.404244	0.0218541	0.172443
HDAC1	5722.95	-0.284583	0.0218709	0.172501
SCD5	394.298	0.308654	0.0219259	0.17286
SIPA1L1	772.905	0.265196	0.0222191	0.174708
GYG1	843.145	0.300494	0.0222996	0.17512
TMEM14A	333.88	0.336438	0.0223372	0.175339
XKR8	75.9913	0.443254	0.0223797	0.175521
MAP4K2	393	0.343561	0.0224594	0.176031
TPGS2	967.703	0.276245	0.0224643	0.176031
ARPC5	1947.38	-0.294937	0.0225486	0.176616
PARD6B	875.754	0.431421	0.0225592	0.176622
PSMD11	2852.61	0.249968	0.0226417	0.177192
MIOS-DT	62.8799	0.47097	0.0226862	0.177411
MOCS1	349.418	0.333841	0.0227057	0.177411
NBR2	195.126	-0.410281	0.0227186	0.177411
TJP2	146.783	-0.44553	0.0227599	0.177657
DARS2	970.386	0.250386	0.0228486	0.178272
GOLGA8A	534.866	-0.427052	0.0229827	0.179164
TWF2	1415.02	-0.346584	0.0230112	0.179309
LRCH4	322.394	-0.439667	0.0230474	0.179514
TSHZ1	367.023	-0.357294	0.0232015	0.180559
MYH15	438.996	-0.582643	0.023289	0.181162
NT5C3B	834.618	0.304604	0.0233658	0.181682
CDKL1	124.997	-0.368167	0.023415	0.181986
DCLRE1B	238.76	0.324992	0.0234637	0.182231
RTN4	5697.91	0.30608	0.0234993	0.182406
RPA1	2405.88	0.257055	0.0235218	0.182503
MEF2A	535.649	-0.447827	0.0235866	0.182849
CFAP45	339.01	0.300318	0.0236049	0.182897
PLOD1	2715.21	0.327694	0.0237273	0.183622
PAQR6	276.569	-0.443613	0.023737	0.183622
YPEL1	53.7366	0.459878	0.0237504	0.183647
ACO1	1175.79	0.302375	0.0237955	0.183917
SECISBP2	886.087	-0.291527	0.0238067	0.183926
RAC2	1135.59	0.351556	0.023829	0.184019
TACC3	2067.85	0.34751	0.0238824	0.184354
PODXL	1339.96	-0.371043	0.0239215	0.184498
SNRK	778.992	-0.465297	0.0239671	0.184664
SLC35F2	2659.14	0.285188	0.0239677	0.184664
ZBTB18	905.527	0.243005	0.0239736	0.184664
PAWR	2819.56	0.483425	0.0239864	0.184684
ZBED3-AS1	34.8011	-0.479054	0.0240908	0.185311
PLEC	10894.5	-0.476555	0.0241028	0.185311
BICDL1	468.7	-0.287083	0.0241932	0.185882
DOC2A	272.775	0.361114	0.0242308	0.186029
CST3	1723.53	-0.307199	0.0242565	0.186131
CSF1	213.7	0.388202	0.0243551	0.186798
HACD1	153.79	0.348453	0.0243641	0.186798
MAP4	5338.26	0.384043	0.0244046	0.18703
SNPH	136.536	0.390697	0.0244828	0.187471
FAM221A	40.5997	-0.437088	0.024575	0.188065
SCAT1	174.396	0.333484	0.0245812	0.188065
CCNL2	3083.04	-0.387513	0.0246318	0.188372
C1QTNF6	570.505	0.334411	0.0247082	0.188877
SERPINB9P1	91.1985	-0.372856	0.0247723	0.189208
INPP5K	637.554	0.317463	0.0248015	0.189351
RHOBTB1	41.3456	0.489979	0.0248471	0.189619
ADA	291.434	0.391903	0.0249029	0.189898
SPPL2B	614.015	-0.43202	0.0249046	0.189898
BTG2	82.5871	0.41068	0.0249602	0.190227
CA2	57.412	-0.423187	0.0249688	0.190227
HK2-DT	88.7169	-0.363396	0.0250105	0.190442
PLEK2	2792.26	-0.322463	0.0250181	0.190442
CENPV	466.381	-0.326041	0.0250405	0.190512
PRR11	1567.33	0.278474	0.0250642	0.190553
PHLDA1	7401.28	-0.28289	0.0250836	0.190621
GSTO1	1971.22	0.331285	0.0251401	0.19097
ANO10	571.32	0.312793	0.0251702	0.191119
LINC01913	311.222	-0.368144	0.0252087	0.191183
RRS1	686.531	0.289989	0.0252625	0.191498
CCDC74B	60.5608	0.436669	0.0253353	0.19197
PTPN18	991.141	-0.407051	0.0254365	0.192656
SLC18B1	1307.96	-0.235747	0.0254942	0.193013
NT5C2	867.852	-0.314108	0.0256031	0.193675
APOBEC3C	1005.83	0.334379	0.0257321	0.194502
PDK4	125.512	-0.498106	0.0257339	0.194502
RBM5	1212.94	-0.25375	0.0257986	0.194909
EN2	61.486	0.462927	0.025821	0.194998
CNTNAP3P2	27.6859	-0.486034	0.025869	0.195278
CHKA	852.069	-0.279443	0.0258935	0.195339
PJVK	51.6187	-0.429614	0.0260033	0.195803
TINAG	263.76	0.460473	0.0260199	0.195847
BAD	296.179	0.333346	0.0260502	0.195993
CTDSP2	6522	0.223953	0.0260905	0.196134
SPNS2	5854.09	0.352841	0.0261337	0.196295
AKAP5	135.48	-0.501882	0.0261456	0.196303
RPSAP70	30.8402	-0.471177	0.0261812	0.196489
TMEM25	567.889	0.332753	0.026302	0.197314
COA1	1288.3	0.269069	0.0263205	0.197324
ELMO2	583.348	0.272343	0.0263361	0.197324
PRKCD	662.294	-0.291423	0.0264311	0.197954
CAPN1	5252.51	-0.315275	0.0265374	0.198504
ZDHHC11	124.723	-0.425209	0.0266912	0.199505
SPAG5	1425.58	0.282166	0.0266965	0.199505
EFHB	46.0093	0.473108	0.0267042	0.199505
FHL1	4234.57	-0.292223	0.0267545	0.199799
ANGEL1	635.594	0.275679	0.0267767	0.199882
VAT1	2087.81	0.322386	0.0267939	0.199928
SUDS3	1192.08	-0.238491	0.0269652	0.200969
WDR5B	175.559	-0.356737	0.0269667	0.200969
TIGD1	156.016	-0.383128	0.0270133	0.201033
ZHX3	624.384	0.25531	0.0270197	0.201033
ADAM19	782.101	-0.320618	0.027155	0.201874
RAI14	691.527	0.463417	0.0272256	0.202233
TIPARP	1405.89	-0.351416	0.0273175	0.202832
HOXA3	253.781	-0.414106	0.0274085	0.203341
FAM89A	244.032	0.309518	0.0276292	0.204727
DVL1	2065.21	-0.286158	0.027795	0.205788
ARMCX2	87.6854	0.41245	0.027826	0.205933
CCNYL1	449.218	0.293447	0.0278932	0.206346
AMER1	168.713	0.35907	0.0279164	0.206368
SPAG1	610.15	0.390272	0.0280021	0.20673
SEMA4A	45.388	0.486364	0.028042	0.206861
MFSD6	828.452	-0.28084	0.0280428	0.206861
PER2	244.635	-0.456178	0.0282651	0.208331
P4HA2	517.961	0.294205	0.0283079	0.208562
LINC01703	35.477	0.487534	0.0283616	0.208834
SLC25A35	108.277	-0.454763	0.0283678	0.208834
CDYL2	407.568	-0.288216	0.028382	0.208853
FHIP1A	491.082	0.267656	0.0284369	0.209173
RGL1	39.1812	0.484388	0.0284509	0.209191
EMSLR	107.509	0.398902	0.0285379	0.209745
ACSM3	588.932	-0.527766	0.0286015	0.210127
MB21D2	94.4739	0.448227	0.0286202	0.210179
ST6GALNAC4	687.828	0.342145	0.028684	0.210562
ANTXR1	88.6984	0.412224	0.02873	0.210644
SNX9	1231.64	0.309474	0.0287797	0.210838
TCIRG1	2611.56	-0.382337	0.0290213	0.212182
IL10RB	27.6413	-0.45344	0.0290293	0.212182
CSRP2	41.3333	0.454479	0.0290451	0.212182
TBL2	1081.39	0.29148	0.0291332	0.212526
SYTL5	712.047	0.438783	0.0291341	0.212526
MYORG	405.554	0.330046	0.0291509	0.212526
MDGA1	126.466	-0.382425	0.0291944	0.212757
HDGF	9532.01	0.286811	0.0293659	0.213735
TTYH2	42.3372	0.461813	0.0293758	0.213735
ARHGEF38	117.172	-0.408276	0.0294538	0.214217
ACVR2A	168.986	-0.451215	0.0296151	0.215219
CMTM7	1120.42	-0.272067	0.0296153	0.215219
MOB3B	118.361	0.364498	0.029687	0.215486
SLC9A3-AS1	313.938	-0.45633	0.0296954	0.215486
DIPK1B	53.3412	0.433676	0.0297054	0.215486
ANK2	27.7241	0.444558	0.0297189	0.215486
RECK	78.6428	0.409377	0.0297458	0.215562
UNC45A	1843.83	0.309275	0.029774	0.215594
ZNF341	530.234	-0.375656	0.0298399	0.215898
MYO18A	3429.62	-0.329114	0.0298824	0.216113
FECH	324.182	0.284019	0.0298934	0.216113
SH2B2	43.3532	0.473358	0.0299404	0.216366
MTFR1L	219.78	-0.337721	0.0299754	0.216499
CDK4	3999.47	0.302399	0.0299826	0.216499
LAPTM4B	3031.64	0.289007	0.0301025	0.217153
MON1A	190.514	0.358877	0.0301091	0.217153
CLU	1617.35	-0.383496	0.0301536	0.217234
[truncated: 10,284 more rows]

## Sheet: T3M4_sgKLF5_rep1
Gene	baseMean	log2FoldChange	pvalue	padj
KRT14	1062.92	-5.44301	2.54e-230	3.51e-226
KRT4	620.393	-5.78309	5.65e-163	3.89e-159
MMP13	1005.54	4.50587	3.38e-157	1.55e-153
KRT6A	13018.6	-2.58653	2.19e-147	7.56e-144
SPRR3	848.036	-3.19268	9.54e-132	2.63e-128
KRT17	10578.7	-2.80649	1.65e-113	3.79e-110
FLG	416.648	-4.04924	2.78e-112	5.48e-109
LCN2	4014.98	2.7781	6.22e-108	1.07e-104
APOL1	1518.42	2.47061	2.16e-101	3.32e-98
SERPINB2	2342.64	-2.4467	7.61e-97	1.05e-93
EMP1	3325.86	-2.09508	1.56e-95	1.95e-92
F3	2964.47	-2.09009	7.26e-93	8.34e-90
KRT16	373.075	-3.10144	9.26e-87	9.82e-84
C1orf116	1063.59	-2.20542	1.02e-84	1e-81
SCEL	2046.51	-2.06132	1.46e-83	1.34e-80
ITGA6	4313.93	-2.43318	5e-83	4.31e-80
RPTN	346.647	-3.23212	6.21e-82	5.04e-79
SPRR1B	531.133	-2.80492	1.61e-81	1.24e-78
SERPINB5	1024.53	-2.14386	2.6e-78	1.88e-75
ANO1	767.831	-2.23582	7.27e-77	5.01e-74
CYP1A1	1315.29	2.28163	3.88e-76	2.55e-73
KRT5	1231.71	-2.20954	5.28e-74	3.31e-71
CALB1	908.026	-2.28927	8.6e-73	5.16e-70
ANXA3	1173.49	-2.0043	1.41e-71	8.1e-69
ATHL1	1069.2	2.10513	3.18e-68	1.75e-65
PLAT	1418.97	1.97124	1.17e-64	6.23e-62
EGR1	1000.28	2.35858	7.24e-64	3.7e-61
C3	2665.97	1.79679	8.25e-63	4.06e-60
TGFA	641.141	-2.09133	1.11e-61	5.28e-59
LAMA3	1392.71	-2.1278	1.78e-60	8.2e-58
PODXL	656.166	-2.26764	3.24e-60	1.44e-57
SAT1	1067.43	1.93399	2.03e-59	8.77e-57
FST	2202.8	-1.6613	7.59e-59	3.17e-56
LRRC38	229.24	-3.08613	1.63e-58	6.6e-56
FN1	745.076	2.86459	2.97e-58	1.17e-55
SPINK7	169.288	-3.46616	3.54e-58	1.36e-55
S100A9	5307.65	1.67318	4.92e-58	1.83e-55
LAMC2	3346.6	-1.60292	6.39e-58	2.32e-55
STC1	445.104	-2.37825	3.64e-56	1.29e-53
CCDC80	830.865	1.95179	9.72e-56	3.35e-53
PDPN	309.355	-2.55831	1.08e-55	3.64e-53
CXCL8	702.826	1.98628	1.14e-54	3.73e-52
A2ML1	160.417	-3.39569	1.37e-54	4.39e-52
PPL	3124.37	-1.62662	4.42e-54	1.38e-51
FLNB	3776.04	-1.86676	7.1e-53	2.17e-50
AP3S1	925.449	-1.77045	3.33e-52	9.98e-50
CXCL1	293.866	2.85828	1.85e-51	5.44e-49
ATOH8	246.939	2.97017	1.74e-49	5.01e-47
DSG3	412.583	-2.22679	3.56e-49	1e-46
NRP2	272.642	-2.48884	8.26e-49	2.28e-46
GJB3	374.333	-2.10278	1.5e-48	4.04e-46
ARNTL2	805.973	-1.80346	5.58e-48	1.48e-45
EEF1A2	1371.88	1.84441	7.4e-48	1.92e-45
SERPINB1	2068.78	-1.76525	4.61e-47	1.18e-44
CEMIP	367.742	-2.26016	6e-46	1.5e-43
PLCD3	762.974	-1.70875	1.37e-43	3.36e-41
SCARB1	500.303	1.95252	4.59e-43	1.11e-40
MBOAT2	351.879	-1.98401	1.93e-42	4.6e-40
PRSS23	999.996	1.68281	1.11e-41	2.6e-39
P2RY2	739.399	-1.60276	1.81e-41	4.15e-39
MDGA1	164.058	-2.69425	3.64e-41	8.22e-39
S100A8	369.305	2.21305	2e-40	4.45e-38
NEK7	416.362	-1.84645	2.88e-40	6.31e-38
CTNND2	228.945	2.88661	3.55e-40	7.65e-38
TGFBI	4546.24	1.33592	3.9e-40	8.28e-38
AHNAK2	800.936	-1.61372	5.3e-40	1.11e-37
IFI6	297.368	2.45009	1.52e-39	3.12e-37
C15orf48	335.009	2.57773	2.07e-39	4.17e-37
LMO7	2443.61	-1.59011	2.09e-39	4.17e-37
BCAS1	246.047	2.3984	5.9e-39	1.16e-36
WFDC2	337.374	2.57411	5.97e-39	1.16e-36
CAV1	2644.71	-1.26684	4.64e-38	8.89e-36
MDK	1465.79	1.65279	5.05e-38	9.46e-36
CRNN	112.221	-4.50525	5.08e-38	9.46e-36
SPRR1A	184.872	-2.63408	1.74e-37	3.2e-35
NT5E	678.211	-1.79757	2.64e-37	4.79e-35
IGFL1	110.875	-3.12142	3.17e-37	5.67e-35
SOX21	314.186	2.05832	5.01e-37	8.85e-35
STMN3	348.422	-1.83538	1.02e-36	1.78e-34
KLK10	560.432	-1.76099	1.72e-36	2.97e-34
CAPRIN2	296.912	-1.92809	1.54e-35	2.62e-33
SAA1	185.098	2.81113	1.63e-35	2.74e-33
NCF2	196.575	-2.21288	4.41e-35	7.33e-33
IVL	314.181	-1.93622	6.11e-35	1e-32
DSP	3142.66	-1.61662	1.02e-34	1.65e-32
GJB6	432.798	-1.68949	4.17e-34	6.69e-32
AGR2	3881.48	1.38397	6.5e-34	1.03e-31
ECM1	95.302	-2.96906	7.03e-34	1.1e-31
HMGA2	1728.71	-1.24628	3.42e-33	5.31e-31
PTGS2	1422.25	1.86228	3.77e-33	5.78e-31
SOX2	152.661	2.85773	4.25e-33	6.44e-31
ND6	4506.87	1.42486	4.56e-33	6.83e-31
MACF1	1279.99	-1.62165	9.46e-33	1.4e-30
ZBED2	149.891	-2.36094	3.61e-32	5.29e-30
AJAP1	93.712	-2.83899	5.59e-32	8.12e-30
AJUBA	555.441	-1.47758	6.14e-32	8.82e-30
PFKFB2	428.569	-1.73221	6.77e-32	9.62e-30
SLCO1B3	168.707	-2.31376	9.11e-32	1.28e-29
AMOTL1	1078.18	-1.74077	1.01e-31	1.41e-29
SERPINB3	139.265	-2.44535	1.82e-31	2.52e-29
CYR61	1198.65	1.34081	1.94e-31	2.65e-29
MPRIP	3794.8	-1.29948	3.14e-31	4.25e-29
PTRF	923.344	-1.48654	5.47e-31	7.32e-29
FAM213A	417.713	-1.72529	2.03e-30	2.69e-28
PIGR	135.933	3.16473	3.09e-30	4.06e-28
SMAD3	1789.48	1.18847	3.93e-30	5.11e-28
JUN	465.65	1.5826	4.13e-30	5.33e-28
GABARAPL1	524.291	1.53822	4.83e-30	6.16e-28
CNTN1	362.986	-1.71278	5.66e-30	7.17e-28
TYMP	800.556	1.67677	6.14e-30	7.69e-28
ALS2CL	599.086	-1.43024	7.07e-30	8.78e-28
KRT80	460.916	1.56649	7.67e-30	9.44e-28
GAA	559.654	1.53234	1.13e-29	1.38e-27
CAV2	882.737	-1.28244	1.22e-29	1.48e-27
KIAA1551	806.078	-1.49204	1.85e-29	2.22e-27
EFNB1	396.739	-1.62922	2.03e-29	2.41e-27
SLC1A3	1141.63	1.6134	2.08e-29	2.45e-27
KLK11	251.696	-1.89355	2.88e-29	3.36e-27
FAM105A	223.181	2.01948	4.11e-29	4.76e-27
MFAP5	84.0045	-4.2502	4.27e-29	4.91e-27
SCPEP1	970.336	1.29028	6.14e-29	6.99e-27
ALDH1A3	5578.45	1.05841	8.31e-29	9.39e-27
LRRC8A	1665.05	-1.25616	2.03e-28	2.27e-26
TLN2	140.083	-2.55965	2.06e-28	2.29e-26
ATG12	583.021	-1.49853	2.17e-28	2.4e-26
EREG	1130.86	-1.23691	2.9e-28	3.17e-26
LDLRAD2	499.31	1.7219	3.06e-28	3.32e-26
AKR1C2	2751.99	1.09766	3.99e-28	4.3e-26
GJB2	644.715	-1.3588	7.28e-28	7.78e-26
ND5	12386.9	1.15133	9.45e-28	1e-25
OTOP3	71.6986	-3.97914	1.91e-27	2.01e-25
FOSB	352.692	1.78749	2.67e-27	2.78e-25
BCAT1	654.683	-1.36143	3.39e-27	3.52e-25
GDF15	781.363	1.67663	3.86e-27	3.97e-25
AQP3	2117.78	-1.30708	5.73e-27	5.85e-25
G6PD	1577.38	1.23506	7.81e-27	7.92e-25
GLUL	1173.12	1.29549	8e-27	8.06e-25
NTRK2	159.897	2.46387	8.76e-27	8.76e-25
TNFAIP2	633.586	1.38866	1.3e-26	1.29e-24
ADGRG1	1407.38	1.18978	1.45e-26	1.43e-24
SERPINB9	265.639	-1.66033	1.63e-26	1.59e-24
NTN4	779.472	1.37363	1.64e-26	1.6e-24
DSC3	136.364	-2.14657	2.05e-26	1.98e-24
SPINT1	1941.73	1.16552	2.5e-26	2.39e-24
CLOCK	527.692	-1.59787	3.06e-26	2.91e-24
CENPE	423.6	-1.60372	3.71e-26	3.5e-24
HLA-B	618.764	1.56703	6.08e-26	5.7e-24
FMNL2	405.719	-1.65752	1.12e-25	1.05e-23
PI3	287.617	-1.74877	1.23e-25	1.14e-23
ODC1	2231.28	-1.03262	1.89e-25	1.73e-23
FER	201.855	-1.9833	2.59e-25	2.37e-23
PANX2	250.178	1.86319	2.76e-25	2.5e-23
CTGF	203.294	1.93145	3.08e-25	2.77e-23
TXNIP	1077.56	-1.15022	3.58e-25	3.21e-23
KIAA0040	372.127	-1.47498	3.75e-25	3.34e-23
LGALS3BP	3306.75	1.17771	5.09e-25	4.5e-23
C9orf3	338.224	1.64066	7.49e-25	6.58e-23
ATP13A3	978.699	-1.54999	7.6e-25	6.63e-23
LITAF	1630.71	1.09131	1.42e-24	1.23e-22
NAB1	349.093	-1.56288	2.27e-24	1.95e-22
IL1B	752.436	-1.22402	2.66e-24	2.28e-22
MSN	807.573	-1.21566	2.96e-24	2.52e-22
TCHH	72.7715	-2.63817	3.19e-24	2.7e-22
LOC107983997	89.5648	-2.58676	4.34e-24	3.65e-22
ANTXR2	272.894	-1.54387	4.37e-24	3.65e-22
GOLIM4	253.893	-1.71942	4.59e-24	3.81e-22
APOL2	765.859	1.2101	6.39e-24	5.28e-22
MAOA	199.112	-1.75509	6.6e-24	5.42e-22
PLEKHA1	311.949	-1.54359	7.1e-24	5.79e-22
LETM2	172.566	-1.92462	8.89e-24	7.21e-22
LRRFIP1	803.107	-1.32242	2.07e-23	1.67e-21
GCLC	1875.63	1.18436	2.51e-23	2.02e-21
CYP24A1	137.719	2.55102	2.75e-23	2.19e-21
ULK1	321.785	1.63601	2.92e-23	2.32e-21
AKR1C3	1065.96	1.12798	4.64e-23	3.66e-21
ST3GAL5	266.657	1.66627	4.79e-23	3.75e-21
COL1A1	238.803	1.72938	5.24e-23	4.08e-21
ITGB4	4811.24	-0.977235	7.67e-23	5.94e-21
MAP4K4	1108.12	-1.13789	8.28e-23	6.38e-21
CEACAM6	4475.77	-0.937066	8.9e-23	6.82e-21
TRIM29	1035.77	-1.21673	1.08e-22	8.2e-21
NRG1	801.926	-1.35856	1.09e-22	8.25e-21
SLK	924.924	-1.28664	1.25e-22	9.4e-21
SLC6A14	1201.41	-1.29616	1.35e-22	1.01e-20
KSR1	133.294	2.31713	1.45e-22	1.08e-20
DUSP6	837.727	-1.13398	2.05e-22	1.52e-20
GRINA	598.094	1.31194	2.74e-22	2.02e-20
FGFBP1	1316.22	-1.14321	3.02e-22	2.21e-20
CLU	640.293	1.3821	3.1e-22	2.26e-20
DGKH	301.586	-1.6181	3.35e-22	2.43e-20
ZNF185	919.67	-1.1305	4.84e-22	3.49e-20
NFKBIZ	415.219	1.4997	5.64e-22	4.05e-20
REPIN1	408.107	1.3808	6.36e-22	4.54e-20
PLAC8	143.137	2.10327	6.67e-22	4.74e-20
STC2	842.42	-1.11207	6.77e-22	4.79e-20
ACSF2	148.529	2.00016	8.22e-22	5.79e-20
SECTM1	328.677	1.59966	1.16e-21	8.14e-20
FHL1	442.909	-1.28267	1.24e-21	8.62e-20
GPNMB	177.852	1.82247	1.51e-21	1.05e-19
FYB	191.008	1.8144	1.97e-21	1.36e-19
STRA6	93.9756	2.61816	2.06e-21	1.41e-19
VILL	155.582	-1.9431	2.26e-21	1.54e-19
ITGA3	3877.4	-0.964978	2.42e-21	1.65e-19
TSKU	1036.17	1.08951	2.66e-21	1.8e-19
IL1A	1418.93	-1.00418	3.25e-21	2.18e-19
FTL	9489.87	1.02975	3.29e-21	2.2e-19
SLC2A3	172.735	-1.82499	3.41e-21	2.27e-19
TACSTD2	4061.03	1.13767	4.43e-21	2.94e-19
ITGB1	3122.83	-1.24771	4.58e-21	3.02e-19
NFKBIA	778.89	1.14454	5.64e-21	3.7e-19
NEDD9	163.942	1.85168	5.87e-21	3.83e-19
UBE2L6	234.796	1.60791	6.62e-21	4.3e-19
PTK7	294.749	1.46771	7.62e-21	4.93e-19
NIN	259.573	-1.65339	1.03e-20	6.63e-19
SYNGR2	1274.3	1.15457	1.26e-20	8.07e-19
ATP1B1	871.407	1.09602	1.98e-20	1.27e-18
PACS1	539.706	1.24645	2.63e-20	1.67e-18
SPP1	83.5805	2.58655	2.93e-20	1.86e-18
IL1R1	87.128	2.52738	4.32e-20	2.72e-18
PLS3	1202.85	-1.03877	4.77e-20	2.99e-18
AFAP1L1	85.6242	-2.17341	4.8e-20	3e-18
CYP4F3	101.946	-2.04848	5.38e-20	3.34e-18
GPR153	1107.26	-1.07955	1e-19	6.21e-18
KLK6	205.803	1.6958	1.02e-19	6.3e-18
GLUD1	792.596	-1.04434	1.08e-19	6.65e-18
PARP10	250.978	1.61388	1.39e-19	8.49e-18
GJB4	71.2802	-2.40318	1.46e-19	8.84e-18
CASC5	340.43	-1.39265	1.76e-19	1.06e-17
TANC1	424.14	-1.42451	1.86e-19	1.12e-17
UBA6	754.038	-1.2562	1.86e-19	1.12e-17
RPE65	53.5799	-2.76256	1.93e-19	1.15e-17
ARRDC2	310.83	1.59592	2.22e-19	1.32e-17
LIMA1	615.23	-1.17723	3.08e-19	1.82e-17
ISYNA1	270.479	1.5631	3.1e-19	1.82e-17
PLEKHG5	437.509	-1.22384	3.36e-19	1.97e-17
PLXDC2	231.233	1.70171	3.76e-19	2.2e-17
LRRC8C	216.109	-1.52365	5e-19	2.91e-17
NOTCH3	653.943	1.16146	5.09e-19	2.95e-17
TRIM16L	330.478	1.40879	5.84e-19	3.37e-17
CDC42EP3	357.942	1.31912	6.32e-19	3.63e-17
PAG1	88.2679	-2.10766	6.59e-19	3.77e-17
TTYH3	852.944	1.02411	9.3e-19	5.3e-17
ID3	1855.01	1.13095	9.62e-19	5.46e-17
IFITM3	739.107	1.28138	1.13e-18	6.4e-17
CD55	2524.49	-0.891046	1.28e-18	7.18e-17
ETS1	413.109	-1.3791	1.3e-18	7.27e-17
CDC42EP1	437.909	1.38363	1.33e-18	7.42e-17
ASPM	466.326	-1.40717	2.09e-18	1.16e-16
DIO2	89.425	3.32012	2.12e-18	1.18e-16
ANKRD33B	247.354	-1.4521	2.28e-18	1.26e-16
MICAL2	326.783	-1.47274	2.84e-18	1.56e-16
OSBPL8	359.085	-1.31142	2.93e-18	1.6e-16
EPHA2	2135.92	-0.89174	2.99e-18	1.63e-16
ND1	7905.31	0.857149	3.02e-18	1.64e-16
CTNNAL1	627.752	-1.09776	3.25e-18	1.76e-16
BZW1	888.246	-0.993123	3.87e-18	2.08e-16
TNFRSF10D	652.418	-1.05558	4.18e-18	2.24e-16
ANLN	1564.35	-1.2598	4.99e-18	2.67e-16
SH3PXD2A	454.275	-1.27817	5.09e-18	2.71e-16
TAOK1	646.115	-1.32258	5.95e-18	3.15e-16
EPHX1	390.105	1.37308	6.11e-18	3.23e-16
ATN1	917.221	1.01534	6.49e-18	3.42e-16
LAMB2	655.125	1.07881	8.17e-18	4.29e-16
FTH1	22190.3	0.937522	8.24e-18	4.3e-16
PML	297.021	1.33853	9.01e-18	4.69e-16
SEZ6L2	193.282	1.55673	1.25e-17	6.49e-16
AHNAK	8993.05	-1.17313	1.26e-17	6.49e-16
HOXA3	189.065	1.55208	1.31e-17	6.75e-16
MX1	133.082	1.78621	1.83e-17	9.36e-16
ADAMTSL4	59.1406	-2.26984	2.06e-17	1.05e-15
PRR16	69.9247	2.54713	2.22e-17	1.13e-15
DUSP5	453.834	-1.16176	2.29e-17	1.16e-15
BST2	1260.59	1.12	2.34e-17	1.18e-15
LUZP1	683.634	-1.16042	2.8e-17	1.41e-15
NEFL	226.105	-1.38068	3.21e-17	1.61e-15
BASP1	1039.08	0.940754	3.22e-17	1.61e-15
CPE	550.102	1.09762	3.36e-17	1.67e-15
CLMP	106.559	-1.90821	3.46e-17	1.72e-15
TNFSF10	107.089	1.97955	3.96e-17	1.96e-15
PNPLA2	520.118	1.30609	4.22e-17	2.08e-15
SACS	121.431	-1.74604	4.6e-17	2.26e-15
SLC38A1	1074.18	-1.09533	5.92e-17	2.89e-15
KCNK2	75.4667	2.30101	6.14e-17	2.99e-15
PDZD2	254.243	-1.51711	6.18e-17	3e-15
TNFRSF21	2075.99	0.943104	7.19e-17	3.48e-15
NINJ1	139.166	1.86002	7.34e-17	3.54e-15
IGFBP5	134.603	4.14069	7.68e-17	3.69e-15
DHRS3	1017.42	1.19668	8.32e-17	3.98e-15
DAAM1	387.352	-1.18149	9.05e-17	4.32e-15
PRSS8	242.229	1.44252	1.24e-16	5.88e-15
TEX15	106.319	-1.81793	1.24e-16	5.88e-15
ASS1	692.432	1.08437	1.34e-16	6.35e-15
NPDC1	153.524	1.74444	1.43e-16	6.75e-15
CA12	81.3284	-1.93309	1.55e-16	7.27e-15
KIAA1549L	119.589	-1.70959	1.98e-16	9.23e-15
DICER1	367.295	-1.28453	2.39e-16	1.12e-14
RC3H2	232.687	-1.57772	2.54e-16	1.18e-14
MCC	369.143	-1.23416	2.79e-16	1.29e-14
CENPF	893.434	-1.07812	2.89e-16	1.33e-14
HDAC10	342.916	1.20758	3.09e-16	1.42e-14
EPB41L1	511.836	-1.05019	3.18e-16	1.46e-14
MICALL2	538.943	1.12905	3.47e-16	1.58e-14
CKAP4	2321.54	0.819956	3.58e-16	1.63e-14
TGFBR3	39.8363	-2.53076	4.03e-16	1.83e-14
TNFRSF6B	430.78	-1.36839	4.91e-16	2.22e-14
MXD1	678.108	-0.965757	5.66e-16	2.55e-14
CEP55	412.731	-1.0969	7.2e-16	3.23e-14
ANXA5	1471.89	-0.913019	7.98e-16	3.57e-14
CTSB	3095.97	0.854007	8.77e-16	3.91e-14
C20orf197	36.2703	-2.68744	9.65e-16	4.29e-14
AHR	2532.36	1.02974	1.04e-15	4.62e-14
TPCN1	803.988	0.949312	1.16e-15	5.13e-14
KYNU	924.512	0.953508	1.36e-15	5.98e-14
MRC2	63.866	2.35535	1.42e-15	6.25e-14
KIFC3	445.546	1.09197	1.46e-15	6.37e-14
STRN	269.85	-1.32104	1.46e-15	6.37e-14
SDC1	2551.21	-0.890663	1.53e-15	6.63e-14
STRIP2	107.099	-1.68516	1.63e-15	7.05e-14
HLA-C	952.768	1.24705	1.7e-15	7.32e-14
ZNF385A	597.044	1.08715	1.7e-15	7.32e-14
PIK3R2	337.646	1.18445	1.77e-15	7.59e-14
PSAP	4135.24	0.777448	1.82e-15	7.8e-14
TAOK3	552.806	-1.01505	2.13e-15	9.11e-14
CP	125.474	1.82415	2.19e-15	9.32e-14
HOPX	64.8806	-2.08076	2.5e-15	1.06e-13
SPRR2D	204.377	-1.44906	2.52e-15	1.07e-13
SQSTM1	6878.76	0.831619	2.65e-15	1.12e-13
IGFBP6	346.02	-1.2761	2.7e-15	1.14e-13
AGRN	5644.29	0.785504	2.92e-15	1.23e-13
LYPD6B	133.847	1.65476	3.5e-15	1.46e-13
LTBP3	411.036	1.17411	3.7e-15	1.54e-13
CAP1	2323.04	-0.783118	4.14e-15	1.72e-13
TP53	293.128	1.22038	4.41e-15	1.82e-13
PKN1	776.845	1.12935	4.49e-15	1.85e-13
PIK3C2A	383.035	-1.31203	5.17e-15	2.13e-13
FOXA1	133.565	1.62809	5.52e-15	2.26e-13
RASSF8	81.156	-1.93711	5.93e-15	2.43e-13
GGT1	151.236	1.64376	6.06e-15	2.47e-13
CLDN4	3491.32	0.922515	6.74e-15	2.74e-13
UBA7	124.029	1.71711	7.52e-15	3.05e-13
ND4	33315.8	0.725553	7.54e-15	3.05e-13
VCAN	161.373	-1.53565	7.74e-15	3.12e-13
DDX21	1259.49	-1.15131	8.17e-15	3.28e-13
CXCL2	76.5455	2.1415	8.31e-15	3.33e-13
RIMKLB	554.309	-1.05903	8.46e-15	3.38e-13
CSMD3	31.6268	-2.78069	9.01e-15	3.59e-13
E2F7	238.82	-1.50009	9.06e-15	3.6e-13
DSG2	1210.96	-1.15304	9.56e-15	3.79e-13
UHMK1	858.806	-1.08226	9.86e-15	3.89e-13
ANKRD50	624.353	-1.14926	1.1e-14	4.33e-13
NPTXR	95.7159	1.83663	1.14e-14	4.49e-13
PTPRJ	279.07	1.23903	1.15e-14	4.51e-13
RASSF5	164.468	-1.38206	1.17e-14	4.57e-13
SAA2	59.5734	2.39015	1.17e-14	4.57e-13
EPHB2	275.798	1.22129	1.18e-14	4.57e-13
GLS	392.139	-1.0971	1.18e-14	4.59e-13
PITPNM3	144.533	-1.46019	1.2e-14	4.65e-13
NAV3	62.7081	-2.01204	1.44e-14	5.56e-13
ECE1	861.649	0.899344	1.46e-14	5.61e-13
FRMD6	433.234	-1.09993	1.48e-14	5.67e-13
CD74	55.4903	2.53035	1.54e-14	5.87e-13
YOD1	262.235	-1.31478	1.54e-14	5.87e-13
TIMP2	720.567	-0.918251	1.73e-14	6.56e-13
PTAR1	234.789	-1.38299	1.94e-14	7.36e-13
TMEM132A	599.047	1.13708	2.16e-14	8.17e-13
KIF5B	1343.65	-0.994482	2.37e-14	8.94e-13
TMEM189	518.519	1.07031	2.41e-14	9.04e-13
KRT13	38213.6	-0.924008	2.76e-14	1.03e-12
DUSP4	2690.99	-0.745375	2.78e-14	1.04e-12
PISD	373.118	1.11959	2.91e-14	1.09e-12
SNCG	137.577	1.62772	2.96e-14	1.1e-12
MED13	764.434	-1.13997	2.97e-14	1.1e-12
IL6ST	721.477	-1.1004	3e-14	1.11e-12
SERINC5	563.246	-1.08212	3.15e-14	1.16e-12
MUC13	293.822	1.17069	3.22e-14	1.18e-12
COL9A2	68.3876	2.13121	3.32e-14	1.22e-12
PKN2	654.526	-1.11269	3.37e-14	1.23e-12
COL17A1	3770.74	-0.828444	3.74e-14	1.36e-12
LRP5	604.618	0.958115	3.75e-14	1.36e-12
PGD	1296.09	0.833057	4.05e-14	1.47e-12
JUND	237.033	1.31935	4.33e-14	1.57e-12
ABLIM1	945.688	-1.16456	4.37e-14	1.58e-12
DLG1	823.657	-0.992155	4.72e-14	1.7e-12
WNT7A	125.743	-1.565	5e-14	1.79e-12
RHPN1	199.876	1.32945	5.3e-14	1.9e-12
ZFP91	1007.56	-0.976234	5.9e-14	2.11e-12
TSPAN13	551.043	0.968599	6.65e-14	2.37e-12
MTAP	499.549	-0.996127	7.34e-14	2.61e-12
HBEGF	571.063	-1.10223	8.4e-14	2.98e-12
FBN2	1088.13	-1.22809	8.94e-14	3.16e-12
SCNN1A	1320.44	0.805244	9.46e-14	3.34e-12
PLOD1	803.397	0.8921	9.93e-14	3.49e-12
NUP210	291.345	1.24628	1.02e-13	3.56e-12
ATM	291.771	-1.20026	1.06e-13	3.72e-12
CUEDC1	279.707	1.24043	1.08e-13	3.79e-12
SLC29A2	347.754	1.07858	1.26e-13	4.38e-12
OSBPL7	250.933	1.2685	1.29e-13	4.48e-12
CAPN2	2005.51	-0.744637	1.3e-13	4.52e-12
ZNF770	701.912	-1.00683	1.33e-13	4.6e-12
FAM160B2	529.321	0.964957	1.58e-13	5.44e-12
RAB10	1042.52	-0.859093	1.58e-13	5.44e-12
MMP15	333.35	1.09196	1.64e-13	5.62e-12
UGT1A6	103.218	1.68014	1.69e-13	5.77e-12
PLXNA2	535.732	-1.01834	1.7e-13	5.81e-12
DOCK5	606.54	-1.06702	1.8e-13	6.14e-12
HIP1R	630.306	0.938388	1.84e-13	6.25e-12
ICAM1	136.261	1.54146	1.95e-13	6.61e-12
SPTBN1	1742.44	-0.916585	2.45e-13	8.29e-12
PHLDB2	604.679	-1.09295	2.47e-13	8.34e-12
ITPR2	131.272	-1.50448	2.51e-13	8.43e-12
NDRG1	793.108	-0.869514	2.61e-13	8.77e-12
DPY19L1	162.17	-1.34746	2.82e-13	9.42e-12
FBLN2	93.78	1.78304	3.04e-13	1.01e-11
NRSN2	153.499	1.42972	3.04e-13	1.01e-11
PAQR5	100.821	-1.54181	3.1e-13	1.03e-11
ACAP2	372.375	-1.11452	3.41e-13	1.13e-11
MARCKS	507.308	1.01161	3.47e-13	1.15e-11
ADGRG6	552.707	-1.18768	4.14e-13	1.36e-11
DMPK	202.195	1.28875	4.16e-13	1.36e-11
FUCA1	297.915	1.10582	4.16e-13	1.36e-11
LYST	163.93	-1.38917	4.18e-13	1.37e-11
LRRC58	379.132	-1.20547	4.41e-13	1.44e-11
FKBP10	698.378	0.887618	4.89e-13	1.59e-11
DST	3177.03	-0.981721	4.9e-13	1.59e-11
LIF	159.036	1.42645	4.96e-13	1.61e-11
CD151	1471.51	0.964026	5.38e-13	1.74e-11
SMG1	881.403	-1.21666	5.52e-13	1.78e-11
PLTP	472.495	1.06033	5.84e-13	1.88e-11
MYADM	388.929	1.09819	6.31e-13	2.03e-11
RICTOR	550.918	-1.1168	6.41e-13	2.05e-11
LOR	27.0006	-2.6705	6.86e-13	2.19e-11
SAMD9	901.747	-0.921371	6.95e-13	2.22e-11
VEGFA	953.198	-0.79756	7.07e-13	2.25e-11
SLC7A8	73.1759	1.86364	7.27e-13	2.31e-11
VPS13A	230.373	-1.35959	7.5e-13	2.38e-11
NFIC	244.451	1.20302	8.01e-13	2.53e-11
TAPBPL	228.443	1.26857	8.42e-13	2.66e-11
SLC4A7	95.9285	-1.5682	9.57e-13	3.01e-11
S100A11	3395.71	-0.877297	1.01e-12	3.17e-11
IL1RAP	193.447	-1.24252	1.02e-12	3.19e-11
TOP2A	2215.87	-0.993057	1.02e-12	3.19e-11
GLTP	656.383	-0.887223	1.04e-12	3.26e-11
IFFO2	281.122	-1.07142	1.07e-12	3.33e-11
MBD6	475.042	1.00199	1.14e-12	3.53e-11
RIOK3	845.358	-0.825298	1.15e-12	3.56e-11
S100A16	2535.68	-0.944539	1.17e-12	3.6e-11
CLIP2	210.819	1.24925	1.19e-12	3.67e-11
AKAP12	196.462	1.26549	1.23e-12	3.79e-11
SETX	614.995	-1.04203	1.25e-12	3.84e-11
PPP2R2C	320.551	-1.05128	1.29e-12	3.94e-11
RAB26	94.9502	1.66039	1.41e-12	4.32e-11
MSX2	134.342	1.44962	1.46e-12	4.45e-11
SEMA5A	195.995	-1.36405	1.54e-12	4.69e-11
AHCYL2	167.867	-1.29159	1.57e-12	4.76e-11
FAM111B	343.295	-1.01296	1.61e-12	4.89e-11
NCR3LG1	85.1163	-1.71974	1.81e-12	5.46e-11
ARHGEF2	355.292	-1.00825	1.83e-12	5.51e-11
RGS2	359.877	-1.03253	1.83e-12	5.51e-11
LBR	452.266	-0.962261	1.94e-12	5.82e-11
MAN1A2	291.086	-1.35876	1.96e-12	5.88e-11
APBB2	163.018	-1.25869	2.05e-12	6.12e-11
PDDC1	289.159	1.07896	2.05e-12	6.12e-11
C5orf45	483.382	1.12598	2.12e-12	6.31e-11
TMEM94	366.371	1.0294	2.27e-12	6.75e-11
SEPN1	338.984	1.0636	2.44e-12	7.22e-11
CORO1A	118.508	-1.49192	2.46e-12	7.29e-11
LOC105369205	493.299	0.967098	2.72e-12	8.03e-11
APC	236.248	-1.19053	2.77e-12	8.16e-11
HIST2H2BE	360.525	1.06989	2.93e-12	8.62e-11
ROCK2	247.222	-1.21141	3.12e-12	9.16e-11
SLC12A6	659.639	-0.939076	3.37e-12	9.87e-11
ANKRD12	166.161	-1.25686	3.44e-12	1e-10
CYB561A3	512.405	1.01769	3.45e-12	1e-10
PTGR1	809.415	0.845945	3.72e-12	1.08e-10
THBD	650.213	-0.865626	4.17e-12	1.21e-10
SLC29A3	79.7432	1.71684	4.19e-12	1.21e-10
CLSTN1	1741.25	0.715867	4.49e-12	1.3e-10
PPTC7	354.203	-1.21244	4.5e-12	1.3e-10
TRAPPC6A	102.792	1.61683	4.68e-12	1.35e-10
NDRG2	157.434	1.33178	4.79e-12	1.37e-10
IL24	34.7759	-2.10288	5.12e-12	1.47e-10
PLD3	451.721	0.968169	5.37e-12	1.54e-10
SLC40A1	75.5382	1.82011	5.55e-12	1.58e-10
SMC2	370.712	-1.06329	5.71e-12	1.63e-10
FAM234A	568.729	0.934661	6.2e-12	1.76e-10
ITGA2	2747.34	-0.921541	6.95e-12	1.97e-10
SERPINB13	685.249	-0.885622	7.07e-12	2e-10
FRYL	433.012	-1.02696	7.08e-12	2e-10
LCP1	2692.77	-0.702343	7.18e-12	2.03e-10
FLI1	196.276	-1.22689	7.53e-12	2.12e-10
KRT8	4989.22	-0.690498	8.21e-12	2.3e-10
FAM91A1	500.898	-0.97923	8.26e-12	2.31e-10
BIRC6	510	-1.13777	8.35e-12	2.34e-10
TMC6	680.529	0.840597	8.42e-12	2.35e-10
C8orf4	149.847	1.38077	8.7e-12	2.42e-10
ATP6	13220.1	0.712464	9.03e-12	2.51e-10
IL1RN	127.62	-1.40699	9.06e-12	2.51e-10
NUP155	485.443	-1.04819	9.07e-12	2.51e-10
PTPN13	581.038	-1.04786	9.09e-12	2.51e-10
BRCA2	144.244	-1.40999	9.8e-12	2.7e-10
CDK6	910.608	-0.779841	1.15e-11	3.15e-10
FASN	3753.19	0.781375	1.16e-11	3.18e-10
PRKDC	2458.92	-1.05532	1.24e-11	3.41e-10
GLI2	41.9227	-1.96186	1.37e-11	3.76e-10
PTPN11	1640.22	-0.917219	1.38e-11	3.77e-10
SLC25A22	758.163	0.837801	1.55e-11	4.22e-10
ZNF800	156.985	-1.23126	1.59e-11	4.32e-10
RNPEPL1	323.437	1.07447	1.73e-11	4.68e-10
PSME2	721.436	0.856404	1.79e-11	4.85e-10
OXSR1	568.35	-0.87711	1.82e-11	4.91e-10
CKAP2L	198.035	-1.2233	1.89e-11	5.08e-10
FAM83B	303.901	-1.03026	1.89e-11	5.08e-10
ND3	3427.1	0.795127	2.01e-11	5.4e-10
LYPD3	561.474	0.913108	2.09e-11	5.61e-10
CHD9	235.547	-1.29577	2.12e-11	5.66e-10
KIF20B	247.385	-1.16249	2.14e-11	5.71e-10
SLC38A10	865.627	0.908097	2.15e-11	5.73e-10
ITGB7	30.723	-2.10303	2.37e-11	6.3e-10
NOXA1	113.964	1.61289	2.41e-11	6.4e-10
PMEPA1	154.545	1.28197	2.55e-11	6.77e-10
ZBTB11	360.507	-1.05173	2.58e-11	6.83e-10
PRKCSH	1134.38	0.796178	2.62e-11	6.91e-10
FABP4	24.7496	-2.27518	2.87e-11	7.58e-10
CBR3	95.4947	1.63051	2.88e-11	7.58e-10
CLSTN3	358.407	0.951222	3e-11	7.88e-10
HECTD1	922.457	-0.951748	3.04e-11	7.97e-10
NAT14	175.443	1.29336	3.07e-11	8.02e-10
RERE	337.723	1.01179	3.07e-11	8.02e-10
COMT	590.355	0.969553	3.35e-11	8.73e-10
GRN	2006.9	0.902412	3.39e-11	8.81e-10
IGF1R	499.552	0.961535	3.43e-11	8.9e-10
NME3	305.33	1.19408	3.45e-11	8.93e-10
TKT	3421.15	0.735505	3.47e-11	8.98e-10
MAN2B1	232.41	1.13217	3.57e-11	9.21e-10
TPRA1	486.002	0.967057	3.64e-11	9.37e-10
GOLGA4	625.772	-0.952722	3.66e-11	9.43e-10
NIPSNAP1	385.146	0.964584	3.88e-11	9.96e-10
PPP2R2B	41.7718	2.17452	3.93e-11	1.01e-09
MMP17	93.9624	1.63749	4.21e-11	1.08e-09
SYNPO	257.745	1.13688	4.24e-11	1.08e-09
FOXP4	201.469	1.15714	4.49e-11	1.14e-09
PTPN14	547.087	-0.844703	4.65e-11	1.18e-09
PSMB10	490.053	1.09292	4.71e-11	1.2e-09
ALDH3A1	11071.7	0.632968	4.83e-11	1.22e-09
P4HTM	224.865	1.15235	4.85e-11	1.23e-09
SLC9A7	108.106	1.53214	4.87e-11	1.23e-09
MLF2	1564.34	0.783081	4.93e-11	1.24e-09
KRT7	11272.6	0.823865	4.96e-11	1.25e-09
RHBDD2	380.348	0.99927	5.04e-11	1.27e-09
CDKN1A	1207.76	0.838027	5.4e-11	1.35e-09
CKAP5	1291.51	-0.785107	5.41e-11	1.35e-09
EMC10	2160.86	0.782071	6.11e-11	1.53e-09
IL27RA	142.996	1.30012	6.15e-11	1.53e-09
SLC7A11	2547.46	-0.788146	6.22e-11	1.55e-09
MAN1B1	776.802	0.79481	6.29e-11	1.56e-09
NBEAL1	142.903	-1.37032	6.29e-11	1.56e-09
MKI67	1351.23	-0.994522	6.35e-11	1.57e-09
FOS	447.823	1.08384	6.68e-11	1.65e-09
TMEM9	474.181	0.906122	6.95e-11	1.71e-09
DCBLD1	382.571	0.92526	7.22e-11	1.78e-09
CDC27	707.967	-0.871509	7.58e-11	1.86e-09
AREG	1639.04	-0.719585	7.68e-11	1.89e-09
GOLM1	1041.22	0.734212	8.04e-11	1.97e-09
PHIP	302.188	-1.1411	8.7e-11	2.13e-09
ZNF703	115.534	1.43681	8.71e-11	2.13e-09
PRKACA	232.29	1.07212	8.93e-11	2.18e-09
PRKD2	726.559	0.842546	9.17e-11	2.23e-09
VEGFC	354.986	-0.908306	9.32e-11	2.26e-09
CSE1L	1874.76	-0.67835	9.68e-11	2.34e-09
TLDC1	442.693	-0.873109	9.71e-11	2.35e-09
SRP72	1809.71	-0.727621	1.04e-10	2.52e-09
ASPRV1	28.7357	-2.04622	1.09e-10	2.62e-09
CCL20	81.0124	1.5927	1.1e-10	2.64e-09
TGM1	26.1231	-2.11454	1.14e-10	2.75e-09
YWHAQ	1667.46	-0.664367	1.17e-10	2.81e-09
GJB5	228.526	-1.14676	1.27e-10	3.04e-09
KIF14	251.278	-1.17872	1.27e-10	3.04e-09
PCSK1N	69.0215	1.69978	1.29e-10	3.07e-09
KIAA1109	430.029	-1.11077	1.34e-10	3.19e-09
ARHGEF12	994.862	-1.03416	1.38e-10	3.28e-09
SLC9B2	63.3293	-1.57402	1.47e-10	3.49e-09
C15orf52	765.045	-0.775502	1.48e-10	3.51e-09
MAFK	747.697	0.824119	1.51e-10	3.56e-09
CA2	137.506	-1.2512	1.53e-10	3.61e-09
ATP6V0C	960.287	0.914087	1.6e-10	3.77e-09
PKP2	461.312	-0.885828	1.62e-10	3.8e-09
FLG2	22.5474	-2.58444	1.63e-10	3.84e-09
KIF21A	505.85	-0.97983	1.66e-10	3.89e-09
NRIP1	355.791	-1.02843	1.78e-10	4.17e-09
RAB38	317.518	-0.973055	1.78e-10	4.17e-09
TMED7	345.064	-0.914183	1.82e-10	4.24e-09
MDFI	335.867	-1.05862	1.9e-10	4.42e-09
SLC44A2	1168.88	0.711113	1.92e-10	4.47e-09
MAPRE3	108.444	1.43775	2.02e-10	4.69e-09
HRH1	121.548	-1.24522	2.04e-10	4.73e-09
RHBDF2	144.929	1.23856	2.04e-10	4.73e-09
ICE1	559.66	-1.04675	2.05e-10	4.74e-09
PLXNB2	5376.02	0.629051	2.08e-10	4.8e-09
RIN2	178.133	-1.12424	2.11e-10	4.86e-09
EEA1	145.493	-1.24165	2.13e-10	4.9e-09
CHML	233.873	-1.14184	2.18e-10	5.01e-09
LRBA	891.519	-0.961302	2.34e-10	5.36e-09
CYBA	1642.75	0.947017	2.41e-10	5.5e-09
RNF44	223.515	1.05033	2.41e-10	5.5e-09
ACER3	345.419	-0.949372	2.44e-10	5.56e-09
CCDC14	336.123	-1.00267	2.51e-10	5.7e-09
NIPBL	982.416	-0.920117	2.52e-10	5.72e-09
JMJD1C	294.294	-1.10033	2.61e-10	5.92e-09
P2RY1	79.6073	-1.48223	2.64e-10	5.98e-09
PIM3	923.067	0.76107	2.74e-10	6.2e-09
LTN1	225.17	-1.16009	2.75e-10	6.21e-09
NTSR1	28.7764	-2.02969	2.78e-10	6.25e-09
PILRB	308.608	1.05587	2.83e-10	6.36e-09
RANBP2	583.987	-0.895915	2.87e-10	6.45e-09
POLR2A	1087.15	0.789486	2.95e-10	6.61e-09
FAM102A	409.185	0.869322	2.99e-10	6.68e-09
TSHZ1	64.4417	1.66909	3e-10	6.7e-09
GRIN2D	162.314	1.16965	3.12e-10	6.96e-09
CTSA	1674.15	0.787432	3.16e-10	7.05e-09
USP34	598.207	-0.9163	3.21e-10	7.13e-09
EPN3	409.062	0.938548	3.32e-10	7.38e-09
ATF3	191.812	1.13236	3.33e-10	7.39e-09
BCL2L1	1433.44	-0.771359	3.35e-10	7.42e-09
SESN2	320.385	0.953655	3.37e-10	7.45e-09
BTAF1	251.91	-1.09573	3.54e-10	7.81e-09
LYN	208.431	1.09511	3.79e-10	8.34e-09
MXD4	87.8967	1.5078	3.82e-10	8.4e-09
MET	1569.81	-0.87839	3.91e-10	8.58e-09
CCNA1	21.7036	-2.21218	3.92e-10	8.58e-09
DHCR7	551.364	0.863159	3.97e-10	8.7e-09
PLS1	302.472	-1.04073	3.98e-10	8.7e-09
FBRS	596.365	0.846998	4.33e-10	9.43e-09
MIER3	157.776	-1.14642	4.33e-10	9.43e-09
CCDC69	128.467	-1.22194	4.34e-10	9.43e-09
FBXW7	184.684	-1.07092	4.36e-10	9.47e-09
MDN1	464.909	-1.03638	4.43e-10	9.6e-09
FGFR3	678.689	0.759429	4.48e-10	9.69e-09
MED1	573.912	-1.00501	4.58e-10	9.9e-09
TPP2	343.355	-0.903355	4.61e-10	9.96e-09
BCAR3	464.345	-0.82617	4.65e-10	1e-08
CEP350	375.856	-1.12967	4.7e-10	1.01e-08
FAM126A	292.14	-0.995359	4.96e-10	1.07e-08
MFAP3	342.048	-0.93754	5.17e-10	1.11e-08
EML3	448.407	0.853663	5.27e-10	1.13e-08
REEP3	300.025	-0.916924	5.29e-10	1.13e-08
PDZK1IP1	44.3702	2.73708	5.3e-10	1.13e-08
SIDT2	242.449	1.00479	5.31e-10	1.13e-08
ATP2B4	257.74	-1.23477	5.51e-10	1.17e-08
TMC7	98.0669	-1.32677	5.57e-10	1.18e-08
HNRNPA0	1022.37	0.692194	5.76e-10	1.22e-08
ZER1	297.064	0.952577	6.16e-10	1.3e-08
HTRA1	68.6895	-1.51239	6.74e-10	1.42e-08
VPS13B	242.677	-1.03738	6.82e-10	1.44e-08
NDFIP2	760.024	-0.85467	6.86e-10	1.45e-08
XPO4	242.836	-1.01104	6.91e-10	1.45e-08
IFI30	597.438	0.803349	6.98e-10	1.47e-08
CSK	379.703	0.944484	7.1e-10	1.49e-08
TFEB	149.203	1.24091	7.1e-10	1.49e-08
SERPINE2	219.617	1.02586	7.18e-10	1.5e-08
TNPO1	1051.27	-0.853964	7.29e-10	1.52e-08
NUCB1	670.847	0.833872	7.43e-10	1.55e-08
CCDC88A	31.1217	-1.90743	7.65e-10	1.59e-08
FGD6	180.944	-1.12915	7.85e-10	1.63e-08
PHGDH	546.955	0.831375	8.01e-10	1.66e-08
HKDC1	72.6271	-1.469	8.29e-10	1.72e-08
RHOD	534.922	-0.867266	8.61e-10	1.78e-08
MSLN	331.014	-0.900853	8.62e-10	1.78e-08
PELP1	370.88	0.899167	8.72e-10	1.8e-08
PADI3	56.8077	1.6887	8.95e-10	1.85e-08
ADRB2	329.81	-0.937421	8.98e-10	1.85e-08
CDK5RAP3	1019.12	0.68075	9.07e-10	1.86e-08
CLCA2	217.454	-0.987715	9.13e-10	1.87e-08
TOPBP1	486.633	-0.88972	9.13e-10	1.87e-08
NKTR	435.839	-0.985868	9.23e-10	1.89e-08
PAPOLA	1100.16	-0.694949	9.57e-10	1.95e-08
RIF1	339.17	-0.982104	9.58e-10	1.95e-08
SSFA2	1792.12	-0.742656	9.61e-10	1.96e-08
ATXN10	1392.24	0.667809	9.65e-10	1.96e-08
ECT2	464.033	-0.856737	1.01e-09	2.06e-08
FERMT1	291.727	-0.916075	1.01e-09	2.05e-08
LRG1	126.869	1.27428	1.02e-09	2.06e-08
MBNL1	770.917	-0.844685	1.03e-09	2.09e-08
RALGPS2	283.184	-0.99895	1.03e-09	2.09e-08
PNKD	173.165	1.13798	1.05e-09	2.12e-08
ELFN2	386.321	0.927928	1.07e-09	2.16e-08
GAB2	137.575	-1.1652	1.09e-09	2.18e-08
ITM2B	2850.32	0.602004	1.09e-09	2.18e-08
NRAS	595.619	-0.858168	1.09e-09	2.18e-08
ATXN2L	1107.12	0.715531	1.13e-09	2.26e-08
MAN2A1	321.85	-0.958917	1.14e-09	2.28e-08
MKL1	252.062	0.989463	1.19e-09	2.37e-08
USB1	372.105	0.86587	1.25e-09	2.48e-08
LRSAM1	203.699	1.05024	1.27e-09	2.52e-08
AQR	491.513	-0.828523	1.28e-09	2.55e-08
PGLS	328.046	1.05556	1.28e-09	2.55e-08
PSME1	676.596	0.799555	1.31e-09	2.59e-08
OASL	504.98	0.869098	1.32e-09	2.61e-08
ARHGAP5	399.01	-0.970553	1.34e-09	2.65e-08
BCL3	111.427	1.33633	1.47e-09	2.9e-08
RB1	400.79	-0.878572	1.49e-09	2.93e-08
USH1G	46.8856	-1.67704	1.49e-09	2.94e-08
WDFY2	174.537	-1.06121	1.5e-09	2.95e-08
C1RL	201.396	1.05832	1.57e-09	3.07e-08
RAPGEF6	165.962	-1.10789	1.59e-09	3.11e-08
IDO1	33.8442	2.33121	1.62e-09	3.16e-08
SLC25A1	296.843	0.990994	1.64e-09	3.2e-08
CXCL16	251.653	1.0408	1.66e-09	3.24e-08
TTN	208.387	-1.13473	1.66e-09	3.24e-08
IRF1	297.844	0.932085	1.72e-09	3.34e-08
CCDC106	214.249	1.06157	1.79e-09	3.47e-08
CLDN3	70.6437	1.67748	1.82e-09	3.53e-08
ITCH	1044.55	-0.771384	1.84e-09	3.56e-08
ZAK	170.807	-1.09671	1.85e-09	3.57e-08
PAQR7	271.612	0.961949	1.86e-09	3.59e-08
B3GAT3	320.46	1.04292	1.87e-09	3.6e-08
NHLRC2	118.758	-1.24356	1.91e-09	3.68e-08
KDM7A	70.1643	-1.51571	1.93e-09	3.71e-08
POLQ	165.345	-1.11716	1.93e-09	3.71e-08
SNAI2	189.498	-1.03751	1.94e-09	3.72e-08
ABCE1	1067.17	-0.767696	1.95e-09	3.72e-08
HERC3	115.974	-1.20465	1.96e-09	3.76e-08
SETD7	763.414	-0.828975	2.11e-09	4.03e-08
SCAMP4	266.939	1.04744	2.22e-09	4.24e-08
NIPAL1	183.999	-1.03817	2.26e-09	4.3e-08
ABHD4	272.318	0.927318	2.34e-09	4.45e-08
CD2AP	572.942	-0.809751	2.5e-09	4.74e-08
PERP	4653.41	-0.56092	2.52e-09	4.78e-08
PBXIP1	243.397	1.07694	2.56e-09	4.85e-08
XRN1	253.617	-1.08234	2.57e-09	4.87e-08
PHC3	256.627	-0.987639	2.69e-09	5.08e-08
AHCTF1	422.055	-0.923628	2.72e-09	5.12e-08
TRIP12	1179.16	-0.776552	2.72e-09	5.12e-08
VPS4B	247.427	-0.930697	2.72e-09	5.12e-08
POR	781.111	0.852041	2.79e-09	5.24e-08
HCAR3	128.763	1.22622	2.85e-09	5.35e-08
FAM63B	208.869	-1.23315	2.98e-09	5.59e-08
LOC101928841	81.6878	1.42394	3.08e-09	5.75e-08
PBX1	385.038	0.92269	3.09e-09	5.77e-08
N4BP2	75.2969	-1.40767	3.25e-09	6.07e-08
GPATCH2L	248.681	-0.993836	3.35e-09	6.24e-08
FOXN2	67.0792	-1.42622	3.48e-09	6.48e-08
TMEM63B	584.999	0.774979	3.53e-09	6.57e-08
RBM38	182.78	1.08638	3.59e-09	6.67e-08
MAGED1	270.844	0.940539	3.64e-09	6.75e-08
SREBF2	1571.55	0.627998	3.68e-09	6.8e-08
DDX60L	280.05	-0.983708	3.84e-09	7.09e-08
ZC3H12A	339.908	0.893739	3.84e-09	7.09e-08
ZNF507	164.819	-1.06044	3.88e-09	7.16e-08
MTSS1L	413.837	0.817737	4e-09	7.36e-08
AFF4	713.09	-0.92787	4.13e-09	7.59e-08
PHF20L1	397.361	-0.874749	4.42e-09	8.12e-08
AKAP9	328.298	-0.894406	4.57e-09	8.39e-08
HSPG2	2044.07	0.777674	4.61e-09	8.44e-08
ZFR	912.819	-0.811782	4.61e-09	8.44e-08
SEPTIN11	537.364	-0.836725	4.62e-09	8.44e-08
LAMC1	1653.96	-0.817839	4.67e-09	8.52e-08
SMC4	877.705	-0.861792	4.69e-09	8.55e-08
GPRC5A	2382.49	-0.582775	4.76e-09	8.66e-08
SMC3	460.651	-0.896688	4.79e-09	8.71e-08
FBXO28	364.121	-0.844953	4.81e-09	8.73e-08
DNM1	80.397	1.43109	4.84e-09	8.76e-08
RAPGEF3	106.236	-1.20004	4.92e-09	8.89e-08
TRIM22	69.6042	1.58887	4.92e-09	8.9e-08
EPS15	311.83	-0.861894	4.99e-09	9.01e-08
FBRSL1	460.581	0.829261	5.04e-09	9.08e-08
ZNF106	631.309	-0.954868	5.05e-09	9.08e-08
CORO1C	2133.65	-0.587371	5.09e-09	9.15e-08
BOD1L1	322.738	-0.952389	5.19e-09	9.31e-08
PPIP5K2	219.408	-1.05847	5.27e-09	9.45e-08
SCAF1	509.738	0.806753	5.31e-09	9.52e-08
ATRX	311.005	-0.996369	5.34e-09	9.56e-08
NPRL3	232.983	0.977948	5.44e-09	9.71e-08
RASAL2	529.62	-0.8722	5.48e-09	9.77e-08
FSTL1	170.335	-1.03997	5.67e-09	1.01e-07
MGAT4B	984.497	0.714701	5.81e-09	1.03e-07
CAMSAP2	660.429	-0.918964	5.96e-09	1.06e-07
TMEM179B	394.042	0.911129	5.98e-09	1.06e-07
QPCTL	124.742	1.22902	6.01e-09	1.07e-07
REL	102.726	-1.3735	6.14e-09	1.09e-07
RDH10	572.41	0.802268	6.22e-09	1.1e-07
PKP1	95.9707	-1.23566	6.26e-09	1.11e-07
SH2D5	73.089	-1.35114	6.32e-09	1.11e-07
CXADR	312.057	-0.83749	6.41e-09	1.13e-07
SLC16A5	258.309	-0.90711	6.47e-09	1.14e-07
SLMAP	453.944	-0.763109	6.5e-09	1.14e-07
UGT8	186.999	-1.03332	6.53e-09	1.15e-07
IKBKE	238.449	0.943564	6.66e-09	1.17e-07
CREG1	673.959	0.708779	6.72e-09	1.18e-07
ALPPL2	21.3112	-1.94892	6.75e-09	1.18e-07
ERO1A	811.902	0.672284	6.77e-09	1.18e-07
ZBED6CL	122.06	1.25114	6.79e-09	1.18e-07
SOX4	107.865	1.24067	6.85e-09	1.19e-07
HSPB1	2035.32	0.912758	6.87e-09	1.19e-07
SERPINB8	113.373	-1.18126	6.93e-09	1.2e-07
NGFR	146.682	1.15306	7.05e-09	1.22e-07
DYRK2	368.939	-0.832625	7.07e-09	1.22e-07
BUB1	342.94	-0.8272	7.18e-09	1.24e-07
FAM196B	29.091	-1.78789	7.19e-09	1.24e-07
SREK1IP1	165.494	-1.0244	7.25e-09	1.25e-07
SPAG9	1208.19	-0.73344	7.39e-09	1.27e-07
BTG1	257.904	0.952975	7.57e-09	1.3e-07
CTSF	90.4943	1.37872	7.62e-09	1.31e-07
FNDC3A	471.943	-0.852911	7.65e-09	1.31e-07
SUN2	1284.09	0.677348	7.65e-09	1.31e-07
OAS2	167.586	1.14024	7.94e-09	1.36e-07
ARSA	248.297	1.01854	8.16e-09	1.4e-07
UBR1	308.695	-1.0005	8.3e-09	1.42e-07
ORAI2	160.74	1.09157	8.37e-09	1.43e-07
PTPN23	290.229	0.890465	8.44e-09	1.44e-07
CRYBG3	303.702	-0.868494	8.53e-09	1.45e-07
RUNX2	128.758	1.19858	8.54e-09	1.45e-07
ABCD3	359.69	-0.812875	8.7e-09	1.48e-07
USP24	470.66	-0.911619	8.72e-09	1.48e-07
CDC42BPA	358.868	-0.860856	8.97e-09	1.52e-07
IRS1	481.688	-0.825613	9.27e-09	1.57e-07
PBRM1	260.737	-0.949599	9.62e-09	1.63e-07
SBDS	694.181	-0.695783	9.77e-09	1.65e-07
LNPEP	157.364	-1.30193	9.83e-09	1.66e-07
SGMS2	179.637	-1.0355	1e-08	1.69e-07
CSNK1A1	1421.2	-0.673949	1.03e-08	1.73e-07
CDCP1	1170.33	-0.636927	1.04e-08	1.75e-07
EXT1	427.006	0.790499	1.07e-08	1.8e-07
PFKL	787.748	0.744047	1.08e-08	1.81e-07
TFPI	152.445	1.09605	1.08e-08	1.82e-07
MAN2B2	212.299	0.969985	1.11e-08	1.85e-07
TM7SF2	194.004	1.05136	1.11e-08	1.85e-07
ZNF319	97.7242	1.28435	1.11e-08	1.85e-07
EPPK1	358.989	-0.918699	1.17e-08	1.95e-07
XRCC5	1974.66	-0.57506	1.17e-08	1.94e-07
EXOC6B	299.682	-0.91054	1.19e-08	1.97e-07
WBP2	757.651	0.737565	1.19e-08	1.98e-07
KREMEN2	40.0387	1.74207	1.23e-08	2.04e-07
EIF5A2	85.8766	-1.25679	1.26e-08	2.09e-07
ATP2B1	437.378	-0.937462	1.29e-08	2.13e-07
NMNAT2	60.1076	-1.41734	1.29e-08	2.13e-07
ERC1	269.794	-0.952638	1.31e-08	2.16e-07
NUP58	331.931	-0.928504	1.32e-08	2.18e-07
RMDN2	83.2719	1.34147	1.32e-08	2.17e-07
PACSIN2	1205.97	0.627656	1.34e-08	2.21e-07
KIAA0895	84.803	-1.29713	1.36e-08	2.24e-07
SLC6A9	142.954	1.1151	1.37e-08	2.24e-07
FCHO2	165.719	-1.01104	1.38e-08	2.26e-07
ENG	165.535	1.06871	1.41e-08	2.3e-07
UBE4A	657.542	-0.733365	1.43e-08	2.34e-07
RELB	263.433	1.0238	1.45e-08	2.37e-07
SMAD6	226.2	0.977971	1.48e-08	2.41e-07
MGRN1	285.63	0.884414	1.52e-08	2.47e-07
PRR11	759.318	-0.755308	1.53e-08	2.48e-07
AKAP13	809.6	-0.809676	1.56e-08	2.53e-07
ATR	275.387	-0.892927	1.57e-08	2.55e-07
GPC1	1875.44	0.646221	1.58e-08	2.55e-07
HSH2D	85.3173	1.32348	1.58e-08	2.55e-07
HK2	370.596	-0.905287	1.61e-08	2.61e-07
SLC16A3	2843.01	0.747586	1.67e-08	2.69e-07
TNFRSF1A	1188.42	0.709144	1.69e-08	2.73e-07
IPO5	1313.5	-0.730013	1.73e-08	2.79e-07
DENND2C	61.8	-1.567	1.77e-08	2.85e-07
ARHGAP1	455.098	0.79746	1.83e-08	2.94e-07
DHX15	1041.83	-0.654205	1.9e-08	3.05e-07
ATAD2	679.239	-0.833012	2.01e-08	3.22e-07
CKAP2	432.749	-0.849426	2.01e-08	3.22e-07
KLF4	869.954	0.641746	2.03e-08	3.25e-07
CD276	385.097	0.80271	2.1e-08	3.36e-07
DSC2	166.825	-0.991723	2.1e-08	3.36e-07
SCRN2	248.063	1.00294	2.1e-08	3.35e-07
NUFIP2	1198.55	-0.805084	2.14e-08	3.4e-07
CFH	457.702	0.767882	2.15e-08	3.42e-07
LGMN	376.213	0.789491	2.15e-08	3.42e-07
MICALCL	50.5097	-1.47465	2.16e-08	3.43e-07
KDELR1	629.221	0.70194	2.24e-08	3.56e-07
SBNO1	825.232	-0.737402	2.26e-08	3.57e-07
MATN2	157.572	1.05736	2.27e-08	3.59e-07
RAB11FIP1	756.364	-0.707125	2.29e-08	3.62e-07
ORMDL3	280.82	0.864339	2.34e-08	3.69e-07
PUS7L	69.2233	-1.34206	2.49e-08	3.92e-07
YIPF2	322.949	0.838741	2.55e-08	4.02e-07
CLCN7	463.423	0.786247	2.6e-08	4.09e-07
FAM126B	120.306	-1.12384	2.66e-08	4.17e-07
KNTC1	478.167	-0.848747	2.66e-08	4.17e-07
SH3TC2	155.771	-1.02559	2.73e-08	4.27e-07
PLBD2	316.03	0.830907	2.86e-08	4.47e-07
TCF12	196.959	-0.954983	2.87e-08	4.49e-07
IPO7	1518.6	-0.714154	2.89e-08	4.52e-07
PIGQ	253.421	0.969096	2.93e-08	4.56e-07
ZNF292	172.529	-1.02975	3e-08	4.67e-07
ITGB8	241.294	0.955732	3.01e-08	4.68e-07
TMEM156	134.153	1.12269	3.06e-08	4.75e-07
HIPK1	301.098	-0.897186	3.09e-08	4.79e-07
S100P	3479.87	0.692532	3.11e-08	4.83e-07
DNAJC13	556.173	-0.819985	3.14e-08	4.86e-07
PDS5B	254.975	-0.913198	3.14e-08	4.86e-07
DMXL2	347.038	-0.844879	3.15e-08	4.87e-07
MUC3A	27.5641	2.03473	3.21e-08	4.96e-07
MFSD10	348.115	0.877387	3.23e-08	4.99e-07
DOCK9	446.189	-0.860704	3.24e-08	4.99e-07
RAB40C	207.636	0.995504	3.28e-08	5.05e-07
BMP2K	112.131	-1.15199	3.39e-08	5.2e-07
CCL28	26.909	2.10266	3.4e-08	5.23e-07
CLDN7	1386.07	0.694252	3.42e-08	5.25e-07
ST14	2914	0.634637	3.42e-08	5.25e-07
OSBP2	362.735	-0.787253	3.43e-08	5.25e-07
BEX3	235.566	0.928459	3.44e-08	5.26e-07
ROCK1	259.809	-0.928758	3.45e-08	5.26e-07
NCKAP1	1212.5	-0.730134	3.49e-08	5.33e-07
HIPK3	434.795	-0.949771	3.51e-08	5.35e-07
TRIM28	3885.39	0.606431	3.58e-08	5.45e-07
NUP50	878.454	-0.664096	3.6e-08	5.47e-07
PDS5A	664.036	-0.766174	3.64e-08	5.53e-07
RAB3GAP2	377.283	-0.872157	3.68e-08	5.58e-07
STIL	233.432	-0.902666	3.77e-08	5.71e-07
PRKAA1	756.961	-0.747338	3.82e-08	5.78e-07
SYNE2	334.412	-0.912297	3.86e-08	5.83e-07
TTC37	746.566	-0.802925	3.89e-08	5.88e-07
LRRC61	123.545	1.13432	3.91e-08	5.89e-07
FNIP2	76.6452	-1.32964	3.95e-08	5.95e-07
ABLIM3	298.801	-0.836984	3.97e-08	5.98e-07
NAA15	779.965	-0.757458	3.99e-08	6e-07
MGA	231.625	-1.06589	4e-08	6.01e-07
ARAP2	181.851	-1.04819	4.1e-08	6.16e-07
COX1	48490.8	0.49334	4.23e-08	6.34e-07
BTBD10	401.468	-0.746099	4.26e-08	6.37e-07
KIAA1033	565.999	-0.893602	4.3e-08	6.43e-07
CXXC5	145.895	1.0682	4.32e-08	6.46e-07
TNKS2	344.579	-0.868297	4.35e-08	6.5e-07
RRM1	958.918	-0.634623	4.4e-08	6.55e-07
CABYR	52.3503	1.54496	4.44e-08	6.61e-07
KIAA1524	238.211	-0.948175	4.51e-08	6.72e-07
DLGAP5	296.404	-0.815253	4.69e-08	6.97e-07
SAMD11	302.338	0.926486	4.7e-08	6.97e-07
TRIML2	296.079	0.861214	4.78e-08	7.08e-07
WHSC1L1	372.309	-0.78132	4.79e-08	7.09e-07
NID2	201.134	-0.921126	4.82e-08	7.13e-07
DMXL1	223.876	-1.04939	4.98e-08	7.36e-07
PTPN6	326.438	0.850256	5.04e-08	7.43e-07
PDCD6IP	897.331	-0.62705	5.08e-08	7.49e-07
SCYL2	271.698	-0.829737	5.11e-08	7.52e-07
RECQL	366.396	-0.807611	5.13e-08	7.54e-07
TFRC	3133.43	-0.69641	5.13e-08	7.54e-07
IRF2BP2	807.796	0.656974	5.17e-08	7.59e-07
ZNF580	129.307	1.20395	5.25e-08	7.7e-07
TOB1	412.343	-0.750452	5.31e-08	7.78e-07
ALMS1	118.915	-1.2365	5.32e-08	7.79e-07
PITPNC1	97.885	-1.14731	5.35e-08	7.83e-07
CDK18	84.0205	1.27904	5.38e-08	7.86e-07
CASP1	351.358	0.795097	5.51e-08	8.04e-07
PCSK5	92.5006	-1.17043	5.55e-08	8.09e-07
C15orf39	431.951	0.748002	5.6e-08	8.15e-07
ID4	138.215	1.11922	5.6e-08	8.15e-07
AKAP11	418.99	-0.967937	5.63e-08	8.19e-07
SYMPK	1038.38	0.637397	5.71e-08	8.29e-07
ENGASE	254.983	0.859845	5.72e-08	8.29e-07
RARRES3	79.8966	1.42283	5.83e-08	8.45e-07
SPATS2	262.757	-0.852067	5.92e-08	8.57e-07
EIF3A	1861.24	-0.648806	5.93e-08	8.58e-07
TEAD1	511.487	-0.950236	6.02e-08	8.7e-07
FRMD3	264.63	-0.819162	6.04e-08	8.71e-07
PAQR3	145.396	-1.11259	6.06e-08	8.73e-07
EIF4G2	6746.3	-0.611536	6.09e-08	8.75e-07
GOLGB1	860.977	-0.681485	6.09e-08	8.75e-07
FADS3	212.121	0.942657	6.13e-08	8.81e-07
PPARG	128.828	-1.05802	6.28e-08	9.01e-07
SOX12	55.8304	1.47353	6.44e-08	9.23e-07
C5orf42	83.8927	-1.2329	6.79e-08	9.73e-07
CFAP97	280.192	-0.918886	6.86e-08	9.81e-07
RFWD3	577.359	-0.680748	6.94e-08	9.91e-07
TGFB2	231.856	0.959071	7.04e-08	1e-06
PEAR1	100.084	-1.17911	7.09e-08	1.01e-06
CTPS1	647.321	-0.645844	7.12e-08	1.01e-06
ATP2A3	72.0536	1.46904	7.24e-08	1.03e-06
U2SURP	1109.69	-0.655376	7.26e-08	1.03e-06
MEN1	334.582	0.777572	7.33e-08	1.04e-06
TMOD3	1014.29	-0.737762	7.34e-08	1.04e-06
SLC2A6	157.345	1.07758	7.39e-08	1.05e-06
SGSM2	184.397	1.00066	7.5e-08	1.06e-06
MEF2A	286.622	-0.839094	7.6e-08	1.07e-06
CC2D1A	338.722	0.816525	7.87e-08	1.11e-06
TPX2	1504.62	-0.573069	7.96e-08	1.12e-06
RGL3	59.683	1.41694	7.98e-08	1.12e-06
HERC1	369.903	-0.974142	8.01e-08	1.13e-06
WDR36	380.356	-0.768019	8.1e-08	1.14e-06
MED15	624.696	0.696427	8.32e-08	1.17e-06
SLC25A24	398.43	-0.775056	8.32e-08	1.17e-06
ZNF579	145.644	1.08417	8.41e-08	1.18e-06
DPP7	399.303	0.832403	8.52e-08	1.19e-06
FABP5	668.575	-0.659464	8.58e-08	1.2e-06
DAP	799.843	0.627105	8.6e-08	1.2e-06
MAPK6	803.396	-0.691074	8.63e-08	1.21e-06
NQO1	2774.71	0.595162	8.64e-08	1.21e-06
ABCA7	402.42	0.740907	8.7e-08	1.21e-06
GALK1	116.058	1.17611	8.85e-08	1.23e-06
CYP2W1	19.0796	-1.79846	8.89e-08	1.24e-06
USF3	139.197	-1.02447	8.9e-08	1.24e-06
PRR12	186.577	0.991397	9.16e-08	1.27e-06
PCNX3	1198.55	0.589664	9.44e-08	1.31e-06
SHISA5	456.311	0.767205	9.47e-08	1.31e-06
RASA1	426.46	-0.741087	9.52e-08	1.32e-06
CYP1B1	481.875	0.803448	9.54e-08	1.32e-06
DUSP1	516.841	0.6948	9.66e-08	1.34e-06
DGKA	664.265	-0.641934	9.73e-08	1.34e-06
ZMIZ2	857.024	0.640977	9.78e-08	1.35e-06
LCE3D	14.8929	-1.92826	9.97e-08	1.37e-06
KLK13	20.5361	-1.76946	1.02e-07	1.41e-06
CEBPD	274.503	0.942402	1.03e-07	1.42e-06
ORAI3	85.4299	1.29835	1.03e-07	1.41e-06
B2M	441.131	0.823624	1.04e-07	1.42e-06
PRKCDBP	87.6537	-1.25498	1.04e-07	1.43e-06
SLC20A1	664.137	-0.635819	1.05e-07	1.44e-06
USP38	211.898	-0.896953	1.08e-07	1.47e-06
ZDHHC8	198.581	0.930383	1.09e-07	1.49e-06
FBLN1	176.819	0.97971	1.1e-07	1.49e-06
GBP4	102.653	1.22109	1.1e-07	1.49e-06
DNASE2	259.161	0.942724	1.11e-07	1.51e-06
CPT1C	87.0801	1.26746	1.12e-07	1.53e-06
CPEB4	297.575	-0.863057	1.13e-07	1.54e-06
DNAJC10	364.878	-0.76552	1.13e-07	1.54e-06
EGF	114.419	1.12829	1.14e-07	1.54e-06
PTOV1	340.43	0.82635	1.14e-07	1.54e-06
YTHDC2	303.953	-0.771393	1.15e-07	1.55e-06
OSBPL10	151.197	-0.966232	1.2e-07	1.63e-06
SERF2	2115.56	0.634598	1.2e-07	1.62e-06
DNM1L	808.482	-0.690475	1.21e-07	1.64e-06
CDH11	17.9119	-1.79935	1.24e-07	1.68e-06
ABCB6	306.221	0.793929	1.27e-07	1.71e-06
ABHD12B	59.9821	-1.35153	1.28e-07	1.72e-06
CAPS	53.0416	1.45617	1.3e-07	1.75e-06
LIMS1	229.113	-0.862608	1.3e-07	1.75e-06
KIDINS220	326.323	-0.894991	1.35e-07	1.81e-06
BRWD1	294.427	-0.832379	1.37e-07	1.83e-06
ODF3B	48.4406	1.48529	1.38e-07	1.85e-06
PTMS	438.225	0.772679	1.38e-07	1.85e-06
NFAT5	457.835	-0.859893	1.39e-07	1.85e-06
DEPDC1	256.732	-0.847459	1.42e-07	1.89e-06
LZTS2	177.306	0.941185	1.43e-07	1.91e-06
AQP5	15.2638	-1.91851	1.45e-07	1.93e-06
CYTB	16221.6	0.505303	1.45e-07	1.93e-06
VPS36	272.051	-0.829794	1.45e-07	1.93e-06
TMPRSS11D	29.0794	-1.67457	1.47e-07	1.95e-06
PRR13	807.585	0.66536	1.49e-07	1.98e-06
EFNB2	564.226	-0.793213	1.51e-07	2.01e-06
LRP10	917.904	0.624498	1.51e-07	2e-06
ST5	95.6197	1.19484	1.55e-07	2.06e-06
CRTC1	54.3499	1.41702	1.57e-07	2.08e-06
B3GALT5	27.0606	-1.65987	1.58e-07	2.08e-06
YTHDF3	496.523	-0.780817	1.58e-07	2.09e-06
ADAM28	110.951	1.10751	1.59e-07	2.09e-06
SH3D19	294.583	-0.840069	1.6e-07	2.11e-06
FIGNL1	396.468	-0.800229	1.61e-07	2.11e-06
CSDE1	4923.61	-0.523823	1.62e-07	2.14e-06
PER3	582.001	-0.819808	1.68e-07	2.21e-06
GSTCD	146.778	-1.10346	1.69e-07	2.22e-06
EZR	4942.19	-0.488784	1.72e-07	2.25e-06
FSCN1	4920.21	-0.56613	1.72e-07	2.25e-06
ABCA12	463.483	-0.830365	1.74e-07	2.28e-06
SPANXB1	78.5759	-1.25019	1.78e-07	2.33e-06
HEATR1	605.856	-0.73617	1.83e-07	2.38e-06
STIM1	201.222	0.893748	1.83e-07	2.38e-06
MAN1A1	66.6919	1.34956	1.85e-07	2.41e-06
SPRR2A	95.0594	-1.10725	1.86e-07	2.42e-06
TET2	285.117	-1.00598	1.87e-07	2.44e-06
KCTD12	292.816	-0.838549	1.92e-07	2.5e-06
CNOT1	1984.77	-0.65227	1.94e-07	2.52e-06
FDFT1	885.707	0.607933	1.95e-07	2.53e-06
GALNT10	158.455	-1.04571	2e-07	2.59e-06
FAM208B	514.908	-0.922788	2.04e-07	2.64e-06
ERCC4	90.2238	-1.15713	2.05e-07	2.65e-06
SP3	339.109	-0.798399	2.08e-07	2.7e-06
COX2	46265.3	0.520381	2.1e-07	2.71e-06
MFAP2	44.0378	1.51009	2.19e-07	2.83e-06
STK40	337.136	0.761355	2.25e-07	2.91e-06
CYCS	1926.42	-0.540437	2.28e-07	2.94e-06
SLC9A3R1	683.641	-0.699957	2.35e-07	3.02e-06
HEATR5A	133.886	-1.02116	2.36e-07	3.03e-06
PNP	455.219	-0.690082	2.45e-07	3.15e-06
PAPPA	40.8827	1.57821	2.57e-07	3.31e-06
HAS3	633.577	-0.6344	2.6e-07	3.34e-06
PPP6R3	1158.02	-0.580413	2.61e-07	3.34e-06
PAPLN	78.0246	1.24793	2.65e-07	3.4e-06
RNF187	757.325	0.719829	2.68e-07	3.43e-06
MCL1	2373.94	-0.522131	2.69e-07	3.44e-06
CLASP2	220.402	-0.871166	2.7e-07	3.44e-06
SYVN1	539.15	0.70375	2.71e-07	3.45e-06
RBCK1	663.791	0.661951	2.73e-07	3.48e-06
NUPR1	24.4242	1.82952	2.78e-07	3.54e-06
IFI35	283.842	0.84987	2.81e-07	3.58e-06
VNN2	23.3267	2.27556	2.84e-07	3.61e-06
VEGFB	193.919	0.901933	2.92e-07	3.71e-06
PRKCA	314.657	-0.756988	2.96e-07	3.75e-06
MFGE8	117.405	1.12806	3.01e-07	3.81e-06
JADE2	735.881	0.646082	3.11e-07	3.94e-06
TMEM181	478.997	-0.752088	3.17e-07	4e-06
ADAP1	778.832	-0.689671	3.2e-07	4.04e-06
PPP6R2	762.94	0.614215	3.23e-07	4.08e-06
ARMCX2	76.4572	1.23763	3.24e-07	4.09e-06
BNIP2	828.93	-0.606991	3.24e-07	4.09e-06
PTPRS	511.249	0.714269	3.25e-07	4.1e-06
TMPRSS11F	46.8213	-1.40572	3.3e-07	4.15e-06
PPP2R1B	547.629	-0.657609	3.39e-07	4.26e-06
VPS13C	364.798	-0.913292	3.41e-07	4.28e-06
SCAMP2	706.415	0.629687	3.43e-07	4.3e-06
VAMP2	121.376	1.07389	3.43e-07	4.3e-06
PRNP	893.264	-0.577607	3.45e-07	4.32e-06
ECH1	412.908	0.818238	3.47e-07	4.35e-06
LAMP1	1807.1	0.519066	3.49e-07	4.36e-06
IGFBP3	2036.82	0.52314	3.53e-07	4.4e-06
DDX18	628.747	-0.68596	3.54e-07	4.42e-06
ADAMTS3	35.0955	-1.49305	3.6e-07	4.48e-06
CLDN11	26.6727	1.73097	3.6e-07	4.49e-06
FAM127A	101.107	1.13518	3.61e-07	4.49e-06
MGST1	1258.96	0.599818	3.62e-07	4.5e-06
GALNT1	175.093	-0.877	3.63e-07	4.51e-06
MAPKBP1	251.043	-0.873423	3.7e-07	4.59e-06
KRT6C	14.8661	-1.7805	3.71e-07	4.6e-06
EXOC5	304.581	-0.856361	3.72e-07	4.61e-06
KMO	134.198	0.998786	3.79e-07	4.69e-06
KIF11	337.817	-0.787947	3.83e-07	4.73e-06
UBR5	1013.53	-0.743262	3.83e-07	4.73e-06
XAF1	46.0533	1.47905	3.84e-07	4.74e-06
BRWD3	121.321	-1.01794	3.91e-07	4.82e-06
IQGAP1	2158.34	-0.711749	3.91e-07	4.82e-06
TUBB6	692.419	-0.698849	3.91e-07	4.82e-06
PPP1R13L	771.477	0.653358	3.92e-07	4.82e-06
MILR1	67.4931	1.27196	3.96e-07	4.86e-06
NME4	370.667	0.713238	3.97e-07	4.88e-06
SON	1621.08	-0.700084	4.06e-07	4.98e-06
MPPED1	16.7008	-1.73233	4.07e-07	4.99e-06
CCPG1	396.711	0.737544	4.09e-07	5.01e-06
FAR1	445.39	-0.671685	4.1e-07	5.02e-06
ZNF768	252.756	0.837639	4.12e-07	5.04e-06
SEMA6B	75.7671	1.22434	4.19e-07	5.12e-06
KATNB1	214.682	0.867149	4.2e-07	5.12e-06
LGALS3	507.673	0.732257	4.27e-07	5.2e-06
ZNF503	135.47	1.01023	4.27e-07	5.2e-06
UNC5B	335.093	-0.73989	4.31e-07	5.25e-06
RACGAP1	540.076	-0.700103	4.38e-07	5.33e-06
CEMP1	84.1209	1.22308	4.41e-07	5.36e-06
XDH	133.334	-0.961034	4.44e-07	5.39e-06
ADGRL1	349.623	0.746091	4.45e-07	5.39e-06
CD81	935.235	0.672385	4.46e-07	5.4e-06
OPA1	500.357	-0.758833	4.48e-07	5.43e-06
ACADVL	1542.36	0.586821	4.49e-07	5.43e-06
ZNF281	227.527	-0.844631	4.49e-07	5.43e-06
LSR	621.361	0.750353	4.53e-07	5.47e-06
DDX3X	1890.3	-0.617923	4.62e-07	5.57e-06
CTSZ	390.025	0.713753	4.65e-07	5.61e-06
STXBP2	411.446	0.811233	4.78e-07	5.76e-06
BARX2	247.99	-0.793063	4.82e-07	5.8e-06
MOGS	414.022	0.704348	4.82e-07	5.8e-06
SF3B1	1502.66	-0.649903	4.83e-07	5.8e-06
TET3	263.965	-0.912758	4.89e-07	5.87e-06
HSF1	640.248	0.667748	5.01e-07	6e-06
TRAFD1	578.798	0.677055	5.01e-07	6e-06
SLC37A2	1122	-0.631647	5.02e-07	6e-06
EPRS	1788.6	-0.560456	5.03e-07	6.01e-06
MAP9	180.444	-0.973672	5.16e-07	6.16e-06
WAPL	358.966	-0.719142	5.2e-07	6.2e-06
C12orf57	437.123	0.821951	5.24e-07	6.25e-06
OTUD4	401.711	-0.828954	5.31e-07	6.33e-06
HPSE	186.487	-0.88003	5.37e-07	6.39e-06
OTUD6B	146.995	-0.970447	5.38e-07	6.4e-06
SEMA4C	80.4316	1.18834	5.41e-07	6.42e-06
OS9	2300.98	0.546749	5.45e-07	6.47e-06
INPP1	189.454	-0.874285	5.56e-07	6.59e-06
P3H4	298.312	0.770037	5.6e-07	6.64e-06
DDX46	786.326	-0.692325	5.67e-07	6.72e-06
MFN1	407.677	-0.701531	5.69e-07	6.73e-06
TNFSF14	34.2231	1.55744	5.76e-07	6.81e-06
FOXJ1	193.219	0.86241	5.8e-07	6.85e-06
ARFGEF2	819.512	-0.808981	5.81e-07	6.85e-06
SKP2	255.928	-0.806526	5.83e-07	6.88e-06
FRAS1	153.477	-0.992841	5.84e-07	6.88e-06
SLC16A7	319.363	-0.792659	5.96e-07	7.02e-06
CD82	479.716	0.728658	6.03e-07	7.1e-06
USP8	529.771	-0.649667	6.08e-07	7.14e-06
COASY	787.845	0.617933	6.14e-07	7.21e-06
DUOX2	27.1145	1.65898	6.18e-07	7.25e-06
NCBP1	578.67	-0.635037	6.2e-07	7.27e-06
YES1	269.537	-0.784478	6.26e-07	7.33e-06
DGCR2	614.267	0.632499	6.3e-07	7.38e-06
STON2	155.39	-0.892294	6.32e-07	7.39e-06
API5	720.335	-0.680888	6.41e-07	7.49e-06
UPP1	844.046	-0.694673	6.48e-07	7.56e-06
KCTD17	152.402	0.96543	6.62e-07	7.73e-06
ADM	304.588	0.770999	6.72e-07	7.84e-06
FAM65A	307.894	0.734116	6.82e-07	7.95e-06
ALG10B	109.077	-1.06513	6.85e-07	7.97e-06
ARHGDIB	1338.74	-0.568586	6.86e-07	7.97e-06
NCOA2	210.229	-0.886027	6.98e-07	8.11e-06
RHOB	180.269	0.877432	6.99e-07	8.12e-06
RAET1E	49.7287	-1.2996	7.05e-07	8.18e-06
KIF23	591.947	-0.621318	7.08e-07	8.2e-06
MYOF	4168.69	-0.597788	7.08e-07	8.2e-06
TIMP3	199.391	0.872411	7.12e-07	8.23e-06
YWHAZ	3912	-0.472143	7.21e-07	8.34e-06
CELSR2	292.96	0.804696	7.32e-07	8.46e-06
SFN	2082.39	-0.73119	7.36e-07	8.49e-06
CCDC186	167.555	-0.994525	7.45e-07	8.59e-06
P4HB	7926.49	0.507776	7.52e-07	8.66e-06
VWA8	243.897	-0.876061	7.59e-07	8.73e-06
BCAS3	134.922	0.965785	7.65e-07	8.79e-06
ATG2A	341.407	0.739272	7.66e-07	8.81e-06
ZYG11B	133.063	-0.942227	7.68e-07	8.82e-06
WDHD1	187.935	-0.855234	7.83e-07	8.98e-06
SF1	1302.98	0.542904	7.9e-07	9.06e-06
ASXL2	214.232	-0.908953	7.96e-07	9.11e-06
FUT4	62.1576	-1.23629	7.98e-07	9.13e-06
CEP97	126.194	-0.968256	8.09e-07	9.25e-06
DCBLD2	1872.93	-0.561121	8.13e-07	9.28e-06
MYSM1	249.844	-0.866473	8.15e-07	9.3e-06
CD109	482.401	-0.744939	8.16e-07	9.3e-06
FAM135A	141.892	-0.957198	8.17e-07	9.31e-06
NCOR2	1608.29	0.555813	8.2e-07	9.33e-06
STAG1	284.054	-0.818597	8.28e-07	9.42e-06
CERS6	476.64	-0.640797	8.35e-07	9.49e-06
INPPL1	835.275	0.566504	8.39e-07	9.52e-06
COX6B2	63.6651	-1.23758	8.56e-07	9.71e-06
CSF1	33.7119	1.5349	8.58e-07	9.73e-06
INTS1	1278.99	0.561959	8.59e-07	9.74e-06
RNF6	317.384	-0.782947	8.61e-07	9.74e-06
MBNL3	81.5934	-1.1197	8.62e-07	9.75e-06
SESN3	156.207	0.989349	8.66e-07	9.79e-06
TNKS1BP1	1377.21	0.544128	8.75e-07	9.89e-06
MIB1	234.252	-0.832313	8.8e-07	9.93e-06
KRT1	7.85913	-1.58256	8.88e-07	1e-05
UCP2	55.7533	1.35934	8.92e-07	1e-05
FAAP100	326.181	0.723517	8.94e-07	1.01e-05
MIS18BP1	150.854	-0.964835	9.01e-07	1.01e-05
SMCHD1	322.782	-0.844883	9.03e-07	1.01e-05
TP63	717.969	-0.626031	9.13e-07	1.02e-05
SGSH	115.669	1.0228	9.19e-07	1.03e-05
RND1	25.7251	1.66509	9.2e-07	1.03e-05
ELMSAN1	224.691	-0.808316	9.31e-07	1.04e-05
PLK4	205.588	-0.830801	9.34e-07	1.05e-05
ID2	325.72	0.761367	9.36e-07	1.05e-05
CTSH	785.107	0.669981	9.39e-07	1.05e-05
PGBD5	45.6907	1.39528	9.44e-07	1.05e-05
GATS	109.109	1.03779	9.56e-07	1.07e-05
SCAF11	481.785	-0.678392	9.58e-07	1.07e-05
KBTBD8	26.1316	-1.53914	9.6e-07	1.07e-05
BRIP1	116.55	-1.0447	9.63e-07	1.07e-05
VCL	795.74	-0.629614	9.68e-07	1.08e-05
NCOA7	475.876	0.729188	9.78e-07	1.09e-05
CDR2L	78.0365	-1.16573	9.84e-07	1.09e-05
CHUK	201.976	-0.81161	9.92e-07	1.1e-05
FUT2	56.0812	1.29763	9.94e-07	1.1e-05
CHD1	376.277	-0.710533	1e-06	1.11e-05
CCNT1	248.402	-0.801799	1.01e-06	1.12e-05
NDC1	462.742	-0.66343	1.03e-06	1.14e-05
H1FX	482.08	0.727663	1.05e-06	1.16e-05
NFKB2	535.676	0.672917	1.06e-06	1.17e-05
CIC	301.979	0.759284	1.07e-06	1.18e-05
MUC15	69.7339	-1.15706	1.07e-06	1.18e-05
DHCR24	1319.62	0.576742	1.08e-06	1.19e-05
ACTR2	1471.1	-0.599722	1.12e-06	1.23e-05
KLF5	3027.4	0.555992	1.12e-06	1.23e-05
HEG1	74.3185	1.22908	1.16e-06	1.27e-05
HEY1	91.9427	1.09075	1.16e-06	1.27e-05
LTBR	1202.5	0.570539	1.16e-06	1.27e-05
PIGT	1050.65	0.573789	1.16e-06	1.27e-05
ZMPSTE24	571.66	-0.601515	1.16e-06	1.27e-05
CCNT2	231.246	-0.835857	1.19e-06	1.3e-05
IDUA	65.4585	1.22325	1.2e-06	1.31e-05
PRRG1	54.6692	-1.25867	1.2e-06	1.31e-05
WDTC1	289.26	0.741138	1.2e-06	1.31e-05
H2AFY	2080.13	-0.489919	1.21e-06	1.32e-05
STX10	234.62	0.898293	1.23e-06	1.35e-05
GLTSCR1	70.3051	1.2039	1.24e-06	1.35e-05
PDE4A	55.7133	1.30421	1.24e-06	1.35e-05
SP1	851.466	-0.630358	1.25e-06	1.36e-05
ATP6AP1	586.026	0.664798	1.26e-06	1.37e-05
ZG16B	21.0208	1.78696	1.26e-06	1.37e-05
SGSM3	619.534	0.628536	1.27e-06	1.38e-05
GDPD3	45.6403	-1.29403	1.29e-06	1.4e-05
SLC50A1	429.357	0.666548	1.3e-06	1.41e-05
MED25	252.185	0.776753	1.32e-06	1.43e-05
UCHL5	338.432	-0.696054	1.32e-06	1.43e-05
CLIC4	601.006	-0.654198	1.33e-06	1.44e-05
AIF1L	224.432	-0.767325	1.35e-06	1.46e-05
RHOT2	659.813	0.619967	1.35e-06	1.46e-05
SLPI	942.21	-0.68338	1.35e-06	1.46e-05
ATP11B	469.416	-0.74177	1.37e-06	1.48e-05
MEGF6	284.393	-0.748021	1.37e-06	1.48e-05
NAGLU	172.954	0.870957	1.39e-06	1.5e-05
FSTL3	193.214	-0.819994	1.41e-06	1.51e-05
VPS9D1	189.809	0.84306	1.41e-06	1.51e-05
FEZ1	125.169	-0.936054	1.42e-06	1.53e-05
SEMA6A	41.5108	-1.34691	1.42e-06	1.53e-05
OGFR	497.666	0.670052	1.47e-06	1.58e-05
PPP3CA	290.705	-0.737352	1.48e-06	1.58e-05
CYP4F11	579.55	-0.652373	1.5e-06	1.61e-05
TRIM47	368.134	0.733872	1.5e-06	1.6e-05
DHX9	1667.11	-0.547996	1.52e-06	1.62e-05
TPM3	3202.6	-0.461917	1.52e-06	1.62e-05
HBS1L	299.278	-0.715301	1.53e-06	1.64e-05
KRT6B	227.661	-0.846493	1.54e-06	1.64e-05
ARHGEF3	154.899	-0.915868	1.56e-06	1.66e-05
FNBP1L	301.618	-0.775514	1.56e-06	1.66e-05
MAPK12	281.642	0.779572	1.57e-06	1.67e-05
TRIM7	197.773	-0.806828	1.58e-06	1.68e-05
TWF1	408.011	-0.6672	1.58e-06	1.68e-05
ZBTB41	146.339	-0.889231	1.58e-06	1.68e-05
CAPZA1	1913.72	-0.497342	1.6e-06	1.7e-05
C19orf33	518.494	-0.807755	1.61e-06	1.7e-05
FGD3	28.4873	1.55465	1.61e-06	1.7e-05
MGLL	152.766	-0.893457	1.61e-06	1.7e-05
FAM25A	12.0707	-1.72342	1.66e-06	1.76e-05
ING4	166.936	0.906369	1.66e-06	1.75e-05
NME7	182.889	0.966989	1.68e-06	1.77e-05
AP1G2	392.812	0.681597	1.69e-06	1.78e-05
C9orf16	274.903	0.796395	1.7e-06	1.79e-05
FAM3C	740.708	0.582851	1.7e-06	1.79e-05
ZBTB37	35.3284	-1.4055	1.7e-06	1.79e-05
TCEA2	53.9369	1.28727	1.71e-06	1.8e-05
ICMT	923.471	-0.538712	1.72e-06	1.81e-05
EDEM3	228.915	-0.927567	1.73e-06	1.82e-05
MATR3	1734.78	-0.570319	1.74e-06	1.82e-05
MLLT4	506.483	-0.71891	1.74e-06	1.83e-05
KIAA0930	515.211	0.637463	1.75e-06	1.83e-05
YBX1	3159.29	-0.475953	1.78e-06	1.86e-05
OBSCN	134.163	0.992955	1.79e-06	1.87e-05
FBXL3	235.449	-0.815224	1.8e-06	1.88e-05
GPAM	113.717	-0.985885	1.8e-06	1.88e-05
LAD1	1203.35	-0.599878	1.81e-06	1.89e-05
ANP32E	493.194	-0.652441	1.83e-06	1.91e-05
PRPF4B	555.697	-0.662757	1.83e-06	1.9e-05
SPRY1	90.3516	1.1116	1.84e-06	1.91e-05
ME3	69.0488	1.17852	1.85e-06	1.92e-05
NF1	690.516	-0.787791	1.85e-06	1.92e-05
MLXIP	613.308	0.641619	1.89e-06	1.96e-05
KRT81	23.14	1.64842	1.9e-06	1.97e-05
TMED9	1822.59	0.571196	1.9e-06	1.97e-05
CBX6	606.99	0.60462	1.91e-06	1.98e-05
DDI2	52.5455	-1.30705	1.91e-06	1.98e-05
HMOX1	90.0384	1.08414	1.91e-06	1.98e-05
KLF3	454.088	-0.708406	1.91e-06	1.98e-05
MLKL	206.81	-0.781474	1.91e-06	1.98e-05
STX2	56.9412	-1.22234	1.91e-06	1.98e-05
POP1	309.628	-0.695694	1.93e-06	1.99e-05
SLC26A11	35.1589	1.45887	1.93e-06	1.99e-05
TOMM70	787.937	-0.57135	1.94e-06	2e-05
B3GNT7	58.7333	1.28614	1.95e-06	2.01e-05
COL18A1	72.9388	1.14843	1.95e-06	2.01e-05
G6PC3	473.881	0.691418	1.99e-06	2.05e-05
CSNK1D	1312.4	0.526054	2.01e-06	2.07e-05
SPATA20	332.802	0.725783	2.02e-06	2.07e-05
UBALD1	71.6435	1.21068	2.02e-06	2.07e-05
IREB2	515.386	-0.736916	2.03e-06	2.08e-05
TIPARP	932.433	-0.531362	2.07e-06	2.11e-05
KIAA2026	123.788	-0.93298	2.08e-06	2.13e-05
NECTIN2	346.229	0.686165	2.09e-06	2.14e-05
AOC1	38.4807	-1.32819	2.1e-06	2.14e-05
KCTD9	271.846	-0.775457	2.1e-06	2.14e-05
PEAK1	126.189	-0.95915	2.1e-06	2.15e-05
FEM1C	209.882	-0.809593	2.12e-06	2.17e-05
TAF2	313.262	-0.844389	2.15e-06	2.19e-05
ZDHHC24	112.672	1.00059	2.15e-06	2.19e-05
ARL14EPL	27.4126	-1.47664	2.16e-06	2.19e-05
CHERP	320.305	0.697594	2.17e-06	2.21e-05
DPM2	275.692	0.778205	2.18e-06	2.21e-05
ATG2B	133.975	-0.898979	2.19e-06	2.22e-05
RAP1B	545.685	-0.595408	2.22e-06	2.26e-05
DEPDC1B	163.731	-0.853486	2.27e-06	2.3e-05
TOM1L2	432.585	0.650256	2.27e-06	2.3e-05
CUL5	337.459	-0.756041	2.3e-06	2.32e-05
GABARAP	577.328	0.662034	2.31e-06	2.33e-05
PANK3	285.74	-0.706345	2.31e-06	2.33e-05
PRPF40A	748.198	-0.650001	2.31e-06	2.33e-05
TBC1D14	397.893	-0.666819	2.32e-06	2.34e-05
GJA1	282.033	-0.809106	2.33e-06	2.35e-05
TRPM7	391.65	-0.820712	2.36e-06	2.38e-05
KIAA1429	491.582	-0.692829	2.38e-06	2.4e-05
PTPRH	187	-0.83267	2.4e-06	2.41e-05
TMF1	300.778	-0.790644	2.41e-06	2.42e-05
PIR	322.041	0.709526	2.42e-06	2.43e-05
ENC1	879.867	-0.619643	2.43e-06	2.43e-05
HIST1H1C	828.957	0.712544	2.47e-06	2.47e-05
NR3C1	796.586	-0.705876	2.47e-06	2.48e-05
ETV6	351.916	0.733826	2.48e-06	2.48e-05
EIF2S1	633.958	-0.58574	2.49e-06	2.49e-05
FAM208A	527.222	-0.677904	2.49e-06	2.49e-05
BLVRB	787.291	0.717694	2.5e-06	2.49e-05
IDH1	727.331	0.566992	2.5e-06	2.49e-05
QSOX1	713.162	0.564073	2.5e-06	2.5e-05
AMD1	324.835	-0.701094	2.51e-06	2.5e-05
BRAT1	568.627	0.652263	2.53e-06	2.52e-05
CSRP2	85.9998	-1.05854	2.54e-06	2.53e-05
FKTN	175.578	-0.878835	2.56e-06	2.54e-05
KIFC2	266.014	0.732639	2.56e-06	2.54e-05
OSGIN1	453.952	0.697999	2.57e-06	2.56e-05
SIGIRR	326.335	0.77844	2.57e-06	2.55e-05
FGD4	168.4	-0.890665	2.62e-06	2.6e-05
SPINT2	2082.82	0.579371	2.64e-06	2.62e-05
KIAA1522	1851.09	0.477464	2.66e-06	2.64e-05
ITPR1	82.364	1.21763	2.71e-06	2.69e-05
ZNF24	202.801	-0.855451	2.72e-06	2.69e-05
SORBS3	113.936	0.993738	2.74e-06	2.71e-05
TUBA1A	58.8834	1.21957	2.75e-06	2.72e-05
NOV	81.0075	-1.06793	2.76e-06	2.72e-05
BTBD2	457.79	0.677697	2.78e-06	2.74e-05
PLXNA3	273.02	0.761846	2.78e-06	2.74e-05
MCM10	196.006	-0.789108	2.79e-06	2.75e-05
VPS13D	487.389	-0.714419	2.79e-06	2.75e-05
ATPIF1	769.73	0.614901	2.84e-06	2.79e-05
PTPN12	319.211	-0.711853	2.92e-06	2.87e-05
NID1	77.256	-1.09576	2.95e-06	2.89e-05
SLC9A1	525.122	0.60988	2.95e-06	2.89e-05
SLC25A23	154.768	0.873111	2.96e-06	2.91e-05
CD99L2	64.7569	1.19623	2.97e-06	2.91e-05
CGN	342.287	0.700925	3.03e-06	2.96e-05
CAB39	551.9	-0.591231	3.05e-06	2.99e-05
FGF11	64.7844	1.18163	3.05e-06	2.99e-05
SLC45A1	20.0156	1.69741	3.06e-06	2.99e-05
TMEM184A	1199.74	0.530054	3.09e-06	3.02e-05
FCHO1	66.5511	1.23131	3.16e-06	3.09e-05
CDK10	418.028	0.654291	3.21e-06	3.13e-05
UACA	240.279	-0.749427	3.21e-06	3.13e-05
G2E3	141.707	-0.873152	3.23e-06	3.14e-05
CAPRIN1	2307.44	-0.550752	3.27e-06	3.18e-05
NLGN2	53.2719	1.24591	3.28e-06	3.19e-05
TGFB1	282.117	0.76248	3.32e-06	3.22e-05
CALM3	3783.41	0.482606	3.33e-06	3.23e-05
MTMR6	130.228	-0.925114	3.33e-06	3.23e-05
FOXC1	164.538	0.847082	3.36e-06	3.26e-05
KAT2A	475.409	0.609614	3.37e-06	3.27e-05
PGPEP1	156.602	0.910494	3.4e-06	3.29e-05
USP12	202.372	-0.840279	3.4e-06	3.29e-05
SGK223	368.212	0.660035	3.41e-06	3.3e-05
FURIN	731.019	0.562372	3.45e-06	3.34e-05
ZCCHC6	334.857	-0.705574	3.49e-06	3.37e-05
GBE1	282.589	-0.709322	3.5e-06	3.37e-05
PHF3	485.738	-0.692161	3.51e-06	3.38e-05
CHMP4B	973.149	0.564563	3.53e-06	3.41e-05
RPS6KA2	84.6619	1.07868	3.58e-06	3.44e-05
APOBEC3F	58.0521	1.21798	3.61e-06	3.47e-05
NAA50	1470.46	-0.562521	3.63e-06	3.49e-05
TSPAN15	131.993	0.91465	3.66e-06	3.52e-05
OXR1	214.762	-0.771153	3.67e-06	3.53e-05
CYB561	901.583	0.563091	3.68e-06	3.53e-05
SEMA4B	1162.77	-0.562909	3.69e-06	3.54e-05
ARNT2	64.3376	-1.11535	3.74e-06	3.59e-05
THEMIS2	25.1362	1.54863	3.76e-06	3.6e-05
PLEK2	341.34	-0.682947	3.8e-06	3.63e-05
LRIG3	175.343	0.88445	3.82e-06	3.65e-05
ATP13A1	313.839	0.717568	3.87e-06	3.7e-05
PRMT3	216.022	-0.743327	3.87e-06	3.7e-05
IBTK	314.335	-0.728421	3.89e-06	3.71e-05
PCDH7	583.629	0.630226	3.92e-06	3.73e-05
MMS22L	107.645	-0.981877	3.96e-06	3.78e-05
NKX2-8	27.6895	1.49638	4.04e-06	3.85e-05
ADAM10	873.514	-0.584265	4.08e-06	3.88e-05
TMEM25	52.5189	1.24552	4.09e-06	3.89e-05
COQ4	228.022	0.763391	4.1e-06	3.89e-05
YAP1	1327.68	-0.62735	4.1e-06	3.89e-05
LURAP1L	78.9213	1.08729	4.11e-06	3.9e-05
RFX1	92.4823	1.04774	4.11e-06	3.9e-05
LATS1	215.222	-0.808282	4.18e-06	3.96e-05
FNIP1	153.027	-0.905251	4.2e-06	3.98e-05
EDN1	51.9051	1.253	4.22e-06	4e-05
DBNDD1	39.1106	1.38355	4.25e-06	4.02e-05
SSR3	1018.04	-0.513212	4.27e-06	4.04e-05
PTBP3	1378.21	-0.532703	4.28e-06	4.05e-05
FRMD4B	158.001	-0.871516	4.29e-06	4.05e-05
SEPTIN10	216.53	-0.784836	4.32e-06	4.08e-05
SMAD5	277.484	-0.726486	4.33e-06	4.08e-05
PLA2G15	105.233	0.997366	4.35e-06	4.09e-05
CPNE1	681.04	0.55385	4.47e-06	4.2e-05
ASF1B	280.488	0.743066	4.48e-06	4.21e-05
MME	287.726	-0.733638	4.48e-06	4.21e-05
TRADD	187.392	0.876862	4.51e-06	4.24e-05
SLC1A5	2818.25	0.460237	4.52e-06	4.24e-05
ND2	9095.21	0.431253	4.57e-06	4.29e-05
IQSEC2	51.9612	1.235	4.64e-06	4.35e-05
FAM35A	137.69	-0.889497	4.71e-06	4.41e-05
TSPAN3	1037.35	-0.502914	4.71e-06	4.41e-05
NCOA3	977.997	-0.629445	4.74e-06	4.44e-05
ZHX1	204.534	-0.767538	4.79e-06	4.48e-05
KRT18	2360.67	-0.493273	4.8e-06	4.48e-05
RFNG	160.308	0.951052	4.8e-06	4.48e-05
DAPL1	18.9565	1.70019	4.84e-06	4.51e-05
CCDC18	129.979	-0.875112	4.85e-06	4.52e-05
SDCBP2	267.427	-0.816228	4.85e-06	4.52e-05
SLCO4A1	163.88	-0.820683	4.91e-06	4.57e-05
EFR3A	478.635	-0.632342	4.93e-06	4.59e-05
GYLTL1B	23.7025	1.54142	4.97e-06	4.62e-05
BBX	418.915	-0.693781	5.04e-06	4.68e-05
SLC25A32	204.915	-0.749569	5.1e-06	4.73e-05
IDS	393.21	0.698751	5.15e-06	4.78e-05
SGO2	133.547	-0.887214	5.17e-06	4.79e-05
ZNF148	263.399	-0.814484	5.17e-06	4.79e-05
ADD3	393.754	0.679644	5.19e-06	4.8e-05
KDM1B	182.165	-0.813036	5.24e-06	4.85e-05
PCM1	509.656	-0.607711	5.34e-06	4.93e-05
TCF7L2	103.575	1.00664	5.35e-06	4.95e-05
DIP2B	320.337	-0.760484	5.38e-06	4.97e-05
AP2B1	2112.27	-0.486919	5.41e-06	4.99e-05
GBP1	98.7331	0.990105	5.44e-06	5.02e-05
DUSP2	57.4584	1.19904	5.5e-06	5.06e-05
CCND3	500.836	0.593329	5.51e-06	5.07e-05
MMRN2	1253.13	-0.695923	5.51e-06	5.07e-05
NPAT	179.019	-0.800034	5.51e-06	5.07e-05
BRD4	343.961	0.675801	5.53e-06	5.09e-05
PLPP2	706.192	0.722105	5.54e-06	5.09e-05
SOD2	515.773	0.601657	5.56e-06	5.1e-05
CASP8AP2	149.481	-0.980736	5.57e-06	5.11e-05
SFR1	96.868	-0.966905	5.57e-06	5.11e-05
LIN54	178.218	-0.846806	5.64e-06	5.17e-05
KIAA1217	322.479	0.749277	5.67e-06	5.19e-05
AACS	271.708	0.707618	5.69e-06	5.21e-05
TBC1D17	127.274	0.938524	5.7e-06	5.22e-05
NUDCD1	209.192	-0.742235	5.73e-06	5.24e-05
ASAP2	315.312	-0.682619	5.74e-06	5.24e-05
NADK	583.834	0.601031	5.74e-06	5.24e-05
RAVER1	280.636	0.717953	5.89e-06	5.37e-05
BICDL2	204.838	0.847956	5.9e-06	5.38e-05
ZFYVE16	265.687	-0.806855	6e-06	5.47e-05
ADIRF	1242.24	-0.680227	6.01e-06	5.47e-05
MZF1	197.082	0.807233	6.04e-06	5.49e-05
MX2	27.6753	1.47135	6.08e-06	5.53e-05
KLK7	70.1896	1.15647	6.26e-06	5.68e-05
HS3ST1	809.229	-0.537483	6.33e-06	5.75e-05
ABL2	297.088	-0.738141	6.34e-06	5.75e-05
CDC42BPG	721.623	0.533539	6.37e-06	5.78e-05
CHD7	309.634	-0.767064	6.53e-06	5.91e-05
VHL	274.559	0.711712	6.53e-06	5.91e-05
ZNF37A	83.5529	-1.00205	6.54e-06	5.92e-05
QPRT	18.2816	1.75463	6.58e-06	5.95e-05
ALDOA	8867.46	0.548356	6.65e-06	6.01e-05
MKLN1	298.233	-0.703016	6.69e-06	6.04e-05
C16orf13	337.783	0.77516	6.81e-06	6.15e-05
PRC1	986.168	-0.523521	6.83e-06	6.15e-05
PTPRE	111.76	-0.927311	6.83e-06	6.15e-05
TRIM33	344.756	-0.68551	6.83e-06	6.15e-05
PTGS1	58.573	-1.16895	6.84e-06	6.16e-05
ATAD5	106.726	-0.974122	6.86e-06	6.17e-05
BHLHE40	526.798	0.595306	6.92e-06	6.22e-05
MAOB	12.4777	-1.55047	6.92e-06	6.22e-05
MSRB1	184.302	0.850109	6.95e-06	6.24e-05
POLD4	549.656	0.741899	7.01e-06	6.29e-05
NR1D2	421.672	-0.629079	7.11e-06	6.37e-05
KLF7	74.304	-1.05471	7.13e-06	6.39e-05
TMEM259	1055.86	0.567979	7.17e-06	6.42e-05
AP3M1	377.103	-0.622997	7.18e-06	6.42e-05
TNS4	1761.27	-0.507842	7.19e-06	6.43e-05
SUCLA2	296.126	-0.664905	7.25e-06	6.48e-05
ROGDI	259.454	0.794288	7.27e-06	6.49e-05
RASA2	132.925	-0.895306	7.3e-06	6.52e-05
GBP2	151.778	0.852754	7.39e-06	6.59e-05
SNRK	129.52	-0.904706	7.4e-06	6.59e-05
URB2	215.358	-0.773492	7.44e-06	6.62e-05
COMTD1	104.426	0.981535	7.48e-06	6.66e-05
TMEM63A	414.746	0.635211	7.51e-06	6.68e-05
PIEZO1	1745.85	0.481146	7.56e-06	6.72e-05
SIX5	114.729	0.962589	7.62e-06	6.77e-05
FAM73A	152.465	-0.859906	7.65e-06	6.79e-05
MCFD2	595.216	-0.584629	7.67e-06	6.8e-05
ANO9	140.203	0.869477	7.69e-06	6.82e-05
ZNF81	41.1395	-1.23892	7.76e-06	6.87e-05
ZNRF1	150.477	0.876711	7.76e-06	6.87e-05
IP6K2	313.496	0.689831	7.78e-06	6.88e-05
LEMD3	370.309	-0.678978	7.79e-06	6.89e-05
TMEM164	89.3082	-1.0884	7.8e-06	6.89e-05
ARHGAP23	24.1127	-1.41321	7.81e-06	6.89e-05
ARHGAP17	231.186	0.737159	7.9e-06	6.97e-05
FKBP9	363.256	-0.638859	7.9e-06	6.97e-05
TMEM159	155.213	0.840063	7.94e-06	7e-05
C8orf82	143.929	0.882207	8.05e-06	7.09e-05
CDC40	119.179	-0.907263	8.05e-06	7.09e-05
PGM2	421.442	-0.606845	8.06e-06	7.1e-05
WBP1	149.398	0.895046	8.08e-06	7.1e-05
ARHGAP21	485.736	-0.68527	8.11e-06	7.13e-05
EPT1	424.461	-0.670874	8.21e-06	7.21e-05
JAG2	761.276	0.540053	8.29e-06	7.28e-05
SLC16A1	425.669	-0.626124	8.31e-06	7.28e-05
SPPL3	393.355	0.646038	8.31e-06	7.28e-05
SAMD1	144.902	0.854136	8.33e-06	7.3e-05
KAT6A	467.874	-0.766464	8.34e-06	7.3e-05
CRACR2B	52.8857	1.24499	8.35e-06	7.3e-05
GSDMC	26.6863	-1.36142	8.4e-06	7.34e-05
TCHP	260.129	-0.72368	8.45e-06	7.38e-05
TMPO	631.954	-0.658955	8.49e-06	7.41e-05
ATP6V1A	571.169	-0.55462	8.53e-06	7.45e-05
WWC3	135.711	0.879626	8.56e-06	7.46e-05
PPAT	301.802	-0.729704	8.69e-06	7.57e-05
ELL2	663.167	0.605007	8.75e-06	7.62e-05
GATSL2	52.7677	1.21354	8.76e-06	7.62e-05
GFPT2	48.7564	1.23644	8.8e-06	7.65e-05
NBN	327.412	-0.670281	8.8e-06	7.65e-05
EHD4	663.407	-0.557027	8.82e-06	7.66e-05
IPO8	600.82	-0.673759	8.95e-06	7.77e-05
SH2B1	315.327	0.654868	8.98e-06	7.79e-05
MAP1S	166.771	0.87236	9.22e-06	8e-05
CTDSPL	216.114	-0.755	9.29e-06	8.05e-05
TAF6	243.176	0.709862	9.42e-06	8.15e-05
SDF4	1194.66	0.582843	9.5e-06	8.22e-05
PIDD1	213.593	0.783386	9.55e-06	8.26e-05
ZNF219	164.258	-0.799824	9.59e-06	8.29e-05
BCAT2	153.785	0.889426	9.71e-06	8.38e-05
CXCL10	23.8787	1.46889	9.75e-06	8.41e-05
PAICS	2368.01	-0.474794	9.76e-06	8.42e-05
MTDH	936.364	-0.562447	9.98e-06	8.61e-05
MAGI3	144.878	-0.846103	1e-05	8.64e-05
RNF10	1324.26	0.500241	1e-05	8.62e-05
LAMA1	58.7283	1.15824	1.01e-05	8.69e-05
RAB11B	293.156	0.768071	1.01e-05	8.72e-05
TPM4	2479.57	-0.436795	1.01e-05	8.72e-05
MISP	449.568	-0.710734	1.02e-05	8.76e-05
NFYA	286.209	-0.666408	1.02e-05	8.73e-05
RIC1	141.767	-0.837119	1.02e-05	8.75e-05
LCE3E	11.2797	-1.53098	1.04e-05	8.94e-05
ZZZ3	352.448	-0.659254	1.04e-05	8.92e-05
BUB1B	427.794	-0.624406	1.05e-05	8.98e-05
MEGF8	127.723	0.902698	1.05e-05	8.96e-05
ANKIB1	256.952	-0.784996	1.06e-05	9.07e-05
STAC	109.086	-0.896013	1.06e-05	9.07e-05
ASL	366.954	0.685401	1.07e-05	9.12e-05
DESI1	858.234	0.518237	1.07e-05	9.11e-05
PYGL	512.769	-0.580682	1.07e-05	9.1e-05
SLC34A2	28.9188	2.43361	1.07e-05	9.13e-05
SRI	416.148	0.668284	1.07e-05	9.12e-05
TTBK2	87.75	-0.976327	1.07e-05	9.15e-05
CEACAM1	68.4833	-1.06526	1.08e-05	9.17e-05
CPNE3	373.807	-0.708023	1.09e-05	9.3e-05
TEAD4	221.102	-0.720248	1.09e-05	9.24e-05
SLC22A3	38.8001	-1.23755	1.1e-05	9.31e-05
TRAPPC8	99.2192	-0.91322	1.13e-05	9.55e-05
UPF2	297.113	-0.671245	1.14e-05	9.7e-05
CARHSP1	412.77	0.645721	1.15e-05	9.78e-05
ITPRIP	181.601	-0.770479	1.15e-05	9.75e-05
KLHL8	130.434	-0.853594	1.15e-05	9.71e-05
SEPTIN7	950.578	-0.524793	1.16e-05	9.83e-05
PRPF4	544.993	-0.547618	1.16e-05	9.78e-05
ZNF518A	190.663	-0.816162	1.16e-05	9.82e-05
RABGAP1L	110.234	-0.88675	1.17e-05	9.9e-05
IL23A	34.1536	1.33271	1.23e-05	0.00010396
BCAP29	232.678	-0.700305	1.24e-05	0.000104804
MYO1D	429.363	-0.579469	1.24e-05	0.000104635
STAG2	550.636	-0.717579	1.25e-05	0.000104965
TSTD1	152.092	0.872124	1.26e-05	0.000106241
SF3A2	184.086	0.771657	1.27e-05	0.000106592
TRABD	906.246	0.54993	1.27e-05	0.000107098
CPT1B	204.363	0.739545	1.28e-05	0.000107977
PIKFYVE	189.178	-0.95114	1.29e-05	0.000108126
SERTAD3	119.752	0.919865	1.31e-05	0.000110158
UBQLN1	1549.08	-0.488198	1.31e-05	0.000110272
PTK6	667.861	-0.581147	1.32e-05	0.000110756
FAM43A	129.499	-0.913869	1.33e-05	0.000111323
NUP153	527.547	-0.704976	1.33e-05	0.000111086
SF3A1	618.657	0.532927	1.35e-05	0.000112712
MFSD2A	112.614	-0.8723	1.37e-05	0.00011444
FKBP8	990.417	0.605637	1.38e-05	0.000115484
STS	239.285	-0.705943	1.38e-05	0.000115345
CHRNB1	51.1039	1.17765	1.39e-05	0.000116232
IER2	858.055	0.650865	1.39e-05	0.000116232
AGPAT5	391.869	-0.596776	1.4e-05	0.000116778
ARTN	50.182	-1.15463	1.4e-05	0.000116778
HOMER1	111.902	-0.950396	1.4e-05	0.000116778
EML6	474.976	0.641147	1.41e-05	0.000117811
BLZF1	251.873	-0.683928	1.43e-05	0.000119253
HNMT	34.9559	1.30158	1.43e-05	0.000119253
TUBGCP3	264.961	-0.748991	1.44e-05	0.000119525
SHPRH	75.4649	-1.03068	1.45e-05	0.000120759
KLK12	11.251	-1.49645	1.46e-05	0.000120979
ZNF644	271.793	-0.758533	1.48e-05	0.000122447
ARRB1	70.0012	1.05882	1.49e-05	0.000123831
ATP13A2	465.681	0.596902	1.49e-05	0.000123805
NUP205	644.843	-0.66688	1.52e-05	0.000125965
ZFC3H1	247.058	-0.738252	1.52e-05	0.000125463
CXCL3	35.5331	1.30582	1.53e-05	0.000126241
CEBPB	501.099	0.598864	1.54e-05	0.00012742
TCHHL1	29.4907	-1.30842	1.54e-05	0.000127587
FAM83A	997.247	-0.49576	1.55e-05	0.000128203
NRARP	269.688	0.691008	1.55e-05	0.000127905
IL17RC	133.375	0.865981	1.56e-05	0.000128531
IPO11	230.485	-0.697702	1.57e-05	0.000129141
TMCO4	220.958	0.727906	1.58e-05	0.000130303
ARFGEF1	491.094	-0.670859	1.59e-05	0.000131174
CAMTA2	194.121	0.767582	1.59e-05	0.000130487
NCAPG2	340.299	-0.641798	1.6e-05	0.000131649
ARHGAP19	156.325	-0.837935	1.62e-05	0.000132736
DDX6	747.638	-0.513706	1.63e-05	0.000133998
PNRC1	83.0049	1.03171	1.63e-05	0.00013382
GPD2	631.369	-0.580648	1.64e-05	0.000134639
ITPR3	1693.06	-0.551014	1.64e-05	0.000134639
NOC3L	162.077	-0.784008	1.64e-05	0.000134639
SEC62	572.216	-0.548453	1.64e-05	0.000134639
APOL3	83.4588	1.00367	1.65e-05	0.00013499
GAMT	136.332	0.894583	1.66e-05	0.000135777
GAS8	192.793	0.762178	1.66e-05	0.000135749
EPN1	1165.08	0.536461	1.69e-05	0.000137837
UBE3C	694.62	-0.556521	1.69e-05	0.000138066
P2RX4	107.723	0.902444	1.72e-05	0.000140526
PIP5K1C	219.716	0.707226	1.72e-05	0.000140526
ICE2	312.65	-0.667999	1.73e-05	0.000140639
PRMT5	1016.64	-0.477008	1.75e-05	0.000142844
WNT4	21.4752	1.44722	1.75e-05	0.000142489
UNKL	222.954	0.69981	1.76e-05	0.000142925
UTP20	248.479	-0.771035	1.76e-05	0.000143152
KRIT1	156.954	-0.804712	1.79e-05	0.000145164
SULT2B1	36.0113	-1.26905	1.79e-05	0.000145538
IER5L	268.983	0.766288	1.8e-05	0.000146312
TM2D3	208.158	0.749689	1.82e-05	0.000147218
GATA3	25.9436	2.31186	1.83e-05	0.000148223
KIAA0232	237.832	-0.708225	1.83e-05	0.000148223
LRAT	54.8977	-1.07818	1.84e-05	0.000148818
CNPPD1	248.233	0.710816	1.85e-05	0.000149485
DAG1	941.537	0.511289	1.85e-05	0.000149612
PPP1R12B	118.435	-0.906775	1.85e-05	0.000149685
SKAP2	841.391	0.514102	1.85e-05	0.000149485
FMNL1	76.7156	1.01951	1.86e-05	0.000149985
SEC23A	230.831	-0.745745	1.86e-05	0.000150362
TBC1D10A	110.167	0.90133	1.86e-05	0.000149985
CHST14	81.4513	0.986776	1.87e-05	0.000150688
AP5M1	165.73	-0.755924	1.89e-05	0.000151822
PABPC1L	194.232	0.731891	1.9e-05	0.00015284
UBB	2371.13	0.464476	1.91e-05	0.000153473
YIPF3	637.735	0.59291	1.91e-05	0.000153473
DAPK3	342.065	0.734402	1.94e-05	0.000155935
SLC5A3	245.876	-0.78859	1.94e-05	0.000155781
TMEM125	154.387	0.797381	1.94e-05	0.000155598
NCAPG	327.673	-0.615113	1.95e-05	0.000156655
H6PD	188.561	0.78095	1.96e-05	0.00015731
PLEKHA8	146.781	-0.798382	1.96e-05	0.000157201
SMC5	348.792	-0.741885	1.97e-05	0.000157956
B3GALT6	251.152	0.733609	1.98e-05	0.000158392
CEP295	289.924	-0.684299	1.98e-05	0.000158366
SPRR2F	30.3137	-1.27325	1.98e-05	0.000158366
THOC2	378.42	-0.60516	1.98e-05	0.000158525
NPM1	5677.11	-0.410449	1.99e-05	0.000158893
NRP1	156.518	-0.760663	1.99e-05	0.000158693
DNAJC4	89.5309	0.975936	2e-05	0.000159649
GRAMD1A	35.5868	1.27822	2e-05	0.000159095
PIK3AP1	31.8437	-1.25353	2.01e-05	0.000160272
ZNF841	151.353	-0.81719	2.01e-05	0.000160357
TCIRG1	904.017	0.568107	2.02e-05	0.000160609
SLC6A8	304.15	0.631664	2.03e-05	0.000161734
CCT6A	3490.58	-0.413758	2.04e-05	0.000162036
IFITM1	18.3075	1.47947	2.06e-05	0.000163461
CABP4	18.6194	1.47273	2.1e-05	0.000166369
ZYX	321.365	0.682445	2.12e-05	0.000168293
CHAC1	161.626	0.841141	2.13e-05	0.000168867
KIF15	126.235	-0.826256	2.13e-05	0.000168872
MRPL3	740.985	-0.500966	2.13e-05	0.000168867
IL18	464.645	-0.554046	2.17e-05	0.000171478
HOOK2	319.961	0.703885	2.18e-05	0.000172791
AKIP1	129.991	0.844553	2.19e-05	0.000172883
SPTY2D1	264.601	-0.729273	2.19e-05	0.00017291
DCTN5	746.367	-0.498975	2.2e-05	0.000173927
PHKG1	295.985	0.662766	2.2e-05	0.00017344
KMT2C	221.115	-0.764602	2.21e-05	0.00017466
DPP8	266.162	-0.7217	2.23e-05	0.00017541
SPTSSA	223.029	0.709267	2.23e-05	0.00017541
CDC7	197.481	-0.726204	2.25e-05	0.000177097
TRAPPC10	165.11	-0.827751	2.28e-05	0.000179649
ASAP3	39.6405	1.2257	2.29e-05	0.000180072
HTATIP2	817.488	0.505625	2.3e-05	0.000180823
MAP3K11	733.124	0.591052	2.3e-05	0.000180495
MARK2	713.606	0.516749	2.3e-05	0.000180495
PLEKHG6	195.971	0.739263	2.3e-05	0.000180823
KRT78	14.6899	-1.42337	2.31e-05	0.000181181
CH25H	23.9788	1.39474	2.32e-05	0.000181869
GPAA1	778.05	0.627639	2.32e-05	0.000181869
SMPD1	216.6	0.72993	2.32e-05	0.000181738
HACD2	465.578	-0.5783	2.33e-05	0.000182402
GSE1	510.993	0.634348	2.34e-05	0.000182861
TBC1D22A	395.401	0.621307	2.34e-05	0.000182861
ITM2C	476.13	0.577148	2.37e-05	0.000185367
ACOT7	808.798	-0.570355	2.39e-05	0.000186651
BAZ1A	367.794	-0.628169	2.39e-05	0.000186651
KRT75	14.2567	-1.42202	2.39e-05	0.000186469
TCF25	703.081	0.546613	2.4e-05	0.000187069
FANCM	61.223	-1.11584	2.42e-05	0.00018888
CMIP	831.084	0.491461	2.43e-05	0.000188976
ZNF446	94.9248	0.954957	2.43e-05	0.000189089
CCNA2	628.227	-0.529001	2.44e-05	0.000189774
RALGAPA1	107.745	-0.944232	2.44e-05	0.000189774
HLA-A	221.187	0.878955	2.46e-05	0.000191356
KIF13A	518.591	-0.618106	2.47e-05	0.000191392
ZNF813	62.6305	-1.02978	2.47e-05	0.00019178
NCOR1	480.615	-0.636996	2.48e-05	0.000192483
ZNF845	121.748	-0.827221	2.48e-05	0.000191951
TMEM167A	771.648	-0.494798	2.5e-05	0.000193428
SEL1L	463.708	-0.62937	2.51e-05	0.000194052
DCXR	428.979	0.641199	2.54e-05	0.00019629
ASPHD1	20.647	1.4165	2.62e-05	0.000202602
NECAB3	132.36	0.83487	2.65e-05	0.00020509
SLC38A2	2624.89	-0.513307	2.72e-05	0.000209968
TAF1	189.114	-0.764179	2.72e-05	0.000209968
CNTF	19.0506	-1.36148	2.73e-05	0.000210262
BIRC3	762.377	0.580984	2.74e-05	0.000211406
MARK4	329.919	0.619228	2.74e-05	0.000211406
SLC35E2B	259.931	0.662254	2.75e-05	0.000212172
ARRDC4	135.858	-0.788781	2.76e-05	0.000212809
CTNND1	3699.46	-0.495729	2.78e-05	0.000213796
MTR	136.063	-0.822966	2.78e-05	0.000213796
UBR3	191.804	-0.803442	2.82e-05	0.00021705
TBC1D13	297.214	0.637289	2.85e-05	0.000218555
HEXIM2	47.3747	1.16422	2.88e-05	0.000220946
MTMR9	93.7072	-0.901488	2.88e-05	0.000221335
IRF2BP1	254.256	0.683813	2.9e-05	0.000222347
XPO7	935.202	-0.523511	2.9e-05	0.0002222
SERINC2	1707.64	0.537492	2.92e-05	0.000223494
TPST2	93.6857	0.927071	2.93e-05	0.000224452
YME1L1	879.947	-0.488542	2.94e-05	0.000225276
PPP1R12C	562.063	0.584558	2.96e-05	0.000226258
HCLS1	763.781	0.507446	2.97e-05	0.000226737
WBSCR27	30.0108	1.30959	3e-05	0.000229195
DOPEY1	160.484	-0.754048	3.01e-05	0.000229668
PSPH	194.265	0.718068	3.03e-05	0.000231197
RAC3	132.276	0.824905	3.03e-05	0.000231127
SMIM15	412.455	-0.55577	3.03e-05	0.000231197
HDHD3	169.704	0.801436	3.04e-05	0.000231754
ORAI1	266.831	0.72105	3.04e-05	0.000231197
KLC4	91.3216	0.927662	3.06e-05	0.000232906
UBXN7	317.624	-0.640075	3.09e-05	0.000234762
PDCD4	125.5	0.844207	3.11e-05	0.000236281
MAP3K9	515.436	-0.590091	3.12e-05	0.000237054
RPRD1A	164.729	-0.730039	3.12e-05	0.000237054
SENP1	115.032	-0.835711	3.13e-05	0.000237505
PATZ1	118.787	0.847932	3.15e-05	0.000238923
ACTN1	633.702	-0.54857	3.17e-05	0.000240093
SOCS4	176.525	-0.850901	3.17e-05	0.000240093
GTF3C3	270.076	-0.646154	3.18e-05	0.000240451
SYTL1	442.422	0.610241	3.18e-05	0.000240451
NR2F2	359.016	0.609034	3.19e-05	0.000241181
PRR14L	215.646	-0.80954	3.19e-05	0.000241269
JMJD8	882.633	0.552614	3.2e-05	0.000241867
MPST	278.766	0.67829	3.2e-05	0.000241432
DBP	66.5496	1.08578	3.21e-05	0.000242316
L3MBTL2	437.931	0.56284	3.21e-05	0.000242191
WLS	316.288	-0.603675	3.21e-05	0.000242244
PRR9	9.04239	-1.57957	3.23e-05	0.000243502
LRRC40	110.077	-0.871106	3.24e-05	0.000244069
TBC1D2	738.365	-0.622265	3.26e-05	0.00024571
ZFP36	220.432	0.693884	3.31e-05	0.000249089
OBFC1	174.26	-0.748957	3.33e-05	0.000250283
SLC2A4RG	785.984	0.537563	3.33e-05	0.000250283
XPOT	1222.31	-0.513715	3.33e-05	0.000250236
SH3PXD2B	88.0415	0.961721	3.34e-05	0.000250326
MARVELD1	471.066	0.541561	3.37e-05	0.000252706
CD59	3370.85	-0.424028	3.39e-05	0.000254302
DYRK1B	30.7503	1.27998	3.39e-05	0.000254302
BID	315.172	0.644641	3.41e-05	0.000255026
DESI2	255.645	-0.64925	3.41e-05	0.000255252
HLTF	194.762	-0.742838	3.41e-05	0.000255026
RAB31	304.972	-0.617878	3.41e-05	0.000255252
AKT1S1	391.216	0.619674	3.42e-05	0.000255252
PFKFB3	620.869	0.521899	3.45e-05	0.000257883
TRA2B	1066.5	-0.456459	3.48e-05	0.000260088
G3BP2	1128.65	-0.546486	3.49e-05	0.000260088
C2orf54	100.909	-0.917161	3.5e-05	0.000261068
CLDN10	32.406	1.28025	3.5e-05	0.00026076
IL32	61.3718	1.14343	3.5e-05	0.000260806
ARRDC1	316.374	0.647117	3.51e-05	0.000261507
ACP2	207.597	0.724468	3.52e-05	0.000261836
BIK	399.946	0.684868	3.56e-05	0.000264909
NR2F6	366.694	0.640719	3.57e-05	0.000264998
AARS	1868.1	0.417631	3.58e-05	0.000266189
SPPL2B	176.349	0.755589	3.59e-05	0.000266372
UPK2	59.5342	-1.0256	3.61e-05	0.000267958
RPL7L1	862.077	-0.47717	3.62e-05	0.000268274
CSTF2	272.266	-0.626179	3.63e-05	0.000269051
CHPF2	420.155	0.565223	3.67e-05	0.000271626
STT3B	966.327	-0.513191	3.68e-05	0.000272234
KIF20A	529.922	-0.51835	3.71e-05	0.000274741
POLK	86.6849	-0.923534	3.71e-05	0.000274655
WDFY3	327.541	-0.73417	3.75e-05	0.000277059
NUP107	520.471	-0.538094	3.77e-05	0.000278393
ZNF326	265.772	-0.634509	3.8e-05	0.000280743
DDIAS	165.039	-0.741077	3.82e-05	0.000281609
TMEM154	410.965	-0.633523	3.83e-05	0.000282186
PDLIM5	1084.89	-0.530443	3.84e-05	0.000283261
DALRD3	296.693	0.632952	3.9e-05	0.000287436
RAD50	600.289	-0.549407	3.9e-05	0.000287471
AMDHD2	221.23	0.703451	3.95e-05	0.000290771
GTF2F2	552.275	0.530737	3.96e-05	0.000291417
TAF1C	320.919	0.605351	3.96e-05	0.000291072
LMBRD2	176.928	-0.746376	4.01e-05	0.000294484
CEP57	296.616	-0.61196	4.02e-05	0.000295091
ARSI	24.2332	-1.27415	4.04e-05	0.000296387
CENPK	117.619	-0.865004	4.07e-05	0.000298846
SHROOM3	247.158	-0.65197	4.08e-05	0.000299036
LRPPRC	1101.67	-0.487876	4.11e-05	0.000301436
TTK	189.205	-0.707537	4.13e-05	0.000302497
CBFA2T3	16.4377	1.43561	4.15e-05	0.000304127
OXLD1	188.972	0.725338	4.16e-05	0.000304251
PURB	521.315	-0.55698	4.19e-05	0.000306674
ADGRE1	29.0733	1.28257	4.2e-05	0.000307191
WDFY1	173.205	-0.720461	4.2e-05	0.000307191
PSKH1	295.811	0.646532	4.21e-05	0.000307191
HEXIM1	626.8	0.561579	4.23e-05	0.000308598
GPSM2	378.105	-0.573416	4.25e-05	0.00031023
LOC107984355	4.83656	-1.11579	4.26e-05	0.000310449
NECTIN1	2999.45	-0.395411	4.27e-05	0.000310898
CAT	262.17	0.643591	4.28e-05	0.000311477
ZSCAN23	24.2185	-1.30789	4.28e-05	0.000311755
PGRMC2	278.884	0.624358	4.29e-05	0.000311989
CTXN1	16.8374	1.42203	4.33e-05	0.00031518
CLN3	289.887	0.648807	4.35e-05	0.000316472
PDGFA	246.124	-0.635287	4.37e-05	0.000317714
GRIN1	47.5681	1.15301	4.39e-05	0.000318876
BCLAF1	646.137	-0.560462	4.43e-05	0.000321385
SYK	321.346	-0.590639	4.47e-05	0.000324183
TMEM175	111.294	0.857088	4.49e-05	0.000325451
FAT1	5368.85	-0.602375	4.5e-05	0.00032626
PADI1	127.341	-0.791987	4.51e-05	0.000326783
PPP1R16A	298.505	0.630662	4.58e-05	0.000331218
CDCA2	275.843	-0.651171	4.59e-05	0.000331729
LAPTM4B	1195	0.471537	4.6e-05	0.000332652
TKFC	382.664	0.643403	4.6e-05	0.000332652
SSH1	676.915	-0.578716	4.61e-05	0.000333087
LYPLA1	415.355	-0.655353	4.64e-05	0.00033461
NEDD4L	311.04	0.632473	4.65e-05	0.000335626
BDNF	87.0182	0.930979	4.66e-05	0.000336029
FRS2	131.223	-0.807602	4.68e-05	0.00033702
SREBF1	1165.09	0.479863	4.7e-05	0.000338678
COG6	211.511	-0.673208	4.71e-05	0.000338678
GATSL3	19.2553	1.37711	4.71e-05	0.000338678
GGT7	47.8106	1.12378	4.71e-05	0.000338678
PCBP2	2699.05	0.400204	4.71e-05	0.000338678
RABEP1	320.063	-0.717817	4.71e-05	0.000338678
SEC16A	917.484	0.507173	4.74e-05	0.000340277
CCDC82	125.267	-0.782062	4.75e-05	0.000340995
FOXO3	299.731	-0.624333	4.75e-05	0.00034098
MARCHF7	456.27	-0.602997	4.77e-05	0.000342348
G3BP1	1626.71	-0.446841	4.78e-05	0.000342802
TGM3	8.45449	-1.44729	4.81e-05	0.00034426
CFI	14.8295	1.47392	4.82e-05	0.000344817
ISG20	103.868	0.892197	4.82e-05	0.000344866
MCAM	60.4071	1.04554	4.83e-05	0.000345216
ZNF83	236.011	-0.646721	4.85e-05	0.00034647
SMARCAD1	236.548	-0.715532	4.86e-05	0.00034725
KLF13	32.9573	-1.19821	4.89e-05	0.000349459
POMT1	213.823	0.705153	4.91e-05	0.000350108
PLOD3	368.211	0.589751	4.93e-05	0.000351741
IGFBP7	738.148	0.531587	4.94e-05	0.000352137
BTN3A3	98.2108	0.882747	4.96e-05	0.000353314
SIL1	265.974	0.670424	4.97e-05	0.000353699
THBS1	3904.8	0.579981	4.97e-05	0.000353699
SECISBP2L	253.015	-0.71666	4.98e-05	0.000354328
MOB3A	167.647	0.753916	4.99e-05	0.000354563
PROCR	95.5294	-0.876772	4.99e-05	0.000354978
HIVEP2	270.598	-0.747681	5.01e-05	0.000355557
NDOR1	375.772	0.590571	5.01e-05	0.000355872
TBX18	32.9134	-1.18541	5.01e-05	0.000355557
MTA1	351.267	0.575043	5.02e-05	0.000356177
PYCARD	255.007	0.676281	5.02e-05	0.000356177
GAPVD1	462.532	-0.615994	5.03e-05	0.000356643
CHM	127.177	-0.869887	5.04e-05	0.000356643
LDOC1	161.907	0.781722	5.04e-05	0.000356725
NR2C2	280.136	-0.654472	5.08e-05	0.000359409
TMEM134	189.134	0.736691	5.09e-05	0.000359812
BROX	357.057	-0.566511	5.1e-05	0.000360376
PCYOX1L	81.1193	0.953642	5.16e-05	0.000364496
DEF6	101.501	0.862466	5.17e-05	0.000364989
HSF4	35.7269	1.20617	5.19e-05	0.000365967
PREPL	324.799	-0.662577	5.19e-05	0.000366049
TSPAN8	14.815	1.46181	5.2e-05	0.000366549
TK1	1143.52	0.509488	5.22e-05	0.000367944
ATP6V1D	364.018	-0.589651	5.25e-05	0.000369311
LARP1B	134.852	-0.785836	5.25e-05	0.000369311
GALNT5	491.032	-0.616601	5.26e-05	0.000369839
PLEKHA5	429.026	-0.551483	5.27e-05	0.000370571
IARS	1694.86	-0.456803	5.3e-05	0.000372278
INPP5F	59.2829	-1.00617	5.3e-05	0.000372208
LMNA	4265.42	-0.476618	5.32e-05	0.000373149
SYNCRIP	1325.8	-0.449551	5.33e-05	0.000373837
FGF19	24.483	-1.24955	5.35e-05	0.000374888
PCDH1	1509.75	-0.419598	5.36e-05	0.000375812
ACHE	20.6597	2.06986	5.38e-05	0.000376898
CNPY3	228.1	0.679815	5.4e-05	0.000377939
DHRS9	1837.71	-0.578326	5.44e-05	0.000380818
AKR1A1	556.667	0.598774	5.45e-05	0.000381232
MVD	315.991	0.682567	5.46e-05	0.000381479
CBX5	912.328	-0.481201	5.47e-05	0.000382418
NADSYN1	360.211	0.595567	5.48e-05	0.000382511
NOG	18.4311	-1.3119	5.48e-05	0.000382511
RGS3	175.368	0.718562	5.5e-05	0.000383854
AGPAT3	425.169	0.543879	5.51e-05	0.000384278
DEK	949.781	-0.486475	5.51e-05	0.000384293
HEATR5B	176.846	-0.734887	5.52e-05	0.000384481
PJA1	156.319	-0.749858	5.55e-05	0.000386488
EIF4G1	4000.53	0.391219	5.56e-05	0.000386859
RCN1	753.394	0.481921	5.56e-05	0.000386859
LPAR2	79.1984	0.938063	5.63e-05	0.000391402
RNF114	769.107	0.478879	5.65e-05	0.000392424
RTP4	29.2177	1.26719	5.65e-05	0.000392375
USP11	211.94	0.674584	5.65e-05	0.000392424
ZNF628	78.3167	0.937144	5.66e-05	0.000392854
BPIFB4	7.05505	-1.38955	5.68e-05	0.000393583
USP47	531.581	-0.555278	5.68e-05	0.000393583
ABCD4	128.829	0.798159	5.72e-05	0.000396146
GSDMB	60.5063	1.06906	5.73e-05	0.000397026
ETFB	711.179	0.638093	5.74e-05	0.000397026
MCMBP	396.435	-0.555049	5.78e-05	0.000399977
SRC	504.749	0.530767	5.81e-05	0.000401475
CLPTM1	1310.25	0.466606	5.83e-05	0.000402781
ITGB5	233.039	0.655231	5.84e-05	0.000403517
MPHOSPH9	150.456	-0.804218	5.87e-05	0.000405219
QSER1	305.207	-0.660341	5.89e-05	0.000406509
TMEM45A	89.4394	0.904781	5.89e-05	0.000406509
[truncated: 12,579 more rows]
