# Supplementary material for: KLF5 enables dichotomous lineage programs in pancreatic cancer via the AAA+ ATPase coactivators RUVBL1 and RUVBL2
Source: Nat Commun. 2025 Nov 15;16:9996. doi: 10.1038/s41467-025-66007-0 (PMC12619835; doi:10.1038/s41467-025-66007-0)
Supplement: Supplementary file 7 — Supplementary Data 5 [file 41467_2025_66007_MOESM7_ESM.xlsx]

## Sheet: dTAG_KLF5_SLAM_AsPC1
Gene	baseMean	log2FoldChange	pvalue	padj
PLAT	4030.63	-2.64866	5.72599e-65	6.67994e-61
C1orf116	529.833	-2.46358	5.27047e-49	3.07426e-45
BCL3	734.471	-1.85524	5.0363e-42	1.95845e-38
EPB41L1	5688.41	-2.03007	1.13415e-40	2.66102e-37
EDAR	310.062	-4.01613	1.1405e-40	2.66102e-37
ID1	2826.93	-1.57185	3.63714e-40	7.07182e-37
TNS4	380.887	-2.74575	6.26733e-35	1.04449e-31
EMP1	2774.02	-1.52426	1.35925e-33	1.98213e-30
HR	363.212	-2.95517	3.01415e-32	3.907e-29
LAMA3	500.247	-2.37424	4.58302e-32	5.34655e-29
VAV2	1123.02	-1.58289	6.68169e-30	7.08623e-27
FGF18	192.308	-2.70446	4.76049e-28	4.62799e-25
ITGB4	6819.03	-1.29037	6.58563e-28	5.90984e-25
SLC20A1	7017.87	-1.65731	3.4405e-24	2.86692e-21
TMC7	426.429	-1.89738	1.71651e-23	1.33498e-20
TNFAIP2	994.166	-2.15733	2.22606e-23	1.62308e-20
LLGL2	1210.97	-1.81541	2.60864e-23	1.79014e-20
RNU6-1175P	118.955	-2.87192	4.46779e-23	2.89563e-20
CYP4F12	93.1937	-5.71218	1.02854e-21	6.31521e-19
PDGFA	857.948	-1.53673	1.17889e-21	6.87646e-19
RHOF	524.444	-1.5261	4.67421e-21	2.59663e-18
C6orf132	793.972	-1.34662	5.20754e-21	2.76142e-18
CLDN2	132.937	2.41453	1.33843e-18	6.78873e-16
TMEM164	1031.98	-1.23759	2.20438e-18	1.07151e-15
DKK1	3101.41	1.19131	2.40888e-17	1.08439e-14
AGPAT2	892.727	-1.39876	2.41678e-17	1.08439e-14
NRP2	440.434	-1.82188	4.5761e-17	1.97721e-14
TIMP2	2424.99	-1.37482	4.82295e-17	2.00945e-14
DUSP4	2498.69	-0.918815	5.56383e-17	2.2382e-14
HKDC1	1479.98	-0.983806	2.24642e-16	8.73558e-14
GCNT3	1815.14	-1.45487	3.13332e-16	1.17914e-13
PHACTR3	563.637	-1.6687	3.30035e-16	1.20318e-13
HRH1	1905.52	-1.23385	6.76605e-16	2.3919e-13
PLEKHM1	140.695	-1.57364	1.41106e-15	4.84158e-13
SLC2A1	3185.25	-1.41444	1.59113e-15	5.22539e-13
SH3BP4	1968.98	0.804768	1.6125e-15	5.22539e-13
C4BPB	464.519	-1.53148	4.74626e-15	1.49648e-12
KLK10	1328.52	-1.70776	5.36191e-15	1.64611e-12
NR0B2	200.209	1.45846	8.4872e-15	2.53876e-12
SH3TC2-DT	105.287	-3.21024	1.0638e-14	3.10258e-12
ANO1	736.676	-1.19724	1.67882e-14	4.77686e-12
SERPINB5	398.935	-1.64165	3.91989e-14	1.0888e-11
INF2	970.288	-1.24453	7.31142e-14	1.9836e-11
MIDN	7110.28	-1.12331	1.77871e-13	4.716e-11
KCNK1	2606.4	-1.55999	2.26286e-13	5.86634e-11
PLCE1	1497.31	-0.997358	3.86326e-13	9.79757e-11
FAM83A	5986.61	-1.59821	4.60669e-13	1.14344e-10
FGF19	631.989	-1.35202	5.68153e-13	1.38085e-10
WNT7B	486.671	-1.31785	5.98836e-13	1.42572e-10
SH3BP2	938.506	-1.63449	6.92186e-13	1.61501e-10
DENND2C	37.6266	-3.75241	1.21188e-12	2.77211e-10
ELF3	2484.48	-1.65988	1.34313e-12	3.01325e-10
PCDH1	299.011	-2.03835	1.51329e-12	3.33095e-10
ERRFI1	1509.41	0.885829	1.81673e-12	3.92481e-10
PLLP	143.901	-1.70615	1.99958e-12	4.2413e-10
CORO2A	461.154	-1.56416	2.10597e-12	4.38718e-10
FERMT1	1711.13	-1.60689	2.86892e-12	5.87173e-10
FA2H	232.004	-1.7267	3.2725e-12	6.58223e-10
PLEKHG5	431.308	-2.0204	4.62659e-12	9.14809e-10
LIMCH1	3003.81	0.662827	5.56933e-12	1.08286e-09
PLAUR	11334.3	-1.5279	5.86951e-12	1.12252e-09
PBX4	151.434	-1.61425	8.03928e-12	1.48963e-09
CCN2	927.285	1.1883	8.04447e-12	1.48963e-09
TNFRSF25	376.508	-1.52186	8.17818e-12	1.49073e-09
INPP1	1408.06	-0.862964	1.20837e-11	2.15649e-09
RASSF5	231.166	-2.4442	1.22003e-11	2.15649e-09
UNC5B	108.039	-1.92348	1.3951e-11	2.42914e-09
PORCN	484.699	-2.00905	1.46857e-11	2.49719e-09
SNHG32	639.565	1.19842	1.477e-11	2.49719e-09
TGFA	576.309	-1.24825	1.9845e-11	3.30731e-09
MGLL	1216.29	-0.911614	2.33544e-11	3.83409e-09
DGKA	1702.23	-1.15842	2.36632e-11	3.83409e-09
PLEKHA7	505.489	-1.0611	3.3291e-11	5.32017e-09
ARHGEF16	257.323	-1.57941	3.8853e-11	6.12512e-09
CDKN1A	1623.39	-1.36039	4.49387e-11	6.99007e-09
EFNA2	327.977	-1.4912	4.86248e-11	7.4639e-09
SDC1	2415.61	-1.0736	5.82537e-11	8.82582e-09
CEACAM1	405.479	-1.64324	6.91285e-11	1.03391e-08
ADAM8	380.433	-1.27119	9.48676e-11	1.40092e-08
KRT16	37.2763	-3.02159	1.06097e-10	1.54716e-08
RUNX2	245.901	1.4614	1.53463e-10	2.21024e-08
PDXK	3560.73	-1.02294	1.66869e-10	2.37402e-08
NHERF4	310.223	-1.49341	1.84371e-10	2.59142e-08
SULF2	1638.95	-1.01771	1.93475e-10	2.68699e-08
DHRS9	4189.5	-0.841186	2.01033e-10	2.75912e-08
PTK6	202.243	-1.45796	2.28966e-10	3.10595e-08
TLE3	1425.88	-0.887583	3.26325e-10	4.37576e-08
B3GALT5	1638.09	-1.05517	3.57879e-10	4.74433e-08
NAB1	1507.04	-0.646423	3.75503e-10	4.92204e-08
NDRG1	1052.67	-1.24659	4.51785e-10	5.85614e-08
CRYBG2	55.9495	-2.51132	5.47612e-10	7.02026e-08
SEMA3A	412.931	1.08532	5.63118e-10	7.14057e-08
SLC16A3	515.522	-1.69868	7.53102e-10	9.44698e-08
CDK18	419.717	-1.6232	8.45761e-10	1.04964e-07
FBLIM1	941.629	-0.875984	9.12708e-10	1.1208e-07
PLAAT3	876.634	-1.15974	9.66079e-10	1.17399e-07
PROSER2	1122.88	-1.09009	1.83717e-09	2.20952e-07
TNK2	4216.98	-1.4022	1.85889e-09	2.21284e-07
IGFBP4	323.963	-1.14759	2.13189e-09	2.51219e-07
FSCN1	2089.66	-0.967351	2.34408e-09	2.73461e-07
RPS12P26	373.405	-1.41364	2.37231e-09	2.74013e-07
ADAP1	711.23	-1.60983	2.57158e-09	2.94118e-07
MUC1	104.68	-3.12608	2.98509e-09	3.38098e-07
PLEC	7379.88	-1.04903	3.10143e-09	3.47897e-07
LAMA5	620.846	-1.10286	3.52205e-09	3.91316e-07
L3MBTL3	155.764	1.56228	3.79654e-09	4.1571e-07
S100A16	2012.47	-0.909163	3.84343e-09	4.1571e-07
TMPRSS5	55.7797	-2.40239	3.84851e-09	4.1571e-07
PHLDA3	45.2344	-2.42268	4.13794e-09	4.42873e-07
HNF4A	529.303	-1.27475	5.20878e-09	5.52414e-07
PRR15L	72.0953	-1.87008	8.30728e-09	8.73088e-07
EFNB1	1037.03	-1.07839	8.61497e-09	8.97341e-07
COL6A1	284.294	-1.55848	1.21909e-08	1.25857e-06
LOXL4	64.3046	-2.92693	1.53948e-08	1.57541e-06
IGSF9B	45.9267	-2.48577	1.93519e-08	1.96313e-06
ZNF488	298.219	-1.15417	1.9781e-08	1.98936e-06
AKAP12	7078.04	0.59957	2.21485e-08	2.20841e-06
NRP1	1179.58	0.986261	2.33633e-08	2.30405e-06
PIK3C2B	379.582	-1.31496	2.35026e-08	2.30405e-06
RIOK3	1198.98	-0.849617	2.38453e-08	2.31816e-06
RETSAT	753.805	-1.21703	2.59406e-08	2.50101e-06
PLEKHA2	236.534	-0.90107	2.61636e-08	2.50184e-06
EHD1	4427.03	-0.749537	2.84556e-08	2.68385e-06
PLCB3	446.296	-0.941831	2.85271e-08	2.68385e-06
ARL14	206.495	-1.06556	2.95567e-08	2.75847e-06
EPHB4	1210.98	-0.906248	3.40044e-08	3.14838e-06
LGR6	321.136	-1.97382	3.86187e-08	3.54745e-06
THBS1	518.197	0.793783	4.2846e-08	3.90501e-06
TUT1	198.597	1.02292	4.38632e-08	3.96673e-06
LINC01133	223.193	-1.39959	5.22414e-08	4.68807e-06
JDP2	674.363	-1.21239	5.32455e-08	4.74169e-06
CEP170B	1805.98	-0.856944	5.51516e-08	4.87423e-06
TOB1	451.882	-1.09716	5.92671e-08	5.19857e-06
STEAP1	898.21	0.582562	6.1096e-08	5.319e-06
TOR4A	947.392	-0.950269	6.80468e-08	5.88025e-06
KCNJ15	67.0376	1.5895	7.38793e-08	6.29245e-06
LMTK3	232.443	-1.60265	7.38956e-08	6.29245e-06
MPRIP	8110.25	-0.887777	7.45273e-08	6.30025e-06
CDR2L	235.509	-1.45746	7.90881e-08	6.5929e-06
PODXL	258.043	-1.36645	7.91194e-08	6.5929e-06
TLN2	180.132	-1.86066	7.98618e-08	6.60757e-06
ADRB2	34.3564	-2.2179	8.29074e-08	6.81125e-06
SHROOM3	490.143	-1.1223	8.77914e-08	7.16206e-06
FILIP1L	76.951	1.72311	9.94595e-08	8.05108e-06
BAIAP2L2	231.999	-1.13412	1.00069e-07	8.05108e-06
GLIPR1	97.5028	1.19319	1.13853e-07	9.09734e-06
AHNAK2	274.541	-1.47606	1.16103e-07	9.21398e-06
RAB15	168.585	-1.69514	1.2513e-07	9.86333e-06
KCNN4	852.904	-1.4815	1.28458e-07	1.00577e-05
ALS2CL	168.804	-1.98538	1.32892e-07	1.03195e-05
MBOAT2	441.155	-0.954364	1.33571e-07	1.03195e-05
ARHGEF19	334.327	-1.24943	1.43194e-07	1.09901e-05
RNF121	337.793	-1.00197	1.46034e-07	1.11348e-05
TTLL4	508.903	-0.911673	1.5317e-07	1.16032e-05
PPP1R1B	293.978	-1.38501	1.74231e-07	1.31134e-05
CHST2	29.5098	-3.31109	2.03286e-07	1.52021e-05
CTNNAL1	909.262	0.934862	2.08855e-07	1.55191e-05
ARHGEF28	1002.49	0.775308	2.14294e-07	1.58225e-05
FHIP1B	834.961	-0.806113	2.20849e-07	1.62039e-05
TINAGL1	3251.6	-1.5192	2.43917e-07	1.77846e-05
LMO7	3163.29	-0.608758	2.51223e-07	1.82035e-05
FRMD8	2300.47	-1.42757	2.62138e-07	1.88772e-05
PKP3	290.704	-1.09935	3.22778e-07	2.31014e-05
PACSIN3	369.701	-1.05973	3.45342e-07	2.45313e-05
CAVIN3	201.102	-1.35502	3.48074e-07	2.45313e-05
SEMA4G	155.231	-1.68082	3.49065e-07	2.45313e-05
TNS3	3929.34	0.793342	4.02192e-07	2.80957e-05
INPP5D	565.504	-1.22356	4.11176e-07	2.85522e-05
IL22RA1	197.202	-1.10547	4.17531e-07	2.8822e-05
BLACAT1	54.0001	-2.30281	5.22501e-07	3.58559e-05
TPM4	11645.8	-0.773848	5.59723e-07	3.81855e-05
CEBPA	89.3467	-1.30855	5.96345e-07	4.02405e-05
SH3D21	296.379	-1.18968	5.96743e-07	4.02405e-05
PTGES	96.2563	-2.24964	6.64382e-07	4.45442e-05
GLI2	1018.92	-0.774427	6.9088e-07	4.60561e-05
NSMF	593.934	-1.02129	7.48754e-07	4.96305e-05
THBD	509.225	-0.703044	7.61669e-07	5.02013e-05
DMTN	250.553	-1.39058	7.68306e-07	5.03543e-05
ADAM15	2715.01	-1.33101	8.41165e-07	5.48214e-05
CD82	219.782	-1.17241	8.54514e-07	5.5382e-05
IER2	6616.94	-1.01553	8.66918e-07	5.5719e-05
ABLIM3	257.885	-1.1775	8.69266e-07	5.5719e-05
RPS13P3	47.6881	2.62136	8.79946e-07	5.60954e-05
TMCC1	2526.08	-1.04526	9.1137e-07	5.77828e-05
LHFPL2	1096.13	-0.870105	9.49533e-07	5.9877e-05
STX3	1064.11	0.633919	9.80715e-07	6.15109e-05
RNF19A	1638.94	0.709368	9.97459e-07	6.22265e-05
CDR2	501.125	1.20343	1.24682e-06	7.73694e-05
CAPG	974.899	-0.87303	1.25399e-06	7.73963e-05
RCOR1	524.707	-0.864952	1.26596e-06	7.73963e-05
RAPGEF3	78.8291	-2.5312	1.26716e-06	7.73963e-05
LMNA	24200.4	-1.19482	1.29261e-06	7.85393e-05
B3GNT3	294.556	-0.960023	1.33999e-06	8.09968e-05
MOB3C	144.72	-1.19491	1.41914e-06	8.53389e-05
MISP	219.287	-1.56261	1.44243e-06	8.62944e-05
ABHD17C	659.427	-0.917723	1.48374e-06	8.83129e-05
STK17B	385.261	0.782593	1.49372e-06	8.84558e-05
KLHL4	114.117	1.33043	1.50673e-06	8.87751e-05
PLCD3	360.586	-1.59556	1.53445e-06	8.99544e-05
EPHA2	2002.75	-1.18121	1.58351e-06	9.23659e-05
TXNRD1	7951.13	0.992514	1.64494e-06	9.54719e-05
IGFBP1	1849.79	0.69868	1.76682e-06	0.000102038
ADAM19	726.3	0.764992	1.83453e-06	0.000105427
SPRY1	1670.34	0.774464	1.8746e-06	0.000107201
ADIRF	23.381	-3.50298	1.88818e-06	0.000107435
SOX4	1219.35	0.884636	1.8971e-06	0.000107435
TFPI	601.648	0.824069	1.94616e-06	0.00010968
KCNK5	244.075	-0.841902	2.00273e-06	0.000112023
CAVIN1	499.218	-1.19603	2.00693e-06	0.000112023
MAML2	363.568	-0.802957	2.02255e-06	0.000112357
TRPM4	107.679	-1.72163	2.14283e-06	0.000118475
GJB3	1611.91	-0.828345	2.15945e-06	0.000118831
MTCL1	809.87	0.815967	2.20883e-06	0.000120978
CEP152	369.821	-0.79128	2.22626e-06	0.000121362
NET1	1852.46	-0.679554	2.28541e-06	0.000124007
CLP1	492.311	0.734932	2.54526e-06	0.000137468
RTEL1-TNFRSF6B	5500.27	-0.964706	2.60515e-06	0.000140054
GCOM1	258.167	0.759621	2.79104e-06	0.000149359
LMCD1	449.814	-0.818817	2.85651e-06	0.000152165
NR2F1	4162.59	0.878251	3.08732e-06	0.000163712
PLEK2	624.888	-0.847926	3.19053e-06	0.00016842
LGR5	291.056	1.19178	3.22289e-06	0.000169361
FLNB	24639.8	-0.992061	3.29404e-06	0.000172324
DOK7	246.479	-1.09713	3.38949e-06	0.000176526
ZBTB7B	198.736	-1.04836	3.45555e-06	0.000179167
IGFBP2	203.921	-1.85344	3.47205e-06	0.000179225
TNIP1	757.869	-1.07555	3.54739e-06	0.000181913
S100A4	10460.5	-1.41374	3.5553e-06	0.000181913
BCL9L	8103.87	-0.747991	3.62072e-06	0.000184451
NGEF	505.457	-0.85019	3.68843e-06	0.000187084
SLC7A5	1353.59	-0.960949	3.72962e-06	0.000188354
KLF5	1636.07	0.588025	3.8288e-06	0.000192529
TJP3	303.024	-1.34727	3.99022e-06	0.000199785
MYZAP	474.479	0.652446	4.08217e-06	0.000203515
SAT1	1552.73	0.739946	4.249e-06	0.000210931
AUP1	784.736	-0.67882	4.33478e-06	0.000214278
SLC7A7	682.717	-1.25751	4.37813e-06	0.000215507
TNFRSF6B	1549.19	-0.957099	4.40747e-06	0.00021604
SLC4A11	190.327	-1.4003	4.49639e-06	0.000219476
PSD4	523.341	-0.9499	4.57467e-06	0.000222367
PINK1	204.799	-1.36053	5.29411e-06	0.00025627
COL13A1	946.047	-1.48009	5.38781e-06	0.000259728
MYO9B	461.799	-0.822704	5.49538e-06	0.000263823
CPLANE1	280.154	-1.01667	5.54057e-06	0.000264402
FSTL3	240.239	-0.728454	5.55276e-06	0.000264402
PFKFB2	203.672	-0.933456	5.91665e-06	0.000280584
ADAMTSL5	55.5647	-1.34472	6.0206e-06	0.000284357
PLA2R1	416.965	-0.85879	6.11828e-06	0.000287806
BCS1L	792.896	-0.518608	6.42131e-06	0.000300847
SH3TC2	95.128	-1.01433	6.58515e-06	0.00030729
SYBU	4285.83	0.677687	7.06982e-06	0.000328592
TMC6	239.413	-1.00923	7.10063e-06	0.000328714
KIAA0040	3569.76	-0.777802	7.34144e-06	0.000337742
MYEOV	1807.45	-0.811199	7.35355e-06	0.000337742
HMMR	591.006	0.652806	7.39581e-06	0.000338351
SEMA3B	425.423	-2.56121	7.50261e-06	0.000341896
EPPK1	180.128	-1.62935	7.76616e-06	0.000352529
TNRC18	445.527	-0.962961	8.16412e-06	0.000369158
STN1	1272.32	-0.846609	8.20681e-06	0.000369655
CDA	281.19	-1.36883	8.27667e-06	0.000371368
NF2	1352.38	0.706551	8.32599e-06	0.00037215
SULT1A3	491.847	-0.816991	8.45312e-06	0.00037639
EPS8L3	517.966	-1.27015	8.66433e-06	0.000384327
BDNF	17428.3	0.593656	8.84484e-06	0.000390848
KMT5C	136.768	-1.14783	8.89997e-06	0.0003918
LRCH4	75.9386	-1.61506	8.99135e-06	0.000394335
CRIP1	926.482	-1.05626	9.03983e-06	0.000394976
PAPSS2	417.545	1.09438	9.12354e-06	0.000397146
SETD9	76.9759	1.6783	9.2116e-06	0.000399489
SH2D4A	344.598	-0.889985	9.29356e-06	0.000401551
GFOD1	1005.57	-0.779371	1.06728e-05	0.000459442
TFAP2A	8826.61	-0.669902	1.11544e-05	0.000478408
KRT18	16370.7	-0.991052	1.13582e-05	0.000485364
EEIG1	1254.33	-0.588514	1.14758e-05	0.000488599
JUNB	1952.75	-1.14822	1.17786e-05	0.00049967
MSN	3219.76	-0.844991	1.19607e-05	0.000505555
CHMP4B	678.672	-0.511881	1.2146e-05	0.000511536
PDPR	864.451	-0.632926	1.22985e-05	0.000516096
DNAJB9	117.504	1.03309	1.28855e-05	0.000538787
SIRT7	350.357	-0.829745	1.30548e-05	0.000543919
ELOVL6	573.538	0.730331	1.334e-05	0.000553823
LAMB3	1105.5	-0.946398	1.34343e-05	0.000555761
TMEM45B	229.904	-1.09536	1.38978e-05	0.000572904
SEMA4B	5269.52	-0.582927	1.47447e-05	0.000605674
PPP1R26	1340.02	-0.687283	1.50821e-05	0.000617225
HHLA2	272.798	0.845093	1.51317e-05	0.000617225
MAD1L1	168.115	-1.33524	1.53768e-05	0.000623919
RHBDF1	470.063	-0.703115	1.54028e-05	0.000623919
TMEM120A	417.935	-1.20906	1.55099e-05	0.000626084
EPS8L2	1938.5	-1.05085	1.57575e-05	0.000633888
ZNF219	87.5062	-1.41857	1.58545e-05	0.000635597
ARTN	407.975	-1.50616	1.63993e-05	0.000653826
GREB1L	752.073	-0.634919	1.64213e-05	0.000653826
MYB	795.208	0.988681	1.69331e-05	0.000671911
GNAI1	12470	0.7518	1.706e-05	0.000674649
TGM2	164.899	-0.933225	1.76837e-05	0.000696954
CCDC85C	183.779	-1.07333	1.80221e-05	0.000705771
DTX3	41.0632	3.38602	1.80284e-05	0.000705771
MOGAT3	41.2656	-1.95418	1.81699e-05	0.000708928
GJB5	44.2822	-1.54901	1.85925e-05	0.000723001
UNC93B1	124.712	-1.7148	1.86928e-05	0.000723524
PTMS	212.741	0.924655	1.873e-05	0.000723524
TGFB1I1	146.185	-1.43271	1.90794e-05	0.000732762
HPCAL1	5263.2	-0.518539	1.90948e-05	0.000732762
FHOD1	203.222	-1.03999	2.01615e-05	0.00077116
MORC4	168.817	0.979234	2.08404e-05	0.000794522
HDAC7	6259.77	-1.30698	2.10875e-05	0.000801327
TRABD	996.867	-0.751558	2.13987e-05	0.000810509
ITGAV	7166.24	0.580646	2.17926e-05	0.000822759
PPFIBP2	1504.79	-0.70931	2.23392e-05	0.000840675
NCOR2	2811.36	-0.596457	2.26318e-05	0.000848946
ZBED2	55.2751	-1.34372	2.30716e-05	0.000862669
MYO1A	22.7055	-3.36219	2.33654e-05	0.000870866
SYNE3	26.2117	-2.20672	2.52744e-05	0.000939015
HTR1D	116.878	-1.12697	2.78529e-05	0.00103153
SLC35C1	423.903	-1.006	2.86115e-05	0.00105517
PBX3	2808.35	0.648357	2.86722e-05	0.00105517
KCTD2	654.599	-0.632374	2.9664e-05	0.00108824
WDR26	1902.63	0.630978	2.98807e-05	0.00108946
NEXN	186.48	1.0039	2.98839e-05	0.00108946
PPARGC1B	458.157	-0.795342	2.99779e-05	0.00108948
HS3ST1	371.317	-0.713182	3.11849e-05	0.00112982
ATOSB	1490.43	-1.14245	3.34576e-05	0.00120841
CTC-338M12.4	293.286	0.778963	3.44095e-05	0.00123699
ARL6IP1	974.856	0.897992	3.44611e-05	0.00123699
ITGA6	3636.26	-0.526093	3.63899e-05	0.00130222
TMEM230	1065.61	0.636682	3.74123e-05	0.00133471
SYNJ2	1549.31	-0.921737	3.75292e-05	0.0013348
ERGIC1	4288.85	-1.01778	3.84764e-05	0.00136149
LYAR	592.24	1.13455	3.86059e-05	0.00136149
DANCR	642.025	0.585067	3.86302e-05	0.00136149
CREB3L3	64.944	-1.49132	3.87464e-05	0.00136149
GPRC5A	3961.23	-0.540144	3.94693e-05	0.00138074
SPATA33	568.261	-0.597464	3.95309e-05	0.00138074
CDC25B	2778.61	-0.878347	4.09577e-05	0.00142576
TSPAN8	4694.3	0.671833	4.10642e-05	0.00142576
PARK7	2239.87	0.416816	4.26562e-05	0.00147664
NHERF2	166.219	-1.14072	4.42419e-05	0.001527
MMD	142.498	0.910923	4.46004e-05	0.00153483
UGDH	1512.33	0.543968	4.49213e-05	0.00154133
TMBIM1	1342.93	-0.708978	4.62902e-05	0.00158211
RASSF10	337.855	0.841224	4.63812e-05	0.00158211
SERTAD2	2096.09	-0.433927	4.70272e-05	0.00159947
HMGB1	3203.99	0.48871	4.87195e-05	0.00164858
ANK1	847.748	-1.30027	4.87537e-05	0.00164858
LGALS1	199.648	-0.837612	5.2496e-05	0.00177
MAP4K3	265.841	0.771512	5.3406e-05	0.00179549
SLC35F2	744.209	0.747565	5.38532e-05	0.00180532
PRMT3	351.312	0.894941	5.49524e-05	0.00183689
LYPD3	121.082	-0.882054	5.52044e-05	0.00184004
RPL9	2272.86	0.616468	5.68443e-05	0.00188452
SCARNA5	43.4545	-1.43036	5.68618e-05	0.00188452
JAG1	900.001	0.514606	5.71348e-05	0.0018882
FER	445.427	-0.67778	5.78232e-05	0.00190555
ATP5MC1P6	24.0825	-2.70611	6.09651e-05	0.00200343
LTBP4	144.036	-1.29134	6.11613e-05	0.00200363
CENPA	545.898	0.732692	6.13145e-05	0.00200363
PGPEP1	143.762	-0.882738	6.21243e-05	0.00202442
PCBP4	754.835	-1.16631	6.48495e-05	0.00210734
MMP15	38.9004	-1.21872	6.89985e-05	0.00223594
NABP1	3766.87	0.516663	6.99636e-05	0.00225565
PLXNB1	202.406	-0.854995	7.01123e-05	0.00225565
ZNF224	111.039	-1.18821	7.01871e-05	0.00225565
MLXIPL	120.589	-1.68765	7.05101e-05	0.00225981
ATP2B4	1697.52	-1.08789	7.09318e-05	0.0022671
AGPAT4	18.3345	-3.41996	7.20336e-05	0.00229602
ZC3H6	132.869	0.787234	7.3863e-05	0.00234792
ATP5IF1	921.576	-0.501762	7.74543e-05	0.00245033
PXN	11861.4	-0.64363	7.75048e-05	0.00245033
HAS2	147.181	1.06425	7.82291e-05	0.00246654
LINC01322	1258.55	-0.968643	7.92081e-05	0.00249068
OSBPL5	649.364	-1.17047	8.06385e-05	0.00252884
MYORG	95.5801	-1.12699	8.14786e-05	0.00253422
EHD2	107.588	-1.19258	8.15185e-05	0.00253422
TPCN2	229.16	-0.848866	8.16429e-05	0.00253422
PDLIM2	2306.98	-1.00915	8.16789e-05	0.00253422
ROCK2	3339.12	-0.516898	8.19935e-05	0.00253723
RALA	1259.43	-0.557405	8.26595e-05	0.00255107
ZBTB7A	3883.98	-0.457666	8.42535e-05	0.00259341
ARHGAP29	475.688	0.592076	8.46934e-05	0.00259566
SMPD4	7174.86	-0.840981	8.47717e-05	0.00259566
CDH1	123.62	-1.03673	8.53561e-05	0.00260671
ARHGEF3	473.942	-0.747913	8.60855e-05	0.00262212
P2RY2	1075.18	-0.993759	8.71358e-05	0.0026445
EXOC3	627.243	-0.824709	8.72734e-05	0.0026445
CLCC1	8433.38	0.598556	8.81524e-05	0.00265884
PBK	98.7455	1.00824	8.82026e-05	0.00265884
BRD9	1193.29	-0.82934	8.88195e-05	0.0026646
TXNIP	2441.58	-0.834036	8.88505e-05	0.0026646
S100P	38.0911	-1.77103	9.03458e-05	0.0027025
ZMIZ1	422.756	-0.94548	9.2427e-05	0.00275768
BLOC1S6	527.171	0.459445	9.38445e-05	0.00279283
OGFOD2	1304.33	-0.526456	9.47479e-05	0.00281254
CYB5R2	244.737	-0.880671	9.50297e-05	0.00281375
SUGP1	221.343	-0.764146	9.62546e-05	0.0028428
DUSP7	642.301	-0.651346	9.72188e-05	0.00286403
LFNG	345.663	-0.948184	9.89892e-05	0.00290884
MPV17	439.167	0.980561	0.000100802	0.00295466
FGL1	56.4333	1.99669	0.000101297	0.00296172
PITX1	570.647	-0.82274	0.000102792	0.00299792
AFF1	379.721	0.545004	0.000104002	0.00302567
ACOT11	37.182	-1.78463	0.000106765	0.0030983
ZNF346	314.662	-1.11477	0.000107323	0.00310383
B4GALT2	948.971	-0.7964	0.000107487	0.00310383
PIGT	6430.84	-0.689697	0.000108453	0.00312398
CAPN1	1034.05	-1.06555	0.000109282	0.00314009
SOX8	134.135	-1.27678	0.000111545	0.00319726
CPEB4	373.203	0.579916	0.000112474	0.00321598
CXCL8	100.814	1.35417	0.00011373	0.00324394
UCHL3	618.767	0.508302	0.000114742	0.00326484
CTBP2	4739.98	-0.50223	0.000116457	0.00330558
KLF4	558	0.778889	0.000117119	0.00331628
RHEB	610.126	0.611758	0.000119385	0.00336693
CYP3A5	346.049	-0.687275	0.000119485	0.00336693
CREG2	575.66	-0.668285	0.000120788	0.00339546
ARL5B	549.659	0.460558	0.000121788	0.00341532
RIPK4	1920.01	-0.698257	0.000123438	0.00344673
CCND1	2336.55	-0.683557	0.000123499	0.00344673
SGCE	1138.28	1.1565	0.000131686	0.00365919
CTDSP1	3489.07	-0.915982	0.000131738	0.00365919
CNOT11	590.477	-0.93842	0.000138557	0.00383945
SLC25A45	387.52	-1.16307	0.000139166	0.00384718
PAK1	568.506	0.726384	0.000145028	0.00399975
SAP30BP	2345.55	-0.573345	0.000146404	0.00402818
THAP1	135.469	0.663919	0.00014691	0.00403257
NRCAM	169.27	0.851887	0.000147255	0.00403257
JUP	2492.9	-1.1918	0.00014978	0.00409211
AGAP1	2852.6	-0.495702	0.000151236	0.00412224
BTF3	15131.1	0.58502	0.00015317	0.00416523
KLRC4-KLRK1	27.2043	1.81884	0.000153628	0.00416795
MAPK8	1676.82	0.486616	0.00015445	0.00417488
NCR3LG1	176.547	-0.836453	0.000154599	0.00417488
CHKA	1062.36	-0.615592	0.000156726	0.00422255
MED15	1523.11	-0.474466	0.000161431	0.0043393
SEPTIN7	3845.53	0.384526	0.000163772	0.0043921
TMEM139	1436.91	-0.847489	0.000164616	0.0044046
KRT19	8058.61	-0.895606	0.000167208	0.00445228
GCNT2	819.77	-0.556064	0.000167261	0.00445228
LRRC47	419.47	-0.661896	0.000167542	0.00445228
TGFBR2	2617.72	0.5296	0.000168818	0.00447599
ATN1	360.428	1.42842	0.000171051	0.00451985
SAMD4A	538.827	0.492145	0.000171247	0.00451985
IGFL2	442.481	-1.07579	0.00017174	0.00452262
SLK	1379.24	-0.488075	0.000173294	0.00455325
ZNF784	82.7986	-1.12071	0.000174118	0.00456087
GIPC1	363.715	-0.811153	0.000174365	0.00456087
NAB2	391.677	0.782943	0.000180249	0.00470422
GPC1	624.217	-1.12967	0.000185604	0.00483316
DDC	1388.52	0.421172	0.000188352	0.00489379
ZKSCAN1	1642.74	-0.604645	0.000195324	0.00506367
SMG9	101.138	-0.817378	0.000197359	0.00510508
ARHGAP45	1291.56	-0.894468	0.000202037	0.00521453
ATP6AP1L	74.0081	-1.11639	0.000204529	0.00526718
RBMX	1367.35	0.541943	0.000207578	0.00532686
MBIP	153.99	0.881142	0.000207759	0.00532686
TPD52L2	14049.2	-0.747514	0.000208485	0.00532755
RBM47	2341.72	0.343043	0.000208832	0.00532755
PCCA	413.327	0.663778	0.000209156	0.00532755
MTFR1	409.728	0.584426	0.000209774	0.00533164
RPS6KA1	430.687	-0.963231	0.000211478	0.00536328
EXOC4	211.988	-0.590996	0.000217089	0.00549323
VSIR	51.4691	-1.35853	0.000217544	0.00549323
GTF2IRD1	1146.3	-0.593008	0.000218463	0.00550452
AIFM2	448	-0.690628	0.000220689	0.00554245
WWC1	3704.49	-0.548609	0.000220919	0.00554245
CABLES1	1677.36	0.399925	0.000221421	0.00554313
CD276	867.668	-0.980622	0.000222123	0.00554879
TRRAP	7871.43	0.733679	0.000224805	0.00559689
TNFRSF1A	4105.56	-0.668264	0.000225008	0.00559689
KIF7	130.026	-1.0796	0.000227469	0.00564365
PLXNA2	89.4465	-1.0117	0.000227855	0.00564365
PRICKLE1	1331.22	-0.937397	0.000235094	0.0058106
ALS2	2400.37	0.604048	0.000236256	0.00582586
GIN1	147.093	0.850596	0.00023671	0.00582586
PRKCZ	245.502	-1.07437	0.000237959	0.00584427
ADCY3	426.683	1.10785	0.000240545	0.00589538
SAMD9	87.3127	-1.0758	0.000243709	0.0059604
RAPH1	281.882	-0.664293	0.000245425	0.00598981
OSGIN2	900.745	0.442369	0.000246939	0.00601418
TOM1L2	214.11	-0.843024	0.000248752	0.0060457
CHST3	238.502	-0.676138	0.000254973	0.00618403
MACF1	7917.28	-0.305594	0.000256906	0.00621798
CDC20	474.607	-0.785581	0.000259106	0.00625689
SCML1	515.251	0.608771	0.000259587	0.00625689
PDHX	343.209	0.562527	0.000261243	0.00628383
STK11	330.849	-0.743143	0.000264242	0.00634289
CREB3L1	291.552	-0.958989	0.000265235	0.00635365
CUL9	87.1249	-1.30112	0.000269733	0.00644065
ITGB6	168.348	-0.749048	0.000269971	0.00644065
FOXA1	156.45	0.800861	0.000271983	0.00646819
SLCO4A1	2976.09	-0.657203	0.000272591	0.00646819
SH3RF2	510.349	-0.590267	0.000272788	0.00646819
ZDHHC6	3396.04	0.605107	0.000277058	0.00653906
KRIT1	11376.6	-0.648788	0.000277383	0.00653906
GLI1	75.337	-1.75884	0.000277459	0.00653906
GUK1	2821.36	-0.753726	0.000278054	0.00653987
AAK1	686.94	-0.779287	0.00027884	0.00654517
TRAK1	743.323	-0.544839	0.000280777	0.0065774
RASA4B	33.9765	-1.39296	0.000285409	0.00667252
KLC1	1647.3	-0.672873	0.000286537	0.00668548
CRY1	152.872	0.614327	0.000289489	0.00674088
SNX33	217.225	-0.847144	0.000290301	0.00674631
ZNF408	144.669	-0.834778	0.000293642	0.00681038
APEX1	1404.92	0.753252	0.000297681	0.00689038
FUT2	25.1067	-1.87666	0.000298657	0.00689927
FAM20C	301.382	-0.69391	0.000308377	0.00709944
BMP1	184.047	-0.907031	0.000308539	0.00709944
CITED2	691.148	0.770995	0.000318505	0.00730264
TMEM68	369.819	0.60251	0.000318622	0.00730264
ELL2	133.304	0.866386	0.000322494	0.00737688
NOD1	217.912	-0.814506	0.000326823	0.00746129
SLPI	105.979	-1.33057	0.000338086	0.00769665
UBOX5	157.908	-1.19265	0.000338452	0.00769665
FBXO32	154.056	0.888162	0.000340125	0.00771964
MLH1	2504.91	0.441576	0.00034415	0.00779584
KIAA1217	508.547	-0.823734	0.000349285	0.00789682
VSTM2L	129.181	-0.961219	0.000350143	0.00789697
EFNB2	2555.26	-0.786599	0.000350645	0.00789697
MKNK2	1668.45	-0.404197	0.000361135	0.00811754
CALU	3010.7	-0.513857	0.000362188	0.00812508
JADE1	4151.8	0.393982	0.000362863	0.00812508
SLC35F3	64.3295	-1.24032	0.000364499	0.0081338
LTB4R2	19.8192	-2.76506	0.000364648	0.0081338
GRK5	300.464	-0.680237	0.000367195	0.008175
MIEN1	398.288	0.586529	0.000368749	0.00819396
LIX1L	141.611	1.00112	0.00037059	0.00821054
RIN2	2027.82	0.367822	0.000370903	0.00821054
TMEM176B	10706.9	0.968696	0.000373126	0.0082441
PEAR1	1448.01	-0.661696	0.000376224	0.00827969
ZNF865	89.2406	-1.10739	0.000376865	0.00827969
CD55	2960.97	-0.598349	0.000376866	0.00827969
CTSC	2420.89	0.637983	0.000380187	0.00833696
BRI3	7163.77	-0.421003	0.000381458	0.00834913
ALKAL2	133.624	-1.7169	0.000392638	0.00857774
OSBPL9	2091.38	0.472761	0.000398885	0.00869794
UBN1	1816.16	-0.571811	0.000407878	0.00887744
PIBF1	106.089	0.892431	0.000410532	0.00891149
SNX10	25.8669	-3.55605	0.00041097	0.00891149
BCR	242.703	-1.04113	0.000416381	0.00901206
PDC-AS1	71.4713	-1.05802	0.000423682	0.00915309
PJA1	1223.76	-0.69299	0.000427593	0.0092146
FGD4	1416.88	-0.854098	0.000428109	0.0092146
SELENOI	391.619	0.552597	0.000432876	0.00930006
RNF207	167.695	-0.599067	0.000443263	0.0095057
ITGB2	234.884	-3.03002	0.000444466	0.00951401
PIERCE1	104.62	-1.09302	0.000449102	0.00959564
PAX8	130.999	-1.13636	0.000450288	0.00960341
MAP3K6	65.7258	-1.59969	0.000451633	0.00960963
CD9	8877.96	-0.94921	0.000452228	0.00960963
MINDY2	485.787	-0.643527	0.000462971	0.00982004
ZFAND5	3320.83	0.566935	0.000467064	0.00988888
CDK1	3096.12	0.438721	0.000469836	0.00992954
HELZ2	338.493	-1.25319	0.000472885	0.00997591
CPEB2	762.188	0.681475	0.000483672	0.0101851
C2CD2L	398.908	-0.61434	0.000488127	0.0102603
SEMA7A	78.6074	-1.33529	0.000491536	0.0103134
NFATC1	211.879	-1.00473	0.000493154	0.0103288
C11orf86	18.0307	-3.08204	0.000499009	0.0104327
MIDEAS	1387.82	-0.606876	0.000507301	0.0105871
VMP1	26127.4	0.423706	0.000511257	0.0106506
ZNF263	986.287	-0.522432	0.00051921	0.0107798
ST3GAL4	1123.62	-1.02658	0.000519306	0.0107798
POGLUT2	90.5172	1.12142	0.000523579	0.0108402
PES1	763.113	-0.689629	0.000525441	0.0108402
SP140L	249.33	0.883118	0.000525822	0.0108402
VIPR1	199.377	-1.21786	0.000525936	0.0108402
BCAS1	443.826	-0.973374	0.000534997	0.0110075
ANXA11	3563.51	-0.497377	0.00054709	0.0112365
RAB11FIP5	690.325	-0.83942	0.000552393	0.0113255
ANKRD12	1210.23	0.608843	0.000555583	0.0113709
TMEM41B	966.447	0.664772	0.00056038	0.011449
LAMB1	4988.47	0.587063	0.000565946	0.0115425
LDLRAP1	230.711	-0.650065	0.000594148	0.0120966
LONRF2	349.274	0.888144	0.000598599	0.012166
TMEM128	136.278	0.705394	0.000604527	0.0122651
GSDMB	29.5775	-1.97785	0.000620182	0.0125608
BDKRB2	60.5809	-1.22304	0.000627602	0.0126467
FLNA	6210.27	-0.420479	0.000627644	0.0126467
RXRA	609.017	-0.667262	0.000627676	0.0126467
TMEM94	379.105	-0.575136	0.000636684	0.0128061
PLK4	260.388	0.90088	0.000640708	0.0128649
DHX32	346.486	0.482782	0.000649037	0.0130097
S100A14	119.476	-1.33164	0.00065136	0.0130197
IRF1	400.33	-0.706604	0.000651765	0.0130197
TNKS2	267.178	0.60771	0.000653637	0.0130347
SVIL	692.966	0.691789	0.000655723	0.013054
NAP1L1	4975.93	0.349644	0.000658496	0.0130869
KIAA0930	555.717	-0.706455	0.000671132	0.0133153
DNM1	333.8	-0.498656	0.000674635	0.0133621
SLC2A6	462.766	-0.786806	0.00068022	0.0134499
NANOS1	72.4043	0.948306	0.00069126	0.0136451
ADGRE5	661.993	-0.641507	0.000693326	0.0136575
DOK4	934.872	-0.747466	0.00069423	0.0136575
CACNA1G	57.9581	-1.59788	0.000695706	0.0136635
LIPH	286.211	-0.505377	0.000700705	0.0137385
KIF18A	157.014	0.677639	0.000710812	0.013898
RUVBL2	561.635	1.0349	0.000712317	0.013898
KANSL3	2790.33	-0.581632	0.000713378	0.013898
GPRC5C	869.49	-0.895319	0.000713602	0.013898
G0S2	415.143	0.666978	0.000715052	0.013903
HIC2	1181.16	-0.845507	0.000719331	0.0139548
GPER1	539.746	-0.961082	0.00072011	0.0139548
NPSR1	29.8103	-2.99396	0.000721673	0.0139619
CDC42BPB	333.991	-0.776869	0.000725212	0.0139969
CLU	238.104	1.06353	0.000725881	0.0139969
RMI1	381.55	0.690592	0.000728167	0.014016
CKS2	414.701	0.727009	0.000729272	0.014016
CAMKK1	112.652	0.660814	0.000751626	0.0144218
MAVS	1085.82	-0.549531	0.000755842	0.0144789
ASNSD1	272.672	0.96411	0.000761533	0.0145044
ATOX1	607.612	-0.576255	0.000762017	0.0145044
MERTK	161.689	0.859494	0.000762079	0.0145044
KCNK6	322.406	-0.686282	0.000762692	0.0145044
EZR	6220.47	-0.586166	0.00076339	0.0145044
ECHDC2	249.65	-0.88234	0.00076494	0.0145102
MRPS34	609.936	-0.43921	0.000767375	0.0145328
TUBB6	884.595	-0.581876	0.000770532	0.0145505
CAPN5	44.0919	-1.76156	0.000770804	0.0145505
AHR	765.965	0.60331	0.000774941	0.0146049
EHBP1L1	98.5026	-1.08382	0.000782163	0.0147173
RNF128	678.769	0.730928	0.000786785	0.0147804
TLDC2	82.7285	-1.59295	0.00078922	0.0148023
GDPD5	281.181	-0.844755	0.000793257	0.0148541
LINP1	3787.55	0.421142	0.00079682	0.014897
SEPTIN10	574.457	0.643489	0.000802399	0.0149773
INPPL1	847.35	-0.455015	0.000804725	0.0149967
METTL21A	345.743	0.830756	0.000807948	0.0150327
ID2	3338.12	0.597632	0.000810411	0.0150545
CD14	15.1252	-2.19204	0.000817336	0.0151591
CYRIB	12328.9	-0.501607	0.000824388	0.0152656
PPP1R1C	43.6659	1.67981	0.00083142	0.0153714
C12orf75	1417.38	0.524605	0.000839942	0.0155044
SH2B1	1699.21	-0.581506	0.000847016	0.0155923
EXOC3L4	15.751	-3.25212	0.000847378	0.0155923
SPNS2	207.453	-0.962034	0.000853774	0.0156687
TMX2	810.813	-0.52465	0.000854216	0.0156687
PLEKHO2	170.423	-0.854398	0.000859997	0.015727
LAS1L	1036.35	0.579088	0.000860093	0.015727
PRSS3	540.668	-1.09117	0.000867296	0.0158321
BTBD3	853.625	0.714206	0.000869703	0.0158321
LACTB2	113.668	0.859424	0.000869912	0.0158321
CCNE1	938.777	-0.497582	0.000883119	0.0160475
ODC1	2159.05	0.55902	0.000892149	0.0161863
DYNC1H1	14550.4	-0.867113	0.000898455	0.0162754
PRDX1	7719.65	-0.4832	0.000906479	0.0163953
TTI2	274.522	0.517309	0.000914371	0.0164894
CHAMP1	1566.75	0.604087	0.000914509	0.0164894
FAM3C	812.93	0.517297	0.000916764	0.0165046
SPTLC2	687.372	-0.590479	0.000922921	0.0165898
LMAN2	512.9	-0.655655	0.000932475	0.0167358
ZNF587B	465.054	0.628761	0.000947832	0.0169853
GNG4	897.844	0.357332	0.000960505	0.017186
VIM	15674.1	0.592839	0.000965818	0.0172546
PPP2R5B	27.7758	-1.40435	0.000974125	0.0173308
LRRC42	975.335	-0.813421	0.000975159	0.0173308
GET3	106.883	-0.853377	0.000977162	0.0173308
METTL9	685.332	0.550869	0.000977398	0.0173308
LASP1	2641.41	-0.478546	0.000977511	0.0173308
PLEKHA4	39.9235	-1.99843	0.000980027	0.0173459
ID3	51.3507	1.36216	0.000981338	0.0173459
FCGBP	136.048	-0.635925	0.000986662	0.0174136
MIR193BHG	200.276	-0.742505	0.000999197	0.0176059
ZNF500	295.881	-0.671258	0.00100058	0.0176059
RIN1	607.432	-0.740267	0.00101071	0.0177574
SLCO3A1	1107.65	-0.486604	0.00101358	0.017781
A4GALT	38.9346	-3.9993	0.00102054	0.0178763
CTSZ	743.048	-0.735746	0.00102488	0.0179254
MAGI1	702.387	0.47769	0.00103571	0.0180877
RNU7-45P	182.314	-0.709381	0.00104486	0.018197
MFSD5	429.639	-0.512884	0.00104587	0.018197
SRP9	1035.98	0.657652	0.00104665	0.018197
NPEPPS	13523.7	-0.478433	0.00104911	0.0182127
IFT52	246.206	0.877487	0.00105647	0.0183132
ZNF644	556.287	0.532129	0.00106078	0.0183606
CIART	80.417	1.21397	0.00106351	0.0183805
TPM4P2	85.5568	-1.42417	0.00106662	0.0184071
LATS2	465.461	0.464657	0.00108247	0.0186531
PYGB	250.4	-0.680407	0.00108781	0.0187173
FAM76A	89.6635	0.935372	0.00110184	0.0189308
TUBB4B	4856.92	-0.702913	0.00110407	0.0189413
SLC25A5	1321.39	0.449447	0.00111446	0.0190915
TMUB1	287.538	-0.936784	0.00112593	0.0192597
BHLHE40	303.847	-0.618084	0.00113844	0.0194452
CCNB1IP1	630.833	0.725435	0.00114587	0.0195435
MCM10	1657.17	-0.475098	0.00115739	0.0197111
MYH9	2259.62	0.400127	0.00116655	0.0198382
OXSR1	295.216	-0.543014	0.00117098	0.0198845
USP1	1443.73	0.640571	0.00117388	0.0199048
BET1	992.391	0.501518	0.0011811	0.0199981
GLG1	1351.84	-0.569305	0.00118455	0.0200275
SH2D5	110.443	0.945261	0.00119355	0.0201457
DPP4	1040.42	0.438871	0.001195	0.0201457
CLPP	399.085	-0.616681	0.00120096	0.0202171
ST3GAL1	1936.04	-0.528453	0.00120868	0.0203176
RNF181	557.333	-0.711223	0.00122791	0.0206113
DTX4	231.362	-0.721102	0.0012465	0.0208931
ZNF217	1252.5	0.434686	0.00125458	0.0209936
IGSF9	29.7557	-2.01881	0.00125768	0.0209936
MZT2B	2104.62	-0.642613	0.00125789	0.0209936
IL20RA	244.734	-1.14996	0.00126018	0.0210019
FLVCR2	22.1643	-1.68261	0.00126227	0.0210065
KIAA1549	548.811	-0.465838	0.00126855	0.021081
RPS6KB2	435.641	-1.1717	0.00128456	0.0213168
MEX3C	102.421	0.681954	0.00129558	0.02144
POLR2E	3101.54	-0.53211	0.00129567	0.02144
HCG25	21.4245	-1.52803	0.00130222	0.021518
POLR3GL	139.164	-0.755871	0.0013068	0.0215632
KLC2	221.38	-1.00826	0.0013125	0.0216266
GPR161	329.42	-0.813961	0.00131501	0.0216373
CEP78	705.541	0.538261	0.00133723	0.021972
EIF3D	2726.61	-0.460095	0.00134465	0.0220629
PRDX3	291.312	0.653373	0.00135274	0.0221429
STK36	402.819	-0.946655	0.00135333	0.0221429
ANXA8	78.1252	-1.15896	0.00136435	0.022292
RPS27AP12	370.445	-0.632365	0.00136701	0.0223042
TWF2	722.328	-0.595953	0.00137435	0.022362
DIP2A	807.35	-0.470151	0.00137438	0.022362
KCTD5	552.525	0.512049	0.00138555	0.0225123
ALDH3A1	549.662	-0.81224	0.00139848	0.0226907
ZNF700	444.206	1.15481	0.00142783	0.0231349
BOD1L1	477.128	0.563896	0.00143918	0.0232864
OR6C75	27.7561	-2.16855	0.00144848	0.0234044
LAD1	1423.87	-0.446215	0.0014513	0.0234175
ITPA	2729.81	-0.597777	0.0014548	0.0234416
TNFRSF1B	433.902	-0.770537	0.00146934	0.0235722
C1QTNF1	239.047	-0.782261	0.00147078	0.0235722
RNF4	779.29	0.388595	0.00147113	0.0235722
TANK	1258.84	0.650901	0.00147374	0.0235722
OGT	3147.22	0.343624	0.00147387	0.0235722
MRPL24	361.036	-0.83482	0.00147503	0.0235722
C2orf72	134.9	-0.89602	0.0014782	0.0235763
FPGS	522.75	-0.620422	0.00147933	0.0235763
CYB561	758.389	-0.544625	0.00148355	0.0236114
C15orf39	598.317	-0.500789	0.00149035	0.0236816
BEND3	157.85	0.822228	0.00149203	0.0236816
PAK6	178.383	-0.72879	0.00150212	0.0238094
PRKAG1	2469.45	-0.490595	0.00151228	0.0239379
POLI	118.564	0.683909	0.00152247	0.0240554
STK10	266.065	-0.498162	0.00152382	0.0240554
IL1RN	14.1482	-6.69869	0.00154788	0.0243956
CASP8	3395.95	0.789999	0.00154956	0.0243956
LAPTM4B	3971.08	0.420858	0.00157641	0.0247849
WLS	125.2	0.694853	0.00158101	0.0248008
IVNS1ABP	1272.26	0.346305	0.00158191	0.0248008
CPTP	112.831	-0.807786	0.0015838	0.0248008
U2SURPP1	152.867	-0.693729	0.00159317	0.0249141
DEPDC7	148.008	0.845814	0.00161358	0.0251994
PSPH	262.996	0.712013	0.00164719	0.02569
UBR5	492.069	0.445338	0.00165962	0.0258458
AMDHD2	585.728	-0.685443	0.00166161	0.0258458
DGKZ	972.257	-0.44364	0.00167226	0.0259581
SLC8B1	295.434	-0.621236	0.00167328	0.0259581
HES4	154.508	-0.775146	0.00167665	0.0259759
SPCS1	379.941	0.53649	0.00169762	0.0262659
MED24	1058.69	-0.855904	0.00170343	0.0263208
DGCR2	745.199	-0.779633	0.00171369	0.0264443
MLF2	592.467	0.837061	0.00171611	0.0264466
SNX3	280.356	0.699487	0.00172279	0.0265145
ZNF324	286.979	-0.553426	0.00172543	0.0265202
AEN	1916.2	-0.468569	0.00174347	0.0267623
NELFCD	3448.73	0.51644	0.00175684	0.026932
EGLN1	452.834	0.651767	0.00176924	0.0270865
IGFBP6	44.227	-2.04675	0.00177521	0.0271423
STAMBPL1	1742.71	0.700933	0.00179993	0.0274789
NUSAP1	2214.82	0.343461	0.00180193	0.0274789
MNT	475.53	-0.519778	0.00180912	0.0275525
SHROOM1	415.74	-0.56868	0.0018117	0.0275558
BANF1	1314.49	0.856101	0.00181532	0.027575
EHBP1	1323.23	0.3266	0.00183566	0.0278476
CLDN1	326.268	0.504844	0.00184279	0.0279194
CASTOR1	54.0533	-1.00875	0.00184799	0.0279619
GALM	25.5037	-1.48116	0.0018516	0.0279802
MT-TL1	19395.6	0.993565	0.00185971	0.0280665
DENND3	930.4	-0.416804	0.00186746	0.0281471
GJC2	66.7965	-1.16554	0.00187589	0.0282376
RUNX3	18.6228	-2.34663	0.00188324	0.0283118
MEAK7	336.374	-0.673599	0.00190038	0.0285325
TMEM53	52.104	-0.852001	0.00191241	0.0286764
CETN3	240.013	0.518812	0.00192053	0.0287611
SIAH1	847.043	0.310706	0.00192302	0.0287614
COLEC11	37.622	-2.56497	0.00192629	0.0287736
RUSC1	2842.99	-0.542198	0.00193622	0.0288848
DNAJC5	1581.72	-0.528515	0.00195474	0.0291239
HSPA13	100.495	0.658955	0.00196226	0.0291614
PEA15	957.596	-0.545178	0.00196226	0.0291614
PAQR5	453.457	-0.534175	0.00197849	0.0293653
HMGCR	7378.49	0.983677	0.00198153	0.0293729
SH3TC1	470.859	-0.746977	0.00198733	0.0294216
SPIDR	374.062	0.690634	0.0019985	0.0295495
THAP3	56.8273	-1.05621	0.00201171	0.0297071
PDE4D	418.686	0.49551	0.00201862	0.0297715
TMED9	864.202	-0.485215	0.00202868	0.0298608
ISL1	388.113	-0.697794	0.0020298	0.0298608
ZFAND1	437.363	0.593761	0.0020484	0.0300593
ARHGAP18	548.01	0.57578	0.00204844	0.0300593
CFLAR	4060.96	-0.535039	0.00205789	0.0301599
RNU6-942P	157.039	-0.741813	0.00206587	0.0302389
MYO15B	73.7348	-0.945586	0.0020709	0.0302746
TFEB	573.463	-1.04409	0.00207642	0.0303172
TSPAN4	599.973	-1.00375	0.00209101	0.0304515
KDM2B	812.404	-0.45859	0.00209201	0.0304515
SC5D	440.322	0.972036	0.00209345	0.0304515
DDX11	4333.22	-0.420416	0.00210058	0.0304962
RSF1	552.221	0.456272	0.00210174	0.0304962
TBC1D10A	211.224	-0.859801	0.00210874	0.0305597
TRIP13	334.878	0.541275	0.00212132	0.0307039
SPRED2	299.76	0.549597	0.00213357	0.0308429
CTSS	15.8679	-2.82769	0.00214337	0.0309462
HMGA1	10675.5	-0.72736	0.00215149	0.031025
PLEKHG3	2157.9	-0.665311	0.00217023	0.0312566
ABTB1	57.1151	-1.92726	0.00219866	0.0316271
SIRT6	579.53	-0.730445	0.00220692	0.0317067
PHLDB2	885.985	0.533939	0.0022173	0.0318167
DOCK6	114.68	-1.16343	0.00222518	0.0318906
EPCAM	2390.51	0.443037	0.00223362	0.0319723
TMEM191A	86.8671	-1.76019	0.00223713	0.0319834
IFITM2	2462.81	-0.573308	0.00224416	0.0320139
DPY30	216.945	0.426423	0.00224476	0.0320139
RAC1	21784.8	-0.544059	0.00225584	0.0321326
LINC01012	124.731	0.99781	0.00228367	0.0324893
TPRG1L	467.648	-0.643364	0.00229345	0.0325646
PABPC1P4	44.2909	1.12624	0.00229454	0.0325646
SMPD4BP	547.488	-0.670516	0.00231813	0.0327769
OASL	419.856	-1.22898	0.00231837	0.0327769
CGN	505.063	-0.618083	0.00231929	0.0327769
CYP1A1	48.5753	1.61391	0.00232608	0.0327769
TTC7A	1109.67	-0.512037	0.0023277	0.0327769
SLC48A1	127.648	-0.742026	0.0023284	0.0327769
CCDC88C	180.697	-0.527461	0.00232916	0.0327769
TAF1D	11148.3	0.443698	0.0023454	0.0329655
HAS3	220.751	0.947169	0.00235411	0.0330481
MMS19	3453.02	-0.457524	0.00237286	0.0332625
ZNF17	77.5907	0.77779	0.00237508	0.0332625
THOP1	863.443	-0.543124	0.00238296	0.0332938
ZBED5	472.221	0.659532	0.00238302	0.0332938
KRT18P13	108.246	-1.60559	0.00238644	0.0333017
BCOR	4031.64	-0.45353	0.00241409	0.0336473
PDE9A	3632.86	-0.49815	0.00242195	0.0337166
F2RL1	434.241	0.785597	0.00243329	0.0338341
PDP1	507.095	0.4683	0.00244212	0.0338908
SLC25A37	2001.82	-0.524602	0.00244386	0.0338908
KAT5	1731.91	-0.656067	0.00244609	0.0338908
PRC1	1261.77	0.532209	0.00245271	0.0339422
PELI3	158.587	-0.84223	0.00246822	0.0341164
MSX2	521.723	-0.819254	0.00248063	0.0342474
ENAH	2187.52	0.395605	0.00248657	0.0342776
HIVEP2	376.655	0.85715	0.00249146	0.0342776
MT-TI	470.396	0.697154	0.00249164	0.0342776
MINDY4	45.7635	-0.960042	0.00249905	0.0343179
AHRR	403.376	-0.533614	0.00250045	0.0343179
WEE1	1658.25	0.615141	0.0025066	0.0343383
SCNM1	953.238	-0.394357	0.00250782	0.0343383
UBE2D1	581.635	0.590661	0.00252965	0.0345966
CDHR2	87.1218	-0.934909	0.00253355	0.0346093
ADGRG6	646.871	0.489268	0.00256074	0.0349399
MYO1C	2483.89	-0.520812	0.00258824	0.0352738
URGCP	1254.02	-0.477855	0.0025949	0.0353233
LPAR5	60.6832	-1.42223	0.00260759	0.0354547
RPLP2	6641.93	-0.492931	0.00261623	0.0355308
COL5A2	129.917	0.94774	0.00263599	0.0357575
CAMSAP1	670.074	0.341493	0.0026428	0.0358083
GTF2F2	3153.74	0.391763	0.00264732	0.0358278
C19orf33	215.77	-0.806673	0.0026549	0.0358888
ABL2	1111.48	0.42578	0.00268099	0.0361996
ZNF836	29.4166	-1.43501	0.00270191	0.0364398
PPP2R5D	625.2	-0.566194	0.00270764	0.0364444
HNRNPA1	16203.2	0.375908	0.0027085	0.0364444
FJX1	398.739	0.589272	0.00274385	0.0368776
CTSV	49.5021	1.99974	0.00275768	0.0370209
TMA7	1155.65	0.397155	0.00277721	0.0372402
ALAS1	711.981	-0.557704	0.00278508	0.0373027
STX8	36.3936	-1.47116	0.00279384	0.037335
EGFL7	31.9798	-1.64075	0.00279389	0.037335
LINC01094	50.1633	-2.4324	0.00280895	0.0374933
ZNF281	2907.49	0.418768	0.00283863	0.0378463
EEF1AKMT3	117.049	0.97889	0.00286284	0.0381254
RASSF1	1410.33	-0.698837	0.00288986	0.0384414
NR2F2	3914.2	0.360246	0.00290267	0.0385679
KRT8	14644.1	-0.747253	0.00292965	0.038882
PPM1N	152.175	-1.05036	0.00295383	0.0391583
RPL23AP7	468.237	1.08791	0.00296311	0.039214
L3HYPDH	90.6601	0.810364	0.00296475	0.039214
HIF1A	761.332	0.421269	0.00300157	0.0396561
WDR62	753.662	-0.851788	0.00306184	0.0404066
RGCC	31.4286	1.40046	0.00309002	0.0407324
PALB2	2014.27	0.394165	0.00311992	0.0410802
FOXQ1	1074.02	-0.697399	0.00313467	0.0412277
TPP1	1875.31	0.610747	0.00314035	0.041256
SPON1	114.749	-0.631493	0.00315001	0.0413011
DDX54	812.604	-0.492608	0.00315323	0.0413011
CERS5	352.014	-0.810336	0.00315441	0.0413011
BRMS1	345.043	-0.731702	0.00316848	0.0414063
GPSM1	345.022	-0.535575	0.00316954	0.0414063
TXNDC9	290.071	0.42346	0.00318662	0.0415829
IFITM1	381.263	-1.69272	0.00319856	0.041692
ARFGAP1	604.818	-0.705336	0.0032027	0.0416995
ZFYVE28	142.787	-0.658348	0.00323623	0.042089
OSBP	283.191	0.656057	0.00325309	0.0422612
ETHE1	253.286	-0.763531	0.00325984	0.0423017
DLG4	636.093	-0.547211	0.003284	0.042568
THEM4	487.589	-0.477718	0.00329574	0.0426544
SYNGR2	637.275	-0.580208	0.00329798	0.0426544
SOX7	203.704	-0.717188	0.00331521	0.0427137
TAOK3	3178.17	-0.279723	0.00331793	0.0427137
BCAR3	1813.86	-0.369119	0.0033215	0.0427137
IRGQ	248.394	-0.531469	0.00332184	0.0427137
LSR	904.465	-0.417241	0.00332281	0.0427137
RTTN	271.602	0.595957	0.00332454	0.0427137
TM2D2	480.678	0.595888	0.00335656	0.0430522
NR4A2	1961.2	0.59278	0.00335826	0.0430522
ZNF703	2713.13	-0.515201	0.00336343	0.0430589
POLR3C	1509.54	0.500275	0.00336617	0.0430589
CKAP2	523.104	0.372507	0.00340427	0.0434986
SH3PXD2B	37.8558	-1.49458	0.00341723	0.0436164
B3GALT6	345.2	0.452035	0.00343421	0.0437799
PUS1	2404.79	0.450291	0.00343855	0.0437799
CHIC2	171.797	0.607208	0.0034413	0.0437799
DOCK5	1306.75	-0.30633	0.00345322	0.0438838
NUDT21	246.187	0.434095	0.00346697	0.0440105
ANKS6	197.092	-0.715358	0.00347196	0.044026
MTPAP	356.177	0.423625	0.00349059	0.0442142
NUB1	723.806	-0.439678	0.003496	0.0442346
PCSK6	246.799	-0.677177	0.00351305	0.0443764
TMCC3	278.464	-0.532561	0.00351547	0.0443764
SLC52A2	8755.43	-0.643658	0.00351861	0.0443764
MGAT5	708.504	-0.419833	0.00354045	0.0446036
CLIP4	2686.65	0.389987	0.00355565	0.0447468
PRSS23	1600.45	0.387295	0.00358457	0.0450621
F2R	150.603	0.565586	0.00359067	0.0450902
ATP6V0C	1903.38	-0.743657	0.00361458	0.0453416
TCIRG1	421.909	-1.00123	0.00374312	0.0469035
PABPN1P2	103.036	1.36254	0.00375103	0.0469523
TLR6	295.043	-0.598039	0.00375722	0.0469793
DDIAS	547.325	0.369922	0.0037668	0.0470487
CES2	876.683	-0.572521	0.003776	0.0470962
RBM24	130.556	0.689724	0.00377868	0.0470962
SYTL1	71.4934	-1.60889	0.00378373	0.0471089
DCBLD2	1115.29	0.341462	0.00378957	0.0471312
MRPS23	304.17	0.404835	0.00384668	0.0477906
CHML	635.57	0.534085	0.00385606	0.0478562
SRI	785.999	0.522702	0.00387757	0.048072
CD47	1087.19	0.545003	0.0039022	0.048268
MFSD6	346.144	-0.641952	0.00390235	0.048268
ACTN4	12116.4	-0.552387	0.00390579	0.048268
PHETA1	1102.22	-0.673595	0.00391252	0.0483
DENND5A	1818.25	0.439674	0.00392883	0.0484501
ZNF687	638.125	-0.601711	0.00393796	0.0484974
SLC9A1	89.4328	-0.644156	0.00394099	0.0484974
DNMBP	3988.31	0.413064	0.00396145	0.0486979
PPAN	760.33	-0.636122	0.00397454	0.0487084
CDKN3	642.86	0.603744	0.00397722	0.0487084
SFN	2614.12	-0.997144	0.0039778	0.0487084
PCCB	429.641	0.621261	0.00397901	0.0487084
CTSD	579.353	-1.1257	0.00399253	0.0487906
PPP2R5A	145.432	0.589408	0.00399597	0.0487906
VRK3	369.088	-0.660742	0.00399827	0.0487906
NFRKB	293.655	-0.538645	0.00400568	0.0488121
EIF4H	9124.56	0.708246	0.0040084	0.0488121
SGMS1	188.21	0.62066	0.00401977	0.0488995
SH2D3A	199.632	-0.800571	0.00402646	0.0489298
ROGDI	68.9261	-1.21106	0.004049	0.0491066
KIF1C	317.603	-0.672374	0.00404943	0.0491066
NLN	708.489	0.402195	0.00406309	0.0492211
NOSTRIN	48.4368	-0.982531	0.00407688	0.049337
PSMD3	900.374	-0.656376	0.00409889	0.0495519
TGOLN2	1952.93	-0.514967	0.00411555	0.0497018
ZFC3H1	335.208	0.542912	0.00412994	0.0497917
PTHLH	74.3411	1.25974	0.00413153	0.0497917
CNNM3	419.29	-0.468459	0.00414239	0.0498711
MTCO3P12	490.154	0.949783	0.00414783	0.049885
LRP6	301.981	0.531603	0.00415209	0.049885
TM4SF18	121.989	0.966629	0.00417852	0.0501509
ATP5MF	2525.75	0.49885	0.00418694	0.0502002
RPP40	197.567	-0.546766	0.00420324	0.0503078
TIMM10	192.892	-0.85847	0.00420453	0.0503078
CHMP1A	1190.08	-0.516354	0.00428455	0.051167
SAV1	272.824	-0.521803	0.00428512	0.051167
SLC16A1-AS1	420.63	-0.442826	0.00428972	0.0511696
TRAF4	547.267	-0.881504	0.00431687	0.0514278
CCDC9B	88.817	-1.06588	0.00432018	0.0514278
SLC1A5	1772.86	-0.548856	0.00433051	0.0514982
TNFRSF11B	43.3714	1.27163	0.00434874	0.0515762
GTPBP3	417.462	-0.465802	0.00434967	0.0515762
GRAMD1A	592.936	-0.592909	0.00435033	0.0515762
SATB2-AS1	111.436	0.694587	0.00435878	0.0516239
BCL2L15	41.8515	-1.1355	0.0043656	0.0516522
CPPED1	256.693	0.505657	0.00437883	0.0517563
DYNC2I2	127.716	-0.603184	0.00440454	0.0520074
MAP7D1	1697.93	-0.78728	0.00441311	0.052056
RBM12	1598.43	0.436318	0.00442706	0.0521424
SIGIRR	305.923	-0.715836	0.00442937	0.0521424
LZTS3	220.382	-1.00066	0.00444321	0.0522526
PSMB1	907.862	0.891625	0.00444862	0.0522635
SETMAR	145.173	0.601242	0.00446075	0.0523532
CRY2	342.779	-0.411622	0.00448285	0.0525598
EPB41L2	6502.16	0.433135	0.00449697	0.0526544
ULK2	41.7681	0.88011	0.0045043	0.0526544
ARSJ	181.314	0.702645	0.00450446	0.0526544
MRPL33	1374.61	0.633021	0.0045124	0.0526944
TIAM2	841.947	-0.525533	0.00452561	0.0527747
RBP4	57.8791	1.31926	0.00452833	0.0527747
ZMIZ2	462.405	-0.648697	0.00454644	0.0529329
RRM2	6797.8	0.385862	0.00458745	0.0532771
CPT1A	1120.39	-0.465429	0.00458985	0.0532771
ZNF530	69.2425	-0.965386	0.00459268	0.0532771
PPIL3	590.764	0.483842	0.00459765	0.0532771
SMPD3	339.261	-1.21952	0.00459883	0.0532771
BCL10	799.88	0.649506	0.00461182	0.0533745
RGS14	228.499	-0.537838	0.00461722	0.053384
BAZ2B	355.059	-0.388266	0.00467034	0.0539447
FTH1	26758.1	-0.468625	0.0046845	0.0540548
MALAT1	855664	0.43218	0.00469277	0.0540967
MRPS26	327.75	-0.453434	0.0047034	0.0541136
FAM27C	27.3633	1.252	0.00470351	0.0541136
TBCCD1	100.279	0.927807	0.0047198	0.0542475
RNF43	332.2	-0.481128	0.00472983	0.0543092
Y_RNA	1105.1	-0.48818	0.00478268	0.0548571
POLE4	255.837	1.13744	0.00478695	0.0548571
FAM200C	36.8297	1.08545	0.00479647	0.0549123
RIPK2	395.901	0.433215	0.00480139	0.0549147
CCZ1	860.128	0.536188	0.00481182	0.0549591
TCEA1	464.309	0.618762	0.00481469	0.0549591
MTCO1P12	4612.29	0.840799	0.0048328	0.0551118
WDR48	314.271	0.501458	0.00486891	0.0554695
RNF220	1848.66	-0.449222	0.00489035	0.0556593
ESCO1	537.304	0.563607	0.00490758	0.0557847
ZNF608	99.5303	0.974408	0.00491093	0.0557847
LINC02298	34.9607	-2.02996	0.00491774	0.0558078
KIF20A	196.1	0.629709	0.00494546	0.0560678
PRKCSH	313.477	0.783356	0.00495306	0.0560994
ONECUT3	115.662	-1.07824	0.00502283	0.0568345
PLXNB2	694.724	-0.612848	0.00503045	0.0568655
ZBTB11	915.359	0.443922	0.00504227	0.0568751
RXFP4	14.8248	-2.06283	0.00504533	0.0568751
FBXW5	390.18	-0.90251	0.00504592	0.0568751
FASTK	744.182	-1.01889	0.00505706	0.0569456
NUMA1	3769.11	-0.701037	0.00506661	0.0569982
CXCL3	21.3695	-1.32547	0.00508643	0.057141
DAB2IP	252.596	-0.651198	0.00509397	0.057141
PTMAP2	416.006	-0.688192	0.00509503	0.057141
PLIN3	2377.21	-0.522809	0.0050989	0.057141
KLHL22	18.552	-1.50309	0.00511813	0.0573015
ZNF627	125.997	0.759268	0.00512946	0.0573732
SMIM5	90.5857	-0.733757	0.0051475	0.0574805
HSPA1B	27.5242	1.26826	0.00514891	0.0574805
AAMP	1174.89	-0.492991	0.00517455	0.0577115
LPIN2	388.912	0.535526	0.00520364	0.057931
VAMP2	457.439	0.703824	0.00520416	0.057931
COA6	726.353	0.720562	0.00521335	0.0579613
NUP160	554.413	0.442449	0.00521901	0.0579613
PAGR1	826.755	-0.514785	0.00522179	0.0579613
SSBP2	495.779	0.471663	0.00525755	0.0583028
ARHGAP10	456.861	-0.649605	0.00527683	0.058461
SMPD1	47.3424	-1.13232	0.00529526	0.0586096
PTPRH	377.537	-0.521898	0.00533136	0.0589438
TUBGCP2	4971.56	-0.659454	0.00533556	0.0589438
RNFT1	75.2337	0.795513	0.00534903	0.0590367
ANKRD20A5P	38.2645	0.831983	0.00536611	0.0591325
PRPSAP2	422.66	0.521502	0.00536784	0.0591325
MTSS2	117.535	0.78519	0.00537881	0.059158
MRPL2	53.3099	-1.13109	0.00538031	0.059158
PTS	743.35	0.470573	0.00540659	0.0593911
MRTFA	445.11	0.627828	0.00543805	0.0596804
NLRC5	120.467	-1.31311	0.00546612	0.0599321
SNX8	248.055	-0.452344	0.0055466	0.0607574
NUDT22	867.531	-0.899419	0.00557057	0.0609221
FOS	215.725	-0.793156	0.00557652	0.0609221
CEMIP	40.6853	2.04207	0.0055773	0.0609221
NDUFB10	510.26	-0.511507	0.00559238	0.0610296
FZD7	95.1581	0.764295	0.00561129	0.0611572
TBC1D13	159.51	-0.560993	0.00561455	0.0611572
CEBPB	765.522	-0.475113	0.00565133	0.0615004
ANKRD28	509.727	0.553176	0.00567119	0.061659
AGAP3	1609.2	-0.485115	0.0056809	0.061707
ARFIP1	287.413	0.485993	0.00570052	0.0618626
MTCO1P40	50.9392	1.22561	0.00572005	0.0620105
LTBR	1281.88	-0.705005	0.00572478	0.0620105
CEACAM6	2321.65	-0.456488	0.00575367	0.0622656
HAUS7	178.878	-0.553628	0.00576234	0.0623016
LPIN1	982.791	0.964396	0.00577585	0.0623899
NDUFC1	1380.96	0.597325	0.00579942	0.0625866
SEPTIN9	7972.31	-0.491994	0.00580963	0.0626388
SYNE1	201.533	0.999487	0.00581569	0.0626462
FXYD5	717.4	-0.661515	0.00582645	0.0627021
MEX3B	18.2867	1.57065	0.00583163	0.0627021
FTO	677.111	0.488939	0.00583995	0.0627076
TAPBP	124.875	-0.885823	0.00584425	0.0627076
PAM	1720.73	0.444047	0.00584826	0.0627076
PLK3	659.465	-0.556816	0.00586103	0.0627868
ARHGEF2	6477.47	-0.846474	0.00588275	0.0629389
GNG5	658.245	0.40318	0.005889	0.0629389
WARS1	369.053	-0.611632	0.00589142	0.0629389
TSEN54	1971.97	-0.475243	0.00590424	0.0630182
ITPRID2	22288	0.614093	0.00592062	0.0631352
PAIP1	745.358	0.542468	0.00593061	0.063184
ETFB	505.518	-0.57464	0.00595853	0.0634236
FBL	1799.02	-0.500043	0.00598252	0.0636209
TGFB2	2093.54	0.496455	0.00601799	0.0639397
TMEM217	30.7002	-1.59887	0.00603312	0.0640417
C1orf52	274.253	0.447323	0.00604161	0.0640417
PRORP	430.718	0.387577	0.00604405	0.0640417
PXDC1	909.176	0.400809	0.006055	0.0640994
TRPT1	685.627	0.761732	0.00608367	0.0643446
RBM7	975.22	0.470978	0.00611879	0.0646574
ZNF185	166.265	-1.23772	0.00612901	0.0646646
FKBP5	690.351	0.470294	0.00613056	0.0646646
GPAT4	178.692	-0.607611	0.00615027	0.0648139
MYG1	287.326	-0.767648	0.00616465	0.0649068
TMSB10	3675.64	-0.617246	0.00618301	0.0650258
SEMA3C	875.41	0.393938	0.0061871	0.0650258
ASPH	11649.2	0.361942	0.00620594	0.0651652
RAF1	4364.48	0.544526	0.00621804	0.0652335
ZC3H12D	27.1258	-1.08183	0.00622563	0.0652545
PLOD1	205.425	-0.641033	0.0062551	0.0653138
APOC1	72.482	-1.41044	0.00625979	0.0653138
MSMO1	1179.57	0.80792	0.0062601	0.0653138
KLHL7	177.613	0.548672	0.00626245	0.0653138
CAMTA1	658.466	0.610086	0.00626584	0.0653138
IDI1	1825.34	0.804117	0.00627176	0.0653138
GORASP1	1140.57	0.510141	0.00627206	0.0653138
MLPH	1395.58	-0.63117	0.00627707	0.0653138
ABCD3	933.499	0.517705	0.00628336	0.0653138
TST	545.393	-0.598941	0.00628732	0.0653138
PIP4P2	219.318	0.451397	0.00629288	0.0653138
OXTR	169.485	-0.584087	0.0063166	0.0655017
MFSD3	212.067	0.854884	0.00632645	0.0655456
GMFB	422.466	0.389467	0.00633984	0.0656261
ARHGEF10L	695.35	-0.962134	0.00635054	0.0656786
ZDHHC14	1304.08	-0.470317	0.0063922	0.0660383
CEP192	933.426	0.425644	0.00639665	0.0660383
TSC22D4	329.578	-0.642294	0.00641527	0.066172
ESYT2	559.244	-0.531681	0.00642779	0.0662273
ZNF77	41.837	0.790139	0.00643199	0.0662273
TSSC4	908.749	-0.626488	0.00644089	0.0662605
CSF1	19.2012	-1.31995	0.00645245	0.0663209
COQ8A	121.865	1.05231	0.00646068	0.0663471
FASTKD3	142.181	0.662334	0.0064856	0.0664536
MRPS30	719.807	0.460623	0.0064886	0.0664536
TP53I13	233.048	-0.584669	0.00648955	0.0664536
PIGA	207.635	0.788731	0.00649384	0.0664536
BCAR1	5049.07	-0.582558	0.00651194	0.0665804
CENPN	318.095	0.489445	0.00653211	0.066655
GARNL3	131.856	-0.929577	0.00654091	0.066655
KLK11	1266.82	-0.526366	0.00654646	0.066655
AHNAK	1544.64	-0.461154	0.00654648	0.066655
PWWP3A	1067.67	-0.502407	0.00655182	0.066655
TRMU	567.98	-0.764797	0.00655351	0.066655
NCBP2	743.983	0.410276	0.00659492	0.0669661
ARRDC1	434.601	-1.17157	0.00659558	0.0669661
PPARA	181.277	-0.594396	0.00662554	0.0672117
LINC01978	15.6226	-1.54523	0.00666557	0.0675591
NDUFA4	2539.15	0.495151	0.00668209	0.0676677
FAM89A	286.347	0.500365	0.00669731	0.0677282
PCNA	2008.69	0.50291	0.00670132	0.0677282
PAX8-AS1	1389.37	-0.543658	0.00670625	0.0677282
CASP2	1223.8	-0.491363	0.00671128	0.0677282
HOXC8	649.379	0.463037	0.00673441	0.0679029
ACTL6A	461.26	0.409117	0.00677702	0.0682735
HMGB2	3073.03	0.402004	0.00680993	0.0685458
RNF2	234.305	0.425061	0.00681717	0.0685596
CA5B	80.6444	-0.828369	0.00685408	0.0688714
SPAG7	1262.99	-0.751787	0.00687184	0.0689743
PSEN2	1528.79	0.559445	0.00687615	0.0689743
KIF20B	2582.57	0.425005	0.00689742	0.0691283
RBBP8	962.718	0.335602	0.00691645	0.0692595
KCNC4	223.209	-0.850005	0.00693906	0.0694263
TRIP10	2594.05	-0.565385	0.00694555	0.0694317
TMCO3	88.6321	0.737348	0.0069615	0.0695316
PIF1	479.864	-0.680757	0.00698181	0.0696748
BMPR1A	236.293	0.5745	0.00701206	0.0699153
SLC52A3	162.101	-1.19086	0.00703515	0.0699153
EOLA1	21.4355	1.49561	0.00703788	0.0699153
TXNL1	618.436	0.415065	0.00704345	0.0699153
ELOVL5	463.78	0.50636	0.00704378	0.0699153
TMEM184B	1151.12	-0.536252	0.00704651	0.0699153
GAB2	199.811	-0.706879	0.00704786	0.0699153
CCNO	161.956	0.765168	0.00707497	0.0701246
NLGN3	19.1615	-3.44657	0.00709187	0.0702324
SNX1	488.665	-0.542861	0.00711831	0.0704345
SF3B1	2563.35	0.30185	0.00712559	0.0704467
ANGPTL4	81.8174	-0.8061	0.00715733	0.0706839
TUBBP1	23.9762	-1.84007	0.0071617	0.0706839
TUFT1	1476.67	-0.559617	0.00718371	0.0708412
PELI1	350.123	0.548246	0.00722227	0.0711241
DNAJB1	13810.4	-0.514889	0.00722459	0.0711241
SDHC	342.999	0.451272	0.00725473	0.0713606
CXXC5	3868.36	-0.49866	0.00726483	0.0713998
POF1B	80.4248	-0.959304	0.00727202	0.0714103
CKB	145.369	-0.893109	0.00728629	0.0714902
FAM230B	22.43	-1.20886	0.00734633	0.0719599
GGPS1	827.49	0.410892	0.0073465	0.0719599
KIF13B	138.228	-0.757286	0.00736937	0.0721233
CKAP5	838.487	0.526842	0.00739895	0.0723522
SENP8	56.1838	1.04851	0.00740684	0.0723687
PARP2	475.095	0.581208	0.00741961	0.0724171
PTBP2	1071.63	0.506901	0.00742422	0.0724171
ALPP	25.3912	-1.30503	0.00744118	0.0725127
RBM15	2943.24	-0.48823	0.00744645	0.0725127
BRPF1	7023.98	-0.393954	0.00746827	0.0726646
FHL2	8777.09	0.437313	0.00748222	0.0727228
POLR1F	291.744	0.471303	0.00748971	0.0727228
ESRRA	2390.27	-0.35411	0.00749296	0.0727228
KLF10	1305.45	-0.54332	0.00752774	0.0729997
E2F7	349.016	0.69448	0.00754843	0.0731262
AP2S1	909.153	-0.495654	0.00755332	0.0731262
LRRFIP1	2856.79	-0.460784	0.00760922	0.0736062
WDPCP	166.235	0.46662	0.00762594	0.0737069
NDRG3	168.928	-0.527002	0.00766816	0.0740536
RTL10	824.811	0.423705	0.00769366	0.0742384
RAB7B	102.081	0.960748	0.00770899	0.0743249
TFE3	140.735	-0.513511	0.00772991	0.074465
PDCD6-AHRR	364.616	-0.514983	0.00775944	0.0746878
CEP164	191.371	-0.853114	0.00776842	0.0747126
DHX40	108.341	0.685104	0.00781489	0.0750845
COPB1	726.273	0.543706	0.00782307	0.0750845
ZNF706	3544.64	0.502137	0.0078264	0.0750845
MELTF	36.8458	-0.819216	0.00783365	0.0750923
FOXD1	462.574	0.474661	0.00784692	0.0751578
TMEM9B	634.322	-0.528404	0.00788671	0.0754435
CDKN2AIP	1412.15	0.39129	0.00788969	0.0754435
FNDC3B	1692.47	0.469581	0.00790438	0.0754978
PRDM11	130.275	-0.542616	0.00790831	0.0754978
MOSPD1	111.926	0.701713	0.00794195	0.075757
MATR3	6460.33	0.368846	0.00795433	0.0758131
IER5L	388.655	-0.517996	0.00805354	0.0766146
ITPKB	196.971	0.821425	0.00806114	0.0766146
EGFLAM	228.167	0.878858	0.00806309	0.0766146
CYTH1	545.427	-0.543825	0.00806469	0.0766146
IDS	288.871	0.437526	0.008106	0.0769443
RTN4IP1	30.1929	0.918683	0.00813264	0.0771289
PAX6	353.576	0.756612	0.00813866	0.0771289
HBEGF	361.099	-0.403682	0.00823229	0.0779529
ZNF358	16.5814	-1.43293	0.00823997	0.0779623
MYO1E	648.245	-0.475878	0.00825661	0.0780564
PSMA3	1682.95	0.395091	0.00828233	0.0782353
PHF3	848.104	0.341116	0.00829144	0.0782353
RASSF6	266.04	0.445943	0.008298	0.0782353
NMRK1	60.1922	0.83548	0.00830235	0.0782353
ERBB3	1187.08	-0.378998	0.00831559	0.0782957
PCBD2	256.385	-0.46339	0.00832219	0.0782957
ADO	967.357	0.377935	0.00833024	0.0783082
CYP51A1	778.092	0.612118	0.00834646	0.0783976
ANKMY2	690.975	-0.382588	0.00841041	0.0789348
TICRR	285.597	0.590983	0.00842141	0.0789745
SYTL4	22.2064	-1.87656	0.00845643	0.0792392
RTEL1	194.795	-0.724968	0.00848276	0.079422
CAPS2	67.6165	0.874353	0.00852441	0.0797481
RNF166	659.241	-0.678537	0.00853539	0.0797868
CSRNP1	121.071	0.557268	0.00855596	0.0798654
ERLEC1	5166.3	0.276692	0.00855749	0.0798654
YKT6	4100.24	-0.368431	0.00856441	0.079866
TLCD1	199.106	0.820912	0.00858445	0.0799889
DUSP10	84.7491	0.786986	0.00859528	0.0800259
TSG101	222.468	0.563079	0.00869145	0.0808568
WDR35	258.507	0.425503	0.00874016	0.081126
ATG16L1	7140.31	-0.48972	0.00874318	0.081126
ERGIC3	1513.32	0.414529	0.00874469	0.081126
EIF2AK4	326.049	0.425615	0.0087482	0.081126
TESC	132.816	-0.870158	0.00876875	0.0812519
DUSP1	139.012	-0.509079	0.00878041	0.0812892
KPNA5	325.333	0.353804	0.0087867	0.0812892
SLC25A43	82.7171	0.76187	0.00880667	0.0814094
CRACDL	40.4369	-1.00307	0.00882039	0.0814716
TMEM79	138.448	-0.855846	0.00885288	0.081707
TRMO	275.544	0.524666	0.00886229	0.0817293
ABHD11	966.387	-0.595131	0.00886977	0.0817336
ENOSF1	845.066	0.305826	0.00888643	0.0817633
NUMBL	188.736	-0.487768	0.00888967	0.0817633
NFIB	4406.96	0.399416	0.00889402	0.0817633
SLC37A4	634.105	0.559211	0.00894884	0.0822025
WDR19	81.1529	0.76456	0.00899285	0.0825418
PITPNM3	94.6016	-1.05603	0.0090634	0.0831239
HNRNPLL	964.397	0.412544	0.00909142	0.0833154
SLC2A1-DT	30.251	-1.46009	0.00914352	0.0837219
IRAK4	571.347	-0.490611	0.00915724	0.0837219
ATXN7L1	224.801	-0.536283	0.00915731	0.0837219
MAPKBP1	219.458	-0.416758	0.00919451	0.0839962
PSMG2	4557.61	0.445278	0.00922932	0.0842482
TSPAN14	1172.07	-0.437011	0.00924238	0.0843015
COG2	305.975	-0.478023	0.00929081	0.084677
PRAG1	2469.19	0.45106	0.00929926	0.0846879
GTF2H5	675.725	0.418741	0.00931619	0.0847759
ARHGEF5	351.985	-0.485731	0.00933581	0.0848831
CAPZA2	345.554	0.40559	0.00934253	0.0848831
PMP22	646.333	-0.860643	0.00935692	0.0849477
ELP4	565.372	0.545782	0.00937909	0.0850601
ERO1A	378.197	0.42068	0.00938717	0.0850601
ZNF587	360.038	-0.456157	0.00939117	0.0850601
HMBOX1	501.099	0.701525	0.00944073	0.0854086
CCT6A	6525.11	0.24358	0.00944492	0.0854086
APOOL	249.381	0.538577	0.00945161	0.0854086
KIF23	2997.76	0.398227	0.00950793	0.0858011
IL17RC	48.21	-5.29818	0.00950976	0.0858011
MGAT5B	166.891	0.615863	0.00953224	0.0859375
RCAN1	1997.16	0.42549	0.00954995	0.0860306
CDC37	709.239	-0.403996	0.00961961	0.0865333
CDK4	700.046	0.541967	0.00962433	0.0865333
NKIRAS2	680.785	-0.355289	0.00963387	0.0865333
RICTOR	1164.31	0.499443	0.00963541	0.0865333
COX7A2L	584.981	0.325549	0.00967919	0.0868373
CBFB	2425.61	0.333289	0.00968689	0.0868373
NIPSNAP2	466.37	0.435062	0.0096916	0.0868373
TIGD3	23.9477	-1.6343	0.00972154	0.0870388
TMEM200B	332.5	-0.485254	0.00975569	0.0872775
A1CF	794.274	0.488997	0.009772	0.0873095
DMTF1	1872.52	0.551686	0.00978797	0.0873095
ZNF652	554.053	-0.288704	0.00978856	0.0873095
FBXO28	269.917	0.415194	0.00978921	0.0873095
TNFAIP8	1422.4	-0.414969	0.00982501	0.0875619
RECQL5	95.9209	-0.640142	0.00983448	0.0875794
CCN1	5169.23	0.769831	0.00985263	0.0876741
EPG5	669.952	0.376552	0.00986828	0.0877464
SCAF8	628.406	0.527977	0.00989135	0.0878524
TSPAN13	70.838	0.894281	0.00990061	0.0878524
EEFSEC	57.0366	-0.931934	0.00990279	0.0878524
ZNF419	287.157	-0.531144	0.00991324	0.0878783
ZNF593	391.866	-0.625267	0.00993684	0.0880207
YES1	690.192	0.480923	0.00995774	0.0881197
GOLPH3-DT	26.5463	-1.13868	0.00996313	0.0881197
ACER3	3464.82	-0.520964	0.0100107	0.0884735
PAQR7	72.383	-1.04646	0.0100237	0.0885216
TCAF1	927.93	0.381106	0.0100571	0.0887486
NEDD8	460.807	-0.717191	0.0100979	0.0890415
G6PC3	533.298	0.78851	0.0101412	0.0893563
MEF2C	456.703	0.642514	0.0101619	0.0894703
PHKA1	277.51	0.579977	0.0101887	0.0896143
UPRT	105.778	-0.753811	0.0101936	0.0896143
SDHB	466.464	0.600894	0.010211	0.0896997
AP5B1	439.83	-0.455649	0.0102563	0.0900301
CRIM1	780.664	0.431697	0.0102742	0.090056
SDSL	20.3588	-1.30975	0.0102747	0.090056
TIMM21	155.767	0.445355	0.0103461	0.0906136
PNKD	856.042	-0.582559	0.0103623	0.0906872
TBCAP1	303.229	0.366702	0.0103928	0.0908865
STRN4	419.394	0.795812	0.0104022	0.0909004
OSBPL7	158.684	-0.754742	0.0104191	0.0909799
CLEC16A	129.572	-0.752512	0.010428	0.0909896
CFAP410	84.0792	-0.897227	0.0104431	0.0910452
TOX3	291.233	0.481282	0.0104537	0.0910452
OSGEPL1	91.8543	0.762024	0.0104578	0.0910452
SYTL2	390.778	0.657076	0.0104799	0.09117
DSP	1475.51	-0.420446	0.0104926	0.0912117
ARHGEF12	896.709	0.379532	0.0105217	0.0913364
DYNC1I2	998.061	0.378685	0.0105287	0.0913364
TPMT	81.9362	0.76577	0.0105304	0.0913364
SLC29A1	930.033	0.572185	0.0106993	0.0926669
STK38	127.64	-0.769978	0.0107055	0.0926669
DECR1	378.901	0.571683	0.0107185	0.0926669
APBB2	378.909	-0.41721	0.0107216	0.0926669
CDCP1	735.585	-0.438529	0.0107278	0.0926669
IL6ST	3374.24	0.387932	0.0107314	0.0926669
PSMA2	1831.04	0.368355	0.0107548	0.0928001
PNRC1	159.473	0.776539	0.0107721	0.0928286
DARS2	658.14	0.423175	0.0107761	0.0928286
IRAK1	1266.7	-0.601906	0.010782	0.0928286
GATD3	324.908	-0.584225	0.0107957	0.0928782
SYMPK	183.688	-0.62117	0.0108523	0.0932143
PRR5L	38.3174	-1.91994	0.0108576	0.0932143
PRR15	253.745	-0.518542	0.0108645	0.0932143
ALKBH6	215.066	-0.69406	0.0108667	0.0932143
MBD4	967.789	0.365775	0.0109571	0.0938472
CHAC1	29.494	-1.35624	0.0109599	0.0938472
MTMR2	10430.7	0.372789	0.0109647	0.0938472
MPHOSPH8	332.635	-0.370922	0.0110072	0.0941012
COX19	599.62	-0.397599	0.0110105	0.0941012
HOXA13	628.794	0.375415	0.0110213	0.0941245
VPS4B	149.473	-0.499215	0.0110418	0.0942313
CHD1	1570.87	0.356653	0.0110726	0.0944251
DHFR	1548.94	-0.375054	0.0111254	0.0948054
ANP32B	1828.18	0.253924	0.0111379	0.094843
EEA1	287.22	0.535815	0.0111499	0.094876
NFATC2	1041.71	-0.382	0.0111718	0.0949445
SSB	2022.24	0.396034	0.0111742	0.0949445
TANC1	1290.21	-0.365191	0.0112817	0.095788
TXNRD2	188.437	-0.905276	0.0112982	0.0958582
RPLP0P6	22.9091	1.55647	0.0113306	0.0960634
BAG1	1024.16	-0.353416	0.0113449	0.0961146
PMF1	247.716	0.549524	0.0113672	0.0962332
TFCP2	592.278	-0.475772	0.0114576	0.0969282
PYROXD2	56.9728	-0.807682	0.0114705	0.0969675
SLC45A4	816.097	-0.429736	0.0114931	0.0970882
LIG1	5573.04	-0.662622	0.011505	0.0971181
GABPA	149.347	0.603284	0.0115622	0.0975306
CWF19L2	46.9657	0.765118	0.0115988	0.0977687
THBS2	2136.39	0.394932	0.0116374	0.0980186
CLCN3	737.124	0.366308	0.0116453	0.0980186
ZNF566	688.438	0.462311	0.0116581	0.098056
CC2D1A	144.019	-0.666776	0.0116835	0.0981983
XPO7	422.02	-0.330749	0.0117169	0.0984086
MRPL12	63.3245	-0.935284	0.0117394	0.0985262
KCTD15	222.49	-0.574076	0.0117555	0.0985908
KLHL5	228.25	0.497908	0.0117834	0.098732
COA1	469.521	0.622451	0.0117893	0.098732
DOCK7	135.712	0.543847	0.0118001	0.0987516
HAT1	593.099	0.396884	0.0118335	0.0989437
CCNB1	1250.5	0.346927	0.0118438	0.0989437
PPM1F	227.109	-0.642695	0.0118485	0.0989437
DVL1	542.212	-0.405083	0.0118681	0.099037
COL17A1	1771.84	-0.484148	0.0119145	0.0993531
LRRC75A	54.0333	-1.44106	0.0119757	0.0997919
PROCA1	23.6893	1.062	0.0120254	0.100077
F3	2304.72	-0.443181	0.0120271	0.100077
AMPD3	46.7479	-1.16708	0.0122377	0.101757
YME1L1	1355.65	0.430044	0.0122581	0.101805
EML2	1027.85	-0.56334	0.0122609	0.101805
VDAC1P1	246.251	-0.772202	0.0123	0.102057
GPR157	59.6848	-0.648463	0.012332	0.102249
RANGAP1	1470.91	-0.464304	0.012362	0.102425
AP1S3	1397.48	-0.441417	0.0123898	0.102517
TLK1P1	153.822	0.582957	0.0123933	0.102517
TDP1	239.994	0.642422	0.0123994	0.102517
RNF32	52.2611	1.2083	0.0124139	0.102565
HERC2	45.3784	-0.802278	0.0124616	0.102885
UBE2NL	45.9295	-1.25677	0.0124705	0.102886
HIBADH	434.958	0.774765	0.0124811	0.102901
PRDX5	313	-0.648147	0.0125554	0.103434
ECE1	1954.04	-0.417571	0.0125635	0.103434
OGFR	840.784	-0.61902	0.0126032	0.103617
VPS37B	439.005	-0.47416	0.0126103	0.103617
ANKRD9	414.292	-0.517471	0.0126124	0.103617
EIF2AK1	313.024	0.463571	0.012644	0.103803
ACAT1	814.929	0.505542	0.0126926	0.10408
NHP2	706.187	0.611462	0.0127023	0.10408
TM7SF3	431.383	-0.596831	0.0127045	0.10408
HTRA1	231.205	-0.647989	0.012753	0.104329
EXOC1	821.941	0.384009	0.0127622	0.104329
SLC22A5	756.331	-0.607107	0.0127696	0.104329
TSC22D1	9523.62	0.325684	0.0127744	0.104329
USP25	357.807	0.638596	0.0127796	0.104329
TSC22D2	3891.06	0.322418	0.0128296	0.104593
KCTD3	829.555	0.314402	0.0128298	0.104593
VBP1	656.464	0.397537	0.0128824	0.104922
IFNGR1	5615.47	0.603537	0.0128882	0.104922
PDHB	1207.99	0.622321	0.0129003	0.104948
LSP1P5	77.1934	-0.608702	0.0129521	0.105251
CNTLN	57.8323	-0.688042	0.0129556	0.105251
EIF3A	1446.82	0.314424	0.0130156	0.105665
RPGRIP1L	68.4631	0.701138	0.0130424	0.105808
STX16-NPEPL1	54.9371	-0.911953	0.0130592	0.105871
C1orf109	311.899	0.791085	0.0131051	0.106169
OLA1	1214.18	0.414384	0.0131264	0.106179
NR2F6	328.941	-0.486858	0.0131287	0.106179
RFESD	23.5183	1.63597	0.013148	0.106179
TRMT61B	330.623	0.433456	0.0131491	0.106179
PLEKHG1	284.715	0.528914	0.0131517	0.106179
NECAP1	1303.94	0.774398	0.0131954	0.106431
THAP7	98.4729	-0.841576	0.0132012	0.106431
PWWP2B	254.811	-0.691706	0.013257	0.106791
ASB1	1593.19	-0.558396	0.0132649	0.106791
TMEM126B	1192.82	0.451506	0.0132733	0.106791
NUS1	311.896	0.396864	0.0132995	0.106928
CCDC120	155.262	-0.491766	0.0133136	0.106967
ULK3	439.089	-0.765736	0.0133353	0.107029
DOT1L	279.876	-0.609476	0.013348	0.107029
GSS	934.216	-0.49286	0.0133488	0.107029
TUBG1	5590.54	0.368792	0.0133694	0.10712
SPRY2	1417.36	0.481944	0.0134191	0.107445
NOTCH1	1368.27	-0.495797	0.0134837	0.107888
PEX11A	94.1359	-0.693378	0.013514	0.108039
GALNT12	70.87	-0.752082	0.0135229	0.108039
MMP14	135.365	-0.706162	0.0135303	0.108039
SLC38A2	7240.09	0.316414	0.0135479	0.108105
MED31	839.884	0.751952	0.0136165	0.108508
SPATS2L	5513.19	0.415857	0.013622	0.108508
NAA15	1885.47	0.367879	0.0136263	0.108508
MUC17	474.235	-0.468874	0.0136454	0.108586
TRAPPC2L	2779.21	-0.718922	0.013666	0.108676
ERBB2	187.475	-0.85256	0.0137423	0.109141
TMX1	191.526	0.410722	0.0137432	0.109141
LARP1	15102.5	0.341813	0.0137532	0.109146
LSM5	2700.57	0.314937	0.0138111	0.109447
DDX51	236.13	-0.356215	0.0138184	0.109447
LINC02323	14.6146	-1.36022	0.0138223	0.109447
BAMBI	712.866	-0.432609	0.0138398	0.109447
BCORL1	135.462	-0.530386	0.0138418	0.109447
PRR13	3029.85	-0.496644	0.0138474	0.109447
ZNF184	132.812	0.629357	0.0138591	0.109465
MTLN	617.556	0.398878	0.0138706	0.109482
PSMA5	306.616	0.656288	0.0139879	0.110333
NANS	197.388	-0.484133	0.014041	0.110677
DCPS	418.086	-0.684418	0.0140585	0.11074
UMAD1	276.314	0.488269	0.014068	0.110741
POLB	870.03	-0.547019	0.0140963	0.110888
DNAJC25-GNG10	230.044	0.453439	0.0141589	0.111231
GNG10	230.044	0.453439	0.0141589	0.111231
MYBL2	1040.17	-0.908529	0.0142334	0.111726
MAP3K2-DT	181.859	0.696826	0.0142411	0.111726
TSR3	138.138	-0.877224	0.0142528	0.111743
ENO1P1	21.0142	0.992256	0.0142666	0.111775
RALGDS	1041.55	-0.911004	0.0143198	0.112118
DEPTOR	38.1188	1.05587	0.0143823	0.112531
PSMD13	2557.33	-0.563351	0.0144606	0.113066
PPIG	17405.6	0.280152	0.01447	0.113066
TGIF1	3237.09	0.537818	0.0145033	0.11325
PLPP3	79.5215	0.815944	0.0145486	0.113513
THAP10	36.6861	0.845694	0.0145565	0.113513
SEPTIN7P6	148.087	0.482208	0.0146492	0.11416
PACRGL	251.387	0.669355	0.0146861	0.114338
RASL12	25.7068	-0.972048	0.0146916	0.114338
EXO5	335.422	0.641983	0.0147102	0.114406
RPS6KA5	422.652	0.516547	0.0147578	0.1147
SPRING1	535.355	-0.288082	0.0147846	0.114831
ANKRD39	156.576	-0.481582	0.0148296	0.115104
CCDC71L	424.687	0.457975	0.0148661	0.115237
RACGAP1	572.144	0.403792	0.0148664	0.115237
STAT3	2695.52	-0.430404	0.0149033	0.115446
PSMD5	173.08	0.40075	0.0149264	0.115549
ZNF747	170.949	0.637374	0.0149431	0.115601
GCNA	43.05	-0.943255	0.0150465	0.116323
PCBD1	333.529	0.551537	0.0150622	0.116368
MGST1	2930.03	0.374896	0.0150945	0.11654
GMDS-DT	115.478	-0.697934	0.0151244	0.116694
COPS2	533.544	0.347633	0.0151438	0.116767
NR5A2	359.381	0.781475	0.0151891	0.117038
ORC5	432.599	0.37695	0.0152276	0.117255
AOPEP	795.783	0.266624	0.0152374	0.117255
INPP5A	147.364	-0.563524	0.0152987	0.11761
ALDH1A1	43.7843	0.933968	0.0153037	0.11761
DCUN1D1	392.106	0.487771	0.0153302	0.117737
NUDT5	591.955	0.369467	0.0153958	0.118134
SRPK1	811.571	0.412169	0.0154111	0.118134
AP3B1	1405.52	0.31595	0.0154123	0.118134
CYBRD1	151.592	-0.555135	0.0154571	0.1184
TXN	6056.69	0.431278	0.015509	0.11872
RAP2C	457.74	0.439936	0.0155325	0.118821
TRAPPC8	421.704	0.487862	0.0155771	0.119085
CWC15	594.856	0.623389	0.0156527	0.119509
LETM1	286.207	-0.333034	0.0156532	0.119509
STYX	205.73	0.506664	0.0156977	0.119725
ZNF212	251.691	-0.48374	0.0157019	0.119725
FZD1	83.0313	0.697665	0.0157148	0.119745
FHIP2A	217.824	0.424491	0.015734	0.119812
PRPS2	85.5647	0.734644	0.0157567	0.119859
TM4SF1	8465.61	0.630836	0.0157607	0.119859
ZNF79	37.3818	-1.05498	0.0157802	0.11993
CCDC68	350.224	-0.500962	0.0158443	0.120302
GPATCH1	329.593	-0.46005	0.0158586	0.120302
AGPAT5	647.143	0.308102	0.0158601	0.120302
KIAA1958	88.1116	0.60618	0.0158911	0.120435
ZNF239	592.516	0.360844	0.0159033	0.120435
LTBP3	1013.34	-0.629703	0.0159086	0.120435
ZFP36L2	2430.68	-0.498419	0.0159627	0.120766
ITGBL1	65.3768	0.977072	0.0159765	0.120792
ATF2	955.48	0.380997	0.0160036	0.120919
POU2F1	7223.45	-0.367549	0.0160471	0.121092
BUB1B	440.987	0.475476	0.0160473	0.121092
GDA	3966.23	-0.300663	0.016077	0.121237
ADNP	5175.11	0.243609	0.0160906	0.121261
ZBTB18	557.676	0.585643	0.0161017	0.121267
ZNF575	41.0613	-1.00505	0.0161331	0.121425
ATG2A	146.899	-0.786069	0.0161871	0.121753
NEK6	2993.8	-0.408884	0.0162213	0.121931
CDT1	417.135	-0.536433	0.0162689	0.122195
SLC6A20	1109.59	-0.427071	0.0162773	0.122195
CFAP298	1479.71	0.376618	0.0163786	0.122876
TNFRSF10A	914.321	-0.502786	0.0164494	0.123255
PRPF6	353.144	-0.486444	0.0164502	0.123255
TMEM64	213.842	0.551387	0.0164866	0.123378
DENND1A	67.9732	-0.779789	0.0164879	0.123378
DOCK9	704.643	0.634925	0.0164984	0.123378
TLN1	491.945	0.53443	0.0165376	0.123563
GAK	899.998	-0.443378	0.0165531	0.123563
C1orf216	100.519	0.797062	0.0165589	0.123563
HOXB2	237.168	0.651803	0.0165655	0.123563
GIT1	292.401	-0.787423	0.0166167	0.123866
TPTEP2-CSNK1E	424.731	-0.705008	0.0166462	0.124007
ADGRA3	75.3087	0.641562	0.0166583	0.124018
ORC3	176.362	0.562758	0.0167241	0.124399
NTMT1	558.445	-0.542719	0.0167308	0.124399
SEC14L4	74.6502	-0.682518	0.0168037	0.124861
MAD2L1	441.644	0.340398	0.0168318	0.124989
CMTM1	14.1538	-6.53113	0.016843	0.124989
SPIN3	495.268	0.383522	0.0168623	0.124989
SPG11	445.84	0.442048	0.0168638	0.124989
TMED2	409.167	0.411103	0.016946	0.125519
BMI1	387.748	0.326314	0.0169973	0.125819
BAIAP2	633.849	-0.421036	0.0170712	0.126212
WRAP73	112.385	-0.849545	0.0170743	0.126212
SLC25A4	61.915	0.811619	0.0170829	0.126212
TSPYL2	55.8553	1.14313	0.017121	0.126413
XRN2	213.306	0.561555	0.017144	0.126504
PPP6R3	3490.78	-0.291114	0.0171591	0.126535
TUBE1	67.0269	0.707675	0.0171906	0.126687
RPL39	1638.88	0.324234	0.0172265	0.126708
AGBL5	57.6569	-0.748587	0.0172285	0.126708
NUDT4B	295.232	0.574535	0.0172354	0.126708
RB1CC1	186.125	0.573368	0.0172746	0.126708
RPL14P1	212.108	0.560012	0.0172766	0.126708
MVK	1451.83	1.31234	0.0172772	0.126708
ATP5F1C	11248.2	0.375889	0.017279	0.126708
OAF	38.3039	-0.985597	0.0172868	0.126708
THYN1	552.029	-0.35235	0.0172967	0.126708
PPP1R3G	15.4823	-1.55786	0.0173021	0.126708
NUDCD3	185.642	-0.510075	0.0173425	0.126925
TEDC1	594.877	-0.562965	0.0173733	0.12707
TCEAL1	440.835	0.46188	0.0174186	0.127321
MAGOH	739.5	-0.707388	0.0174485	0.127461
GCC1	351.578	-0.494684	0.0176771	0.12905
TUBA4A	1093.2	-0.457922	0.0176991	0.129129
KIAA1671	519.518	-0.446001	0.0178421	0.130091
CCNL2	1321.54	0.443743	0.017865	0.130137
MYC	10486.1	0.655339	0.0178706	0.130137
PPP1R16A	508.805	-0.417155	0.0179087	0.130291
CDC42EP2	197.276	-0.613421	0.0179142	0.130291
RABAC1	81.9357	-0.78252	0.0179394	0.130393
KTI12	126.499	0.492338	0.017959	0.130454
SYPL1	1372.58	0.277871	0.018012	0.130683
SPTSSA	130.344	0.466011	0.0180129	0.130683
OSBP2	1477.02	-0.653311	0.0180462	0.130844
NAP1L1P3	77.7495	0.713237	0.0181205	0.131301
VSIG10	650.241	-0.530515	0.0181562	0.131477
SASS6	82.8137	0.504831	0.0181967	0.131689
MACIR	429.877	0.369877	0.0182608	0.132071
DDX27	1892.03	-0.229552	0.0182745	0.132088
MAP2K3	2109.84	-0.739777	0.0183021	0.132206
PHLDB3	37.2861	-0.948988	0.0183568	0.132519
VIRMA-DT	29.2444	3.61522	0.0184142	0.132851
IGSF3	86.7524	-0.656232	0.0184732	0.133132
SGSM3	74.6595	-1.01624	0.0184822	0.133132
RNF24	36.938	-1.23681	0.0184874	0.133132
NCOA7	1075.52	0.381395	0.018524	0.133313
ATP9B	229.283	-0.653752	0.0185615	0.133501
RAB38	38.8585	0.969509	0.0185969	0.133673
PTPN23	252.109	-0.410299	0.0186715	0.134127
EIF2A	867.881	0.407654	0.0187105	0.134324
ENC1	3806.64	0.422496	0.0187645	0.134629
MRPS27	6705.16	-0.483203	0.0187809	0.134664
AP1S1	162.278	-0.767505	0.0188209	0.134854
IFT81	62.4557	0.704879	0.0188306	0.134854
POLR2L	848.997	-0.377888	0.0188538	0.134938
EML3	407.853	0.693991	0.0189386	0.135428
GPAT3	830.046	-0.491864	0.0189455	0.135428
SLC25A29	69.5952	-0.872775	0.0189796	0.135588
TMEM179B	319.213	-0.756986	0.0190055	0.135629
COMMD2	106.397	0.451274	0.0190085	0.135629
ARF6	5263.78	0.278899	0.0190467	0.135818
NDUFV2	805.951	0.3545	0.0190846	0.135982
BBS1	76.3566	0.666401	0.019093	0.135982
SLC41A1	102.23	0.513462	0.0191762	0.136491
REPIN1	1992.65	0.456968	0.019198	0.13654
AMOTL2	4140.94	-0.462378	0.0192064	0.13654
BOK	77.507	-0.579402	0.0193247	0.137297
DLG3	1318.13	-0.409769	0.0193867	0.137654
PMEPA1	12932.4	-0.312566	0.0194295	0.137874
OAZ1	7041.58	0.425908	0.0194938	0.138246
PRNP	1482.17	0.360298	0.019511	0.138284
SAP130	662.586	-0.345254	0.0195343	0.138315
FAM201A	71.2714	0.869288	0.0195441	0.138315
EPHX2	54.7076	-0.674645	0.0195509	0.138315
PSMC1	863.24	-0.490194	0.0195727	0.138385
MATN1-AS1	128.598	0.652306	0.0195937	0.13845
SPSB3	203.735	-0.60151	0.0196066	0.138457
MTA2	1092.63	0.688912	0.0196392	0.138543
CDX2	149.293	-0.585016	0.0196425	0.138543
CDKN2C	138.468	0.617271	0.019659	0.138563
SKA3	470.356	0.405628	0.0196855	0.138563
TFB2M	191.852	0.541137	0.0196944	0.138563
SPACA6	237.009	-0.599894	0.0196972	0.138563
TAS2R4	59.7987	-0.984284	0.0197048	0.138563
ZNF280C	41.8344	0.864356	0.0197189	0.138579
ADGRF1	248.915	-0.349163	0.0197346	0.138606
LGALS9	22.1866	-1.67137	0.0197532	0.138653
PSMG3	1513.86	-0.539731	0.0197815	0.13871
PXYLP1	25.9709	-1.34451	0.0197851	0.13871
SERPINB1	403.446	-0.363826	0.0198016	0.138742
GABARAPL2	349.572	0.456225	0.0198197	0.138786
PLCG1	198.03	-0.619993	0.0198384	0.138833
GUSBP1	559.698	-0.621196	0.0198551	0.138866
CSNK1E	2497	-0.608177	0.0198963	0.139071
PPP1CA	1159.15	-0.538959	0.0199113	0.139093
PLEKHG6	163.315	-0.902442	0.0199823	0.139505
GPSM2	1592.12	-0.317477	0.0200103	0.139618
CYP2S1	144.327	-0.607829	0.0200507	0.139816
STARD8	30.5506	-4.38205	0.0200812	0.139945
BPTF	1138.81	0.31161	0.0201002	0.139989
KAZN	77.4257	-0.795128	0.0201115	0.139989
DTNBP1	562.536	-0.472595	0.020154	0.140201
DYNLT3	131.327	0.619236	0.0201763	0.14025
FAM43A	890.25	0.446916	0.0201884	0.14025
MIR1244-2	141.197	-0.799849	0.0201971	0.14025
FEM1C	456.586	0.511676	0.0202517	0.140545
ARHGEF40	141.164	-0.632401	0.0202926	0.140692
PAXBP1	230.497	0.39403	0.0203102	0.140692
FEM1A	261.191	-0.404947	0.0203112	0.140692
ITGA2	1308.85	-0.490181	0.0203211	0.140692
COMMD7	424.129	-0.540609	0.0203396	0.140736
MEST	229.547	0.54683	0.0203694	0.140859
CD46	4884.22	0.325603	0.0203982	0.140963
LRP8	8754.2	-0.759061	0.0204085	0.140963
SPIRE1	327.32	-0.436212	0.0204313	0.141037
SGTA	1306.21	-0.563224	0.0204908	0.141363
CHPF2	346.221	-0.503864	0.0205367	0.141596
NCK1	467.222	0.328642	0.0206014	0.141958
ANAPC10	310.047	0.506162	0.0206804	0.142419
CD44	4531.08	0.335466	0.0206936	0.142426
EIF2S2P5	25.4191	0.948741	0.020725	0.142558
MID1	29.9159	3.16599	0.020747	0.142625
EIF2D	243.919	0.626914	0.020769	0.142692
FAM153CP	1388.15	0.399021	0.0208148	0.142923
SELENOW	2362.02	-0.648015	0.0208274	0.142925
HSPA9	11379.8	0.355237	0.0208521	0.142946
LINC02925	46.6254	-0.855193	0.020855	0.142946
ARAP3	19.9942	-1.6369	0.0208957	0.143141
ERG28	102.902	0.776967	0.0209634	0.143521
LRRC8E	136.826	-0.635956	0.0210179	0.143809
LSM4	1231	-0.482086	0.0210994	0.144209
ZNF296	98.4185	-0.885554	0.021101	0.144209
RAPGEFL1	76.1553	-0.8234	0.021119	0.144247
CALHM2	69.7496	-1.11008	0.0211721	0.144525
JMJD1C	499.926	0.341364	0.0211967	0.144609
TIA1	855.228	0.265186	0.0212736	0.145004
NEMP2-DT	57.3012	-0.640333	0.0212795	0.145004
XPOT	213.702	0.560063	0.0213455	0.145369
LONRF1	245.455	0.513177	0.0213653	0.145419
EDARADD	83.492	0.689472	0.0213838	0.14546
CCDC126	23.0157	1.01056	0.0214207	0.145626
BCLAF3	107.418	-0.877197	0.0214461	0.145714
SUV39H2	428.918	0.477497	0.0215059	0.145977
CD164	1428.71	0.399078	0.0215429	0.145977
CTDSP2	366.726	0.31634	0.0215439	0.145977
TACC1	2677.69	-0.433925	0.0215453	0.145977
PIGN	337.437	0.615139	0.0215515	0.145977
THAP12	1278.4	0.441238	0.0215667	0.145977
ZNF410	952.196	0.583457	0.0215725	0.145977
CNNM4	117.734	-0.535311	0.0215983	0.146047
GDF15	63.9741	-0.68765	0.0216182	0.146047
CDK2AP1	2827.59	0.373742	0.0216204	0.146047
MAP2K5	88.6348	-0.855973	0.0216464	0.146138
UBE2G1	628.689	0.371158	0.0216999	0.146415
MELK	1469.17	0.27588	0.0217216	0.146477
UBE2T	2060.11	0.369098	0.0217618	0.146663
CALM2	20478.9	0.299853	0.0217838	0.146671
BAG2	350.992	0.475943	0.0217881	0.146671
MCEE	39.1817	1.31258	0.0218129	0.146753
HOXA11	373.636	0.439978	0.0218318	0.146795
SPECC1	989.151	0.459135	0.0218555	0.14687
MALT1	795.752	0.496404	0.0218728	0.146902
SNAP23	201.84	0.347799	0.0219088	0.147059
SSTR5	63.1335	-1.55995	0.0219536	0.147275
SLC23A2	490.993	-0.297389	0.0219891	0.147417
RNF14	936.47	-0.392344	0.0220002	0.147417
ANXA2R-AS1	225.17	-0.644315	0.0221069	0.148047
GRINA	442.761	-0.460725	0.0221356	0.148155
ILF2	1329.2	0.341568	0.0221634	0.148256
GUCD1	2510.27	-0.375519	0.022191	0.148263
TLE4	260.792	0.812666	0.0221913	0.148263
CASZ1	89.5036	-0.665079	0.0222026	0.148263
HCCS	642.104	-0.417225	0.0222509	0.148501
INAVA	2717.08	-0.459768	0.0222905	0.14868
EMP3	93.8251	-0.87768	0.0223061	0.148699
C22orf46P	125.388	0.648884	0.0223791	0.149076
NDRG4	96.8719	-1.83616	0.0223949	0.149076
ASF1A	82.3488	0.682114	0.022401	0.149076
FAM8A1	172.837	0.494292	0.0224164	0.149094
KANSL2	1404.89	0.563694	0.0224364	0.149141
ZDHHC3	544.796	-0.397086	0.0224909	0.149419
PFDN1P1	315.666	-0.8013	0.0225165	0.149503
CCT2	4368.64	0.33214	0.0225615	0.149717
RIPPLY3	24.2377	1.62021	0.0225764	0.14973
CCNH	282.392	0.40651	0.0226166	0.149737
PRMT2	954.434	-0.268439	0.0226172	0.149737
HSPD1	42137.2	0.375618	0.0226317	0.149737
SRSF2	5691.23	0.289312	0.0226351	0.149737
RANBP9	99.7147	0.671906	0.0226438	0.149737
PPP1R12C	92.8281	-0.659974	0.0226544	0.149737
MBNL2	894.028	0.491803	0.0226866	0.149865
PARP1P1	79.1093	0.992178	0.0227147	0.149903
FLVCR1	244.166	0.516079	0.022718	0.149903
SGF29	170.169	-0.661591	0.0227326	0.149915
NECAP2	385.152	0.372586	0.0228862	0.150842
MAFF	4453.42	-0.61795	0.0229322	0.15106
NFKBIZ	2731.02	0.48012	0.0229763	0.151265
ENTPD7	109.602	0.500222	0.023001	0.151342
BLMH	415.476	-0.318141	0.0230709	0.151716
EPHA10	34.2436	-1.12649	0.0231764	0.152324
S100A13	562.083	-0.653374	0.0232163	0.1525
RBKS	39.4319	0.768047	0.0232511	0.152623
EXT1	360.541	0.339085	0.023261	0.152623
TRAPPC9	65.9854	-0.918747	0.0233681	0.153088
RPS27A	12755.3	-0.744761	0.0233715	0.153088
NDUFA4P1	25.1249	0.888639	0.0233832	0.153088
LGALS8	2835.52	0.316905	0.0233946	0.153088
ACOX3	30.0243	-0.983733	0.0233975	0.153088
VIPAS39	186.579	0.726458	0.0234208	0.15309
RPL22P18	55.7934	-0.767658	0.0234359	0.15309
SETD5	24108	-0.365173	0.0234372	0.15309
SEC61B	467.796	0.356581	0.0235247	0.153575
EZH1	165.845	-0.471907	0.0235524	0.153628
BIK	41.3774	-1.01889	0.0235626	0.153628
HPS6	497.924	-0.309148	0.0235764	0.153628
FBXW7	2763.62	-0.585825	0.0236061	0.153628
PANK3	386.088	0.456349	0.0236097	0.153628
F12	369.381	-0.551385	0.0236117	0.153628
PSEN1	11125.8	-0.445518	0.023635	0.153693
RBM34	650.029	-0.319182	0.0237599	0.15442
TLE5	1624.54	-0.508692	0.0238282	0.154733
FBXO43	57.4753	0.810696	0.0238415	0.154733
GTPBP1	80.7585	0.586961	0.0238499	0.154733
CRAT	441.433	-0.55778	0.0238716	0.154733
SREK1IP1P2	19.071	-1.14171	0.0238748	0.154733
ENY2	4437.63	0.352695	0.0238877	0.154733
USP9X	3197.19	0.225859	0.0239237	0.154797
CCT7	2156.99	-0.364406	0.0239242	0.154797
VKORC1L1	1262.73	0.28499	0.0239757	0.155045
IARS1	4621.74	0.308754	0.024059	0.155363
LINC00707	57.3618	-1.11657	0.0240591	0.155363
DENND2D	65.1976	-0.73628	0.0240892	0.155363
ERLIN1	288.302	0.361367	0.0240896	0.155363
KAT14	1230.59	-0.584311	0.0240915	0.155363
ASAP1	5870.8	0.280345	0.0241307	0.15553
SLC7A9	23.3998	-1.36496	0.0241605	0.155599
NOB1	673.939	0.47934	0.0241681	0.155599
ST6GALNAC4	86.3526	-0.688174	0.0242384	0.155966
SLC35E4	139.308	-0.606128	0.0242779	0.156133
OPN3	992.958	0.334073	0.0243402	0.156448
RMND1	340.643	0.591983	0.024359	0.156483
E2F2	200.161	-0.468496	0.0243779	0.156518
PRPF4	497.704	-0.368444	0.0243984	0.156563
WDR37	1207.74	0.31544	0.0244447	0.156774
NOP10	11900.8	0.309516	0.0245345	0.157263
MBP	1841.01	-0.369596	0.0245697	0.157402
RBM6	1032.56	-0.599461	0.024686	0.157983
IFT74	73.7056	0.659607	0.0246894	0.157983
ZNF639	542.906	0.396122	0.0247009	0.157983
UIMC1	1200.73	0.514681	0.0247538	0.158235
TCF7	601.291	-0.343312	0.0247827	0.158264
MORF4L2	5883.73	0.300271	0.0247856	0.158264
CRKL	612.394	0.317999	0.0248373	0.158508
ZNG1E	1247.69	0.630244	0.0249228	0.15896
MIRLET7IHG	127.52	-0.601694	0.0249532	0.15896
CASKIN2	41.627	-0.912925	0.0249533	0.15896
MDN1	165.633	0.418828	0.0249628	0.15896
CASP7	795.263	-0.382903	0.02503	0.159301
SMAP1	296.752	0.436786	0.0250656	0.159441
LIPT2	41.2868	0.945527	0.0251257	0.159702
IRF2	532.676	0.44163	0.025134	0.159702
CENPBD2P	70.0338	-0.576761	0.0251765	0.159885
POMT2	631.762	-0.521323	0.0252439	0.160226
ZBED3	150.999	0.443916	0.025282	0.160378
PPFIA1	3749.55	-0.30584	0.0252953	0.160378
NBL1	2814.56	-0.476258	0.0253097	0.160382
SIVA1	1084.37	-0.386551	0.0253333	0.160431
MTMR11	301.937	-0.544514	0.025345	0.160431
LRP1	64.7345	-0.677637	0.0253759	0.16054
SMS	417.901	0.40032	0.0253897	0.16054
ARL4AP5	90.9209	-0.788193	0.0254342	0.160658
H2AX	906.157	0.430823	0.0254359	0.160658
MRPL41	227.41	0.517888	0.0255416	0.161238
TNS2	410.89	-0.622357	0.0256061	0.161558
PEX12	35.3621	0.744836	0.025696	0.162038
NT5DC2	157.22	0.842167	0.0257277	0.16215
PAK2	364.241	0.370307	0.0257675	0.162313
MTND2P28	10761.2	0.632317	0.0257976	0.162415
DCTN2	1173.26	-0.328779	0.0258228	0.162486
GPR35	383.316	-0.573436	0.0258981	0.162872
ANXA4	1853.19	0.343671	0.0259575	0.163158
HJURP	6590.24	0.366231	0.0260789	0.163775
DNAJC9	558.306	0.441002	0.0260838	0.163775
FOCAD	42.7817	-0.842999	0.026169	0.16406
VCPKMT	237.699	0.568929	0.0261798	0.16406
SIX4	88.0096	0.58398	0.0261804	0.16406
MT-RNR1	14599.5	0.698553	0.0261855	0.16406
MEX3A	89.2087	0.488999	0.0262018	0.164074
KBTBD4	380.518	0.619805	0.0262505	0.164211
PARP4	78.9349	0.855231	0.0262518	0.164211
BAHD1	415.335	0.390556	0.0262954	0.164396
SMIM27	77.0092	0.825264	0.0263126	0.164415
ARFIP2	525.98	0.693009	0.0263591	0.164564
EPN2	1318.29	-0.400244	0.0263646	0.164564
HEXIM2	150.798	0.80777	0.0264043	0.164605
TRAM1	664.751	0.471781	0.0264159	0.164605
IER5	476.841	-0.539576	0.0264181	0.164605
POP7	735.153	-0.486632	0.0264276	0.164605
FBXW2	1577.22	-0.360826	0.0264429	0.164612
PKNOX1	302.438	0.435098	0.0264647	0.16466
MYRF	1992.33	-0.458445	0.0264951	0.164761
CLTCL1	13.7634	-2.05844	0.0265887	0.165255
PLSCR1	276.439	0.543175	0.026622	0.165374
L3MBTL2	248.976	-0.429536	0.0266779	0.165633
GRB14	65.7511	0.712017	0.0267476	0.165937
WWTR1	1207.09	0.472175	0.0267561	0.165937
ZNF692	928.392	-0.508587	0.0267696	0.165937
ACADS	45.7938	-1.01696	0.0268937	0.166618
CASK	939.231	0.417167	0.0269158	0.166667
AGMAT	174.401	0.415703	0.0269314	0.166674
ZFHX3	2300.99	-0.417068	0.0269737	0.166738
CDK8	1068.94	-0.34901	0.0269822	0.166738
SOWAHC	1069.64	0.310557	0.0269846	0.166738
MT-TK	88.8548	0.724479	0.0270182	0.166858
MRPL32	644.907	0.414316	0.0270706	0.167093
RPLP0	20965.5	-0.497842	0.027085	0.167094
HMOX1	288.204	-0.528926	0.0271066	0.167138
ATXN1L	394.631	0.48526	0.0271357	0.167162
VPS37D	21.9156	-1.26393	0.0271391	0.167162
FLOT2	174.784	-0.684797	0.027187	0.167368
TAF11	1055.74	-0.303999	0.0272053	0.167393
ICE2	484.95	-0.381989	0.0272233	0.167415
SNHG9	335.572	0.372054	0.0272379	0.167417
SLC10A3	793.202	0.403748	0.0273396	0.167953
C4orf46	243.029	0.428896	0.0273816	0.168123
B4GALT1	686.089	-0.405734	0.027406	0.168185
SNAI2	646.657	-0.475157	0.0274392	0.1683
ABHD12	675.716	0.451048	0.0274548	0.168307
CALM3	1327.61	-0.474625	0.0275369	0.168721
TEX2	184.723	0.445642	0.0275868	0.168938
DDX10	4901.13	0.334581	0.0276063	0.168969
UNC50	1060.56	0.519177	0.0276219	0.168976
CDKN2B-AS1	91.5274	0.694968	0.0276393	0.168994
DGAT1	47.121	-0.923597	0.0276663	0.16907
SHISA5	1378.63	0.387781	0.0277023	0.169202
NRIP1	1097.84	0.415465	0.0277231	0.16924
SEC23IP	486.222	0.249131	0.0277673	0.169312
NBEAL2	186.34	-0.583283	0.0277705	0.169312
UQCC1	1415.48	-0.326436	0.0277785	0.169312
SDHA	4439.68	-0.371726	0.0278516	0.16967
CD2BP2	651.113	-0.353382	0.0278851	0.169785
OXSM	238.806	-0.448488	0.0279736	0.170235
PSMD6	385.581	0.539286	0.0280013	0.170315
SUMO1	782.882	0.362465	0.0280671	0.170626
RFLNA	3176.56	-0.366704	0.0281042	0.170762
CDIN1	831.103	0.359974	0.0281351	0.170861
PDCD7	111.371	0.541107	0.028217	0.171269
NDUFA7	723.625	0.523156	0.0283033	0.171618
PAWR	402.36	0.316332	0.0283038	0.171618
GMEB2	1517.78	-0.314217	0.0283448	0.171777
TRIM35	162.66	-0.386756	0.0283852	0.171879
C16orf74	66.313	-0.82647	0.0283912	0.171879
TRMT10C	339.364	0.342136	0.0284177	0.171951
CBX6	965.048	0.337955	0.0284529	0.172056
PCGF1	49.1212	0.804673	0.0284646	0.172056
MCCC2	5709.01	0.417022	0.0285092	0.172236
CYB5D1	68.3114	0.553219	0.0285497	0.172358
SRPRA	473.576	0.423159	0.0285588	0.172358
AP5Z1	4830.47	-0.605373	0.0286015	0.172526
EEF1A2	101.929	-0.739373	0.0286465	0.172708
TMEM50A	551.408	0.523894	0.0286786	0.172812
RELA	2273.26	-0.330656	0.0287148	0.172941
OAS1	1819.06	-0.505	0.0288197	0.173483
E2F3	2522.3	-0.416444	0.0288408	0.173493
NR3C1	5179.26	-0.247888	0.0288511	0.173493
VPS8	328.81	-0.610086	0.0288844	0.173604
TRIM25	401.948	-0.388409	0.0289503	0.17391
FEZ2	5161.09	0.375962	0.0289867	0.173996
ALG13	959.404	0.440752	0.0290092	0.173996
POLR2G	1437.99	-0.411065	0.0290092	0.173996
FIP1L1	15783.9	0.243631	0.0290505	0.174085
MAPKAPK2	607.754	-0.524982	0.0290539	0.174085
PURA	3610.64	0.414889	0.0290876	0.174197
MED1	936.481	-0.333844	0.029128	0.174349
OST4	531.044	0.555274	0.0292833	0.175189
SNX25	51.5834	0.910897	0.0293682	0.175558
ISG20L2	1280.98	-0.352352	0.029375	0.175558
ATXN7L3	1543.29	-0.418467	0.0294128	0.175694
STAMBP	13210.1	0.267722	0.0294404	0.175769
RRP1	527.618	-0.413176	0.0294693	0.175851
RPL35AP36	70.019	0.695388	0.0295232	0.176083
YOD1	422.587	-0.516204	0.0297274	0.177131
DPYSL2	517.742	-0.42092	0.0297293	0.177131
OAS3	1259.92	-0.479036	0.029818	0.177484
KDELR1	1261.31	-0.426973	0.0298244	0.177484
NCOA4	983.888	0.269638	0.0298342	0.177484
LIMS1	2000.01	0.384964	0.0299538	0.178105
DOK3	16.5502	1.19392	0.0299917	0.178239
OSGIN1	309.634	-0.713448	0.0300285	0.178367
BORCS8	162.189	-0.498446	0.0300929	0.178658
TMEM243	327.777	0.497592	0.0301148	0.178673
GDPGP1	142.171	-0.485844	0.030131	0.178673
NECTIN1	158.318	-0.507768	0.0301414	0.178673
MED21	197.025	0.389315	0.0302602	0.179287
CHCHD5	259.388	-0.560441	0.0302774	0.179298
ZSCAN29	595.998	-0.422386	0.0305617	0.180854
TMEM143	75.852	0.933771	0.0305713	0.180854
BIRC7	24.8862	-0.960327	0.0306163	0.181029
ST14	194.719	-0.481947	0.0306339	0.181041
GRAMD2B	1538.05	-0.260739	0.0306973	0.181194
ZNF552	74.508	0.554649	0.0306985	0.181194
MYBL1	128.879	0.501053	0.0307107	0.181194
LDAF1	512.559	-0.413811	0.0307219	0.181194
POC5	139.248	0.66008	0.0307999	0.181485
PHTF1	66.4874	0.692954	0.0308218	0.181485
E2F4	575.454	0.470398	0.0308328	0.181485
BORCS8-MEF2B	17.0945	-1.74318	0.0308353	0.181485
CCT4	2446.35	0.240337	0.0308618	0.181485
ARMC7	257.234	-0.54908	0.0308645	0.181485
ARID4B	1860.19	0.323452	0.0310033	0.182164
YAE1	159.488	0.433493	0.0310114	0.182164
CBX5	240.329	-0.474823	0.0310808	0.182481
JMY	108.187	0.544128	0.0311222	0.182632
KLHL21	915.709	-0.489667	0.0311784	0.182716
SLX9	228.587	-0.543134	0.0311801	0.182716
TMEM69	151.788	0.466124	0.0311836	0.182716
GET1	584.448	0.343636	0.0312091	0.182773
RALBP1	363.157	-0.412634	0.0312262	0.182782
ZC3HAV1	1506.54	-0.29451	0.0313222	0.183127
NAV1	402.299	-0.492707	0.0313246	0.183127
PRRX2	65.3098	-0.615125	0.0313322	0.183127
ZNF532	385.544	-0.454003	0.0313759	0.183289
BAK1	157.561	-0.554497	0.0313946	0.183289
NSUN5	2312	-0.525838	0.031407	0.183289
[truncated: 9,667 more rows]

## Sheet: CB6644_SLAM_AsPC1
Gene	baseMean	log2FoldChange	pvalue	padj
DHRS9	3480.07	-0.480849	1.33e-07	0.00141688
SHH	245.94	-0.537339	1.02e-06	0.00547673
POLR2A	668.393	0.602854	2.35e-06	0.00838467
ACTB	34680	-0.409341	3.2e-06	0.00853961
TRIM59	178.015	0.5739	4.44e-06	0.00949783
SKP1	1940.42	0.35293	7.38e-06	0.0131527
ZNF511	284.57	-0.509428	9.6e-06	0.0137405
MED11	175.612	-0.898051	1.03e-05	0.0137405
KLK10	1247.45	-0.547864	1.59e-05	0.018875
MYLIP	310.896	0.68854	3.23e-05	0.0345406
GADD45B	695.728	0.497003	4.01e-05	0.0389593
MPV17	216.606	-0.840328	5.3e-05	0.0472242
PSD4	390.922	-0.545919	6.87e-05	0.0564563
HTT	913.8	0.541293	8.07e-05	0.061658
UBXN2B	63.7891	0.800896	9.28e-05	0.0661048
TRNP1	402.959	-0.471731	0.000144453	0.0914254
ZBTB7A	2992.23	-0.281649	0.000145391	0.0914254
STK39	419.338	0.38967	0.000156671	0.0930452
INSIG1	910.651	-0.964371	0.000183002	0.0999018
NT5C3B	75.47	0.719285	0.000194612	0.0999018
TGM2	186.556	-0.50094	0.000196252	0.0999018
MED22	287.78	-0.627539	0.000213854	0.103913
UBXN2A	271.593	0.492345	0.000238163	0.110694
MT2A	978.655	-0.942573	0.000276901	0.123336
ZNF467	58.7444	-1.07015	0.000304522	0.130214
MFSD12	164.823	-0.497122	0.000316815	0.13026
ANAPC5	2323.02	0.390815	0.000339249	0.132713
PSRC1	543.916	0.500254	0.000359828	0.132713
MLXIPL	52.1181	-1.87667	0.000375555	0.132713
JRK	1121.1	-0.325351	0.000376642	0.132713
KRT18	10365.2	-0.374014	0.000384857	0.132713
PARP6	653.732	-0.659858	0.000432032	0.144326
AHDC1	1979.09	-0.577668	0.000463194	0.150047
PALLD	734.399	-0.33683	0.000540036	0.169794
SMIM7	1050.26	-0.355538	0.000591518	0.180667
MFSD8	1760.34	0.534424	0.000644218	0.186612
BORA	354.06	0.569269	0.000645898	0.186612
LPAR2	40.4886	-1.02099	0.000711658	0.200201
CREB3L3	59.7092	-0.929686	0.000744185	0.203983
ANGPTL2	51.1808	-1.28256	0.000770456	0.204696
EBPL	471.394	0.392232	0.000785083	0.204696
ZNF830	148.197	-0.486245	0.000828992	0.206608
HR	376.646	-0.569395	0.000831071	0.206608
PLAT	2577.59	-0.511919	0.000859265	0.206863
AHCY	141.788	-0.619088	0.000870798	0.206863
CRYL1	699.729	0.612624	0.000892592	0.207431
ZNF627	84.9369	0.560033	0.000913559	0.207786
ZSCAN26	194.244	-0.632942	0.000995683	0.211406
PROC	35.3051	-1.30579	0.00102159	0.211406
TMEM185B	190.527	-0.432606	0.00102237	0.211406
C6orf132	722.681	-0.371719	0.00103642	0.211406
TNS4	380.414	-0.469845	0.0010447	0.211406
NR2F1	2015.84	-0.411817	0.00104813	0.211406
ADM	527.162	0.539831	0.00128659	0.254697
HSPA8	21210.5	-0.276932	0.00134744	0.259443
KIDINS220	1485.87	0.284845	0.00138619	0.259443
IMPACT	224.352	0.381436	0.00139733	0.259443
ATOSB	1453.49	-0.405175	0.00140764	0.259443
CSTF3	477.842	0.411709	0.0014506	0.260069
FGF19	596.25	-0.591913	0.0014597	0.260069
STPG1	25.5113	-1.13638	0.00154335	0.266182
HEXIM1	378.14	0.357849	0.00154381	0.266182
FAM50B	67.3336	-0.805416	0.00157553	0.267339
MTHFD2	7806.8	0.281734	0.00163187	0.272574
C2orf72	98.2851	-0.795442	0.00170809	0.28046
FAM89B	105.01	-0.636901	0.00173156	0.28046
SFR1	337.578	-0.477841	0.00177679	0.283491
MKRN2	1117.15	0.223921	0.00182424	0.28611
CHTOP	2869.7	-0.334548	0.00184674	0.28611
PCSK9	383.364	-1.01049	0.00200088	0.302445
PCGF1	30.1711	-1.01966	0.00203234	0.302445
POU2F2	32.3432	1.44903	0.00203704	0.302445
MRPL1	411.569	0.353664	0.00212668	0.311428
ANXA2	23888.8	-0.293221	0.0021561	0.311469
SREBF1	242.193	0.543585	0.00233962	0.328768
TET2	350.794	0.488451	0.0023815	0.328768
PACS2	124.84	-0.924041	0.00240588	0.328768
POLB	772.855	0.358185	0.00240947	0.328768
CTDSP1	2155.86	-0.696234	0.00242962	0.328768
PDK1	276.685	0.378764	0.00249313	0.330421
CRIM1	458.37	0.358966	0.00250366	0.330421
CSGALNACT1	19.41	5.12947	0.00256129	1
ATP5F1C	9119.64	0.246094	0.00257474	0.335658
STK38	100.744	-0.55699	0.00264456	0.337377
FBXO21	779.793	0.292048	0.00265104	0.337377
CUTALP	188.582	-0.556593	0.00270314	0.339959
PRCP	1556.02	0.496271	0.00282637	0.351324
GPR89B	78.1656	-0.755044	0.00293357	0.360458
KMT5B	3030.1	-0.206538	0.00301463	0.36485
STMN3	866.102	-0.393805	0.00305681	0.36485
ITGB6	134.56	-0.466609	0.00312942	0.36485
ITSN2	126.931	0.44672	0.00313294	0.36485
MRNIP	194.143	-0.821222	0.00313996	0.36485
HMGCS1	918.886	-0.435716	0.00321332	0.369359
CAMK2D	5040.78	0.331293	0.00330896	0.374729
PFN1	2742.09	-0.329917	0.00333014	0.374729
SH3GLB1	828.383	0.315961	0.00346272	0.385588
TMC6	204.135	-0.716033	0.00365077	0.395857
ZHX2	83.5489	-0.545432	0.0036877	0.395857
DLK2	43.9592	-1.08504	0.00371206	0.395857
WDR55	606.027	-0.324862	0.00372712	0.395857
PTTG1	1483.06	0.272212	0.00374009	0.395857
TBC1D32	35.3851	0.788757	0.00383035	0.401385
PMEPA1	10255.7	-0.278904	0.00386742	0.401385
MIF4GD	583.723	0.395699	0.00394019	0.401936
LINC01409	101.113	0.71934	0.00395062	0.401936
INTS4	567.612	0.708083	0.00401294	0.401936
ZNF544	406.359	0.404563	0.00402312	0.401936
RNVU1-25	41.1553	-1.51944	0.00413891	0.409675
HADH	1600.39	0.387654	0.00421098	0.412985
IGSF9	28.3327	-2.61743	0.00425291	0.413305
C11orf86	25.6304	-1.27551	0.00449615	0.428698
AJUBA-DT	32.1242	-0.96773	0.00453194	0.428698
CCNB2	501.626	0.3391	0.00454768	0.428698
MEAK7	270.451	-0.288125	0.00459914	0.428698
COG2	302.423	0.393449	0.00466633	0.428698
CDC23	265.879	0.267796	0.00467827	0.428698
LEPROT	652.301	0.388277	0.00470686	0.428698
TOMM40L	156.398	-0.693545	0.00473213	0.428698
CIC	212.186	-0.642441	0.00482468	0.43341
ZNF618	216.823	-0.678487	0.00489157	0.435758
LDLR	4674.79	-0.48105	0.00494397	0.436785
BPHL	164.265	0.6803	0.00503905	0.437268
BEND3	109.187	-0.456923	0.0050865	0.437268
SERPINE2	13998.3	0.286322	0.00511847	0.437268
ARMC9	157.249	1.03994	0.00513748	0.437268
RBM47	1458.68	-0.266164	0.00515395	0.437268
ZNF776	55.7012	0.759234	0.00527023	0.443612
PLAU	1904.33	-0.434685	0.00538572	0.444264
WDHD1	196.303	0.43162	0.00539314	0.444264
KAT8	101.419	-0.901845	0.00540265	0.444264
CXCR4	48.8756	1.7761	0.00544818	0.444588
C12orf29	413.285	0.49018	0.00553395	0.447444
FLII	928.632	0.303213	0.00558545	0.447444
STARD7-AS1	74.3128	0.724878	0.00560874	0.447444
TLCD3A	976.18	0.301058	0.00578629	0.453962
ITGB4	4581.52	-0.167388	0.00580828	0.453962
TOR4A	702.63	-0.371851	0.00584322	0.453962
BCL3	509.504	-0.395209	0.00586031	0.453962
ABCG1	155.271	0.946191	0.00595442	0.455054
ZNF318	54.0908	-0.646327	0.00595954	0.455054
CCL20	41.085	-1.20817	0.00618178	0.46543
COG4	333.814	-0.656923	0.00618251	0.46543
LAPTM4B	2044.59	0.35263	0.00636765	0.468628
NDUFAF6	957.624	0.299569	0.00638897	0.468628
TOM1L2	131.102	-0.544357	0.0063952	0.468628
RPS6	1498.75	-0.342928	0.00645962	0.468628
GOLT1B	170.847	0.447081	0.00646576	0.468628
ZFTA	72.5754	-0.633929	0.00651561	0.468628
EPB41L1	6566.84	-0.213866	0.00655017	0.468628
LINC00630	202.118	0.50576	0.00658321	0.468628
TRIM6	282.364	-0.519574	0.00661953	0.468628
TP53I11	796.562	-0.756345	0.00671538	0.472286
GAN	474.943	0.287466	0.00681969	0.476487
PTPRH	221.752	-0.556352	0.00695185	0.48211
CAPRIN2	14462.4	-0.336025	0.0071051	0.48211
RNF157	36.8849	-1.31386	0.00711839	0.48211
LUC7L2	3784.52	-0.240329	0.00712671	0.48211
UTP4	25.6368	1.11602	0.00714419	0.48211
BAP1	121.835	-0.48457	0.00726209	0.48211
KRT19	4044.74	-0.502907	0.00728628	0.48211
ITGA7	36.8909	1.50124	0.00730275	0.48211
BCS1L	602.142	0.387612	0.00739552	0.48211
EFNB2	1996.85	-0.253711	0.00739846	0.48211
U2AF1L4	86.3383	-1.18728	0.00743205	0.48211
PARN	183.837	0.665695	0.00744137	0.48211
SH3BP4	1152.67	-0.312917	0.00754091	0.485616
TSEN54	1391.65	-0.329052	0.00775881	0.490404
RIMOC1	61.9318	0.484953	0.00777048	0.490404
ITCH	941.276	0.366758	0.00787105	0.490404
RAD52	96.0855	-0.404826	0.00796145	0.490404
TMEM106B	2494.84	0.315621	0.00799433	0.490404
PDE4D	391.635	0.342127	0.00801055	0.490404
MFSD11	196.296	-0.414261	0.0080737	0.490404
OXTR	135.05	-0.677284	0.00808067	0.490404
COPS7A	1144.92	-0.462824	0.00810442	0.490404
MBIP	109.17	0.601436	0.0081521	0.490404
HACD3	460.085	0.303755	0.00815854	0.490404
GSTCD	151.142	0.412537	0.00816576	0.490404
WASF1	216.717	0.303882	0.00826158	0.491363
NAA25	812.459	0.252029	0.00830433	0.491363
ARHGAP17	623.039	-0.239748	0.00832049	0.491363
PEX7	83.155	0.641718	0.00836559	0.491363
PRDX5	232.838	-0.717698	0.00847915	0.495183
HECW1	24.6306	0.954896	0.00853648	0.495183
SFN	1146.9	-0.410734	0.00856959	0.495183
MRPL35	613.088	0.253534	0.00867561	0.498614
RAD51	487.701	-0.437965	0.00891412	0.50472
RFX1	85.0753	-0.684201	0.0089159	0.50472
PNRC1	102.219	0.660139	0.00892348	0.50472
ZBTB18	396.912	-0.389448	0.00909893	0.511935
GREB1L	680.984	0.202572	0.00920457	0.515167
GLI1	72.1782	-0.675837	0.0092751	0.51641
SLC39A4	338.283	-0.678119	0.00939019	0.51665
RPP14	608.331	-0.281605	0.00941795	0.51665
ABITRAM	35.5054	-0.62195	0.00942438	0.51665
PSME2	150.523	-0.746224	0.00961248	0.520265
SH2B1	1476.71	-0.274348	0.00961841	0.520265
NAV3	172.497	0.361819	0.00963635	0.520265
BZW2	4339.71	0.301008	0.00976463	0.523656
ITGB2-AS1	113.414	-0.945628	0.00979712	0.523656
USF2	831.303	-0.424669	0.0098738	0.52379
KIAA1217	280.224	-0.463824	0.00992988	0.52379
ANAPC15	283.451	-0.52542	0.0100083	0.52379
CHMP2A	628.096	0.389893	0.0100153	0.52379
PEAR1	836.179	-0.392651	0.0100446	0.52379
NCOA6	900.219	-0.347687	0.0102061	0.529626
URB1	176.336	0.354952	0.0102989	0.531861
ISG20	288.601	0.593955	0.0104313	0.53611
EMP3	44.8964	-1.06925	0.0105695	0.54061
PREB	457.999	-0.430453	0.0106426	0.541759
LAT	76.3153	-0.55806	0.0108104	0.544633
BBS12	24.1805	-0.935053	0.0110388	0.544633
SMS	265.508	-0.307135	0.0110476	0.544633
MPRIP	5989.65	-0.403312	0.0110719	0.544633
GPR137B	20.4375	0.880178	0.011141	1
BAK1	84.1341	-0.826265	0.0112951	0.544633
PLEKHM1	114.697	-0.39818	0.011299	0.544633
RAPGEFL1	44.9757	-0.807503	0.0113396	0.544633
MAP3K21	394.365	0.386429	0.0114098	0.544633
PET100	69.2442	-0.931	0.0114116	0.544633
ATN1	197.928	-0.613264	0.0114174	0.544633
RRM2B	90.4915	0.471828	0.0114422	0.544633
ZNF195	1346.34	0.258677	0.0115212	0.544633
CAMK2B	70.7514	-3.27371	0.0115312	0.544633
HDAC1	1231.64	0.288417	0.0115588	0.544633
PSD3	1163.05	0.327008	0.0115724	0.544633
CALR	1517.15	-0.355631	0.0115984	0.544633
DEPDC1B	124.144	0.506962	0.0117085	0.544633
B3GALNT2	377.346	0.360789	0.0117781	0.544633
ARSD	64.6849	-0.659737	0.0117845	0.544633
ZHX3	331.141	-0.438689	0.0117999	0.544633
TMEM237	146.287	0.559065	0.0118071	0.544633
AGPS	1368.76	0.245842	0.0118459	0.544633
FGFBP1	194.49	-0.387373	0.0119266	0.544633
ANO8	103.814	-0.757592	0.0119479	0.544633
PRRC1	1001.16	0.319591	0.0120098	0.544633
MTHFR	259.025	-0.531276	0.0120237	0.544633
BTG1	686.93	0.343913	0.0121069	0.546087
ATP5IF1	691.425	0.380591	0.012183	0.54721
KIF7	107.979	-0.730614	0.0122561	0.54819
FAM76B	758.184	0.186884	0.0123448	0.549859
TRIO	1289.09	0.248763	0.0124261	0.551182
LMTK3	315.437	-0.519319	0.012522	0.553141
SIPA1L2	80.5924	-1.08001	0.0127024	0.556744
TCN2	36.1815	1.63095	0.0127216	0.556744
SEC31A	2309.61	0.255599	0.0127944	0.556744
GSTO2	861.332	0.308087	0.0128119	0.556744
RACGAP1	366.317	0.28581	0.0128714	0.557066
STXBP1	270.135	0.807798	0.0130677	0.558714
TMEM79	92.4201	-0.866465	0.013153	0.558714
CEACAM1	369.62	-0.591909	0.0131893	0.558714
SMCHD1	2271.31	0.292955	0.0133503	0.558714
RPL31	14952.1	0.434213	0.0133894	0.558714
RPL35A	21165.7	0.237401	0.0133908	0.558714
DUSP7	481.334	-0.295657	0.0133916	0.558714
RFC2	285.012	-0.310954	0.0134155	0.558714
OASL	228.477	-0.645547	0.013495	0.558714
CD276	1031.7	0.280778	0.0135204	0.558714
UBE2D1	374.733	0.275887	0.0135468	0.558714
EHF	2117.13	-0.298999	0.0136036	0.558714
FAM53C	258.802	0.255829	0.0136185	0.558714
HSD17B4	2562.29	0.429303	0.0136544	0.558714
SET	18542.3	0.165012	0.0138317	0.558714
IGF1R	252.34	0.357942	0.0138487	0.558714
DROSHA	1746.8	0.220129	0.0138814	0.558714
NPHP3	203.802	0.410023	0.0139427	0.558714
ATP5PO	1580.29	-0.202568	0.0139629	0.558714
SPATA5L1	214.478	-0.357121	0.013977	0.558714
OGFRL1	48.4873	0.780911	0.0140071	0.558714
DDHD2	213.588	0.515301	0.0140809	0.559573
TMCO3	63.875	0.520031	0.0143062	0.566108
GPN1	1057.93	0.275815	0.0144138	0.566108
TFPI	399.093	0.298264	0.0144238	0.566108
LINC01517	64.2067	-0.581683	0.014499	0.566108
PPT1	1501.8	0.341789	0.0145102	0.566108
SLC35G1	111.757	0.426314	0.0145806	0.566563
OAT	186.811	0.506148	0.0146278	0.566563
ALKBH2	341.939	-0.356806	0.0147015	0.567363
CEP41	690.694	-0.507771	0.0148141	0.569651
PPP2R1A	1389.31	0.456643	0.0148748	0.569933
FBRS	568.551	-0.34119	0.0151344	0.577198
ADCK5	18.498	-1.0842	0.0152696	1
TCP1	2063.57	0.229315	0.0152944	0.577198
LINC03061	19.7492	0.866628	0.0153306	1
LRPPRC	13723.7	0.275937	0.0154453	0.577198
PARD6A	23.7323	1.24839	0.015489	0.577198
BRD3OS	108.911	-0.415159	0.0155168	0.577198
NHSL1	208.67	-0.446496	0.0155248	0.577198
HNRNPL	790.361	-0.368901	0.0156497	0.577198
LIF	334.254	-0.416959	0.0157816	0.577198
KANK2	325.355	-0.301471	0.0157987	0.577198
RXRA	505.06	-0.357617	0.0158411	0.577198
LFNG	412.071	-0.621283	0.0158839	0.577198
CFAP410	39.5454	-1.01028	0.0158871	0.577198
PSMA7	1966.07	0.339754	0.0158907	0.577198
UNC5B	145.234	-0.389541	0.0160803	0.577198
NPHP3-ACAD11	75.0427	0.461266	0.016083	0.577198
FAM91A1	408.43	0.316113	0.0161213	0.577198
RBBP7	712.852	0.276789	0.0163906	0.577198
CDKN1A	1230.21	-0.350161	0.0164244	0.577198
POLR3H	274.48	-0.564943	0.0164551	0.577198
DPP9	919.127	-0.426828	0.0164633	0.577198
ADK	1245.03	0.231296	0.016578	0.577198
RAP1GAP2	982.712	-0.301173	0.0165914	0.577198
BLOC1S1	89.3435	-0.634487	0.0166206	0.577198
TPM4P3	23.0502	-0.909196	0.0166415	1
PSMB7	286.755	-0.316593	0.0166666	0.577198
UHRF1	683.898	-0.20318	0.016701	0.577198
MXD3	21.5995	0.745222	0.0167075	1
ZDHHC13	176.89	0.378098	0.0167413	0.577198
ECHS1	735.2	0.238545	0.0167442	0.577198
MBD1	385.753	-0.257126	0.0167487	0.577198
RPS11	3610.17	-0.273801	0.0167624	0.577198
CHST15	659.971	-0.279115	0.0169204	0.577198
PLIN3	1744.02	-0.224693	0.0169505	0.577198
ZSWIM8	1221.41	0.271521	0.0169617	0.577198
HSPE1P3	68.4139	-0.651305	0.0170109	0.577198
VAMP1	133.12	0.436126	0.0170462	0.577198
MRPL27	473.119	-0.46837	0.0170933	0.577198
ZMYND8	13979.8	-0.246318	0.0171229	0.577198
ABHD11	571.034	-0.291203	0.017196	0.577198
ESRRA	1624.41	-0.263957	0.017248	0.577198
TPI1	1137.93	0.327318	0.0172604	0.577198
SEC22A	62.133	-0.555504	0.0173301	0.577198
HSD17B7	60.858	-0.998105	0.0174143	0.577198
LMO4	3563.59	-0.225589	0.0174387	0.577198
SPATA13	404.167	0.392616	0.0174712	0.577198
CTCF	3775.69	-0.251736	0.0174746	0.577198
ATAD3B	232.171	0.356678	0.0176221	0.577198
WWOX	38.5018	0.808962	0.0176325	0.577198
NBPF8	74.532	0.491247	0.0176383	0.577198
SHROOM1	276.445	-0.446945	0.0176561	0.577198
WDR31	18.8881	1.48149	0.0177677	1
FAM83B	201.251	-0.32882	0.0177716	0.57869
CAMTA1	536.789	0.373837	0.01781	0.57869
MAP4K4	6093.34	0.246956	0.0179539	0.580905
EFNA2	258.877	-0.336943	0.0181589	0.580905
TNFAIP2	1062.35	-0.415928	0.0181914	0.580905
KIFC3	913.643	-0.46196	0.0183116	0.580905
SRF	305.783	-0.423831	0.018347	0.580905
WDR19	49.4558	-0.945077	0.0183492	0.580905
TIMM23B	291.045	0.374339	0.0183628	0.580905
LDLRAD4	382.818	-0.685563	0.0184039	0.580905
NAGLU	50.1532	0.583548	0.0184076	0.580905
CDC14B	418.655	0.314479	0.0184216	0.580905
NCK1	360.822	0.282259	0.0185348	0.582756
FDPS	738.626	-0.438732	0.0186342	0.584163
SNRNP200	290.841	-0.250817	0.0187568	0.584598
LDHC	27.4036	-1.36613	0.0188004	0.584598
CYBC1	425.963	0.489454	0.0188121	0.584598
PRUNE1	718.731	-0.419319	0.0189605	0.586303
OSGEPL1	70.7457	-0.674138	0.0190166	0.586303
ENKD1	28.5477	-1.01151	0.0190337	0.586303
KRT18P11	25.6427	-0.972576	0.0190864	0.586303
HES1	1977.9	-0.208295	0.0192786	0.588687
TNIK	160.555	0.341134	0.0193354	0.588687
RPL3	643.216	-0.363382	0.0193498	0.588687
CCND3	692.168	0.376514	0.0193843	0.588687
SURF1	106.545	0.547544	0.0195735	0.588834
ZNF330	124.24	0.357162	0.0196009	0.588834
STAMBP	8676.74	-0.161047	0.0197438	0.588834
PON3	34.4339	1.20106	0.0197485	0.588834
G6PC3	281.609	-0.680387	0.0197541	0.588834
TRDMT1	83.7478	-0.67799	0.0197731	0.588834
ZNF248	90.9281	-0.472949	0.0197747	0.588834
OSBPL1A	1284.35	0.215698	0.0198405	0.589154
HYCC1	30.5021	1.04374	0.0199219	0.589932
YIPF3	99.1328	-0.589518	0.0200482	0.592033
U1	41.9642	-1.24859	0.0201634	0.593791
PPM1D	786.843	0.462789	0.0202645	0.595131
CLSPN	91.8531	-0.445398	0.0204203	0.598062
SMG9	65.0966	-0.45282	0.0205633	0.598917
FBXO45	1227.09	0.244439	0.0206429	0.598917
KDM3A	885.93	0.316398	0.0207193	0.598917
ING1	334.199	-0.257859	0.0207543	0.598917
EEIG1	1066.7	-0.273578	0.0208025	0.598917
LARP7	6577.64	-0.329773	0.0208528	0.598917
PHYH	100.546	0.526738	0.0209083	0.598917
MFAP3	390.218	0.268596	0.0209434	0.598917
ARID3A	321.703	-0.260395	0.0211546	0.598917
SPSB2	445.882	-0.312857	0.0211865	0.598917
MSRA	202.935	0.325743	0.0212619	0.598917
HDAC4	83.5874	-0.45917	0.0213149	0.598917
MEAF6	244.201	-0.316231	0.0213379	0.598917
TOM1L1	107.597	-0.546438	0.0214159	0.598917
RPL8	4449.72	-0.322227	0.021434	0.598917
CAPN12	546.19	-0.381157	0.0214832	0.598917
METTL18	54.0185	-0.74853	0.021508	0.598917
TCTN1	259.327	-0.846582	0.0217892	0.598917
HADHB	305.057	-0.336539	0.0218163	0.598917
C9orf85	94.6868	0.544243	0.0218403	0.598917
PHF12	295.353	-0.4571	0.0219029	0.598917
ZNF519	59.1804	0.599717	0.0220607	0.598917
IFT172	193.484	0.344141	0.022076	0.598917
C7orf25	138.529	-0.439253	0.0221513	0.598917
TGFBR1	241.561	0.457591	0.0221678	0.598917
IAH1	1019.15	-0.306972	0.0222466	0.598917
NTSR1	209.069	-0.593183	0.0222613	0.598917
PGAP3	50.3752	-0.969255	0.0223124	0.598917
GYS1	92.6163	-0.490922	0.022378	0.598917
LCORL	785.824	0.311203	0.0224296	0.598917
TSPAN6	276.408	0.396271	0.0224494	0.598917
ALDH9A1	250.213	0.306148	0.0224564	0.598917
PCYT2	54.839	-0.769749	0.0224617	0.598917
ZNF692	493.905	-0.382395	0.0224975	0.598917
PNPLA6	27.324	1.31246	0.0225045	0.598917
ZBED5-AS1	87.2886	0.703866	0.0225577	0.598917
CDA	245.721	-0.534147	0.0225676	0.598917
ACP2	243.405	0.382638	0.0226699	0.598917
CTBP1-DT	462.256	-0.570036	0.0226986	0.598917
HSPA9	7844.99	-0.156783	0.0227691	0.598917
PRKAR1B	686.145	0.265794	0.022852	0.598917
SIRT7	259.003	-0.340872	0.0228761	0.598917
GPAM	278.599	0.26852	0.0228831	0.598917
TMTC2	57.7094	-1.19095	0.0229466	0.598917
ARSL	63.6025	-1.0216	0.0229726	0.598917
GIPC1	254.351	-0.550347	0.0230266	0.598917
CCDC9B	69.7864	-0.706966	0.0233266	0.603445
C1orf116	588.278	-0.281745	0.0233671	0.603445
CPT2	533.92	-0.339545	0.0233701	0.603445
POLR2H	1674.52	-0.212071	0.023647	0.608504
CD320	44.5665	-0.95211	0.0236798	0.608504
RRM2	4749.77	-0.225794	0.0238668	0.610468
MIR17HG	1035.03	0.246658	0.0238705	0.610468
GNB1L	23.176	-0.953262	0.0238821	1
RDH11	323.649	-0.318257	0.0240528	0.610938
AHCTF1	1528.02	0.236813	0.0241875	0.610938
EFNB1	980.8	-0.262027	0.0243496	0.610938
TTC31	287.397	-0.510736	0.0243556	0.610938
ACADM	9646.08	0.209454	0.0244281	0.610938
PITX1	364.816	-0.504264	0.0246281	0.610938
CRACDL	35.1364	-0.521633	0.0246401	0.610938
FAM200A	25.2709	-0.727109	0.0246743	0.610938
RDXP3	77.2789	-0.505913	0.0248359	0.610938
COL27A1	205.176	-0.487766	0.0249084	0.610938
FBXW11	378.697	-0.274674	0.0249251	0.610938
NAA38	184.231	-0.797924	0.0249428	0.610938
GJB3	1186.57	-0.31662	0.0249808	0.610938
LAGE3	136.254	0.348141	0.024997	0.610938
SNX14	19111.6	0.198491	0.0250109	0.610938
DIMT1	1746.32	0.279387	0.0250608	0.610938
ZNF432	69.4864	0.562182	0.025146	0.610938
GTF3C4	434.372	0.186975	0.0251562	0.610938
ZC3HC1	525.089	-0.33392	0.0251564	0.610938
MCCC1	105.675	0.609544	0.0252308	0.610938
VPS29	1418.92	0.23997	0.0253092	0.610938
TTC8	232.975	0.508652	0.0253209	0.610938
MTFR1	278.265	0.381573	0.0254576	0.610938
LARGE1	299.526	-0.453895	0.025506	0.610938
NSUN5	2423.8	0.246514	0.0255286	0.610938
CHPF2	207.059	-0.267968	0.0255369	0.610938
NUP214	1751.57	0.259949	0.0255469	0.610938
RPA2	351.774	0.29887	0.0256172	0.610938
ERCC1	138.762	-0.376693	0.02574	0.610938
NFIC	2944.55	-0.348436	0.0257492	0.610938
NDST2	54.0194	0.59443	0.0258003	0.610938
LBHD1	351.042	-0.465717	0.0258058	0.610938
BRCA1	1888.86	-0.260562	0.0258649	0.610938
NSUN5P1	1653.35	0.383887	0.0259301	0.610938
ZRANB2	476.973	0.206013	0.0260159	0.610938
NR2F2	2939.85	-0.352464	0.0260178	0.610938
PC	39.2828	-2.22459	0.0260357	0.610938
SENP6	503.824	0.2225	0.026085	0.610938
DFFA	371.341	-0.213543	0.0261177	0.610938
RLF	173.2	0.494642	0.0262711	0.613081
TMEM54	32.8809	-0.639449	0.026324	0.613081
SIRPA	383.977	-0.441816	0.0264372	0.614378
SORL1	2366.19	-0.142308	0.0265113	0.614763
MT1X	35.0433	-0.914842	0.0267489	0.61893
ZNF267	602.464	0.284641	0.0268595	0.619053
TNPO1	14531.4	0.2539	0.0269224	0.619053
MAP3K9-DT	663.52	0.542179	0.0269335	0.619053
LCOR	5029.17	0.287134	0.0269859	0.619053
TMX4	70.3402	0.466491	0.0271251	0.619663
RSL1D1	2306.25	0.205436	0.0271284	0.619663
LETM1	201.973	0.241273	0.0272549	0.619949
DYNLL1P2	19.1198	0.826815	0.0272552	1
BACE2	90.9844	1.1033	0.0272569	0.619949
ZNF780A	61.4648	0.610728	0.0273252	0.620184
KCNAB2	334.263	-0.542819	0.0275628	0.623489
AMBRA1	251.2	-0.340065	0.0276399	0.623489
ALPG	24.7734	0.908928	0.0276634	0.623489
ELP1	581.577	0.420332	0.0277041	0.623489
SNF8	337.763	-0.400404	0.0277829	0.623949
DGKA	1792.73	-0.36204	0.0279114	0.62552
ABHD12	451.072	-0.471982	0.0282248	0.628366
TMEM123	1687.8	0.291509	0.0282324	0.628366
UHRF2	493.043	0.278308	0.0283765	0.628366
LRRC28	62.4936	-0.727907	0.0284056	0.628366
MOK	1430.83	-0.659522	0.0284412	0.628366
DNAJC9-AS1	109.384	0.453056	0.0284825	0.628366
ALPK1	171.31	-0.398605	0.0284917	0.628366
CXCL1	21.916	-0.804815	0.0284964	1
VPS33B	80.0087	0.576177	0.0285087	0.628366
ALAD	60.4996	-0.489014	0.0286432	0.628916
USP31	173.889	0.333283	0.0287041	0.628916
PRKRA	3039.36	0.303915	0.0287302	0.628916
SNX21	145.143	-0.643114	0.0287761	0.628916
RBM17	3384.72	0.189139	0.0289139	0.628916
MIER3	619.554	0.286839	0.0289672	0.628916
DDX19A	418.262	0.248038	0.0289962	0.628916
LANCL3	32.7003	-0.737637	0.0290043	0.628916
FUS	10419.6	0.17788	0.0292537	0.630375
MFSD1	378.801	0.517617	0.0293245	0.630375
ZNF253	45.4723	0.679547	0.0293479	0.630375
ABHD4	77.2512	0.690618	0.0293593	0.630375
SNAP47	1307.92	-0.458457	0.0296427	0.630375
DECR1	257.649	-0.34383	0.0296466	0.630375
SLC4A7	2023.53	0.263771	0.0296597	0.630375
ARHGEF39	249.948	-0.309352	0.0297044	0.630375
LRCH3	220.657	0.299069	0.0297096	0.630375
PPHLN1	2213.43	0.224096	0.0297368	0.630375
TP53I3	17.0804	-1.56932	0.0299405	1
LRRC8A	720.23	-0.269665	0.0299441	0.630375
ACTMAP	60.5889	-1.16428	0.0299797	0.630375
SIKE1	177.848	0.285054	0.030046	0.630375
WDR5	396.709	0.241665	0.0300667	0.630375
PTPN2	467.583	-0.260923	0.0301395	0.630375
TEAD3	200.512	-0.304723	0.0301424	0.630375
EOGT	133.076	0.549357	0.0301862	0.630375
TPM4	9129.34	-0.339414	0.0301975	0.630375
TMEM18	612.61	-0.22278	0.030289	0.630375
MRPL11	577.475	0.323355	0.0302962	0.630375
THRB	983.145	0.338672	0.0303252	0.630375
MILIP	31.4965	-0.609507	0.0303689	0.630375
NAA20	2840.19	0.20294	0.0304315	0.630451
B3GALT5	1339.76	-0.316489	0.0306176	0.632355
CARNMT1	86.3226	0.404113	0.030725	0.632355
PDC-AS1	76.0988	0.380647	0.0307946	0.632355
FBXO7	1368.45	0.226734	0.0309618	0.632355
GEMIN7	46.635	-0.732918	0.0309726	0.632355
CPD	110.578	0.423049	0.0310005	0.632355
ATP1B1	19682.8	-0.227257	0.0310068	0.632355
PRIMPOL	173.309	-0.548031	0.0310742	0.632355
RABEP2	73.8527	-0.730579	0.0311065	0.632355
NRARP	341.931	0.323824	0.031115	0.632355
SSTR5	59.3732	-0.526734	0.0312473	0.63384
SRI	696.879	0.288379	0.0313379	0.634198
DPH5-DT	472.627	0.546721	0.0313836	0.634198
HSPD1P1	93.7091	0.369652	0.0314634	0.634206
SEC23IP	375.048	0.193683	0.0316125	0.634206
ENTPD6	303.67	-0.396623	0.0316141	0.634206
RPL30P7	39.343	1.27364	0.0316537	0.634206
ONECUT3	94.4899	-0.757384	0.031728	0.634206
SHKBP1	143.363	-0.697015	0.0317972	0.634206
SGCE	848.309	-0.515516	0.0317993	0.634206
RBMS3	20.7475	1.57703	0.0319192	1
ZRSR2	26.0748	-0.680885	0.0319725	0.635536
CLCN3	562.309	0.221517	0.0319849	0.635536
YAP1	1444.78	0.166419	0.0322357	0.638384
HDAC7	4618.43	-0.457845	0.0322964	0.638384
GPRASP1	158.216	0.654781	0.0323791	0.638384
NCAPD2	236.078	0.260218	0.0324384	0.638384
BCL7C	151.072	0.387467	0.0324814	0.638384
FARS2	29.8952	-0.641708	0.0324865	0.638384
SLC20A1	7602.78	-0.309349	0.0327307	0.640727
PPP1R21	287.991	-0.422325	0.0327674	0.640727
DENND10	1392.37	0.336466	0.0327856	0.640727
MIA2	1008.64	-0.322997	0.0328791	0.641382
MAN2A1	1023.73	0.348088	0.0329428	0.641454
CACNA1A	444.448	-0.347399	0.0330145	0.641681
NDUFB4	2487.9	0.40832	0.0331223	0.642606
SRRM2	6429.92	-0.330184	0.0331823	0.642606
TMEM64	160.727	0.464348	0.0333056	0.642802
RPL21P4	170.851	0.543335	0.0333126	0.642802
RBM39P1	354.362	-0.394961	0.033484	0.643962
ECSIT	49.7096	-1.25793	0.0334933	0.643962
SYNE2	540.933	0.288139	0.0336879	0.646541
BCKDK	172.942	-0.569361	0.0339312	0.650044
ITGB1-DT	245.908	-0.443257	0.0340089	0.650367
USP21	248.663	-0.627496	0.0341201	0.650553
KTI12	111.899	0.334532	0.0341403	0.650553
IL17RE	65.3554	0.751036	0.0343726	0.651511
GM2A	45.6586	-0.67168	0.0343764	0.651511
MLF2	301.386	-0.593503	0.0343996	0.651511
SMPDL3B	18.4261	-1.25171	0.0343999	1
RGPD5	25.5712	0.816596	0.0344628	0.651511
HCFC1R1	133.222	-0.421407	0.0346405	0.651511
TULP4	184.901	0.274023	0.0347058	0.651511
PTGES	108.064	-0.558271	0.03487	0.651511
FAS	922.712	-0.509499	0.0348866	0.651511
RPL26	9252.06	-0.358763	0.0349269	0.651511
CMIP	1807.06	-0.28138	0.0349314	0.651511
PIERCE1	51.9743	-0.531723	0.0349759	0.651511
ZBED3-AS1	100.279	-0.711374	0.0349865	0.651511
ARL4A	1171.83	-0.273466	0.0350466	0.651511
MTX3	100.709	0.45738	0.0351094	0.651511
DNPEP	457.596	0.353815	0.0351255	0.651511
LYPLA1	1229.56	0.23484	0.0351658	0.651511
FAM98C	259.496	-0.403417	0.0352745	0.652261
UNK	78.6225	-0.471632	0.0353389	0.652261
USP39	1381.2	0.285179	0.0354042	0.652261
FHL2	5222.94	-0.312001	0.0354503	0.652261
FBXO34	244.87	0.395185	0.0355898	0.653702
PDE7A	132.198	0.27585	0.0358725	0.655089
RAB28	262.784	0.372164	0.0359521	0.655089
HSF4	30.5967	-1.06594	0.0359584	0.655089
SLC2A1	3177.98	-0.339363	0.0359643	0.655089
NUCB2	166.607	0.456588	0.0359717	0.655089
SPG11	296.287	-0.458566	0.0360432	0.655275
TMCO4	50.7496	-0.899465	0.0361583	0.655562
FMNL2	587.376	0.244696	0.0361816	0.655562
ZNF92	666.695	0.239931	0.0364723	0.657853
CAMSAP1	469.709	0.216197	0.0364894	0.657853
PPTC7	718.3	0.208398	0.0365469	0.657853
CAMK2N1	937.818	-0.188198	0.0365577	0.657853
WWP1	628.123	0.23047	0.0366158	0.657853
TMEM242	57.964	0.418334	0.036732	0.658628
DDX46	1562.78	0.257005	0.0367821	0.658628
EIF3B	2918.67	0.150745	0.036859	0.658901
ZNF566	464.467	-0.255349	0.0369922	0.659236
UBE2D4	94.159	-0.42241	0.0370011	0.659236
TTI1	531.034	-0.384128	0.0371665	0.66096
TBCCD1	64.8648	-0.701865	0.0372215	0.66096
ERO1A	283.819	0.21164	0.0374241	0.661348
MRPS16	517.471	-0.26947	0.0374709	0.661348
PRPSAP2	351.939	0.360359	0.03748	0.661348
DPEP1	19.5226	2.96154	0.0375086	1
DTNBP1	455.23	-0.320016	0.0375595	0.661348
ARF6	3356.4	-0.117702	0.0377362	0.661348
RTL6	214.274	-0.254049	0.0377842	0.661348
ABCC10	116.019	0.458152	0.0378202	0.661348
BMS1P1	544.205	0.235485	0.0378736	0.661348
USP35	43.7737	0.56451	0.0379199	0.661348
RICTOR	795.454	0.295469	0.0379219	0.661348
PPP1R3D	221.414	0.298332	0.0379314	0.661348
RPSA	535.763	-0.405123	0.0379857	0.661348
TMEM161A	522.357	0.296241	0.0382226	0.663818
BMP4	29924.2	-0.301098	0.0382518	0.663818
SLC35B3	354.635	-0.391515	0.0383637	0.66431
MBNL1	18378.1	0.210315	0.0384045	0.66431
FAM13B	204.519	0.344347	0.03852	0.664345
ZNF841	94.2969	0.613121	0.0385308	0.664345
TGIF1	2271.43	0.318405	0.0387826	0.6662
PHC3	333.116	0.270538	0.0388039	0.6662
NAT10	634.554	-0.240909	0.0388253	0.6662
FNDC3B	1526.28	0.164513	0.0390046	0.666662
KPNA7	61.4091	-0.659832	0.0390073	0.666662
MYO1C	1631.82	-0.259722	0.0390566	0.666662
TM7SF2	52.193	-0.948927	0.0391017	0.666662
ADRM1	988.891	-0.2604	0.0392431	0.667055
SFT2D3	122.031	0.288878	0.0392495	0.667055
TMSB4X	5781.41	-0.309039	0.0393585	0.667092
EPHB4	986.396	-0.508905	0.0393765	0.667092
USP3	1691.91	0.177213	0.0395581	0.667415
SOD1	2789.43	0.189771	0.0395796	0.667415
PAFAH1B1P2	22.3977	1.05882	0.0396157	1
LINC00857	116.911	-0.662336	0.0396903	0.667415
LRIG1	57.7684	1.63858	0.0397119	0.667415
GLE1	1878.34	-0.523163	0.0397962	0.667415
TFAP2A	7353.22	-0.191417	0.0399046	0.667415
WDR45	73.819	0.740204	0.0399285	0.667415
HMBS	1271.39	-0.29824	0.0399621	0.667415
BAZ1A-AS1	29.2393	0.726247	0.0399776	0.667415
PAGR1	705.131	-0.202478	0.0400692	0.667415
PYROXD1	166.027	0.477425	0.0400823	0.667415
HMGCR	2208.06	-0.380328	0.0402178	0.668188
CTSB	18496.2	0.23235	0.0402538	0.668188
ZNRF2	44.7754	-0.449708	0.0403716	0.66897
REPIN1	1165.53	-0.329541	0.0404261	0.66897
NXF1	537.952	0.255107	0.040624	0.670044
NID1	68.0488	-0.629243	0.0406531	0.670044
NRDC	359.094	-0.42282	0.040679	0.670044
NT5C3A	2154.39	0.163349	0.0408123	0.67115
MTFR1L	172.205	-0.609122	0.0408717	0.67115
COX5B	931.31	0.181033	0.0410585	0.672895
ZNF714	267.894	-0.33536	0.0411039	0.672895
IQCE	210.384	-0.40666	0.0413035	0.67341
PRDM4	266.46	0.233007	0.0413266	0.67341
CAT	192.448	0.376005	0.0413347	0.67341
USP49	43.4764	-0.531202	0.0414368	0.67341
BMP1	162.394	-0.530203	0.0414503	0.67341
COMMD6	6254.75	0.191818	0.0415912	0.673804
FADD	451.919	-0.273042	0.0416268	0.673804
ACAT2	250.934	-0.550556	0.0416636	0.673804
KLK8	21.397	1.70649	0.0417366	1
AJUBA	521.12	-0.268102	0.0418092	0.673878
KDM6A	1831.45	0.246473	0.0418343	0.673878
SLC9B2	30.1275	0.58342	0.0419023	0.673878
ATP6AP2	1526.8	0.314564	0.0419756	0.673878
ZBTB7B	145.077	-0.471616	0.0419834	0.673878
COQ2	343.162	-0.288614	0.0421529	0.675583
CD81	2748.46	0.352111	0.0422244	0.675717
NDUFA2	733.346	0.284969	0.0424156	0.677605
CSF1	17.9282	-0.826361	0.0425119	1
SNRNP35	394.585	-0.321737	0.0425667	0.677605
PARP3	93.8776	-0.453659	0.0425684	0.677605
PDCD6	2862.26	-0.247688	0.0426388	0.677605
HERPUD1	833.968	-0.23511	0.0426593	0.677605
ADPGK	702.284	0.292227	0.0429354	0.680892
IKBKB	771.194	-0.427868	0.0429937	0.680892
POLR1G	275.901	-0.408408	0.0433145	0.683822
LAMB3	986.318	-0.614592	0.0433414	0.683822
RBM23	538.616	-0.349172	0.0434458	0.683822
CYB561D1	189.128	0.287421	0.0434783	0.683822
SLC25A24	728.535	0.312265	0.0434992	0.683822
LRWD1	36.1562	-0.863905	0.043647	0.683822
THBD	371.511	-0.343991	0.0436494	0.683822
NOP56	12057.1	0.185115	0.043701	0.683822
PAAF1	168.924	-0.531933	0.0438286	0.683822
PPP1R13L	489.191	-0.34095	0.0438367	0.683822
LINC00963	521.979	-0.418578	0.0439654	0.683822
SYT12	34.9457	-0.9182	0.0440881	0.683822
MAST3	108.481	-0.715369	0.044125	0.683822
STAT6	569.678	-0.264701	0.0441351	0.683822
TMCC1-DT	35.7489	-0.635331	0.0441382	0.683822
SCN1B	30.0067	-1.34147	0.0442469	0.684515
CC2D2A	19.6506	-1.35734	0.0443182	1
POGZ	2240.45	-0.221313	0.0445393	0.687756
PGRMC2	1605.17	-0.246923	0.0446525	0.687756
C16orf87	481.444	0.254236	0.0446746	0.687756
C1orf159	78.1403	-0.642839	0.0447506	0.687756
APBB3	99.9813	-0.87313	0.0448153	0.687756
IFNAR2	724.465	-0.217532	0.0449059	0.687756
SP1	660.819	-0.268499	0.0450043	0.687756
ELMOD2	49.2894	0.412895	0.0450593	0.687756
ELL2	89.2154	0.446849	0.0450633	0.687756
RNU6-1175P	79.2195	-0.459307	0.0451328	0.687756
IQCC	60.8407	-0.58292	0.0451642	0.687756
SNIP1	125.375	0.413018	0.045236	0.68787
CYBA	91.9681	-0.797005	0.0453999	0.688493
SELENOS	69.9522	0.509024	0.0454057	0.688493
C11orf98	118.088	-0.451632	0.0455037	0.688805
NIT2	343.459	0.406123	0.0455584	0.688805
EPB41L4B	55.7225	-0.408026	0.0456779	0.688805
NOL3	437.786	-0.258669	0.0457477	0.688805
PANK2	1588.11	0.295766	0.0457659	0.688805
CTBP1	1128.55	-0.178465	0.0458858	0.688805
RANBP2	3559.66	0.228862	0.0459268	0.688805
DNTTIP1	1452.15	-0.238484	0.0459418	0.688805
SH3RF2	300.577	-0.33196	0.046012	0.688891
CABLES2	29.8872	-0.576429	0.0461899	0.690588
VPS13A	469.634	0.22715	0.0463546	0.692081
MSNP1	18.9028	-0.691581	0.0463644	1
PLAAT3	909.728	-0.228387	0.0465188	0.692436
ZNF789	63.5816	0.569735	0.0465565	0.692436
MYL6B	88.675	-0.877374	0.0466331	0.692436
CEP85	365.618	-0.309926	0.0466374	0.692436
C9orf163	17.0028	-0.813129	0.0466644	1
METTL15	296.001	-0.331843	0.0467463	0.692774
FA2H	178.833	-0.454495	0.0467898	0.692774
VPS26B	172.515	0.322061	0.0470138	0.694576
PPP1R26	855.15	-0.229123	0.0470872	0.694576
HTD2	332.826	-0.324124	0.0471597	0.694576
PHF23	1157.13	-0.273978	0.0471714	0.694576
TSPO	1817.11	0.247395	0.0473971	0.696156
SACS	656.411	0.395931	0.047516	0.696156
INPP1	985.413	-0.256106	0.0476292	0.696156
GCNT3	1593.38	-0.272104	0.0477786	0.696156
ANXA7	451.989	0.215905	0.0480705	0.696156
BCL2L11	392.186	0.244007	0.0481056	0.696156
SNRPA	166.596	-0.402857	0.0482208	0.696156
MT1F	54.8922	-0.892013	0.048308	0.696156
RNU6-611P	42.1239	-0.538912	0.0483395	0.696156
LRATD2	687.742	-0.215054	0.0483823	0.696156
DDIT3	358.82	0.38844	0.0484271	0.696156
UBIAD1	120.301	0.374908	0.0484635	0.696156
ARL4C	6513.57	-0.296891	0.0485008	0.696156
NDUFB3	1113.79	-0.275222	0.0485342	0.696156
PCDHGA6	34.7868	-0.560979	0.0485611	0.696156
RPS12P26	316.319	-0.212124	0.0485975	0.696156
NUP62	3090.08	-0.173516	0.048694	0.696156
MARK4	66.0515	-0.740127	0.0488175	0.696156
ZNF337	82.407	-0.519343	0.0488277	0.696156
PSME4	800.296	0.340401	0.048891	0.696156
GPALPP1	205.123	0.353404	0.0491194	0.696156
HSBP1	1194.08	0.211071	0.0491734	0.696156
GBP3	187.289	0.383339	0.0492739	0.696156
DUS4L-BCAP29	2473.69	0.267088	0.0493265	0.696156
KCTD10	328.761	-0.305856	0.0494188	0.696156
ATP5F1D	146.273	-0.695007	0.0494294	0.696156
C12orf43	276.282	-0.215376	0.0494519	0.696156
ZNF567	102.892	0.329104	0.0495032	0.696156
FCSK	90.518	0.657451	0.0495847	0.696156
CRYBG3	43.9413	0.586994	0.0496798	0.696156
PAX8-AS1	1357.68	-0.287986	0.0498161	0.696156
MEA1	715.886	-0.399148	0.0498889	0.696156
ITM2B	1382.91	0.208869	0.0500279	0.696156
IPP	28.0519	-0.667437	0.0500317	0.696156
SATB2	387.083	0.299772	0.0500327	0.696156
MIB2	164.706	-0.603379	0.0500412	0.696156
SLC9A3	249.769	-0.332849	0.0501544	0.696156
DAGLA	45.2806	-0.68699	0.0501965	0.696156
IL22RA1	108.747	-0.412471	0.0503379	0.696156
ATG16L1	5532.45	-0.146364	0.0504222	0.696156
PHLDB1	250.296	-0.618002	0.0504753	0.696156
TBC1D4	229.894	0.298866	0.0504938	0.696156
MAGED2	162.484	-0.392393	0.0505441	0.696156
ZNF706	2506.27	-0.212394	0.0505738	0.696156
GLI2	1015.65	-0.211766	0.0506141	0.696156
DEDD	388.615	-0.322474	0.0506226	0.696156
PAM	1416.32	0.234939	0.0506316	0.696156
IGSF9B	68.2807	-0.844455	0.0507354	0.696156
IKZF4	267.182	-0.339417	0.05075	0.696156
AIDAP2	21.3251	1.03456	0.0507644	1
TTPAL	273.601	0.267283	0.0508168	0.696156
SEMA4B	3692.32	-0.264867	0.0508482	0.696156
C2orf92	26.2984	-1.68493	0.0508845	0.696156
GATD1	840.342	-0.289071	0.0509105	0.696156
HNRNPUP1	35.5609	-0.562866	0.0509153	0.696156
HTR1D	93.926	-0.482974	0.0509943	0.696156
GGCX	416.448	0.271421	0.0510193	0.696156
VPS18	59.5548	-0.392471	0.0510626	0.696156
TSPAN1	30.0191	-0.571018	0.0511264	0.696156
RRS1	587.173	-0.250248	0.0511979	0.696156
LAMC2	157.034	-0.442981	0.0512226	0.696156
SLC25A4	49.5465	0.567155	0.0512588	0.696156
FCHO1	135.132	-0.727725	0.0513163	0.696156
UBAP2	5657.61	0.242964	0.0514678	0.696342
NCDN	255.43	-0.43024	0.0515031	0.696342
DDI2	707.712	0.220066	0.0515614	0.696342
RAB5C	822.261	0.36701	0.0516276	0.696342
MAP2K7	530.373	-0.264867	0.0516557	0.696342
EIF3J	1349.69	0.171445	0.0518675	0.698317
CNEP1R1	185.978	-0.317229	0.0520669	0.6998
PAK4	112.618	-0.535322	0.0521486	0.6998
MVK	402.929	-0.712655	0.052174	0.6998
AP1S3	773.958	-0.202355	0.0523649	0.70148
PARP12	52.505	0.503103	0.0525353	0.701967
TBL2	437.115	0.221743	0.0525487	0.701967
TAF5L	377.024	0.238505	0.0527784	0.701967
TTC17	2343.89	0.29442	0.052796	0.701967
PATZ1	461.628	-0.248996	0.0527991	0.701967
ZNF341	119.059	-0.626707	0.0528707	0.701967
SSNA1	424.9	0.242575	0.0528819	0.701967
KICS2	48.102	-0.51859	0.0529939	0.701967
IL32	127.103	0.904702	0.0530522	0.701967
UBQLN4	62.6928	-0.467431	0.0530579	0.701967
SLFN13	73.2709	0.651781	0.0532805	0.703991
RBM43	17.9479	0.726591	0.0533057	1
ZFYVE1	73.7736	-0.672394	0.0533681	0.703991
MTHFD2L	240.123	0.383108	0.053508	0.703991
TSC2	898.512	-0.392746	0.0535203	0.703991
NQO1	3854.57	0.259202	0.0535402	0.703991
DDX23	1176.73	0.248547	0.0536442	0.704121
DNAJC16	304.87	-0.26718	0.0536983	0.704121
ADO	718.156	-0.186239	0.0537545	0.704121
ITPKB	108.066	-0.440485	0.0538135	0.704121
TBC1D8	234.852	0.217404	0.0539857	0.704534
MAP1S	371.363	-0.399021	0.0540902	0.704534
SYNJ2	1285.91	-0.232595	0.0541074	0.704534
PEX13	174.044	-0.243485	0.0541285	0.704534
MRM3	137.506	0.228501	0.0541746	0.704534
SRCAP	115.503	-0.553614	0.0544047	0.706046
METTL23	1071.41	-0.305649	0.054423	0.706046
CYP2E1	52.6628	-0.592174	0.0545599	0.706936
YWHAZ	7793.03	-0.240819	0.0546678	0.706936
RIN1	289.872	-0.305626	0.05469	0.706936
CIITA	22.3178	-1.05671	0.0547579	1
NEAT1	8522.95	-0.252385	0.0548557	0.707388
PLEKHJ1	292.958	0.248371	0.0548747	0.707388
MAPRE3	43.4052	-0.631501	0.0549254	0.707388
TIMM29	239.743	-0.373124	0.0549896	0.707388
PPIA	39720.4	-0.255659	0.0551518	0.707686
CPEB4	298.185	0.310817	0.0551738	0.707686
TRAF3	878.89	0.302339	0.0552114	0.707686
USP14	1003.71	0.235368	0.0553652	0.708193
NOXA1	18.2392	-0.997002	0.0554186	1
SIGIRR	200.804	-0.693443	0.0554647	0.708193
NTRK2	688.002	-1.19498	0.0555051	0.708193
ZNF738	77.7761	0.30806	0.055516	0.708193
ATAD2	2087.29	0.184743	0.0556522	0.709084
SAMD10	135.906	-0.548155	0.0557273	0.709197
COX8A	737.103	0.19762	0.0559899	0.711588
ZNF678	216.777	-0.233716	0.0560893	0.711588
GLCCI1	288.028	0.331712	0.056115	0.711588
SYPL1	931.22	0.190557	0.0562476	0.712425
NUFIP2	1428.17	0.138274	0.0564092	0.713626
BIN1	1527.04	-0.297053	0.0565196	0.714178
RPL36AP7	105.188	-0.328351	0.0566077	0.714447
GSE1	863.135	-0.287877	0.0567505	0.715128
MBD3	103.985	-0.480994	0.0567955	0.715128
FFAR4	131.745	-0.636649	0.0568897	0.715471
NARS2	585.032	-0.350873	0.0572461	0.718149
NEK9	400.785	0.326303	0.0572743	0.718149
NHP2	423.627	0.348568	0.0573042	0.718149
TUBB	128.672	-0.418251	0.0575414	0.720279
PSMB4	1694.1	0.209076	0.0578182	0.722896
FOXRED2	314.478	-0.521029	0.0579373	0.723045
NONO	23295.7	0.15269	0.0579889	0.723045
SH3GL1	311.827	-0.283078	0.0581554	0.723045
SREBF2	411.195	-0.279347	0.0581676	0.723045
ARL5A	505.946	0.231663	0.0581682	0.723045
JUNB	1861.35	-0.308291	0.0583829	0.724045
MDH2	1671.2	0.19766	0.0583842	0.724045
PML	280.486	-0.439296	0.0584548	0.724081
KYAT3	50.9942	-0.541569	0.0586074	0.72513
LRP11	140.509	0.390892	0.0587174	0.725351
UROS	423.742	0.332563	0.0588145	0.725351
DBNL	854.94	0.304756	0.0588288	0.725351
RPL27	5075.72	0.245014	0.0589795	0.726227
NUP50	1057.5	0.185157	0.0590698	0.726227
LIAS	637.49	0.319609	0.0593214	0.726227
PCDHGC3	45.9242	-0.686856	0.0594568	0.726227
HSP90B3P	18.001	-0.728441	0.0594872	1
KLK6	36.0846	-0.905733	0.0595071	0.726227
LINC00339	119.838	-0.62426	0.0596324	0.726227
KDELR2	416.535	0.290239	0.0596961	0.726227
ADAL	180.088	-0.380894	0.0597458	0.726227
VIM	12796.6	-0.211746	0.0597529	0.726227
DOLPP1	332.298	-0.400903	0.0598697	0.726227
ACY1	996.735	-0.154816	0.0598945	0.726227
SMC2	317.191	0.322209	0.0599054	0.726227
LINC00689	23.1199	-0.970772	0.0599377	1
CENPP	65.4489	-0.667052	0.059955	0.726227
GTF3A	318.263	-0.303828	0.0600025	0.726227
CNN2	710.612	-0.396983	0.0600342	0.726227
PARP8	695.24	0.271965	0.0600555	0.726227
ZNF611	465.785	-0.391804	0.0600974	0.726227
MED18	179.212	-0.359972	0.0602386	0.726227
TMEM97	93.129	-0.534344	0.0602544	0.726227
DMTN	264.804	-0.604629	0.0602985	0.726227
IGBP1P1	30.531	-0.561156	0.0603264	0.726227
DNAJC6	55.3027	0.541165	0.060408	0.726391
NAE1	2111.47	0.288505	0.0606901	0.727593
AHCYL2	147.257	0.512374	0.0608011	0.727593
VDR	241.149	-0.368066	0.0608421	0.727593
APEX1	1091.71	-0.280846	0.0608745	0.727593
ZNF346	209.425	-0.378799	0.060918	0.727593
NMRK1	45.2205	-0.675618	0.0609403	0.727593
SURF4	1720.3	0.184916	0.0610557	0.727593
VPS37A	282.903	0.208622	0.0611202	0.727593
EPS8L1	178.973	-0.64039	0.0611206	0.727593
EXOC3	374.371	-0.390738	0.0613442	0.728964
SNX25P1	25.8233	0.680361	0.0613747	0.728964
TRPC4AP	444.89	0.21508	0.0614403	0.728964
TRNT1	2299.61	0.253688	0.0617783	0.732162
C1orf226	166.18	-0.285818	0.061993	0.733213
COX5A	657.425	0.246725	0.0620041	0.733213
PCDHGA5	23.6991	-0.741825	0.0620958	0.733485
ZNF146	825.894	-0.175058	0.062232	0.734005
MEGF6	48.7282	-0.533564	0.0622771	0.734005
SETMAR	71.3919	0.502956	0.0623754	0.734048
EXOSC5	348.55	0.284305	0.0624181	0.734048
SPAG7	850.495	-0.434524	0.062561	0.734196
GASK1B	56.2129	2.06895	0.0627255	0.734196
ABHD13	66.9948	0.421369	0.0627405	0.734196
MAP7	285.542	-0.324747	0.0627843	0.734196
GID4	39.9497	-0.533278	0.062785	0.734196
AHI1	1023.76	0.268846	0.0629463	0.734196
ANKRD11	2322.87	-0.212885	0.0630609	0.734196
HLA-DQB1	20.3205	1.8719	0.063104	1
D2HGDH	396.83	-0.521566	0.0631124	0.734196
ZNF605	114.469	-0.494808	0.0631907	0.734196
NECAB3	46.2627	-0.637585	0.0632637	0.734196
RAB4B	25.1723	-1.60549	0.0632726	0.734196
IPO11	282.55	0.273933	0.0632927	0.734196
PROSER3	338.177	-0.402859	0.0633235	0.734196
AP2B1	255.19	-0.345965	0.063503	0.735137
DDX49	151.834	0.428106	0.0635425	0.735137
HMG20B	288.072	0.285431	0.0636111	0.735137
SH2B3	146.236	-0.304393	0.0637287	0.735522
PSMD14	1301.72	0.239349	0.063795	0.735522
TENT5A	384.882	0.291939	0.0638507	0.735522
SFXN4	165.312	-0.220888	0.0640206	0.736257
MRPL2	35.0494	-0.563817	0.0640523	0.736257
PPM1L	17.8628	0.756975	0.0641601	1
CDCA7	2973.04	0.19266	0.0643207	0.736836
CTSK	89.9556	0.918595	0.0643581	0.736836
UBB	8995.39	0.221956	0.0644172	0.736836
DENND3	601.362	-0.286868	0.0644388	0.736836
UBXN8	109.797	-0.385633	0.0644473	0.736836
CD109	51.5383	0.876052	0.0646487	0.737693
SMOX	727.173	-0.481333	0.0646641	0.737693
EEF1AKMT1	19.359	-0.898022	0.0647337	1
TRIM47	936.924	-0.257972	0.0648114	0.737693
GALK2	378.746	0.36802	0.064862	0.737693
TOR1AIP2	750.224	0.172228	0.0648873	0.737693
VRK3	267.82	-0.32596	0.0649935	0.737693
TXNL1	373.059	0.342124	0.0650448	0.737693
TYRO3	239.996	0.302572	0.0650743	0.737693
TNFSF13	65.3143	-0.704472	0.065186	0.737948
AGAP5	43.4606	-0.614949	0.0652349	0.737948
MAP3K14	122.103	-0.344174	0.0653983	0.738893
UXT	171.634	-0.401134	0.0654567	0.738893
PPME1	757.91	0.22533	0.0656142	0.739891
LETMD1	979.207	-0.234433	0.0657445	0.739992
TMEM132A	23.1879	-0.771139	0.0657778	1
GINS4	159.951	0.432842	0.065843	0.739992
RPS27AP11	26.548	-0.632768	0.0658896	0.739992
PSMB5	1326.04	0.164898	0.065963	0.739992
ACAA2	100.731	-0.429139	0.0660724	0.739992
RPL36	724.547	-0.41649	0.0664558	0.739992
DOCK1	109.833	-0.378858	0.0664603	0.739992
ZC3H8	135.528	0.3068	0.0665363	0.739992
PM20D2	112.804	0.326359	0.0665657	0.739992
CDC42EP4	738.389	-0.278618	0.0665873	0.739992
ZNF550	147.854	-0.372936	0.0666467	0.739992
FNIP1	869.286	0.196892	0.0666906	0.739992
RALGAPA1P1	129.112	0.368508	0.0666924	0.739992
ZFYVE28	126.596	-0.366686	0.0666925	0.739992
SRC	1270	-0.242957	0.0667049	0.739992
ABHD5	456.24	0.282826	0.0669451	0.739992
JUND	375.675	-0.347877	0.0669937	0.739992
NAGPA	250.608	-0.419784	0.0670563	0.739992
ARFIP2	262.497	-0.524772	0.067115	0.739992
TFG	8950.77	-0.221274	0.0672504	0.739992
ERF	165.2	-0.290873	0.0673275	0.739992
PRPF19	1168.53	0.188708	0.0673877	0.739992
RPL35AP21	197.065	-0.20822	0.0674553	0.739992
STXBP4	45.3766	0.524026	0.0675888	0.739992
TASOR	390.33	-0.276549	0.0676535	0.739992
ALDH1A3	3720.5	-0.152375	0.0677438	0.739992
MYLK	3068.29	-0.227807	0.067827	0.739992
RIOX2	332.438	0.311464	0.0678582	0.739992
EFEMP2	24.5504	-1.23584	0.0678898	0.739992
PKP4	1705.12	-0.21524	0.0680157	0.739992
EIF5A2	60.6092	-0.430144	0.068037	0.739992
DBNDD2	2779.73	-0.228954	0.0680501	0.739992
PRIM2	173.127	0.309762	0.0681974	0.739992
FTSJ3	31.8073	-0.637876	0.0682131	0.739992
BLTP3B	42.4409	0.464477	0.0682404	0.739992
SHPRH	400.614	0.260298	0.068365	0.739992
RABAC1	42.8821	-0.722711	0.068426	0.739992
ZNF517	19.3865	-0.677216	0.068431	1
DAXX	478.534	-0.249528	0.0684608	0.739992
ARF5	2257.81	0.23377	0.0684963	0.739992
TLE3	1133.88	-0.255238	0.0685833	0.739992
COA6	490.738	-0.501383	0.0685873	0.739992
TMEM107	255.89	-0.322967	0.0686432	0.739992
RASSF10	209.487	0.274439	0.0687307	0.739992
ADAP1	420.4	-0.402568	0.0688187	0.739992
HHEX	212.31	0.349053	0.068834	0.739992
SH3BGRL2	65.0375	0.341384	0.0688722	0.739992
NMB	50.2263	0.643624	0.0689457	0.739992
NUDT22	671.961	-0.451579	0.068946	0.739992
IRF5	119.045	-0.637963	0.0690752	0.74036
AFG3L2	1330.69	0.184699	0.0691188	0.74036
EHD1	2903.21	-0.289785	0.0692614	0.741146
MED28	191.659	0.224056	0.0694473	0.741609
ZKSCAN5	315.546	-0.377867	0.0695375	0.741609
AXL	221.892	-0.357705	0.0696093	0.741609
THRA	227.236	-0.414504	0.0696125	0.741609
ABHD14A-ACY1	1008.09	-0.161738	0.0696515	0.741609
ZNF286A	557.872	-0.251405	0.0697658	0.742086
SMARCAD1	522.373	0.238094	0.0699781	0.743557
NGLY1	872.002	0.165685	0.0701116	0.743557
NHLRC1	20.6512	0.666236	0.0701558	1
P4HA1	286.504	0.296183	0.0702076	0.743557
CEP78	639.291	0.248162	0.0702412	0.743557
LINC00173	60.5216	-0.535794	0.0702518	0.743557
RPL17P6	293.9	-0.436819	0.0703291	0.743638
SLC25A42	21.8284	-0.604455	0.0707016	1
CEBPZOS	274.312	-0.301242	0.0707048	0.746872
BANF1	602.256	-0.437649	0.0708348	0.747506
PTGDS	49.6839	0.703668	0.0711528	0.749428
ZNF407	92.6588	0.355897	0.071185	0.749428
PTPN9	82.0779	-0.333707	0.071255	0.749428
FAM185A	53.7146	-0.628129	0.0713723	0.749428
MSMO1	334.863	-0.453276	0.0714321	0.749428
SNX17	411.741	0.247918	0.0714752	0.749428
THOP1	446.988	-0.334071	0.0715193	0.749428
MRPL10	386.199	0.22925	0.0717691	0.749428
GPR39	88.0656	-0.347536	0.0717715	0.749428
RFLNA	1524.3	-0.297508	0.0718022	0.749428
CEP85L	171.921	0.292954	0.0718984	0.749428
RBM14	365.617	-0.209837	0.0720466	0.749428
F11R	625.075	-0.180193	0.0720542	0.749428
ALG11	3166.28	0.21405	0.0720812	0.749428
MSL1	871.648	-0.156857	0.072149	0.749428
GMIP	25.434	0.533264	0.0721597	0.749428
NSDHL	265.232	-0.448043	0.0722086	0.749428
POGLUT1	195.276	0.305415	0.0724634	0.751342
IRS1	333.428	-0.187561	0.0726585	0.752378
SLC7A6OS	187.407	0.318284	0.0727126	0.752378
FBXO5	649.743	0.186535	0.0728734	0.752378
TP53BP1	498.199	0.280256	0.0728814	0.752378
SND1-IT1	251.801	0.234528	0.0730011	0.752378
RFXANK	102.604	-0.595897	0.0731853	0.752378
OIP5-AS1	3897.8	0.255669	0.0731942	0.752378
NDUFS3	3494.64	0.197886	0.073201	0.752378
RAI14	177.039	0.35736	0.0732553	0.752378
RPSAP6	24.0886	0.52629	0.0732672	0.752378
DLG3	1149	-0.225923	0.0734	0.752992
PLK1	811.639	-0.4168	0.0734717	0.752992
C1RL	18.6458	0.64389	0.0736001	1
PIGN	311.706	0.640551	0.0736051	0.752992
WIPF2	943.629	-0.241816	0.0736961	0.752992
TMEM51	664.57	-0.230921	0.0737271	0.752992
EFR3A	544.631	0.20639	0.073786	0.752992
ARHGAP10	428.013	0.357744	0.07382	0.752992
RPL35AP36	42.5015	-0.609466	0.0739333	0.753429
GMPPA	580.319	0.448416	0.0740872	0.753721
FRRS1	17.8794	0.735919	0.0740918	1
SOS1	236.417	-0.276282	0.0741713	0.753721
AIFM1	2133.39	0.288203	0.0741735	0.753721
PRX	51.4094	-1.61265	0.0742506	0.753788
MYO1A	17.6831	-0.837411	0.0744219	1
EPS8	5004.71	0.260875	0.0744674	0.755272
DUS3L	96.5979	0.478806	0.074771	0.757456
HEXIM2	113.561	-0.904741	0.0748446	0.757456
XPNPEP3	117.832	0.278354	0.0748953	0.757456
TMEM17	21.0524	-0.670007	0.0752085	1
GNE	743.868	-0.20302	0.0755043	0.761939
GAS8	204.433	-0.396579	0.0756191	0.761939
PSMC6	1086.46	0.256842	0.0757556	0.761939
NT5DC2	48.3409	-0.941149	0.0757809	0.761939
CNOT6	697.096	0.238215	0.0758227	0.761939
LARP4	808.357	-0.194079	0.0758296	0.761939
SUV39H2	256.299	0.458607	0.0758927	0.761939
EPHX2	72.9218	0.50234	0.0759989	0.761939
GPR89A	119.278	0.410472	0.0761086	0.761939
EPS8L2	1062.84	-0.299151	0.0761488	0.761939
HNRNPLL	845.458	0.248788	0.0761716	0.761939
UBE2K	2732.13	0.163756	0.0763166	0.761939
MRI1	180.315	-0.275984	0.0763999	0.761939
ZDHHC12	175.017	0.33868	0.0764073	0.761939
RAB43	258.329	-0.418722	0.0764116	0.761939
IKZF5	178.924	0.343358	0.076479	0.761939
WBP1L	395.256	-0.267829	0.0767423	0.762654
PLPP2	967.635	-0.227169	0.0767685	0.762654
FSCN3	1128.14	0.230996	0.0768219	0.762654
COMMD10	105.607	0.320499	0.0768362	0.762654
ZNF551	56.6407	0.426641	0.0770546	0.764112
ARID4A	396.116	0.236593	0.0771522	0.764372
ZGRF1	101.861	-0.300179	0.0772527	0.764496
MFGE8	63.7785	-0.702648	0.0773078	0.764496
DNAJB12	590.192	-0.274742	0.0774705	0.765397
ATP6V0A2	290.259	0.228622	0.0776975	0.766288
MST1R	266.83	-0.270001	0.077704	0.766288
ZNF319	40.7312	0.406768	0.0777778	0.766309
WDR44	213.066	-0.352918	0.07809	0.768481
GPI	1223.78	0.22534	0.0782133	0.768481
SDF4	1603.03	0.298353	0.078214	0.768481
NR1I2	146.098	-0.440683	0.0783671	0.769279
GNL2	204.158	-0.338724	0.0785448	0.769973
NCBP2	536.773	-0.255157	0.0786072	0.769973
CDK3	65.315	-0.407391	0.0787463	0.769973
BBX	990.352	0.215643	0.0787897	0.769973
LPIN3	50.5318	-0.496192	0.0788691	0.769973
CHAC1	26.2656	0.627696	0.07887	0.769973
COX17	493.257	-0.264481	0.0794623	0.77501
CHMP4A	120.166	-0.474228	0.0795309	0.77501
PRR15	215.046	-0.308178	0.0796537	0.775368
NUDT16L2P	24.772	0.954381	0.0797128	0.775368
CENPI	174.178	-0.406727	0.0798316	0.775818
MFSD10	1611.97	0.287291	0.0799726	0.776483
FARP2	201.373	0.245212	0.0800531	0.776558
KRTCAP3	32.1818	0.746487	0.0801495	0.776789
CACNA1G	72.771	-0.68497	0.080249	0.777049
SNX7	291.651	0.216787	0.0803535	0.777356
CUL7	145.451	0.468001	0.0807316	0.780089
PPP4R3B-DT	18.8121	0.66047	0.080784	1
ABCB9	81.1276	-0.632671	0.0810381	0.780089
PCDHGA11	22.9488	-0.691529	0.0811067	1
IL4R	1273.93	-0.195652	0.0811578	0.780089
MORC3	323.733	0.216612	0.0812143	0.780089
PPP1R1B	432.318	-0.485356	0.0812203	0.780089
PUS7	226.548	0.234605	0.0813367	0.780089
UFSP1	37.8879	-0.512582	0.0814821	0.780089
ZDHHC17	135.425	0.275233	0.0815043	0.780089
MAP4K5	314.523	0.22711	0.0816661	0.780089
TMEM11	303.989	-0.249435	0.0817276	0.780089
ABCA2	62.6551	-0.698268	0.0817289	0.780089
TNFRSF10A-DT	31.6325	0.56809	0.0817375	0.780089
LPIN1	232.323	-0.483485	0.0817414	0.780089
NMRAL2P	161.229	0.287976	0.0819029	0.780089
PLCD3	216.113	-0.42601	0.0819178	0.780089
DCAF10	394.283	-0.234686	0.0819364	0.780089
CKS2	235.909	0.292846	0.0819551	0.780089
AARS2	43.9698	0.375394	0.0819698	0.780089
MCM3AP-AS1	335.195	0.336227	0.0820225	0.780089
RANBP9	73.1689	0.327734	0.0821852	0.780315
TXNRD2	129.6	-0.389941	0.0823228	0.780315
GTF2H1	552.762	-0.177244	0.0823703	0.780315
WDR83OS	277.7	-0.305504	0.0825311	0.780315
MMADHC-DT	41.3874	0.555862	0.0825673	0.780315
CASP4	91.7754	-0.358824	0.0825814	0.780315
DGUOK	1905.69	0.148838	0.0826834	0.780315
FAN1	326.063	0.383713	0.0827271	0.780315
METTL1	240.78	-0.400764	0.0827994	0.780315
SPAST	678.69	0.295934	0.0828381	0.780315
PLSCR3	378.455	-0.428272	0.0828699	0.780315
AKIRIN2	110.445	-0.30484	0.0829222	0.780315
PDIA5	204.805	0.332756	0.0830899	0.78061
CD2BP2	519.82	0.202459	0.0831639	0.78061
REEP5	1063.73	0.194647	0.0832549	0.78061
TAPT1	98.8655	0.307457	0.0833469	0.78061
NEDD4L	2479.26	0.194537	0.083349	0.78061
PYGO2	231.131	-0.285747	0.0834991	0.78061
IFIT3	986.231	-0.285303	0.0835355	0.78061
BORCS8	124.06	0.397671	0.0835733	0.78061
COMMD8	30.4004	-0.586639	0.0836107	0.78061
MRTFA	311.526	-0.259744	0.0836991	0.780652
ANKRD1	354.658	-0.447653	0.0837612	0.780652
ZNF414	51.6498	-0.434408	0.0840046	0.780802
ATP5MC3	4274.15	0.29512	0.084096	0.780802
SAMD1	213.471	-0.472139	0.0841122	0.780802
SCML2	41.1196	-0.513343	0.0841351	0.780802
INPP5A	138.433	0.263609	0.0842519	0.780802
RPL39	1231.33	0.253214	0.0842665	0.780802
DMAP1	49.0213	-0.610169	0.0842887	0.780802
PEG10	1620.56	-0.214678	0.0844142	0.781041
GPATCH11	212.024	0.272762	0.0844983	0.781041
GLTP	53.2345	-0.419449	0.0845336	0.781041
SNX11	189.643	0.248031	0.0846288	0.781245
ZNF530	63.5637	0.484064	0.0849679	0.781655
SLC38A10	91.3158	-0.332206	0.0850689	0.781655
MT-TW	30188.2	-0.361134	0.0851225	0.781655
ACAP2	193.229	0.259276	0.0851364	0.781655
PAX8	145.448	-0.540541	0.085162	0.781655
ZNF747-DT	48.0237	-0.562938	0.0851813	0.781655
FAM50A	58.7721	-0.417286	0.085185	0.781655
ECI1	634.823	0.329722	0.085496	0.783337
TMEM222	234.395	0.43413	0.0855149	0.783337
MPI	35.9706	0.754918	0.0856127	0.783561
LIG4	407.31	0.532726	0.085799	0.783993
CDIPT	416.934	-0.337247	0.0858066	0.783993
DRAP1	2069.03	-0.234486	0.0860177	0.784681
C19orf53	462.937	-0.279627	0.0860287	0.784681
NMT2	147.442	0.326116	0.0862135	0.785697
ERFE	155.028	0.47357	0.0864891	0.785908
PTPN21	131.458	0.346437	0.0865927	0.785908
SPECC1L	381.915	0.230506	0.0866592	0.785908
NOTCH2NLA	204.694	0.288605	0.0867187	0.785908
RNF7	636.543	-0.226767	0.0868098	0.785908
EIF1AX	994.904	0.179008	0.0868521	0.785908
RPL13P5	293.39	-0.38154	0.0868632	0.785908
SPNS2	397.412	-0.335532	0.0869101	0.785908
EAPP	106.31	0.269476	0.0869525	0.785908
RPS18P9	77.3608	0.402033	0.0869718	0.785908
PCDHGA10	31.0312	-0.584503	0.0872307	0.787074
RADX	58.4763	0.571389	0.0872481	0.787074
PCDHGA1	24.1387	-0.69905	0.087463	0.787412
CHST12	162.06	-0.318754	0.0874796	0.787412
EFCAB11	73.5244	0.432478	0.0875066	0.787412
PCDHGA2	22.6077	-0.692024	0.0875454	1
GRB14	26.9676	-0.742477	0.0876217	0.787785
PCDHGA3	22.5995	-0.687281	0.0876642	1
PCDHGA7	22.5995	-0.687281	0.0876642	1
MSX2	508.268	-0.172968	0.0877183	0.78799
CRIM1-DT	23.355	0.501108	0.087804	1
HYLS1	1062.4	0.171332	0.0880599	0.788671
IFT20	204.222	0.346421	0.0880918	0.788671
GIGYF1	239.131	-0.390573	0.0882013	0.788671
P3H4	81.0976	-0.442068	0.0882246	0.788671
MRPL24	303.645	-0.393816	0.0882829	0.788671
ST6GALNAC6	198.016	-0.356198	0.0883023	0.788671
ZNF792	17.352	-0.813863	0.0883093	1
GDI1	143.455	-0.516754	0.0883105	0.788671
FNBP1L	201.311	0.314614	0.0884815	0.788938
SEC63P1	55.7514	-0.448245	0.0886114	0.788938
PABPN1	2115.77	-0.245901	0.0887755	0.788938
NUP42	553.701	0.269522	0.0887876	0.788938
PCDHGB4	23.5621	-0.679218	0.0888176	0.788938
DEF6	18.857	1.72466	0.0888564	1
DONSON	685.173	-0.166435	0.0888585	0.788938
GTSE1	143.244	-0.313014	0.088915	0.788938
ZNF546	30.3887	-0.596329	0.0889459	0.788938
HSP90AA1	3305.9	-0.167409	0.0890596	0.788938
ZNF33B	685.717	-0.194194	0.0891526	0.788938
ASH1L-AS1	35.4195	0.498716	0.0891576	0.788938
STARD3	1033.91	0.341254	0.0892973	0.788938
SMC1A	492.822	-0.224384	0.0892998	0.788938
ANXA8	95.0727	-0.490143	0.0894593	0.789694
ZNF271P	507.931	-0.179425	0.0896408	0.790086
ATP11C	774.081	0.340531	0.0896804	0.790086
UBA5	760.292	0.1918	0.0898006	0.790086
PSMG2	3958.05	0.244543	0.0898054	0.790086
MARVELD2	87.2383	0.35868	0.0899776	0.790086
PHACTR4	647.902	-0.188041	0.090014	0.790086
ODF2	253.567	0.327044	0.0900211	0.790086
PCDHGA12	22.5369	-0.684428	0.0902867	1
PCDHGA4	22.5369	-0.684428	0.0902867	1
PCDHGA9	22.5369	-0.684428	0.0902867	1
PCDHGB1	22.5369	-0.684428	0.0902867	1
PCDHGB2	22.5369	-0.684428	0.0902867	1
PCDHGB3	22.5369	-0.684428	0.0902867	1
PCDHGB5	22.5369	-0.684428	0.0902867	1
PCDHGB7	22.5369	-0.684428	0.0902867	1
PCDHGC4	22.5369	-0.684428	0.0902867	1
PCDHGC5	22.5369	-0.684428	0.0902867	1
ATF6	1180.65	0.190328	0.0903575	0.792389
MGA	671.054	-0.206778	0.090555	0.793417
TECR	142.379	-0.420811	0.0906232	0.793417
UBTD1	38.7667	-0.616083	0.09087	0.794926
CCDC191	17.6098	-0.640605	0.0909892	1
SLC15A4	449.167	0.190092	0.09104	0.795317
TUBBP1	19.6792	-0.775015	0.0910409	1
ZC2HC1A	805.266	0.289633	0.091221	0.795317
TBK1	2306.48	0.259964	0.0912456	0.795317
IRF2BP2	4446.3	-0.229581	0.0912604	0.795317
AHNAK	920.921	-0.25185	0.0913077	0.795317
KCNJ14	81.2408	-0.463619	0.0913737	0.795317
MYL12A	3885.14	0.163768	0.091456	0.795317
SNHG3	1304.87	-0.188845	0.0915424	0.795317
SRA1	55.8503	0.395344	0.0916537	0.795317
FERMT2	101.95	-0.388119	0.091737	0.795317
SYS1-DBNDD2	308.968	-0.22879	0.0917938	0.795317
MIR762HG	97.097	0.566953	0.0918074	0.795317
LTBP3	963.487	0.32122	0.092004	0.795624
OBSL1	45.2885	-0.570505	0.092065	0.795624
EXTL3	1591.6	-0.226466	0.0920878	0.795624
RPS2P5	674.357	1.26351	0.0921712	0.795624
IFT122	827.968	0.694387	0.0922792	0.795624
RPUSD4	290.207	-0.215628	0.0922895	0.795624
MBD6	193.083	-0.29146	0.0924729	0.796398
UBR3	412.981	0.281853	0.0925282	0.796398
WDR11	580.417	0.203936	0.0927987	0.798084
PARP11	20.9598	-1.17743	0.0932727	1
PRR7	205.959	-0.401285	0.093288	0.801553
LINC01003	19.5507	0.600779	0.0933441	1
FAHD2A	69.6848	0.382102	0.0933743	0.801553
ELOF1	116.842	-0.30376	0.0935415	0.801553
IFIT5	181.815	0.388077	0.0935784	0.801553
NPHP4	59.052	-0.488175	0.09358	0.801553
C9orf40	86.0837	-0.375382	0.0936519	0.801553
GNB1	8891.77	0.0883759	0.093765	0.801879
SLC25A3	3447.93	0.173356	0.0938794	0.802215
MAVS	786.694	-0.223354	0.0940679	0.803183
ARL17B	46.3988	-0.482034	0.0941627	0.803204
MOB3C	143.82	-0.389451	0.0942206	0.803204
JAKMIP3	20.443	2.53768	0.0942498	1
GRK5	275.89	-0.247342	0.0943084	0.803312
PRKCSH	136.081	-0.62073	0.0945649	0.804328
ATF7	86.9432	-0.343303	0.0945781	0.804328
CLDN4	3618.73	-0.274819	0.0947432	0.805092
STT3B	308.281	0.256607	0.0949542	0.805121
GORAB	2126.72	0.307131	0.0950249	0.805121
GALE	588.654	-0.213989	0.0952087	0.805121
OSBPL2	1454.24	0.207961	0.0952881	0.805121
PROS1	51.9895	-1.08337	0.0954283	0.805121
RPL13	4864.61	-0.157209	0.095483	0.805121
NRP2	499.495	-0.213883	0.0955128	0.805121
TIPARP	2520.78	0.181746	0.0955335	0.805121
EPC1	1661	0.187026	0.0956426	0.805121
NPM1	38479	-0.164245	0.0956581	0.805121
RUNX2	141.697	-0.47096	0.0957397	0.805121
CGGBP1	416.713	0.254358	0.0958647	0.805121
MEF2B	18.9299	-1.20273	0.0960338	1
ESF1	121.314	-0.389551	0.0960742	0.805121
ANKRD26	1089.83	-0.262648	0.0960807	0.805121
SERPINE1	468.992	-0.537003	0.0960916	0.805121
HARBI1	26.2556	-0.665463	0.0961818	0.805121
TCEAL1	363.775	0.325145	0.0962504	0.805121
SLC26A11	72.9556	-0.394042	0.0963164	0.805121
CARD8	185.72	-0.353737	0.0963438	0.805121
ZNF430	120.781	0.26036	0.0963919	0.805121
SEPTIN9	5770.41	-0.271242	0.0965148	0.805121
CA9	1595.46	0.277081	0.0965464	0.805121
STAT2	124.82	0.53001	0.0965488	0.805121
ALKBH4	122.975	-0.335486	0.0965542	0.805121
HIVEP3	20.8902	-1.03095	0.0965812	1
PTPRN2	210.081	0.330398	0.0968264	0.806594
PIMREG	85.8636	0.4827	0.0968818	0.806594
ABTB1	39.7234	-0.625652	0.0970007	0.806844
VWA8	41.8621	0.402784	0.0970629	0.806844
MAP4K3-DT	129.384	0.995459	0.0971978	0.807338
FKTN	505.312	0.23903	0.0972878	0.807458
S100A14	106.209	-0.57091	0.0974313	0.80764
PTPA	310.637	-0.424174	0.0975264	0.80764
FBLIM1	568.394	-0.264205	0.0976154	0.80764
CYP4F12	98.6646	-0.62656	0.0976946	0.80764
ZNF534	51.665	-0.510409	0.0977411	0.80764
ATP5PB	774.244	-0.18028	0.0978308	0.80764
LINC00941	45.8974	-0.438647	0.0978385	0.80764
FGGY	104.672	0.538222	0.0980615	0.808856
MYCN	55.1687	-0.727852	0.0982172	0.809515
RPS29P5	22.6562	0.548601	0.09827	1
LAMB1	3078.53	-0.142118	0.0985299	0.811467
PRPF39	1472.24	0.235027	0.0986675	0.811975
TECPR2	33.7411	-0.47682	0.0991824	0.812742
MYPOP	38.6986	-0.757191	0.0992568	0.812742
PLXNA3	55.4078	0.338961	0.099263	0.812742
KCTD18	61.1178	-0.415891	0.0992859	0.812742
DTX2P1-UPK3BP1-PMS2P11	36.7999	-0.592039	0.0993196	0.812742
TIMP2	2243.2	-0.137324	0.0994314	0.812742
ZFAND2A-DT	113.935	0.531022	0.0994436	0.812742
LETM2	81.3626	-0.506643	0.0995093	0.812742
FASTKD1	135.405	-0.352094	0.099569	0.812742
ADGRF1	218.412	-0.228166	0.0995978	0.812742
FAHD1	274.094	0.282019	0.0996653	0.812742
PLLP	179.545	0.243083	0.0997408	0.812742
GIN1	81.2969	0.474568	0.0997603	0.812742
AHRR	309.785	-0.194101	0.0998251	0.812742
LIPH	252.27	-0.266829	0.0999063	0.812784
MINDY4	22.9839	-0.653941	0.100063	1
ZCCHC3	394.219	0.191109	0.100074	0.813083
ARHGEF19	238.411	-0.327872	0.100181	0.813083
SCARB2	2119.33	0.277184	0.100187	0.813083
ESCO1	375.512	-0.222092	0.100247	0.813083
LRRC42	1067.33	-0.235619	0.100649	0.814798
CD9	9426.09	-0.438363	0.100746	0.814798
MTMR11	242.32	-0.25857	0.100856	0.814798
PHLDA3	41.9666	-0.479136	0.100866	0.814798
C5orf24	1125.37	0.162985	0.100887	0.814798
IGFBP4	221.089	-0.33189	0.100954	0.814798
AP5B1	257.441	-0.264057	0.100992	0.814798
PIAS3	124.022	0.266437	0.101459	0.815285
BBS10	22.2191	-0.558514	0.101593	1
WDR33	208.169	0.23842	0.101605	0.815285
GATC	474.756	0.171287	0.10164	0.815285
ZFYVE26	127.032	-0.433869	0.101737	0.815285
ADRA1D	43.0687	-0.474623	0.101738	0.815285
TSTD3	148.851	0.324918	0.101755	0.815285
MCUR1	145.237	0.371684	0.10177	0.815285
ICAM3	135.561	0.447238	0.101828	0.815285
ATXN2	10418.4	0.155656	0.101903	0.815285
C1orf54	23.3614	-0.829242	0.101966	1
XRCC3	102.673	-0.615313	0.102027	0.815285
SRFBP1	132.155	0.334856	0.102155	0.815285
SPAG16	163.793	0.310779	0.102163	0.815285
RMND5B	527.965	-0.320174	0.102185	0.815285
CDC26	41.8821	-0.384189	0.102252	0.815285
LMLN	24.4799	0.767074	0.102299	0.815285
RBM5	823.969	0.223079	0.102383	0.815285
RAD51D	374.103	-0.389633	0.102421	0.815285
TBC1D5	81.9245	0.26917	0.102425	0.815285
MYO1D	53.8238	-0.413345	0.102517	0.815405
CENPL	184.771	0.396959	0.102664	0.815967
ITGA2	1134.12	0.297228	0.102992	0.817851
HECA	100.177	0.378039	0.103054	0.817851
FAM241B	23.6633	0.471942	0.103288	0.818687
RGS9	85.0153	-0.440175	0.103375	0.818687
NCKAP1	1161.6	0.170968	0.103419	0.818687
SNAI3-AS1	17.3771	1.1087	0.103421	1
BDNF-AS	55.8565	0.616515	0.103655	0.818687
SMUG1	255.717	-0.356722	0.103734	0.818687
NME7	46.5028	-0.529929	0.103751	0.818687
KLHL32	24.2869	-1.42467	0.103826	0.818687
CD247	24.7354	-3.3508	0.104003	0.818687
IVD	527.112	-0.268105	0.104227	0.818687
LRRC40	64.8284	0.470928	0.104338	0.818687
LINC01094	68.679	-1.24883	0.104463	0.818687
SKA3	371.22	-0.195107	0.104477	0.818687
SREK1IP1P1	96.3678	-0.510528	0.104491	0.818687
KLHL3	73.9062	-0.486239	0.104695	0.818687
RPL26L1	518.538	-0.237909	0.104762	0.818687
BLMH	265.544	-0.212689	0.104787	0.818687
NDRG2	39.2042	-2.14843	0.104825	0.818687
CPSF3	350.984	0.244062	0.104893	0.818687
RPL30	19047.8	0.252102	0.105178	0.818687
MRPS15	37.1841	-0.40333	0.105292	0.818687
PLEK2	475.319	-0.262674	0.105294	0.818687
LMF1	18.2627	-1.13456	0.105335	1
SSR2	573.293	-0.224581	0.105348	0.818687
SHOX2	28.0806	-0.882921	0.105457	0.818687
COL9A3	34.4857	-0.963168	0.105473	0.818687
EVPL	24.5196	-0.642028	0.1056	0.818687
RP1	40.2599	-0.86285	0.105602	0.818687
PPP3CC	90.9571	0.420327	0.105619	0.818687
ETV1	373.085	-0.228008	0.105656	0.818687
PCYOX1L	23.3667	-1.3793	0.105681	1
NR2F6	243.585	-0.363612	0.105784	0.818687
ABLIM1	1850.13	0.154737	0.105839	0.818687
MXRA7	76.0552	-0.391435	0.105861	0.818687
TRAF3IP2	900.461	-0.230876	0.105998	0.818687
ADGRL1	96.6251	-0.408607	0.106013	0.818687
TLN1	291.65	-0.435593	0.106013	0.818687
WASH2P	61.5238	-1.73553	0.106066	0.818687
PSEN1	6920.48	-0.205246	0.106148	0.818687
ITFG2	141.612	-0.261568	0.106153	0.818687
ARRB1	224.344	-0.273955	0.106185	0.818687
USP13	1168.29	0.252394	0.106319	0.818687
NT5DC3	109.497	0.280347	0.10633	0.818687
HSPA5P1	67.1507	-0.521522	0.10636	0.818687
ETFA	2988.28	0.260747	0.10652	0.818687
ACSF3	138	-0.37713	0.106657	0.818687
P2RY2	632.477	-0.190295	0.106749	0.818687
INPP5D	503.905	-0.292927	0.106814	0.818687
FBXL20	101.732	-0.279991	0.106851	0.818687
CRELD1	1234.51	-0.492555	0.106866	0.818687
GPRC5B	35.6719	-0.684624	0.106909	0.818687
CDKL1	41.1182	0.450329	0.106912	0.818687
RFK	167.918	0.278816	0.107387	0.819559
PDSS2	45.0993	0.448677	0.107504	0.819559
AKR1C2	1015.61	0.173255	0.10755	0.819559
AGTRAP	61.8475	0.467153	0.107582	0.819559
UBA1	383.851	-0.339342	0.107839	0.819559
PLEKHB2	1884.27	0.207346	0.107887	0.819559
IGF2BP3	1463.14	0.169288	0.107937	0.819559
EXO1	412.947	0.232525	0.107971	0.819559
TRAK1	566.697	0.155581	0.108026	0.819559
TMEM44	99.9234	-0.465722	0.108078	0.819559
SYNPO	18.0534	-0.96078	0.108084	1
CACNA2D4	29.4865	-0.674118	0.10809	0.819559
UBL7-DT	176.553	-0.655509	0.108099	0.819559
MPLKIP	227.702	0.191242	0.108254	0.819559
NBDY	301.15	0.235786	0.108322	0.819559
PTPRA	221.75	0.295285	0.108336	0.819559
RALB	688.315	-0.211407	0.108372	0.819559
LRRC49	80.382	0.80437	0.108434	0.819559
CAND1	470.095	0.189642	0.108451	0.819559
GATA3	86.1167	-0.40708	0.108559	0.819559
RCC1L	194.687	0.220939	0.108559	0.819559
FOSL2	1202.45	-0.166704	0.108696	0.820011
TTC33	38.9345	-0.469713	0.108912	0.820122
NUDT1	232.23	-0.355437	0.108913	0.820122
DNAJB14	978.845	0.197012	0.10894	0.820122
FMR1	3199.25	0.138935	0.109208	0.821018
CEP135	529.475	-0.294533	0.109392	0.821018
MESD	169.529	0.221706	0.109422	0.821018
ATL1	59.9196	-0.971616	0.109428	0.821018
RND3	1279.86	0.323944	0.109443	0.821018
VIL1	218.079	-0.29487	0.10958	0.821071
JAK1	3403.26	0.239237	0.109604	0.821071
COQ3	47.4066	-0.485843	0.109894	0.822468
KLF2	234.744	-0.348031	0.109944	0.822468
ZNF718	20.3246	0.863195	0.110137	1
CCDC112	131.152	0.259455	0.110142	0.822848
ELAC2	279.452	-0.248507	0.110149	0.822848
NIPA2	2438.39	0.143179	0.110305	0.823433
MTND1P23	25611.7	-0.449475	0.110399	0.823516
AKIP1	644.358	0.188009	0.11047	0.823516
NF2	707.935	-0.252261	0.110581	0.823674
PABIR3	32.4481	0.783199	0.110645	0.823674
TTF2	339.817	0.239891	0.11082	0.824399
CACNG8	105.804	-0.316199	0.111066	0.825035
NT5C2	3058.02	-0.24595	0.111293	0.825035
TMEM186	202.615	-0.251282	0.111299	0.825035
MFSD14B	129.114	0.263617	0.111342	0.825035
ARHGDIA	158.958	-0.270691	0.111416	0.825035
IP6K1	185.242	-0.382008	0.111454	0.825035
NEMP2-DT	56.1747	-0.366334	0.111473	0.825035
CTDSP2	208.042	-0.239561	0.111522	0.825035
ZNF484	58.3549	0.461621	0.111619	0.825177
RPS27AP12	235.799	0.25833	0.111774	0.825188
JADE1	2613.87	-0.0976885	0.111895	0.825188
ZNF420	64.0565	-0.460072	0.111961	0.825188
PLEKHA3	347.272	0.218309	0.112058	0.825188
USP6NL	283.897	0.282964	0.11219	0.825188
PAXX	319.416	-0.365429	0.112233	0.825188
DCAF4	163.113	0.279181	0.112234	0.825188
CLTA	6941.12	0.189894	0.112238	0.825188
ARHGAP45	730.717	-0.388016	0.112344	0.825404
CIART	76.7043	0.398565	0.1126	0.826427
CFAP298	1080.3	-0.146349	0.112711	0.826427
ERAP2	50.9267	0.596725	0.112776	0.826427
BCLAF3	72.4603	-0.408752	0.112801	0.826427
PWP1	869.714	0.191041	0.112956	0.826427
UMAD1	173.931	-0.351806	0.112969	0.826427
FGFR1	1147.31	-0.190721	0.11307	0.826427
MCM3AP	187.411	-0.24822	0.11324	0.826427
TCEA1P2	288.538	0.186699	0.113316	0.826427
OGG1	269.965	-0.361721	0.11342	0.826427
LAP3	119.961	0.336492	0.113516	0.826427
SDR39U1	647.53	-0.232119	0.113592	0.826427
RNASEH2C	227.638	-0.258767	0.113802	0.826427
PRSS21	500.985	-0.384563	0.113948	0.826427
TECPR1	62.5723	-0.411936	0.113985	0.826427
TMEM143	69.9066	-0.731769	0.114093	0.826427
EIF2AK4	254.448	0.374708	0.114199	0.826427
MYDGF	168.348	-0.246822	0.114305	0.826427
AADAT	23.5133	1.00992	0.114317	0.826427
MBLAC2	165.527	0.250666	0.114418	0.826427
MTIF2	213.964	-0.339498	0.114501	0.826427
RNF113A	138.456	-0.227718	0.11451	0.826427
SLC25A33	79.6783	0.284074	0.114606	0.826427
EIF3JP2	23.8844	-0.597054	0.114618	0.826427
ANK3	44.714	0.659651	0.114619	0.826427
WRAP53	298.316	-0.421555	0.114626	0.826427
DPH2	194.973	-0.330655	0.114627	0.826427
TAX1BP3	695.179	0.292479	0.114765	0.826427
NUP62CL	30.1865	0.708164	0.114775	0.826427
CKAP5	602.782	0.249272	0.114818	0.826427
CFAP44	19.3003	-0.865524	0.114844	1
MIRLET7IHG	146.348	0.244741	0.114973	0.826427
THG1L	216.074	-0.39042	0.114975	0.826427
VDAC1P1	230.725	-0.179716	0.115035	0.826427
RPS19BP1	214.097	-0.244765	0.115212	0.826958
RAB2A	2416.98	0.132894	0.115276	0.826958
MED16	32.9261	-1.75252	0.115357	0.826958
SMAP2	117.729	-0.50998	0.115437	0.826958
GORASP1	842.309	-0.321966	0.11556	0.826958
TRMT12	134.162	-0.34477	0.115626	0.826958
ZNF658	29.7567	0.6375	0.11565	0.826958
HSDL1	58.9117	-0.433902	0.115856	0.827256
TRAPPC14	259.555	-0.434806	0.116072	0.827256
PHF20L1	2335.66	0.118523	0.116135	0.827256
PAWR	249.983	0.219949	0.1162	0.827256
AMD1	8010.28	0.126633	0.116226	0.827256
UGCG	1349.81	0.216167	0.116273	0.827256
MARCHF5	129.627	-0.23229	0.116351	0.827256
IDH2	136.164	0.283398	0.11647	0.827256
TMSB4XP4	537.894	0.387032	0.116529	0.827256
NR1H3	866.452	-0.437966	0.116532	0.827256
STRN	322.029	0.158404	0.116543	0.827256
ANO1	634.264	-0.18914	0.116738	0.827286
LINC00623	127.264	0.338277	0.116966	0.827286
NDUFS1	1062.79	0.272981	0.117026	0.827286
RNF220	1280.84	-0.289113	0.117037	0.827286
TAPBPL	107.002	-0.541043	0.117053	0.827286
MED14	78.4461	-0.388431	0.117164	0.827286
PSMC1P2	21.7302	0.665622	0.1173	1
SLC30A1	660.269	-0.128684	0.117347	0.827286
KAT5	1148.39	-0.356052	0.117416	0.827286
DGKH	1074.46	0.150473	0.117484	0.827286
TEN1	22.7415	0.63327	0.117529	1
RAP1A	264.894	0.271015	0.117541	0.827286
CAPN1	511.252	-0.274598	0.117625	0.827286
C1orf198	466.702	0.274572	0.11768	0.827286
UQCC2	55.0496	-0.489387	0.117682	0.827286
GLB1L2	40.229	-0.447079	0.117718	0.827286
ZNF428	866.63	0.170094	0.117745	0.827286
MDFIC	255.416	0.198354	0.117789	0.827286
PHTF1	30.2042	0.818308	0.117863	0.827286
MYSM1	1289.51	0.258948	0.117954	0.827384
FRS3	43.9081	0.457031	0.118415	0.828807
CASKIN2	26.6683	-0.548877	0.118496	0.828807
RPL36P14	58.2562	-0.382501	0.118502	0.828807
G0S2	319.796	-0.19749	0.118513	0.828807
SGK2	494.399	-0.23638	0.118545	0.828807
TMEM19	51.9992	-0.379154	0.118707	0.828958
TMEM44-AS1	29.8053	0.612444	0.118722	0.828958
CCPG1	160.344	0.268886	0.118904	0.82969
GMFB	252.912	0.207754	0.119027	0.82974
IRF1-AS1	78.8296	0.618676	0.119066	0.82974
PDCD6-AHRR	293.299	-0.173939	0.119537	0.831632
PEX3	39.7862	0.435369	0.119564	0.831632
FBXL6	327.075	-0.280328	0.11963	0.831632
ATP11A	407.332	0.211956	0.119712	0.831632
LIPA	155.221	0.310357	0.119727	0.831632
SHROOM2	194.02	-0.250754	0.120044	0.83251
HEATR5B	54.6961	-0.395982	0.120056	0.83251
FBXL4	125.986	0.214464	0.120112	0.83251
FAM216A	369.29	-0.286543	0.120165	0.83251
CENPC	146.67	0.320041	0.120256	0.832601
F3	2524.85	-0.231265	0.120351	0.832718
LGALS3BP	349.151	0.233359	0.120454	0.832896
RPS6P25	35.3299	0.394341	0.120588	0.833019
ZFP36L2	2104.28	-0.194022	0.120628	0.833019
JARID2	528.337	-0.24109	0.120853	0.834032
ZDHHC7	495.639	-0.209569	0.120939	0.834091
TRIP11	53.0915	-0.457677	0.121181	0.835033
PDGFA-DT	30.2702	-1.30314	0.121339	0.835033
ECD	535.029	-0.222583	0.121398	0.835033
DCTN3	106.517	-0.475817	0.121656	0.835033
ST3GAL5	10560.2	-0.248117	0.121885	0.835033
DUSP3	531.172	0.219266	0.121889	0.835033
SHB	294.09	-0.304891	0.121959	0.835033
CIB1	639.585	-0.225111	0.122002	0.835033
SEC14L1	401.863	-0.288878	0.122048	0.835033
TRIM21	116.655	0.295833	0.1221	0.835033
CATSPER2	22.0761	0.755954	0.122115	1
PTK2B	868.99	-0.459633	0.122146	0.835033
MUC13	185.899	0.260642	0.122237	0.835033
SEC24A	132.87	0.28268	0.122266	0.835033
FBXL19	18.7212	-1.03211	0.122311	1
TBC1D2	398.183	-0.313259	0.122362	0.835033
MRPS31	24.3056	0.569331	0.122485	0.835033
PTDSS1	810.66	0.177316	0.122583	0.835033
HIC2	952.502	0.269112	0.122638	0.835033
DDX39A	375.42	-0.272759	0.122723	0.835033
TP73	19.9985	1.20141	0.12278	1
PLA2G15	59.4415	-0.460898	0.122799	0.835033
ZNF44	155.426	-0.241785	0.123027	0.835033
CAPZA1	866.986	0.191973	0.123102	0.835033
SETD9	60.1005	0.407965	0.123302	0.835033
RGCC	17.3085	1.03184	0.123389	1
TNFSF12	52.5783	-1.55266	0.123417	0.835033
PIH1D1	564.648	-0.254531	0.123419	0.835033
ARL6IP1P2	20.8273	0.493164	0.123462	1
PDIK1L	245.482	0.252379	0.123501	0.835033
GALNT1	1347.66	0.148809	0.123509	0.835033
LSM11	170.659	0.20742	0.123531	0.835033
SENP7	74.7239	0.396533	0.123538	0.835033
SYTL2	265.725	0.411588	0.123634	0.835033
TRIT1	888.939	0.250551	0.123647	0.835033
MED12	1085.66	0.317661	0.123839	0.835033
ERAP1	59.2666	0.348379	0.123879	0.835033
S100A10	3931.72	-0.194643	0.123915	0.835033
GLRX5	457.491	0.171282	0.12393	0.835033
RBL2	226.598	0.285278	0.123958	0.835033
PCDHGB6	25.7878	-0.573035	0.124083	0.835033
TTI2	197.24	-0.225822	0.124105	0.835033
SMIM5	75.3395	-0.423565	0.124136	0.835033
KMT2A	5306.83	-0.118168	0.124248	0.835033
CHAMP1	1007.47	0.248867	0.124265	0.835033
RUFY2	321.349	0.221845	0.124337	0.835033
MON1B	249.239	-0.2016	0.124485	0.835033
KRT18P10	86.9798	-0.453122	0.124491	0.835033
ST6GALNAC4	43.4626	-0.380401	0.124514	0.835033
ZNF408	92.0579	0.265556	0.124597	0.835033
OSMR	93.6983	-0.234411	0.124669	0.835033
GGA3	494.869	0.173903	0.124986	0.835907
CRIPT	128.464	0.260147	0.125011	0.835907
PIN4	188.332	-0.307639	0.125057	0.835907
SLC10A3	552.805	0.212414	0.125112	0.835907
DPH5	130.492	-0.411894	0.12535	0.835908
GUK1	2327.2	0.208846	0.12544	0.835908
CYP51A1	313.051	-0.241443	0.125535	0.835908
KAT2A	81.5277	-0.371345	0.125575	0.835908
GTF2A2	586.842	-0.20138	0.125709	0.835908
MPP3	130.078	0.292418	0.125712	0.835908
RPSAP36	36.4954	-0.485235	0.125726	0.835908
PSAT1	41.9354	0.445933	0.125738	0.835908
GPATCH2L	782.215	0.280855	0.12591	0.836271
ZFP62	296.966	-0.2196	0.125949	0.836271
CEP83	82.2747	0.300696	0.126043	0.836376
ZNF691	103.455	-0.528249	0.126268	0.836795
YIPF5	601.753	0.141957	0.126476	0.836795
GPC1	495.927	0.191956	0.126484	0.836795
FGF2	402.487	0.287843	0.126535	0.836795
TCF7L2	8096.61	-0.155417	0.126575	0.836795
PHF21A	718.739	-0.22747	0.126599	0.836795
EYA3	419.651	-0.213505	0.126687	0.836795
C3orf52	74.0731	0.485498	0.126733	0.836795
SPATA7	108.035	0.456126	0.127176	0.839197
KRT8	12446	-0.322918	0.127253	0.839197
MTMR6	178.169	0.282509	0.127365	0.839297
AGFG2	18.9521	-0.790723	0.127415	1
KANSL3	2052.82	-0.142412	0.127546	0.839297
TMEM256-PLSCR3	63.0759	-0.428053	0.127576	0.839297
SLC30A9	102.706	-0.341967	0.127583	0.839297
TRRAP	4602.19	-0.155053	0.127774	0.840039
ENC1	2788.04	-0.184166	0.128309	0.843041
BRD1	366.478	-0.225346	0.128409	0.843179
ATP11B	177.269	0.346235	0.128572	0.843731
GFPT1	599.464	0.154203	0.129027	0.845321
C17orf80	134.897	-0.29519	0.129042	0.845321
TOMM6	1016.35	-0.134492	0.129174	0.845321
CKB	106.956	-0.366101	0.129257	0.845321
POFUT1	407.44	0.195877	0.129301	0.845321
RNF187	403.815	-0.325066	0.129309	0.845321
TRMT6	339.884	0.20451	0.129413	0.845321
PPAN	383.059	-0.245425	0.129561	0.845321
TMEM33	313.033	0.268709	0.129586	0.845321
SASS6	55.6215	-0.37907	0.129668	0.845321
ATXN3	617.29	0.22475	0.129779	0.845321
VPS8	266.099	0.245853	0.130046	0.845321
ALKBH7	310.123	0.230792	0.130081	0.845321
ZNF202	233.59	-0.341662	0.130102	0.845321
CUL4A	1047.21	0.184885	0.1302	0.845321
MRS2	144.104	0.312665	0.130346	0.845321
MCM3	754.395	-0.238864	0.130351	0.845321
ZDHHC24	49.5587	0.333726	0.130371	0.845321
UPF1	3438.82	0.110703	0.130402	0.845321
MAPK14	537.301	0.175791	0.130437	0.845321
DHRS7	113.384	0.399494	0.13048	0.845321
ERICH6-AS1	17.6301	1.16142	0.130493	1
IL15	59.5478	0.598868	0.130554	0.845321
KCNK5	208.154	0.237189	0.130757	0.845779
CCDC150	321.054	-0.24532	0.13088	0.845779
BTD	304.35	-0.282062	0.13092	0.845779
RFX3	39.2291	-0.464607	0.130942	0.845779
PHF11	235.527	0.373891	0.131135	0.846257
COQ8A	64.8171	-0.460224	0.131174	0.846257
NAPA	112.573	-0.401971	0.131372	0.847025
AKR1B10	177.694	-0.422561	0.131549	0.847222
SPRING1	408.521	0.20342	0.131605	0.847222
MELTF-AS1	30.5521	-1.21962	0.13164	0.847222
CHCHD4	401.526	-0.208145	0.132014	0.848653
USP45	123.263	0.308865	0.132096	0.848653
HOXB7	251.01	-0.21826	0.132101	0.848653
ZFHX2-AS1	17.1606	-0.765163	0.132323	1
GPBP1L1	480.87	-0.151656	0.13251	0.850452
ZCWPW1	25.1282	-0.85252	0.13254	0.850452
PTPN4	457.668	0.169617	0.132746	0.850858
NME2	2137.08	-0.242871	0.1328	0.850858
HSDL2	344.985	0.239943	0.133054	0.850858
LYRM1	350.693	-0.251529	0.133169	0.850858
NCOA5	149.539	-0.226664	0.1334	0.850858
PLBD2	39.6914	0.368784	0.133404	0.850858
DPP8	1870.14	0.149437	0.133458	0.850858
CIDEB	45.3218	0.470149	0.13349	0.850858
NUDT19	118.949	0.265351	0.133577	0.850858
PAPSS1	129.095	0.220327	0.13361	0.850858
CTF1	99.578	-0.294498	0.133623	0.850858
FLNB	29032.4	-0.146645	0.133626	0.850858
LAMA3	497.175	-0.388028	0.133832	0.850858
LINC01564	38.316	-1.09951	0.133926	0.850858
MAP2K2	52.0423	-0.481554	0.134038	0.850858
BCL2L2-PABPN1	1436.94	-0.262422	0.134086	0.850858
KCTD13	560.842	-0.245675	0.13421	0.850858
SAMM50	198.114	-0.373195	0.134236	0.850858
RPL18	3370.45	-0.201377	0.134274	0.850858
GRAMD1A	313.672	-0.236178	0.134332	0.850858
ZNF266	156.734	-0.308801	0.134332	0.850858
EIF4ENIF1	231.173	0.316367	0.134354	0.850858
ZNF506	60.1176	0.367168	0.134756	0.851762
DCAF11	108.201	-0.494744	0.134758	0.851762
WDR89	306.648	-0.225171	0.134851	0.851762
AXIN2	134.466	0.467129	0.134885	0.851762
ABI1	1579.81	0.184031	0.134896	0.851762
REG4	153.742	-0.276008	0.135082	0.852434
ELAC1	19.8126	-0.523594	0.135114	1
RN7SKP292	17.7754	0.564366	0.13519	1
MTURN	88.1117	0.40756	0.135194	0.852638
CDCA2	829.921	0.173888	0.135292	0.852752
BRMS1L	34.5105	-0.45328	0.13552	0.853374
NUDCD1	579.444	0.203379	0.135664	0.853374
RFC5	525.707	0.156434	0.135681	0.853374
ELMO2	264.221	-0.397301	0.135839	0.853374
RPLP0P2	1836.25	0.400871	0.135918	0.853374
ZNF41	68.1503	-0.451208	0.135956	0.853374
ATF4P4	19.195	-0.555297	0.136072	1
HOXB2	171.621	-0.179553	0.136097	0.853374
PAXIP1-DT	75.3586	0.241503	0.136103	0.853374
GRK2	361.125	-0.275115	0.136194	0.853374
OSBPL7	93.294	-0.569117	0.136252	0.853374
PEA15	595.904	-0.282325	0.136423	0.853374
ARHGEF2	6816.69	-0.285509	0.136457	0.853374
DST	2001.12	0.239534	0.136491	0.853374
ATMIN	855.97	0.169623	0.136638	0.853374
CIAO1	366.774	-0.189224	0.13665	0.853374
PTPN18	160.768	0.193358	0.136724	0.853374
FAM118B	300.4	-0.284642	0.136747	0.853374
SNRPGP10	63.3568	-0.431894	0.136876	0.853458
PSMD6-AS2	23.144	0.492057	0.13704	1
ATP9A	366.328	0.26528	0.137125	0.853458
SDHAF4	40.633	0.342161	0.137156	0.853458
GUF1	225.267	0.238404	0.13726	0.853458
RPUSD1	388.063	-0.441919	0.137261	0.853458
PPIAP41	27.851	0.53204	0.137285	0.853458
PABPN1P2	40.2466	-0.674179	0.137437	0.853458
ARPC1A	6436.57	-0.176469	0.137439	0.853458
LYSMD3	150.497	-0.295567	0.137544	0.853458
FAM210B	147.827	0.284093	0.137738	0.853458
RNU6-482P	23.1908	0.473052	0.137795	1
TXNDC17	3965.82	0.315289	0.137856	0.853458
ACBD4	76.8632	-0.43817	0.137908	0.853458
MAPK8	1219.85	0.208589	0.137924	0.853458
BRF2	89.8202	0.301564	0.137983	0.853458
ZYG11B	168.978	0.19356	0.13801	0.853458
MT-TL2	286.141	0.466745	0.138103	0.853458
NME1-NME2	968.405	-0.245768	0.138118	0.853458
ARTN	239.488	-0.378566	0.138316	0.853748
ENTPD4	58.1608	0.287825	0.13851	0.853748
KANSL1L-AS1	39.9625	0.495975	0.138547	0.853748
SPHK2	90.5889	-0.459835	0.138568	0.853748
SLC22A5	772.889	0.204483	0.138634	0.853748
TP53BP2	297.355	0.248497	0.138833	0.853748
CKLF	434.277	-0.24521	0.138834	0.853748
USP43	120.802	0.306222	0.138855	0.853748
CDK13	2725.3	-0.146712	0.138884	0.853748
AIP	406.78	-0.337268	0.138995	0.853938
GORASP2	707.913	0.125927	0.139377	0.855326
SULT1A2	29.9944	-0.908404	0.13938	0.855326
TRAF3IP1	179.629	-0.265987	0.139567	0.855977
STEAP2	3721.75	-0.120718	0.139727	0.85647
NLN	513.071	0.157486	0.139988	0.856701
HMGA1	7671.8	-0.35655	0.140003	0.856701
NUMB	1126.32	-0.203564	0.140082	0.856701
TGFBR2	1587.68	-0.124933	0.140085	0.856701
RPS3	14315.7	-0.114191	0.140223	0.857046
EIF2S1	799.56	0.177614	0.14037	0.857046
DENND4B	92.7299	-0.362691	0.140382	0.857046
KIAA1522	853.472	-0.275503	0.14053	0.857076
TNC	132.401	-0.652031	0.140864	0.857076
CCDC96	18.7702	-0.589667	0.140927	1
BCAT2	90.7375	-0.383846	0.140936	0.857076
ISY1-RAB43	50.3121	-0.408031	0.141115	0.857076
BDKRB2	54.4689	-0.458399	0.141264	0.857076
SDHAF2	616.287	0.208762	0.141356	0.857076
RCN2	557.047	0.309816	0.141411	0.857076
DCP2	719.043	0.193333	0.141476	0.857076
RPL36A	1475.3	0.204618	0.141606	0.857076
FAM53A	62.3646	0.485137	0.141638	0.857076
SNRPG	2087.74	-0.190486	0.141754	0.857076
IMPDH1	541.785	0.276174	0.14176	0.857076
SRGAP2C	66.4603	0.285571	0.141766	0.857076
HCFC1	1460.2	-0.173576	0.141857	0.857076
NRBP1	2009.37	0.284119	0.141881	0.857076
KANSL1	936.69	0.18877	0.141919	0.857076
LHX1	104.504	-0.420234	0.141943	0.857076
PRODH2	25.7105	-0.697031	0.141973	0.857076
LMF2	86.9623	0.301999	0.142003	0.857076
SCD	174.698	-0.377615	0.142037	0.857076
RPS10	1918.29	-0.196025	0.142105	0.857076
RASSF6	227.49	0.211353	0.142278	0.857076
ORAI3	51.468	-0.436286	0.142294	0.857076
MRPL51	1033.85	-0.17974	0.142312	0.857076
ARHGAP33	19.5054	-0.803962	0.142674	1
MB	22.3471	-1.08531	0.142702	1
HDAC9	133.028	-0.31834	0.142953	0.85998
TSSC4	578.266	-0.276286	0.143015	0.85998
BRD4	1306.74	0.138561	0.14308	0.85998
RASA2	257.682	0.242614	0.143182	0.85998
NTPCR	281.905	0.23943	0.143207	0.85998
PLK3	599.795	0.289891	0.143314	0.85998
ARHGEF35	202.463	-0.241837	0.143357	0.85998
NSD3	202.809	-0.213433	0.143451	0.860061
DMBT1	34.5504	-2.21568	0.143627	0.860474
SLC66A2	268.126	0.353128	0.143681	0.860474
C5orf22	477.084	0.162245	0.14397	0.860739
SOX4	559.147	-0.154927	0.143988	0.860739
FAM193A	361.166	0.204599	0.144028	0.860739
LINC03016	20.5443	-0.924888	0.144044	1
HNRNPUL2	474.54	0.20919	0.144047	0.860739
ZNF165	29.672	-0.615947	0.14422	0.860825
ANP32E	923.032	-0.147576	0.144325	0.860825
PRDX2	24.1194	-0.723049	0.144445	0.860825
ARL6	21.0881	0.729315	0.144447	1
EIF3C	251.97	0.20099	0.144686	0.860825
MLPH	924.517	-0.327507	0.144732	0.860825
SMAGP	848.27	-0.271225	0.144781	0.860825
MARS2	91.1366	0.280252	0.144903	0.860825
BCKDHA	104.06	0.321973	0.144954	0.860825
SNX8	248.582	0.203232	0.144962	0.860825
SUOX	250.029	-0.393735	0.144974	0.860825
PPIE	792.262	0.198324	0.144988	0.860825
GXYLT1	474.013	0.11956	0.145097	0.860825
GPR35	193.491	-0.442078	0.145108	0.860825
ACTR1A	217.139	-0.328298	0.145323	0.861623
RFNG	22.5561	0.559239	0.145485	1
LRRC14	143.464	-0.300883	0.145596	0.862762
PLPP6	21.7566	0.479961	0.146239	1
CFAP36	101.159	-0.452217	0.146252	0.865887
ATP2C1	746.621	0.193561	0.146303	0.865887
PYGB	215.38	-0.191294	0.146366	0.865887
GGPS1	483.922	-0.198695	0.146606	0.866604
EIF5	2806.8	0.134374	0.146694	0.866604
SPATA6	64.7023	-0.352208	0.146842	0.866604
UBE2W	974.894	0.239591	0.146862	0.866604
MGST2	860.315	0.152768	0.146893	0.866604
CEP76	97.8584	0.383968	0.146997	0.866737
LRIG3	70.9295	0.34134	0.147351	0.868122
MAGI1	503.953	-0.222274	0.147394	0.868122
UBXN1	891.971	0.150231	0.147638	0.869079
TUBA8	34.0657	0.630532	0.147995	0.869459
ZNF30	68.1924	-0.435777	0.148049	0.869459
TXN	6150.99	0.162191	0.148107	0.869459
TFAP2E	48.7523	0.568549	0.148116	0.869459
CDC5L	75.5288	0.288949	0.148342	0.869459
MSLN	26.6484	0.754039	0.148388	0.869459
BRCA2	1538.67	0.163635	0.148396	0.869459
RMDN3	614.759	0.350816	0.148409	0.869459
WDR41	122.614	0.337441	0.148434	0.869459
RPL7P23	56.457	-0.309393	0.148579	0.869829
BCL2L1	4702.54	-0.331851	0.148729	0.869885
DNAJC24	162.655	0.223542	0.148851	0.869885
OTUD6B	815.073	0.218201	0.148861	0.869885
KLF10	1224.44	-0.286081	0.148914	0.869885
GPR135	27.7859	0.534328	0.149171	0.870264
NVL	646.908	-0.317355	0.149204	0.870264
ZNF600	246.59	0.403054	0.149223	0.870264
ERAL1	107.983	-0.659398	0.149516	0.870391
CDC42EP2	108.583	0.250446	0.149533	0.870391
TRIP10	2047.82	-0.228685	0.149535	0.870391
CEP63	1465.04	0.258027	0.149655	0.870391
PRSS22	79.324	-0.532349	0.14969	0.870391
THAP7	52.7693	-0.522116	0.149733	0.870391
INAVA	1757.18	-0.153091	0.149857	0.870634
NDUFAF1	97.0646	-0.40034	0.149956	0.87074
YWHAZP3	21.1819	0.736637	0.150185	1
NUFIP1	95.3475	0.276487	0.150217	0.870994
DNAJC10	3208.75	0.228366	0.150268	0.870994
EEF1DP1	148.143	-0.387126	0.150319	0.870994
POLH	144.319	-0.320406	0.150384	0.870994
VPS37C	185.302	-0.234296	0.150407	0.870994
NAGS	42.6627	-0.560477	0.150638	0.871052
NUBP1	504.575	-0.212104	0.150645	0.871052
UFM1	318.974	0.177414	0.150662	0.871052
RPL7P1	672.751	-0.150003	0.151178	0.873562
CPB2-AS1	41.1619	1.60208	0.151279	0.873676
COQ5	74.7193	-0.315249	0.151396	0.873711
HECTD3	65.1664	-0.434066	0.151449	0.873711
RNASEH1-DT	360.744	-0.179467	0.151686	0.874609
TRIM8	1590.27	-0.278779	0.151984	0.875853
KIZ	107.834	0.452709	0.152111	0.876048
CENPH	412.856	0.246935	0.152183	0.876048
DPM3	376.002	0.272973	0.152432	0.876048
SLX4	24.4489	-0.546754	0.152523	0.876048
FEN1	1756.86	-0.0957275	0.152562	0.876048
UBE2H	2448.67	-0.134532	0.152614	0.876048
LRIG2	139.454	-0.186783	0.152639	0.876048
DEPDC5	472.536	-0.404961	0.152806	0.876048
KDM5C	339.375	-0.212267	0.152814	0.876048
ZNF766	293.328	0.288446	0.152859	0.876048
SMG1P1	448.084	0.217887	0.153032	0.876048
B3GALT6	203.296	-0.228282	0.153056	0.876048
PDE4DIP	175.832	-0.257417	0.15315	0.876048
CCDC85C	137.467	-0.287459	0.153165	0.876048
C17orf49	329.103	-0.327495	0.153637	0.877311
CCT6P3	35.0933	0.461253	0.153709	0.877311
FAM174C	240.047	-0.424551	0.153725	0.877311
DHX33	329.94	0.165129	0.153729	0.877311
BRD9	764.149	-0.353198	0.153796	0.877311
SIRT3	145.737	0.355162	0.154021	0.877811
CSRP1	77.8885	-0.271413	0.154103	0.877811
SH3TC1	292.354	-0.374409	0.154228	0.877811
RAB3IL1	74.1647	0.370484	0.154398	0.877811
ERP29	1396.91	0.154685	0.154476	0.877811
USP40	177.773	0.193085	0.154481	0.877811
AHI1-DT	41.9193	0.447335	0.154549	0.877811
PPP2R2B	82.912	-0.476015	0.154603	0.877811
SLU7	113.565	0.279001	0.154623	0.877811
CHIC2	91.3355	-0.38552	0.155188	0.878219
TAF2	5853.37	-0.130017	0.155316	0.878219
DIAPH1	1776.91	0.152	0.155357	0.878219
CEP350	8694.51	0.119459	0.15539	0.878219
TSC22D3	1139.06	-0.384873	0.155397	0.878219
ITGB2	282.5	-1.03971	0.155397	0.878219
SPRY4	1252.39	-0.22552	0.155403	0.878219
SOGA1	395.005	-0.282285	0.155428	0.878219
PARP16	63.6037	0.351109	0.155434	0.878219
HSPB1	14367.1	-0.306519	0.155651	0.878638
MIRLET7A1HG	329.149	0.179625	0.155673	0.878638
C2CD2L	338.375	-0.181792	0.155839	0.879111
PPIF	416.626	0.161293	0.156053	0.879853
MRPL35P3	17.5297	0.637104	0.15622	1
FARSA	719.997	0.26764	0.156226	0.879864
QRICH1	528.311	0.260986	0.156248	0.879864
SERPINB6	638.639	-0.420439	0.156301	0.879864
NUDT13	152.074	-0.33042	0.156442	0.88019
GABPB2	45.1484	-0.503159	0.156574	0.880471
RCOR3	589.467	0.136101	0.156861	0.880815
FANCA	816.813	0.208814	0.157033	0.880815
[truncated: 9,159 more rows]

## Sheet: dTAG_KLF5_SLAM_T3M4
Gene	baseMean	log2FoldChange	pvalue	padj
KLK11	1010.94	-3.18213	1.78479e-25	2.29721e-21
RNU6-1175P	187.222	-4.0506	2.29269e-23	1.47546e-19
KLK10	1599.98	-2.38961	8.7297e-22	3.64664e-18
C1orf116	5747.59	-1.80183	1.13329e-21	3.64664e-18
KRT6A	6501.54	-1.6269	8.08893e-21	2.08225e-17
CELF4	397.307	-2.78573	1.56056e-19	3.34766e-16
PTGS2	13178.8	1.63268	6.51994e-18	1.19883e-14
FAM83A	4059.04	-1.80322	1.32238e-17	2.12755e-14
MFAP5	781.797	-3.3106	2.03528e-17	2.91067e-14
CACNA1H	216.596	-3.05876	3.33457e-17	4.29193e-14
MAB21L4	309.233	-2.73378	7.17986e-17	8.32983e-14
CALB1	2764.04	-2.04529	7.76614e-17	8.32983e-14
CDA	611.069	-2.74384	1.20064e-16	1.18872e-13
LRRC8A	9002.78	-1.67859	1.38985e-16	1.19771e-13
PPL	410.78	-2.21615	1.39582e-16	1.19771e-13
MUC16	219.5	-2.75025	4.12989e-16	3.32224e-13
TLN2	430.238	-2.5348	5.76792e-16	4.36699e-13
EPB41L1	4287.9	-1.62859	1.39843e-15	9.99085e-13
GJB3	2834.52	-1.64362	1.47484e-15	9.99085e-13
NRP2	1088.61	-1.65024	3.9214e-15	2.52362e-12
KRT17	8911.38	-2.38053	1.30244e-14	7.9827e-12
SERPINB1	3741.25	-1.38616	7.4339e-14	4.29663e-11
FOXA2	5225.26	1.30426	7.67792e-14	4.29663e-11
KRT14	1663.89	-2.60529	1.01648e-13	5.45131e-11
ANO1	2051.97	-1.58896	1.57255e-13	8.09614e-11
SLC16A5	1167.37	-1.92788	1.94684e-13	9.63759e-11
LAMA3	1661.21	-1.68836	3.21132e-13	1.53085e-10
MDGA1	683.593	-1.6955	3.48134e-13	1.6003e-10
PROSER2	1483.56	-1.47672	5.81842e-13	2.58237e-10
AJUBA	2624.41	-1.46002	6.39088e-13	2.73113e-10
NID2	163.773	-2.38926	6.57797e-13	2.73113e-10
LY6D	2290.79	-1.45472	7.65625e-13	3.02153e-10
SNCA	1214.84	1.43497	7.74691e-13	3.02153e-10
TIMP2	1174.87	-1.68638	1.45586e-12	5.51128e-10
KRT4	124.812	-4.71244	1.73451e-12	6.37855e-10
ABHD12B	625.601	-1.74002	1.81547e-12	6.49082e-10
FA2H	214.991	-2.16845	4.19615e-12	1.45969e-09
SYT8	89.2966	-4.06383	7.00421e-12	2.3724e-09
PDLIM2	5432.22	-1.37379	7.2504e-12	2.39282e-09
LAMB3	9126.89	-1.54487	1.57741e-11	5.07571e-09
MMP1	509.44	1.59779	2.19376e-11	6.88681e-09
PLCD3	387.6	-1.60008	3.64036e-11	1.11433e-08
SLCO3A1	1722.73	-1.59778	3.72279e-11	1.11433e-08
AVPI1	707.245	-1.60786	5.13828e-11	1.50306e-08
C6orf132	3238.18	-1.2451	6.29494e-11	1.80049e-08
RHOF	1572.79	-1.44482	8.62621e-11	2.41365e-08
PITPNC1	450.6	-2.24963	9.01216e-11	2.46799e-08
NAB1	1443.63	-1.36004	9.45921e-11	2.53645e-08
F3	14788.3	-1.44309	9.91254e-11	2.60376e-08
RTEL1-TNFRSF6B	2850.58	-1.52874	1.76593e-10	4.54586e-08
TRIP10	3341.97	-1.39745	2.28041e-10	5.75513e-08
ELF3	1762.86	-1.48947	2.96278e-10	7.33344e-08
ALS2CL	277.621	-1.80518	3.16466e-10	7.68534e-08
TRIM16	5440.97	-1.16817	3.5382e-10	8.34152e-08
HSPA12A	61.7799	-5.66275	3.56447e-10	8.34152e-08
RIMKLB	4823.45	-1.12168	3.73661e-10	8.58819e-08
AQP3	3923.25	-1.60016	4.65314e-10	1.05071e-07
FLNB	26100.5	-1.05615	5.85795e-10	1.29996e-07
TNFRSF25	1324.42	-1.21052	1.21135e-09	2.64259e-07
USH1G	77.3205	-3.0454	1.79693e-09	3.85471e-07
SPANXB1	106.904	-2.33498	2.53853e-09	5.35629e-07
CCNA1	117.001	-3.02136	2.69056e-09	5.5719e-07
SPRR1B	370.945	-1.98897	2.72729e-09	5.5719e-07
KRT5	2385.15	-1.84588	2.90186e-09	5.8359e-07
VILL	72.142	-3.37672	3.69618e-09	7.28425e-07
DLG4	163.366	1.94873	3.73522e-09	7.28425e-07
SLC22A5	1678.77	-1.35082	4.0357e-09	7.75275e-07
WNT7A	410.854	-2.15132	4.39652e-09	8.24053e-07
TNFRSF6B	808.156	-1.55198	4.41766e-09	8.24053e-07
KLF3	727.939	-1.54401	6.69235e-09	1.23053e-06
BAIAP2	2793.15	-1.32662	7.7009e-09	1.39603e-06
TMPRSS4	382.374	-1.81897	7.92909e-09	1.41744e-06
KRT15	547.889	-1.34971	1.05879e-08	1.8668e-06
PI3	196.403	-2.81519	1.17376e-08	2.04155e-06
UNC5B	1034.6	-1.51461	1.66461e-08	2.8567e-06
SOX9	1199.34	1.31181	1.97248e-08	3.34049e-06
EZR	5257.99	-1.14078	2.19291e-08	3.66558e-06
PPARG	1527.5	-1.34315	2.30489e-08	3.80337e-06
NCF2	493.382	-1.38905	2.39598e-08	3.90362e-06
GPRC5A	4692.85	-0.983302	3.59936e-08	5.79093e-06
FOLR1	96.6124	-2.94689	4.01407e-08	6.37841e-06
EFNB1	515.378	-1.39941	4.1063e-08	6.44539e-06
TNFAIP2	2881.15	-1.28493	4.21537e-08	6.53686e-06
MISP	182.418	-1.97472	4.3867e-08	6.72157e-06
LIFR	264.386	1.50134	4.51134e-08	6.83124e-06
IGFL1	280.258	-1.93328	4.97083e-08	7.43948e-06
OTOP3	45.9107	-4.16358	5.64961e-08	8.35818e-06
TRIM29	388.245	-1.75591	6.54184e-08	9.56818e-06
SOX7	3236.82	-0.956076	7.90688e-08	1.14348e-05
TNS4	2011.68	-1.23428	9.57656e-08	1.36956e-05
SLC2A1	5940.78	-1.12784	9.99968e-08	1.41435e-05
KLF5	16420.2	0.9496	1.05801e-07	1.47708e-05
A4GALT	2789.04	-1.72657	1.06727e-07	1.47708e-05
SCEL	847.207	-1.30347	1.42491e-07	1.95107e-05
RBP1	79.5489	-2.40299	1.49363e-07	2.02363e-05
PODXL	1254.08	-1.11152	1.56876e-07	2.10328e-05
COX6B2	173.901	-1.84873	1.92652e-07	2.55632e-05
NUAK2	451.079	-1.99251	1.97493e-07	2.59381e-05
ANTXR2	1238.43	1.12507	2.17122e-07	2.82281e-05
KLK13	206.991	-1.88885	2.25263e-07	2.89936e-05
THBS1	3048.41	1.01551	2.35223e-07	2.99758e-05
MYD88	1585.64	-1.14606	2.83277e-07	3.57457e-05
IGFBP6	382.46	-2.00738	3.003e-07	3.75258e-05
PTPRE	1246.08	-0.989217	3.51839e-07	4.35435e-05
SDC1	2186.77	-0.946987	3.84678e-07	4.71541e-05
LINC01322	2726.32	-1.28472	3.93515e-07	4.77824e-05
FXYD3	4661.82	-1.10721	4.00922e-07	4.82269e-05
DOK7	603.41	-1.27595	5.16302e-07	6.15307e-05
NHERF1	598.131	-1.39201	5.96946e-07	7.01376e-05
SEPTIN9	13698.5	-0.874643	5.9942e-07	7.01376e-05
MT-TF	1635.12	-1.20384	6.24667e-07	7.24332e-05
PAPPA	360.606	1.41556	6.594e-07	7.5778e-05
FOXN1	32.8794	-8.08668	7.33188e-07	8.3512e-05
SERPINB5	1563.72	-1.78096	7.63299e-07	8.61791e-05
KRT16	55.6311	-3.68198	7.98289e-07	8.93459e-05
EPPK1	681.874	-1.17913	9.03736e-07	0.000100276
STRIP2	188.466	-1.58371	9.31204e-07	0.00010244
CEMIP2	301.15	1.61101	1.02645e-06	0.00011144
MMP13	277.347	1.37635	1.03033e-06	0.00011144
KCNJ4	56.1607	-2.9263	1.12899e-06	0.000121093
CLCF1	387.837	-1.63019	1.19899e-06	0.000127539
CD9	10851.4	-1.09503	1.23163e-06	0.000129915
PAG1	271.251	-1.39086	1.24371e-06	0.000129915
CCDC85C	774.798	-1.00325	1.2516e-06	0.000129915
SERPINE1	410.322	-1.16325	1.28104e-06	0.000131906
SPRR3	40.9911	-2.99679	1.37148e-06	0.000140098
MT-TD	364.332	-2.38846	1.58146e-06	0.000160275
SOX13	584.747	-1.14375	2.22595e-06	0.00022383
GCNT3	272.206	-1.2853	2.27592e-06	0.00022708
EXT1	1111.86	0.934283	2.31076e-06	0.000228783
MAOA	971.767	-1.21937	2.39529e-06	0.000235342
PTGS1	86.4024	-2.17332	2.57976e-06	0.000251547
ZBED2	373.56	-1.13953	2.63562e-06	0.000255061
RARG	298.572	-1.68826	2.6568e-06	0.000255191
TGM1	34.6934	-3.99055	2.75598e-06	0.000261073
PDE9A	1933.33	-0.885527	2.7586e-06	0.000261073
SERPINB9	735.129	-1.24844	2.83134e-06	0.000266001
MTCYBP35	564.166	-1.59065	2.93454e-06	0.000273699
INAVA	1708.37	-1.08563	2.98255e-06	0.000276069
KRT8	2385.65	-1.65353	3.00284e-06	0.000276069
NHS	480.28	1.20423	3.03912e-06	0.000277423
ALPG	197.493	-1.72115	3.06649e-06	0.000277949
PTTG1IP	1606.7	-0.962792	3.3932e-06	0.000303499
ITGA3	4167.76	-1.11695	3.39553e-06	0.000303499
LRP1	174.901	-1.42492	3.47608e-06	0.000308556
ST3GAL3	599.438	-1.4484	3.53409e-06	0.000311556
STMN3	1502.89	-1.05581	3.64418e-06	0.000318286
CDK6-AS1	35.6929	-4.43741	3.66334e-06	0.000318286
FLNC	41.6602	-3.03736	3.68462e-06	0.000318286
WNT10A	44.7639	-2.82294	3.74292e-06	0.000321168
DIRAS3	105.667	1.75479	3.82118e-06	0.000324951
NMNAT2	246.314	-1.26677	3.83751e-06	0.000324951
SLC2A3	1450.62	-0.934424	4.48502e-06	0.000377298
CAV1	36401.8	-0.878211	4.73582e-06	0.00039581
MPRIP	4442.7	-0.909555	5.15636e-06	0.000428177
MAFF	7187.18	-1.04017	5.2932e-06	0.000436723
BCL2L1	10066.8	-1.28871	5.33308e-06	0.00043721
MMP10	71.0039	1.95259	5.47232e-06	0.000445786
TGFBR3	562.734	-1.75191	5.67212e-06	0.000459156
ALDH3B1	264.432	-1.5671	6.0434e-06	0.000486153
ANK2	578.081	1.74959	6.46176e-06	0.000516579
AASS	827.913	1.27769	6.57603e-06	0.00052247
DUSP5	1476.39	-0.866817	7.0235e-06	0.000554598
LAMA5	456.688	-1.24466	7.5065e-06	0.000589123
FBXW7	14738.5	0.940211	7.67227e-06	0.000598484
KIAA1522	1893.89	-1.31237	7.88531e-06	0.000611396
ANKRD33B	801.064	-1.09088	8.16859e-06	0.000629568
PHYHD1	36.2971	-3.56963	8.26852e-06	0.000633477
ANXA3	2818.52	-0.912678	8.52002e-06	0.000647003
MYEOV	2335.11	-1.11138	8.5456e-06	0.000647003
LINC01133	774.913	-1.52735	8.65451e-06	0.000651416
MTCO1P12	12482.1	-1.57788	8.84252e-06	0.000661698
ALPP	129.125	-1.75306	9.06695e-06	0.000674571
NR4A1	1043.82	-1.30544	9.25933e-06	0.000684924
CEACAM6	817.633	-1.36915	9.37033e-06	0.000689174
CDC42EP4	1973.7	-1.30052	9.92517e-06	0.000725834
MT-TL1	18977.8	-1.52013	9.98976e-06	0.00072643
AMDHD2	658.821	1.23474	1.02305e-05	0.000734719
CKB	2147.67	-0.964121	1.03085e-05	0.000734719
PLEKHM1	278.132	-1.38122	1.03123e-05	0.000734719
VAV2	718.842	-0.990843	1.03321e-05	0.000734719
TNK2	1684.9	-1.08759	1.03997e-05	0.000735467
SDR16C5	320.29	-1.2439	1.10282e-05	0.000775649
CXCL1	1134.8	0.841407	1.12421e-05	0.000784892
NR2F1	1041.81	1.0076	1.12816e-05	0.000784892
SEMA4B	4386.77	-1.15084	1.14769e-05	0.000794191
BCL3	636.416	-1.08352	1.21211e-05	0.000834279
HR	1334.01	-1.31298	1.24733e-05	0.000853954
MT-TI	916.299	-1.75086	1.26488e-05	0.000861387
ATG12	3293.94	-0.843131	1.33097e-05	0.000901626
MOK	591.584	1.66082	1.33882e-05	0.000902197
DENND2C	374.784	-1.04696	1.3627e-05	0.000913507
NFKB2	1077.9	-1.64342	1.37958e-05	0.000920033
EPHA2	2339.57	-1.20636	1.49211e-05	0.000984866
EMP1	8498.75	-0.798815	1.58489e-05	0.00104077
IGF2	36.4795	-3.02378	1.59763e-05	0.00104381
SAT1	8018.66	0.963754	1.63103e-05	0.00105859
PKP1	82.0744	-2.04214	1.6367e-05	0.00105859
RCAN1	1159.96	0.946657	1.68879e-05	0.00108682
LAMC2	717.693	-0.936643	1.91361e-05	0.00122538
TGFB2	1274.76	0.920427	2.02411e-05	0.00128972
LINC01013	380.224	-4.4024	2.06895e-05	0.0013118
PPP2R2B	120.145	1.87787	2.15787e-05	0.00135741
KCTD11	277.752	-1.21888	2.16198e-05	0.00135741
ACP5	39.1621	-3.37165	2.19592e-05	0.00137202
ARL4C	3624.52	0.882076	2.2336e-05	0.00138883
GLI2	336.669	-1.53974	2.38523e-05	0.00147597
MT-RNR1	16940	-1.08042	2.76231e-05	0.00169575
CORO1A	1036.15	-1.19808	2.76675e-05	0.00169575
ITGA6	7582.52	-0.797741	2.97966e-05	0.00181759
KCTD1	1987.45	-1.05299	3.04929e-05	0.00185129
TSPAN14	1303.33	-0.897267	3.09196e-05	0.00186839
SLCO1B3	165.637	-1.75124	3.31076e-05	0.00198532
UBASH3B	297.756	1.1084	3.31632e-05	0.00198532
HES1	6458.92	-0.853229	3.34383e-05	0.00199252
WDR62	667.433	1.11706	3.41702e-05	0.00202675
ABTB1	123.415	-1.80609	3.59133e-05	0.00212037
SAMD9	1740.9	-0.943865	3.6893e-05	0.0021611
S100A10	2770.8	-0.880246	3.6939e-05	0.0021611
PRUNE1	1265.06	0.903803	3.73455e-05	0.002175
SOCS1	136.305	-1.46862	3.75367e-05	0.00217628
ITGB7	51.8183	-3.65618	3.87951e-05	0.00223916
HMGCS1	1663.43	1.0245	3.98225e-05	0.00228819
ADAMTSL4	88.2584	-2.24554	4.13876e-05	0.00236756
SOX2	495.985	1.04538	4.22167e-05	0.0024043
LINC02582	3451.62	-0.861017	4.61424e-05	0.00261629
RPTN	70.8522	-1.8803	4.83392e-05	0.00272883
GLUD1	3083.05	-1.08856	5.01853e-05	0.00282068
C8orf58	616.115	-0.93451	5.07472e-05	0.00283986
FAM107B	2725.48	0.775642	5.13969e-05	0.00286376
MTCO1P40	106.276	-2.53551	5.24886e-05	0.00290732
CDR2L	105.394	-1.83377	5.26303e-05	0.00290732
ARTN	1289.97	-1.07547	5.35586e-05	0.00294595
DSP	5149.88	-0.811665	5.4202e-05	0.00296119
SDC4	2236.02	-0.849341	5.42957e-05	0.00296119
PCDH7	2097.47	0.790963	5.46615e-05	0.00296856
FAM136A	1601.32	-0.892109	5.56639e-05	0.00301029
NECTIN1	1418.97	-0.893706	5.68137e-05	0.00305962
PITX1	2273.65	-1.10237	5.80959e-05	0.00311564
VASP	1450.89	-0.798334	5.93823e-05	0.00317141
HEY1	1083.63	1.21901	5.98071e-05	0.00317778
PRXL2A	5894.12	-0.848664	5.99954e-05	0.00317778
IGFBP3	3204.54	-1.05222	6.1206e-05	0.00322861
LRRC38	953.297	-1.05761	6.27639e-05	0.00329728
MT-TV	264.024	-1.41312	6.56106e-05	0.00343282
PSTPIP1	99.2835	-2.04717	6.65556e-05	0.00346817
LAD1	1426.87	-0.949529	6.7844e-05	0.00352105
MIR205HG	148948	0.802225	6.81453e-05	0.00352248
UPK2	73.5384	-3.34222	6.87198e-05	0.003526
DPF1	1304.02	-1.01303	6.87612e-05	0.003526
KLK8	721.743	-0.946855	6.9095e-05	0.00352906
B3GNT3	160.791	-1.40982	6.93807e-05	0.00352964
ARHGEF2	5014.47	-1.33349	7.49026e-05	0.00379556
MSLN	58.6803	-2.13668	7.90049e-05	0.00397773
VSIR	94.0832	-1.54521	7.91158e-05	0.00397773
NIBAN2	3207.91	-1.15759	8.1578e-05	0.00408557
SLC8B1	1371.38	-0.777263	8.20343e-05	0.00409249
LOXL4	34.8325	-2.84129	8.25407e-05	0.00410186
SNCAIP	167.22	1.27383	8.30442e-05	0.00411101
FSCN1	10837.2	-0.778987	8.52566e-05	0.00419059
PRSS23	2327.95	0.764022	8.5303e-05	0.00419059
KRT18	5368.01	-0.859987	8.82477e-05	0.00431877
MTMR4	1153.86	0.804555	9.12448e-05	0.00444853
LINC00857	334.701	-1.42182	9.50489e-05	0.00460945
ALOX12	92.1794	-2.21076	9.55625e-05	0.00460945
THBS1-IT1	96.5422	2.15664	9.56199e-05	0.00460945
RAPGEFL1	251.496	-1.50407	9.66148e-05	0.00462833
SYTL3	522.671	-0.922595	9.67306e-05	0.00462833
LPCAT4	163.013	-1.9675	9.91712e-05	0.00472753
TSTD1	992.53	0.899242	9.96801e-05	0.00473425
PAK6	904.828	-0.95931	0.000101102	0.00478414
CCDC9B	608.893	-0.944875	0.000102118	0.00481451
RUNX2	753.453	0.997482	0.00010756	0.00505259
ECM1	21.4047	-4.48619	0.000115603	0.00541063
CLTB	741.292	-1.23399	0.000118468	0.00552466
HAND1	113.609	-1.75146	0.000119835	0.0055682
MN1	198.039	-1.22291	0.000122284	0.00566158
TBC1D2	2507.46	-0.968641	0.00012448	0.00574258
RHPN2	380.822	-1.05746	0.000125061	0.00574876
KIF26A	140.992	-1.49083	0.000125727	0.00575884
BCAM	81.1992	-1.66493	0.00013298	0.00606946
IL32	536.543	-1.64184	0.000136975	0.00622971
ARL4D	1223.72	-0.890601	0.000137606	0.00623634
LHX9	165.24	-1.44673	0.000139775	0.00631245
IL1RN	1216.58	-0.864303	0.000142469	0.00641158
U1	75.9752	1.85572	0.000144562	0.00648313
PCDH1	403.544	-1.21293	0.000148162	0.0066215
MINK1	303.465	-1.63723	0.000148776	0.00662592
CDH11	241.594	-1.49761	0.000150132	0.00666328
ERRFI1	3459.98	0.786608	0.000152206	0.00673212
CAV2	2889.43	-0.854534	0.00015434	0.00680312
RASSF5	1881.22	-1.2158	0.000156933	0.00689381
IFFO2	805.773	-0.880127	0.00015859	0.00693853
TGFB2-OT1	367.378	1.19648	0.000159191	0.00693853
PDZD2	710.531	-1.08549	0.000159568	0.00693853
LINC02323	71.2754	-2.07295	0.000163032	0.00706526
GRHL3	374.022	-1.16402	0.00016474	0.00711534
MANBA	1128.61	0.816693	0.00016792	0.00722842
EOGT-DT	22.3375	2.92035	0.000168662	0.00723618
HABP4	79.9697	1.53551	0.000169547	0.00724995
TSPAN5	427.949	1.07537	0.000171715	0.00731371
ANXA11	2328.26	-0.714883	0.000172174	0.00731371
TAF6	5006.65	-0.695999	0.000173166	0.00733165
ZBTB7C	45.7478	-2.52028	0.000185146	0.00779015
GUCY1A1	1176.49	0.954095	0.000185206	0.00779015
ATP5MG	18590	0.884463	0.000185879	0.00779297
SLC12A6	1394.71	-0.792927	0.000187498	0.00782816
INHBA	5067.62	1.03765	0.000187934	0.00782816
PDLIM1	1117.38	-1.129	0.000192204	0.0079802
FGFBP1	3190.27	-0.721097	0.000192968	0.00798613
NGDN	13791.2	0.668774	0.000201568	0.00831533
GPT2	641.037	1.1706	0.000208222	0.00856238
MXD1	3545.65	-0.747716	0.000211366	0.00866397
CEACAM1	129.028	-1.84114	0.000218788	0.00893976
TGFA	1440.15	-0.79818	0.000225735	0.0091944
DDX60L	323.533	-1.03799	0.000226506	0.00919671
C4BPB	299.539	-1.15005	0.000231703	0.00937375
ZMIZ1	484.691	-1.02364	0.000232323	0.00937375
RGS2	5224.33	0.721941	0.000236165	0.00949899
KCNV1	85.719	1.44997	0.00024124	0.00967283
CYP26A1	26.5491	-3.2249	0.00024199	0.00967283
CRIM1	445.262	0.963911	0.000247979	0.00988154
AFAP1L1	133.682	-1.2596	0.000254597	0.0101139
HSPA5	11065	0.654194	0.000258401	0.0102335
UNC13D	2882.58	-1.24077	0.000270744	0.0106894
AKAP13	2130.2	-0.723598	0.000276636	0.0108754
TAF11L11	26.5011	-2.78067	0.000277145	0.0108754
SERPINB3	153.122	-1.33585	0.000286841	0.0111719
NR2F2	5992.35	0.718477	0.000287441	0.0111719
CDKN1A	4597.96	-0.648147	0.000288112	0.0111719
CA12	78.4194	-2.1181	0.000288327	0.0111719
MAFB	562.665	-0.805461	0.000289041	0.0111719
SLIT2	100.487	1.3855	0.000293513	0.0113108
SESN2	1779.96	0.705237	0.000296484	0.0113912
FOSL1	6940.83	-0.821497	0.000298173	0.011422
LGALSL	356.109	-0.939317	0.000307939	0.0117611
BAG1	1876.46	-0.862504	0.000309827	0.0117654
ACOT7	1959.45	-0.867977	0.000309882	0.0117654
DCBLD2	1065.82	0.718492	0.000312733	0.0117995
RBM8B	684.275	1.19269	0.000313528	0.0117995
WWTR1	2178.72	0.84856	0.000316658	0.0118437
PTAFR	264.231	-1.00926	0.000317402	0.0118437
GJB4	47.7275	-2.2642	0.000317486	0.0118437
PIK3R3	354.638	1.16348	0.000319167	0.0118437
ATOH8	304.025	1.13303	0.000319537	0.0118437
AADACP1	344.695	0.975628	0.000320225	0.0118437
SHFL	322.935	-1.46548	0.000326881	0.0120553
PTK6	672.539	-0.89946	0.000329733	0.0121257
KLF10	3321.82	-0.81198	0.000334924	0.0122506
TRAK1	931.147	-0.798225	0.000335033	0.0122506
NFKBIZ	4348.06	0.85559	0.000340083	0.0124
ABCA1	1082.81	-0.785519	0.000346955	0.0125991
SLPI	181.938	-1.14208	0.000347501	0.0125991
TMPRSS2	50.2932	-1.86372	0.000352569	0.0127469
GAB2	445.224	-1.09703	0.00037511	0.0135239
RELT	2077.36	-0.953529	0.000379415	0.0136409
SNRPN	359.011	0.99078	0.000393545	0.0141095
MIR193BHG	1050.86	-0.717273	0.000398541	0.0142489
GASAL1	330.267	-1.24839	0.000408642	0.0145446
ABLIM3	753.346	-0.790972	0.00040907	0.0145446
SH3TC2-DT	482.918	-0.926964	0.000413562	0.0146638
NID1	72.1143	-1.69715	0.000423799	0.0149855
FAN1	1264.32	0.801023	0.000426742	0.0150482
KRT7	4861.75	-1.20421	0.000430291	0.0151319
FN1	1575.38	0.972133	0.000434995	0.0152418
OSBP2	327.727	-1.10686	0.000435784	0.0152418
DAAM1	9514.96	-0.754074	0.000439274	0.0153222
IGF2R	1586.18	0.70945	0.000442585	0.015385
HAGHL	351.091	1.05321	0.000443465	0.015385
BTG2	422.623	-0.97131	0.000462057	0.0159636
TNKS1BP1	1650.53	-1.18489	0.000462623	0.0159636
LINC02434	9081.94	0.708588	0.000466404	0.016051
IL11	333.792	-0.927575	0.000468922	0.0160947
LMO7	4706.95	-0.78488	0.000489169	0.0167449
AJAP1	513.522	-1.01729	0.000500167	0.017076
MYH14	499.97	-1.68795	0.000501729	0.017084
UBXN6	816.349	0.771939	0.000504172	0.0171219
GJB2	2408.03	-0.798847	0.000506106	0.0171424
SLC44A3	144.282	-1.51044	0.00053712	0.0181451
TRPS1	1117.39	0.754093	0.000546649	0.0184186
ZNF205	251.311	1.73186	0.000553624	0.018605
TNFAIP8	1491.1	0.76931	0.000556323	0.018647
ADAMTSL5	69.5414	-1.90088	0.000565797	0.0189153
POGZ	1982.82	0.703737	0.00056864	0.018961
DACH1	55.4944	2.00216	0.000572874	0.0190529
TMEM200A	119.282	1.89117	0.000586739	0.0194426
QPCTL	50.3626	-2.0696	0.000587614	0.0194426
DNMBP	996.9	0.8169	0.000592072	0.0195399
MAP3K9-DT	11244.2	-0.750945	0.000595044	0.0195878
PLA2G6	235.867	-1.40005	0.000603814	0.0198257
TTC9	154.037	-1.07931	0.000608825	0.0199394
FLG	102.096	-1.45262	0.000615222	0.0200978
LINC00326	278.989	1.33971	0.000631058	0.0205629
ACOT8	529.441	-1.01231	0.000635066	0.0206413
GADD45A	9583.55	-0.745865	0.000656324	0.0212328
FDFT1	3666.3	0.731501	0.000656565	0.0212328
DIO2	135.045	1.22302	0.000668499	0.0215556
SERPINB6	2197.37	-1.15449	0.000669896	0.0215556
BDNF-AS	167.38	1.47957	0.000679503	0.0218102
KLF6	7962.96	0.627661	0.000697044	0.0223176
KIAA1671	1683.18	-0.713012	0.00071157	0.0227261
JUNB	4398.75	-0.993662	0.000716646	0.0228316
RREB1	866.216	-0.672643	0.00073566	0.0233795
TGM5	29.5436	-2.56364	0.000753358	0.0238829
RAPGEF3	180.187	-1.38038	0.000763149	0.0241303
BRD7	1258.57	0.659014	0.00076491	0.0241303
ALDH3A1	6876.92	-1.16301	0.000773091	0.0243169
RBBP8	1826.57	-0.648276	0.000774603	0.0243169
TYMP	385.173	-1.23492	0.000790959	0.0247699
MT-RNR2	69477.2	-1.19014	0.000802192	0.0250358
FIGNL1	3228.98	0.813226	0.000803339	0.0250358
BAIAP2L2	1042.96	-1.01449	0.000812627	0.0252233
HILPDA	1212.41	0.872985	0.000813276	0.0252233
ELL2	549.154	0.865843	0.000820216	0.0253774
KRIT1	7303.39	0.595378	0.000833004	0.0257113
PLD2	235.463	-1.16443	0.000836299	0.0257512
NTF3	92.1071	-1.42578	0.000842733	0.0258874
SCD	278.291	0.978079	0.000864027	0.0264783
PLEKHA2	825.907	-0.733174	0.000873958	0.026719
CTNNAL1	1496.49	-0.744461	0.000879891	0.0268367
ECE1	745.774	0.831972	0.000889739	0.0270729
CTNND1	42596.7	-0.789151	0.000892167	0.0270827
CCNB1IP1	1683.43	-0.718819	0.000897715	0.027187
JUN	2740.55	0.655517	0.00090007	0.0271944
TMEM125	253.999	0.915431	0.000907697	0.0273606
IL18	980.303	-0.965948	0.000932285	0.0280361
ZNF488	93.1958	-1.58849	0.000954444	0.0286355
PITX2	79.2686	1.70951	0.000969812	0.0290289
FBP1	22.5076	-2.58425	0.00098803	0.0295056
ATP1A1	2501.41	0.657112	0.000999931	0.0297919
FHOD1	307.722	1.21752	0.0010122	0.0300879
MAX	3693.45	0.829596	0.00103348	0.0306497
OCIAD1	3059.23	0.759327	0.00107749	0.0318614
SH2D3A	988.504	-0.964794	0.00107929	0.0318614
OSBPL1A	248.15	0.907857	0.00109732	0.0323105
YEATS4	668.401	0.904946	0.00110045	0.0323105
KCTD7	234.29	1.15546	0.00110204	0.0323105
MFSD2B	366.979	-1.03408	0.0011046	0.032312
TRIB3	449.61	0.789212	0.00111509	0.032545
FOSL2	3028.38	-0.603385	0.0011229	0.0326557
MGLL	837.339	-0.975392	0.00112396	0.0326557
NECTIN4	455.033	-0.850054	0.00114932	0.0333174
LINC01068	24.1426	-2.58781	0.00116281	0.0336326
FLYWCH2	155.794	-1.10073	0.00117173	0.0338148
GREM1	88.6766	1.25632	0.00117652	0.0338769
STAG3	22.5872	4.08455	0.00118829	0.0341395
BARX2	1052.79	-1.00458	0.00119995	0.0343977
EFCAB6-AS1	79.512	-1.39009	0.00121483	0.0347469
ID1	40965.9	-0.56356	0.00123512	0.0352489
SPRY1	1499.76	0.773517	0.00124582	0.0354754
FBLN5	41.9923	-2.68112	0.00127199	0.0361409
ULK3	488.736	0.808907	0.00129541	0.0367251
BMP1	475.499	-1.19515	0.00130925	0.0370361
NUCB1	1038.14	-0.709694	0.00131288	0.0370573
STK40	1116.17	0.668947	0.00132599	0.0373453
MEN1	4433.91	0.83028	0.00138111	0.0388128
NTRK2	1385.19	0.828788	0.00141187	0.0395909
DGKA	10994.9	-0.9886	0.00141572	0.0396126
NET1	4785.09	-0.622851	0.00141986	0.039642
ELK1	122.3	1.15747	0.00143568	0.0399971
NQO2	1148.99	-0.695836	0.00144619	0.0401345
PRKCD	934.235	-0.811698	0.00144805	0.0401345
UGT8	520.514	1.11438	0.001451	0.0401345
STARD13	651.617	-0.807689	0.00145309	0.0401345
DGLUCY	1486.6	-0.72848	0.0014644	0.0403604
AP3M2	1885.62	0.890172	0.00147731	0.0405284
DOCK4	136.33	1.11247	0.00147925	0.0405284
KDM1A	6070.92	-0.767544	0.00148276	0.0405284
ZNF114	91.4342	-1.47214	0.00148309	0.0405284
ZNF185	1369.86	-0.732327	0.00150717	0.0410992
LAMTOR5-AS1	283.311	-1.12986	0.00151916	0.0413386
MFSD2A	2347.31	-0.657886	0.00157188	0.0426459
PGRMC2	4189.61	0.647121	0.00157383	0.0426459
AMOTL2	9253.28	-0.642018	0.0015799	0.0427202
MAP2K1	4496.85	-0.730224	0.00159158	0.0428589
EDAR	29.6408	-3.07693	0.00159416	0.0428589
RPS27A	11697.9	0.746604	0.00159501	0.0428589
AJUBA-DT	88.696	-1.26831	0.0016096	0.0431607
S100P	2169	-0.600806	0.00162172	0.0433954
PNMA2	29.1462	-2.14763	0.00162515	0.0433969
GLUL	3082.41	-0.712512	0.0016445	0.0438228
CDC42EP1	721.481	-0.904617	0.00165733	0.0440733
CRABP2	203.67	-1.09933	0.00167546	0.0444636
EYA4	1371.78	0.977878	0.00167938	0.0444759
CDC42BPA	876.552	-0.837096	0.00174474	0.0461121
ARHGEF4	955.653	-0.703668	0.00176632	0.0465867
CDK5R1	198.6	1.00544	0.00181798	0.0478512
MYRF	189.604	-1.19236	0.00184218	0.0483892
TOM1L2	253.265	-1.26763	0.001848	0.0484433
DAB2IP	1898.35	-0.642132	0.00185314	0.0484792
XAF1	180.571	-1.15114	0.00187596	0.0489765
MTUS1	3668.91	0.548677	0.00188559	0.0491285
TTC19	4836.54	0.59295	0.00190271	0.0494569
FCHO1	352.091	-0.963079	0.00196528	0.0508483
TMEM40	602.916	-0.768845	0.00196742	0.0508483
MIR646HG	22.761	-3.94586	0.00197135	0.0508483
SULF2	129.425	-1.57527	0.00199051	0.0512396
H2AZ1	8560.21	0.536866	0.0019972	0.0513092
FZD10	146.191	-1.05542	0.0020102	0.0515404
LPAR5	70.8773	-1.55391	0.00202738	0.0518775
SEMA6A	298.844	-0.979498	0.00204264	0.0521643
PRICKLE1	2225.3	-0.622089	0.00205111	0.0522768
TMOD3	1308.47	-0.586574	0.00206865	0.0526197
JAG1	938.675	0.603723	0.00208054	0.0528178
UVSSA	422.908	1.00248	0.00210358	0.0532977
TERF1P1	28.7697	-2.23099	0.00211886	0.0535792
P2RY2	789.636	-0.858752	0.00213404	0.0538574
PITPNM3	93.0857	-1.21985	0.00214763	0.0540942
DENND3	1378.07	-0.683534	0.00220052	0.0553182
PTGES	1862.49	-1.22057	0.00222618	0.0557531
TRAF3IP2-AS1	74.2355	-1.40046	0.00222649	0.0557531
HYOU1	4077.33	0.717995	0.0022384	0.0559427
NEK7	407.583	-0.985411	0.00228769	0.0568703
TP63	1083.21	-0.818053	0.00228842	0.0568703
SHANK3	328.117	-1.11225	0.00228915	0.0568703
TPRG1	489.718	-0.913203	0.00229319	0.0568703
ETV5	82.8385	1.24241	0.00232537	0.0575575
KRTCAP2P1	198.249	-1.03531	0.00233736	0.0577431
CAMK2B	38.2398	-2.08873	0.00240605	0.0592704
FKBP8	111.297	-2.18008	0.00240839	0.0592704
SLC52A2	8095.01	0.76588	0.00242587	0.0595865
SH3D21	233.733	-1.12473	0.00245563	0.0602026
MAP2	135.641	1.25158	0.00248907	0.0609064
HYCC1	2261.67	0.587663	0.0025172	0.061478
BCAR3	7616.52	-0.62929	0.00252815	0.0616284
SERINC5	115.158	-1.1755	0.00254244	0.0616517
PRPF40B	87.4051	1.2574	0.00254259	0.0616517
SHKBP1	345.256	-1.34596	0.00254677	0.0616517
C16orf74	1295.67	-0.65976	0.00254826	0.0616517
PTPN13	880.753	-0.926008	0.002571	0.062085
RCE1	575.992	-0.76257	0.00257975	0.0621797
CYB561	2940.12	0.736957	0.0026055	0.0626831
RPL32	11823.4	-0.552402	0.00263381	0.0632459
AQP1	65.9319	-1.41254	0.00265157	0.0635538
MKS1	867.878	0.839018	0.00269116	0.0643755
TM4SF1	760.003	0.76439	0.00269777	0.0643755
PVR	3742.95	0.571062	0.00270086	0.0643755
MAP1B	347.188	0.808617	0.00270845	0.0644371
DSG3	175.852	-0.961973	0.00278495	0.066135
GLIPR2	69.4018	-1.53011	0.00280864	0.0664591
PREP	579.343	0.700089	0.00280893	0.0664591
RFFL	1176.85	-0.620937	0.00281934	0.0664867
SULT1A1	370.717	0.742643	0.00282043	0.0664867
PET117	408.219	-0.822548	0.00283262	0.066652
PUM3	322.776	0.728301	0.00284772	0.066885
MT-TH	925.757	-0.887493	0.00286802	0.0672391
LINC00707	126.138	-1.26006	0.00289146	0.0676245
CTSC	8262.71	0.57154	0.00289817	0.0676245
TINF2	3152.06	-0.838794	0.00290022	0.0676245
SLC6A14	288.663	-0.806197	0.00290615	0.0676395
TMEM184B	3588.79	-0.639409	0.00291137	0.0676395
PACS2	256.232	-0.934703	0.00292473	0.0678274
CAMTA2	810.681	0.660161	0.0029347	0.0678909
TM2D3	2024.79	0.566737	0.00293802	0.0678909
SLX1A-SULT1A3	653.387	-0.797803	0.00295365	0.0681297
CTSH	5053.11	-0.60242	0.00297475	0.0684938
PYCR2	1321.4	0.63385	0.00302209	0.0694594
HBEGF	4670.35	-0.702934	0.00304049	0.0697579
TOMM7	4784.75	0.772598	0.00308452	0.0706421
ADAP1	702.58	-1.13287	0.00311699	0.0710408
RECQL4	1329.63	0.847822	0.00312183	0.0710408
SHROOM3	626.952	-0.648022	0.00312503	0.0710408
PLEKHH2	88.057	1.16537	0.00312535	0.0710408
SH3BGRL3	800.198	-1.10897	0.00312953	0.0710408
GRIPAP1	5743.09	0.978489	0.00313754	0.0710972
RGS7	35.718	6.27456	0.00314708	0.0711881
CCDC174	1101.76	-0.741973	0.003188	0.071969
RGMA	62.8998	-2.23455	0.00319278	0.071969
ACTN4	12540.5	-0.876481	0.0032802	0.0738103
DHCR7	963.674	0.789571	0.00333339	0.0748763
LINC00534	43.7655	-1.68675	0.00341399	0.0764313
BICD1	445.241	0.716264	0.00341781	0.0764313
TTC26	282.446	0.834838	0.00342044	0.0764313
SLC35C1	748.254	-0.716971	0.00345937	0.0771672
NPR2	434.315	-1.14734	0.00346762	0.0771764
NOTCH2NLA	641.664	0.761064	0.00347177	0.0771764
COX17	2224.42	0.679676	0.00352872	0.0783071
ASIC1	84.8496	-1.7456	0.00356721	0.0789265
GLTP	523.765	-0.760909	0.00357384	0.0789265
DUSP10	1693.79	-0.758893	0.00357502	0.0789265
TANC2	754.662	0.737158	0.00362285	0.0798453
SCOC	1970.09	0.635333	0.00370431	0.0815011
PXN-AS1	316.298	1.01155	0.00373307	0.0817078
RABL2B	2398.57	0.851021	0.00373639	0.0817078
ITGB8	457.539	0.676365	0.00373705	0.0817078
AHNAK2	105.243	-1.07139	0.00373909	0.0817078
TRIM2	6211.38	0.716388	0.00374976	0.0818019
AHDC1	8966.87	-0.876008	0.00377109	0.0821105
DHCR24	617.885	1.36062	0.00377666	0.0821105
AHNAK	2340.08	-0.582803	0.00380208	0.0823341
KRTCAP2	2315.86	-0.626557	0.00380265	0.0823341
SSH3	2193.69	-0.673086	0.00380614	0.0823341
BEND7	92.7514	1.18055	0.00385627	0.0832787
JARID2	4140.79	0.688286	0.00388575	0.0837748
FBXO32	176.122	0.9226	0.00389714	0.0838797
MSANTD2	604.943	-0.747012	0.00391544	0.0841329
MEF2C	881.134	0.748199	0.00394415	0.0846087
ASNS	3483.8	0.552654	0.00399427	0.0855342
SLC48A1	184.661	-1.05885	0.00400541	0.0855342
FURIN	2226.44	0.77554	0.00400999	0.0855342
PSMA5	623.168	-0.913102	0.00402004	0.0855342
PDE4B	899.598	0.668331	0.00402052	0.0855342
TAGLN	61.7403	-1.52369	0.00403218	0.0856405
ANKRD50	1184.37	0.689709	0.00405006	0.0858459
KLHL5	1171.89	0.605851	0.00405763	0.0858459
RASA4B	120.494	-1.21018	0.00406186	0.0858459
CD22	56.5307	-1.54269	0.00407224	0.0859242
NUCB2	200.465	1.11768	0.00408646	0.0860237
MSRB2	137.626	-1.03496	0.0040969	0.0860237
DUOXA1	42.4279	-1.92736	0.004097	0.0860237
HDAC7	3735.19	0.954822	0.00413006	0.0865349
PDGFA-DT	85.4912	-1.1982	0.0041348	0.0865349
STIM1	846.385	0.819451	0.00414762	0.0866396
C2CD2L	870.807	0.650782	0.00415326	0.0866396
RHEBL1	189.403	1.06063	0.004182	0.0870979
DHRS9	4280.85	-0.684441	0.00428047	0.0888612
QKI	1685.02	0.572474	0.00430965	0.0893228
SLC4A7	2941.26	0.637883	0.00435208	0.0900572
MNT	345.419	-0.722409	0.00442357	0.0913898
FAM216A	832.957	0.665424	0.00443887	0.0915587
SERPINB8	381.43	-0.962813	0.00447374	0.0921305
UGCG	1928.45	0.645538	0.00450575	0.0926413
KITLG	602.859	0.775372	0.00454158	0.0932291
ATP2B1	1975.46	0.660713	0.00455365	0.0932913
PAIP1P2	190.118	1.13983	0.00455911	0.0932913
NEIL2	435.411	0.758806	0.00458041	0.0935786
EYA1	320.724	0.824828	0.00460228	0.0938763
BNC2	465.902	1.29157	0.00467083	0.0951238
AHR	6805.45	0.617547	0.00468993	0.095362
BBC3	791.638	0.600452	0.00469859	0.0953873
ZC2HC1A	778.612	0.622481	0.00474701	0.0962185
SEC61A2	168.294	-0.934155	0.00475563	0.0962416
TSC22D3	1111.43	0.8651	0.0047815	0.0966133
MIEF2	323.826	-0.960575	0.00482489	0.0973372
MTRFR	3429.92	0.514904	0.00485564	0.0978043
SOX21	371.254	0.747678	0.00488495	0.098241
HELZ2	684.19	-0.90998	0.00491443	0.0985849
MACC1	530.052	0.621915	0.0049227	0.0985849
ZNF697	262.666	0.817434	0.00492503	0.0985849
DHRS3	529.404	-0.749953	0.00494202	0.0987397
GATA2	849.094	-0.582766	0.00494811	0.0987397
FNDC11	40.2155	-2.50243	0.00496109	0.0988455
TRIM25	1124.42	0.554819	0.00499735	0.0993224
CKS1B	4253.73	0.706542	0.00500569	0.0993224
NUP50	4843.7	-0.495147	0.00501426	0.0993224
EHD2	171.209	-1.22603	0.00501589	0.0993224
NMU	1615.61	-0.853311	0.00505806	0.0999259
DHRS2	986.99	0.855557	0.0050619	0.0999259
TOB1	817.504	-0.762994	0.00508079	0.100145
C19orf33	332.221	-1.02608	0.00511647	0.100694
DBI	2026.09	0.649073	0.00517187	0.101629
ST6GALNAC2	237.939	-0.849764	0.00520733	0.102142
RNVU1-25	41.3963	2.11512	0.00521384	0.102142
ZNF254	348.497	-0.732384	0.00524676	0.102631
CAVIN1	992.178	-0.660114	0.0052625	0.102782
ZNF503	1292.58	-0.57245	0.00530127	0.103269
PSMD9	4244.84	0.568299	0.00530348	0.103269
PDPK1	1544.38	-0.803494	0.0053176	0.103289
DTNB	173.133	-0.943599	0.00532286	0.103289
CRYBG2	253.618	-0.939191	0.00533331	0.103289
FXR2	1016.15	0.760137	0.00533661	0.103289
SCARA3	39.8211	-1.79769	0.00537098	0.103549
LGALS9B	28.7285	-2.33207	0.00537305	0.103549
LRRC32	24.2991	-2.24582	0.00537413	0.103549
SNRPGP10	110.361	1.21275	0.0054588	0.104919
GPR153	540.661	-0.664948	0.00546156	0.104919
SYT1	1734.92	0.762042	0.00548858	0.105281
PTK2B	767.36	-1.04641	0.0055488	0.10612
AAMP	1262.51	0.862559	0.00556429	0.106258
LINC00888	208.965	0.793669	0.00564694	0.107677
TEC	43.9849	-1.56983	0.00568634	0.108268
PLCG2	594.222	-0.739719	0.00570669	0.108481
EPHX1	206.73	-1.15572	0.00572425	0.108481
PLXNA2	640.41	-0.68032	0.00573112	0.108481
MT-TK	148.413	-1.48476	0.00573124	0.108481
GRHL2	321.047	0.782021	0.00574478	0.108536
ARRDC3	697.332	0.74776	0.00575105	0.108536
NVL	1315.44	-0.764438	0.00578438	0.108679
MYOF	4395.38	-0.723344	0.00578695	0.108679
ACIN1	2273.43	-0.921756	0.00578709	0.108679
EPHA2-AS1	38.4848	-1.66055	0.00579241	0.108679
FAT2	951.589	0.992072	0.00580596	0.108775
FAM120AOS	1012.47	0.669281	0.00582563	0.108985
ZNF133	2072.26	-0.545367	0.00585952	0.109302
PIP4K2A	250.433	0.800191	0.00585959	0.109302
BACH2	114.386	0.992585	0.00587319	0.109398
DHRS13	94.3801	1.42318	0.00590735	0.109875
REEP1	88.6206	-1.33123	0.00601796	0.111771
TMEM154	934.734	0.785214	0.00606185	0.112424
ASS1	319.062	-0.753339	0.00607808	0.112563
CLDN10	28.3845	1.74973	0.00618426	0.114364
ETHE1	264.401	-0.807778	0.00622702	0.114833
ARAP1	1121.63	-0.968859	0.00622745	0.114833
CFAP251	461.723	0.728349	0.00624863	0.115059
SEMA3B	460.833	-0.955062	0.00630542	0.115939
HRK	218.877	-0.907618	0.00632001	0.116041
TENT5B	80.434	-1.19582	0.00635344	0.116489
SPAG7	1141.99	0.933695	0.0063965	0.117112
CRIP1	821.494	-0.612485	0.00643317	0.117607
TMEM222	720.848	-0.998609	0.00644186	0.117607
ZNF384	2989.76	-0.583035	0.00647289	0.118007
DYNC1H1	27265.5	0.766	0.00649202	0.118188
ANKRD13B	61.6986	-1.52107	0.00655894	0.119237
KLK7	116.753	-1.22	0.0065975	0.119711
ITGB4	9021.05	-0.63947	0.00660357	0.119711
SACM1L	5106.79	0.688296	0.00661543	0.119757
SLC38A6	438.06	0.733987	0.00668029	0.120761
GDPGP1	227.552	-0.899122	0.00669302	0.120822
LINC03061	375.298	-1.36091	0.00673219	0.121358
TMED9	1697.66	0.530576	0.00677374	0.121817
MBOAT2	296.928	-0.758126	0.00677655	0.121817
PEG10	577.639	0.739857	0.00682488	0.122515
FANCE	1730.01	0.529945	0.00685481	0.122881
FIS1	728.953	-0.82028	0.00686658	0.12292
GTF2A2	8288.95	-0.609163	0.00688972	0.123163
DRAP1	3536.16	-0.704974	0.00694295	0.123943
EPS8	1687.74	0.793208	0.00697802	0.124243
MSRB3	184.222	1.04288	0.00697908	0.124243
FASN	1298.49	0.660497	0.0069921	0.124303
RPS6KB2	877.549	1.20261	0.00700419	0.124341
ARHGAP21	3118.86	0.553541	0.00701499	0.124341
VLDLR	274.626	0.789438	0.0070323	0.124341
NEAT1	23648.6	0.700811	0.00703287	0.124341
KRT13	33282	-1.74697	0.00706857	0.124416
DLK2	424.145	-0.778687	0.0070699	0.124416
SLITRK6	161.761	0.987445	0.00707335	0.124416
ONECUT3	194.671	-0.863878	0.00709035	0.124416
CCDC146	120.849	-1.04071	0.00709514	0.124416
VMP1	25836.5	0.491429	0.00710519	0.124423
BIN1	134.099	1.05664	0.00721549	0.126034
DNAJC15	70.1909	-1.2762	0.00722215	0.126034
ISG20	650.879	-0.612859	0.00722658	0.126034
PKMYT1	1846.31	-0.781275	0.00728155	0.126734
SRF	804.99	0.979755	0.00728641	0.126734
SPHK1	808.965	0.848229	0.00731363	0.126901
AGAP1	1230.16	-0.598434	0.00731573	0.126901
TMEM129	492.924	0.677073	0.00734557	0.127247
NFIL3	547.782	0.634474	0.00738615	0.12776
XIAP	1929.96	-0.556681	0.00739504	0.12776
EFEMP1	407.951	0.631777	0.00747844	0.128965
MT-TS2	443.481	-0.685874	0.00748612	0.128965
SKIL	1556.34	-0.547331	0.00751028	0.128965
SPRY2	1632.77	0.61848	0.0075151	0.128965
ZMPSTE24	1651.14	-0.702793	0.00751706	0.128965
EIF3G	582.71	-0.675216	0.007536	0.128965
CAMK2D	2369.11	0.739102	0.00754289	0.128965
PHTF2	367.396	0.800424	0.00754493	0.128965
ARFGAP1	1110.61	0.709525	0.00756871	0.129108
IFITM2	76.0608	-1.79724	0.00757337	0.129108
PPDPF	1807.37	-0.708635	0.0075911	0.129165
MIGA2	885.685	-0.646031	0.00760523	0.129165
HSP90AB3P	1957.48	0.555547	0.00760677	0.129165
HNRNPAB	17736.2	-0.516007	0.00765276	0.129774
FOXP4	214.759	-1.2079	0.00767692	0.129903
ERGIC3	2058.8	-1.02233	0.00768052	0.129903
CD226	23.4429	-1.9419	0.00770735	0.130127
SYNE2	2847.61	0.505988	0.00771402	0.130127
C3	595.875	-0.989092	0.00777126	0.130533
CXCL2	198.705	0.921984	0.00777162	0.130533
CNTNAP3B	99.2223	1.15243	0.00777615	0.130533
NHERF2	219.949	-0.893827	0.00777864	0.130533
TACSTD2	3388.79	-0.591785	0.00781642	0.130996
RCBTB2	151.197	-0.899169	0.00790201	0.132258
SLC6A20	41.3527	-1.84633	0.00792331	0.132443
PSMG2	6887.4	-0.579209	0.00794649	0.132569
MIRLET7A1HG	913.596	0.56621	0.00795149	0.132569
SLC38A2	5750.98	0.603974	0.00799768	0.133167
ARFIP2	1422.33	-1.0288	0.00801878	0.133346
USP2	52.4002	-2.16014	0.00804658	0.133636
ASAP2	634.534	-0.627315	0.00808622	0.134121
SUOX	526.545	0.670634	0.00813439	0.134746
TP53I11	124.656	-1.12662	0.00822236	0.136028
GJB6	4547.51	-0.664092	0.00826629	0.136502
FNDC3B	1443.25	0.574791	0.00827218	0.136502
MTCO2P12	30662.3	-0.882872	0.00831859	0.13697
WDR72	909.973	0.568888	0.00832187	0.13697
MLPH	144.79	-1.1465	0.00835224	0.137295
SQLE	339.573	0.902714	0.0084089	0.13805
SEMA7A	131.763	-1.05239	0.00842487	0.138136
DPP9	1481.9	-0.6529	0.00844925	0.138233
TIMMDC1	936.85	0.532759	0.00845231	0.138233
MAD1L1	703.311	-0.846872	0.00849082	0.138557
S100A16	3309.87	-0.767007	0.00849362	0.138557
ZC3H12A	2427.22	-0.825633	0.0085364	0.138974
RANBP9	245.353	-0.960953	0.00854644	0.138974
OR6C75	65.3372	1.24718	0.00855179	0.138974
VGLL1	34.8122	-2.06387	0.00856237	0.138974
ZYX	726.111	-0.873006	0.00863212	0.139654
SSR3	1937.04	0.47699	0.00863506	0.139654
BTBD1	209.312	-1.08797	0.00863682	0.139654
CERT1	2350.18	0.67316	0.00866073	0.13977
GMEB2	1154.67	0.555727	0.00866572	0.13977
ZNF692	2229.31	0.65004	0.0087	0.13997
ZIC2	580.298	0.787267	0.00870746	0.13997
HDAC1P2	101.46	1.17524	0.00871072	0.13997
CPEB4	1753.25	-0.638051	0.00877804	0.140876
CCRL2	98.9956	-1.15172	0.00881296	0.14126
ROBO1	153.235	0.888405	0.00882774	0.141321
MB	21.7525	-2.38973	0.00891573	0.142469
CSMD1	97.8713	1.11017	0.0089216	0.142469
CASC15	24.961	2.94744	0.0089822	0.143259
PKIA	150.632	1.01803	0.00902259	0.143725
PLEKHG6	275.83	-0.924286	0.00903472	0.14374
PALS2	322.829	0.718691	0.00905373	0.143865
CAPNS1	2375.72	-0.745333	0.00907625	0.144027
ALOXE3	60.5474	-1.6206	0.00908634	0.144027
CSNK1G2	432.231	0.671117	0.00912094	0.144398
AFAP1	608.278	-0.745164	0.00913481	0.14444
ACVR2B	162.301	0.836536	0.00920384	0.145353
TMC7	100.972	-0.989791	0.00924814	0.145874
FAU	17014.6	0.909823	0.00930656	0.146452
ZNF35	450.123	-0.633575	0.00930759	0.146452
SLC37A2	690.498	-0.805949	0.00932237	0.146506
CYSRT1	77.6911	-1.31824	0.00937828	0.147205
CSTB	3610.92	-0.605665	0.00940085	0.147356
B3GNT7	57.611	-1.31319	0.00942658	0.147356
TUBA1C	16356.9	0.557564	0.00942953	0.147356
STK36	317.882	0.995481	0.00943695	0.147356
IFTAP	439.105	0.872291	0.00944805	0.147356
ARHGEF18	1155.11	-0.62231	0.00945659	0.147356
GLMN	284.231	-0.926954	0.00948857	0.147675
MED13	1414.35	-0.579644	0.00957983	0.148894
BDKRB2	1118.73	-0.569681	0.00959987	0.148894
TSNAX-DISC1	30.7875	1.57376	0.00960159	0.148894
PLA2G4E	87.8235	-1.68856	0.00966977	0.149623
GPR161	549.35	-0.916827	0.00967187	0.149623
GDF15	2077.7	0.652454	0.00969142	0.149746
IL6R	360.741	0.713296	0.00972134	0.150024
BASP1	4796.62	0.6636	0.00973274	0.150024
SH3TC2	337.125	-0.94087	0.00974563	0.150043
LRRC59	1231.37	-0.607308	0.0097818	0.15042
CYP1A1	5821.77	0.555233	0.00984814	0.151259
STX1A	341.461	-0.835929	0.0098898	0.151718
NSD2	5498.69	0.517419	0.00990441	0.151762
ZNF28	281.474	-0.74594	0.00995718	0.152389
NFE2L3	280.242	0.700184	0.00999065	0.152719
DLG1	11479.1	-0.509283	0.0100333	0.153189
RETREG1	1056.97	0.669742	0.0101244	0.154397
PEX11A	160.37	0.786146	0.0101545	0.15459
LPIN1	260.153	0.969109	0.0101611	0.15459
TMED7-TICAM2	236.28	-0.884911	0.0102076	0.155114
ASPH	6370.11	0.568195	0.0102297	0.155209
FAF1	1108.53	-0.798144	0.0102583	0.155209
GOLGA2	4298.01	0.652301	0.0102607	0.155209
TMBIM1	1313.24	-0.560063	0.010262	0.155209
CROT	59.6813	1.16614	0.0103012	0.155455
SNCG	25.4382	-2.24881	0.0103024	0.155455
MSMO1	924.998	0.542581	0.0103198	0.155484
DCAF4	440.178	0.615869	0.0103286	0.155484
C11orf68	1594.66	-0.731689	0.0103905	0.156233
DNAJC3	472.441	0.66936	0.0104052	0.156272
LAP3	341.112	-0.69456	0.0104644	0.156699
STING1	227.746	-0.806082	0.0104669	0.156699
CTNNBL1	3021.02	-0.59074	0.0104783	0.156699
ATP5MF	4500.69	-0.600481	0.0104823	0.156699
ALDH5A1	284.007	0.735773	0.0105334	0.15728
PLAUR	8586.8	-0.572247	0.0105772	0.157751
TMEM39B	1004.56	0.875592	0.0106149	0.15813
ZNF534	198.086	1.19519	0.0106613	0.158407
BCL11B	1585.37	-0.531702	0.0106629	0.158407
STARD4	202.895	0.883834	0.0106704	0.158407
BMAL2	1419.71	-0.539603	0.0106947	0.158416
TRIM8	2981.76	-0.570171	0.0106957	0.158416
SRMS	29.8288	-1.67024	0.0107288	0.158724
TUT1	387.777	-0.895246	0.0107412	0.158725
TAX1BP3	561.856	-0.624841	0.0107618	0.158847
RHOD	133.357	-1.28383	0.0108347	0.159741
RPUSD2	707.737	0.732786	0.0109885	0.161691
COPS7A	3825.59	0.687289	0.0110045	0.161691
KCNQ4	29.242	-1.90299	0.0110047	0.161691
DDN-AS1	43.9525	2.02404	0.0110577	0.162285
ZNF829	336.668	-0.729308	0.0110955	0.162548
ETS2	15310.4	0.510166	0.0111009	0.162548
ARNT2	61.4069	1.23413	0.011149	0.163064
LPAR6	106.92	-1.13774	0.0111615	0.163064
HMGCR	3501.69	0.505912	0.0111833	0.163133
CLPTM1	593.572	-1.11975	0.0111915	0.163133
KSR1	206.941	0.864585	0.0112378	0.163464
IL15	301.941	-0.822725	0.0112423	0.163464
FBXO34	605.526	-0.562234	0.0112523	0.163464
PKIB	57.8975	-1.60936	0.0113369	0.164275
CBLC	53.9035	-1.32814	0.0113405	0.164275
MINDY2	1322.3	-0.540171	0.0113465	0.164275
PSMD4	3221.03	0.600755	0.0113727	0.164318
FLOT2	120.687	1.24401	0.011375	0.164318
CDV3	7228.21	0.524828	0.0113878	0.164319
ECH1	99.3002	0.984011	0.0114535	0.165082
UBXN1	1251.62	-0.650769	0.011483	0.165322
S100A2	26660.9	-0.472337	0.01154	0.165958
IVL	21.5405	-2.0061	0.0115545	0.16598
VEGFA	18949.1	-0.611321	0.0115906	0.166128
CNOT11	443.716	0.861867	0.0116008	0.166128
MYL9	20.4041	-2.05735	0.011611	0.166128
GTPBP3	898.463	0.59526	0.0116164	0.166128
SLC16A6	254.307	0.715428	0.0116362	0.166226
NOTCH2NLC	214.185	0.85359	0.0116745	0.166507
TGM2	96.3018	-1.02552	0.0116818	0.166507
RASGRF2	33.4982	1.54446	0.0118167	0.168078
EIF4A1	11653.8	0.616444	0.0118181	0.168078
LIF	111.894	-1.13248	0.0119066	0.16915
C1orf35	332.627	0.703783	0.0120755	0.171276
DMD	703.11	0.682404	0.0120829	0.171276
RPL13AP7	339.266	-0.830108	0.0120987	0.171312
THYN1	769.073	0.682196	0.0121296	0.171561
RRAGC	1000.49	0.503915	0.0121555	0.171607
BACE1	175.624	0.888092	0.0121595	0.171607
NAMPT	13861.6	0.598426	0.0121994	0.17191
ARHGAP12	1238.88	0.770893	0.0122077	0.17191
HIBADH	422.654	-1.16479	0.0124159	0.174485
TAF11	2047.83	0.589513	0.0124177	0.174485
DOCK1	81.0729	-1.09751	0.0125249	0.175799
IPMK	111.692	0.865077	0.0125983	0.176637
PGGT1B	801.353	-0.645455	0.0127073	0.177971
SEMA3A	1018.9	0.514106	0.012757	0.178269
TMCC1	2586.2	-0.53259	0.0127693	0.178269
BLOC1S5	422.636	0.672531	0.0127719	0.178269
PTP4A1	14379.2	0.426153	0.012784	0.178269
LCN2	636.866	-0.943997	0.0130039	0.18114
DFFB	396.883	0.883855	0.0130218	0.181193
BEX2	147.135	0.852183	0.0130515	0.18141
ADRB2	1767.25	-0.531161	0.0130658	0.181413
PLEK2	781.102	-0.630486	0.0131107	0.181841
MTSS2	356.675	-0.948015	0.0131298	0.181909
CFAP418	46.2376	1.37769	0.013168	0.182242
CAPN2	4780.71	-0.482233	0.0132229	0.182806
SNRPF	847.371	0.660469	0.0133075	0.183599
LRRC20	117.265	1.22345	0.0133088	0.183599
COG6	197.153	0.85369	0.0133393	0.183823
DPY19L1	665.75	0.574012	0.0133806	0.18409
SLC4A11	659.515	-0.656725	0.0133873	0.18409
ZNF317	864.373	-0.613028	0.0134566	0.184844
NASP	8357.4	0.456656	0.0134845	0.185031
PPP1R13L	2929.96	-0.772528	0.0135874	0.186245
SMPD4BP	683.386	0.762651	0.0136084	0.186334
PPP2R3A	72.7497	-1.02985	0.0136818	0.187098
SEMA5A	103.684	-0.976786	0.0136933	0.187098
HES2	835.334	-0.548007	0.0137347	0.187465
E2F3	3267.07	0.446872	0.0137877	0.187935
AP5Z1	5781.81	0.758077	0.0137983	0.187935
ETV3	541.177	-0.670645	0.0138306	0.188175
ANKRD22	182.674	0.811348	0.0138551	0.188309
CAPG	534.088	-0.779253	0.0138896	0.18858
MORF4L1	3514.85	0.471097	0.0139744	0.18936
SLC50A1	1827.72	0.493213	0.0139765	0.18936
ARMC7	284.345	-0.7102	0.0140897	0.190507
PLXNB2	1808.87	-0.730758	0.0140908	0.190507
SPIRE1	544.246	0.596013	0.0141649	0.191308
MAGI3	281.793	0.729062	0.0142258	0.191929
POMT2	993.056	0.756586	0.0142409	0.191931
PNPLA3	175.283	0.722533	0.014259	0.191975
MYL6	10720.3	-0.563137	0.0143852	0.193471
M6PR	2497.94	-0.937001	0.0144066	0.193556
ZHX2	106.042	-1.03507	0.0144418	0.193702
THAP5	400.921	0.707021	0.0144475	0.193702
HRH1	2029.8	-0.617382	0.0144687	0.193784
SYNGR2	2184.35	0.531015	0.0144892	0.193858
PLEKHG5	2030.98	-0.833803	0.0145238	0.194053
FNBP1L	412.706	-0.575945	0.014534	0.194053
DENND4A	228.045	0.684537	0.0146629	0.195571
MEIS2	5569.21	0.542463	0.0147077	0.195965
NCOA7	3803.93	0.468041	0.0147466	0.196124
RAD23A	3009.36	-0.706126	0.0147538	0.196124
CD81	5159.83	-0.555631	0.0147653	0.196124
MBP	871.328	0.524967	0.0148446	0.196858
TNPO1	17558.6	0.567538	0.0148512	0.196858
TMEM107	666.414	0.565219	0.0148877	0.19714
CST3	385.744	-0.886591	0.0149265	0.197277
ANAPC15	786.922	-0.842114	0.0149287	0.197277
ZBTB38	658.514	0.635136	0.0149628	0.197525
MATN4	41.421	1.7975	0.0149878	0.197652
POR	964.291	-0.670114	0.0150654	0.198429
ITGA2	3782.5	0.701982	0.0150835	0.198429
MT-TL2	425.502	-0.749884	0.015093	0.198429
RCC2	1610.99	0.589872	0.0151539	0.199027
KIF3A	406.911	0.67863	0.0152208	0.199546
EFNA5	359.192	0.607787	0.0152245	0.199546
AIFM1	1632.92	0.569744	0.0152616	0.199829
MEI1	353.376	0.743094	0.015291	0.200011
LINC01836	41.3455	-1.36358	0.0153402	0.200232
PYCR1	3068.34	0.449783	0.0153716	0.200232
GSG1	49.4102	-2.09644	0.0153876	0.200232
SEC61G	1350.53	0.582254	0.015394	0.200232
PWWP3B	43.0432	1.50839	0.0153944	0.200232
EBNA1BP2	2330.91	-0.524354	0.0154013	0.200232
METTL21A	256.826	0.674479	0.0154315	0.200423
MYBBP1A	682.174	-0.513415	0.0154775	0.200635
CXCL10	38.9201	1.38911	0.0154923	0.200635
RPSA2	6676.47	-0.705349	0.0155085	0.200635
SLC6A8	109.931	0.915486	0.0155182	0.200635
ZNF821	105.704	0.994655	0.0155258	0.200635
DNPEP	752.817	-0.634749	0.0156102	0.201523
CEBPD	1676.78	0.502606	0.0156818	0.201852
THAP3	148.787	0.941915	0.015706	0.201852
LYAR	810.873	-0.681238	0.0157092	0.201852
UCA1	56465.6	-0.694221	0.0157095	0.201852
CEP44	425.443	0.565594	0.0157141	0.201852
PTPRH	234.699	-0.796165	0.0159358	0.204482
IRF9	7919.58	-0.904463	0.0159622	0.204482
RNF208	43.7234	-1.57759	0.0159742	0.204482
FGFR3	2155.44	-0.602343	0.0159936	0.204482
RND1	68.747	1.06671	0.0159982	0.204482
HMGA2	4559.61	0.535874	0.0160527	0.204975
GOLGA3	3269.45	0.428858	0.0160817	0.204991
FKBP7	56.8966	-1.32923	0.0160929	0.204991
MTCO3P12	925.156	-0.658303	0.0161018	0.204991
MYORG	76.5111	-1.12091	0.0162404	0.20643
GSS	765.07	0.641935	0.0162549	0.20643
ZNF750	132.573	-0.821706	0.0162789	0.20643
NDUFAF2	1390.59	-0.504902	0.016279	0.20643
PRKAG2-AS1	79.4411	1.08282	0.0163316	0.206894
MAP3K5	190.684	0.805605	0.0164183	0.207765
MBNL2	3106.11	0.597061	0.0164327	0.207765
USP45	260.878	0.700326	0.0164689	0.208018
FHDC1	138.619	0.780102	0.0164966	0.208164
RPS25	1902.72	0.574206	0.0165405	0.208514
PIDD1	333.883	0.932751	0.0166221	0.209172
PRKAR1A	7494.91	0.486539	0.0166252	0.209172
KLF2	129.775	-0.809816	0.0166994	0.209784
BIRC2	4460.36	0.548462	0.0167064	0.209784
SHANK2	194.739	-1.21745	0.0167981	0.210701
STRN4	1319.33	-0.995806	0.0168122	0.210701
SERINC2	1720.42	-0.660206	0.0168648	0.21073
STIM2	1232.62	0.52646	0.0168698	0.21073
CEACAM5	77.1581	-1.0818	0.0168781	0.21073
DAPK1-IT1	37.7147	-1.45796	0.01688	0.21073
MIR1244-1	491.983	0.857392	0.0169132	0.21094
GTF2IRD1	753.355	-0.493665	0.0169742	0.211496
CDKN1B	4425.19	0.448554	0.0170005	0.211618
FBXL18	446.385	-0.55302	0.0170577	0.212125
CHST15	250.291	-0.728779	0.0170868	0.212182
SPACA6	421.655	0.714765	0.0171056	0.212182
SCAP	777.918	0.668632	0.0171118	0.212182
NKX3-1	314.017	-0.686741	0.0171604	0.212581
ADIRF	315.709	-1.08738	0.0172221	0.21314
MISFA	26.8175	2.30307	0.017322	0.214072
TTLL4	395.302	0.77572	0.0173307	0.214072
MT-TG	83981	-0.526697	0.0174743	0.215639
PELI3	235.604	0.790677	0.0174967	0.215679
PRXL2C	194.946	0.823499	0.0175195	0.215679
FOXE1	81.6176	-0.974025	0.0175539	0.215679
MAP3K7	6167.44	0.507399	0.0175804	0.215679
B4GALT2	2348.64	0.73036	0.0175845	0.215679
MALAT1	2.01987e+06	-0.579622	0.0175847	0.215679
EML2	3401.01	0.535826	0.0175948	0.215679
PAGR1	905.302	0.662875	0.0176778	0.216477
ZNF419	3211.64	0.569601	0.017725	0.216477
FEM1C	573.1	-0.52823	0.0177445	0.216477
ATP6V1E1P1	27.3412	-1.59899	0.017778	0.216477
NT5DC3	38.2155	1.45977	0.0177812	0.216477
TDG	1851.23	-0.466775	0.0177898	0.216477
EEF1DP7	32.2041	1.56486	0.017829	0.216477
F11R	2935.09	0.550987	0.0178306	0.216477
TRIM14	379.717	-0.64487	0.0178343	0.216477
ANK3	323.481	0.666434	0.0178358	0.216477
TCIRG1	329.148	-0.740058	0.0178449	0.216477
ST3GAL6	967.881	-0.571111	0.0178683	0.216557
DDIT3	4119.02	0.538746	0.0180248	0.218247
ARSJ	224.689	0.690694	0.0180525	0.218378
UNC119B	240.04	-0.910732	0.0181428	0.219264
SOX15	964.749	-0.595567	0.0181834	0.219549
CTSL	3392.12	-0.505285	0.0182301	0.219758
SEMA4D	266.023	0.810751	0.0182349	0.219758
LGALS9	202.309	-0.935587	0.0182619	0.219878
FGFRL1	253.899	-0.842851	0.0183737	0.220974
PLEC	13792.9	-0.561868	0.0183873	0.220974
EPHB3	73.0365	-1.29402	0.0184537	0.221377
TNFRSF10A	2295.55	0.539023	0.0184553	0.221377
FUBP1	2596.7	0.521832	0.0184904	0.221492
NDUFB10	625.606	0.743682	0.0184992	0.221492
TFPI	76.9273	1.41421	0.0185353	0.221718
RASSF10	1192.74	-0.501653	0.0186165	0.222256
CALCOCO1	108.364	-1.30594	0.0186188	0.222256
HOXB3	26.0581	-1.62792	0.0186379	0.222256
PELI2	223.513	0.722284	0.0186494	0.222256
LGR6	32.4374	-1.47735	0.0186963	0.222507
ACSL4	384.703	0.691667	0.0187051	0.222507
LRRC8D	713.41	-0.496396	0.0187455	0.222782
SUNO1	48.8244	-1.39601	0.0187672	0.222835
SAMD4A	200.256	-0.662228	0.0188159	0.223094
SMPD4	3515.09	0.66461	0.0188238	0.223094
GNAS	100536	-0.629197	0.018841	0.223094
FKBP1A	2097.31	0.619484	0.0188649	0.223171
TCEAL3	31.6905	-1.98039	0.0188851	0.223205
MT-TT	1234.33	-0.608627	0.0189676	0.22396
PTX3	71.8375	1.0437	0.0189838	0.22396
DIS3	3180.86	0.461216	0.0190959	0.225077
NUDT16L1	468.459	0.822631	0.0191546	0.225562
HDHD5	286.491	0.701213	0.0191774	0.225624
THBD	2067.23	-0.51106	0.0192547	0.226327
MST1R	614.826	-0.671741	0.019284	0.226464
RPS26P8	186.562	-0.907718	0.0193827	0.227341
FBLIM1	729.076	-0.508529	0.0193941	0.227341
LARP1B	813.658	0.468721	0.0194599	0.227701
RFX1	150.613	0.907617	0.0194676	0.227701
FABP5	1634.06	-0.440174	0.0194778	0.227701
BCL2L2	913.858	-0.659462	0.0195323	0.228131
NR4A2	1070.61	0.645075	0.0195617	0.228267
STMN1	2087.02	0.543736	0.0196667	0.229285
SBF2-AS1	377.737	0.69093	0.0197059	0.229534
NPIPB2	50.4627	-1.26784	0.0197718	0.230093
UHRF2	1395.49	0.537643	0.0197967	0.230174
AKAP8L	567.633	1.03186	0.0199763	0.232053
L1CAM	66.3743	-1.13037	0.0200109	0.232246
EDN1	551.062	-0.653499	0.0200458	0.232441
GNG11	114.954	0.95165	0.0200811	0.232641
TEX41	28.9587	-1.49629	0.0202663	0.234576
SNRPA1P1	55.1022	1.11499	0.0202946	0.234691
NREP	82.2787	0.899849	0.0205388	0.23687
MVP	168.95	-1.03189	0.0205521	0.23687
GRB10	2029.61	0.507315	0.0205527	0.23687
JKAMP	1281.37	-0.502762	0.0205685	0.23687
STX2	506.677	0.73028	0.020575	0.23687
SERTAD2	1147.32	-0.501434	0.0206188	0.237162
INPP5F	383.656	0.680634	0.0207595	0.238387
TFDP1	1004.61	0.508031	0.0207752	0.238387
MED27	785.511	0.640731	0.0207989	0.238387
RHBDF1	255.522	-0.682068	0.0207993	0.238387
UBN1	2241.01	0.574143	0.0208632	0.238694
NEURL1B	83.5505	1.09022	0.0208834	0.238713
PLSCR3	1633.92	-0.720774	0.0209789	0.23907
TMEM132A	372.438	-0.581512	0.0209799	0.23907
ZNF595	433.039	-0.570196	0.0209906	0.23907
FBXW4	66.4059	1.12409	0.0209997	0.23907
CREB3L2	121.826	0.894977	0.0210242	0.23907
DUSP1	448.231	-0.752029	0.0210336	0.23907
SPG11	573.855	-0.631698	0.0210746	0.23907
SOX21-AS1	126.417	0.793917	0.0210936	0.23907
UACA	714.016	-0.595742	0.0210991	0.23907
ZBTB5	414.049	-0.55216	0.0211419	0.23907
MICALL1	1344.06	-0.790084	0.0211446	0.23907
SH3RF1	726.719	0.523187	0.0211616	0.23907
TOMM70	1040.88	0.56153	0.0211619	0.23907
DNAJC8P1	63.669	-1.07949	0.0211747	0.23907
PCK2	376.691	0.697424	0.0211985	0.239128
OSBPL7	358.661	-0.798413	0.0212295	0.239269
TGFBR2	1709.31	0.545459	0.0213398	0.239955
NDUFV3	895.805	-0.526466	0.0213455	0.239955
ITGB1BP1	1941.87	-0.420594	0.0213809	0.239955
OTUB1	2017.13	-0.700787	0.0213836	0.239955
SOST	27.6425	-1.68196	0.0214178	0.240129
ADCY7	401.425	-0.581095	0.0214858	0.240536
GPX3	410.159	-0.993255	0.0215021	0.240536
CDC42EP3	2311.65	0.471867	0.0215138	0.240536
ZBED3-AS1	456.158	0.616999	0.0215288	0.240536
NOP14-AS1	943.603	-0.823938	0.0215786	0.240779
NHP2	578.337	-0.608633	0.021588	0.240779
MDK	1895.69	-0.732586	0.0216295	0.241033
DNPH1	1008.79	-0.646417	0.0216753	0.241335
CNDP2	610.101	-0.547618	0.0217512	0.241962
SLC1A5	8225.41	0.705968	0.0217692	0.241962
BCL11A	367.096	0.578991	0.0219528	0.243662
BANP	1172.09	0.605819	0.02196	0.243662
SMC3	14714.5	-0.480357	0.0219792	0.243664
BOD1L1	693.107	-0.577012	0.0220322	0.243946
SLC30A7	1487.11	-0.587628	0.0220425	0.243946
MOV10	2824.92	-0.597218	0.0221924	0.245394
PINK1	335.705	-0.624772	0.0222197	0.245485
CNR1	26.2791	-2.58125	0.022259	0.245708
NXPE3	818.686	0.657083	0.022305	0.246005
ARMC5	347.64	0.82682	0.0223556	0.246351
ITPR3	970.118	-0.463221	0.022421	0.246861
C14orf93	118.857	-0.822411	0.0224693	0.247182
CCDC115	355.417	0.612673	0.02253	0.247638
KCNK1	2474.92	-0.564903	0.0225525	0.247673
ADGRE1	25.4517	-2.36504	0.0225926	0.247902
SLC7A11	2915.34	0.468002	0.0226741	0.248584
ARID5B	341.13	0.597963	0.022731	0.248997
BLMH	249.494	0.62757	0.0227894	0.249423
SF3B5	985.808	0.606681	0.0228141	0.249482
TSPAN2	43.6214	-1.46963	0.0228543	0.249709
ATXN2L	10456.9	-0.776574	0.0229241	0.25026
ATP1B1	39038.2	0.582275	0.0229844	0.250706
PALM	30.0154	-1.53996	0.023061	0.251328
SOCS3	1216.9	-0.821091	0.0231079	0.251626
CAB39	347.407	-0.599237	0.0231287	0.25164
CRYZ	179.668	0.692299	0.0231754	0.251934
RNF43	667.347	0.496984	0.0232329	0.252141
STXBP2	160.27	-1.37579	0.0232336	0.252141
RPL4	5072.28	-0.504884	0.0233592	0.253291
TOMM40	2984.35	-0.845379	0.0234027	0.253549
PEX2	577.632	-0.61053	0.0234472	0.253818
RAC2	1538.27	-0.481599	0.0235125	0.254294
SMARCC2	2670.35	0.498106	0.0235307	0.254294
HK2	620.168	0.516404	0.0236034	0.254865
COG7	241.375	-0.612316	0.0236322	0.254962
RSRP1	5079.61	0.469607	0.0236733	0.255103
FN3KRP	195.905	-0.667982	0.0237013	0.255103
TLNRD1	385.202	0.635052	0.0237047	0.255103
MAGEA4	21027.6	-0.494894	0.0237606	0.255346
SP6	354.721	-0.675365	0.023767	0.255346
ZNF410	1517.54	-0.448422	0.0238036	0.255431
C19orf81	37.0329	1.36471	0.023815	0.255431
ATP2B4	477.14	-0.62125	0.0238344	0.255431
FSTL3	153.969	-0.883301	0.023869	0.255447
CADM4	34.7928	-1.58619	0.0238756	0.255447
OLMALINC	371.767	-0.710671	0.0239713	0.256258
ZNF583	224.914	-0.692434	0.0240004	0.256348
SCNN1A	859.073	-0.624525	0.0240195	0.256348
MT1F	38.0396	-1.33014	0.024262	0.258372
YOD1	1629.79	-0.505345	0.0242714	0.258372
TSPO	3053.28	-0.542694	0.0242895	0.258372
PRDX5	530.693	-0.931045	0.0245766	0.26121
CLDND1	4005.13	-0.578284	0.0246099	0.261348
ARMC9	254.73	0.70896	0.0247527	0.262648
RMI2	529.293	0.575268	0.0248137	0.263079
ATP5IF1	3245.28	0.478831	0.0251115	0.265866
ZDHHC4	1357.03	-0.452818	0.0251298	0.265866
PLEKHA6	68.7986	-1.07436	0.0251386	0.265866
MATN2	144.308	-0.829413	0.0252286	0.266599
SMG8	1648.42	0.508099	0.0253177	0.267118
CPNE1	3437.46	-0.698923	0.0253338	0.267118
CDC5L	246.662	-0.656738	0.02534	0.267118
BRD3	567.991	0.608632	0.0253758	0.267277
STEAP2	477.711	0.515977	0.0254131	0.26745
PBRM1	515.766	0.514339	0.0255045	0.268193
MYO1E	675.593	-0.661904	0.0255419	0.268368
HOMER3	747.406	0.593897	0.0256131	0.268896
DUOX1	56.7822	-1.77271	0.0256963	0.269549
EIF5A2	184.021	-0.751496	0.0257231	0.269611
CREB5	97.4485	1.0236	0.0257563	0.269677
GPR158	330.747	-0.601941	0.0257767	0.269677
TRMT1L	117.721	0.767412	0.0258082	0.269677
SOCS2	460.173	0.577059	0.0258198	0.269677
KRT19	5791.19	-0.658779	0.0258342	0.269677
POLM	1267.94	-0.527207	0.0258698	0.26983
AP3S1	1751.52	-0.536653	0.0260279	0.271259
ZKSCAN8	245.762	-0.637508	0.0261562	0.272376
RPLP0	41526.7	0.607739	0.0263111	0.273767
CYB5RL	102.766	0.83291	0.0263874	0.274339
BDKRB1	153.524	-0.743727	0.0264134	0.274388
HTRA4	54.7088	-1.0785	0.0264534	0.274582
GMEB1	621.209	0.577933	0.026487	0.274595
RAET1E	143.458	-0.755278	0.0264973	0.274595
CAMK2N1	500.337	-0.557295	0.0265979	0.27518
KLHL23	133.081	0.714244	0.0266042	0.27518
CPB2-AS1	208.886	1.12053	0.0266179	0.27518
DST	2651.59	0.422359	0.0266451	0.275241
MAN2C1	257.764	-0.776097	0.0268181	0.276661
FAM24B	183.843	0.71662	0.0268601	0.276661
MEGF6	154.359	-0.823686	0.0268692	0.276661
EIF4G2	14206.5	0.526357	0.0268889	0.276661
PBX4	53.4086	-1.12068	0.0268902	0.276661
MAP7D1	6901.42	-0.607809	0.0270071	0.277642
TRIM16L	469.448	-0.526507	0.0270667	0.277976
EHF	5002.99	-0.406777	0.0270827	0.277976
TICAM2	117.864	-0.888676	0.0271833	0.278679
RPL23A	638.077	-0.666973	0.0272073	0.278679
PSMB7	1365.26	0.534857	0.0272162	0.278679
U2AF1	12353.2	0.438084	0.0272859	0.279103
B4GALNT1	104.713	0.95523	0.027327	0.279103
FOXC1	1402.9	-0.529126	0.0273545	0.279103
GJB5	315.482	-0.604771	0.027362	0.279103
LRRCC1	1850.69	-0.433882	0.027366	0.279103
XKR8	997.823	0.524362	0.0275352	0.280606
SORL1	2250.03	-0.57904	0.0275622	0.280659
SCO2	962.303	0.690711	0.0277716	0.282568
RRM1	7895.37	0.434673	0.0278033	0.282651
FBXW2	3228.4	0.553749	0.0278318	0.282651
SORT1	66.5663	-0.999614	0.0278648	0.282651
SLC25A14	273.792	0.751259	0.0278677	0.282651
GRN	652.015	-0.61442	0.0278973	0.28273
LINC02474	432.663	-0.638713	0.0279826	0.282883
INHBB	22.1713	-1.66428	0.0279979	0.282883
PLAAT4	71.7527	-1.21222	0.028	0.282883
SPSB1	491.714	-0.783319	0.0280004	0.282883
STX10	351.522	-0.675748	0.0281565	0.283888
MCTP2	480.587	0.506586	0.0281618	0.283888
PCIF1	330.918	-0.903975	0.0281661	0.283888
AHCYL2	141.797	-1.05775	0.0282156	0.284165
S100A11	4843.12	-1.49986	0.0283037	0.2843
INSIG2	460.911	-0.591482	0.0283194	0.2843
CPT1B	411.947	0.767023	0.028326	0.2843
CRACDL	40.5312	-1.20513	0.0283595	0.2843
KDM3A	573.803	0.564767	0.0283615	0.2843
LAMTOR4	695.523	0.722767	0.0284121	0.28446
GOSR1	2991.53	0.580289	0.0284375	0.28446
CARD14	37.5192	5.2748	0.0284438	0.28446
LINC01194	430.129	-0.499933	0.0285435	0.28503
ATXN3	919.039	0.548117	0.0285451	0.28503
SUMO3	4355.54	0.498927	0.0286221	0.285357
PRRC2B	6177.42	0.475007	0.0288224	0.286914
LTBP4	466.5	-0.748755	0.028823	0.286914
CUL4B	2281.92	0.420172	0.0288707	0.28713
DAPK3	319.809	0.820205	0.0288893	0.28713
FLG-AS1	83.6759	-1.51937	0.0289421	0.287434
ANXA2	91621.1	-0.583423	0.0291005	0.288784
ZNF567	386.291	-0.576852	0.0291627	0.289178
LAMP1	1089.15	0.478279	0.029205	0.289324
MAP7	532.347	0.603338	0.0292224	0.289324
HOXC6	357.345	0.627619	0.0293258	0.290061
CBL	823.145	0.463466	0.0293419	0.290061
HHLA3	58.575	-1.2746	0.029447	0.290877
PSME2	1812.79	-0.460825	0.0295195	0.291272
BTF3	23427	-0.592217	0.0295323	0.291272
HOPX	100.874	-1.03061	0.0295927	0.291645
RCL1	505.69	0.611167	0.0297349	0.292821
XRN2	169.058	-0.80155	0.029781	0.293051
PI4K2A	170.914	0.801735	0.0298534	0.293274
HPF1	102.833	0.819026	0.0298608	0.293274
HTR7	40.9643	1.43842	0.029872	0.293274
UBE3A	17282.4	-0.485768	0.0299688	0.294
COBL	36.7555	-1.79898	0.0299974	0.294057
RAB32	54.4735	-1.07954	0.0300464	0.294313
SNRPB2	1410.18	0.443398	0.0301172	0.294721
LAMB1	6406.96	0.431141	0.0301399	0.294721
RPS26	331.384	-0.698817	0.0301567	0.294721
BORCS6	145.972	0.699015	0.030281	0.295711
SERTAD4	327.979	0.616667	0.0303334	0.295932
EIF5AL1	1184.34	-0.81594	0.0303563	0.295932
MIR1244-2	68.7913	1.02087	0.0303726	0.295932
CYGB	28.3882	-1.65182	0.0304011	0.295985
MIDN	13457.6	-0.435404	0.0304248	0.295993
KMT2B	2310.96	-0.518084	0.0304557	0.296013
ROR1	98.7538	0.86909	0.0304729	0.296013
BIK	547.604	-0.546891	0.0305382	0.296373
ATG16L2	525.063	0.999894	0.0305561	0.296373
ADPRS	452.537	0.526592	0.0305813	0.296394
MEIS1	350.527	0.669839	0.0306819	0.297146
SYTL1	1093.38	-0.822468	0.0307676	0.297752
INPP1	703.699	-0.500318	0.0308987	0.298527
PNPLA8	572.261	-0.649584	0.0309011	0.298527
MCRIP1	187.594	1.0108	0.0309173	0.298527
CCT8	2836.41	0.402521	0.0309409	0.298531
TAF1	1236.75	0.632804	0.030993	0.298687
CCBE1	74.0417	-1.10863	0.0310332	0.298687
CENPW	806.445	0.488836	0.0310471	0.298687
SPECC1	3520.93	-0.380841	0.0310498	0.298687
B9D2	45.4029	1.34248	0.0311677	0.299596
VKORC1L1	1132.58	-0.439004	0.0312512	0.300175
LINC00964	67.5986	1.66954	0.0314234	0.301186
CFAP57	43.4909	-1.26329	0.0314376	0.301186
BLOC1S4	598.33	0.47034	0.0314602	0.301186
ATF4	44757.3	0.422395	0.0314692	0.301186
PIP4K2C	634.063	0.619907	0.0314735	0.301186
LMTK3	79.6158	-1.13146	0.0315864	0.301758
ACAT2	407.947	0.590356	0.0316021	0.301758
SUCLA2	552.419	-0.55819	0.0316169	0.301758
FAM131A	1067.28	0.470447	0.031627	0.301758
RAB24	422.456	0.58878	0.0317217	0.302007
SPATS2	1816.73	-0.455736	0.0317223	0.302007
NDUFAF8	2387	0.601815	0.0317235	0.302007
ADCY3	357.527	-0.839903	0.0317607	0.302137
SH3BP2	645.557	-0.707225	0.0318097	0.30238
FAM219B	1649.09	0.453036	0.0318578	0.302614
PCGF1	96.8024	-1.17786	0.0319405	0.303176
LRRFIP2	879.929	-0.479101	0.0321084	0.304485
NRXN3	24.0585	-1.86524	0.0321258	0.304485
TSHZ1	231.717	0.695622	0.032272	0.305386
ZNF696	331.258	0.585725	0.0322802	0.305386
FAM120A	5912.29	0.471696	0.032292	0.305386
GPR39	140.793	-0.767911	0.0323577	0.305764
CORO1B	651.682	-0.82078	0.0323795	0.305764
HGS	7828.9	0.514253	0.0324095	0.305786
ESRP1	4988.52	0.441658	0.0324293	0.305786
SFXN2	239.216	0.600983	0.0325037	0.306121
FLRT3	464.1	0.564957	0.0325187	0.306121
FAM110A	670.656	0.563004	0.0325698	0.306121
MRPL20-AS1	3611.07	0.487245	0.0325792	0.306121
PABPC1L	880.786	0.592385	0.0325838	0.306121
RBMS1	2634.33	-0.510245	0.032814	0.307862
BLM	1345.56	-0.518602	0.0328196	0.307862
ALG2	2528.79	0.386449	0.0328408	0.307862
GM2A	196.827	-0.606392	0.0330441	0.309542
IKZF2	1001.63	0.523555	0.0330694	0.309554
ZGPAT	1832.86	0.523744	0.0332913	0.311404
TNFRSF21	1222.97	0.621622	0.0333848	0.312052
PSMD12	3612.81	-0.45201	0.0335037	0.312882
ATXN7	2125.13	0.487102	0.0335222	0.312882
SDF2L1	326.855	0.65553	0.0335779	0.313175
FRMD3	748.692	-0.485384	0.0337673	0.314713
STON2	621.241	-0.569609	0.033872	0.31546
TFCP2	700.268	0.642818	0.0339386	0.315852
WDPCP	85.554	-0.84899	0.0340022	0.316216
SHROOM2	76.7776	0.909261	0.0340763	0.316676
PSMG3	5035.42	0.546461	0.0341504	0.316992
FAM227A	53.7852	1.03375	0.0341596	0.316992
APRG1	160.708	1.04642	0.0342499	0.317564
PSMD3	1919.6	0.588752	0.0342705	0.317564
ADGRV1	327.805	0.6336	0.0343417	0.317995
STYK1	146.588	-0.707049	0.0343766	0.318088
RBCK1	1870.68	0.501143	0.0345027	0.319026
MPZL3	207.995	0.6461	0.0345397	0.319139
PIM3	5985.95	0.531688	0.0346176	0.319629
AGAP5	69.3818	-0.913666	0.0347103	0.319882
MYC	16821.3	-0.708151	0.034729	0.319882
ARHGEF10L	867.011	0.657564	0.0347705	0.319882
MTX1	576.562	-0.761431	0.0347711	0.319882
MEG8	3590.45	0.422264	0.0347724	0.319882
RAP2A	239.945	0.66105	0.0348049	0.319882
FERMT1	1063.72	-0.434368	0.0348469	0.319882
MMP16	56.2259	1.27915	0.0348686	0.319882
BANF1	1820.66	-0.747273	0.0349098	0.319932
MALL	1539.95	-0.431718	0.0349265	0.319932
CACYBP	2129.73	0.4165	0.0349487	0.319932
JADE2	995.304	0.442932	0.035001	0.319962
PSMC4	1573.45	-0.571327	0.0350016	0.319962
TMEM63B	1045.32	0.687768	0.035064	0.320175
RGS3	420.825	0.668131	0.0350747	0.320175
C17orf49	589.212	-0.873303	0.0351602	0.320601
RASGRP1	42.0317	2.04083	0.0351748	0.320601
TYK2	1351.44	-0.632125	0.0351961	0.320601
CEP85L	82.6719	0.976583	0.035298	0.321301
PDE3A	25.3629	1.55208	0.0353754	0.321779
COPE	201.242	-0.963451	0.035453	0.322257
RAD21	16603.7	0.363131	0.0354954	0.322414
UBE2E3	1148.61	0.568122	0.035558	0.322756
GPRC5C	486.983	-0.507284	0.0356092	0.322992
PROM2	582.091	-0.623127	0.0356448	0.322998
WNT9A	188.779	-0.782985	0.0356945	0.322998
SAMD5	116.934	0.842649	0.0356998	0.322998
IL7R	1559.46	0.456719	0.0357102	0.322998
GTF2A1-AS1	85.5792	0.796592	0.0359131	0.324605
DCBLD1	532.943	0.615776	0.0360546	0.325447
ZNF2	184.021	-0.68207	0.0360569	0.325447
HNRNPUL1	6143.55	-0.576202	0.0361573	0.326102
ARHGEF37	50.8397	-1.03588	0.0361941	0.326102
GULP1	810.243	0.573991	0.0362054	0.326102
DDX1	10887.8	-0.455615	0.0362628	0.326134
DMKN	3621.94	-0.577952	0.0363202	0.326134
ZRANB3	47.4471	1.2722	0.0363502	0.326134
ADAMTS1	7328.9	0.509118	0.0363581	0.326134
PPIG	25930.5	-0.404856	0.0363662	0.326134
ATXN7L1	108.866	-0.851026	0.0363706	0.326134
SPAG5	626.388	-0.587081	0.0363863	0.326134
LINC02395	53.3461	-5.26285	0.0364723	0.326637
DYRK4	388.528	-0.555035	0.0364932	0.326637
PELP1	1253.13	-0.573908	0.0365565	0.326833
RNF216P1	3493.37	0.544683	0.0365659	0.326833
TMEM79	622.083	0.560579	0.0366962	0.32777
CEACAM19	52.4703	-1.26251	0.0368153	0.328392
NDUFA7	1476.82	-0.562955	0.0368326	0.328392
LDLR	9845.19	0.472504	0.0368661	0.328392
KDM5B	1907.38	-0.421841	0.0368678	0.328392
SAR1B	481.327	-0.500293	0.0371985	0.331108
OAZ2	362.746	0.675058	0.0373102	0.331873
CASP8	2977.46	-0.540249	0.0375159	0.333248
ELFN1	97.0659	-0.930081	0.0375166	0.333248
ZBED5-AS1	77.9482	1.15976	0.0375666	0.333462
SUCO	1848.8	0.431187	0.0376042	0.333565
FLRT2	682.333	0.528442	0.0376523	0.333762
BHLHE40	699.87	-0.579491	0.0377435	0.334096
STAMBPL1	234.466	0.576299	0.0377663	0.334096
EPS15	1425.92	-0.459851	0.0377932	0.334096
TNPO3	4333.1	0.466948	0.0377977	0.334096
ITGA1	470.604	0.55823	0.0378197	0.334096
RBPJP2	40.2061	1.15319	0.0378706	0.334316
MMS19	3898.29	0.540283	0.0379286	0.334599
AAAS	396.078	-0.927473	0.0379976	0.334977
NFU1	414.553	0.501281	0.038044	0.335014
CCN1	9811.41	0.590397	0.0380811	0.335014
HCFC2	217.92	0.614014	0.0381169	0.335014
HID1	22.6165	-1.80534	0.0381298	0.335014
OSBPL10	297.29	-0.551978	0.0381578	0.335014
GRK2	1207.43	-0.680187	0.038158	0.335014
ILKAP	672.573	0.516451	0.0382992	0.33594
C1S	84.1318	0.919492	0.0383194	0.33594
TMEM87B	708.876	0.514039	0.0383635	0.33594
PKD1	89.5883	1.13467	0.0383678	0.33594
SLC11A2	562.151	0.508837	0.0384634	0.336548
TRIP6	1813.8	-0.529159	0.0385028	0.336664
TRIM52	555.251	-0.481206	0.0386957	0.337936
NPEPPS	47780.8	-0.402077	0.0387008	0.337936
RPL7AP20	20.4214	-1.69338	0.0387712	0.338322
CEP112	34.1799	-1.28211	0.0389156	0.339148
CDC42EP2	255.315	-0.607784	0.0389424	0.339148
BBLN	98.0348	-1.04518	0.0389772	0.339148
RNASEH2B	5327.94	-0.486296	0.0389934	0.339148
PKN1	67.7216	-1.49454	0.0389977	0.339148
RBPJ	9706.95	0.461804	0.0391504	0.340246
MCRS1	948.811	-0.734674	0.0392548	0.340785
TEAD3	443.264	-0.518629	0.0392654	0.340785
ZNF213	193.06	-0.838561	0.0393331	0.340918
AUTS2	622.893	-0.523037	0.0393513	0.340918
PPP3R1	708.782	0.502638	0.0393601	0.340918
CNN2	4681.76	-0.708068	0.0393883	0.340933
UBE2L5	297.263	-0.675991	0.0394454	0.341034
DGKZ	1183.29	0.423979	0.039453	0.341034
OS9	50653.9	-0.409039	0.0394833	0.341067
ELP4	682.962	-0.645735	0.0395947	0.341442
ARHGEF1	290.053	-0.581772	0.0396062	0.341442
CD44	6494.94	0.419005	0.0396063	0.341442
ODC1	5028.7	-0.452441	0.0397975	0.342861
SMIM22	115.943	-0.772583	0.0398804	0.343189
EXOSC6	1240.69	0.455797	0.0398926	0.343189
PLEKHA1	2508	-0.40634	0.0399428	0.343189
TEF	438	0.675976	0.0399584	0.343189
GALT	403.052	0.660585	0.0399822	0.343189
FZD8	393.231	0.526151	0.039999	0.343189
SUMF2	1766.09	-0.421916	0.0400222	0.343189
RNY4P34	138.736	0.664785	0.0401089	0.343703
RCOR1	724.901	-0.454514	0.0401453	0.343786
C2CD3	1210.24	-0.463099	0.0402448	0.344408
SLC26A9	35.6703	-1.38197	0.0402918	0.344582
POU2F3	36.095	-1.27802	0.0403494	0.344845
HENMT1	535.514	0.558522	0.0404914	0.34558
SMIM39	209.248	-0.648717	0.040498	0.34558
MAPK10	155.662	1.2132	0.0405159	0.34558
CNKSR2	51.2417	1.33993	0.0405948	0.345889
SPNS2	75.5684	-0.899271	0.0406079	0.345889
REPS2	20.0233	1.65424	0.0406327	0.345889
PID1	23.4618	1.69149	0.0406979	0.346214
RAPGEF5	549.073	0.622053	0.0407918	0.346784
ID4	150.531	0.784301	0.0409384	0.347801
SHLD2	390.14	0.526423	0.0411283	0.349184
CXCL8	2077.91	0.582661	0.0411715	0.34932
NR1H2	627.064	-0.726118	0.0413038	0.349943
CCDC120	227.587	-0.799878	0.0413201	0.349943
FBXO3	546.504	-0.48217	0.0413265	0.349943
PRMT2	1052.65	0.539626	0.0414034	0.349968
RPS3	39196	0.393488	0.0414158	0.349968
PTGER4	427.107	0.526912	0.0414355	0.349968
GTF3C2-AS2	180.827	-1.01286	0.0414382	0.349968
GCSH	1004.3	0.484826	0.0415353	0.350389
RAI14	577.312	0.467813	0.0415425	0.350389
CENPB	412.585	-0.756663	0.0416361	0.350949
GNB5	137.853	0.655304	0.0416868	0.351145
SGSM2	260.551	0.662583	0.0417383	0.35135
MZT2B	1160.28	0.53026	0.0418697	0.352226
PLEKHF1	205.136	-0.567354	0.0420059	0.35314
PRPF18	368.826	-0.646761	0.042152	0.353634
SNTB2	805.135	-0.469321	0.042158	0.353634
TINAGL1	10895	-0.500049	0.0421598	0.353634
SPRR2E	247.808	-0.58336	0.0421993	0.353634
LAMA2	130.05	0.899852	0.0422202	0.353634
RPS6KA5	256.58	0.571086	0.0422294	0.353634
USP21	638.69	-0.731675	0.042261	0.353654
CNNM1	183.356	-0.75522	0.0422868	0.353654
ATP5PO	4535.68	0.397892	0.0423643	0.353772
SH2B2	31.6472	-1.26393	0.0423991	0.353772
RASA4	20.4204	-1.6275	0.0424144	0.353772
NUP205	1374.53	-0.453421	0.0424362	0.353772
ZMIZ2	620.736	-0.576633	0.0424746	0.353772
PTPRF	2359.34	-0.384757	0.0425286	0.353772
ADAT2	754.331	0.761208	0.0425387	0.353772
TMUB1	397.115	0.720672	0.0425586	0.353772
PSTPIP2	131.682	0.779918	0.0425682	0.353772
TRERF1	427.419	-0.572864	0.0425758	0.353772
HERC2P7	135.347	0.681333	0.0427335	0.354853
ATP5PD	1337.33	-0.476366	0.0428145	0.3552
REP15	68.4904	0.936688	0.0428479	0.3552
RIOK3	1785.32	-0.454702	0.0428705	0.3552
SERPINB13	1272.89	-0.406699	0.0428856	0.3552
ANO8	199.603	0.971264	0.0430249	0.356014
SAMD8	643.186	-0.624211	0.0430717	0.356014
DDX47	4787.07	-0.425726	0.0430885	0.356014
PHLDB1	758.095	-0.654878	0.0430946	0.356014
AK5	39.2774	1.85093	0.0431507	0.356249
TRMT2A	235.455	0.643401	0.0433433	0.357388
UBTF	1330.16	0.554192	0.0433442	0.357388
RABGEF1	724.462	-0.433135	0.0434739	0.358183
POLD4	699.693	-0.632465	0.0435024	0.358183
ZSWIM4	53.8604	-1.26312	0.0435241	0.358183
GARIN2	321.059	-0.709381	0.0435846	0.358452
TTC31	366.134	0.491479	0.0436944	0.359126
ANXA8L1	83.3553	-0.888836	0.0437242	0.359141
ERAP2	590.886	-0.441254	0.043844	0.359895
TBL1XR1	3893.69	-0.421762	0.0439312	0.360178
CALHM2	74.0811	-1.05887	0.0439556	0.360178
ZNF670	214.877	0.808768	0.0439624	0.360178
SGMS2	664.699	-0.591557	0.0440187	0.360265
BCL7A	1976.76	0.492747	0.0440828	0.360265
ARL4A	1761.07	0.476675	0.0441011	0.360265
PDP1	2591.85	0.471393	0.0441023	0.360265
IDH2	120.021	0.715161	0.0441129	0.360265
SLC2A8	795.409	0.623635	0.0441429	0.360281
CAMK2G	1948.06	-0.44794	0.0442007	0.360362
PTCD2	516.303	0.45348	0.0442088	0.360362
GFI1	188.783	0.839391	0.0442827	0.360625
GNAI1	4316.09	0.534245	0.0442971	0.360625
UBL4A	571.002	0.484306	0.0443278	0.360647
SMOX	1358.43	-1.45936	0.0444137	0.360944
TGIF1	3814.75	-0.484482	0.0444296	0.360944
UBE2Q2P2	74.47	0.964516	0.0444484	0.360944
TRIM47	1654.09	-0.499708	0.0446206	0.361837
MTIF2	266.234	0.610682	0.0446408	0.361837
PRKAR1B	508.956	-0.526105	0.0446556	0.361837
NIBAN1	498.316	0.512755	0.0446805	0.361837
DOCK5	1458.42	-0.410167	0.0447188	0.361837
DOCK10	56.5694	1.19225	0.0447287	0.361837
PRDM8	143.463	1.06985	0.044769	0.361837
PWWP3A	1020.14	0.503146	0.0447888	0.361837
DLX3	574.824	-0.701413	0.0448115	0.361837
ITPR2	123.177	0.730555	0.0448428	0.361863
NEO1	127.71	0.663871	0.044883	0.361961
PSMG1	445.95	-0.495538	0.0449719	0.362224
EP400	1415.2	0.40754	0.0450671	0.362764
E2F7	972.136	0.57463	0.0451935	0.363007
SENP3-EIF4A1	1592.19	0.612456	0.0452	0.363007
KDELR3	148.715	-0.669029	0.0452033	0.363007
KCNN4	1802.15	-0.625521	0.0452102	0.363007
PEAR1	553.819	-0.576522	0.0453324	0.363725
ZKSCAN3	125.948	0.80625	0.0453561	0.363725
LDOC1	290.45	-0.572764	0.0454722	0.364428
GATA3	83.2911	0.837187	0.0455082	0.364438
UBOX5	154.685	-0.67924	0.0455349	0.364438
FAM167A	66.8117	-0.993434	0.0455868	0.364438
TRAPPC14	436.676	-0.678553	0.0456041	0.364438
MAF1	397.919	-0.724969	0.045615	0.364438
SETD5	27643.8	0.38771	0.0456811	0.364712
MAGEA12	859.031	-0.507711	0.0457059	0.364712
TTC8	492.101	0.543663	0.0458306	0.365388
ACY1	1148.92	-0.585089	0.0458473	0.365388
ZNF395	4979.12	0.460185	0.0458899	0.3655
LYPD6B	530.501	-0.70039	0.045987	0.366048
SLTM	8672.84	-0.380186	0.0461044	0.366755
EEPD1	118.267	-0.703919	0.0461684	0.366993
PLEKHA7	1483.15	-0.403461	0.0461913	0.366993
MTMR1	1065.37	0.447218	0.0463489	0.368018
USP40	227.789	0.608165	0.0464398	0.368512
CASC3	1249.29	0.401623	0.046528	0.368984
MED22	897.08	0.42384	0.0466001	0.369071
UBE2J2	2285.62	0.57546	0.0466104	0.369071
BORCS8	361.295	0.52319	0.0466249	0.369071
UBE2D3	12751.4	0.373966	0.0466799	0.369147
ZNF346	796.522	0.771504	0.0466919	0.369147
SDHD	511.549	-0.697287	0.0468387	0.37008
SGTA	1887.28	0.670627	0.0468985	0.370326
PHLDA1	19571.7	0.380625	0.0469794	0.370537
GPR89B	193.553	0.847989	0.0469985	0.370537
SPRR1A	76.251	-0.906503	0.0470117	0.370537
ZNF687	1273.24	0.406482	0.0471051	0.370955
ZNF561	546.73	-0.431809	0.0472012	0.370955
ATF7IP	1079.42	0.461357	0.0472313	0.370955
ZNF704	284.911	0.621388	0.0472365	0.370955
EPB41L4A	36.3439	-1.19135	0.0472401	0.370955
SSBL5P	181.429	-0.685155	0.0472452	0.370955
SETD7	669.14	0.410391	0.0472782	0.370955
PRIMPOL	235.372	0.662254	0.0472952	0.370955
TBC1D30	673.017	0.423074	0.047374	0.371172
LINC02454	37.3075	1.25257	0.0473806	0.371172
H2AX	1485.86	-0.482118	0.0474349	0.371363
PIGF	162.712	0.628539	0.0475062	0.371363
CDKN2B-AS1	304.341	-0.563214	0.0475183	0.371363
HKDC1	33.4424	-1.18945	0.0475203	0.371363
ICAM2	524.87	0.535983	0.0476193	0.371844
ARID5A	183.187	0.818536	0.04771	0.371844
SEMA3C	585.268	0.594598	0.0477284	0.371844
RPS27P29	89.7132	-0.806252	0.0477449	0.371844
ATOSB	498.039	-0.633844	0.0477617	0.371844
ACTB	94722.7	-0.473399	0.0477706	0.371844
GPC1	515.179	-0.560926	0.0477841	0.371844
IFITM3	6338.74	-0.681988	0.0478986	0.372509
PRPF19	1670.84	0.446609	0.0479707	0.372685
TTBK2	105.626	0.873238	0.0479874	0.372685
TMEM164	192.076	-0.682013	0.048014	0.372685
HAP1	51.3941	-1.01999	0.048037	0.372685
TMEM256-PLSCR3	272.025	-0.718581	0.0480728	0.372721
TRA2A	8540.52	0.415225	0.0481123	0.372721
ASB1	1009.07	0.46674	0.0481504	0.372721
KRT80	129.541	-0.772711	0.0481575	0.372721
STK38L	544.081	-0.465639	0.0483955	0.374041
CDIPT	505.663	-0.617679	0.0484043	0.374041
CAMSAP2	1661.32	0.448264	0.0484152	0.374041
SSR1	2620.15	0.393993	0.0485401	0.374602
AIMP2	2118.12	0.451423	0.048546	0.374602
SH3BGRL	57.1794	-1.43739	0.048717	0.375696
TMEM200B	187.535	0.666492	0.0487746	0.375915
KAZN	460.373	0.592337	0.0489568	0.376904
LYPLA1	1622.64	0.476504	0.0489682	0.376904
SNX1	955.201	0.446213	0.0490191	0.376904
PLPP2	1022.7	0.473855	0.0490201	0.376904
NBEAL2	141.646	0.765308	0.0491467	0.377652
RAD21P1	392.024	0.824396	0.0492515	0.378232
PHACTR3	85.7255	-0.898049	0.0493101	0.378395
NINJ1	90.2663	-0.918449	0.049371	0.378395
PDAP1	365.862	-0.690259	0.0493948	0.378395
GTSF1	606.752	-0.588008	0.0494037	0.378395
SYT14	24.0898	1.46736	0.0494198	0.378395
EED	3885.74	0.412917	0.0494608	0.378484
GPR87	547.337	0.48811	0.0497879	0.380761
UQCC5	618.462	0.482102	0.0498315	0.380868
ZNF383	134.778	-0.633159	0.0498877	0.381071
ZNF512	804.65	0.465298	0.0500451	0.382046
KCNAB2	200.08	-0.693678	0.0502214	0.383012
TMEM54	350.356	-0.816241	0.0502514	0.383012
ALKBH3	638.81	0.573863	0.0502609	0.383012
CASP4	977.845	-0.506806	0.0503446	0.383337
MED25	119.961	-0.711112	0.0503631	0.383337
ATXN1-AS1	57.8236	1.13814	0.0503967	0.383367
SETD1B	2123.15	0.391968	0.0504637	0.383481
MT-TW	47258.2	-0.681398	0.0504714	0.383481
MOCS2	1819.57	0.384414	0.0508368	0.385836
ABHD14A-ACY1	1136.18	-0.547804	0.0508584	0.385836
ZNF664	1672.63	0.376565	0.0508712	0.385836
ANO5	120.559	0.887707	0.0509578	0.386265
RNF181	559.455	0.589187	0.0510797	0.386933
RMND1	410.817	-0.605734	0.0511061	0.386933
TBC1D1	338.641	0.510926	0.0511619	0.387128
GGT1	67.1482	-1.64033	0.0512149	0.387278
PITPNM1	111.872	-0.945596	0.051274	0.387278
MARCHF7	4200.61	0.568018	0.0512997	0.387278
ZC3H15	7043.56	0.568648	0.0513021	0.387278
ADD1	1373.12	-0.47193	0.0513914	0.387589
LRRC7	25.9798	1.27887	0.0514036	0.387589
LINC01697	185.888	-0.584055	0.051488	0.387963
SLC35A4	662.607	-0.417423	0.0515401	0.387963
ENTPD7	176.561	0.601474	0.0515477	0.387963
SHROOM1	107.347	0.768181	0.0515736	0.387963
LYRM7	722.448	0.479312	0.0516127	0.38803
TSEN54	6716.58	0.45485	0.0516736	0.388084
RNU1-125P	21.1694	-1.48815	0.0516944	0.388084
G6PC3	1438.69	-0.639523	0.0517103	0.388084
FOXF2	221.438	-0.63055	0.051773	0.388277
ZFYVE19	456.734	0.638915	0.0517964	0.388277
TOB2	1442.2	0.474252	0.051951	0.389209
ZDHHC12-DT	40.6438	-1.20824	0.052084	0.389978
KLHL12	484.972	0.43644	0.0521979	0.390216
EPHA4	42.532	1.33201	0.052214	0.390216
ATF3	1002.08	0.510875	0.052237	0.390216
KCNJ15	158.492	0.638682	0.0523624	0.390729
MYO1C	1178.17	-0.418062	0.0523722	0.390729
GPS2	555.391	-0.65734	0.0523967	0.390729
UNC93B1	92.7409	-0.777172	0.0524321	0.390767
PMEPA1	2287.08	-0.400548	0.0524888	0.390963
EGF	28.2	1.47261	0.052614	0.391668
ZNF638	3869.1	0.453783	0.0527306	0.39231
TMA7B	745.093	-0.49295	0.0527834	0.392476
ARHGAP45	611.4	0.747776	0.0528347	0.392522
SLC26A6	436.299	0.516434	0.0528957	0.392522
NEK2	188.715	0.686296	0.0529117	0.392522
PDE4A	143.626	0.722542	0.0529117	0.392522
RPL35AP36	270.487	-0.752217	0.0529852	0.392841
FRS2	815.809	-0.430302	0.0530287	0.392938
TPR	370.303	0.496393	0.0531713	0.393639
EPGN	238.2	0.51464	0.0531895	0.393639
PRELID3B	920.863	-0.426485	0.0532151	0.393639
CC2D2A	34.1036	-1.84614	0.0533308	0.393963
RPS8	35389.1	0.395895	0.053341	0.393963
CYTH1	1139.83	0.396298	0.0533569	0.393963
RAD51C	3028.55	0.349336	0.0534063	0.393963
HSF2	297.815	0.555274	0.0534133	0.393963
ADGRG1	3512.12	-0.391895	0.053458	0.393963
BTG1	2864.69	0.576154	0.0534731	0.393963
DNAJB5	65.4055	1.05063	0.0535162	0.393969
RPL15P3	898.054	-0.618793	0.0535673	0.393969
AP3M1	184.116	-0.667042	0.053616	0.393969
HSPB1	7314.25	-0.598438	0.053627	0.393969
VAPB	3618.37	0.381128	0.0536994	0.394266
PWP2	310.348	0.618728	0.0537342	0.394266
APOL6	652.815	-0.429078	0.0537593	0.394266
TMEM265	244.063	-0.624984	0.0538617	0.394404
PNMA1	229.474	-0.647893	0.0538752	0.394404
LIPH	156.724	-0.596232	0.0538885	0.394404
DNAJC8	499.881	-0.559963	0.0539008	0.394404
C4orf3	464.399	-0.520758	0.0539668	0.394663
C15orf39	1569.01	-0.428873	0.0540259	0.394871
CHPF	210.283	0.734785	0.0540964	0.394877
NRP1	255.129	0.567243	0.0541089	0.394877
GGA1	1711.77	0.43695	0.0541189	0.394877
UBE2L6	202.893	-0.618781	0.054191	0.39518
CAPRIN2	16908.6	-0.37045	0.0543116	0.395835
RAB1B	284.329	-0.548484	0.0543664	0.395849
SLC35A2	678.197	0.511138	0.0543751	0.395849
PARD3	474.694	0.658993	0.0544302	0.395957
DCAF6	774.113	0.418942	0.0544514	0.395957
AKAP8	2453.93	-0.367072	0.0545252	0.395986
ANKRD27	95.8136	0.747142	0.0545282	0.395986
UBAC2	2233.44	0.455374	0.0545532	0.395986
MYB	379.746	0.523111	0.0545785	0.395986
RAMACL	98.4722	-0.921642	0.0546227	0.396084
ALKBH1	141.189	-0.620879	0.0547481	0.396369
H3-3A	9032.23	-0.465644	0.0547674	0.396369
PLK3	1349.28	-0.468316	0.0547821	0.396369
USP25	638.493	-0.461217	0.0547853	0.396369
SLC35E2B	348.554	0.505932	0.0548492	0.396609
KRT18P10	42.3077	-1.09608	0.0551266	0.398093
PDE4DIP	293.749	0.581642	0.055141	0.398093
PDPN	1948.68	-0.366555	0.0551472	0.398093
DENND1C	23.7445	-1.46718	0.0553994	0.399296
CBX4	6194.23	-0.609278	0.0554289	0.399296
DCAF11	355.523	0.64835	0.055473	0.399296
JPH2	27.5501	-1.72477	0.0554767	0.399296
APBB2	443.126	-0.532629	0.055513	0.399296
SMAGP	1022.65	-0.639722	0.0555446	0.399296
RPL9	3731.08	-0.473561	0.0555493	0.399296
ACTR8	252.667	0.554882	0.0555621	0.399296
MED13L	3599.69	0.42473	0.0558212	0.400893
ANKFY1	971.911	0.386232	0.0558466	0.400893
SLC9A7	70.5625	1.26623	0.0559347	0.401302
RPLP0P2	2452.22	-0.771873	0.0560077	0.401594
SRP14	4063.72	0.451706	0.0560378	0.401594
SNORD104	65.0614	1.24599	0.0561227	0.401978
FTSJ1	1371.15	-0.490717	0.0561973	0.402289
FLJ20021	116.955	-0.672853	0.0562316	0.402311
GATD1	1713.85	0.477802	0.0563228	0.402739
ZNF3	1752.78	-0.427652	0.0564384	0.402866
EDC4	893.633	0.421006	0.0564559	0.402866
PSD4	423.466	-0.481875	0.0564584	0.402866
ZSWIM8	1114.17	0.620146	0.0564657	0.402866
BICDL1	310.637	-0.496255	0.0565399	0.403006
COIL	408.272	0.501113	0.0565689	0.403006
PYCARD	239.771	-0.661411	0.0565793	0.403006
SLC7A6	1424.97	-0.385765	0.0566994	0.403638
STX3	553.045	0.46748	0.0569242	0.40465
RMND5B	873.405	-0.778468	0.056925	0.40465
RNF169	844.094	0.482447	0.0569358	0.40465
STRA6	58.818	-1.70972	0.0570177	0.404867
C16orf54	43.2612	-1.15069	0.0570392	0.404867
GANAB	1940.03	0.57827	0.0570607	0.404867
LPGAT1	406.33	0.487659	0.0571971	0.405611
HMGN2	4349.91	0.363019	0.0573244	0.40629
RUSC2	46.1189	1.15036	0.0574672	0.407075
ACAA2	64.9216	-1.2495	0.0574985	0.407075
MRPS25	4949.21	0.337012	0.0575388	0.407137
FKBP9	549.507	-0.503084	0.0576677	0.407776
RN7SL731P	164.497	0.691584	0.0576925	0.407776
SPINT2	1486.76	-0.394473	0.0577765	0.408096
FAM88B	1270.29	0.447763	0.0578092	0.408096
CD59	26146.5	-0.404205	0.0578329	0.408096
SLC9A6	828.206	0.469383	0.0582397	0.410273
CCNK	1027.32	-0.375673	0.0582482	0.410273
ITGB2-AS1	50.5388	-0.950998	0.058261	0.410273
SP3	1165.74	-0.451422	0.0583076	0.410273
NBEA	347.105	0.676069	0.0583271	0.410273
CLCN4	145.384	0.731477	0.0583669	0.410273
IFT43	321.006	-0.46827	0.0583878	0.410273
SNHG8	25975.1	0.407625	0.0583964	0.410273
THEM6	839.238	-0.576899	0.0585278	0.41093
ZDHHC6	2665.36	-0.4397	0.0585562	0.41093
DHX9	2445.82	-0.364669	0.0586502	0.41093
FBXO44	246.793	-0.675795	0.0586562	0.41093
SH3BP1	1588.45	-0.37364	0.0586636	0.41093
EPN1	527.409	-0.572965	0.0586815	0.41093
RORA	166.286	-0.60921	0.0587797	0.411028
LINC02456	115.099	0.774725	0.0587966	0.411028
NMI	254.281	-0.640114	0.0588443	0.411028
PSMC6	2866.34	0.37185	0.0588552	0.411028
ZNF839	1592.6	0.427197	0.0589099	0.411188
UROD	1471.9	0.473792	0.0589675	0.411309
POLD2	5932.21	0.522127	0.0590445	0.411309
SPTBN2	197.755	-0.674469	0.0590587	0.411309
FASTK	771.776	0.843313	0.0590619	0.411309
SREBF1	1165.64	-0.577539	0.0591065	0.411309
POLR2F	2615.74	-0.666196	0.0591191	0.411309
RABGGTB	4227.71	-0.503137	0.0591698	0.41144
C1orf115	43.155	-1.12403	0.0592288	0.411627
SOCS4	1205.77	-0.429102	0.0593053	0.411724
ROBO3	35.1381	1.51125	0.0593067	0.411724
PHF8	251.304	0.675703	0.0594796	0.412702
NR1D1	186.09	-0.814758	0.0595275	0.412811
ABLIM2	55.1651	-1.05558	0.0596385	0.41284
CLCN6	231.758	0.606262	0.0596563	0.41284
NMRK1	57.2868	-1.59834	0.0596947	0.41284
ARG2	99.9948	0.734591	0.0597194	0.41284
HSD11B1L	81.9332	-1.13307	0.059722	0.41284
NOL11	7767.43	0.444179	0.059724	0.41284
SRGAP3	143.905	-0.923448	0.0598058	0.413183
SELENOS	367.79	0.50028	0.0600562	0.414622
KIF1B	1616.92	0.355651	0.0600785	0.414622
TLE1	495.8	0.43434	0.0601765	0.415059
FLT3LG	236.16	-0.727012	0.0602063	0.415059
NAT14	416.815	0.654206	0.0602793	0.41534
LPAR1	839.14	0.421269	0.060346	0.415535
PPP4C	462.871	-0.866931	0.0603722	0.415535
BACH1	642.673	-0.498653	0.0604566	0.415894
TCTN3	616.417	-0.448053	0.060517	0.416087
YKT6	5699.43	0.34066	0.0606051	0.41647
RBM38	641.094	0.43796	0.0607494	0.416803
SLC19A1	341.009	0.581936	0.0607516	0.416803
B4GAT1	142.487	0.741563	0.0607714	0.416803
FBXO16	1575.68	0.44807	0.0607831	0.416803
PSAT1	367.402	0.535432	0.0610976	0.418643
RAB31	1708.85	-0.366415	0.0611165	0.418643
SSTR2	27.7554	-1.25402	0.0612272	0.419103
GLI3	777.285	-0.508487	0.0612908	0.419103
INPP4B	1314.8	0.393925	0.0613138	0.419103
UQCRB	15198.9	0.353119	0.0613139	0.419103
TMX2	1331.5	0.463724	0.0613641	0.419184
ELF4	572.898	-0.612784	0.0613908	0.419184
CCDC106	1179.21	-0.492081	0.0614278	0.419213
ANKS1A	1190.81	-0.468702	0.0614868	0.419339
PPOX	260.797	0.794429	0.0615113	0.419339
ZNF784	387.845	0.639285	0.061625	0.419372
FAM3C	455.95	0.415633	0.0616414	0.419372
SREBF2	1651.69	0.45536	0.0616592	0.419372
EEFSEC	86.6731	-0.919304	0.0616695	0.419372
CTF1	22.8092	-1.66408	0.061679	0.419372
HOXC9	191.712	0.660849	0.0617221	0.419443
ARMCX3	740.842	0.492385	0.0617608	0.419484
PAXBP1-AS1	73.6391	-1.53982	0.0618754	0.419538
COX6A1	5699.69	-0.398652	0.0619058	0.419538
MYLK	306.246	0.77102	0.0619153	0.419538
DGKE	577.134	0.488397	0.0619496	0.419538
SHOX2	64.7064	0.911462	0.061957	0.419538
DDHD1	427.606	0.462746	0.0619642	0.419538
NICN1	31.1277	1.39519	0.0620954	0.420205
CAST	24416.6	-0.38605	0.0621432	0.420308
MAGEA1	453.226	-0.484985	0.0621785	0.420325
NDRG4	126.645	0.825993	0.0625566	0.422659
KCNK5	50.1564	-0.935483	0.0626852	0.423104
TPTEP2-CSNK1E	1169.85	-0.470257	0.0626881	0.423104
CD55	9809.26	-0.45532	0.0628156	0.423742
MXRA7	434.834	-0.547406	0.0628958	0.423918
DMTF1	2068.93	-0.44687	0.0629076	0.423918
KCNK2	85.3943	1.04307	0.0629613	0.424058
RPS10-NUDT3	444.694	0.419519	0.0631996	0.42532
ZFP36L2	1124.71	-0.373839	0.0632627	0.425328
HES4	621.709	0.511132	0.0632821	0.425328
TRIM45	130.46	0.82959	0.0633551	0.425597
RFWD3	791.39	-0.383624	0.0633898	0.425608
BLOC1S2	1556.68	0.463208	0.0635988	0.426463
DMBT1	204.466	-0.587141	0.0636213	0.426463
FIG4	299.657	0.902232	0.0636379	0.426463
AP2B1	821.297	0.410684	0.0636497	0.426463
TMBIM4	3480.08	-0.411462	0.0637065	0.426523
PLCB4	521.523	0.531425	0.0637249	0.426523
LDAF1	367.031	0.551191	0.0640301	0.428272
C17orf75	220.19	0.508647	0.0640732	0.428272
PNKD	1230.3	-0.437609	0.0640861	0.428272
DNAJC6	64.1646	1.00435	0.0642763	0.429128
TATDN1P1	80.7949	0.726608	0.0642808	0.429128
EGLN1	265.77	0.72529	0.0643693	0.429164
FXYD5	1220.4	-0.454684	0.06437	0.429164
SMS	401.374	0.453971	0.0643862	0.429164
EFNA3	135.618	-0.751215	0.064565	0.430133
CDCA4	2133.88	-0.569132	0.064691	0.430528
PIK3CB	596.739	0.471026	0.0647246	0.430528
WNK2	21.6328	-1.51397	0.064727	0.430528
CNEP1R1	348.554	-0.809947	0.0647581	0.430528
SMIM10L1	170.948	0.718544	0.0648412	0.430737
PC	156.047	0.628156	0.0648566	0.430737
PGAP1	221.424	0.548979	0.0650395	0.431729
NPRL3	292.907	0.510101	0.0652317	0.432781
LY6K	2276.86	0.471435	0.0652888	0.432781
VPS72	753.962	-0.713607	0.0652988	0.432781
GTF2I	201.782	0.654516	0.0653777	0.433081
RAD54L	1229.82	-0.394407	0.0655297	0.433865
FAT3	122.442	-0.644568	0.0655912	0.434048
PNPLA2	459.674	-0.531352	0.0656923	0.434494
BCL2	109.555	-0.887121	0.0657886	0.434775
ABLIM1	1852.84	-0.336072	0.0658199	0.434775
NAPA	299.618	-0.750351	0.0658604	0.434775
PDCL3P4	29.4123	-1.27306	0.0658699	0.434775
DPYSL2	186.067	-0.648191	0.0659419	0.43479
RPL11P3	30533.9	0.535698	0.0659851	0.43479
NIT2	851.23	0.437538	0.0659971	0.43479
FHIP1A	498.176	0.484653	0.0660383	0.43479
KDELR1	1707.43	0.435279	0.0660508	0.43479
NUP93	2921.95	0.460859	0.0660749	0.43479
CH25H	51.1218	0.948258	0.0661629	0.434819
ARHGAP24	194.915	0.623584	0.0661679	0.434819
PTPRR	216.122	-0.534767	0.0661806	0.434819
RETSAT	450.996	0.441507	0.066235	0.434858
PCDHGC3	138.171	-0.817755	0.0662542	0.434858
LHX1	119.32	-0.762353	0.06646	0.435742
KANK1	2064.72	0.359886	0.0664876	0.435742
RPS2P5	672.527	2.08921	0.0664904	0.435742
LHX8	23.3404	1.95214	0.066533	0.4358
SLC7A8	113.678	0.709879	0.0666237	0.436172
SYMPK	409.034	0.733999	0.0668998	0.437618
SAA1	265.652	-0.874073	0.0669126	0.437618
NAXD	1946.61	-0.382983	0.0670371	0.438083
SLC52A3	112.115	-1.01254	0.0670518	0.438083
RSKR	223.806	-0.556108	0.0671096	0.438176
EMP3	32.8769	-1.16592	0.0671766	0.438176
MTRR	2463.15	-0.437647	0.0671948	0.438176
XDH	120.951	0.640865	0.0672093	0.438176
VCL	3415.72	-0.439895	0.0672412	0.438176
COX16	286.699	-0.528778	0.0672702	0.438176
VPS45	4240.82	-0.359494	0.0673184	0.438268
SH3PXD2A-AS1	140.243	-0.653966	0.0674792	0.439025
RAD51B	46.9109	-1.08546	0.067503	0.439025
TJAP1	2984.17	-0.653541	0.0676403	0.439503
SYNPO	75.0848	-0.851292	0.0676447	0.439503
FAXC	21.4611	1.37802	0.067931	0.440924
PARP9	481.85	-0.566639	0.0679622	0.440924
MT-TM	8166.09	-1.45631	0.0679662	0.440924
CCDC190	73.2601	-0.855289	0.0680348	0.441146
RPL7P1	2784.42	0.402908	0.0680861	0.441257
RAN	20872.6	0.440062	0.0682984	0.44241
RNU6-522P	23.5395	1.42521	0.0686086	0.443109
DDX55	3620.05	-0.411214	0.0686543	0.443109
XPO6	1460.51	-0.385141	0.0686703	0.443109
NFKBID	171.092	-0.642221	0.068685	0.443109
MTRF1L	2222.54	-0.420325	0.06871	0.443109
CDK16	1094.84	-0.618924	0.0687212	0.443109
EMP2	997.17	-0.424404	0.0687308	0.443109
UBXN7	813.138	0.368522	0.0687439	0.443109
CLOCK	3042.04	-0.343885	0.0687571	0.443109
PLD1	131.336	0.591186	0.0687725	0.443109
SMARCD2	2777.79	0.610157	0.0688022	0.443109
CHST2	70.0475	-0.836288	0.0688195	0.443109
TMPRSS7	34.7891	-1.47171	0.0690329	0.443984
KLK6	102.657	-0.816514	0.0690436	0.443984
RAC1	27550.6	-0.374098	0.0690589	0.443984
CITED4	357.51	-0.613972	0.0691794	0.444537
NAGK	688.813	-0.500107	0.0694738	0.445993
IPO4	1230.29	-0.353328	0.0694752	0.445993
IFI30	758.411	-0.44903	0.0695495	0.446247
RPL12P47	346.161	-0.474713	0.0696506	0.446673
MLLT10	2053.22	0.428956	0.069746	0.447062
ZFYVE9	212.579	0.535635	0.0698951	0.447795
AMY2B	60.9622	-0.906433	0.0700866	0.448657
CBX7	86.0512	0.735238	0.0701133	0.448657
RPS24	51118.8	0.345378	0.0701953	0.448657
NOL9	631.135	0.481132	0.070204	0.448657
ZKSCAN8P1	68.7639	-0.787679	0.070204	0.448657
SSUH2	49.4634	-1.10909	0.0704261	0.449853
RAB14	6797.49	0.368971	0.0704775	0.449959
[truncated: 10,675 more rows]

## Sheet: CB6644_SLAM_T3M4
Gene	baseMean	log2FoldChange	pvalue	padj
RPS2P5	1045.18	3.5695	1.27788e-20	1.67288e-16
RPLP0P2	1941.19	-1.70949	4.68321e-14	3.0654e-10
RPS6KB2	1077.63	2.04798	2.17952e-13	9.51072e-10
S100A13	2876.91	1.5712	4.26542e-13	1.39596e-09
CAV2	2448.93	-1.4055	6.06023e-13	1.58669e-09
MRPS28	431.951	-1.72955	8.41469e-13	1.83595e-09
POLR2A	1401.5	1.62225	2.67509e-12	5.0028e-09
CYP1A1	3688.42	-1.30187	4.33773e-12	7.09816e-09
AP2A2	83.625	2.73409	1.40799e-11	2.04799e-08
RPL22L1	4074.59	-1.35948	2.00878e-11	2.62969e-08
BIRC3	1824.74	-1.19435	4.74391e-11	5.64569e-08
RABGGTB	3388.21	-1.31966	5.94669e-11	6.48734e-08
TAF1D	24371.2	-1.15001	6.84582e-11	6.89374e-08
RPL8	11738	-1.04501	8.15181e-11	7.62253e-08
SNHG3	2734	-1.51861	9.2713e-11	8.09137e-08
HAP1	125.538	2.22252	1.20849e-10	9.88769e-08
CTSC	5371.98	-1.06097	1.68942e-10	1.27425e-07
HSPA8	84260.4	-1.0714	1.75208e-10	1.27425e-07
MALAT1	1.6494e+06	-1.29826	4.14417e-10	2.75323e-07
FAU	19607.1	1.67045	4.20629e-10	2.75323e-07
MEPCE	2985.33	1.14092	4.92413e-10	3.06961e-07
ADGRL2	2099.38	-1.51526	5.95123e-10	3.54125e-07
AGPAT4	325.173	1.69561	7.03919e-10	4.00652e-07
SERPINE1	360.022	-1.51086	7.54395e-10	4.11491e-07
ESD	1863.05	-1.21298	9.35725e-10	4.89983e-07
ZFAS1	26671.1	-1.00221	1.16799e-09	5.88083e-07
RPL7A	14930.2	-0.969714	1.34965e-09	6.54381e-07
FST	20627.5	-1.24704	1.73183e-09	8.09692e-07
MLST8	807.828	1.4914	2.57236e-09	1.1612e-06
WDR62	658.062	1.32448	2.79279e-09	1.21868e-06
STYXL1	251.74	1.57411	3.58354e-09	1.47212e-06
FRMD8	2723.93	2.03348	3.59849e-09	1.47212e-06
AMIGO2	915.232	-1.14115	4.73835e-09	1.87969e-06
RPP40	337.121	-1.68878	5.52912e-09	2.12887e-06
RHBDD2	633.995	1.98303	5.83753e-09	2.1834e-06
MAGEA4	17203.8	-1.1106	6.08591e-09	2.21308e-06
PCYOX1L	183.739	2.05108	6.50827e-09	2.3027e-06
KLK13	189.538	-1.81679	7.01134e-09	2.39346e-06
TP53	1281.89	1.49125	7.13045e-09	2.39346e-06
C21orf58	175.258	2.14027	7.68786e-09	2.51604e-06
PPARG	1362.25	-1.52311	8.64639e-09	2.76073e-06
ACSF2	100.012	2.69642	1.0274e-08	3.20231e-06
ZNF346	929.458	1.55283	1.16345e-08	3.48716e-06
CHKB-DT	305.953	1.4149	1.17206e-08	3.48716e-06
P4HA2	357.286	1.48632	1.22933e-08	3.57626e-06
RPS29P16	212.126	2.27189	1.29806e-08	3.69412e-06
GJB2	2094.92	-1.12845	1.60489e-08	4.4279e-06
RPL6	3684.92	-0.943727	1.62355e-08	4.4279e-06
RACK1	34433.2	-0.952843	1.74872e-08	4.67194e-06
APOL2	569.368	1.36439	2.07116e-08	5.42272e-06
BDNF-AS	204.104	2.13651	2.12264e-08	5.44851e-06
INHBA	2676.07	-1.54657	2.27925e-08	5.73801e-06
TST	660.892	1.17732	2.74867e-08	6.78921e-06
TRIOBP	13275.7	1.48344	2.83552e-08	6.81243e-06
DAPK3	344.864	1.29287	2.86215e-08	6.81243e-06
B3GAT3	156.519	1.83892	3.03219e-08	7.08829e-06
APOL3	497.71	1.56167	3.23467e-08	7.42896e-06
ANP32E	1083.98	-1.07044	3.79046e-08	8.55534e-06
SPRY1	881.536	-1.33648	3.88092e-08	8.61104e-06
TPT1-AS1	2069.55	1.16053	4.41553e-08	9.42996e-06
RPS23	10905.2	-0.939789	4.46073e-08	9.42996e-06
RPL13AP7	280.676	-1.51916	4.52479e-08	9.42996e-06
PTGES	3539.16	1.62148	4.53814e-08	9.42996e-06
METTL5	2955.86	-1.03894	5.0587e-08	1.03474e-05
TNFAIP3	6394.78	-1.04633	5.846e-08	1.17738e-05
SMCO2	570.267	1.23294	6.49604e-08	1.28848e-05
SLC25A5	848.401	-1.12834	6.71782e-08	1.31258e-05
NRG1	18963.9	-0.929438	7.05401e-08	1.358e-05
RFX3-DT	33.5085	4.56076	7.27074e-08	1.37944e-05
IER5L	689.883	1.33981	7.39877e-08	1.38368e-05
ADAMTS1	4709.33	-1.24592	8.18145e-08	1.5085e-05
C12orf57	1106.61	1.03064	8.77471e-08	1.59541e-05
PTBP2	1841.08	-1.07634	9.49572e-08	1.70285e-05
KBTBD4	556.486	-1.18386	1.00936e-07	1.78562e-05
SLC6A15	471.902	-1.22424	1.02887e-07	1.78632e-05
PARP14	1225.54	1.19503	1.03705e-07	1.78632e-05
ZFP36L2	916.412	-1.07737	1.05288e-07	1.79004e-05
MFSD2B	309.002	-1.71704	1.12544e-07	1.88886e-05
AKAP8L	691.967	1.88701	1.15473e-07	1.91349e-05
DPF2	1840.9	1.10438	1.23848e-07	2.02662e-05
LIMCH1	2969.03	-1.34943	1.27662e-07	2.06324e-05
UNC50	789.402	-1.05567	1.46137e-07	2.33303e-05
UBE2S	798.052	1.14191	1.56501e-07	2.46838e-05
RPL34	47986.3	-0.915345	1.67923e-07	2.617e-05
PPP1R12C	352.526	1.44267	2.16065e-07	3.32765e-05
RPSA2	5498.68	-1.34671	2.19184e-07	3.33644e-05
STK38	285.878	1.69253	2.38461e-07	3.56754e-05
RPS6	6958.58	-1.18254	2.39816e-07	3.56754e-05
ZMIZ2	898.613	1.16807	2.59271e-07	3.81362e-05
PTHLH	6346.71	-1.2359	2.88134e-07	4.19106e-05
SNCA	583.195	-1.09301	2.97918e-07	4.27683e-05
GJA1	511.837	-1.40575	3.03216e-07	4.27683e-05
USP16	1324.24	-1.00006	3.03831e-07	4.27683e-05
ATG4B	891.245	1.29409	3.14686e-07	4.3825e-05
CFAP119	116.912	1.69834	3.2354e-07	4.45838e-05
SRF	840.707	1.50033	3.5079e-07	4.78353e-05
TMBIM4	2785.14	-1.24017	3.58833e-07	4.79084e-05
MOK	482.657	1.5332	3.59347e-07	4.79084e-05
ZNF580	506.202	1.50422	3.62304e-07	4.79084e-05
TRIML2	815.799	-1.16429	3.70037e-07	4.84415e-05
BCYRN1	2640.75	1.03774	3.8768e-07	5.02487e-05
TRMT5	1096.13	-1.0177	4.16283e-07	5.34271e-05
RPS21	9814.84	-0.934726	4.52843e-07	5.7555e-05
ALPP	114.397	-2.02914	5.22815e-07	6.58094e-05
KIAA1522	1721.32	-1.24112	5.7472e-07	7.16539e-05
RRM2	6494.96	-0.925566	5.82633e-07	7.19552e-05
NACA4P	1242.63	-1.02138	5.89957e-07	7.21788e-05
HDAC7	3988.63	1.44421	6.02906e-07	7.308e-05
MARCKSL1	126.122	1.82392	6.14183e-07	7.3764e-05
ZFYVE19	515.506	1.30739	6.34491e-07	7.55102e-05
KLF4	2551.13	-0.951285	7.01925e-07	8.27829e-05
SLC35F2	796.024	-1.16483	7.41499e-07	8.59332e-05
THBS1	1751.27	-0.913368	7.45641e-07	8.59332e-05
MX1	5181.03	0.856887	7.4833e-07	8.59332e-05
F3	13986.7	-1.14405	7.87146e-07	8.96046e-05
TMEM179B	321.701	1.29114	8.22616e-07	9.2835e-05
ARFRP1	857.164	1.03274	8.32998e-07	9.32032e-05
RPL12P47	277.999	-1.33032	8.65191e-07	9.59848e-05
RPL12P16	1653.17	-1.13423	9.60747e-07	0.00010569
LVRN	236.299	1.61519	9.8652e-07	0.000107621
PPP1R14B-AS1	848.461	1.07126	1.00337e-06	0.000108555
HES1	5777.73	-0.954473	1.0655e-06	0.000113816
LMF2	376.958	1.16309	1.06939e-06	0.000113816
DKK1	3213.69	-1.00916	1.10618e-06	0.000116782
PIGO	793.059	-1.05892	1.15639e-06	0.000121106
MGST1	3343.62	-0.809233	1.18791e-06	0.00012342
ATG16L2	772.943	2.02711	1.24009e-06	0.000127827
CYSRT1	146.656	1.58544	1.2976e-06	0.00013271
RPS27AP5	1109.83	-1.11343	1.36652e-06	0.000138675
POLR3G	221.435	-1.33586	1.40705e-06	0.00014169
TMEM217	63.6458	2.71506	1.42581e-06	0.000142483
TPRN	202.617	1.66558	1.44432e-06	0.00014324
SEH1L	703.699	-1.03007	1.47025e-06	0.000144714
S100A2	22848	-0.848842	1.51687e-06	0.00014819
NDUFB7	109.049	1.77614	1.58158e-06	0.000153366
ADSL	11725.7	-0.756254	1.61546e-06	0.000154421
NLRP1	1168.53	0.901299	1.61695e-06	0.000154421
DMRT2	218.444	-1.47307	1.63118e-06	0.000154421
MMP1	221.909	-1.34941	1.63964e-06	0.000154421
JKAMP	1079.61	-0.980191	1.76432e-06	0.000164574
ZNF205	288.607	2.07721	1.77258e-06	0.000164574
SERPINB2	3582.17	-1.43966	1.81564e-06	0.000167384
MARCKS	1315.97	-0.89892	1.8878e-06	0.000172819
DLX3	899.381	1.30334	2.05425e-06	0.000186751
SNHG4	673.565	-1.1803	2.07423e-06	0.000187267
OSGIN1	695.586	1.25725	2.13805e-06	0.000191707
RPL9	3099.51	-1.03193	2.18083e-06	0.000194213
KIF20B	2105.92	-0.856003	2.2922e-06	0.000202752
ST3GAL3	978.631	1.18228	2.38173e-06	0.000208469
MMP13	126.628	-1.68732	2.39482e-06	0.000208469
MYO9B	505.067	1.11048	2.40462e-06	0.000208469
SGTA	1988.41	1.14653	2.4423e-06	0.000210343
COTL1	1011.39	1.07314	2.49091e-06	0.000213127
ADA	1631.33	-0.884448	2.54891e-06	0.000216127
ANXA3	2563.58	-0.896938	2.55898e-06	0.000216127
VRK3	343.5	1.2909	2.6456e-06	0.00022201
ECE1	843.948	1.4135	2.88019e-06	0.000240157
NPTXR	43.259	3.00858	2.95385e-06	0.00024474
SOCS2	283.453	-1.38565	3.03146e-06	0.000249591
RECQL4	1265.24	0.9777	3.25069e-06	0.000265967
NT5DC2	113.151	1.862	3.46618e-06	0.000281837
HEXIM1	1384.07	1.03083	3.54345e-06	0.000286341
BDNF	3623.3	-1.00459	3.94551e-06	0.000316875
DMWD	384.281	1.21335	4.0282e-06	0.000321544
UBE2L5	243.116	-1.32783	4.27117e-06	0.000338872
LHX9	147.019	-1.66778	4.36182e-06	0.000343979
SERPINB1	3700.33	-0.779628	4.46678e-06	0.000350147
PDIK1L	549.214	-1.08504	4.52899e-06	0.000352203
CEMIP2	261.768	1.51764	4.54682e-06	0.000352203
GPAT3	2120.77	-0.798513	4.58062e-06	0.000352734
LMNA	19450	0.930901	5.07231e-06	0.000388313
SGK1	2122.7	-1.15259	5.14565e-06	0.000391638
RIPPLY2	97.8564	-2.23103	5.31137e-06	0.000401914
FKBP11	411.354	-1.13634	5.36177e-06	0.000403396
NAA15	5403.64	-0.875147	5.5242e-06	0.000413242
MKS1	812.657	1.01934	6.09763e-06	0.000453546
SNHG25	5621.46	-1.26414	6.43869e-06	0.000476208
IL24	2189.64	-0.892395	6.54583e-06	0.000479795
PIK3R3	347.877	1.3517	6.61553e-06	0.000479795
CCNB1IP1	1450.57	-1.12653	6.62195e-06	0.000479795
RPL32	10258.9	-0.869868	6.63379e-06	0.000479795
SCAND1	327.504	1.19612	6.71136e-06	0.000482739
SELPLG	41.6858	2.31072	6.79568e-06	0.000486132
GLMN	243.271	-1.29269	6.88684e-06	0.000489976
RPL15P3	739.656	-1.2451	7.18047e-06	0.000507034
TRAPPC6A	54.1682	2.3084	7.20406e-06	0.000507034
DNAJA4	1268.41	1.06165	7.29214e-06	0.000510489
DHRS9	3714.82	-1.02016	7.54016e-06	0.000525044
ANXA1	11946.7	-0.901377	8.10294e-06	0.000561246
TIMMDC1	944.53	0.856721	8.71443e-06	0.000600424
UBXN8	129.644	-1.71838	8.77723e-06	0.000601563
HNRNPDL	19947.5	-0.781441	8.82287e-06	0.000601563
KCNN4	2547.49	1.11286	9.09489e-06	0.000616898
TMA7B	619.608	-1.01268	9.37132e-06	0.000632371
SOX2	268.859	-1.27742	9.54814e-06	0.000640575
RPL37A	14316.2	-0.738132	9.59076e-06	0.000640575
TUBBP1	57.1823	-2.47945	9.73637e-06	0.000646999
MELTF	193.435	1.2076	9.79936e-06	0.000647896
TBX19	405.803	1.30104	1.00486e-05	0.000661039
ACACB	78.7347	1.91145	1.02516e-05	0.000671021
DEPDC1	474.45	-1.04718	1.04791e-05	0.000674811
SNHG29	48367.4	-1.07024	1.04981e-05	0.000674811
NFIB	4103.2	-0.867497	1.05145e-05	0.000674811
CHD8	1416.33	0.984035	1.05157e-05	0.000674811
BMP2	498.756	-1.2791	1.05986e-05	0.000675392
PSMD13	2179.59	1.08914	1.06364e-05	0.000675392
PLEKHO2	516.345	1.0829	1.06796e-05	0.000675392
SERPINB3	137.083	-1.44384	1.09373e-05	0.000688364
TSC22D1	9611.41	-0.83552	1.13623e-05	0.000711214
ZBED5	1024.21	-0.889381	1.1409e-05	0.000711214
SLC12A4	207.227	1.542	1.15366e-05	0.000713106
CCNB1	2161.5	-0.760709	1.15483e-05	0.000713106
KRTCAP2P1	158.834	-2.08036	1.18554e-05	0.000728634
PDE4B	560.105	-1.14354	1.20717e-05	0.000737771
USP45	278.436	1.15158	1.21252e-05	0.000737771
SNHG8	18081.3	-0.875678	1.22177e-05	0.000737771
FOXA2	2752.08	-0.792011	1.22366e-05	0.000737771
PDXP	498.182	0.971054	1.22858e-05	0.000737771
PSTK	243.268	-1.53054	1.24109e-05	0.000741878
ZFP64	609.012	-1.09556	1.24905e-05	0.000743243
BACE1	206.521	1.55907	1.26742e-05	0.00075076
SLC2A1-DT	130.199	1.61779	1.27564e-05	0.000752223
SPANXB1	102.52	-1.68484	1.29538e-05	0.000760439
GTF3C5	1281.72	0.880024	1.34054e-05	0.000783439
EIF5AL1	970.036	-1.52049	1.3545e-05	0.000788078
LIPT1	165.39	-1.45258	1.36796e-05	0.000790756
LAMTOR4	726.522	1.14458	1.37174e-05	0.000790756
C12orf60	124.479	1.55994	1.37722e-05	0.000790756
NBN	8173.81	-0.818142	1.40471e-05	0.000803018
KCTD1	1832.92	-0.888796	1.45487e-05	0.000827785
MKKS	468.225	-1.05716	1.46335e-05	0.000827785
KLF7	2687.85	-0.839822	1.46701e-05	0.000827785
RBM4	7337.02	0.728617	1.48903e-05	0.000836606
ZBTB21	678.926	-1.07974	1.50443e-05	0.000839199
AIMP1	8694.21	-0.839636	1.50723e-05	0.000839199
POLR2L	1558.69	0.823373	1.51288e-05	0.000839199
ST3GAL5	4137.42	-0.869886	1.58156e-05	0.000873595
MID1	2113.4	-0.88698	1.61557e-05	0.000888633
SERF2	3928.2	0.931792	1.63266e-05	0.00089371
EFEMP1	257.552	-1.14628	1.64147e-05	0.00089371
ARHGAP20	22.3876	-7.39348	1.64528e-05	0.00089371
GCLC	1051.13	-0.850882	1.65395e-05	0.000894705
KRT17	8720.52	-1.42132	1.674e-05	0.000901825
SYCE1L	22.1204	5.42546	1.69718e-05	0.000905628
DHRS13	91.9894	1.63754	1.69883e-05	0.000905628
GOLPH3-DT	182.567	1.34689	1.70181e-05	0.000905628
ELOC	6830.4	-0.776336	1.74955e-05	0.000927263
ASRGL1	102.11	1.86542	1.78621e-05	0.000942877
CEACAM6	767.333	-1.11058	1.81692e-05	0.000952708
RPS10P7	194.232	1.2242	1.82317e-05	0.000952708
HYPK	3011.25	0.868952	1.82832e-05	0.000952708
PKD1	105.844	1.85497	1.83395e-05	0.000952708
RPL21	4045.98	-0.733912	1.87439e-05	0.000969869
RBM14-RBM4	1874.99	0.780835	1.9262e-05	0.000991282
RPTN	63.3534	-2.28339	1.93092e-05	0.000991282
IFI44	1667.51	-0.785956	1.96684e-05	0.00100578
SYBU	3970.51	-0.874638	2.02756e-05	0.00103279
FAM86JP	746.875	1.16381	2.07988e-05	0.00105181
CXCL8	1363.44	-0.933436	2.08096e-05	0.00105181
DMBT1	166.836	-1.40479	2.14116e-05	0.00107281
ZNF347	128.264	1.41371	2.14848e-05	0.00107281
LFNG	1078.09	1.00392	2.16294e-05	0.00107281
RBIS	2844.07	-0.741203	2.16614e-05	0.00107281
ITPRID2	5305.92	-0.845262	2.16989e-05	0.00107281
STK36	369.272	1.7361	2.17168e-05	0.00107281
TNRC6C	420.18	0.953974	2.22944e-05	0.00109506
BRCC3	643.691	0.939027	2.23346e-05	0.00109506
ATXN2L	8702.16	-1.27527	2.27128e-05	0.00110897
CAV1	33985.4	-0.731251	2.27876e-05	0.00110897
NFE2L2	31124.9	-0.808212	2.30861e-05	0.00111933
ITGA6	7035.96	-0.686792	2.31733e-05	0.00111941
HIC2	3276.57	0.952592	2.3835e-05	0.00114715
PTCH1	356.033	-1.31132	2.39823e-05	0.00115001
ANK3	331.599	1.01778	2.47907e-05	0.00118443
GNL3	5019.09	-0.698656	2.53547e-05	0.00120698
KRBOX5	584.193	1.09636	2.55468e-05	0.00121172
PIM2	163.155	1.41517	2.5656e-05	0.0012125
ARHGEF10L	1040.96	1.45668	2.61562e-05	0.00123169
GAK	748.801	0.949402	2.65844e-05	0.00124038
AASS	729.89	1.17142	2.66142e-05	0.00124038
PTOV1	521.939	1.14319	2.66248e-05	0.00124038
ARL6IP5	848.994	-0.884427	2.6909e-05	0.00124917
NDUFA13	302.654	1.20312	2.71462e-05	0.00125573
DGKZ	1323.67	1.0431	2.75045e-05	0.00126782
SNRPE	2866.62	-0.808752	2.79338e-05	0.00128309
PPP1R13B	481.051	0.914197	2.86211e-05	0.00131007
TRIM16L	379.372	-1.34975	2.93267e-05	0.00133769
TNNT1	827.915	0.99404	2.94991e-05	0.00134088
AREG	18233.6	-0.845539	2.97594e-05	0.00134803
CASP2	813.175	0.908309	3.01241e-05	0.00135985
ITGAV	2383.97	-0.738968	3.11216e-05	0.00140005
EDF1	794.489	0.932273	3.13535e-05	0.00140367
NISCH	307.468	1.15067	3.14166e-05	0.00140367
NDUFC1	3102.87	-0.696242	3.17188e-05	0.00141235
NR2F2	3851.24	-0.794724	3.25474e-05	0.00144433
TMEM79	682.86	1.12594	3.36744e-05	0.00148929
PCCB	703.384	-0.955841	3.41222e-05	0.00150402
CLDND1	3448.03	-0.90867	3.44049e-05	0.00151139
RAC3	127.576	-1.56132	3.53945e-05	0.00154966
MED24	4311.87	1.27856	3.66812e-05	0.00160065
RPL31	16973.2	-0.853903	3.6824e-05	0.00160154
SPACA6	458.761	1.24591	3.74479e-05	0.0016181
MAP9	492.972	-0.906535	3.74521e-05	0.0016181
ARFGAP1	1057.63	0.854787	3.82759e-05	0.00164812
CRTC1	53.1463	2.59816	3.85913e-05	0.00164812
CHMP1A	2720.01	0.713448	3.87029e-05	0.00164812
ZNF639	1102.23	-0.828342	3.87515e-05	0.00164812
MEGF8	56.5619	2.11231	3.87762e-05	0.00164812
PABPC1	111873	-0.902194	4.05016e-05	0.00171588
FAM193B	548.725	1.14765	4.09763e-05	0.00173039
TPCN2	451.197	1.03363	4.23494e-05	0.00177831
SUFU	68.2547	1.70583	4.23827e-05	0.00177831
UTP18	965.57	-0.913793	4.25332e-05	0.00177892
LINC01719	306.344	1.11702	4.39548e-05	0.00183252
EIF3E	17616.2	-0.955044	4.58963e-05	0.00190739
DEK	3623.34	-0.730888	4.60733e-05	0.00190869
DIP2A	573.459	0.927512	4.67071e-05	0.00192884
CXCL1	693.862	-0.893505	4.70988e-05	0.0019389
COMMD1	230.216	1.38777	4.7346e-05	0.00194297
RPL3	3499.8	-0.782324	4.81519e-05	0.00196986
TMEM126A	2128.49	-1.06853	5.02556e-05	0.00204952
CDK6-AS1	33.2226	-3.87519	5.07171e-05	0.00206192
DNAJC4	40.7502	2.5608	5.1444e-05	0.00208499
MYC	14542.4	-1.06063	5.221e-05	0.00210951
SEC61G	1415.53	1.00659	5.24544e-05	0.00211286
NDUFAF2	1183.84	-0.897988	5.28179e-05	0.00212098
WBP1	264.347	1.20582	5.29903e-05	0.0021214
SLC16A5	1167.5	-1.04256	5.38079e-05	0.00214756
LDHB	7252.94	-0.802127	5.41474e-05	0.00215095
PRELID3B	785.928	-0.786997	5.42215e-05	0.00215095
CABIN1	382.07	0.916002	5.6528e-05	0.00222767
ZEB1	58.661	2.34617	5.66556e-05	0.00222767
GPATCH3	414.91	0.952906	5.66658e-05	0.00222767
NXF1	1544.97	0.822897	5.80183e-05	0.002274
FLNA	6357.53	0.643184	5.86149e-05	0.00229053
BRIX1	4088.69	-0.689461	6.1725e-05	0.00240489
COPS6	545.885	0.982047	6.25351e-05	0.00242655
GRIPAP1	6018.17	1.40491	6.26518e-05	0.00242655
RPL11	6954.36	-0.652343	6.38033e-05	0.00246386
IER2	4875.66	0.963348	6.66188e-05	0.00256502
DCAF5	2517.76	-0.814064	6.74845e-05	0.00259073
MID1IP1	1973.23	-0.793634	7.09999e-05	0.00271772
TGFBR2	1159.23	-0.789177	7.13823e-05	0.00272439
EPB41L4A-AS1	8832.59	-0.771864	7.17701e-05	0.00273034
CCNA2	896.871	-0.757856	7.19553e-05	0.00273034
XPOT	630.309	-0.889891	7.22287e-05	0.00273279
CCDC30	85.2689	2.03105	7.27996e-05	0.0027443
TTC21A	69.9942	1.71369	7.29521e-05	0.0027443
NET1	4340.6	-0.646951	7.34042e-05	0.00275308
MFSD12	993.038	0.996574	7.36061e-05	0.00275308
FAM222A	119.144	1.36213	7.66971e-05	0.00286052
INPP4B	915.063	-0.864388	7.70045e-05	0.00286382
UBE3A	15066.8	-0.746521	7.97915e-05	0.00295907
ARID5A	190.879	1.20251	8.03261e-05	0.00297048
NUDT16L1	430.142	0.96063	8.08066e-05	0.00297804
HAS2	74.4363	-1.98646	8.09855e-05	0.00297804
S100PBP	459.038	0.922989	8.13223e-05	0.00298204
PLEKHN1	234.807	1.51598	8.22235e-05	0.00299829
TMEM63B	1221.51	1.44433	8.27658e-05	0.00300969
RN7SL1	124.11	2.08969	8.47062e-05	0.00307171
CLMP	238.448	-1.06067	8.6616e-05	0.00312732
ZFAND2A-DT	835.933	0.860585	8.67173e-05	0.00312732
CCDC71L	363.453	-1.00208	8.72089e-05	0.00313638
MIX23	1655.97	-0.817056	8.74478e-05	0.00313638
RABL2B	2452.88	1.22879	8.79564e-05	0.003146
TOPORS	807.36	-0.778324	8.92884e-05	0.00318494
RBM26	5964.02	-0.754248	9.05731e-05	0.00322199
FLG	91.9151	-1.53011	9.13496e-05	0.00324081
GMPPB	594.671	0.848523	9.29313e-05	0.00328173
ZNF581	1901.42	0.879326	9.30044e-05	0.00328173
THBD	1831.57	-0.682717	9.36813e-05	0.00329673
ABCA1	966.14	-0.884037	9.57744e-05	0.00336135
TXNRD1	5702.47	-0.777899	9.77715e-05	0.00342226
LAMA3	1705.17	-0.730524	9.851e-05	0.00343354
GADD45B	1237.3	0.808009	9.86182e-05	0.00343354
ID1	36682.5	-0.675833	9.9489e-05	0.00345467
MAGEA12	726.689	-0.901621	0.000100103	0.0034668
DSTYK	504.231	0.886187	0.000102114	0.00352713
OSTM1	1519.44	0.755427	0.000104061	0.00358489
PDHB	843.966	-1.04259	0.000105313	0.00361852
TPRKB	450.467	-1.08399	0.000106456	0.00364385
KCTD6	343.633	-1.03661	0.000106776	0.00364385
RPL4	4395.02	-0.82454	0.000106885	0.00364385
WARS2	233.409	-1.08854	0.000107737	0.00366333
TP63	964.959	-0.96607	0.000110316	0.0037413
SGCE	548.508	-1.02334	0.000111284	0.0037644
TUFT1	1138.13	0.934092	0.000112141	0.0037836
CHD1	1377.62	-0.71798	0.000112975	0.00380195
NECAB3	106.27	1.33069	0.000117713	0.00395124
EMG1	3371.53	-0.710747	0.000118998	0.00397199
SLC4A2	497.764	1.46628	0.00011914	0.00397199
ALG13	476.046	-1.11488	0.000119241	0.00397199
TMCC2	47.6828	2.35806	0.000121308	0.00403058
EPPK1	987.231	0.909814	0.000121688	0.00403296
TXN	2987.76	-0.760114	0.000122823	0.0040603
ZFP36	710.112	-1.00684	0.000123599	0.00407565
ANKRD12	2239.74	-0.771413	0.00012393	0.00407631
HAS2-AS1	65.4349	-1.72345	0.000124975	0.00410035
ANP32B	3206.1	-0.66877	0.000125377	0.00410329
RPL23A	543.182	-1.14433	0.000127432	0.00416014
POLR3B	499.493	-0.838664	0.000127957	0.00416689
PDPN	1679.61	-0.683903	0.000128817	0.00418446
CDIN1	241.677	-1.14122	0.000130027	0.00421332
PET117	366.066	-0.912889	0.000131359	0.00423674
DHCR24	507.17	1.25757	0.000131397	0.00423674
KRT6A	6767.22	-0.622511	0.000132712	0.00426862
MEG3	7574.46	0.717936	0.000136452	0.004376
TIAM1	458.079	0.858191	0.000137038	0.004376
TNFSF13B	175.006	1.29563	0.000137053	0.004376
NDUFB4	3694.78	-0.648277	0.000137515	0.00437614
DARS1-AS1	57.8346	2.01149	0.000137959	0.00437614
ADPRHL1	137.119	1.24427	0.00013806	0.00437614
EPM2A-DT	80.6267	2.10569	0.000139036	0.00439643
ATP6V0A2	480.883	0.866142	0.000139508	0.00440073
LIME1	113.158	1.31367	0.000142072	0.00446273
FANCA	1982.22	0.662991	0.000142164	0.00446273
LGR4	376.018	-0.882461	0.000142496	0.00446273
HSPD1	37138.5	-0.648254	0.00014545	0.00454436
TXNRD2	211.658	1.36687	0.000147285	0.00459074
APOL1	2565.27	0.814056	0.000148733	0.00462484
ILKAP	666.355	0.799714	0.000151232	0.00469143
MT-TD	342.87	-1.75264	0.000152414	0.00471691
ARL4C	2242.35	-0.705878	0.000156324	0.00481514
TSR3	178.07	1.27552	0.000157671	0.00483241
GAR1	1432.34	-0.857617	0.00015778	0.00483241
EIF4A2	13950.8	-0.68656	0.000158174	0.00483241
TOMM6	3581.04	-0.657629	0.000158561	0.00483241
ACAD10	376.285	0.935564	0.00015873	0.00483241
NACC1	1614.48	-0.788579	0.00015948	0.00484397
SFN	19461.1	1.02759	0.00016036	0.00485944
TMEM50A	928.751	-0.779837	0.000162338	0.00489668
NAT14	419.597	0.983041	0.000162711	0.00489668
METTL18	213.578	-1.13581	0.000163804	0.00491824
USP43	202.796	1.12673	0.000166921	0.00500038
SLC38A7	397.649	0.981119	0.000168003	0.0050148
LIN37	136.644	1.3025	0.000168169	0.0050148
RPL35AP36	222.775	-1.45597	0.000168733	0.00502018
HNRNPD	11670.5	-0.6152	0.000169446	0.00502996
ZBTB11	2478.83	-0.676298	0.000171071	0.00506372
AHSA2P	1224.54	0.697113	0.000171356	0.00506372
TLNRD1	405.401	1.12846	0.000173286	0.00510817
VAV1	375.914	1.28959	0.000173641	0.00510817
HAS3	338.761	-1.00147	0.000177332	0.00519927
KRT5	2292.13	-1.22934	0.000177532	0.00519927
MFAP5	822.739	-1.22339	0.000188145	0.00549603
TRIM7	232.849	-0.996462	0.000188505	0.00549603
STARD7-AS1	150.242	1.42445	0.000190683	0.00554719
RBM26-AS1	415.144	1.09145	0.000192497	0.00558324
SOX21-AS1	71.6092	-1.61624	0.000192776	0.00558324
BCL2L2	767.668	-1.01839	0.00019415	0.00561064
DCTN6	714.016	-0.740673	0.000195479	0.00563661
NDUFB10	583.741	0.875905	0.000196361	0.00564958
TMEM59	1080.25	-0.803231	0.000197633	0.00567372
SETD6	1457.74	-0.70008	0.000200075	0.00571928
PRKD2	1411.19	1.03997	0.000200442	0.00571928
ZNF274	1802.78	-0.738711	0.000200531	0.00571928
GARIN2	270.366	-1.18439	0.000202014	0.00574905
DDX47	4153.89	-0.692541	0.0002032	0.00577027
ACAD9	5124.54	0.820393	0.000203945	0.00577341
FOXM1	1498.11	0.835951	0.000204456	0.00577341
G6PD	983.987	0.945326	0.000204634	0.00577341
SEMA4D	268.721	1.16437	0.000206955	0.00581622
UNC45A	697.505	0.781545	0.000207337	0.00581622
VEGFA	16828.2	-0.727153	0.000207484	0.00581622
PTRH2	2632.38	-0.838478	0.000209159	0.00585064
ARHGAP45	626.004	1.17167	0.00021179	0.00591059
FSTL3	237.182	1.20571	0.000212205	0.00591059
NDUFB2	1995.33	-0.69672	0.000216849	0.00602711
FBXL19	110.793	1.88679	0.000221066	0.00613131
USP40	234.578	0.975016	0.000222829	0.00616715
LINC01322	2582.23	-0.969877	0.000224073	0.00618847
CLSTN3	274.525	1.2486	0.000225998	0.00622852
HERC6	327.259	1.00158	0.000227191	0.00624822
TPRG1	435.994	-1.09299	0.000229711	0.00629221
RBM12	1912.44	-0.649176	0.000229752	0.00629221
RIOX2	914.567	-1.01304	0.000230707	0.00630518
INTS13	478.86	-1.12518	0.000235649	0.00642683
MAILR	50.5525	1.7551	0.000237435	0.00645506
ALOX12	85.2154	-2.04347	0.000237853	0.00645506
FGFR3	2630.44	0.68354	0.000238163	0.00645506
PSMD12	3153.76	-0.667208	0.000239838	0.00647339
ATP5F1C	2854.19	-0.71919	0.000240221	0.00647339
TRMT10C	848.721	-0.725079	0.000240323	0.00647339
LSR	1406.09	1.37236	0.000242052	0.00650657
GPR137	219.088	1.12608	0.000245033	0.00657322
MED11	279.536	-1.66449	0.000245618	0.00657542
HNRNPA1	31439.4	-0.608566	0.000247411	0.00660992
ATP5F1E	2727.52	-0.62509	0.000249497	0.00665206
ITPR1	1150.07	-0.897532	0.00025123	0.00668466
L3MBTL2	747.099	0.781719	0.000251984	0.00669112
GJB3	2888.89	-0.759714	0.000254267	0.00673115
NR3C1	12678.8	-0.749893	0.000254838	0.00673115
SH3BP5-AS1	109.208	1.5131	0.000255034	0.00673115
SOX21	229.674	-1.01608	0.000258348	0.00680491
SCARB1	1329.84	-1.18878	0.000258979	0.00680781
TH	49.4874	-1.93351	0.000260592	0.00683648
RETREG3	444.865	0.834735	0.000261228	0.00683948
NARF	459.159	1.27691	0.000263742	0.0068915
HOMER1	1478.81	-0.793415	0.000268615	0.00700485
GATD1	1739.35	0.854946	0.000270464	0.00703905
RPN2	5199.23	-0.591678	0.000271011	0.0070393
COPS5	947.352	-0.718165	0.000271849	0.00704297
KCNJ15	94.8886	-1.61228	0.000272228	0.00704297
PRIMPOL	256.374	1.20523	0.000274446	0.00708633
PPFIA3	109.615	2.36631	0.000283108	0.00729561
PNRC2	2845.55	-0.688191	0.000286459	0.00736745
ZIC5	234.334	-0.962963	0.000288542	0.007395
MYBBP1A	599.611	-0.738047	0.00028866	0.007395
PSMA5	558.066	-0.901721	0.00028969	0.007404
CYBC1	799.619	0.928274	0.000290142	0.007404
DANCR	3093.06	-0.762731	0.000290923	0.00740948
RPS12	2657.04	-0.942196	0.000291577	0.00741172
RPS3AP49	140.75	2.30502	0.000293388	0.0074433
SIDT2	153.823	1.27898	0.00029554	0.00748339
HHLA3	107.427	1.53053	0.000302851	0.00765371
MRPS30	1536.37	-0.682234	0.000306232	0.00772425
DAAM1	8688.85	-0.748098	0.000309117	0.0077752
CDC34	583.392	0.803203	0.000310327	0.0077752
TOX2	1027.3	0.861323	0.000310436	0.0077752
FLOT2	124.15	1.57866	0.000310824	0.0077752
CCDC91	2769.66	-0.747936	0.000311222	0.0077752
PAIP1	1194.81	-0.760375	0.000312862	0.0078013
PRKCZ	615.976	1.00709	0.000314807	0.00783485
YJU2B	443.652	0.901871	0.000320042	0.00792351
CCP110	756.052	0.789909	0.000320169	0.00792351
LPCAT3	365.323	0.962191	0.000320185	0.00792351
EPHB3	124.818	1.36123	0.000322134	0.00795374
NACA	29635.4	-0.709097	0.000322621	0.00795374
ZNF670	228.816	1.2757	0.000323292	0.00795529
LMAN2	650.087	1.01891	0.000330349	0.00811369
FAM118A	835.31	0.809692	0.000333185	0.00816803
PRRC2B	5846.46	0.610544	0.000334632	0.00818151
ZGPAT	1775.97	0.741834	0.000334985	0.00818151
NQO1	1432.99	-0.735051	0.000338724	0.00824461
LPAR6	91.0799	-1.73274	0.000338828	0.00824461
IFNGR1	4751.69	-0.970294	0.000341959	0.00830536
TNC	101.381	-1.39104	0.000348398	0.00844607
PDCD10	975.331	-0.695797	0.00035187	0.00851446
CTSK	299.249	1.19685	0.000352653	0.00851516
DONSON	2145.71	0.789005	0.000353199	0.00851516
PRMT3	346.759	-1.0467	0.000357337	0.00859908
GNAS	86190	-0.929599	0.000359762	0.00864155
KLF10	3090.15	-0.643215	0.000365462	0.00876238
NFRKB	382.14	0.978992	0.00036621	0.00876427
CTNNAL1	1356.4	-0.758114	0.000368326	0.00879882
CITED1	37.0472	2.27655	0.000369109	0.00880146
FAM88B	1311.2	0.870038	0.000372785	0.00887297
IFTAP	452.605	1.20673	0.000376093	0.00893546
TINF2	2822.25	-0.948838	0.000377228	0.00894618
UROD	1458.38	0.84511	0.000381629	0.00903418
EGFR	18230.5	-0.76465	0.000388272	0.00917486
SSB	1752.15	-0.631881	0.000393358	0.00927828
SNORA33	23.5867	-3.05319	0.000394585	0.00929049
ALDH8A1	55.3005	1.87355	0.000395873	0.00930407
ZNHIT6	761.651	-0.845172	0.000396737	0.00930768
AMDHD2	557.937	1.04969	0.000398769	0.0093386
FAT1	1488.04	-0.685819	0.000399548	0.00934015
CCS	266.62	1.04228	0.000405965	0.00947325
ANAPC15	681.804	-1.22202	0.00041051	0.00955846
LINC00888	216.884	1.127	0.000411232	0.00955846
ZNF445	281.94	0.98785	0.000412286	0.00955846
TTPAL	814.876	0.841238	0.000412743	0.00955846
TRAF4	1054.05	0.938294	0.000413268	0.00955846
PYM1	389.536	1.16647	0.000414075	0.00956025
RAD51	1007.65	0.817379	0.000415218	0.00956974
CDCA3	2806.4	-0.638837	0.000416609	0.00958493
CCDC106	999.631	-0.921762	0.000418384	0.00960889
IMPDH1	896.104	-1.14096	0.000421542	0.00966446
NHERF1	825.803	0.694884	0.000424155	0.00970737
SGSM2	260.92	0.982191	0.000430083	0.00982585
GNAQ	498.411	-0.779361	0.000437231	0.00996215
TMC6	1576.91	0.638529	0.000445881	0.0101234
SMIM7	1603.2	-0.67026	0.000446198	0.0101234
NUP93	2925.93	0.785743	0.000447208	0.0101276
ZBTB20	827.153	0.685981	0.000447933	0.0101276
TOB2	1440.78	0.771536	0.000449826	0.0101525
RPL7	358.82	-0.819196	0.000451194	0.0101525
PTPRZ1	41.028	-2.96313	0.00045136	0.0101525
ATG101	287.806	0.981285	0.000453414	0.0101726
DHRS1	582.861	1.07092	0.000453809	0.0101726
MIR1244-1	447.425	0.925551	0.000459596	0.0102847
RPL17P6	1066.19	-0.806223	0.000462499	0.010332
CDC25B	3124.07	0.631502	0.000463551	0.0103322
RSRP1	5046.05	0.752717	0.000464085	0.0103322
SLC2A3	1376.24	-0.66913	0.000466003	0.0103573
UQCC4	369.564	-1.05136	0.000468503	0.0103952
IGFBP3	2995.81	-0.877008	0.000471447	0.0104428
SACM1L	4858.75	0.866725	0.000476115	0.010511
PSMC1	1684.09	0.665153	0.000476129	0.010511
ANKRD49	2572.57	-0.687635	0.000477709	0.0105214
MRPS10	1331.96	-0.800286	0.000481601	0.0105783
NUDT12	222.555	-0.94582	0.000482797	0.0105787
IKZF3	20.3525	-3.17546	0.000483238	0.0105787
C3	937.886	1.21438	0.000493918	0.0107945
RPS20	9988.01	-0.71224	0.000495077	0.0108017
MIRLET7A1HG	890.894	0.755644	0.000497979	0.010847
ZNF530	690.324	0.718775	0.000502209	0.010921
RNF7	2500.7	-0.690662	0.00050478	0.0109569
USP18	40.7987	1.95924	0.000505538	0.0109569
FMN2	362.1	-1.12674	0.000507276	0.0109765
PSMC2	6050.82	-0.662726	0.000510132	0.01102
ZNF557	385.657	0.861748	0.00051312	0.0110663
TDG	1635.1	-0.65319	0.000516777	0.0111269
BCAT1	1923.87	-0.726245	0.000520786	0.011193
ERGIC2	4869.77	-0.758438	0.000521558	0.011193
BRD9	2468.93	0.812303	0.000526917	0.0112895
SAP30BP	3338.66	0.682957	0.000528983	0.0113152
LGALSL	320.284	-1.03531	0.000530592	0.0113311
KYAT1	89.2148	1.31113	0.000541995	0.0115558
PEG10	357.807	-1.0444	0.000547672	0.0116579
SLC19A2	203.54	-1.11192	0.00055072	0.0117037
NUDT16L2P	92.2199	-1.41021	0.000553169	0.0117367
RUNX2	440.371	-0.886535	0.000555375	0.0117482
CDC7	346.789	-0.854686	0.000555505	0.0117482
HACD3	920.557	-0.751282	0.000556511	0.0117505
PIK3C3	358.715	-0.811814	0.000559347	0.0117913
ITGB1BP1	1699.55	-0.6526	0.000565767	0.0119075
WDR89	578.17	-0.822599	0.000568457	0.0119449
IFRD2	1070.69	-0.826935	0.000570257	0.0119553
COG4	1546.13	0.669703	0.000570901	0.0119553
CNTN1	117.92	-1.34205	0.000571691	0.0119553
ERCC3	2313.08	0.739189	0.000572857	0.0119606
DDX1	9567.17	-0.646995	0.000574259	0.0119707
CHST12	474.35	0.736598	0.000578955	0.0120494
TAF12	1303.42	0.729139	0.000582327	0.0121004
ID2	5959.27	0.775107	0.000593124	0.0122843
SUCLG2-DT	33.3216	2.02515	0.000593993	0.0122843
PHYHD1	73.74	1.58721	0.000595681	0.0122998
TBCD	294.423	0.81917	0.000597022	0.0123081
SLC25A22	362.9	-0.897831	0.000599301	0.0123356
SZT2	914.269	0.808008	0.000604691	0.012427
FBXL18	569.568	0.811028	0.000606053	0.0124355
DDX10	9159.81	-0.588844	0.000610307	0.0125032
CDK19	115.337	1.3765	0.000615609	0.0125921
TNNI3	142.039	1.50134	0.000618181	0.012608
ZBTB37	112.808	-1.24214	0.000618313	0.012608
DOCK8	25.1555	2.43084	0.000633895	0.0129056
KRT4	129.714	-1.62323	0.000649414	0.013201
ANKRD1	699.153	-0.906379	0.000651699	0.013227
MIR9-3HG	1327.15	0.663307	0.000652944	0.0132317
TRMT2A	248.541	1.13511	0.000655356	0.0132601
POLR2I	329.391	0.989952	0.000657791	0.0132888
ARNT2	71.598	1.85529	0.00066139	0.0133228
NDUFB11	882.754	0.822356	0.000661509	0.0133228
RAD9A	275.551	0.960536	0.000673502	0.0135435
PARD3	509.766	1.15299	0.000676433	0.0135816
CNIH1	545.077	-0.841062	0.000681133	0.013655
KLK6	87.0555	-1.53448	0.000687846	0.0137478
CFLAR	911.218	0.666185	0.00068786	0.0137478
FAM219A	827.06	1.13664	0.000690938	0.0137882
GBP6	29.4711	-2.62072	0.000707043	0.0140881
SLC7A5	13489.6	0.928873	0.000710122	0.014128
ZNF165	718.635	-0.747469	0.000712014	0.0141441
RBM39P1	1460.84	-0.741019	0.000722277	0.0143033
CTNS	101.787	1.18726	0.000722948	0.0143033
PGGT1B	703.526	-0.846552	0.000723306	0.0143033
RPL38	25655.7	-0.603495	0.000726983	0.0143543
SEMA3A	709.001	-0.677899	0.00073159	0.0144236
TUBB4B	6125.91	0.863643	0.000735612	0.014481
ATRIP	724.828	0.772715	0.000744594	0.0146359
BMP7	121.756	-1.11463	0.000746861	0.0146387
CBX2	143.052	1.05936	0.000748025	0.0146387
PCAT6	82.0024	1.59573	0.000748923	0.0146387
LTV1	340.929	-1.00503	0.000749212	0.0146387
ADRM1	1287.16	1.00075	0.000751528	0.0146621
ADORA2B	898.676	-0.737884	0.000755202	0.0147118
KAT7	7646.74	0.636952	0.000756989	0.0147247
DGCR2	970.695	0.778787	0.000759067	0.0147433
SNRPGP10	113.878	1.62646	0.000765162	0.0148321
PPP6R2	1408.54	0.941451	0.000766981	0.0148321
KRT18P13	41.4664	2.13041	0.000767043	0.0148321
TSPYL2	191.412	1.05667	0.000773843	0.0149416
KRT15	544.582	-0.726643	0.000778598	0.0149913
YBX1	1465.71	-0.656374	0.000778707	0.0149913
SSBL2P	219.423	-0.999149	0.00078643	0.0151177
PSAP	372.36	0.934396	0.000788307	0.0151251
DLG1	10131.8	-0.668831	0.000789422	0.0151251
BDKRB1	130.977	-1.23613	0.000790279	0.0151251
HROB	291.548	0.873677	0.000791542	0.0151271
KCTD12	346.762	-0.801006	0.000800404	0.0152559
PARP2	1335.57	-0.918789	0.000800613	0.0152559
IPO7	1795.41	-0.633906	0.000802126	0.0152625
TUT4	93.7001	-1.49214	0.000807401	0.0153406
RPUSD2	671.387	0.927285	0.000809807	0.015364
DICER1-AS1	119.549	1.29144	0.000816366	0.0154661
CELF4	409.749	-1.25737	0.000820618	0.0155242
KIF22	4895.5	0.618428	0.000823069	0.0155287
ATOH8	259.828	1.08325	0.000823232	0.0155287
FZD8	263.703	-0.887114	0.000825226	0.0155439
PIP4K2C	670.424	1.09049	0.000836402	0.0157318
EXOSC7	835.859	0.739793	0.000841623	0.0158073
CNOT11	411.042	0.901746	0.000846215	0.0158708
SLC30A7	1296.69	-0.832685	0.000850929	0.0159118
FASTKD3	286.009	-0.838885	0.000851867	0.0159118
CCDC32	330.56	0.787379	0.000854351	0.0159278
S100A8	164.849	-1.31199	0.000855337	0.0159278
ZSWIM3	55.781	1.76299	0.000856571	0.0159281
ATAD1	1570.86	-0.709933	0.000862309	0.016012
FBF1	69.6818	1.65261	0.000863746	0.016016
LINGO2	52.9243	1.76819	0.000867791	0.0160682
TTC27	111.947	-1.17584	0.000870488	0.0160954
SH2D3A	906.172	-0.928827	0.000881505	0.0162761
IL1A	4158.2	-0.711901	0.00088403	0.0162894
MRPL12	153.54	1.03609	0.000884714	0.0162894
PCMTD1	178.052	-1.0393	0.000889103	0.0163473
ZRSR2P1	390.469	0.862344	0.000894248	0.0164188
RPS13	260.707	-1.09981	0.000899758	0.0164751
AURKB	2198.55	0.675505	0.000899831	0.0164751
TBK1	7248.06	-0.680273	0.000905589	0.0165547
SSBP1	6228.52	-0.786709	0.000906709	0.0165547
KLK11	1136.29	-0.755664	0.000913974	0.0166641
CBL	816.326	0.73786	0.000925071	0.016843
INO80B-WBP1	128.295	1.20354	0.000929331	0.016897
MIR205HG	94310.4	-0.681977	0.000936041	0.0169954
SPRY2	1088	-0.782355	0.000939679	0.0170226
AAMP	1127.19	0.797086	0.000940139	0.0170226
GPRC5D-AS1	310.059	0.918269	0.000942387	0.0170377
LINC02328	69.9275	1.81373	0.000943575	0.0170377
LPAR3	448.191	-0.923751	0.000950638	0.0171416
SNX5	2052.22	-0.637937	0.000951975	0.0171421
ZNF667	62.8776	1.54148	0.000957455	0.0172171
GEMIN7	664.643	0.896487	0.000967427	0.0173725
AP5Z1	6044.11	1.07231	0.00096887	0.0173746
COA6	1647.07	-0.966689	0.00097139	0.0173808
CIAO2A	963.776	-0.618098	0.000971872	0.0173808
FDXACB1	109.845	-1.16056	0.000976164	0.017414
RAC2	1350.52	-0.714676	0.000976386	0.017414
DYNC1H1	24859.6	0.766955	0.000980602	0.0174552
FARP1	127.345	1.4612	0.000981362	0.0174552
BTBD3	1159.87	-0.684595	0.000989357	0.0175717
PRDX6	1151.61	-0.780235	0.000990595	0.0175717
MRPL20-DT	50.5091	1.58883	0.000993266	0.0175952
SHOC2	1952.71	0.586243	0.00100059	0.0177011
SIL1	74.1654	1.53355	0.00101324	0.0179005
PIK3CD	222.384	1.11112	0.00101611	0.017906
ST6GAL1	148.296	-1.18484	0.00101628	0.017906
MTERF3	593.383	-0.900987	0.00102261	0.0179695
SETP2	65.9119	-1.69192	0.00102263	0.0179695
PTER	936.097	0.701732	0.00102522	0.0179909
LASP1	1943.09	0.75253	0.00102716	0.0180008
TOX4	2245.6	0.673468	0.00103063	0.0180295
LRCH3	394.47	0.797172	0.00103155	0.0180295
TMEM237	334.909	-0.807038	0.00103598	0.0180826
NDFIP2	14755.7	-0.524383	0.00105044	0.0183106
CSMD1	97.6506	1.36346	0.00105414	0.0183508
CD83	158.202	1.1304	0.00105765	0.0183873
ARHGAP11A	150.808	-1.19259	0.00106099	0.018415
PIN1	407.388	0.881693	0.00106205	0.018415
RAB9A	237.768	-0.855862	0.00106564	0.0184527
LLGL2	1061.33	0.795121	0.00107183	0.0185355
EPS8L1	947.824	1.08424	0.00107999	0.0186519
ASPSCR1	317.017	1.13874	0.00108889	0.0187809
SLC6A8	110.148	1.28197	0.00109402	0.0188357
SLC22A13	62.3293	1.75991	0.00109495	0.0188357
LSP1P5	345.949	0.854041	0.00109658	0.0188389
SERTAD1	298.369	0.88826	0.00109955	0.0188653
CYB5B	3176.43	0.570661	0.0011067	0.0189568
HOXA-AS2	325.071	0.794236	0.00110778	0.0189568
ZNF195	1405	-0.612631	0.001117	0.0190467
AHCY	498.215	-0.8164	0.00111737	0.0190467
FAM120AOS	963.041	0.791667	0.0011174	0.0190467
RCN2	1282.53	-1.02578	0.00112854	0.0192115
TSTD2	190.715	-0.943354	0.00113279	0.0192589
MYOF	4077.77	-0.587188	0.00114885	0.0195066
ACBD5	2350.84	-0.557185	0.00115532	0.0195411
FAM136A	1504.77	-0.704593	0.00115575	0.0195411
PSMG1	388.829	-0.743918	0.00115671	0.0195411
RIMS2	411.273	-1.38111	0.00115685	0.0195411
SWI5	701.905	0.897923	0.00118012	0.0198828
MTRR	2147.3	-0.643623	0.00118759	0.0199829
CHID1	338.796	0.964554	0.0011997	0.0201608
RPL5	14745.4	-0.522434	0.00120518	0.020227
D2HGDH	386.932	0.901657	0.00120938	0.0202602
TRAPPC9	69.5064	1.95225	0.00121128	0.0202602
HSPB1	9247.91	0.79202	0.00121181	0.0202602
ABCB9	172.101	0.974708	0.0012137	0.020266
RBM42	701.572	0.994063	0.00122072	0.0203332
TUT1	334.629	-1.33754	0.00122083	0.0203332
TOE1	706.931	-0.668734	0.00122502	0.0203653
TPCN1	797.436	0.820173	0.00122587	0.0203653
ZKSCAN1	2137.08	0.673481	0.00124549	0.020665
EDC4	879.327	0.711501	0.00125349	0.0207348
GPRC5C	591.845	0.69805	0.001254	0.0207348
RIMKLB	4803.61	-0.551622	0.00125445	0.0207348
SNHG26	1924.19	-0.634866	0.00125727	0.0207553
INSIG1	827.556	-0.963652	0.0012664	0.0208631
GTF2H3	1210.16	-0.641214	0.00126699	0.0208631
COX6C	3482.36	-0.577634	0.00127701	0.0209992
ATP5MG	16308.8	0.781065	0.00127846	0.0209992
SEC31B	94.0698	1.26215	0.00128646	0.0211041
ZNF611	990.248	0.855477	0.00129128	0.0211566
INTS11	1253.77	0.728705	0.00129694	0.0212228
MAGEA1	390.957	-0.800625	0.00130625	0.0213365
PDC-AS1	214.344	1.18637	0.00130715	0.0213365
IL1RAP	925.959	-0.637613	0.00132034	0.0215022
CLEC2B	102.011	-1.27394	0.00132164	0.0215022
RAD54L2	1264.34	0.828296	0.00132439	0.0215022
SNCAIP	142.136	1.0915	0.00132467	0.0215022
MAP2K1	4149.27	-0.635825	0.00132551	0.0215022
NMU	1496.42	-0.702044	0.00133312	0.0215989
CTCF	10499.3	-0.541278	0.00134102	0.0216999
SARAF	1736.57	-0.574618	0.00135094	0.0217804
CD55	8571.83	-0.677719	0.00135397	0.0217804
MAP2K3	1583.19	0.759129	0.00135427	0.0217804
ARL6IP4	4668.83	0.721965	0.00135536	0.0217804
SLC16A1	3489.91	-0.55621	0.00135688	0.0217804
FLRT3	307.952	-0.909894	0.00135718	0.0217804
ZXDB	87.2677	-1.24091	0.00135764	0.0217804
SPATA5L1	622.948	-0.769781	0.00136256	0.0218327
MREG	100.043	-1.23573	0.00137669	0.0220321
UGT8	452.13	0.998493	0.00138276	0.0221022
DUSP12	600.119	-0.789799	0.00139059	0.0222002
THBS3-AS1	191.704	1.43349	0.00139558	0.0222527
MTCYBP35	546.366	-1.0124	0.00140336	0.0223438
SURF6	1366.05	-0.611096	0.00140596	0.0223438
ABCA7	342.638	0.800112	0.00140641	0.0223438
TRIM34	40.7071	-2.07467	0.00140922	0.0223613
EPHX2	95.6932	1.28914	0.00141363	0.0224041
TRMT10B	276.854	0.924501	0.00141743	0.0224372
MST1R	793.943	0.811894	0.00142723	0.022565
LINC00632	145.242	1.17181	0.00143599	0.0226761
CCL20	229.807	-1.11282	0.00144523	0.0227946
BCL9	134.956	-1.09997	0.00145229	0.0228784
MT-TV	477.719	1.27784	0.00145539	0.0228997
SPHK1	697.355	0.788326	0.00145993	0.0229435
GPN3	760.04	-0.713986	0.0014629	0.0229619
C19orf25	1605.19	0.810992	0.001466	0.0229619
CCT2	5511.15	-0.5213	0.00146636	0.0229619
AHI1	3804.36	0.652284	0.0014705	0.0229955
RPL24	6206.2	-0.551822	0.00147202	0.0229955
PTPRR	184.265	-0.955032	0.00147752	0.0230539
NEK7	379.541	-0.784101	0.00148589	0.0231452
ATG7	299.756	0.95731	0.00148691	0.0231452
SSBL5P	150.491	-1.22033	0.00149417	0.0232307
CBX5	443.953	0.788816	0.00150105	0.023303
MBP	860.598	0.78822	0.00150239	0.023303
GOT1-DT	174.57	1.08004	0.00150577	0.0233278
THUMPD2	656.42	-0.66676	0.00151267	0.0233794
PWWP3A	964.113	0.693958	0.00151531	0.0233926
WDR83	151.687	1.26783	0.0015244	0.023483
ZHX1	1070.55	-0.682186	0.00152475	0.023483
PAQR8	36.6391	1.74987	0.00152886	0.0235185
ATIC	3316.32	-0.605879	0.00153085	0.0235216
NID2	168.956	-1.05658	0.0015388	0.0235627
PTP4A1	10423.3	-0.630681	0.0015392	0.0235627
DIABLO	4047.94	0.695432	0.00154035	0.0235627
CCDC137	1150.24	0.595914	0.00154073	0.0235627
LTB4R	164.594	1.33167	0.00154699	0.0236308
SLC66A2	352.103	0.892916	0.00155297	0.0236946
MAK16	870.443	-0.602384	0.00157262	0.0239658
PGM1	451.942	-0.774429	0.0015758	0.0239658
TAX1BP1	8505.9	-0.552498	0.00157624	0.0239658
THAP7	162.682	0.974947	0.00159087	0.0241602
ZNF678	336.859	-0.952321	0.00159555	0.0242032
UBAP2	5597.36	0.608811	0.0016009	0.0242562
ZFP1	802.07	-0.680498	0.00161532	0.0244464
ANKRD13D	1955.11	0.708808	0.00161932	0.0244554
MED27	721.246	0.791663	0.00161965	0.0244554
RPS26	281.65	-1.17565	0.001623	0.0244777
APCDD1L-DT	681.699	0.788934	0.00162728	0.024514
CIAO3	118.79	1.08668	0.00163274	0.024568
DCP1B	257.831	0.888538	0.00164595	0.0247384
EIF1B	492.123	-0.754502	0.001651	0.0247616
SYNCRIP	12753	-0.524185	0.00165128	0.0247616
LPCAT4	154.055	-1.56822	0.00165371	0.0247696
HADHA	750.546	1.01832	0.0016572	0.0247937
PIGS	4638.45	0.881829	0.0016625	0.0248445
ESPN	154.016	1.03848	0.0016908	0.0252386
MNAT1	762.094	-0.812475	0.00170758	0.0254086
TMEM33	753.248	-0.632434	0.00170801	0.0254086
RPL6P19	3511.53	-0.850497	0.00171974	0.0255541
NPM1	85006.4	-0.737845	0.00174005	0.0258265
M6PR	2193.9	-1.07333	0.00177003	0.0262418
ENGASE	190.509	0.917058	0.00177428	0.026275
ZNF419	3031.4	0.653021	0.00179268	0.0265076
LARP4B	1446.39	0.591377	0.00179404	0.0265076
ZNF773	321.842	0.793503	0.00181513	0.0267588
ITM2B	5297.46	-0.520385	0.00182404	0.0268462
BANP	1118.56	0.772145	0.00182516	0.0268462
PRDM10	287.711	-0.88798	0.00183433	0.0269348
BST2	374.595	1.21217	0.00183626	0.0269348
TCIM	89.6522	-1.37542	0.00183735	0.0269348
RPL22	3108.22	-0.63021	0.00184031	0.026948
SPRR3	39.7064	-2.02926	0.00184617	0.0269499
BTF3	21105.5	-0.717027	0.00184632	0.0269499
NAV3	127.837	-1.11777	0.00184662	0.0269499
RMI2	508.729	0.746696	0.00184904	0.0269552
PTGS2	6306.87	-0.560075	0.00186632	0.0271768
ICE2	943.018	0.704482	0.00188288	0.027371
H3-3A	7638.79	-0.813538	0.00188581	0.027371
SHMT2	4032.12	0.54669	0.00188593	0.027371
NAA20	3491.07	-0.519396	0.00189218	0.0274314
SKIC3	6444.96	-0.772765	0.00189957	0.027508
SYTL4	73.0589	1.37374	0.00190938	0.0276195
DNAJB1	24780.7	0.648523	0.0019125	0.0276342
ZNF524	102.406	1.09811	0.00191632	0.0276588
EIF3M	1949.12	-0.724925	0.00191959	0.0276643
MAT2B	5420.3	-0.595748	0.00192093	0.0276643
CDK1	2440.63	-0.641649	0.00193114	0.0277808
MITF	110.682	-1.38397	0.00194408	0.0279306
CS	2081.03	-0.567086	0.00194582	0.0279306
RBM15	3356.27	0.628254	0.00196041	0.0281027
TNFRSF11B	54.051	-1.74935	0.00196274	0.0281027
EEF1B2	4013.17	-0.571791	0.00196425	0.0281027
CAMK2N1	439.093	-0.762701	0.00197959	0.0282913
RNF207	229.219	0.83449	0.00199044	0.0284153
ANKFY1	946.771	0.618842	0.00202298	0.0288484
PHF8	243.009	0.901303	0.00203771	0.0290268
TBC1D4	288.022	-1.08014	0.00204503	0.0290995
SCRN1	1387.02	-0.616511	0.00204881	0.0291216
N4BP2	440.009	-0.935271	0.00205388	0.029162
IGF2R	1394.87	0.595871	0.00207151	0.0293804
KRT6B	20.3495	-2.51491	0.00207614	0.0293959
FUT4	156.881	-0.958829	0.00207709	0.0293959
LRAT	246.264	-0.79011	0.0020852	0.0294787
LINC00326	139.749	-1.1932	0.00208813	0.0294884
RNU4ATAC	56.9961	-2.0151	0.00210011	0.0295976
TOB1	758.632	-0.641831	0.00210187	0.0295976
RPS16	15778.2	-0.510882	0.00210265	0.0295976
KIF13A	966.817	-0.676404	0.00212418	0.0298686
ATG2A	285.812	1.04663	0.00213565	0.0299977
SRRM2	7031.14	0.647268	0.00214199	0.0300309
MT-TI	879.02	-1.20164	0.0021426	0.0300309
LRPPRC	14169.8	-0.496559	0.00214811	0.0300759
UCK2	3402.19	-0.659278	0.00215823	0.0301852
TADA1	245.858	-0.860243	0.00216253	0.0302132
TMEM175	94.9252	1.21179	0.00217639	0.0303743
PRIM1	445.582	-0.722589	0.0022077	0.0307785
ADGRA3	76.5627	-1.31231	0.00222215	0.0309218
GUCY1A1	701.936	-0.79888	0.0022227	0.0309218
LINC02273	118.264	-1.13997	0.00222651	0.0309418
SAFB	1450.53	0.668202	0.00223047	0.0309641
CRABP2	184.951	-1.08717	0.00223503	0.0309945
SPRR2D	1462.51	-0.592882	0.00223979	0.0310276
LYAR	725.831	-0.745544	0.00224302	0.0310291
R3HDM2	743.013	0.793589	0.00224463	0.0310291
MYG1	919.177	0.747518	0.00224704	0.0310295
TFB2M	191.773	-0.858513	0.00225079	0.0310338
GPAA1	16541.7	0.592204	0.00225209	0.0310338
PRNP	3496.46	-0.53819	0.00226137	0.0310966
SHANK3	293.166	-1.11615	0.0022614	0.0310966
PXN	13327.3	0.643516	0.00227282	0.0311901
ZSCAN31	205.465	-1.08543	0.00227296	0.0311901
RPS26P3	142.47	1.42329	0.00229404	0.0314464
RNF24	255.39	0.823838	0.00230183	0.0315202
HNRNPUL1	5307.9	-0.849735	0.00231371	0.0316197
SULT4A1	1306.66	0.802289	0.00231393	0.0316197
SLC1A5	8270.05	1.01989	0.002317	0.0316229
RNASEH2A	180.103	1	0.00231899	0.0316229
ARRDC4	112.229	-1.17211	0.00232685	0.031697
RETSAT	451.216	0.780963	0.00233044	0.0317129
TCF25	4091.59	0.632375	0.00234339	0.031856
RGS4	68.8329	-1.37241	0.00235935	0.0320397
POLR1F	617.856	-0.627236	0.00238348	0.0323338
PNN	5992.17	-0.684335	0.00238796	0.032361
TBCK	339.752	0.909143	0.00240053	0.0324977
DNAJB12	507.138	-0.844584	0.00242417	0.0327839
TCTN1	802.689	0.765725	0.00242682	0.0327859
OGFRP1	178.359	1.39473	0.00243014	0.0327969
RNF121	556.917	0.734572	0.00243454	0.0328224
INTS5	391.965	0.885558	0.00246191	0.0331572
CWC22	220.713	-0.827063	0.00246524	0.0331681
HIBADH	366.589	-1.34216	0.00249826	0.0335777
PABPC3	84.476	-1.24815	0.00250516	0.033636
PNPO	1377.6	0.67519	0.00251052	0.0336734
DBNDD2	4126.83	-0.729623	0.00251955	0.0337473
LDOC1	251.834	-0.894542	0.00252368	0.0337473
DDX20	7755.18	-0.563267	0.00252691	0.0337473
GPR89A	291.716	1.00158	0.0025288	0.0337473
HSD17B6	21.2792	2.79619	0.0025315	0.0337473
SAA2	105.69	-1.57543	0.00253565	0.0337473
PCMTD1-DT	148.924	1.07035	0.00253649	0.0337473
FOXF2	192.659	-0.943981	0.00253666	0.0337473
CALU	2692.54	0.574968	0.00255935	0.0340147
NCAPH2	689.405	0.861636	0.00256379	0.0340392
COMT	5382.08	-0.753383	0.00256847	0.0340666
TCIRG1	440.464	0.868559	0.00257327	0.0340675
PLEKHF1	178.472	-0.857564	0.00257722	0.0340675
IARS1	10110.1	-0.542492	0.00257894	0.0340675
YRDC	908.813	-0.607605	0.00259026	0.0341825
TRAPPC2L	1920.12	0.610152	0.00259703	0.0342374
BCL11B	1428.03	-0.591429	0.00260169	0.0342643
PLSCR1	563.482	0.661137	0.00261756	0.0344257
TPBG	1255.11	-0.607261	0.0026192	0.0344257
DHRS4	46.944	2.44952	0.00263466	0.0345711
TTC26	254.105	0.792173	0.00263555	0.0345711
SLC22A14	32.452	2.00969	0.00264123	0.034611
PDP1	1847.52	-0.599368	0.00265607	0.0347706
CRIP1P4	34.1314	1.87489	0.00266556	0.0348261
ZSWIM9	236.811	0.865801	0.00266563	0.0348261
RPS26P8	169.601	-1.06349	0.00266927	0.0348389
SBF2	789.901	-0.606325	0.00267856	0.0348939
POLR2J3	1178.95	0.686052	0.00267881	0.0348939
CD46	5831.77	-0.518436	0.00268559	0.0349474
RPS23P8	1135.92	-0.683406	0.00269345	0.0350148
SMIM10L1	177.011	1.08801	0.00270363	0.0351123
CALR	2330.41	-0.885781	0.0027111	0.0351745
MTM1	595.597	-0.642032	0.00272653	0.0353193
PLTP	383.987	-1.31257	0.00272925	0.0353193
RASAL2	2312.45	-0.612635	0.0027305	0.0353193
RASSF8	983.689	-0.696657	0.00273337	0.0353193
CEP290	2891.53	-0.591895	0.00273576	0.0353193
GJB5	278.411	-0.806086	0.00275804	0.0355719
ASF1B	844.265	0.871247	0.00276249	0.0355943
POLA2	2703.04	0.567754	0.00278023	0.0357876
CREG1	220.523	-0.897154	0.00279226	0.0358695
MRPL39	233.612	-0.945872	0.00279433	0.0358695
PTPN6	437.493	1.11423	0.00279482	0.0358695
TNFRSF1B	36.8681	2.04281	0.00279771	0.0358715
RNASEH2B	4630.9	-0.7245	0.00281159	0.0360142
HSPA8P9	40.7656	-2.1737	0.00282141	0.0360703
SEPTIN6	109.778	1.32207	0.00282148	0.0360703
SPOP	10921.9	0.561028	0.00283376	0.036192
SLC43A3	161.024	-0.9062	0.00284302	0.0362748
NLRC5	400.878	0.732842	0.0028521	0.0363552
KLK10	1741.9	-0.702279	0.00287015	0.0364754
NCBP3	615.706	0.644249	0.00287187	0.0364754
PSMB6	1443.66	-0.558505	0.002874	0.0364754
GTF3C6	120.078	-1.10155	0.00287582	0.0364754
FBXO31	470.494	0.721647	0.00287671	0.0364754
EIF3G	517.976	-0.830759	0.00287825	0.0364754
LAD1	1356.73	-0.678268	0.00288383	0.0365077
EBPL	475.297	-0.80543	0.00288637	0.0365077
GMEB1	618.204	0.779211	0.00289683	0.0366047
PIGM	486.585	0.635538	0.00291677	0.0368211
CDH24	34.5441	2.40707	0.00294315	0.0370706
TRMO	293.749	-0.929748	0.00294751	0.0370706
FANCF	250.343	-0.847504	0.00294825	0.0370706
MAP3K6	174.69	1.20815	0.00295024	0.0370706
ATP6AP1	1374.36	0.69925	0.00295451	0.0370706
BACE2	1042.21	-0.604742	0.00295678	0.0370706
RSPH3	260.727	0.877167	0.00295732	0.0370706
COL28A1	25.3563	2.15535	0.00295919	0.0370706
NME1-NME2	3343.76	-0.569991	0.00296828	0.0371489
VANGL1	988.24	-0.598785	0.00297587	0.0372083
ARPC4	575.807	0.808993	0.00298012	0.0372183
UVSSA	386.394	1.0267	0.00298236	0.0372183
APOBEC3F	118.489	1.02454	0.00298838	0.0372313
FAM118B	630.598	0.77636	0.00298909	0.0372313
TSTD1	876.767	0.767876	0.00299296	0.0372442
CDK2	1267.95	0.62914	0.00299785	0.0372624
HS3ST1	3813.19	-0.517513	0.00300012	0.0372624
CDA	655.599	-0.930514	0.00301885	0.0374246
CAVIN1	1216.66	0.618766	0.0030189	0.0374246
EXO5	1221.66	0.695561	0.00303467	0.0375846
PTBP3	5030.08	-0.511577	0.00305396	0.0377877
IRF1	2198.77	0.726158	0.00306207	0.0378353
BHLHE40	617.386	-0.779195	0.00306359	0.0378353
TMEM125	229.779	0.917487	0.00307075	0.037888
CHTOP	4757.32	-0.551223	0.00310329	0.0382534
BPTF	3669.53	0.597202	0.00311246	0.0383304
ARF6	7477.23	-0.498975	0.00311887	0.0383732
N4BP2L1	63.4243	2.15982	0.00313374	0.03852
MRPL48	1292.11	-0.593626	0.00313675	0.0385208
RBMX	1390.27	-0.714302	0.0031429	0.0385602
UBE2R2	1094.03	-0.733957	0.00316745	0.0388249
GTF2F2	6498.47	-0.629805	0.00317185	0.0388425
TIMM8A	579.351	-0.64846	0.00317687	0.03885
JAG1	649.21	-0.584872	0.00317839	0.03885
EXOSC4	312	0.770214	0.00318323	0.0388728
DLGAP1-AS1	448.155	0.728685	0.00319312	0.0389523
SPPL2B	83.4597	1.56351	0.00319569	0.0389523
CLSPN	270.177	0.717402	0.00320455	0.0390239
LIPE-AS1	21.9787	2.80146	0.00321004	0.0390545
RWDD2B	182.252	0.980406	0.00321613	0.0390911
PAPPA	177.019	-0.968641	0.00321902	0.0390911
COQ2	340.5	-0.812915	0.00322736	0.039156
NSG1	115.385	-1.30742	0.00323942	0.039266
TASOR2	2557.64	-0.664984	0.00324692	0.0392919
UBN2	225.993	0.883319	0.00324756	0.0392919
XRN2	149.409	-0.902279	0.00326073	0.0394148
PIF1	851.057	-0.746544	0.00327289	0.0395111
ANK2	446.16	1.39929	0.00327473	0.0395111
MYNN	1129.76	-0.640068	0.00327954	0.0395226
ANXA8	659.861	0.753993	0.00328321	0.0395226
RAB40B	45.9576	-1.63962	0.00328475	0.0395226
WDR31	56.9294	1.42541	0.00329525	0.0396126
ADAM17	1751.06	0.598806	0.00330143	0.0396146
CASKIN2	106.215	1.00276	0.00330147	0.0396146
COG1	861.02	0.579118	0.00331234	0.0397086
CTDSP1	2634.22	0.738935	0.00331809	0.039715
OTUD6B	1264.08	-0.718557	0.00331899	0.039715
IRF1-AS1	265.757	0.791763	0.00332197	0.039715
FAM193A	798.21	0.611307	0.00332768	0.0397469
GLE1	3681.48	0.640144	0.00334721	0.0399254
SLK	1057.79	-0.612762	0.00334872	0.0399254
RHEBL1	188.233	1.06213	0.00338363	0.0403049
ANXA11	2770.15	0.493817	0.00341045	0.0405875
VEGFC	314.28	-0.761597	0.00344678	0.0409483
MAGOHB	675.054	-0.668509	0.00344703	0.0409483
GBA2	749.933	0.735627	0.00346397	0.0411123
METAP1	1072.95	-0.569209	0.0034704	0.0411512
ITGB8	302.551	-0.705437	0.00347437	0.041161
XRCC6	7579.9	0.687951	0.00349657	0.0413493
XPO6	1281.21	-0.614234	0.00350945	0.0414591
TRIM66	899.619	0.808842	0.00351219	0.0414591
WDR12	664.911	-0.595067	0.00351537	0.0414591
FZR1	122.881	1.07395	0.00352211	0.0415013
ABCC3	63.5404	1.29734	0.00353518	0.0415935
SYMPK	432.118	1.01559	0.0035383	0.0415935
POU6F2	496.637	0.606281	0.00353947	0.0415935
MPV17L2	244.867	-0.982609	0.00355375	0.0417239
SLC25A14	248.856	0.762196	0.00356048	0.0417654
KSR1	198.301	1.00266	0.00356638	0.0417972
PNMA1	203.001	-0.812901	0.00358787	0.0419962
TRIM33	1968.52	-0.731617	0.00360155	0.0420964
NDUFB1	1289.4	-0.589404	0.00360967	0.0421284
ADGRG1	3104.97	-0.567673	0.00361073	0.0421284
GPX4	1249.97	0.728096	0.00362698	0.0422804
DHODH	343.519	-0.807906	0.00363292	0.0423119
LIX1L-AS1	23.1228	2.55616	0.00364065	0.0423595
LNCRNA-IUR	42.0786	1.80483	0.00364348	0.0423595
TPM4	40198.9	0.548505	0.00366555	0.0425783
SLC9A8	398.321	0.747672	0.00367129	0.0426072
FH	1302.63	-0.5789	0.0036758	0.0426187
DDX41	401.171	1.12721	0.0036788	0.0426187
CERS2	599.591	-0.719674	0.00368404	0.0426417
VPS26A	827.684	-0.568384	0.00370385	0.0428057
CCNG1	350.9	-0.720141	0.00370475	0.0428057
RHOC	666.407	0.600315	0.00372207	0.0429679
ALPK1	412.383	0.693937	0.00376982	0.0434808
ZNF79	257.056	1.07095	0.00378477	0.0436118
SERGEF	168.159	1.07417	0.00378931	0.0436118
UBE4B	546.256	0.596321	0.00379117	0.0436118
KCTD8	62.5748	-1.35942	0.00381335	0.0438284
TRIM16	5475.84	-0.552723	0.00383059	0.043988
RAMACL	85.0714	-1.17657	0.00384158	0.0440754
ALPG	190.091	-1.13972	0.00385286	0.0441662
KIF23	5869.14	-0.533709	0.0038724	0.0443513
ASCC3	719.059	-0.663349	0.00387951	0.0443939
LRRC8D	639.34	-0.603944	0.00391326	0.0447166
NR1H3	169.113	1.06826	0.00391454	0.0447166
USP36	2777.41	0.53614	0.00392214	0.0447644
CNBP	9077.24	-0.552554	0.00392965	0.0448111
LCAT	104.017	1.13765	0.00394036	0.0448484
TMUB1	377.696	0.844469	0.00394321	0.0448484
KLF11	503.78	-0.734436	0.00395368	0.0449285
TIPIN	483.643	-0.714693	0.00399169	0.045321
FAS	2226.66	-0.536907	0.00401163	0.045508
VPS36	660.456	-0.686082	0.00401878	0.0455166
ADPRS	432.017	0.694138	0.00401934	0.0455166
PHACTR4	1449.41	0.618275	0.00403584	0.0456639
SEPHS1	670.487	-0.594642	0.00405868	0.0458827
WASHC1	347.495	0.868486	0.00406339	0.0458963
FAM229A	128.935	0.997596	0.00407368	0.045944
MZT1	442.342	-0.631121	0.00407593	0.045944
CHTF8	837.847	0.940068	0.00407814	0.045944
PAF1	151.755	0.909107	0.00409162	0.0460508
EPRS1	539.74	-0.672439	0.0040969	0.0460508
CPB2-AS1	204.047	1.37459	0.00410451	0.0460508
CMPK1	450.23	-0.631175	0.00411169	0.0460508
TMC8	108.025	1.17288	0.00411513	0.0460508
SRSF9	6734.08	-0.56376	0.0041159	0.0460508
LMNB1	844.002	-0.808211	0.00411815	0.0460508
SMIM14	62.2683	1.25417	0.00411928	0.0460508
SAMHD1	928.608	0.837501	0.00413193	0.0461265
MEX3C	125.984	-0.966972	0.00413688	0.0461265
KIFBP	2708.73	-0.555637	0.00413688	0.0461265
POM121	405.034	0.647164	0.00414318	0.0461265
PDPR	741.228	0.762005	0.00414367	0.0461265
TAPBP	405.201	0.987686	0.00415218	0.046182
PITPNA	168.933	0.831984	0.00416174	0.0462373
ARTN	1236.2	-0.741128	0.00416422	0.0462373
NLRX1	597.285	0.838926	0.00417199	0.0462605
NIFK	1142.47	-0.518959	0.00417338	0.0462605
NDUFA7	1300.14	-0.74913	0.00419365	0.0464459
SLC6A14	265.131	-0.766834	0.00424561	0.0469817
TBRG1	1376.55	0.56677	0.00425228	0.0470157
CRYAB	80.5244	-1.38752	0.00426652	0.047118
SNORD114-10	124.1	-1.14464	0.00427139	0.047118
RBMS1	2368.12	-0.554887	0.00427233	0.047118
WDR45	136.088	0.921213	0.00428345	0.0472008
PCBP1	2288.64	-0.611597	0.00428783	0.0472094
CLIP4	5049.89	-0.560918	0.00429318	0.0472286
ANKRD9	425.049	-0.761114	0.00430087	0.0472734
KLC3	146.671	0.902839	0.00431487	0.0473495
CEBPZ	358.445	-0.856693	0.00431502	0.0473495
MIRLET7BHG	144.449	0.907085	0.00432385	0.0474067
CFL2	994.576	-0.5885	0.00433119	0.0474473
COX6A1P2	28.0282	1.81701	0.00433579	0.047458
CDK3	139.783	-0.947979	0.00434309	0.0474982
ING3	435.951	-0.643442	0.00435463	0.0475847
KIAA0319L	1163.91	0.805061	0.00436284	0.0476346
RIN2	1438.93	-0.526122	0.00436872	0.047648
ENO3	101.71	1.36612	0.00437134	0.047648
CHPF	192.181	0.836759	0.004375	0.0476482
H2AC6	496.93	-0.644867	0.00437987	0.0476573
TMED5	726.506	-0.582684	0.00438312	0.0476573
AKT2	651.281	0.810346	0.00439917	0.0477451
SDSL	66.256	1.19916	0.00440136	0.0477451
TAB2	1475.74	-0.531941	0.00440213	0.0477451
CCND2	2528.32	-0.549227	0.00441918	0.0478728
NID1	67.8298	-1.43984	0.00442122	0.0478728
ATM	2295.62	0.583739	0.00444378	0.0480441
TNFRSF25	1332.13	-0.553191	0.00444837	0.0480441
BTBD1	188.403	-1.06898	0.00444933	0.0480441
TFEB	678.578	0.76831	0.00445341	0.0480441
RASA3	37.1066	-1.72492	0.00445841	0.0480441
CDK8	557.326	-0.682001	0.00445907	0.0480441
LRCH4	101.772	1.1738	0.00447678	0.0481953
KPNB1	43050.9	-0.462714	0.00450406	0.0484491
CALM1	16809.7	0.721552	0.00451983	0.0485789
BARX2	981.434	-0.851645	0.00452611	0.0486064
PIDD1	309.437	1.05138	0.00453691	0.0486563
ARHGAP26	178.871	1.03074	0.00453818	0.0486563
NUP35	179.606	-0.905996	0.00454852	0.0487272
LZTFL1	214.045	-0.937581	0.00460968	0.049342
FOXRED1	4512.33	0.483019	0.00461975	0.0494094
SNF8	1196.93	0.722752	0.00462529	0.0494283
RPL23	13590.4	-0.569351	0.00465553	0.0496754
CRIP1	994.142	0.598531	0.004656	0.0496754
C16orf54	36.7487	-1.75786	0.00466408	0.0497211
ATP6V1B2	964.081	0.725465	0.00467373	0.0497771
TAX1BP3	694.109	0.655508	0.00467694	0.0497771
RPTOR	482.611	-0.631272	0.00469174	0.0498817
IFNAR2-IL10RB	387.724	0.696672	0.00469439	0.0498817
GEMIN5	206.346	-0.870514	0.00470763	0.0499819
SART1	315.699	0.798073	0.00471182	0.0499858
AMPD2	7884.51	-0.564637	0.00471713	0.0500016
UBE2G2	366.865	0.707466	0.00472274	0.0500174
TUBA4A	1082.54	0.719453	0.00472626	0.0500174
STMN1	1952.95	0.633805	0.00474829	0.0502099
LINC01270	26.3992	3.15487	0.00475706	0.0502373
CPSF1	345.761	0.76846	0.00475856	0.0502373
NFKB2	1054.44	-1.02873	0.00477909	0.0504134
ADM	5716.34	0.658438	0.00479769	0.0505282
RABL6	937.881	0.610223	0.00480893	0.0506059
MAP2	115.472	1.02927	0.00483609	0.0508508
PRMT7	1982.35	0.593373	0.00484917	0.0509474
HOXC8	166.755	-1.13903	0.00486792	0.0511034
PTPDC1	438.897	0.702121	0.00489758	0.0513736
NEFL	165.456	-0.967577	0.00492661	0.0516367
ETV3	482.082	-0.775453	0.00493923	0.0517276
RAP1A	655.263	-0.59123	0.00495204	0.0518202
CADPS2	47.5196	1.57216	0.0049611	0.0518376
DDX17	5718.05	0.587203	0.00496271	0.0518376
WWP2	594.519	0.629144	0.00496557	0.0518376
ZNF343	452.778	-0.67006	0.00498715	0.0520214
CDC5L	217.734	-0.823724	0.00500599	0.0521763
TTLL12	405.84	0.61397	0.00503243	0.0524102
RPS20P2	357.951	-0.874935	0.0050495	0.0525461
EVA1C	968.27	-0.752073	0.00508628	0.0528868
GCNA	93.9693	1.0325	0.00511106	0.0530348
HK2	433.989	-0.665775	0.00511161	0.0530348
SMC3	13291.7	-0.524388	0.00511266	0.0530348
ABCF3	532.167	0.772334	0.00513229	0.0531728
ENO2	112.859	0.975826	0.00513409	0.0531728
TNFAIP2	3932.93	0.685197	0.00514	0.0531814
GPR89B	205.521	1.25599	0.00514305	0.0531814
EDN1	497.233	-0.722398	0.00516499	0.0533661
PPIG	23111.2	-0.521654	0.00517004	0.0533762
NIPAL4	90.8759	-1.138	0.00518036	0.0534406
NAA10	301.723	0.780558	0.00519851	0.0535856
POLR2G	1692.02	0.561236	0.00520578	0.0536183
DNASE1	64.8465	1.34724	0.00522031	0.0537257
H2AJ	487.249	0.740706	0.00522871	0.0537698
PELI3	220.419	0.975523	0.00524437	0.0538523
SDHA	9079.66	0.538767	0.0052465	0.0538523
ALG12	237.083	-0.853997	0.00524907	0.0538523
MED13	1294.55	-0.529711	0.0052649	0.0539581
ZBTB4	428.391	-0.613374	0.00526763	0.0539581
TMEM18	656.686	-0.593914	0.00527535	0.053995
MTA3	258.879	1.0007	0.005293	0.0541333
KIF14	932.154	-0.568719	0.00531949	0.0543618
SOCS3	1090.01	-0.93012	0.00533114	0.0544383
MAFK	989.892	-0.691344	0.0053381	0.0544669
ASPM	1143.51	-0.668414	0.00534811	0.0545266
LRRC59	1126.53	-0.581845	0.00535634	0.0545443
CCDC47	582.301	-0.676536	0.00535818	0.0545443
MAP2K2	91.398	1.12809	0.00538879	0.0548132
ASAP2	580.261	-0.62633	0.00539311	0.0548146
KMT5C	602.038	0.857183	0.00540746	0.0549178
TRIM45	123.522	1.083	0.00542302	0.0549183
B3GNT5	749.559	-0.593147	0.00542412	0.0549183
EHF	4468.09	-0.515624	0.00542714	0.0549183
MDM4	9115.39	-0.544796	0.00542877	0.0549183
RPS10	4681.16	-0.652622	0.00542976	0.0549183
ANXA10	170.255	-0.908192	0.00543454	0.0549183
NCBP2	1550.98	-0.55532	0.00543687	0.0549183
MOB3B	68.3644	-1.36154	0.00546634	0.0551425
C1orf109	906.491	-0.79047	0.00546749	0.0551425
SNHG27	180.93	0.798765	0.00549938	0.0554214
RNFT2	393.443	0.731388	0.00552015	0.0555879
STX17	913.434	0.575738	0.00553908	0.0557153
RPL26	24909.1	-0.735402	0.00554377	0.0557153
SAMM50	910.298	0.578209	0.00554556	0.0557153
SLC35A2	693.023	0.89888	0.00555804	0.0557978
GDI2	679.659	0.634054	0.0055762	0.0559
SDHD	445.682	-0.912702	0.00557676	0.0559
ZNHIT2	232.544	-0.896103	0.00558879	0.0559777
DYNLL1	8351.53	0.611029	0.00559969	0.0559961
ZFAT	293.512	-0.921435	0.00560135	0.0559961
SDCBP2-AS1	150.259	1.03675	0.00560346	0.0559961
TIMM10	412.294	-0.913129	0.00562773	0.0561957
OVOL1	2089.14	0.509126	0.00564305	0.0563058
FAT2	831.396	0.926995	0.00565923	0.0564242
BTN2A1	569.82	-0.680179	0.00568835	0.0566714
HMGN4	310.935	-0.680109	0.00570114	0.0567556
ATF7	227.13	-1.05791	0.00571149	0.0568155
MRPL50	321.842	-0.698758	0.00571897	0.0568262
CEP41	714.673	0.62192	0.00572126	0.0568262
CAMK1D	68.2518	1.18899	0.00573148	0.0568846
TMEM68	730.275	-0.565924	0.00574523	0.0569779
MBIP	505.485	-0.618742	0.00579097	0.0573881
UNC5B	1058.06	-0.660159	0.00580235	0.0574573
FEZ2	1228.82	-0.615872	0.00581156	0.0574998
LRIG1	107.773	-1.05421	0.00581822	0.0574998
C1orf53	75.5295	-1.32108	0.00581981	0.0574998
NUF2	1393.88	-0.57025	0.00585847	0.0578381
HOPX	88.2418	-1.59529	0.00587517	0.0579592
ZNF596	36.015	1.95319	0.00588271	0.0579898
RLIM	1842.91	-0.580049	0.00589616	0.0580153
TACC1	3947.29	0.60785	0.00589849	0.0580153
RNF213	994.864	0.690974	0.00589858	0.0580153
PDLIM5	4579.8	0.538152	0.00591495	0.0580628
WDR3	468.303	-0.686929	0.00592025	0.0580628
DNTTIP2	2358.44	-0.51509	0.00592068	0.0580628
BCL2L1	13460.1	0.625998	0.00592115	0.0580628
POLA1	684.489	0.560272	0.00593064	0.0580665
ARL6IP1P2	22.4604	2.14018	0.00593644	0.0580665
METTL15	631.868	0.796161	0.00593686	0.0580665
SH3PXD2A	530.189	0.592329	0.00593927	0.0580665
EMB	84.4424	-1.1317	0.00595282	0.0581555
SLC52A2	6844.18	0.544561	0.00596902	0.0582703
SAMD11	79.306	1.36655	0.00598013	0.0583352
TP73	227.396	0.765561	0.00599345	0.0583632
CEP164	261.478	0.789976	0.00599601	0.0583632
AHDC1	8265.78	-0.799529	0.00600357	0.0583632
RPL36	4032.01	0.559103	0.00600411	0.0583632
PDZK1	34.0504	2.07261	0.00600529	0.0583632
LINC03073	29.1394	1.62155	0.00601945	0.0584574
YPEL3	103.577	1.094	0.00604181	0.0586181
DVL2	226.258	0.776489	0.00604892	0.0586181
GALNT5	322.045	-0.737704	0.00604943	0.0586181
ETS1	2068.41	-0.549109	0.00606129	0.0586896
OPN3	408.909	0.853352	0.00608719	0.058861
LRRC20	111.026	1.28609	0.00608997	0.058861
ZNF326	1807.08	-0.537927	0.00609248	0.058861
TRAM1	560.892	-0.599601	0.0061304	0.059151
VOPP1	595.587	0.720566	0.00613153	0.059151
CD276	739.957	-0.757263	0.0061416	0.059172
SAE1	3365.93	0.482306	0.00614275	0.059172
DEDD2	1148.58	0.587783	0.00614946	0.0591931
CLBA1	218.567	1.06869	0.00616621	0.0592238
RBMXL1	2073.19	-0.543942	0.00616987	0.0592238
GSDME	734.383	-0.709522	0.0061726	0.0592238
GTF2H2	203.982	-0.823224	0.00617492	0.0592238
MTMR2	9727.13	-0.600529	0.00617527	0.0592238
OSBPL5	246.997	1.17248	0.00618324	0.0592568
ATF7IP2	200.47	0.909222	0.00619016	0.0592797
RNF181	526.311	0.748721	0.00619903	0.0593213
TMEM44	85.8877	1.06222	0.00621575	0.0594378
TNFSF9	218.888	0.932658	0.00622253	0.0594427
ZNF235	34.2429	-1.88093	0.00622723	0.0594427
STXBP1	193.839	0.789112	0.00623288	0.0594427
QPCTL	46.1773	-2.03488	0.00623597	0.0594427
PLA2G6	220.496	-1.1985	0.00623897	0.0594427
SPRR2A	325.483	-0.714698	0.00624395	0.0594469
UTP14A	390.656	-0.660143	0.00626922	0.0595793
BATF2	39.7974	1.53286	0.00627107	0.0595793
TJP3	81.0763	1.25417	0.0062715	0.0595793
TPI1	6879.33	0.464165	0.00629232	0.0597337
EEA1	411.388	-0.680739	0.00630247	0.0597445
RHOT2	1656.79	0.53679	0.00630258	0.0597445
DDX49	463.022	0.733665	0.00631396	0.059809
NECTIN2	365.569	0.978103	0.00632344	0.0598538
CKAP5	996.029	-0.735372	0.00632783	0.0598538
RPL35A	30098	-0.520726	0.00633548	0.0598828
MAP3K11	679.722	0.644979	0.00634252	0.0599062
CCDC9	45.5104	1.44582	0.00635744	0.0600038
TBC1D14	898.065	-0.649354	0.00636798	0.0600334
SERPINB8	344.744	-0.953807	0.00636977	0.0600334
SLC16A6	162.927	-0.854986	0.00637687	0.0600334
TMEM150A	82.0966	1.04839	0.00638466	0.0600334
STRN3	1423	0.541777	0.00638932	0.0600334
EED	3656.01	0.54024	0.00639202	0.0600334
LRSAM1	1651.5	-0.808159	0.00639268	0.0600334
NHERF2	295.947	0.809482	0.00639961	0.0600554
IRF2BP2	4985.01	-0.505887	0.00643738	0.0603666
SP2	157.59	-0.962934	0.00646132	0.0605477
PRKAR1A	6932.07	0.539258	0.00646682	0.0605559
PRXL2A	5624.27	-0.555622	0.00647508	0.0605899
PGAP4	1050.97	-0.533035	0.00649063	0.060692
HPCAL1	572.43	0.718428	0.00650546	0.0607872
HERC4	1009.47	0.511626	0.00652253	0.0609033
SDHC	352.743	0.688009	0.00653221	0.0609502
SOCS6	199.983	-0.962959	0.00654341	0.0610112
THAP3	143.1	1.09247	0.00655268	0.0610542
DGAT1	52.323	1.32892	0.00657044	0.0611761
GRM4	21.0445	2.56055	0.00657879	0.0612103
MARVELD1	356.979	0.871221	0.00658582	0.0612322
GPX8	471.633	-0.587078	0.00659812	0.061303
RASGEF1A	138.184	-1.02926	0.00660523	0.0613256
HNRNPA3	11541.2	-0.510064	0.00661382	0.0613618
IL11RA	467.189	1.19113	0.00662533	0.0614251
MAX	3187.62	0.680192	0.00663188	0.0614423
CLHC1	200.16	-0.803737	0.00665891	0.0616491
PCDH7	1368.54	-0.585167	0.00667815	0.0617835
EXOC3	1342.27	0.682597	0.00670076	0.0619106
PRKDC	738.597	0.626688	0.00670277	0.0619106
MAPK8IP3	427.539	0.703242	0.00677515	0.0625043
ASL	318.912	0.797854	0.0067802	0.0625068
PRPF6	410.686	0.771466	0.00679073	0.0625108
KDM6B	535.439	-0.927299	0.00679084	0.0625108
NBPF1	92.853	1.0336	0.00679497	0.0625108
RAD51C	2905.42	0.519034	0.00682878	0.0627778
AQP3	3995.86	-0.674804	0.00683676	0.062807
MAMLD1	173.359	0.932391	0.00684932	0.0628783
ZBTB6	327.278	-0.648733	0.00685703	0.0629049
SORL1	2025.4	-0.669904	0.00686326	0.0629181
ATG5	1107.14	-0.498248	0.00688519	0.0630648
ZNF418	130.063	0.909869	0.00688891	0.0630648
KCTD15	235.5	-0.762188	0.00690187	0.0631061
JMJD1C	298.973	-0.763581	0.00690305	0.0631061
CABLES2	25.6263	1.83215	0.00695312	0.0635194
FBXL12	548.716	0.686625	0.00696362	0.0635678
PRDM1	1155.07	-0.518599	0.00696813	0.0635678
TMEM218	245.576	-0.695739	0.0070082	0.0638889
SLC25A32	1856.33	-0.465225	0.00704192	0.0641515
HYAL3	39.5883	2.53846	0.00705371	0.0642142
FEM1A	534.758	-0.62145	0.00706173	0.0642426
SNAP29	182.973	0.830414	0.00706806	0.0642555
ARHGEF17	347.644	0.892385	0.00707387	0.0642638
RIPK1	3711.29	0.460942	0.00709011	0.0643666
RPS15A	8286.58	-0.454834	0.0070963	0.0643781
EPS8L2	2671.8	0.530883	0.00710283	0.0643927
RBBP8	1708.77	-0.507935	0.00716853	0.0649404
RASSF10	1075.45	-0.565464	0.00717757	0.0649404
MACIR	348.519	-0.719132	0.00718116	0.0649404
ERH	1517.38	-0.533039	0.00718308	0.0649404
ALS2	2363.92	0.641704	0.00720616	0.0651041
RNPEP	216.733	0.853202	0.00721943	0.0651351
CCDC12	1778.8	-0.597113	0.00721954	0.0651351
TNFSF14	45.089	1.3777	0.00727795	0.0656169
SEPHS2	788.565	-0.57779	0.00732973	0.0660382
PLEKHO1	116.035	1.5695	0.00734237	0.0660686
CEP104	1088.61	0.785728	0.0073432	0.0660686
UCHL5	983.254	-0.659924	0.00740414	0.0665712
CPT1B	352.129	0.616069	0.00741392	0.0666133
MED21	638.649	-0.551556	0.00742047	0.0666264
RFESD	96.7361	-1.05301	0.00743157	0.0666742
ZNF687	1259.84	0.68813	0.00744055	0.0666742
LARP1	14385.6	-0.476769	0.00744496	0.0666742
IMMP1L	963.663	1.0214	0.00744825	0.0666742
FYB1	669.459	-0.66258	0.00745375	0.0666742
LINC01554	74.9892	1.49097	0.00746074	0.0666742
GATA6	205.762	-0.72837	0.00746144	0.0666742
GATA2	996.795	0.520578	0.00748975	0.0668816
ZNF776	336.311	-0.787185	0.00750505	0.0669662
NUDT9	312.398	-0.719584	0.00750946	0.0669662
SMAD1	2409.33	-0.47036	0.00751654	0.0669837
CREB3L4	209.262	0.966406	0.00752649	0.067002
BABAM2	207.53	0.828096	0.00752883	0.067002
NBEAL2	135.394	0.949399	0.00753482	0.0670097
SLC38A2	3987.24	-0.558399	0.00755699	0.0671387
TMEM134	588.116	0.600542	0.007561	0.0671387
SH3GL1	1050.56	0.72304	0.00756471	0.0671387
UQCRHL	245.115	-0.785011	0.00757782	0.0672095
FBXL8	24.3979	2.7924	0.00760619	0.0674154
MAP1B	215.389	-0.81215	0.00762811	0.067564
DGKQ	134.86	0.979325	0.00766016	0.067802
PAK1IP1	180.949	-0.878083	0.00767146	0.0678197
SPRR1B	383.783	-0.852808	0.00767252	0.0678197
PEX2	525.919	-0.59045	0.00769729	0.0679758
CCDC59	425.302	-0.748785	0.00770056	0.0679758
DKC1	27635.9	-0.434139	0.00771441	0.0680521
LTO1	709.659	0.696574	0.00771967	0.0680526
AP2A1	180.559	0.78896	0.00779588	0.0685632
PFN2	1587.46	-0.583119	0.00780432	0.0685632
DNAJC19	1281.54	-0.497069	0.00780913	0.0685632
ANO1	2188.37	-0.450911	0.00781396	0.0685632
SNRNP25	395.207	0.616461	0.00781778	0.0685632
ATF5	364.653	0.887677	0.00781841	0.0685632
ATP6V0D1	105.346	1.09335	0.00781949	0.0685632
BAIAP2L2	979.925	-0.799845	0.0078259	0.0685736
ANP32A	1314.73	-0.572227	0.0078709	0.0689083
MYBL2	675.609	0.84207	0.00787463	0.0689083
EIF4EBP2	234.976	0.745806	0.00788009	0.06891
ADGRV1	314.492	0.801405	0.00788612	0.0689167
VPS9D1-AS1	56.6051	-1.47706	0.00793159	0.0692678
MLF1	1460.91	-0.571011	0.00793956	0.0692912
CCNF	1002.69	0.51658	0.00798262	0.0696206
TPD52L2	22486.5	0.790787	0.00799779	0.0697064
ALMS1	632.945	0.602559	0.00800605	0.069732
DDX21	29825.9	-0.471388	0.00801519	0.0697652
ZFX	956.903	-0.50821	0.00803267	0.0698709
LINS1	357.773	-0.768889	0.0080438	0.0698774
SERPINB5	1562.38	-0.949328	0.00804737	0.0698774
NEIL1	153.917	1.3378	0.00804944	0.0698774
RNF146	399.341	0.661689	0.0080581	0.0699063
CELF2	195.48	-1.03046	0.00808133	0.0700614
SULF1	39.2014	1.60719	0.00810066	0.0701599
MHENCR	351.078	0.763344	0.00810342	0.0701599
ERBB2	283.848	0.912868	0.00812156	0.0702705
KAT6A	3780.19	0.451176	0.0081465	0.0704074
S100A4	71.8204	1.16834	0.00814813	0.0704074
NSRP1	4788.42	-0.450919	0.00816739	0.0704849
ZNF821	102.63	1.20553	0.00816787	0.0704849
PPRC1	1867.61	-0.658211	0.00817374	0.0704891
KRT14	1773.39	-0.921859	0.00818073	0.0705029
CSTB	3299.44	-0.598316	0.00819494	0.0705698
TMEM260	423.256	0.894089	0.00819928	0.0705698
DBF4	1895.2	-0.594483	0.00820923	0.0706091
EIF3A	1214.45	-0.517872	0.0082184	0.0706416
NSUN4	1449.72	-0.496282	0.0082394	0.0707449
ALDH3A1	6501.75	-0.906979	0.00824124	0.0707449
TRIM7-AS2	81.2929	1.29937	0.00825503	0.0707693
TMEM250	626.177	0.713617	0.00826636	0.0707693
SNAI1	61.3661	1.2978	0.00826896	0.0707693
ADIRF	473.233	1.07616	0.0082711	0.0707693
ARHGEF2	4859.22	-0.813212	0.00829208	0.0709025
HSPA12A	66.3947	-1.40694	0.0083156	0.0710572
PTPRF	2090.07	-0.526901	0.00836023	0.0713919
GLB1L	31.7596	1.54994	0.00837195	0.071445
BRD3	534.771	0.675605	0.00837736	0.071445
CLPB	633.8	-0.617486	0.00840619	0.0716111
NUMB	1600.78	0.578665	0.00840778	0.0716111
SLC52A3	172.522	1.22988	0.00842704	0.0717027
SAC3D1	831.713	0.690631	0.0084295	0.0717027
INSIG2	414.573	-0.668465	0.00844026	0.0717477
PLS3	596.206	-0.756626	0.00846521	0.0718709
STARD3	1240.45	0.671917	0.00846573	0.0718709
SRSF7	11795.1	-0.438603	0.00848653	0.0720007
CYB561A3	520.811	0.696833	0.00854658	0.0724633
XIAP	1735.81	-0.590636	0.00855521	0.0724895
KLK8	665.676	-0.911928	0.00857474	0.072608
HSPA9	12601.5	-0.464734	0.00859412	0.0726875
PLA2G4B	214.249	0.700319	0.00859524	0.0726875
RPS19	1032.48	-0.495438	0.00861055	0.07277
OCEL1	88.7564	1.14069	0.00862467	0.0728423
PHACTR3	74.2377	-1.30112	0.00863442	0.0728776
TM7SF2	264.382	1.05822	0.0087491	0.073798
GRPEL2	2602.84	-0.603163	0.00876967	0.0739239
SIVA1	2377.6	0.585111	0.00878462	0.0740022
SLC25A45	119.393	1.51393	0.00881456	0.07416
DBNL	1642.96	0.524885	0.00881649	0.07416
FAAP24	193.592	1.06716	0.00882034	0.07416
MRPL20-AS1	3384.67	0.596188	0.00883521	0.0742373
MLX	1776.86	-0.722192	0.00884248	0.0742507
SLIT2	80.2041	1.02438	0.00887676	0.074438
FANCG	605.397	0.580692	0.00887862	0.074438
USP49	313.132	0.686827	0.00888841	0.074438
SMAGP	898.483	-0.868685	0.0088892	0.074438
DDIT4	11945.5	-0.502585	0.00889322	0.074438
TGFBR3	561.911	-0.955406	0.00891666	0.0745275
ZCRB1	3394	-0.634852	0.00891986	0.0745275
NUDT4B	93.8554	-0.955939	0.00892609	0.0745275
ABCC2	85.0715	1.11502	0.00892668	0.0745275
RNASE1	170.445	1.39171	0.00893854	0.0745789
MDM2	4771.98	-0.502869	0.00896656	0.0747651
SDCBP	2092.19	0.781479	0.00899386	0.0748304
SLC26A7	32.4926	1.51793	0.00899486	0.0748304
NOMO3	1089.52	0.705012	0.00899556	0.0748304
DOK7	603.152	-0.636197	0.00899725	0.0748304
RGS3	395.107	0.780878	0.00902364	0.0750022
STAT2	1387.8	0.928255	0.00904591	0.0751396
PAIP2	1096.28	-0.575933	0.00905474	0.0751652
TRIM47	1446.4	-0.749592	0.00906165	0.0751749
DNAJC5	2339.85	0.570935	0.00913667	0.075735
PSMG2	6257.06	-0.562172	0.00914232	0.075735
SYS1-DBNDD2	460.227	-0.733515	0.00915206	0.075735
ERICH2	51.4102	-1.87178	0.0091523	0.075735
MPHOSPH10	4356.07	-0.503011	0.00917016	0.0758348
RFXANK	546.059	0.735191	0.00918111	0.0758775
CEP152	526.326	0.591284	0.00920112	0.0759948
MPZL3	198.508	0.814205	0.00922162	0.0760687
ARRDC3	614.883	0.644213	0.00922168	0.0760687
TGFBRAP1	481.899	-0.746648	0.00926578	0.0763843
ZNF7	2738.04	-0.454181	0.00928858	0.0765241
RAD21P1	378.449	1.01288	0.00931564	0.0766988
HNRNPAB	16308	-0.47477	0.00935125	0.0769436
SOX15	1173.66	0.629811	0.0093621	0.0769844
RNF19B	1177.8	-0.540636	0.00937049	0.0770051
SANBR	121.984	0.940179	0.00938214	0.0770469
DCK	423.929	-0.642815	0.00938735	0.0770469
SLTM	7771.17	-0.459161	0.00939679	0.077076
MTX3	426.026	-0.758584	0.00940904	0.0771282
FTSJ3	270.379	0.770308	0.0094393	0.0773279
ARL4AP2	148.452	-0.897347	0.009459	0.0774407
TRMT1L	113.841	0.942316	0.00948014	0.0775653
CCT6A	7537.86	-0.45377	0.00949811	0.0776638
MARCHF1	175.023	0.930902	0.00954096	0.0779168
LAMTOR5	2794.76	-0.557133	0.00955223	0.0779602
PLAG1	467.375	-0.586762	0.0095679	0.0780395
ZNHIT1	220.329	0.808196	0.00959069	0.0781767
FLI1	2888.51	-0.553228	0.00960381	0.078198
RANGAP1	4207.29	0.501808	0.00960525	0.078198
PDXK	1429.33	0.508864	0.00964486	0.0784717
CLPX	301.367	-0.688583	0.0096596	0.0785428
BAMBI	210.745	-0.763899	0.00967184	0.0785935
ZNF668	906.612	-0.827627	0.00968884	0.0786828
FBXW4	63.0994	1.22373	0.00972554	0.0788851
DNAJC8P1	56.242	-1.29255	0.00972581	0.0788851
LRIG3	170.241	-0.85945	0.00975588	0.07908
PWP2	310.613	0.81471	0.00977934	0.0791486
UBE2J2	2174.55	0.700619	0.0097811	0.0791486
IL31RA	61.4624	-1.15704	0.00978248	0.0791486
ZNF587	1044.12	0.717384	0.00982117	0.0794125
PGBD4	128.122	0.818063	0.00983078	0.0794412
F12	354.875	-0.730805	0.00987587	0.0797563
RAP2B	1454.62	-0.485275	0.00991513	0.0800241
DCUN1D5	2628.08	-0.488368	0.00993344	0.0800255
NFIA	6248.14	-0.474294	0.00993365	0.0800255
YAF2	1309.72	-0.519903	0.0099465	0.0800797
PPFIA1	4821.35	0.50412	0.00995303	0.080083
EMSLR	1001.04	-0.584817	0.0100175	0.080552
RNPEPL1	107.558	0.900373	0.0100468	0.0806689
SPATA5	566.659	-0.588534	0.0100475	0.0806689
PLXNA3	133.197	1.04489	0.0100505	0.0806689
ASF1A	115.304	-0.986731	0.0100666	0.0807487
H2BC26	33.7242	1.56477	0.0101604	0.0814509
GAPDHP44	38.4345	1.67143	0.0101703	0.0814806
CBR1	1054.89	-0.627108	0.0101922	0.0815753
PYURF	510.176	-0.593566	0.0102024	0.0815753
SESN3	144.102	-0.89014	0.0102041	0.0815753
TMED2	480.792	-0.623265	0.010207	0.0815753
ZNF33A	1322.16	-0.548227	0.0102285	0.0816218
E2F2	548.704	0.589486	0.0102408	0.0816218
EBNA1BP2	2111.78	-0.556973	0.0102445	0.0816218
ACCS	87.5768	0.995336	0.0102451	0.0816218
ZNF577	615.111	0.580963	0.0102522	0.0816218
AHCYL1	2676.82	0.445083	0.0102565	0.0816218
RESF1	790.222	-0.571345	0.010294	0.0818701
ZNF133	1911.67	-0.485492	0.0103076	0.081929
RNF6	921.301	-0.55851	0.0103693	0.0823694
GLUD1P3	22.5076	1.83893	0.0104521	0.0829769
PALLD	3972.02	-0.536295	0.0104798	0.0831017
ERCC6L	161.24	-0.765368	0.0104824	0.0831017
SLC25A37	3690.68	0.470089	0.0104869	0.0831017
LIG1	4820.05	0.690432	0.0105223	0.0832219
ZNF219	511.296	0.600009	0.010528	0.0832219
ACTL6A	854.641	-0.511342	0.0105313	0.0832219
UBE2Q2	474.422	-0.547686	0.0105318	0.0832219
RSRC2	7911.58	-0.430212	0.0105339	0.0832219
ING4	352.84	0.611927	0.0105423	0.0832383
RARS1P1	86.3656	1.4353	0.01061	0.0836931
MTHFD1L	436.063	-0.69574	0.0106127	0.0836931
DOT1L	322.458	0.696142	0.0106475	0.0839174
SIRT7	445.95	0.631304	0.0106682	0.0840295
LARP7	21274	-0.508813	0.0106747	0.0840305
KRT18P18	27.1707	1.56809	0.0106835	0.0840396
MTCO1P12	12389.9	-0.901442	0.0106887	0.0840396
ST20-AS1	85.21	1.13665	0.0107116	0.0841484
NAP1L1	5478.31	-0.438607	0.0107154	0.0841484
HTRA4	47.911	-1.32974	0.0107245	0.0841695
GINS2	260.443	0.744323	0.010735	0.0841817
ANO8	162.686	1.10955	0.0107401	0.0841817
GATD1-DT	93.0556	1.12672	0.0107458	0.0841817
ZNF534	180.435	1.18997	0.0107518	0.0841817
MARK1	2555.47	-0.494379	0.0107623	0.0842132
GMPPA	796.288	1.03119	0.0107747	0.0842601
TMEM161B-DT	7059.92	0.537476	0.0107921	0.0843254
XRRA1	1459.62	0.555244	0.0107968	0.0843254
INO80	930.299	-0.485227	0.0108024	0.0843254
GLG1	1307.62	0.464144	0.0108107	0.0843273
DAPP1	763.884	0.564842	0.0108155	0.0843273
TSC2	1583.91	0.649195	0.0108596	0.0846212
HEBP2	741.385	-0.537268	0.0108729	0.0846528
TSEN2	6009.06	-0.478131	0.0108766	0.0846528
DLK2	392.251	-0.701072	0.0108982	0.0847701
GCAWKR	61.5628	1.07781	0.0109927	0.0854543
ENDOV	177.598	0.770023	0.0110146	0.0855737
ACP2	301.446	0.77179	0.011026	0.0856116
SYPL1	1443.15	-0.5792	0.0110388	0.0856285
STK40	972.738	0.519861	0.0110412	0.0856285
NNT	249.229	-0.79182	0.0110666	0.0856853
FHIP2A	213.732	-0.842953	0.0110679	0.0856853
ZNF408	269.96	0.745621	0.0110682	0.0856853
HSPE1	3355.12	-0.549046	0.0110849	0.0857639
EXOSC1	317.558	0.927462	0.0111065	0.0858397
PTPN11	4750.28	-0.450426	0.0111085	0.0858397
H4C3	5343.62	-0.764428	0.0111144	0.0858397
PSMD11	9829.3	0.567223	0.0111288	0.0859006
DISC1	29.3803	1.49557	0.0111648	0.0861275
EVL	171.235	0.924546	0.0112037	0.0863289
WDR70	548.094	-0.603831	0.0112073	0.0863289
TRIM11	2108.21	0.692798	0.0112107	0.0863289
BNIP1	556.479	-0.636615	0.0112276	0.0864082
EIF3EP1	47.436	-1.32372	0.0112856	0.0867929
RNF13	1853.64	-0.492291	0.0112978	0.0867929
RPL35AP20	36.5797	-1.7462	0.0112994	0.0867929
GNB5	134.837	0.84762	0.0113041	0.0867929
CNOT8	781.665	-0.554212	0.0113232	0.0868411
SLC38A10	70.4477	1.04762	0.0113236	0.0868411
PA2G4P6	80.2646	-1.14956	0.0113488	0.0869522
MCCC2	7608.85	-0.535754	0.0113514	0.0869522
NVL	1189.55	-0.805878	0.0113622	0.0869837
DLAT	6791.25	-0.456292	0.0114186	0.0872903
SDHB	1097.86	-0.56764	0.0114277	0.0872903
DHRS7	343.382	-0.719081	0.0114295	0.0872903
THSD8	86.7961	1.08696	0.0114299	0.0872903
GET4	1621.64	0.511114	0.0114403	0.0872903
AP2B1	779.768	0.550619	0.0114422	0.0872903
MGAT2	103.614	-0.961754	0.0114785	0.0874826
WWOX	80.735	1.1087	0.0114891	0.0874826
DYNC1I2P1	184.18	0.736772	0.0114926	0.0874826
SRP9	1267.21	-0.750198	0.0114942	0.0874826
ATP8B5P	237.228	-0.663737	0.0115166	0.0876026
TBC1D30	490.637	-0.580631	0.0115834	0.0880568
PLEKHA4	33.9164	1.59635	0.0115928	0.0880568
NME2	7583.23	-0.483512	0.0115965	0.0880568
BTBD9	152.633	0.843987	0.0116284	0.0882477
PXYLP1	67.5597	1.08548	0.0116616	0.0884186
TEDC1	1005.13	0.577302	0.0116644	0.0884186
STON2	561.821	-0.608274	0.0116872	0.0885396
PEAK1	214.454	0.807838	0.0116999	0.0885849
TRIM52	640.128	0.518189	0.0117103	0.088586
ERRFI1	2284.27	-0.531654	0.0117136	0.088586
LYPLA2	333.021	0.802938	0.0117276	0.0886406
PHLDA1	14711.8	-0.47595	0.0117366	0.0886581
CRTAP	251.127	-0.724511	0.0118183	0.0892235
STK25	1986.46	0.608827	0.011859	0.0894791
ZNF275	757.084	0.544925	0.0119395	0.0900065
PBLD	87.5833	1.29023	0.0119427	0.0900065
PSMD4	2921.41	0.611867	0.01197	0.0901603
GOLGA4	2956.72	-0.462603	0.0119923	0.0902769
ANAPC13	1010.71	-0.616675	0.0120177	0.0904158
FADS1	182.445	0.724437	0.0120486	0.0905967
GGNBP2	74.9145	1.34332	0.0120703	0.0906587
PTS	1178.46	-0.622238	0.0120707	0.0906587
CCND1	3688.59	0.505577	0.0121234	0.0909306
LINC02298	148.639	1.05125	0.0121278	0.0909306
TMEM243	293.488	-0.904628	0.0121597	0.091118
FGFR1	321.438	0.826958	0.0121921	0.0913081
C17orf49	538.226	-0.877728	0.0122081	0.0913351
EPHB2	239.614	0.77063	0.0122096	0.0913351
ANKDD1A	34.4144	1.54546	0.0122449	0.0914951
BNC2	383.426	1.0915	0.012245	0.0914951
ZNF384	2748.31	-0.531195	0.0122637	0.0915825
ECH1	89.6831	0.981666	0.0122761	0.0916228
AEBP2	1199.92	-0.468056	0.0122877	0.0916569
MNX1	134.946	0.899734	0.0123064	0.091726
EIF2S1	1296.13	-0.552138	0.0123109	0.091726
RPS3P3	343.454	-0.580531	0.0124086	0.0923704
CD164	1986.39	-0.631313	0.0124115	0.0923704
WNT7A	432.526	-0.803008	0.0124503	0.0926059
ZBTB48	660.136	0.695744	0.0124843	0.0927281
STRADA	1739.52	-0.555866	0.012488	0.0927281
DST	1939.43	-0.599477	0.0124921	0.0927281
KIF1B	1521.11	0.465838	0.012495	0.0927281
CCDC190	64.1315	-1.19363	0.0125308	0.0929411
C17orf58	770.004	-0.498698	0.0125758	0.0932215
TNS2	37.3151	1.54899	0.0125888	0.0932656
NDUFS2	86459.1	0.632539	0.0126033	0.0933192
NDST2	93.5437	0.990592	0.0126121	0.0933192
SMAD3	10136.4	0.548132	0.0126174	0.0933192
SLC9A6	763.954	0.53729	0.0126337	0.093387
CARD14	27.6042	3.20874	0.0126467	0.0934301
MYLK	280.642	1.17419	0.0126814	0.0935494
PJA2	531.933	-0.553729	0.0126844	0.0935494
WDTC1	120.545	-0.901101	0.0126891	0.0935494
TTC17	3148.2	0.599495	0.0126914	0.0935494
GOLIM4	228.183	-0.674759	0.0127133	0.0936579
NIT1	421.18	0.566445	0.0127424	0.0938191
FEM1B	1188.19	-0.462048	0.0127615	0.0938823
AXIN1	398.909	-0.683573	0.0127653	0.0938823
PRSS23	1567.06	-0.469443	0.0127875	0.0939757
ELK1	116.588	1.2627	0.0127924	0.0939757
NDUFS8	993.827	0.609822	0.0128023	0.0939962
PDK1	254.173	-0.666883	0.0128204	0.0940336
KRTCAP2	2142.94	-0.587213	0.0128282	0.0940336
TFPI2-DT	45.076	1.26803	0.012829	0.0940336
TNRC6B	6024.35	0.486313	0.0128768	0.0942273
RAET1E	127.908	-0.942034	0.012877	0.0942273
ZNF592	524.74	0.513959	0.0129744	0.0948868
USP3	3666.82	-0.52417	0.0129887	0.0949388
FURIN	1850.26	0.51799	0.0130018	0.0949814
ICOSLG	95.4248	0.953111	0.013014	0.0950176
FBXO5	639.2	-0.636772	0.0130402	0.0951556
TMBIM1	1203.46	-0.544503	0.0130493	0.0951689
TRAPPC2B	477.135	-0.626164	0.0130625	0.0952123
GALNT3	282.031	-0.870224	0.0130905	0.0953632
STAG3L1	63.1263	1.31325	0.0131326	0.0956169
NECAP1	7377.86	-0.646399	0.0131447	0.095652
PARD6G-AS1	30.4904	2.27902	0.0131545	0.0956697
NAB1	1485.09	-0.532224	0.0131828	0.0958225
ASPH	4540.32	-0.471104	0.0132281	0.0960885
RPL21P4	188.816	-1.17804	0.0132412	0.0960885
AP4M1	278.277	0.64651	0.0132511	0.0960885
SLC39A4	1333.46	-0.954428	0.0132536	0.0960885
NEAT1	20846	0.591239	0.0132561	0.0960885
EEF2	4677.9	-0.483318	0.0132713	0.0961456
NECAP2	797.586	0.524354	0.0132851	0.0961917
BAG2	322.079	-0.592538	0.013314	0.0963281
CDK10	921.026	0.48441	0.0133186	0.0963281
E2F3	2998.3	0.456071	0.0133517	0.0965139
MAOA	976.842	-0.576628	0.0133865	0.0966701
JMY	139.725	-0.809265	0.013388	0.0966701
RERE	1320.61	0.513542	0.0134112	0.0967156
SLC7A2	132.626	-0.85358	0.013412	0.0967156
PLIN3	1813.82	0.470493	0.0134165	0.0967156
HSD11B2	48.7101	-1.45138	0.0134514	0.0968893
C22orf46P	743.498	0.695106	0.0134678	0.0969254
RBPJ	9086.04	0.54738	0.0134829	0.0969647
PSMD10	92.2201	-0.940368	0.0134884	0.0969647
RNF187	880.763	0.472595	0.0134955	0.0969647
BEGAIN	28.6477	-2.23648	0.0135517	0.0972731
GGA1	1602.49	0.535407	0.0135591	0.0972731
TGOLN2	1272.35	0.641023	0.0135681	0.0972731
NUB1	398.06	0.622961	0.0135682	0.0972731
HIP1R	205.585	0.835289	0.0135866	0.0973497
PPIP5K2	533.503	-0.65335	0.0135973	0.0973497
RNF10	4142.67	0.551183	0.0136011	0.0973497
OS9	45960.2	-0.43301	0.0136259	0.0974738
RUBCN	449.422	0.544036	0.0136807	0.0977157
TAOK2	191.715	0.872051	0.0136819	0.0977157
CADM1	6382.86	-0.510611	0.0136821	0.0977157
PROCA1	45.2298	1.85529	0.0137335	0.0980289
UBN1	2071.2	0.60877	0.0137486	0.0980833
RNF34	2618.47	0.421788	0.0137761	0.0982259
PCLO	55.0483	1.12813	0.0137927	0.0982649
PNPLA2	406.525	-0.706856	0.0137991	0.0982649
C12orf29	797.099	-0.637576	0.0138041	0.0982649
POGZ	1749.35	0.599354	0.0138163	0.0982987
RCOR1	836.709	0.532126	0.0138461	0.0984388
CYTOR	14227.7	0.410553	0.0138511	0.0984388
COX7A2P2	23.8345	1.62164	0.0138711	0.0985276
RAB3A	29.9429	-2.01752	0.0138974	0.0986149
PDCD2L	750.236	-0.581719	0.0138984	0.0986149
MTFP1	542.681	0.66537	0.013923	0.098695
SCAP	695.993	0.607521	0.0139248	0.098695
ERF	611.316	0.804455	0.0139327	0.0986976
ZC2HC1C	56.6518	1.09604	0.0140036	0.0991463
ZKSCAN3	120.522	0.995213	0.0140359	0.0993214
AHR	4772.57	-0.468987	0.014081	0.0995863
HS6ST2	327.177	-0.671265	0.0141219	0.0998214
PPTC7	2253.66	-0.439011	0.0141516	0.0999773
TRIM8	2742.88	-0.532501	0.0141783	0.100112
SCML1	506.541	-0.532127	0.0142047	0.100241
MITD1	293.502	-0.66343	0.0142119	0.100241
MYPOP	103.511	1.12006	0.0142221	0.100249
VWDE	217.966	-0.694368	0.0142319	0.100249
BACH1	576.955	-0.597853	0.014236	0.100249
ZNF316	322.201	0.662897	0.0142497	0.100292
HNRNPA2B1	129238	-0.479755	0.0142723	0.100397
CERT1	2088.86	0.565367	0.0142817	0.100409
FKBP7	54.5015	-1.5686	0.0143019	0.100497
C7orf25	342.2	-0.706347	0.0143164	0.100545
VPS53	968.598	0.599858	0.0143394	0.100653
MXI1	1543.3	-0.501641	0.014377	0.100855
L3MBTL1	591.567	0.536765	0.0143836	0.100855
ICMT-DT	25.3757	1.90805	0.0144022	0.100864
IP6K1	588.074	0.621021	0.0144065	0.100864
RBM15B	392.004	0.66815	0.0144081	0.100864
LINC02742	37.9182	-1.38728	0.0144203	0.100896
FOXK2	1176.66	0.539429	0.0144331	0.100931
C19orf47	802.562	0.871334	0.0144726	0.101153
TENT2	790.364	-0.48679	0.0144886	0.101158
CTSD	1399.98	0.691131	0.014499	0.101176
C4BPB	286.873	-0.81635	0.0145381	0.101395
GIPC1	706.546	0.711523	0.0146074	0.101824
PAX9	87.0202	-1.06275	0.0146155	0.101826
ADAM8	1563.43	0.599544	0.0146344	0.101847
SPRYD7	274.595	-0.625183	0.0146353	0.101847
SELENOO	362.222	0.749697	0.0146418	0.101847
ALG1	3484.59	-0.431053	0.0146508	0.101856
B4GALT2	2017	0.585163	0.0147	0.102143
PACS1	140.384	0.806022	0.0147499	0.102381
CROT	53.4533	1.12512	0.0147499	0.102381
SERPINH1	5118.83	0.73774	0.0147718	0.102479
HOXB3	23.3213	-1.97536	0.014806	0.102585
PIGV	1275.82	0.482542	0.0148062	0.102585
TIRAP	506.203	0.623833	0.0148106	0.102585
TMEM86B	66.1138	1.14413	0.0148418	0.102746
SPEF2	136.984	0.833808	0.014871	0.102883
SLC41A3	294.533	0.807298	0.0148787	0.102883
KIAA0232	362.587	0.675256	0.0149059	0.102883
BOD1L1	624.562	-0.626199	0.0149074	0.102883
MFSD3	317.05	0.893057	0.0149086	0.102883
CXCL2	116.617	-0.867484	0.0149869	0.103369
AP3M2	1575.59	0.615164	0.0150768	0.103879
CORO1A	977.405	-0.78542	0.0151042	0.104013
ATG3	478.698	-0.685437	0.0151269	0.104115
RPL19	27603.9	-0.436706	0.0151483	0.104153
LRFN4	250.203	-0.678889	0.0152011	0.104461
OSBPL1A	208.194	0.644511	0.0152325	0.104622
CACFD1	49.4223	1.39988	0.0152736	0.104849
SRSF3	5524.32	-0.417097	0.0153288	0.105128
ZW10	447.968	0.660106	0.0153304	0.105128
ATP5PF	2680.53	-0.491287	0.015356	0.105249
RIPK2	403.059	-0.655149	0.0153768	0.105275
BICRAL	289.748	-0.642696	0.0153794	0.105275
EPS8	1412.9	0.561027	0.0153903	0.105275
AK5	40.8028	2.17149	0.0153977	0.105275
PTK6	820.333	0.476388	0.0154	0.105275
ANKRD28	635.581	-0.531879	0.0154191	0.105351
RNASEH2C	1177.59	0.522668	0.0154617	0.105574
NUP214	4373.21	0.401412	0.0154691	0.105574
EFNA5	245.395	-0.653002	0.0154805	0.105574
KCTD3	422.483	-0.575624	0.0154841	0.105574
SLC6A9	148.081	-1.27912	0.0155681	0.10607
TMEM267	694.045	-0.563464	0.0155731	0.10607
CDH11	235.522	-0.93241	0.0155847	0.106094
GEM	50.6568	-1.57655	0.0155933	0.106098
RPS29P5	64.2534	1.16294	0.0156211	0.106232
TCAF1	189.084	-0.783854	0.0157131	0.106759
VTRNA1-3	36.9439	1.40731	0.0157197	0.106759
PTPN13	848.321	-0.581998	0.0157232	0.106759
RAB27B	65.0105	-1.10129	0.0157662	0.106986
KCTD17	89.2694	1.20357	0.0157728	0.106986
LSM7	1180.04	-0.669389	0.0158211	0.107257
TMPRSS7	29.7918	-2.07399	0.0158352	0.107298
C1orf131	630.492	-0.528786	0.0158533	0.107312
DCTN5	566.438	0.535526	0.0158587	0.107312
KLHL2	540.04	-0.549258	0.0158619	0.107312
TBC1D23	1200.42	-0.479192	0.0159214	0.107604
SVIL-AS1	269.207	0.645594	0.0159215	0.107604
CASP9	160.077	0.997891	0.0159849	0.107976
POGK	1615.76	-0.592555	0.0160158	0.108118
GSDMB	130.88	1.12059	0.0160347	0.108118
CYB5R3	9380.23	-0.498103	0.0160364	0.108118
MPZL1	699.175	-0.493729	0.0160389	0.108118
TTLL3	82.0623	0.953608	0.016064	0.108231
RAB26	70.5916	1.26017	0.0160994	0.108414
MAL2	2507.25	-0.448548	0.0161083	0.108419
DYNLL2	986.68	0.528603	0.0161167	0.108419
STN1	1104.58	0.455941	0.0161741	0.108749
CSTF2T	396.462	-0.579319	0.0161929	0.108779
SURF1	106.377	0.88206	0.0161996	0.108779
ATP13A3-DT	41.7787	1.46616	0.0162034	0.108779
KCMF1	768.25	-0.6352	0.0162168	0.108813
PBK	198.337	-0.686227	0.0162389	0.108828
CLPTM1L	2218.61	0.572267	0.0162421	0.108828
SPRR2E	222.595	-0.683598	0.0162493	0.108828
TFAP4	150.939	-0.825082	0.0162523	0.108828
TXNDC17	4566.93	-0.489101	0.0162706	0.10884
SETD1B	2009.34	0.519381	0.0162707	0.10884
PCGF3	551.454	0.579967	0.0163012	0.108988
MRFAP1P1	43.7466	1.25662	0.0163144	0.109021
RBCK1	1683.09	0.464106	0.0163743	0.109365
SRSF1	2636.78	-0.44377	0.0163858	0.109386
USP10	1653.64	0.494754	0.0164408	0.109698
REC8	142.707	0.826175	0.0164879	0.109955
B4GALT7	488.944	0.627275	0.0164962	0.109955
CD40	59.7333	1.07833	0.0165071	0.109972
TASOR	461.772	-0.528491	0.0165665	0.110311
POLL	493.343	0.668082	0.0165991	0.110413
NUCB2	167.356	0.864582	0.0166071	0.110413
NOP16	3246.74	-0.581237	0.0166366	0.110553
GINS4	370.321	0.626441	0.0167026	0.110881
TERF2	419.104	0.544071	0.0167029	0.110881
SSR4	1345.51	0.511783	0.0167385	0.111024
FRMD3	677.625	-0.532036	0.0167414	0.111024
GASK1B	23.5283	-1.72481	0.0167996	0.111279
SMIM30	280.873	-0.648528	0.0168054	0.111279
TPD52	1421.32	-0.63676	0.0168265	0.111363
TTK	525.593	-0.557957	0.0168395	0.111393
ITPR2	118.314	0.86217	0.0168842	0.111564
LIN54	785.161	-0.601542	0.0168885	0.111564
STX7	201.521	-0.731433	0.0168909	0.111564
OVGP1	39.138	1.4305	0.016947	0.11187
RRBP1	562.25	0.573183	0.0169562	0.11187
WDR54	382.085	0.823785	0.0169629	0.11187
SULT1A1	327.119	0.605952	0.016984	0.111953
NAE1	2997.83	-0.607629	0.017009	0.112061
IQGAP1	2035.28	0.443696	0.0170289	0.112069
SEPTIN8	515.175	0.552482	0.0170352	0.112069
KHDC1	48.259	1.18223	0.017036	0.112069
COA4	1763.87	-0.432563	0.0170542	0.112109
TRIM56	2104.05	0.505631	0.0170673	0.112109
LDLRAP1	700.35	0.499513	0.0170678	0.112109
TBC1D5	246.267	0.776259	0.0171006	0.112263
L3MBTL3	182.709	-1.17261	0.0171084	0.112263
TBC1D7	368.727	0.627657	0.0171168	0.112263
GASK1A	655.63	0.495547	0.0171558	0.112462
RPL5P4	2048.12	-0.577908	0.0171782	0.112553
PUM3	212.803	-0.637765	0.017192	0.112553
MTHFR	610	0.586502	0.0172104	0.112553
LRWD1	118.938	1.03116	0.0172201	0.112553
CSNK1G3	856.326	-0.503939	0.0172238	0.112553
SIPA1L1	1336.46	-0.452117	0.0172263	0.112553
RNASET2	350.431	-0.670534	0.0172299	0.112553
NHEJ1	312.263	-0.880643	0.0172972	0.112937
TIMM23	325.582	-0.613219	0.0173293	0.113021
KCNK6	278.715	0.705448	0.0173316	0.113021
SPTLC3	185.723	-0.674916	0.0173361	0.113021
TEX2	503.968	-0.614699	0.0173573	0.113103
SERPINE2	372.809	-0.810772	0.0173787	0.113186
DUXAP8	1516.77	-0.484416	0.0173876	0.113188
TAF15	661.832	0.565366	0.0174031	0.113203
HMGA2	3263.11	-0.50525	0.0174072	0.113203
RAPSN	27.307	1.68796	0.0174291	0.113289
LINC02604	47.1007	1.24012	0.0174482	0.113313
CYTH1	1061.4	0.484415	0.01745	0.113313
H1-2	187.789	-0.904852	0.0174681	0.113373
PML	902.562	0.712485	0.0175363	0.11376
THYN1	710.908	0.740828	0.0175618	0.113833
KDM1B	96.9631	-0.929961	0.0175827	0.113833
KIAA0513	91.5268	0.997299	0.0175872	0.113833
FRG1BP	133.205	0.78398	0.0175874	0.113833
SLC2A8	704.321	0.489956	0.017591	0.113833
SPIN4	201.718	0.785263	0.0176028	0.113853
RASSF6	265.853	-0.81639	0.0176389	0.113954
RAB38	438.891	-0.671768	0.0176401	0.113954
LSM5	3375.79	-0.455043	0.0176446	0.113954
PPP1R7	333.781	0.66149	0.0176612	0.114005
NBEAL1	2734.03	-0.46751	0.0176764	0.114047
CCNY	1015.44	-0.549446	0.0177386	0.114392
NUDCD3	229.986	0.749577	0.0177787	0.114594
[truncated: 10,620 more rows]
