# Supplementary material for: KLF5 enables dichotomous lineage programs in pancreatic cancer via the AAA+ ATPase coactivators RUVBL1 and RUVBL2
Source: Nat Commun. 2025 Nov 15;16:9996. doi: 10.1038/s41467-025-66007-0 (PMC12619835; doi:10.1038/s41467-025-66007-0)
Supplement: Supplementary file 8 — Supplementary Data 6 [file 41467_2025_66007_MOESM8_ESM.xlsx]

## Sheet: Classical_KLF5_peaks
Chr	Start	End	Annotation	Nearest Ensembl	Gene Name	Gene Type			Chr	Start	End	Annotation	Nearest Ensembl	Gene Name	Gene Type
chr1	1158054	1158655	Intergenic	ENSG00000207730	MIR200B	ncRNA			chr9	129080562	129081368	promoter-TSS (NM_020438)	ENSG00000167130	DOLPP1	protein-coding
chr1	9279056	9279607	Intergenic	ENSG00000171621	SPSB1	protein-coding			chr11	13276970	13277908	promoter-TSS (NR_147785)	ENSG00000133794	ARNTL	protein-coding
chr1	10474707	10475130	promoter-TSS (NM_004565)	ENSG00000142655	PEX14	protein-coding			chr19	4342455	4343508	promoter-TSS (NM_032868)	ENSG00000008382	MPND	protein-coding
chr1	21927442	21928155	intron (NM_005529, intron 1 of 96)	ENSG00000142798	HSPG2	protein-coding			chr16	2214673	2216261	promoter-TSS (NM_001042371)	ENSG00000184207	PGP	protein-coding
chr1	21930904	21931602	intron (NM_005529, intron 1 of 96)	ENSG00000142798	HSPG2	protein-coding			chr17	81860521	81861221	promoter-TSS (NM_000918)	ENSG00000185624	P4HB	protein-coding
chr1	21935468	21936516	intron (NM_005529, intron 1 of 96)	ENSG00000142798	HSPG2	protein-coding			chr17	59154871	59155927	promoter-TSS (NM_018304)	ENSG00000182628	SKA2	protein-coding
chr1	23979623	23979953	intron (NM_054016, intron 1 of 5)	ENSG00000188529	SRSF10	protein-coding			chr11	64185325	64186340	promoter-TSS (NM_006819)	ENSG00000168439	STIP1	protein-coding
chr1	24022670	24023190	Intergenic	ENSG00000188529	SRSF10	protein-coding			chr17	47649345	47650090	promoter-TSS (NM_002265)	ENSG00000108424	KPNB1	protein-coding
chr1	24107872	24108854	intron (NM_152372, intron 2 of 36)	ENSG00000142661	MYOM3	protein-coding			chr16	58629446	58630508	promoter-TSS (NM_001265612)	ENSG00000125107	CNOT1	protein-coding
chr1	24175370	24175807	intron (NM_173065, intron 2 of 5)	ENSG00000185436	IFNLR1	protein-coding			chr8	42152403	42153160	promoter-TSS (NM_001134296)	ENSG00000070718	AP3M2	protein-coding
chr1	25167194	25167769	Intergenic	ENSG00000117614	SYF2	protein-coding			chr17	76264724	76265428	promoter-TSS (NM_182565)	ENSG00000185262	UBALD2	protein-coding
chr1	26995962	26996551	intron (NM_001013642, intron 1 of 1)	ENSG00000253368	TRNP1	protein-coding			chr9	35814652	35816120	promoter-TSS (NM_032593)	ENSG00000137133	HINT2	protein-coding
chr1	34762584	34764139	Intergenic	ENSG00000189433	GJB4	protein-coding			chr15	97960155	97960872	promoter-TSS (NM_183376)	ENSG00000140450	ARRDC4	protein-coding
chr1	39244044	39244465	intron (NM_012090, intron 2 of 92)	ENSG00000127603	MACF1	protein-coding			chr9	137240466	137241425	promoter-TSS (NM_006088)	ENSG00000188229	TUBB4B	protein-coding
chr1	85259612	85260034	promoter-TSS (NM_198077)	ENSG00000162642	C1orf52	protein-coding			chr19	18192569	18193401	promoter-TSS (NM_032683)	ENSG00000254858	MPV17L2	protein-coding
chr1	85495500	85496010	intron (NM_001134445, intron 2 of 6)	ENSG00000153904	DDAH1	protein-coding			chr2	88627237	88628498	promoter-TSS (NR_135540)	ENSG00000234028	EIF2AK3-DT	ncRNA
chr1	93345578	93346053	promoter-TSS (NM_001938)		CCDC18-AS1	ncRNA			chr20	33719969	33720801	promoter-TSS (NM_007238)	ENSG00000101417	PXMP4	protein-coding
chr1	93723074	93723529	intron (NM_001261408, intron 2 of 13)	ENSG00000137936	BCAR3	protein-coding			chr1	206202696	206203833	promoter-TSS (NR_134239)	ENSG00000196550	FAM72A	protein-coding
chr1	109273146	109273655	intron (NM_001408, intron 32 of 33)	ENSG00000134222	PSRC1	protein-coding			chr17	81238805	81239515	promoter-TSS (NM_001363764)	ENSG00000167302	TEPSIN	protein-coding
chr1	109763682	109764351	promoter-TSS (NM_139053)	ENSG00000198758	EPS8L3	protein-coding			chr9	125241025	125241828	promoter-TSS (NM_005347)	ENSG00000044574	HSPA5	protein-coding
chr1	109786581	109786907	Intergenic	ENSG00000198758	EPS8L3	protein-coding			chr11	67507940	67508696	promoter-TSS (NM_001271849)	ENSG00000167797	CDK2AP2	protein-coding
chr1	144412017	144412883	promoter-TSS (NR_104076)	ENSG00000207205	RNVU1-15	snRNA			chr2	74457852	74458691	promoter-TSS (NM_012477)	ENSG00000239779	WBP1	protein-coding
chr1	151513501	151514259	intron (NM_020770, intron 1 of 20)	ENSG00000143375	CGN	protein-coding			chr10	118341610	118342787	intron (NM_022063, intron 1 of 8)	ENSG00000165669	FAM204A	protein-coding
chr1	151790400	151791018	promoter-TSS (NM_001083964)	ENSG00000203288	TDRKH-AS1	ncRNA			chr16	30370428	30371519	promoter-TSS (NM_015527)	ENSG00000180209	MYLPF	protein-coding
chr1	151996310	151996907	Intergenic	ENSG00000197747	S100A10	protein-coding			chr14	58297850	58298817	promoter-TSS (NR_029434)	ENSG00000032219	ARID4A	protein-coding
chr1	154957199	154957783	3' UTR (NM_138300, exon 3 of 3)	ENSG00000163346	PBXIP1	protein-coding			chr10	99430368	99431329	promoter-TSS (NM_002079)	ENSG00000120053	GOT1	protein-coding
chr1	156502856	156503753	Intergenic	ENSG00000116604	MEF2D	protein-coding			chr20	45812113	45813074	promoter-TSS (NR_104037)	ENSG00000175063	UBE2C	protein-coding
chr1	178470500	178471078	intron (NM_004841, intron 15 of 15)	ENSG00000240021	TEX35	protein-coding			chr5	43313207	43314126	promoter-TSS (NM_001330663)	ENSG00000112972	HMGCS1	protein-coding
chr1	178536750	178537864	Intergenic	ENSG00000213057	C1orf220	ncRNA			chr7	100585973	100586887	promoter-TSS (NM_002319)	ENSG00000106336	FBXO24	protein-coding
chr1	183164259	183164732	Intergenic	ENSG00000058085	LAMC2	protein-coding			chr19	10717149	10718172	promoter-TSS (NM_004945)	ENSG00000079805	DNM2	protein-coding
chr1	198449214	198449716	Intergenic	ENSG00000151418	ATP6V1G3	protein-coding			chr19	6424693	6425756	promoter-TSS (NM_001366299)	ENSG00000088247	KHSRP	protein-coding
chr1	200896441	200897183	intron (NM_001367290, intron 1 of 9)	ENSG00000163362	INAVA	protein-coding			chr8	144103878	144104772	promoter-TSS (NM_030974)	ENSG00000179632	MAF1	protein-coding
chr1	202084846	202085867	Intergenic	ENSG00000170075	GPR37L1	protein-coding			chr1	151790254	151791130	promoter-TSS (NM_001083964)	ENSG00000203288	TDRKH-AS1	ncRNA
chr1	202456392	202456891	intron (NM_002481, intron 13 of 23)	ENSG00000077157	PPP1R12B	protein-coding			chr11	59615684	59616961	promoter-TSS (NM_002556)	ENSG00000110048	OSBP	protein-coding
chr1	203290344	203290976	Intergenic	ENSG00000231507	LINC01353	ncRNA			chr19	17266852	17267838	promoter-TSS (NM_014173)	ENSG00000105393	BABAM1	protein-coding
chr1	204516245	204516757	promoter-TSS (NM_002393)	ENSG00000198625	MDM4	protein-coding			chr19	42268018	42269415	intron (NM_001304815, intron 1 of 20)	ENSG00000079432	CIC	protein-coding
chr1	218705820	218706594	intron (NR_031644, intron 4 of 6)	ENSG00000228208	C1orf143	ncRNA			chr1	62435927	62437305	promoter-TSS (NM_003368)	ENSG00000162607	USP1	protein-coding
chr10	1048730	1049357	promoter-TSS (NM_001317956)	ENSG00000067064	IDI1	protein-coding			chr19	2944607	2945540	promoter-TSS (NM_021217)	ENSG00000175691	ZNF77	protein-coding
chr10	5195965	5196503	promoter-TSS (NM_001818)	ENSG00000198610	AKR1C4	protein-coding			chr16	3003676	3004327	Intergenic		LOC101929613	ncRNA
chr10	11793807	11794732	Intergenic	ENSG00000148426	PROSER2	protein-coding			chr1	151281604	151282683	promoter-TSS (NM_001304763)	ENSG00000143373	ZNF687	protein-coding
chr10	16854566	16855020	intron (NM_001081, intron 59 of 66)	ENSG00000148484	RSU1	protein-coding			chr19	10380044	10381168	promoter-TSS (NM_003331)	ENSG00000105397	TYK2	protein-coding
chr10	24731897	24732326	Intergenic	ENSG00000107863	ARHGAP21	protein-coding			chr17	58517655	58518660	promoter-TSS (NM_004687)	ENSG00000108389	MTMR4	protein-coding
chr10	28991264	28992105	Intergenic		C10orf126	protein-coding			chr7	150378874	150379544	promoter-TSS (NM_173680)	ENSG00000196456	ZNF775	protein-coding
chr10	31962887	31963273	Intergenic	ENSG00000165322	ARHGAP12	protein-coding			chr16	57734906	57735998	promoter-TSS (NM_005886)	ENSG00000140854	KATNB1	protein-coding
chr10	43105352	43105918	intron (NM_020630, intron 4 of 18)	ENSG00000165731	RET	protein-coding			chr12	53379294	53380197	promoter-TSS (NM_001251825)	ENSG00000185591	SP1	protein-coding
chr10	62454628	62455001	intron (NM_199451, intron 3 of 7)	ENSG00000138311	ZNF365	protein-coding			chr20	45880734	45881572	promoter-TSS (NM_080603)	ENSG00000168612	ZSWIM1	protein-coding
chr10	69232250	69233063	promoter-TSS (NR_120648)	ENSG00000229261	LOC101928994	ncRNA			chr9	136949862	136950617	Intergenic	ENSG00000184925	LCN12	protein-coding
chr10	69629910	69630411	promoter-TSS (NM_145306)	ENSG00000171224	FAM241B	protein-coding			chr17	4966843	4967904	TTS (NM_015099)	ENSG00000091640	SPAG7	protein-coding
chr10	70255634	70256379	intron (NM_022146, intron 3 of 3)	ENSG00000180817	PPA1	protein-coding			chr9	136886052	136886605	promoter-TSS (NM_021138)	ENSG00000127191	TRAF2	protein-coding
chr10	71850609	71851592	intron (NM_001042465, intron 1 of 14)	ENSG00000197746	PSAP	protein-coding			chr11	43680095	43681021	promoter-TSS (NM_016142)	ENSG00000149084	HSD17B12	protein-coding
chr10	72215689	72216258	promoter-TSS (NM_001366791)	ENSG00000138303	ASCC1	protein-coding			chr19	4968526	4969198	promoter-TSS (NM_015015)	ENSG00000127663	KDM4B	protein-coding
chr10	72308541	72309365	Intergenic	ENSG00000168209	DDIT4	protein-coding			chr19	14136440	14137408	promoter-TSS (NR_045214)	ENSG00000267169	LOC100507373	ncRNA
chr10	86960288	86960746	intron (NM_001330120, intron 5 of 6)	ENSG00000173267	SNCG	protein-coding			chr5	140400502	140402282	promoter-TSS (NM_017978)	ENSG00000254996	ANKHD1-EIF4EBP3	protein-coding
chr10	87862192	87862726	exon (NM_001126049, exon 1 of 1).2	ENSG00000227268	KLLN	protein-coding			chr11	13668011	13668925	promoter-TSS (NM_032228)	ENSG00000197601	FAR1	protein-coding
chr10	93470569	93471808	intron (NM_013451, intron 1 of 53)	ENSG00000138119	MYOF	protein-coding			chr2	69914343	69915240	promoter-TSS (NM_002357)	ENSG00000059728	MXD1	protein-coding
chr10	99593105	99593855	Intergenic	ENSG00000155287	SLC25A28	protein-coding			chr4	781587	782186	promoter-TSS (NR_036511)	ENSG00000249592	LOC100129917	ncRNA
chr10	100912698	100913603	exon (NM_001136123, exon 1 of 19)	ENSG00000119906	SLF2	protein-coding			chr1	145095165	145096203	promoter-TSS (NM_001346068).2	ENSG00000215784	FAM72D	protein-coding
chr10	103238979	103239390	Intergenic	ENSG00000235376	RPEL1	protein-coding			chr5	146202907	146203817	promoter-TSS (NM_018989)	ENSG00000091009	RBM27	protein-coding
chr10	109922256	109922840	intron (NM_020383, intron 1 of 20)	ENSG00000108039	XPNPEP1	protein-coding			chr19	58278489	58279312	promoter-TSS (NR_144447)	ENSG00000278129	ZNF8	protein-coding
chr10	110774775	110775436	intron (NM_001134363, intron 1 of 13)		PDCD4-AS1	ncRNA			chr8	11802216	11802856	promoter-TSS (NM_004462)	ENSG00000079459	FDFT1	protein-coding
chr10	110865419	110865990	Intergenic		PDCD4-AS1	ncRNA			chr6	42928880	42929746	non-coding (NR_134886, exon 1 of 2)		CNPY3-GNMT	protein-coding
chr10	112140106	112140602	Intergenic	ENSG00000119927	GPAM	protein-coding			chr1	226939467	226940497	promoter-TSS (NM_020247)	ENSG00000163050	COQ8A	protein-coding
chr10	112519134	112519530	intron (NM_001365712, intron 3 of 8)	ENSG00000023041	ZDHHC6	protein-coding			chr14	77616600	77617259	promoter-TSS (NM_004863)	ENSG00000100596	SPTLC2	protein-coding
chr10	112915437	112915945	Intergenic	ENSG00000148737	TCF7L2	protein-coding			chr14	21269220	21269974	promoter-TSS (NM_001077443)	ENSG00000092199	HNRNPC	protein-coding
chr10	113854441	113855023	promoter-TSS (NM_014881)	ENSG00000196865	NHLRC2	protein-coding			chr19	18022046	18022649	Intergenic	ENSG00000105643	ARRDC2	protein-coding
chr10	113944996	113945499	Intergenic	ENSG00000196865	NHLRC2	protein-coding			chr1	143971805	143972831	promoter-TSS (NM_001346070)	ENSG00000263513	FAM72C	protein-coding
chr10	119316775	119317817	intron (NM_005308, intron 1 of 15)	ENSG00000265719	MIR4681	ncRNA			chr3	120094588	120096103	promoter-TSS (NM_001146156)	ENSG00000082701	GSK3B	protein-coding
chr10	119892377	119892775	promoter-TSS (NR_037771)	ENSG00000107651	SEC23IP	protein-coding			chr21	43754967	43755550	intron (NM_003681, intron 9 of 10)	ENSG00000160209	PDXK	protein-coding
chr10	127017412	127018139	intron (NM_001290223, intron 12 of 51)	ENSG00000150760	DOCK1	protein-coding			chr20	57718370	57719048	Intergenic	ENSG00000124225	PMEPA1	protein-coding
chr10	132279883	132280283	intron (NM_001318878, intron 1 of 11)	ENSG00000165752	STK32C	protein-coding			chr16	30609781	30610883	promoter-TSS (NR_104166)	ENSG00000156853	ZNF689	protein-coding
chr10	132325647	132326053	intron (NM_001318881, intron 1 of 1)	ENSG00000165752	STK32C	protein-coding			chr19	14117628	14118146	promoter-TSS (NM_002730)	ENSG00000072062	PRKACA	protein-coding
chr10	132417861	132418291	TTS (NM_138499)	ENSG00000171813	PWWP2B	protein-coding			chr22	40043906	40044977	promoter-TSS (NM_001024843)		LOC114841040	ncRNA
chr10	132446803	132447136	intron (NR_149317, intron 2 of 2)		C10orf91	ncRNA			chr14	105490822	105491450	promoter-TSS (NM_001134875)	ENSG00000185347	TEDC1	protein-coding
chr10	132516840	132517528	intron (NR_158224, intron 2 of 3)		LOC107984282	ncRNA			chr1	6784829	6785513	promoter-TSS (NR_149049)	ENSG00000171735	CAMTA1	protein-coding
chr10	133013347	133013962	Intergenic	ENSG00000240707	LINC01168	ncRNA			chr20	37177965	37179638	promoter-TSS (NM_001324303)	ENSG00000118705	RPN2	protein-coding
chr11	16888911	16889407	intron (NM_001329630, intron 3 of 26)		SNORD147	snoRNA			chr1	121184145	121185163	promoter-TSS (NM_001320149)	ENSG00000171943	SRGAP2C	protein-coding
chr11	18588512	18588995	promoter-TSS (NM_001261386)	ENSG00000151116	UEVLD	protein-coding			chr19	32971738	32972607	promoter-TSS (NM_001300978)	ENSG00000131944	FAAP24	protein-coding
chr11	19276889	19277213	Intergenic	ENSG00000129173	E2F8	protein-coding			chr16	1782451	1783124	promoter-TSS (NM_001284501)	ENSG00000095906	NUBP2	protein-coding
chr11	34248591	34249155	intron (NM_145804, intron 1 of 16)	ENSG00000166016	ABTB2	protein-coding			chr10	74826013	74826794	promoter-TSS (NM_012330)	ENSG00000156650	KAT6B	protein-coding
chr11	44600861	44602020	intron (NM_001024844, intron 4 of 8)	ENSG00000085117	CD82	protein-coding			chr5	151771055	151772123	promoter-TSS (NM_005754)		LOC100652758	ncRNA
chr11	45173002	45173499	intron (NM_001256695, intron 1 of 7)	ENSG00000019485	PRDM11	protein-coding			chr11	66616130	66616823	promoter-TSS (NM_001198845)	ENSG00000248643	RBM14-RBM4	protein-coding
chr11	46383792	46384355	TTS (NR_073039)	ENSG00000110492	MDK	protein-coding			chr6	27838163	27838822	promoter-TSS (NM_003520)	ENSG00000275221	HIST1H2AK	protein-coding
chr11	47337132	47337726	exon (NM_000256, exon 24 of 34)	ENSG00000134571	MYBPC3	protein-coding			chr15	89574835	89575664	promoter-TSS (NM_152259)	ENSG00000140534	TICRR	protein-coding
chr11	57783153	57783640	intron (NM_001085467, intron 1 of 16)	ENSG00000198561	CTNND1	protein-coding			chr16	4846695	4847647	promoter-TSS (NM_001079514)	ENSG00000140632	GLYR1	protein-coding
chr11	59144611	59145019	promoter-TSS (NM_001312911)	ENSG00000166801	FAM111A	protein-coding			chr7	149028328	149029051	promoter-TSS (NR_163906)
chr11	60852167	60852656	3' UTR (NM_004778, exon 2 of 2)	ENSG00000183134	PTGDR2	protein-coding			chr17	28041136	28041889	Intergenic	ENSG00000087095	NLK	protein-coding
chr11	61756383	61757331	intron (NR_026882, intron 2 of 3)	ENSG00000124915	MYRF-AS1	ncRNA			chr19	6372288	6372972	promoter-TSS (NM_032306)	ENSG00000125652	ALKBH7	protein-coding
chr11	62557078	62558090	Intergenic	ENSG00000284135	MIR3654	ncRNA			chr19	756167	756864	intron (NR_135168, intron 1 of 3)	ENSG00000099812	MISP	protein-coding
chr11	64876758	64877278	intron (NM_006795, intron 1 of 4)		MIR10392	ncRNA			chr19	12938035	12938771	promoter-TSS (NM_004343)	ENSG00000179218	CALR	protein-coding
chr11	64888834	64889408	non-coding (NR_133639, exon 3 of 3)	ENSG00000283926	MIR192	ncRNA			chr7	77797796	77798988	promoter-TSS (NM_032936)	ENSG00000135211	TMEM60	protein-coding
chr11	65903081	65903679	Intergenic	ENSG00000175592	FOSL1	protein-coding			chr19	19063335	19064099	promoter-TSS (NM_001321544)	ENSG00000181035	SLC25A42	protein-coding
chr11	66352940	66353655	intron (NR_135761, intron 1 of 1)	ENSG00000255468	LOC102724064	ncRNA			chr7	73005243	73006494	promoter-TSS (NR_040582)		STAG3L3	pseudo
chr11	68117920	68118300	intron (NM_001277, intron 1 of 11)	ENSG00000110721	CHKA	protein-coding			chr5	138331133	138332494	promoter-TSS (NR_146628)	ENSG00000158402	CDC25C	protein-coding
chr11	68122895	68123677	Intergenic	ENSG00000110721	CHKA	protein-coding			chr5	32312951	32314069	promoter-TSS (NM_001040446)	ENSG00000150712	MTMR12	protein-coding
chr11	69825000	69825742	Intergenic	ENSG00000186895	FGF3	protein-coding			chr19	14006133	14006888	promoter-TSS (NM_002918)	ENSG00000132005	RFX1	protein-coding
chr11	70225633	70226193	Intergenic	ENSG00000168040	FADD	protein-coding			chr17	47941136	47941841	promoter-TSS (NM_018129)	ENSG00000108439	PNPO	protein-coding
chr11	73309039	73309537	promoter-TSS (NR_147696)	ENSG00000257038	LOC100287837	ncRNA			chr7	44847949	44849060	promoter-TSS (NM_201517)	ENSG00000105968	H2AFV	protein-coding
chr11	75351780	75352486	promoter-TSS (NM_020251)	ENSG00000137486	ARRB1	protein-coding			chr19	41263661	41264668	promoter-TSS (NM_001301016)	ENSG00000105323	HNRNPUL1	protein-coding
chr11	75563045	75563562	intron (NM_001235, intron 1 of 4)	ENSG00000149257	SERPINH1	protein-coding			chr19	38849803	38850752	promoter-TSS (NM_001533)	ENSG00000104824	HNRNPL	protein-coding
chr11	77086702	77087425	intron (NM_004055, intron 2 of 12)	ENSG00000254550	OMP	protein-coding			chr19	35702228	35702869	Intergenic	ENSG00000011590	ZBTB32	protein-coding
chr11	77589214	77590168	promoter-TSS (NM_173039)	ENSG00000178301	AQP11	protein-coding			chr14	23285903	23286670	promoter-TSS (NM_020834)	ENSG00000215271	HOMEZ	protein-coding
chr11	86570376	86570926	intron (NM_001014811, intron 1 of 13)	ENSG00000151376	ME3	protein-coding			chr3	126703865	126704454	promoter-TSS (NM_001320610)	ENSG00000159685	CHCHD6	protein-coding
chr11	100777156	100777569	intron (NM_001367945, intron 2 of 25)	ENSG00000248027	LOC100128386	ncRNA			chr19	42075458	42076317	promoter-TSS (NM_022752)	ENSG00000105732	ZNF574	protein-coding
chr11	110429656	110430078	promoter-TSS (NM_004109)	ENSG00000137714	FDX1	protein-coding			chr7	7968374	7969008	promoter-TSS (NM_138426)		LOC100505921	ncRNA
chr11	117207027	117207434	3' UTR (NM_003186, exon 5 of 5)		LOC100652768	ncRNA			chr17	47895606	47896553	promoter-TSS (NM_003110)	ENSG00000167182	SP2	protein-coding
chr11	118608281	118609040	intron (NM_001144759, intron 1 of 20)	ENSG00000019144	PHLDB1	protein-coding			chr19	49869132	49869995	3' UTR (NM_001278160, exon 5 of 5)	ENSG00000039650	PNKP	protein-coding
chr11	118938429	118939009	Intergenic	ENSG00000110375	UPK2	protein-coding			chr2	73232796	73234000	promoter-TSS (NM_032319)	ENSG00000135617	PRADC1	protein-coding
chr11	119067309	119067955	promoter-TSS (NM_001290185).2	ENSG00000160695	VPS11	protein-coding			chr5	108748402	108749211	promoter-TSS (NM_001308038)	ENSG00000151422	FER	protein-coding
chr11	119189201	119189604	TTS (NM_001145018)		SNORD150	snoRNA			chr1	156212631	156213547	TTS (NM_001286184)	ENSG00000160783	PMF1	protein-coding
chr11	123587577	123588708	intron (NM_020716, intron 3 of 19)	ENSG00000023171	GRAMD1B	protein-coding			chr9	136849020	136849605	non-coding (NR_109807, exon 1 of 3)	ENSG00000054148	PHPT1	protein-coding
chr11	128467554	128468057	intron (NM_001330451, intron 5 of 6)	ENSG00000134954	ETS1	protein-coding			chr16	50741545	50742238	promoter-TSS (NM_001042412)	ENSG00000083799	CYLD	protein-coding
chr11	129143277	129143632	intron (NM_001142685, intron 2 of 21)	ENSG00000134909	ARHGAP32	protein-coding			chr1	43649608	43650458	promoter-TSS (NM_014663)	ENSG00000066135	KDM4A	protein-coding
chr12	6341195	6342253	intron (NR_144351, intron 1 of 8)	ENSG00000067182	TNFRSF1A	protein-coding			chr17	8156188	8156832	Intergenic	ENSG00000179094	PER1	protein-coding
chr12	27014309	27014720	promoter-TSS (NM_016551)	ENSG00000064115	TM7SF3	protein-coding			chr1	225776993	225778416	promoter-TSS (NM_003133)	ENSG00000143742	SRP9	protein-coding
chr12	27710585	27711003	promoter-TSS (NM_001190864)	ENSG00000061794	MRPS35	protein-coding			chr16	1826679	1827554	promoter-TSS (NM_031208)	ENSG00000063854	HAGH	protein-coding
chr12	30754704	30755424	promoter-TSS (NM_001319846)	ENSG00000246331	LOC645485	ncRNA			chr19	6737393	6738033	promoter-TSS (NM_001080452)	ENSG00000125734	GPR108	protein-coding
chr12	31959006	31959592	promoter-TSS (NM_018169)	ENSG00000174718	RESF1	protein-coding			chr19	44890471	44891354	promoter-TSS (NM_001128917)	ENSG00000130204	TOMM40	protein-coding
chr12	42961255	42961837	Intergenic	ENSG00000258331	LINC02461	ncRNA			chr19	2840972	2841686	promoter-TSS (NM_001172775)	ENSG00000186300	ZNF555	protein-coding
chr12	43758699	43759109	promoter-TSS (NM_001351342)	ENSG00000198001	IRAK4	protein-coding			chr14	95534444	95535128	promoter-TSS (NR_001459)		SNHG10	ncRNA
chr12	45273702	45274264	intron (NM_001204803, intron 2 of 20)	ENSG00000177119	ANO6	protein-coding			chr2	110677438	110678508	promoter-TSS (NM_004336)	ENSG00000169679	BUB1	protein-coding
chr12	46371746	46372295	intron (NM_001307936, intron 1 of 14)	ENSG00000134294	SLC38A2	protein-coding			chr2	63840511	63841594	promoter-TSS (NM_006759)	ENSG00000169764	UGP2	protein-coding
chr12	46430295	46430785	intron (NR_125381, intron 2 of 2)		LOC100288798	ncRNA			chr19	3035269	3036120	intron (NM_001144761, intron 2 of 19)	ENSG00000065717	TLE2	protein-coding
chr12	47079935	47081194	promoter-TSS (NM_181847)	ENSG00000139211	AMIGO2	protein-coding			chr14	102524486	102525121	Intergenic	ENSG00000266015	MIR4309	ncRNA
chr12	47271117	47271624	Intergenic		LOC105369747	ncRNA			chr15	64381096	64381998	promoter-TSS (NM_014736)	ENSG00000166803	PCLAF	protein-coding
chr12	47277954	47278489	Intergenic		LOC105369747	ncRNA			chr2	84924673	84925319	Intergenic	ENSG00000034510	TMSB10	protein-coding
chr12	47752506	47752889	intron (NM_001098532, intron 1 of 26)	ENSG00000079337	RAPGEF3	protein-coding			chr20	41618214	41618764	promoter-TSS (NM_032221)	ENSG00000124177	CHD6	protein-coding
chr12	47758675	47759777	promoter-TSS (NM_001098531)	ENSG00000079337	RAPGEF3	protein-coding			chr16	53325	54161	promoter-TSS (NM_016310)	ENSG00000161981	SNRNP25	protein-coding
chr12	49347563	49348143	5' UTR (NM_001304944, exon 2 of 4)	ENSG00000178401	DNAJC22	protein-coding			chr17	60677302	60678123	promoter-TSS (NM_001353146)	ENSG00000141376	BCAS3	protein-coding
chr12	52203014	52203917	Intergenic		C12orf80	protein-coding			chr15	74598128	74598692	TTS (NM_006465)	ENSG00000179335	CLK3	protein-coding
chr12	52896107	52896679	TTS (NR_045962)		MIR9898	ncRNA			chr16	22374440	22375378	promoter-TSS (NR_148970)	ENSG00000260790	LOC440346	ncRNA
chr12	52945194	52946459	intron (NM_001256293, intron 1 of 8)	ENSG00000111057	KRT18	protein-coding			chr5	65562586	65563687	promoter-TSS (NM_001278927)	ENSG00000123219	CENPK	protein-coding
chr12	52971692	52972420	Intergenic	ENSG00000170421	KRT8	protein-coding			chr17	49788912	49789517	intron (NM_007067, intron 1 of 14)	ENSG00000136504	KAT7	protein-coding
chr12	56261761	56262337	Intergenic	ENSG00000139645	ANKRD52	protein-coding			chr10	104232078	104232864	promoter-TSS (NM_025145)	ENSG00000197748	CFAP43	protein-coding
chr12	63862255	63862749	intron (NM_001346201, intron 1 of 21)	ENSG00000196935	SRGAP1	protein-coding			chr14	67819182	67820234	promoter-TSS (NM_001321819)	ENSG00000182185	RAD51B	protein-coding
chr12	67748078	67748623	Intergenic	ENSG00000255970	LINC02421	ncRNA			chr9	37465388	37466104	promoter-TSS (NM_014872)	ENSG00000168795	ZBTB5	protein-coding
chr12	69024314	69024835	Intergenic	ENSG00000135678	CPM	protein-coding			chr11	64372757	64373365	TTS (NM_001300802)	ENSG00000221273	MIR1237	ncRNA
chr12	70815813	70816251	intron (NM_002849, intron 2 of 13)	ENSG00000153233	PTPRR	protein-coding			chr15	75451661	75452377	promoter-TSS (NM_001145358)	ENSG00000169375	SIN3A	protein-coding
chr12	75977930	75978509	Intergenic	ENSG00000139289	PHLDA1	protein-coding			chr2	73071083	73071979	promoter-TSS (NM_001330404)	ENSG00000144040	SFXN5	protein-coding
chr12	76763795	76764283	promoter-TSS (NM_001359626)	ENSG00000186908	ZDHHC17	protein-coding			chr20	3888742	3889557	promoter-TSS (NM_001324191)	ENSG00000125779	PANK2	protein-coding
chr12	79799129	79799894	intron (NM_001244990, intron 15 of 24)	ENSG00000177425	PAWR	protein-coding			chr14	20461346	20462218	promoter-TSS (NM_001100814)	ENSG00000165782	PIP4P1	protein-coding
chr12	90129420	90129737	Intergenic		LINC02392	ncRNA			chr16	30193274	30194071	promoter-TSS (NM_001320607).2	ENSG00000169627	BOLA2B	protein-coding
chr12	94459733	94460157	promoter-TSS (NM_001346459)	ENSG00000173588	CEP83	protein-coding			chr12	55973529	55974221	promoter-TSS (NM_001252037)	ENSG00000111540	RAB5B	protein-coding
chr12	95200934	95201603	intron (NM_018351, intron 2 of 20)	ENSG00000180263	FGD6	protein-coding			chr17	7572221	7572975	promoter-TSS (NM_001416)	ENSG00000161960	EIF4A1	protein-coding
chr12	95764009	95764350	intron (NM_001329701, intron 2 of 9)	ENSG00000074527	NTN4	protein-coding			chr12	14774021	14774586	promoter-TSS (NR_027716)	ENSG00000246705	H2AFJ	protein-coding
chr12	96219220	96220265	intron (NM_005230, intron 1 of 4)	ENSG00000111145	ELK3	protein-coding			chr19	45994952	45995749	promoter-TSS (NM_001267723)	ENSG00000104983	CCDC61	protein-coding
chr12	96906959	96907365	promoter-TSS (NM_152905)	ENSG00000139350	NEDD1	protein-coding			chr17	48892183	48893010	promoter-TSS (NM_005175)	ENSG00000159199	ATP5MC1	protein-coding
chr12	98418655	98419063	Intergenic	ENSG00000227825	SLC9A7P1	pseudo			chr10	15084310	15085090	intron (NM_001039844, intron 1 of 3)		ACBD7-DCLRE1CP1	ncRNA
chr12	100266702	100267313	promoter-TSS (NR_135073)	ENSG00000166153	DEPDC4	protein-coding			chr22	21641706	21642462	promoter-TSS (NM_022044)	ENSG00000128228	SDF2L1	protein-coding
chr12	103858999	103859507	intron (NR_027249, intron 13 of 15)	ENSG00000111696	NT5DC3	protein-coding			chr11	62753841	62754737	promoter-TSS (NM_001363108)	ENSG00000185670	ZBTB3	protein-coding
chr12	103957123	103957452	promoter-TSS (NM_001135570)	ENSG00000204954	C12orf73	protein-coding			chr1	5992263	5992861	promoter-TSS (NM_001291593)	ENSG00000069424	KCNAB2	protein-coding
chr12	104215524	104215954	promoter-TSS (NM_001093771)	ENSG00000198431	TXNRD1	protein-coding			chr17	82458281	82458886	promoter-TSS (NM_001083608)	ENSG00000141562	NARF	protein-coding
chr12	104272169	104272653	intron (NM_001093771, intron 3 of 16)	ENSG00000198431	TXNRD1	protein-coding			chr12	54359025	54359697	intron (NR_120487, intron 1 of 3)	ENSG00000139572	GPR84	protein-coding
chr12	104604053	104604400	intron (NM_018413, intron 2 of 2)	ENSG00000264295	MIR3922	ncRNA			chr2	231781030	231782325	promoter-TSS (NM_001282949)	ENSG00000144524	COPS7B	protein-coding
chr12	104671609	104672159	intron (NM_018413, intron 2 of 2)	ENSG00000264295	MIR3922	ncRNA			chr14	101947908	101948589	Intergenic	ENSG00000197102	DYNC1H1	protein-coding
chr12	104958408	104958883	promoter-TSS (NM_001352170)	ENSG00000136052	SLC41A2	protein-coding			chr17	3048446	3049518	Intergenic	ENSG00000262628	OR1D5	protein-coding
chr12	105108004	105108342	promoter-TSS (NR_121211)	ENSG00000136051	WASHC4	protein-coding			chr19	47048414	47048978	promoter-TSS (NM_017854)	ENSG00000130748	TMEM160	protein-coding
chr12	108768712	108769029	Intergenic	ENSG00000110880	CORO1C	protein-coding			chr12	55817287	55818240	promoter-TSS (NM_014182)	ENSG00000205323	SARNP	protein-coding
chr12	113185297	113185806	promoter-TSS (NM_001286215)	ENSG00000139405	RITA1	protein-coding			chr16	74666468	74667899	promoter-TSS (NM_018124)	ENSG00000168411	RFWD3	protein-coding
chr12	118061254	118061837	promoter-TSS (NM_018639)	ENSG00000176871	WSB2	protein-coding			chr16	46688701	46689907	promoter-TSS (NM_014321)	ENSG00000069329	VPS35	protein-coding
chr12	118103722	118104506	promoter-TSS (NM_019086)	ENSG00000176834	VSIG10	protein-coding			chr7	73522067	73522887	promoter-TSS (NM_032408)	ENSG00000009954	BAZ1B	protein-coding
chr12	121025623	121026192	intron (NM_198213, intron 3 of 4)	ENSG00000157895	C12orf43	protein-coding			chr7	30026295	30027407	promoter-TSS (NM_017946)	ENSG00000106080	FKBP14	protein-coding
chr12	121788337	121788784	intron (NM_019034, intron 2 of 4)	ENSG00000139725	RHOF	protein-coding			chr2	62705115	62705847	promoter-TSS (NM_001354221)	ENSG00000115504	EHBP1	protein-coding
chr12	122108486	122108902	intron (NM_014938, intron 1 of 16).2	ENSG00000175727	MLXIP	protein-coding			chr1	154982830	154983629	promoter-TSS (NM_001184892)	ENSG00000160688	FLAD1	protein-coding
chr12	122830808	122831502	Intergenic	ENSG00000130787	HIP1R	protein-coding			chr20	57429488	57430148	Intergenic	ENSG00000218018	LOC100291105	ncRNA
chr12	122862148	122863255	3' UTR (NM_003959, exon 32 of 32)	ENSG00000130787	HIP1R	protein-coding			chr9	89310850	89311366	promoter-TSS (NM_001827)	ENSG00000123975	CKS2	protein-coding
chr12	123601229	123601655	promoter-TSS (NR_135105)	ENSG00000111364	DDX55	protein-coding			chr2	70190532	70191610	promoter-TSS (NM_001348761)	ENSG00000115998	C2orf42	protein-coding
chr12	123670907	123671357	promoter-TSS (NM_024809)	ENSG00000168778	TCTN2	protein-coding			chr9	34048836	34049974	promoter-TSS (NM_018449)	ENSG00000137073	UBAP2	protein-coding
chr12	124389136	124390504	intron (NM_001077261, intron 18 of 47)	ENSG00000275967	MIR6880	ncRNA			chr22	36775939	36776683	promoter-TSS (NR_033531)	ENSG00000100360	IFT27	protein-coding
chr12	124701097	124701670	Intergenic	ENSG00000196498	NCOR2	protein-coding			chr14	73458396	73459187	promoter-TSS (NM_001320114)	ENSG00000133961	NUMB	protein-coding
chr12	124745651	124746638	Intergenic	ENSG00000073060	SCARB1	protein-coding			chr19	36114978	36115651	promoter-TSS (NM_006233)	ENSG00000105254	TBCB	protein-coding
chr12	132084681	132085260	intron (NR_003290, intron 1 of 9)	ENSG00000185684	EP400P1	pseudo			chr12	123383150	123384385	promoter-TSS (NM_001367389)	ENSG00000183955	KMT5A	protein-coding
chr12	132760436	132761158	intron (NM_015114, intron 1 of 12)	ENSG00000176915	ANKLE2	protein-coding			chr4	51842661	51843334	promoter-TSS (NM_001287757)	ENSG00000109184	DCUN1D4	protein-coding
chr13	18280015	18280567	Intergenic	ENSG00000279516	FAM230C	ncRNA			chr2	10122112	10122940	promoter-TSS (NM_001165931)	ENSG00000171848	RRM2	protein-coding
chr13	28710122	28710423	intron (NM_001347960, intron 4 of 5)	ENSG00000139508	SLC46A3	protein-coding			chr19	55461451	55462203	promoter-TSS (NM_024710)	ENSG00000063241	ISOC2	protein-coding
chr13	33152390	33152689	intron (NM_178007, intron 3 of 13)	ENSG00000133121	STARD13	protein-coding			chr7	138001563	138002738	promoter-TSS (NM_194071)	ENSG00000182158	CREB3L2	protein-coding
chr13	98775988	98776791	Intergenic	ENSG00000088386	SLC15A1	protein-coding			chr19	13794947	13795551	promoter-TSS (NM_001367834)	ENSG00000132003	ZSWIM4	protein-coding
chr14	20418558	20418914	Intergenic	ENSG00000129566	TEP1	protein-coding			chr7	48035176	48035830	promoter-TSS (NM_001267866)	ENSG00000164746	C7orf57	protein-coding
chr14	21100936	21101235	5' UTR (NM_001146683, exon 2 of 8)	ENSG00000232070	TMEM253	protein-coding			chr2	152717033	152717861	promoter-TSS (NM_001365597)	ENSG00000196504	PRPF40A	protein-coding
chr14	22589227	22589747	promoter-TSS (NM_001344)	ENSG00000129562	DAD1	protein-coding			chr1	214602836	214603682	promoter-TSS (NM_016343)	ENSG00000117724	CENPF	protein-coding
chr14	22614128	22614608	Intergenic	ENSG00000100439	ABHD4	protein-coding			chr1	153922840	153923433	promoter-TSS (NM_020699)	ENSG00000143614	GATAD2B	protein-coding
chr14	31944334	31945424	promoter-TSS (NR_146544)	ENSG00000258474	LINC02313	ncRNA			chr17	50094966	50095537	promoter-TSS (NM_001199899)	ENSG00000005882	PDK2	protein-coding
chr14	39217074	39217567	Intergenic	ENSG00000150527	MIA2	protein-coding			chr3	186108925	186109736	promoter-TSS (NM_004454)	ENSG00000244405	ETV5	protein-coding
chr14	44961872	44962323	promoter-TSS (NM_001308112)	ENSG00000198718	TOGARAM1	protein-coding			chr16	89490449	89491175	promoter-TSS (NM_013275)	ENSG00000167522	ANKRD11	protein-coding
chr14	49966340	49966858	TTS (NR_106724)	ENSG00000278038	MIR6076	ncRNA			chr2	231706659	231707627	Intergenic	ENSG00000187514	PTMA	protein-coding
chr14	49975907	49976415	Intergenic	ENSG00000278038	MIR6076	ncRNA			chr17	82292580	82293131	promoter-TSS (NR_135639)	ENSG00000265692	LINC01970	ncRNA
chr14	50000708	50001437	non-coding (NR_126500, exon 3 of 3)	ENSG00000214900	LINC01588	ncRNA			chr2	47108527	47109210	intron (NM_001163561, intron 5 of 6)	ENSG00000239605	STPG4	protein-coding
chr14	52695764	52696088	promoter-TSS (NM_014584)	ENSG00000197930	ERO1A	protein-coding			chrX	49190837	49191605	intron (NM_003179, intron 6 of 6)	ENSG00000012211	PRICKLE3	protein-coding
chr14	53979371	53979831	Intergenic	ENSG00000125378	BMP4	protein-coding			chr1	150696987	150698038	promoter-TSS (NM_018178)	ENSG00000143457	GOLPH3L	protein-coding
chr14	54509564	54510080	promoter-TSS (NM_006568)	ENSG00000100532	CGRRF1	protein-coding			chr6	41072176	41073326	promoter-TSS (NM_001329692)	ENSG00000124596	OARD1	protein-coding
chr14	55051364	55052271	intron (NM_144578, intron 1 of 3)	ENSG00000168175	MAPK1IP1L	protein-coding			chr19	4471385	4472335	promoter-TSS (NM_032631)	ENSG00000167674	HDGFL2	protein-coding
chr14	55077581	55078006	Intergenic	ENSG00000168175	MAPK1IP1L	protein-coding			chr1	36450211	36450990	promoter-TSS (NM_206837)	ENSG00000116885	OSCP1	protein-coding
chr14	55127149	55127921	Intergenic	ENSG00000131981	LGALS3	protein-coding			chr1	155324020	155324713	promoter-TSS (NR_145425)	ENSG00000160753	RUSC1	protein-coding
chr14	55128812	55129364	promoter-TSS (NM_002306)	ENSG00000131981	LGALS3	protein-coding			chr7	30504458	30505456	promoter-TSS (NM_001199817)	ENSG00000006625	GGCT	protein-coding
chr14	59117124	59117498	Intergenic	ENSG00000100592	DAAM1	protein-coding			chr14	24114182	24115445	promoter-TSS (NR_028099)	ENSG00000100897	DCAF11	protein-coding
chr14	61103611	61104179	Intergenic	ENSG00000126814	TRMT5	protein-coding			chr1	171781245	171781949	promoter-TSS (NM_015935)	ENSG00000010165	EEF1AKNMT	protein-coding
chr14	63543431	63543745	promoter-TSS (NM_001282180)	ENSG00000154001	PPP2R5E	protein-coding			chr16	28950271	28951478	promoter-TSS (NM_032815)	ENSG00000176953	NFATC2IP	protein-coding
chr14	64707649	64708297	intron (NM_001308147, intron 1 of 16)	ENSG00000126822	PLEKHG3	protein-coding			chr1	35557454	35558090	promoter-TSS (NM_024874)	ENSG00000020129	NCDN	protein-coding
chr14	67764498	67764934	intron (NM_015346, intron 32 of 41)	ENSG00000072121	ZFYVE26	protein-coding			chr1	15603135	15603962	Intergenic	ENSG00000197312	DDI2	protein-coding
chr14	70310657	70311343	Intergenic	ENSG00000133983	COX16	protein-coding			chr1	154974057	154975058	promoter-TSS (NM_001826)	ENSG00000173207	CKS1B	protein-coding
chr14	73462130	73462567	intron (NR_135251, intron 2 of 2)	ENSG00000284930	LOC101928143	ncRNA			chr9	35072430	35073131	promoter-TSS (NM_007126)	ENSG00000165280	VCP	protein-coding
chr14	73490712	73491147	promoter-TSS (NM_024644)	ENSG00000170468	RIOX1	protein-coding			chr22	35299904	35300593	intron (NR_156428, intron 1 of 13)	ENSG00000100284	TOM1	protein-coding
chr14	73754172	73754584	intron (NM_001043318, intron 1 of 11)	ENSG00000264741	MIR4505	ncRNA			chr2	26785352	26786194	promoter-TSS (NM_001809)	ENSG00000115163	CENPA	protein-coding
chr14	73851646	73852017	promoter-TSS (NR_163921)						chr1	197146366	197147082	promoter-TSS (NM_018136)	ENSG00000066279	ASPM	protein-coding
chr14	75176725	75177159	promoter-TSS (NM_006827)	ENSG00000170348	TMED10	protein-coding			chr10	99620368	99622020	promoter-TSS (NM_031212)	ENSG00000155287	SLC25A28	protein-coding
chr14	75229512	75231009	Intergenic	ENSG00000170345	FOS	protein-coding			chr2	85595167	85596034	promoter-TSS (NM_016494)	ENSG00000168894	RNF181	protein-coding
chr14	75294982	75295516	intron (NR_038421, intron 2 of 2)		LINC01220	ncRNA			chr1	153670696	153671324	promoter-TSS (NM_001267809)	ENSG00000143621	ILF2	protein-coding
chr14	77601111	77601576	intron (NM_004863, intron 1 of 11)	ENSG00000100596	SPTLC2	protein-coding			chr19	4246722	4247334	promoter-TSS (NM_018074)	ENSG00000105248	YJU2	protein-coding
chr14	81303154	81303484	intron (NM_001366850, intron 5 of 7)	ENSG00000165417	GTF2A1	protein-coding			chr11	4607664	4608704	promoter-TSS (NM_001304496)	ENSG00000167333	TRIM68	protein-coding
chr14	81401407	81401756	intron (NM_001366850, intron 2 of 7)	ENSG00000140022	STON2	protein-coding			chr11	134223802	134224462	promoter-TSS (NM_052875)	ENSG00000151503	NCAPD3	protein-coding
chr14	81533753	81534210	promoter-TSS (NM_001244984)	ENSG00000071537	SEL1L	protein-coding			chr7	130069874	130070767	promoter-TSS (NM_014997)	ENSG00000128607	KLHDC10	protein-coding
chr14	87989941	87990324	intron (NM_001201402, intron 1 of 16)	ENSG00000054983	GALC	protein-coding			chr9	92293421	92294400	promoter-TSS (NM_002161)	ENSG00000196305	IARS	protein-coding
chr14	87991277	87991637	intron (NM_001201402, intron 1 of 16)	ENSG00000054983	GALC	protein-coding			chr6	43174498	43175029	intron (NM_001292001, intron 2 of 6)	ENSG00000112658	SRF	protein-coding
chr14	92470123	92470668	intron (NM_153647, intron 13 of 17)	ENSG00000100599	RIN3	protein-coding			chr3	51384683	51385415	promoter-TSS (NM_006010)	ENSG00000145050	MANF	protein-coding
chr14	92681108	92681627	intron (NM_024832, intron 8 of 9)	ENSG00000100600	LGMN	protein-coding			chr10	102917804	102919004	promoter-TSS (NR_160733)		LOC107984265	ncRNA
chr14	95468672	95469236	intron (NM_001363692, intron 1 of 16)	ENSG00000176438	SYNE3	protein-coding			chr2	231464067	231464846	promoter-TSS (NM_005381)	ENSG00000115053	NCL	protein-coding
chr14	100376187	100376512	promoter-TSS (NM_001350947)	ENSG00000140105	WARS	protein-coding			chr11	125111219	125112086	promoter-TSS (NR_047588)	ENSG00000150433	TMEM218	protein-coding
chr14	100648729	100649309	Intergenic	ENSG00000196273	LINC00523	ncRNA			chr9	34989109	34989915	promoter-TSS (NM_001135004)	ENSG00000137094	DNAJB5	protein-coding
chr14	101552589	101553291	intron (NR_152588, intron 1 of 1)	ENSG00000258498	DIO3OS	ncRNA			chr1	149842559	149843092	promoter-TSS (NM_001040874)	ENSG00000272196	HIST2H2AA4	protein-coding
chr14	102086857	102087466	promoter-TSS (NM_005348)	ENSG00000080824	HSP90AA1	protein-coding			chr12	121351810	121352741	exon (NM_001330489, exon 1 of 17)	ENSG00000089053	ANAPC5	protein-coding
chr14	103071237	103072382	Intergenic	ENSG00000283071	LBHD2	protein-coding			chr17	17972287	17973002	promoter-TSS (NM_001288789)	ENSG00000171962	DRC3	protein-coding
chr14	103073318	103073617	Intergenic	ENSG00000283071	LBHD2	protein-coding			chr11	46846055	46846667	promoter-TSS (NR_038909)	ENSG00000247675	LRP4-AS1	ncRNA
chr14	103074005	103074565	Intergenic	ENSG00000283071	LBHD2	protein-coding			chr15	42920576	42921228	promoter-TSS (NM_173500)	ENSG00000128881	TTBK2	protein-coding
chr14	103333979	103334390	promoter-TSS (NM_001969)	ENSG00000100664	EIF5	protein-coding			chr16	2905258	2906346	Intergenic	ENSG00000059122	FLYWCH1	protein-coding
chr14	104681496	104682293	Intergenic	ENSG00000265291	MIR4710	ncRNA			chr11	17276245	17277505	promoter-TSS (NM_001352672)	ENSG00000070081	NUCB2	protein-coding
chr14	104688692	104689464	promoter-TSS (NM_022489)	ENSG00000203485	INF2	protein-coding			chr19	49766210	49766975	promoter-TSS (NM_014203)	ENSG00000196961	AP2A1	protein-coding
chr14	105484557	105485061	Intergenic	ENSG00000213145	CRIP1	protein-coding			chr12	109097746	109098307	promoter-TSS (NM_003362)	ENSG00000076248	UNG	protein-coding
chr15	57559803	57560363	Intergenic	ENSG00000137878	GCOM1	protein-coding			chr13	99496264	99497122	intron (NR_110731, intron 2 of 4)		LINC01232	ncRNA
chr15	67190806	67191246	3' UTR (NM_005902, exon 9 of 9)	ENSG00000166949	SMAD3	protein-coding			chr20	38926024	38926922	promoter-TSS (NM_030919)	ENSG00000101447	FAM83D	protein-coding
chr15	85840381	85840874	Intergenic	ENSG00000264406	MIR548AP	ncRNA			chr4	165327187	165328012	promoter-TSS (NM_006745)	ENSG00000052802	MSMO1	protein-coding
chr15	96252177	96252603	intron (NR_125738, intron 2 of 4)	ENSG00000185551	NR2F2	protein-coding			chr7	64794092	64795033	non-coding (NR_073391, exon 1 of 5)	ENSG00000197008	ZNF138	protein-coding
chr16	712526	713316	Intergenic	ENSG00000103260	METRN	protein-coding			chr7	23013846	23014535	promoter-TSS (NM_001363466)	ENSG00000122591	FAM126A	protein-coding
chr16	2679939	2680941	Intergenic	ENSG00000167977	KCTD5	protein-coding			chr17	40417676	40418411	promoter-TSS (NM_001067)	ENSG00000131747	TOP2A	protein-coding
chr16	2769395	2770902	intron (NM_016333, intron 12 of 14)	ENSG00000103363	ELOB	protein-coding			chr12	124744579	124745133	Intergenic	ENSG00000073060	SCARB1	protein-coding
chr16	3065070	3065861	promoter-TSS (NM_004221)	ENSG00000008517	IL32	protein-coding			chr9	34328741	34330119	promoter-TSS (NM_001244390)	ENSG00000164978	NUDT2	protein-coding
chr16	10946389	10946816	intron (NM_015226, intron 1 of 22)	ENSG00000038532	CLEC16A	protein-coding			chr14	103715281	103715794	promoter-TSS (NM_001100118)
chr16	11796319	11796815	intron (NM_014153, intron 1 of 22)	ENSG00000122299	ZC3H7A	protein-coding			chr12	54324623	54325563	promoter-TSS (NM_001271734)	ENSG00000111481	COPZ1	protein-coding
chr16	14632540	14633057	promoter-TSS (NM_001330500)	ENSG00000103429	BFAR	protein-coding			chr15	82809205	82809826	promoter-TSS (NM_001080435)	ENSG00000156232	WHAMM	protein-coding
chr16	15919972	15920449	Intergenic	ENSG00000103222	ABCC1	protein-coding			chr20	31723368	31724123	promoter-TSS (NM_001191)	ENSG00000171552	BCL2L1	protein-coding
chr16	17275096	17276037	intron (NM_022166, intron 2 of 11)	ENSG00000261448	LOC102723692	ncRNA			chr11	66288948	66289576	promoter-TSS (NM_001300861)	ENSG00000174851	YIF1A	protein-coding
chr16	19384547	19385047	Intergenic	ENSG00000103534	TMC5	protein-coding			chr20	45857158	45857819	promoter-TSS (NM_080752)	ENSG00000132801	ZSWIM3	protein-coding
chr16	29614620	29615643	Intergenic		SMG1P2	pseudo			chr1	149850706	149851254	promoter-TSS (NR_036461)	ENSG00000203812	HIST2H2AA3	protein-coding
chr16	30120394	30120825	intron (NM_001040056, intron 2 of 6)	ENSG00000102882	MAPK3	protein-coding			chr12	21501283	21502017	promoter-TSS (NM_016072)	ENSG00000004700	RECQL	protein-coding
chr16	30205519	30207832	non-coding (NR_002556, exon 1 of 5).2	ENSG00000258130	LOC613038	pseudo			chr1	150235946	150236659	promoter-TSS (NM_001280559)	ENSG00000143401	ANP32E	protein-coding
chr16	56964527	56965109	intron (NM_001286085, intron 2 of 14)	ENSG00000087237	CETP	protein-coding			chr7	75092766	75093400	promoter-TSS (NM_001368302)	ENSG00000174428	GTF2IRD2B	protein-coding
chr16	57446616	57446973	promoter-TSS (NM_020312)	ENSG00000005194	CIAPIN1	protein-coding			chr6	152982885	152983450	promoter-TSS (NM_012177)	ENSG00000112029	FBXO5	protein-coding
chr16	58629513	58630521	promoter-TSS (NM_001265612)	ENSG00000125107	CNOT1	protein-coding			chr9	128067041	128068145	promoter-TSS (NM_197956)	ENSG00000171169	NAIF1	protein-coding
chr16	71515120	71515579	intron (NR_135171, intron 2 of 2)	ENSG00000260520	LOC105371335	ncRNA			chr2	74197983	74199060	promoter-TSS (NR_027405)	ENSG00000065911	MTHFD2	protein-coding
chr16	81457699	81458206	intron (NM_198390, intron 1 of 20)	ENSG00000153815	CMIP	protein-coding			chr10	130110589	130111750	promoter-TSS (NR_034125)	ENSG00000237489	C10orf143	protein-coding
chr16	84618646	84619302	promoter-TSS (NM_021149)	ENSG00000103187	COTL1	protein-coding			chr14	23469019	23469802	promoter-TSS (NM_015514)	ENSG00000129460	NGDN	protein-coding
chr16	86631296	86631915	Intergenic	ENSG00000176678	FOXL1	protein-coding			chr11	9460168	9461387	promoter-TSS (NR_036539)	ENSG00000268403	LOC644656	ncRNA
chr17	1213530	1213926	intron (NM_001322841, intron 1 of 22)	ENSG00000159842	ABR	protein-coding			chr17	41786674	41787270	promoter-TSS (NM_001352773)	ENSG00000173801	JUP	protein-coding
chr17	2405200	2405643	Intergenic	ENSG00000070444	MNT	protein-coding			chr12	112125133	112126180	promoter-TSS (NM_006700)	ENSG00000135148	TRAFD1	protein-coding
chr17	4835150	4835578	intron (NM_015716, intron 1 of 30)	ENSG00000141503	MINK1	protein-coding			chr19	35628560	35629257	promoter-TSS (NM_024321)	ENSG00000126254	RBM42	protein-coding
chr17	4909578	4910301	Intergenic	ENSG00000108556	CHRNE	protein-coding			chr19	12736657	12737498	promoter-TSS (NM_004317)	ENSG00000198356	GET3	protein-coding
chr17	7253564	7253872	intron (NM_203414, intron 3 of 7)	ENSG00000170291	ELP5	protein-coding			chr10	14953838	14954465	promoter-TSS (NR_146961)	ENSG00000152457	DCLRE1C	protein-coding
chr17	7258976	7259743	TTS (NM_001307)	ENSG00000181885	CLDN7	protein-coding			chr11	106021946	106022907	promoter-TSS (NM_032424)	ENSG00000170903	MSANTD4	protein-coding
chr17	16465695	16466335	intron (NR_027178, intron 6 of 6)	ENSG00000277512	SNORD65	snoRNA			chr10	104268669	104269665	promoter-TSS (NR_039702)	ENSG00000065621	GSTO2	protein-coding
chr17	17710846	17711391	intron (NM_030665, intron 1 of 5)	ENSG00000108557	RAI1	protein-coding			chr12	120200886	120201939	promoter-TSS (NM_053275)	ENSG00000255857	PXN-AS1	ncRNA
chr17	28745572	28746995	intron (NM_004295, intron 1 of 6)	ENSG00000076604	TRAF4	protein-coding			chr12	51238849	51239484	intron (NM_001136264, intron 1 of 4)	ENSG00000183283	DAZAP2	protein-coding
chr17	40070932	40071427	intron (NM_199334, intron 1 of 8)	ENSG00000126351	THRA	protein-coding			chr15	68820714	68821224	promoter-TSS (NM_006305)	ENSG00000140350	ANP32A	protein-coding
chr17	40452980	40453488	intron (NM_001552, intron 2 of 3)	ENSG00000141753	IGFBP4	protein-coding			chr7	100538483	100539411	promoter-TSS (NM_006076)	ENSG00000106351	AGFG2	protein-coding
chr17	41711992	41712456	promoter-TSS (NM_000805)	ENSG00000184502	GAST	protein-coding			chr19	3344056	3344630	Intergenic	ENSG00000141905	NFIC	protein-coding
chr17	43717506	43718023	Intergenic	ENSG00000167941	SOST	protein-coding			chr5	177351460	177352433	promoter-TSS (NM_006816)	ENSG00000169223	LMAN2	protein-coding
chr17	44208330	44208794	promoter-TSS (NR_106840)	ENSG00000275107	MIR6782	ncRNA			chr11	68030286	68030998	promoter-TSS (NM_002496)	ENSG00000110717	NDUFS8	protein-coding
chr17	47070076	47070613	Intergenic	ENSG00000179673	RPRML	protein-coding			chr2	8681734	8682209	promoter-TSS (NR_110154)	ENSG00000115738	ID2	protein-coding
chr17	50699278	50699867	exon (NM_052855, exon 3 of 5)	ENSG00000154945	ANKRD40	protein-coding			chr2	24046825	24047920	promoter-TSS (NM_001142319)	ENSG00000163026	WDCP	protein-coding
chr17	72406389	72407086	intron (NR_036488, intron 3 of 3)	ENSG00000264026	LINC02003	ncRNA			chr11	66638246	66638934	promoter-TSS (NM_001198844)	ENSG00000173933	RBM4	protein-coding
chr17	73310722	73311685	intron (NM_012121, intron 1 of 1)	ENSG00000179604	CDC42EP4	protein-coding			chr7	108569039	108570306	promoter-TSS (NM_001130475)	ENSG00000177683	THAP5	protein-coding
chr17	74929600	74929933	intron (NM_178160, intron 5 of 6)	ENSG00000183034	OTOP2	protein-coding			chr1	150282018	150282803	promoter-TSS (NM_144697)	ENSG00000159208	CIART	protein-coding
chr17	75531608	75532670	intron (NM_001015002, intron 1 of 9)	ENSG00000073350	LLGL2	protein-coding			chr10	97640236	97640884	promoter-TSS (NM_018425)	ENSG00000155252	PI4K2A	protein-coding
chr17	75610158	75611182	intron (NM_001309242, intron 21 of 62)	ENSG00000266714	MYO15B	protein-coding			chr1	150628939	150630429	promoter-TSS (NM_207047)	ENSG00000143420	ENSA	protein-coding
chr17	75876993	75877681	intron (NM_033452, intron 1 of 5)	ENSG00000132481	TRIM47	protein-coding			chr16	11344819	11345605	promoter-TSS (NR_135174)	ENSG00000263080	LOC105371083	ncRNA
chr17	78911537	78911982	intron (NM_003255, intron 1 of 4)	ENSG00000178404	CEP295NL	protein-coding			chr5	75336073	75337365	promoter-TSS (NM_000859)	ENSG00000113161	HMGCR	protein-coding
chr17	81071883	81072753	intron (NM_001144888, intron 3 of 13)	ENSG00000175866	BAIAP2	protein-coding			chr7	6008397	6009833	promoter-TSS (NM_001362787)	ENSG00000122512	PMS2	protein-coding
chr17	83109731	83110723	Intergenic	ENSG00000176845	METRNL	protein-coding			chr19	18204007	18204607	promoter-TSS (NM_002866)	ENSG00000105649	RAB3A	protein-coding
chr17_GL383563v3_alt	324254	324790	promoter-TSS (NM_001190412)	ENSG00000181031	RPH3AL	protein-coding			chr16	88662904	88663470	promoter-TSS (NM_002461)	ENSG00000167508	MVD	protein-coding
chr17_KI270857v1_alt	2505181	2505646	intron (NM_001199417, intron 10 of 23)	ENSG00000275832	ARHGAP23	protein-coding			chr3	186570188	186570882	promoter-TSS (NM_016306)	ENSG00000113838	TBCCD1	protein-coding
chr18	3248555	3249011	intron (NM_006471, intron 1 of 3)	ENSG00000101608	MYL12A	protein-coding			chr10	124916207	124917059	Intergenic	ENSG00000019995	ZRANB1	protein-coding
chr18	5237487	5238252	promoter-TSS (NR_015389)		LINC00526	ncRNA			chr3	100492183	100492805	promoter-TSS (NM_018004)	ENSG00000181458	TMEM45A	protein-coding
chr18	12282404	12282894	Intergenic	ENSG00000176014	TUBB6	protein-coding			chrX	49268909	49269839	promoter-TSS (NM_033215)	ENSG00000049769	PPP1R3F	protein-coding
chr18	23844832	23845620	intron (NM_001127717, intron 30 of 73)	ENSG00000053747	LAMA3	protein-coding			chr11	65615141	65615887	promoter-TSS (NM_032223)	ENSG00000197136	PCNX3	protein-coding
chr18	24268745	24269283	intron (NM_001242508, intron 3 of 15)	ENSG00000141447	OSBPL1A	protein-coding			chr12	103929985	103930565	promoter-TSS (NR_027249)	ENSG00000214198	TTC41P	pseudo
chr18	35478473	35479037	intron (NM_194281, intron 3 of 4)	ENSG00000153391	INO80C	protein-coding			chr11	125591470	125593061	promoter-TSS (NM_001278504)	ENSG00000149557	STT3A-AS1	ncRNA
chr18	36129147	36130086	promoter-TSS (NM_001324468)	ENSG00000141424	SLC39A6	protein-coding			chr2	65055817	65056571	promoter-TSS (NM_001319101)	ENSG00000011523	CEP68	protein-coding
chr18	47150058	47150754	promoter-TSS (NM_001318765)	ENSG00000167220	HDHD2	protein-coding			chr22	40651447	40652147	Intergenic	ENSG00000196588	MRTFA	protein-coding
chr18	49858436	49858854	intron (NM_001080467, intron 29 of 39)	ENSG00000267322	SNHG22	ncRNA			chr5	150758334	150759552	promoter-TSS (NM_001135644)	ENSG00000132912	DCTN4	protein-coding
chr18	50240005	50240457	intron (NM_145020, intron 6 of 7)	ENSG00000172361	CFAP53	protein-coding			chr16	4802578	4803303	promoter-TSS (NM_024589)	ENSG00000067836	ROGDI	protein-coding
chr18	50268337	50268767	TTS (NM_001204136)	ENSG00000172361	CFAP53	protein-coding			chrX	53093753	53094299	promoter-TSS (NR_145976)		KANTR	ncRNA
chr18	58315650	58316034	intron (NM_001144965, intron 5 of 30)	ENSG00000049759	NEDD4L	protein-coding			chr12	6851045	6852226	promoter-TSS (NM_003481)	ENSG00000111665	CDCA3	protein-coding
chr18	70384529	70385018	promoter-TSS (NR_110764)	ENSG00000266278	LINC01910	ncRNA			chr19	19385225	19385889	promoter-TSS (NM_001300946)	ENSG00000167491	GATAD2A	protein-coding
chr18	73329858	73330434	intron (NR_038340, intron 1 of 2)	ENSG00000261780	LINC02582	ncRNA			chr7	65750417	65751245	promoter-TSS (NR_103527)	ENSG00000272693	LOC441242	ncRNA
chr18	75127686	75128185	Intergenic	ENSG00000180011	ZADH2	protein-coding			chr14	91060519	91061337	promoter-TSS (NM_001322234)	ENSG00000100784	RPS6KA5	protein-coding
chr18	77065105	77065640	intron (NM_001025100, intron 3 of 3)	ENSG00000197971	MBP	protein-coding			chr19	50203226	50203794	promoter-TSS (NM_001145809)	ENSG00000105357	MYH14	protein-coding
chr19	1065582	1066630	TTS (NM_019112)	ENSG00000180448	ARHGAP45	protein-coding			chr19	15418521	15419423	promoter-TSS (NR_111971)	ENSG00000011243	AKAP8L	protein-coding
chr19	1069541	1070050	intron (NM_012292, intron 2 of 22)	ENSG00000180448	ARHGAP45	protein-coding			chr6	136250117	136250696	promoter-TSS (NM_138419)	ENSG00000146410	MTFR2	protein-coding
chr19	1268890	1269386	promoter-TSS (NR_023313)	ENSG00000099622	CIRBP	protein-coding			chr13	97432703	97433438	Intergenic	ENSG00000125249	RAP2A	protein-coding
chr19	2150329	2150773	intron (NM_003938, intron 1 of 29)	ENSG00000065000	AP3D1	protein-coding			chr5	112976331	112977126	promoter-TSS (NM_001242377)	ENSG00000172795	DCP2	protein-coding
chr19	2260244	2260700	Intergenic	ENSG00000167476	JSRP1	protein-coding			chr17	19648169	19649010	promoter-TSS (NM_001031806)	ENSG00000072210	ALDH3A2	protein-coding
chr19	2269194	2269875	promoter-TSS (NM_001301020)	ENSG00000104904	OAZ1	protein-coding			chr17	75456236	75456845	promoter-TSS (NM_001351202)	ENSG00000177728	TMEM94	protein-coding
chr19	2540598	2541308	intron (NM_052847, intron 3 of 4)	ENSG00000099860	GADD45B	protein-coding			chr13	30465724	30466249	promoter-TSS (NM_001363661)	ENSG00000189403	HMGB1	protein-coding
chr19	3035574	3036639	intron (NM_001144761, intron 2 of 19)	ENSG00000065717	TLE2	protein-coding			chr14	54396526	54397203	promoter-TSS (NM_001130851)	ENSG00000100526	CDKN3	protein-coding
chr19	3710357	3710813	intron (NM_001267560, intron 1 of 20)	ENSG00000105289	TJP3	protein-coding			chr3	128123383	128124340	promoter-TSS (NM_001319084)	ENSG00000175792	RUVBL1	protein-coding
chr19	4182377	4182841	promoter-TSS (NM_133475)	ENSG00000077463	SIRT6	protein-coding			chr9	137200658	137201279	promoter-TSS (NM_001128228)	ENSG00000176058	TPRN	protein-coding
chr19	4379342	4379878	intron (NM_003025, intron 1 of 9)	ENSG00000141985	SH3GL1	protein-coding			chr19	7829584	7830277	promoter-TSS (NM_145245)	ENSG00000142459	EVI5L	protein-coding
chr19	4911859	4912381	intron (NM_001290051, intron 2 of 16)	ENSG00000276043	UHRF1	protein-coding			chr12	56645831	56646431	promoter-TSS (NM_001686)	ENSG00000110955	ATP5F1B	protein-coding
chr19	5047960	5048630	intron (NM_001370094, intron 6 of 10)	ENSG00000127663	KDM4B	protein-coding			chr12	54280227	54281127	promoter-TSS (NM_031157)	ENSG00000135486	HNRNPA1	protein-coding
chr19	7535271	7535919	promoter-TSS (NM_001166114)	ENSG00000032444	PNPLA6	protein-coding			chr17	75779694	75780219	promoter-TSS (NM_005324)	ENSG00000132475	H3F3B	protein-coding
chr19	13833260	13834202	TTS (NR_036515)	ENSG00000284387	MIR24-2	ncRNA			chr6	79537157	79537844	promoter-TSS (NM_181714)	ENSG00000135338	LCA5	protein-coding
chr19	14510297	14510815	Intergenic	ENSG00000132002	DNAJB1	protein-coding			chr19	35757748	35758406	promoter-TSS (NM_001367856)	ENSG00000167595	PROSER3	protein-coding
chr19	14556585	14557110	intron (NM_001321170, intron 2 of 13)	ENSG00000099795	NDUFB7	protein-coding			chr14	81533639	81534290	promoter-TSS (NM_001244984)	ENSG00000071537	SEL1L	protein-coding
chr19	16197508	16198207	promoter-TSS (NM_001130524)	ENSG00000072958	AP1M1	protein-coding			chr3	153160972	153161598	promoter-TSS (NM_002886)	ENSG00000181467	RAP2B	protein-coding
chr19	16301776	16302407	Intergenic	ENSG00000127528	KLF2	protein-coding			chr16	2882421	2883639	promoter-TSS (NM_138439)	ENSG00000162076	FLYWCH2	protein-coding
chr19	17336432	17337729	promoter-TSS (NM_032620)	ENSG00000130299	GTPBP3	protein-coding			chrX	77895307	77896155	promoter-TSS (NM_001367916)	ENSG00000102158	MAGT1	protein-coding
chr19	18274578	18275195	promoter-TSS (NM_001145304)	ENSG00000130518	IQCN	protein-coding			chr12	49322329	49323581	promoter-TSS (NM_001278324)	ENSG00000135451	TROAP	protein-coding
chr19	18279515	18279866	TTS (NM_001286968)	ENSG00000130522	JUND	protein-coding			chr7	99472189	99473024	promoter-TSS (NM_213603)	ENSG00000198556	ZNF789	protein-coding
chr19	18280140	18280603	3' UTR (NM_001286968, exon 1 of 1)	ENSG00000130522	JUND	protein-coding			chr20	43456725	43458251	promoter-TSS (NR_034009)	ENSG00000124193	SRSF6	protein-coding
chr19	18282718	18283217	TTS (NR_036155)	ENSG00000267959	MIR3188	ncRNA			chr1	145996382	145996991	promoter-TSS (NM_001313972)	ENSG00000265972	TXNIP	protein-coding
chr19	18300875	18301392	Intergenic	ENSG00000267959	MIR3188	ncRNA			chr2	44167504	44169013	promoter-TSS (NM_002706)	ENSG00000138032	PPM1B	protein-coding
chr19	18459661	18460221	intron (NM_006532, intron 5 of 11)	ENSG00000105655	ISYNA1	protein-coding			chr5	31531928	31532598	promoter-TSS (NM_001100412)	ENSG00000082213	C5orf22	protein-coding
chr19	19034242	19034690	promoter-TSS (NM_001352071)	ENSG00000064607	SUGP2	protein-coding			chr16	2155217	2155758	promoter-TSS (NR_132114)	ENSG00000260260	SNHG19	ncRNA
chr19	19605855	19606504	intron (NR_038198, intron 1 of 7)	ENSG00000105717	PBX4	protein-coding			chr7	64902568	64903932	promoter-TSS (NM_021148)	ENSG00000198039	ZNF273	protein-coding
chr19	21143809	21144285	intron (NM_001319124, intron 2 of 4)	ENSG00000196705	ZNF431	protein-coding			chr17	82022800	82023379	promoter-TSS (NM_144998)	ENSG00000169689	CENPX	protein-coding
chr19	33071825	33072281	Intergenic	ENSG00000131941	RHPN2	protein-coding			chr19	17309088	17309697	promoter-TSS (NM_024050)	ENSG00000130311	DDA1	protein-coding
chr19	33285981	33286354	Intergenic	ENSG00000245848	CEBPA	protein-coding			chr4	48780270	48780906	promoter-TSS (NM_015030)	ENSG00000075539	FRYL	protein-coding
chr19	38812805	38813382	promoter-TSS (NM_006149)	ENSG00000171747	LGALS4	protein-coding			chr14	23320796	23321601	promoter-TSS (NM_001360551)	ENSG00000100836	PABPN1	protein-coding
chr19	39493293	39493812	3' UTR (NM_001329559, exon 10 of 10)	ENSG00000090932	DLL3	protein-coding			chr19	42220006	42220536	promoter-TSS (NR_073047)	ENSG00000167625	ZNF526	protein-coding
chr19	42191875	42192293	Intergenic	ENSG00000160570	DEDD2	protein-coding			chr12	56333577	56334350	promoter-TSS (NM_001127460)	ENSG00000135473	PAN2	protein-coding
chr19	44259608	44260170	promoter-TSS (NM_001330529)	ENSG00000159915	ZNF233	protein-coding			chr1	8817399	8817985	promoter-TSS (NM_012102)	ENSG00000142599	RERE	protein-coding
chr19	45878163	45878576	Intergenic	ENSG00000170604	IRF2BP1	protein-coding			chr6	82247444	82248242	promoter-TSS (NM_001300906).2	ENSG00000005700	IBTK	protein-coding
chr19	47215493	47216039	Intergenic	ENSG00000265134	MIR3190	ncRNA			chr3	44861578	44862082	promoter-TSS (NM_144638)	ENSG00000284498	MIR564	ncRNA
chr19	49050289	49050773	Intergenic	ENSG00000213030	CGB8	protein-coding			chr20	49045621	49047171	promoter-TSS (NM_001316)	ENSG00000124207	CSE1L	protein-coding
chr19	52669958	52670414	intron (NM_001348018, intron 1 of 5)	ENSG00000167766	ZNF83	protein-coding			chr16	1677729	1678453	promoter-TSS (NM_144570)	ENSG00000206053	JPT2	protein-coding
chr2	3369219	3369922	intron (NM_003310, intron 1 of 8)	ENSG00000032389	EIPR1	protein-coding			chr1	212284471	212285780	promoter-TSS (NR_125984)	ENSG00000226251	LINC02608	ncRNA
chr2	3660472	3661074	intron (NM_018436, intron 1 of 11)	ENSG00000151360	ALLC	protein-coding			chr6	27146741	27147284	promoter-TSS (NM_080593)	ENSG00000274997	HIST1H2AH	protein-coding
chr2	8627739	8628484	Intergenic	ENSG00000236008	LINC01814	ncRNA			chr11	34438433	34439402	promoter-TSS (NM_001752)	ENSG00000121691	CAT	protein-coding
chr2	9112049	9112896	Intergenic	ENSG00000151693	ASAP2	protein-coding			chrX	63754876	63755763	promoter-TSS (NM_001353923)	ENSG00000131089	ARHGEF9	protein-coding
chr2	9555266	9556162	5' UTR (NM_003183, exon 1 of 19)	ENSG00000151694	ADAM17	protein-coding			chr14	63641530	63642461	promoter-TSS (NM_001008726)	ENSG00000140006	WDR89	protein-coding
chr2	9843242	9843784	promoter-TSS (NM_005680)	ENSG00000115750	TAF1B	protein-coding			chr12	98515213	98515870	promoter-TSS (NM_003276)	ENSG00000120802	TMPO	protein-coding
chr2	10431762	10432885	Intergenic	ENSG00000206633	SNORA80B	snoRNA			chr17	18038890	18039604	promoter-TSS (NM_024052)	ENSG00000171953	ATPAF2	protein-coding
chr2	11344723	11345729	promoter-TSS (NM_004850)	ENSG00000134318	ROCK2	protein-coding			chr16	31873444	31874391	non-coding (NR_049749, exon 1 of 5)	ENSG00000185947	ZNF267	protein-coding
chr2	11370603	11371213	Intergenic	ENSG00000224177	LINC00570	ncRNA			chr2	96857859	96858526	promoter-TSS (NM_016466)	ENSG00000213337	ANKRD39	protein-coding
chr2	20051536	20052380	promoter-TSS (NM_014713)	ENSG00000068697	LAPTM4A	protein-coding			chr15	41283434	41284359	promoter-TSS (NR_026757)	ENSG00000247556	OIP5-AS1	ncRNA
chr2	20052716	20053276	Intergenic	ENSG00000068697	LAPTM4A	protein-coding			chr9	34646338	34647045	promoter-TSS (NM_000155)	ENSG00000213930	GALT	protein-coding
chr2	20232704	20233162	Intergenic	ENSG00000115884	SDC1	protein-coding			chr22	41946419	41947330	promoter-TSS (NM_001304370)	ENSG00000100162	CENPM	protein-coding
chr2	20446580	20447167	promoter-TSS (NM_004040)	ENSG00000143878	RHOB	protein-coding			chr11	75814280	75815725	promoter-TSS (NR_144531)	ENSG00000255507	UVRAG-DT	ncRNA
chr2	24083675	24084414	intron (NM_147184, intron 2 of 5)	ENSG00000115129	TP53I3	protein-coding			chr7	151028058	151028775	promoter-TSS (NM_007188)	ENSG00000197150	ABCB8	protein-coding
chr2	24805875	24806249	intron (NM_001322101, intron 3 of 7)	ENSG00000138092	CENPO	protein-coding			chr2	191013880	191014648	promoter-TSS (NM_139266)	ENSG00000115415	STAT1	protein-coding
chr2	25997741	25998184	Intergenic	ENSG00000084731	KIF3C	protein-coding			chr1	25430334	25430989	promoter-TSS (NM_001282564)	ENSG00000204178	MACO1	protein-coding
chr2	26785663	26786195	promoter-TSS (NM_001809)	ENSG00000115163	CENPA	protein-coding			chr12	113220650	113221586	promoter-TSS (NM_001351346)	ENSG00000166578	IQCD	protein-coding
chr2	27409509	27410023	promoter-TSS (NM_177983)	ENSG00000115241	PPM1G	protein-coding			chr5	138212977	138213880	promoter-TSS (NM_004661)	ENSG00000094880	CDC23	protein-coding
chr2	27765951	27766362	Intergenic	ENSG00000243147	MRPL33	protein-coding			chr5	146446699	146447930	promoter-TSS (NM_001040006)	ENSG00000113649	TCERG1	protein-coding
chr2	28392296	28393124	promoter-TSS (NM_005253)	ENSG00000075426	FOSL2	protein-coding			chr5	173056942	173057474	intron (NM_001168393, intron 1 of 3)	ENSG00000164463	CREBRF	protein-coding
chr2	28583838	28584403	intron (NR_138141, intron 5 of 35)	ENSG00000163803	PLB1	protein-coding			chr1	20661248	20661944	promoter-TSS (NM_005216)	ENSG00000244038	DDOST	protein-coding
chr2	28661902	28662948	Intergenic	ENSG00000226833	LOC100505774	ncRNA			chr13	110715326	110716103	exon (NM_005537, exon 1 of 2)	ENSG00000153487	ING1	protein-coding
chr2	30146404	30147147	promoter-TSS (NM_001127399)	ENSG00000119801	YPEL5	protein-coding			chr9	71911029	71911969	promoter-TSS (NM_182505)	ENSG00000155621	C9orf85	protein-coding
chr2	30422372	30422804	Intergenic	ENSG00000172954	LCLAT1	protein-coding			chrX	155215884	155216736	promoter-TSS (NM_001303543)	ENSG00000155959	VBP1	protein-coding
chr2	37378343	37378826	Intergenic	ENSG00000115828	QPCT	protein-coding			chr2	219229405	219230009	promoter-TSS (NM_018089)	ENSG00000198925	ATG9A	protein-coding
chr2	38751248	38751765	promoter-TSS (NM_001195446)	ENSG00000115875	SRSF7	protein-coding			chr6	159762123	159762724	promoter-TSS (NM_001303253)	ENSG00000120437	ACAT2	protein-coding
chr2	42055558	42056420	intron (NM_138370, intron 5 of 6)	ENSG00000162878	PKDCC	protein-coding			chr12	48865681	48866241	promoter-TSS (NM_014470)	ENSG00000172602	RND1	protein-coding
chr2	42361344	42361850	promoter-TSS (NM_004718)	ENSG00000115944	COX7A2L	protein-coding			chr1	151254206	151254971	promoter-TSS (NM_002810)	ENSG00000159352	PSMD4	protein-coding
chr2	42558784	42559256	intron (NM_001282755, intron 2 of 17)	ENSG00000057935	MTA3	protein-coding			chr19	4402110	4402676	promoter-TSS (NM_005483)	ENSG00000167670	CHAF1A	protein-coding
chr2	43162787	43163417	Intergenic		LINC02580	ncRNA			chr1	28246630	28247607	Intergenic	ENSG00000130770	ATP5IF1	protein-coding
chr2	43184251	43184729	Intergenic	ENSG00000152518	ZFP36L2	protein-coding			chr17	76671176	76672141	promoter-TSS (NR_130916)	ENSG00000261335	LOC105274304	ncRNA
chr2	43221801	43222453	TTS (NM_006887)	ENSG00000152518	ZFP36L2	protein-coding			chr12	102062962	102063629	Intergenic	ENSG00000120860	WASHC3	protein-coding
chr2	46804136	46804483	Intergenic	ENSG00000222005	LINC01118	ncRNA			chr12	48681712	48682961	promoter-TSS (NM_017822)	ENSG00000139620	KANSL2	protein-coding
chr2	46940286	46940968	promoter-TSS (NM_001288955)	ENSG00000068724	TTC7A	protein-coding			chr16	11797219	11798444	promoter-TSS (NM_014153)	ENSG00000122299	ZC3H7A	protein-coding
chr2	46967846	46968344	intron (NM_001288951, intron 3 of 20)	ENSG00000180398	MCFD2	protein-coding			chr2	86718949	86720248	promoter-TSS (NM_022780)	ENSG00000153561	RMND5A	protein-coding
chr2	47108263	47109211	intron (NM_001163561, intron 5 of 6)	ENSG00000239605	STPG4	protein-coding			chr2	9630847	9631419	promoter-TSS (NM_006826)	ENSG00000134308	YWHAQ	protein-coding
chr2	47176339	47176866	promoter-TSS (NM_001305624)	ENSG00000143933	CALM2	protein-coding			chr2	38602824	38603492	promoter-TSS (NM_001142650)	ENSG00000143889	HNRNPLL	protein-coding
chr2	54574073	54574679	intron (NM_178313, intron 1 of 30)	ENSG00000115306	SPTBN1	protein-coding			chr16	46620930	46621667	promoter-TSS (NM_024745)	ENSG00000171241	SHCBP1	protein-coding
chr2	58762135	58762461	intron (NR_033873, intron 2 of 13)	ENSG00000233723	LINC01122	ncRNA			chr7	66204610	66205522	promoter-TSS (NM_003596)	ENSG00000169902	TPST1	protein-coding
chr2	61218657	61219205	intron (NM_014709, intron 67 of 79)	ENSG00000173209	AHSA2P	pseudo			chr19	40777788	40778437	promoter-TSS (NR_037791)		RAB4B-EGLN2	ncRNA
chr2	61770694	61771140	Intergenic	ENSG00000170264	FAM161A	protein-coding			chr1	228406667	228407130	promoter-TSS (NM_145214)	ENSG00000154370	TRIM11	protein-coding
chr2	64767714	64768561	Intergenic	ENSG00000234572	LINC01800	ncRNA			chr9	133029921	133031369	promoter-TSS (NR_135119)	ENSG00000148308	GTF3C5	protein-coding
chr2	64769343	64770051	Intergenic	ENSG00000234572	LINC01800	ncRNA			chr14	74084141	74085137	promoter-TSS (NM_001278594)	ENSG00000119711	ALDH6A1	protein-coding
chr2	64837160	64837723	Intergenic	ENSG00000234572	LINC01800	ncRNA			chr12	120317136	120318186	Intergenic	ENSG00000170890	PLA2G1B	protein-coding
chr2	68252507	68253020	promoter-TSS (NM_000945)	ENSG00000221823	PPP3R1	protein-coding			chr16	30585269	30586314	promoter-TSS (NM_152458)	ENSG00000197162	ZNF785	protein-coding
chr2	69643717	69644271	promoter-TSS (NM_014911)	ENSG00000196975	ANXA4	protein-coding			chr9	33473722	33474430	promoter-TSS (NM_022917)	ENSG00000165271	NOL6	protein-coding
chr2	69779285	69779942	intron (NM_001365496, intron 2 of 13)	ENSG00000196975	ANXA4	protein-coding			chr19	2866866	2867498	promoter-TSS (NM_024967)	ENSG00000172000	ZNF556	protein-coding
chr2	69914430	69915141	promoter-TSS (NM_002357)	ENSG00000059728	MXD1	protein-coding			chr15	40582731	40583276	Intergenic	ENSG00000137812	KNL1	protein-coding
chr2	70083299	70083911	non-coding (NR_033872, exon 3 of 11)	ENSG00000179818	PCBP1-AS1	ncRNA			chr19	36013975	36014699	promoter-TSS (NM_032878)	ENSG00000239382	ALKBH6	protein-coding
chr2	70328802	70329658	Intergenic	ENSG00000035141	FAM136A	protein-coding			chr3	179562597	179563151	promoter-TSS (NM_178042)	ENSG00000136518	ACTL6A	protein-coding
chr2	81658004	81658500	Intergenic	ENSG00000235519	LINC01815	ncRNA			chr11	62727309	62728481	promoter-TSS (NR_037946)	ENSG00000162222	TTC9C	protein-coding
chr2	84297068	84297738	Intergenic		FUNDC2P2	pseudo			chr8	70401877	70402439	intron (NM_001321703, intron 1 of 22)	ENSG00000140396	NCOA2	protein-coding
chr2	84925853	84926531	Intergenic	ENSG00000034510	TMSB10	protein-coding			chr7	107168610	107169161	promoter-TSS (NM_012257).2	ENSG00000105856	HBP1	protein-coding
chr2	84937953	84938775	Intergenic	ENSG00000034510	TMSB10	protein-coding			chr5	160118754	160120012	promoter-TSS (NM_001349735)	ENSG00000170234	PWWP2A	protein-coding
chr2	85503151	85503693	Intergenic		PARTICL	ncRNA			chr19	12551208	12552122	promoter-TSS (NM_144976)	ENSG00000249709	ZNF564	protein-coding
chr2	85577331	85577777	promoter-TSS (NM_003761)	ENSG00000118640	VAMP8	protein-coding			chr1	228457689	228458239	promoter-TSS (NM_033445)	ENSG00000181218	HIST3H2A	protein-coding
chr2	85963747	85964431	Intergenic		ST3GAL5-AS1	ncRNA			chr15	40405438	40405995	promoter-TSS (NM_001354601)	ENSG00000128928	IVD	protein-coding
chr2	88055293	88055955	intron (NM_001304526, intron 1 of 3)	ENSG00000172086	KRCC1	protein-coding			chr2	47402373	47403835	promoter-TSS (NM_001258281)	ENSG00000095002	MSH2	protein-coding
chr2	91764841	91765546	Intergenic		GGT8P	pseudo			chr16	30650246	30651352	promoter-TSS (NM_001320464)	ENSG00000156858	PRR14	protein-coding
chr2	96208720	96209226	promoter-TSS (NM_020151)	ENSG00000084090	STARD7	protein-coding			chr11	3378525	3379526	intron (NR_040083, intron 1 of 5)	ENSG00000005801	ZNF195	protein-coding
chr2	96556411	96557210	Intergenic	ENSG00000196843	ARID5A	protein-coding			chr22	19479545	19480155	promoter-TSS (NM_005659)	ENSG00000093009	CDC45	protein-coding
chr2	99141007	99141408	promoter-TSS (NM_144706)	ENSG00000135951	TSGA10	protein-coding			chr19	40750368	40751147	promoter-TSS (NM_001353809)	ENSG00000188493	C19orf54	protein-coding
chr2	105398927	105399983	promoter-TSS (NM_001318899)	ENSG00000115641	FHL2	protein-coding			chr6	7589898	7590464	promoter-TSS (NM_152551)	ENSG00000168566	SNRNP48	protein-coding
chr2	108786419	108786969	promoter-TSS (NM_001351544)	ENSG00000163006	CCDC138	protein-coding			chr2	112764113	112765173	promoter-TSS (NM_152515)	ENSG00000169607	CKAP2L	protein-coding
chr2	108956962	108957586	intron (NM_022336, intron 1 of 11)	ENSG00000135960	EDAR	protein-coding			chr3	149812804	149813452	5' UTR (NM_183381, exon 1 of 10)	ENSG00000082996	RNF13	protein-coding
chr2	109615885	109616187	exon (NM_023016, exon 1 of 1)	ENSG00000198142	SOWAHC	protein-coding			chr16	70381180	70381844	3' UTR (NM_006927, exon 7 of 7)	ENSG00000168872	DDX19A	protein-coding
chr2	109698725	109699418	Intergenic	ENSG00000198142	SOWAHC	protein-coding			chr7	64562548	64563416	promoter-TSS (NM_178558)	ENSG00000173041	ZNF680	protein-coding
chr2	111032528	111033222	intron (NM_001371254, intron 16 of 18)	ENSG00000204581	ACOXL-AS1	ncRNA			chr19	55339218	55340004	promoter-TSS (NM_032701)	ENSG00000133247	KMT5C	protein-coding
chr2	112713083	112713688	Intergenic	ENSG00000144130	NT5DC4	protein-coding			chr1	46132801	46133471	promoter-TSS (NM_001328653)	ENSG00000117461	PIK3R3	protein-coding
chr2	113218206	113218923	exon (NM_003466, exon 12 of 12)	ENSG00000189223	PAX8-AS1	ncRNA			chr19	38004419	38004937	intron (NM_015073, intron 1 of 21)	ENSG00000105738	SIPA1L3	protein-coding
chr2	113235256	113235741	promoter-TSS (NR_047570)	ENSG00000189223	PAX8-AS1	ncRNA			chr1	225924038	225925118	promoter-TSS (NM_013328)	ENSG00000143811	PYCR2	protein-coding
chr2	113240314	113241495	TTS (NR_047570)	ENSG00000189223	PAX8-AS1	ncRNA			chr17	49764050	49764615	promoter-TSS (NM_030802)	ENSG00000121104	FAM117A	protein-coding
chr2	113288472	113289201	Intergenic	ENSG00000125618	PAX8	protein-coding			chr1	45490907	45491778	promoter-TSS (NM_001320800)	ENSG00000070759	TESK2	protein-coding
chr2	113877817	113878322	intron (NR_110174, intron 1 of 4)	ENSG00000115091	ACTR3	protein-coding			chr1	202341610	202342359	promoter-TSS (NM_014176)	ENSG00000077152	UBE2T	protein-coding
chr2	120238599	120239244	Intergenic	ENSG00000144118	RALB	protein-coding			chrX	103686518	103687195	promoter-TSS (NM_001142429)	ENSG00000123562	MORF4L2	protein-coding
chr2	127526104	127527082	promoter-TSS (NM_017969)	ENSG00000163166	IWS1	protein-coding			chr17	8192076	8192597	Intergenic	ENSG00000196544	BORCS6	protein-coding
chr2	130240856	130241426	Intergenic	ENSG00000152086	TUBA3E	protein-coding			chr2	37561512	37562005	Intergenic	ENSG00000163171	CDC42EP3	protein-coding
chr2	130797779	130798179	Intergenic	ENSG00000136002	ARHGEF4	protein-coding			chr7	23473953	23475079	Intergenic	ENSG00000136231	IGF2BP3	protein-coding
chr2	131672557	131672978	Intergenic		C2orf27A	protein-coding			chr16	30633919	30635083	Intergenic	ENSG00000156858	PRR14	protein-coding
chr2	156332893	156333474	promoter-TSS (NM_006186)	ENSG00000153234	NR4A2	protein-coding			chr19	36054379	36055163	promoter-TSS (NM_173636)	ENSG00000161277	THAP8	protein-coding
chr2	156455252	156455836	intron (NM_000408, intron 1 of 16)	ENSG00000115159	GPD2	protein-coding			chr10	97633014	97634063	promoter-TSS (NM_178832)	ENSG00000171160	MORN4	protein-coding
chr2	160269878	160271125	intron (NR_103775, intron 1 of 1)	ENSG00000285373	LINC02478	ncRNA			chr16	30747852	30748543	promoter-TSS (NM_000294)	ENSG00000156873	PHKG2	protein-coding
chr2	160397483	160397870	intron (NM_002897, intron 1 of 13)	ENSG00000283734	MIR4785	ncRNA			chr9	83979833	83980706	promoter-TSS (NM_001318188)	ENSG00000165119	HNRNPK	protein-coding
chr2	168216565	168217033	intron (NM_013233, intron 1 of 17)	ENSG00000198648	STK39	protein-coding			chr12	121589960	121590658	Intergenic	ENSG00000265470	MIR548AQ	ncRNA
chr2	168802300	168802857	promoter-TSS (NM_001171632)	ENSG00000163072	NOSTRIN	protein-coding			chr5	177426028	177426643	promoter-TSS (NM_001364164)	ENSG00000198055	GRK6	protein-coding
chr2	169012036	169012561	intron (NM_003742, intron 5 of 27)	ENSG00000073734	ABCB11	protein-coding			chr6	110815643	110816377	promoter-TSS (NM_015076)	ENSG00000155111	CDK19	protein-coding
chr2	169694405	169694796	promoter-TSS (NM_001085447)	ENSG00000213160	PHOSPHO2-KLHL23	protein-coding			chr17	59331322	59331830	promoter-TSS (NM_001005404)	ENSG00000175155	YPEL2	protein-coding
chr2	172427169	172427916	promoter-TSS (NM_001365529)	ENSG00000091409	ITGA6	protein-coding			chr19	797003	797545	promoter-TSS (NM_031990)	ENSG00000011304	PTBP1	protein-coding
chr2	172438864	172439355	intron (NM_001365530, intron 1 of 25)	ENSG00000091409	ITGA6	protein-coding			chr7	74889998	74891156	promoter-TSS (NR_040584)		STAG3L2	pseudo
chr2	172448943	172449330	intron (NM_001365530, intron 1 of 25)		ITGA6-AS1	ncRNA			chr10	100373206	100373784	promoter-TSS (NR_026762)	ENSG00000235823	OLMALINC	ncRNA
chr2	183124664	183125126	intron (NM_138285, intron 1 of 8)	ENSG00000163002	NUP35	protein-coding			chr2	20051458	20052326	promoter-TSS (NM_014713)	ENSG00000068697	LAPTM4A	protein-coding
chr2	189784116	189784631	promoter-TSS (NM_001321048)						chr10	110871509	110872081	promoter-TSS (NR_026932)	ENSG00000150593	PDCD4	protein-coding
chr2	190947576	190948145	intron (NM_014905, intron 14 of 17)	ENSG00000115415	STAT1	protein-coding			chr1	161020924	161021756	promoter-TSS (NM_016946)	ENSG00000158769	F11R	protein-coding
chr2	190948587	190949158	intron (NM_014905, intron 14 of 17)	ENSG00000115415	STAT1	protein-coding			chr15	59104765	59105370	promoter-TSS (NM_004701)	ENSG00000157456	CCNB2	protein-coding
chr2	200968033	200968618	Intergenic	ENSG00000115942	ORC2	protein-coding			chr6	27132684	27133186	promoter-TSS (NM_021064)	ENSG00000196787	HIST1H2AG	protein-coding
chr2	201149011	201150275	intron (NR_040030, intron 4 of 6)	ENSG00000226312	CFLAR-AS1	ncRNA			chr9	131373059	131373796	Intergenic	ENSG00000130723	PRRC2B	protein-coding
chr2	205975249	205975740	Intergenic	ENSG00000114933	INO80D	protein-coding			chr13	33285532	33286140	promoter-TSS (NM_178006)	ENSG00000133121	STARD13	protein-coding
chr2	207819864	207820494	Intergenic	ENSG00000163251	FZD5	protein-coding			chr17	81683594	81684091	promoter-TSS (NM_001040025)	ENSG00000214087	ARL16	protein-coding
chr2	210170347	210171033	intron (NM_001307976, intron 1 of 13)	ENSG00000144445	KANSL1L	protein-coding			chr10	12068388	12069272	promoter-TSS (NM_018706)	ENSG00000181192	DHTKD1	protein-coding
chr2	213284143	213284593	promoter-TSS (NM_024532)	ENSG00000144451	SPAG16	protein-coding			chr19	37317322	37318017	promoter-TSS (NM_001329766)	ENSG00000181666	ZNF875	protein-coding
chr2	216081586	216081921	promoter-TSS (NM_001142312)	ENSG00000115425	PECR	protein-coding			chr20	56392039	56393023	promoter-TSS (NM_001033522)	ENSG00000101138	CSTF1	protein-coding
chr2	218288912	218289349	intron (NM_001321436, intron 1 of 12)	ENSG00000135926	TMBIM1	protein-coding			chr20	47356551	47357070	promoter-TSS (NM_001281778)	ENSG00000101040	ZMYND8	protein-coding
chr2	218670997	218671580	promoter-TSS (NM_001243313)	ENSG00000163481	RNF25	protein-coding			chr20	46406417	46406985	promoter-TSS (NM_001318253)		LOC105372633	ncRNA
chr2	223860965	223861651	Intergenic	ENSG00000152056	AP1S3	protein-coding			chr7	10972847	10973572	promoter-TSS (NM_014660)	ENSG00000106443	PHF14	protein-coding
chr2	223957175	223957614	promoter-TSS (NM_022915)	ENSG00000135900	MRPL44	protein-coding			chr11	74948512	74949654	promoter-TSS (NM_182969)	ENSG00000166435	XRRA1	protein-coding
chr2	226185474	226185950	Intergenic		LOC646736	ncRNA			chr2	27051276	27051897	promoter-TSS (NM_001035507)	ENSG00000084693	AGBL5	protein-coding
chr2	226411881	226412197	Intergenic	ENSG00000263363	MIR5702	ncRNA			chr16	56450979	56451914	promoter-TSS (NM_018233)	ENSG00000087263	OGFOD1	protein-coding
chr2	226514843	226515316	Intergenic	ENSG00000263363	MIR5702	ncRNA			chr7	72827643	72829575	promoter-TSS (NM_001145440)	ENSG00000277149	TYW1B	protein-coding
chr2	226796730	226798053	exon (NM_005544, exon 1 of 2)	ENSG00000169047	IRS1	protein-coding			chr11	7986625	7987878	promoter-TSS (NM_003754)	ENSG00000175390	EIF3F	protein-coding
chr2	230415953	230416397	promoter-TSS (NM_001206703)	ENSG00000067066	SP100	protein-coding			chr6	26043596	26044156	promoter-TSS (NM_021062)	ENSG00000276410	HIST1H2BB	protein-coding
chr2	230617217	230617682	Intergenic	ENSG00000226125	LINC01907	ncRNA			chr19	14366579	14367069	Intergenic	ENSG00000266913	LINC01841	ncRNA
chr2	231672582	231674461	Intergenic	ENSG00000187514	PTMA	protein-coding			chr16	77190397	77191459	promoter-TSS (NM_001286639)	ENSG00000103111	MON1B	protein-coding
chr2	231707784	231708732	promoter-TSS (NM_002823)	ENSG00000187514	PTMA	protein-coding			chr1	42846119	42847067	promoter-TSS (NM_015911)	ENSG00000164011	ZNF691	protein-coding
chr2	232856486	232857022	intron (NM_015575, intron 30 of 30)	ENSG00000182600	SNORC	protein-coding			chr1	44674331	44674855	promoter-TSS (NM_001300746)	ENSG00000126106	TMEM53	protein-coding
chr2	235710167	235710780	intron (NM_001037131, intron 2 of 17)		TNRC17	ncRNA			chr13	102798520	102799336	promoter-TSS (NM_017693)	ENSG00000134901	POGLUT2	protein-coding
chr2	237024796	237025568	Intergenic	ENSG00000124835	LOC93463	ncRNA			chrX	119885799	119886429	Intergenic	ENSG00000186471	AKAP14	protein-coding
chr2	237475111	237475638	Intergenic	ENSG00000115648	MLPH	protein-coding			chr16	3263267	3265037	non-coding (NR_033904, exon 1 of 2)	ENSG00000281005	LINC00921	ncRNA
chr2	237723553	237724195	intron (NM_001137550, intron 7 of 23)	ENSG00000124831	LRRFIP1	protein-coding			chr17	48610814	48611312	promoter-TSS (NM_004502)	ENSG00000260027	HOXB7	protein-coding
chr2	237966616	237967014	promoter-TSS (NR_103499)	ENSG00000184182	UBE2F	protein-coding			chr16	1611512	1612306	intron (NM_014714, intron 1 of 30)	ENSG00000187535	IFT140	protein-coding
chr2	238098367	238098870	non-coding (NR_037904, exon 19 of 19)	ENSG00000144488	ESPNL	protein-coding			chr15	89087990	89088547	promoter-TSS (NM_152924)	ENSG00000140526	ABHD2	protein-coding
chr2	238417761	238418470	Intergenic	ENSG00000065802	ASB1	protein-coding			chr4	473901	474548	promoter-TSS (NR_002451)	ENSG00000251595	ABCA11P	pseudo
chr2	238916821	238917383	Intergenic	ENSG00000227744	LINC01940	ncRNA			chr19	39833455	39834033	TTS (NM_001436).2	ENSG00000105204	DYRK1B	protein-coding
chr2	239322668	239323245	intron (NM_006037, intron 2 of 26)	ENSG00000265215	MIR4269	ncRNA			chr10	101030974	101031496	promoter-TSS (NR_157572)	ENSG00000107819	SFXN3	protein-coding
chr2	240433950	240434482	Intergenic	ENSG00000063660	GPC1	protein-coding			chr1	110338082	110339788	promoter-TSS (NM_001201545)	ENSG00000227963	RBM15-AS1	ncRNA
chr2	240604704	240605587	promoter-TSS (NM_001195382)	ENSG00000178623	GPR35	protein-coding			chr7	65373539	65374605	intron (NM_001287534, intron 1 of 1)	ENSG00000146757	ZNF92	protein-coding
chr20	419403	421151	intron (NM_001323956, intron 6 of 10)	ENSG00000125826	RBCK1	protein-coding			chr10	68900536	68901699	promoter-TSS (NM_024045)	ENSG00000107625	DDX50	protein-coding
chr20	761083	761447	intron (NM_001370086, intron 5 of 5)	ENSG00000101276	SLC52A3	protein-coding			chr17	63621811	63622524	promoter-TSS (NM_001363768)	ENSG00000198909	MAP3K3	protein-coding
chr20	2261044	2261540	Intergenic	ENSG00000125780	TGM3	protein-coding			chr8	143368320	143369403	promoter-TSS (NM_052924)	ENSG00000158106	RHPN1	protein-coding
chr20	3728857	3729212	Intergenic	ENSG00000132622	HSPA12B	protein-coding			chr20	17682130	17682631	promoter-TSS (NM_004587)	ENSG00000125844	RRBP1	protein-coding
chr20	3766823	3767352	intron (NR_047675, intron 1 of 5)	ENSG00000101220	C20orf27	protein-coding			chr13	73058651	73059159	promoter-TSS (NM_001730)	ENSG00000102554	KLF5	protein-coding
chr20	4916857	4917476	intron (NM_005116, intron 3 of 16)	ENSG00000089057	SLC23A2	protein-coding			chr19	45370428	45371243	promoter-TSS (NM_001130867)	ENSG00000104884	ERCC2	protein-coding
chr20	5513993	5514570	Intergenic	ENSG00000225640	LINC01729	ncRNA			chr8	102655553	102656006	promoter-TSS (NM_005655)	ENSG00000155090	KLF10	protein-coding
chr20	18507039	18507881	promoter-TSS (NM_001172746)	ENSG00000101310	SEC23B	protein-coding			chr5	124651466	124652018	intron (NM_020747, intron 2 of 8)	ENSG00000168916	ZNF608	protein-coding
chr20	20052537	20053092	promoter-TSS (NM_001278628)	ENSG00000089101	CFAP61	protein-coding			chr4	7797915	7798631	intron (NM_198595, intron 10 of 16)	ENSG00000272620	AFAP1-AS1	ncRNA
chr20	23622746	23623184	Intergenic	ENSG00000101439	CST3	protein-coding			chr3	131381471	131381977	promoter-TSS (NM_152395)	ENSG00000198585	NUDT16	protein-coding
chr20	24992117	24992967	intron (NM_020531, intron 1 of 8)	ENSG00000101474	APMAP	protein-coding			chr19	4759710	4760198	Intergenic	ENSG00000176840	MIR7-3HG	ncRNA
chr20	31607161	31607643	TTS (NM_181353)	ENSG00000264395	MIR3193	ncRNA			chr1	37931507	37932470	promoter-TSS (NM_001297434)	ENSG00000204084	INPP5B	protein-coding
chr20	33733631	33734117	intron (NM_001282933, intron 1 of 14)	ENSG00000131061	ZNF341	protein-coding			chr19	40576557	40577073	promoter-TSS (NM_138392)	ENSG00000160410	SHKBP1	protein-coding
chr20	34179645	34180154	Intergenic	ENSG00000125977	EIF2S2	protein-coding			chr18	14132303	14132861	promoter-TSS (NR_033354)	ENSG00000175322	ZNF519	protein-coding
chr20	34705238	34705687	5' UTR (NM_001329431, exon 2 of 5)	ENSG00000078804	TP53INP2	protein-coding			chr1	88892411	88893382	Intergenic	ENSG00000137947	GTF2B	protein-coding
chr20	35329541	35329910	intron (NM_001184977, intron 5 of 7)	ENSG00000125998	FAM83C	protein-coding			chr14	103333237	103334401	promoter-TSS (NM_001969)	ENSG00000100664	EIF5	protein-coding
chr20	36875728	36876419	promoter-TSS (NM_080628)	ENSG00000101342	TLDC2	protein-coding			chr1	27012739	27013305	promoter-TSS (NM_052943)	ENSG00000158246	TENT5B	protein-coding
chr20	37289408	37289941	promoter-TSS (NM_001003897)	ENSG00000101363	MANBAL	protein-coding			chr10	97292246	97292959	promoter-TSS (NR_037909)	ENSG00000213390	ARHGAP19	protein-coding
chr20	37989439	37989972	intron (NM_001303457, intron 7 of 7)	ENSG00000101407	TTI1	protein-coding			chr13	19863495	19864873	promoter-TSS (NM_001039649)	ENSG00000132950	ZMYM5	protein-coding
chr20	38764810	38765278	intron (NM_024855, intron 5 of 8)	ENSG00000101442	ACTR5	protein-coding			chr11	133956853	133957337	promoter-TSS (NM_001277285)	ENSG00000080854	IGSF9B	protein-coding
chr20	44355099	44356419	promoter-TSS (NM_001287184)	ENSG00000101076	HNF4A	protein-coding			chr12	113184705	113185480	promoter-TSS (NM_001286215)	ENSG00000123064	DDX54	protein-coding
chr20	44693014	44693328	Intergenic	ENSG00000283440	LINC01260	ncRNA			chr14	95157422	95157944	promoter-TSS (NM_177438)	ENSG00000235706	DICER1-AS1	ncRNA
chr20	45499975	45500515	Intergenic	ENSG00000101446	SPINT3	protein-coding			chr2	218269982	218270476	promoter-TSS (NM_015488)	ENSG00000127837	AAMP	protein-coding
chr20	47357498	47358024	promoter-TSS (NM_001281772)	ENSG00000101040	ZMYND8	protein-coding			chr4	82900329	82900852	promoter-TSS (NM_024672)	ENSG00000138674	SEC31A	protein-coding
chr20	48487239	48487743	Intergenic	ENSG00000235621	LINC00494	ncRNA			chr4	173334143	173334967	promoter-TSS (NM_001130689)	ENSG00000164104	HMGB2	protein-coding
chr20	49674626	49675759	intron (NM_004776, intron 1 of 8)	ENSG00000158470	B4GALT5	protein-coding			chrX	152830443	152831166	promoter-TSS (NM_015922)	ENSG00000147400	CETN2	protein-coding
chr20	49713083	49713668	intron (NM_004776, intron 1 of 8)	ENSG00000158470	B4GALT5	protein-coding			chr8	117520063	117521315	promoter-TSS (NM_080651)	ENSG00000164758	MED30	protein-coding
chr20	49776192	49776650	Intergenic	ENSG00000197818	SLC9A8	protein-coding			chr10	102244838	102245925	promoter-TSS (NM_004193)	ENSG00000107862	GBF1	protein-coding
chr20	49793563	49794717	Intergenic	ENSG00000197818	SLC9A8	protein-coding			chr10	56360968	56362054	promoter-TSS (NM_032997)	ENSG00000122952	ZWINT	protein-coding
chr20	50103881	50104510	intron (NM_001282579, intron 1 of 4)	ENSG00000244687	UBE2V1	protein-coding			chr7	67302026	67303402	promoter-TSS (NR_046299)	ENSG00000106610	STAG3L4	pseudo
chr20	50239945	50240506	Intergenic		SMIM25	protein-coding			chr3	107522626	107523149	promoter-TSS (NM_001142568)	ENSG00000114439	BBX	protein-coding
chr20	50243057	50243600	Intergenic		SMIM25	protein-coding			chr5	98772844	98773826	promoter-TSS (NM_001366508)	ENSG00000246763	RGMB-AS1	ncRNA
chr20	50373862	50374172	Intergenic	ENSG00000233077	LINC01271	ncRNA			chr17	40054143	40054714	promoter-TSS (NM_001330211)	ENSG00000008838	MED24	protein-coding
chr20	50724556	50725495	Intergenic	ENSG00000124171	PARD6B	protein-coding			chr14	52552163	52553007	promoter-TSS (NM_001099652)	ENSG00000087301	TXNDC16	protein-coding
chr20	50931432	50932088	promoter-TSS (NM_181442)	ENSG00000101126	ADNP	protein-coding			chr7	75994346	75994946	promoter-TSS (NM_001363462)	ENSG00000189077	TMEM120A	protein-coding
chr20	55538294	55538639	Intergenic	ENSG00000224008	LINC01441	ncRNA			chr7	77695932	77696971	promoter-TSS (NR_134251)	ENSG00000187257	RSBN1L	protein-coding
chr20	57212543	57213019	promoter-TSS (NR_110631)		BMP7-AS1	ncRNA			chr7	102748478	102749338	promoter-TSS (NM_001145268)	ENSG00000222011	FAM185A	protein-coding
chr20	57692249	57694243	intron (NM_199171, intron 1 of 3)	ENSG00000124225	PMEPA1	protein-coding			chr1	153967408	153968083	promoter-TSS (NM_001255979)	ENSG00000143570	SLC39A1	protein-coding
chr20	57743736	57744106	Intergenic	ENSG00000124225	PMEPA1	protein-coding			chr6	36423098	36423746	intron (NM_152990, intron 3 of 4)	ENSG00000112078	KCTD20	protein-coding
chr20	59047851	59048376	Intergenic		SLMO2-ATP5E	ncRNA			chr12	123232506	123233837	promoter-TSS (NM_022782)	ENSG00000051825	MPHOSPH9	protein-coding
chr20	59940104	59940427	promoter-TSS (NM_022106)	ENSG00000132825	PPP1R3D	protein-coding			chr8	144462729	144463208	promoter-TSS (NM_001330618)	ENSG00000187954	CYHR1	protein-coding
chr20	62064250	62064549	promoter-TSS (NR_130463)	ENSG00000265306	MIR3195	ncRNA			chr3	194135754	194136209	promoter-TSS (NM_005524)	ENSG00000114315	HES1	protein-coding
chr20	62354488	62356543	intron (NR_109924, intron 2 of 2)	ENSG00000228812	LAMA5-AS1	ncRNA			chr21	29024639	29025291	intron (NM_001001992, intron 1 of 17)	ENSG00000156256	USP16	protein-coding
chr20	62363381	62364738	intron (NM_005560, intron 1 of 79)	ENSG00000130702	LAMA5	protein-coding			chr1	149841040	149841529	promoter-TSS (NM_021059)	ENSG00000203852	HIST2H3A	protein-coding
chr20	62407336	62407803	promoter-TSS (NM_031215)	ENSG00000149679	CABLES2	protein-coding			chr1	161225647	161226387	promoter-TSS (NM_001286373)	ENSG00000158882	TOMM40L	protein-coding
chr20	62500255	62500676	Intergenic	ENSG00000130700	GATA5	protein-coding			chr2	32277351	32279055	exon (NM_032312, exon 1 of 6)	ENSG00000119820	YIPF4	protein-coding
chr20	62523787	62524339	Intergenic		MIR1-1HG	protein-coding			chr15	70097742	70098225	promoter-TSS (NM_001105192)	ENSG00000140332	TLE3	protein-coding
chr20	62642097	62642583	promoter-TSS (NM_016354)	ENSG00000101187	SLCO4A1	protein-coding			chr1	201954851	201955857	promoter-TSS (NM_006335)	ENSG00000134375	TIMM17A	protein-coding
chr20	62644118	62644735	intron (NM_016354, intron 1 of 11)	ENSG00000101187	SLCO4A1	protein-coding			chr4	2262069	2262698	promoter-TSS (NM_006454)	ENSG00000123933	MXD4	protein-coding
chr20	62645043	62645430	intron (NM_016354, intron 1 of 11)	ENSG00000101187	SLCO4A1	protein-coding			chr7	2844315	2844875	promoter-TSS (NM_007353)	ENSG00000146535	GNA12	protein-coding
chr20	62646882	62647260	intron (NM_016354, intron 1 of 11)	ENSG00000101187	SLCO4A1	protein-coding			chr7	66075374	66076398	promoter-TSS (NM_001024944)	ENSG00000126522	ASL	protein-coding
chr20	62666357	62667872	promoter-TSS (NR_024470)	ENSG00000232803	SLCO4A1-AS1	ncRNA			chr1	23367996	23368940	promoter-TSS (NR_033690)	ENSG00000125945	ZNF436	protein-coding
chr20	62798069	62798713	intron (NR_136405, intron 2 of 4)	ENSG00000101189	MRGBP	protein-coding			chr3	88058814	88059411	promoter-TSS (NM_003663)	ENSG00000163320	CGGBP1	protein-coding
chr20	62805544	62806035	promoter-TSS (NR_102430)	ENSG00000229873	OGFR-AS1	ncRNA			chr17	63549593	63550650	promoter-TSS (NM_005828)	ENSG00000136485	DCAF7	protein-coding
chr20	62952471	62952798	promoter-TSS (NM_022082)	ENSG00000101194	SLC17A9	protein-coding			chr7	1138084	1139071	promoter-TSS (NM_001350968)	ENSG00000146540	C7orf50	protein-coding
chr20	63191325	63191793	Intergenic	ENSG00000207598	MIR124-3	ncRNA			chr3	172750448	172750977	promoter-TSS (NM_001349104)	ENSG00000114346	ECT2	protein-coding
chr20	63231972	63233057	Intergenic	ENSG00000101197	BIRC7	protein-coding			chr9	127396528	127397260	promoter-TSS (NM_001271712)	ENSG00000136856	SLC2A8	protein-coding
chr20	63457735	63458181	intron (NM_172109, intron 1 of 7)	ENSG00000075043	KCNQ2	protein-coding			chr5	178204022	178204685	promoter-TSS (NM_004499)	ENSG00000197451	HNRNPAB	protein-coding
chr20	63559299	63560008	intron (NM_001037335, intron 19 of 19)	ENSG00000125531	FNDC11	protein-coding			chr10	102501880	102502719	intron (NM_005736, intron 1 of 10)	ENSG00000138107	ACTR1A	protein-coding
chr20	63831887	63832521	promoter-TSS (NM_001369741)	ENSG00000130584	ZBTB46	protein-coding			chr11	31509341	31510384	promoter-TSS (NM_019040)	ENSG00000109911	ELP4	protein-coding
chr20	63908256	63909347	intron (NM_025219, intron 1 of 4)	ENSG00000283206	MIR941-1	ncRNA			chr2	61538101	61539311	promoter-TSS (NM_003400)	ENSG00000082898	XPO1	protein-coding
chr20_KI270871v1_alt	45331	45729	Intergenic	ENSG00000075043	KCNQ2	protein-coding			chr7	139360240	139360872	intron (NM_016019, intron 1 of 9)	ENSG00000146963	LUC7L2	protein-coding
chr21	29196275	29196812	intron (NR_027072, intron 1 of 1)	ENSG00000215533	LINC00189	ncRNA			chr11	10857413	10858693	promoter-TSS (NR_034137)	ENSG00000236287	ZBED5	protein-coding
chr21	33976384	33977068	intron (NR_134561, intron 1 of 1)		LOC101928126	ncRNA			chr7	44795906	44796966	promoter-TSS (NM_021130)	ENSG00000196262	PPIA	protein-coding
chr21	34615224	34615553	promoter-TSS (NM_203417)	ENSG00000159200	RCAN1	protein-coding			chr5	69166653	69167505	promoter-TSS (NM_031966)	ENSG00000134057	CCNB1	protein-coding
chr21	34795291	34796137	intron (NM_001001890, intron 5 of 5)	ENSG00000234380	LINC01426	ncRNA			chr1	43454419	43454946	promoter-TSS (NM_001243526)	ENSG00000178922	HYI	protein-coding
chr21	34807510	34807915	intron (NM_001001890, intron 4 of 5)	ENSG00000234380	LINC01426	ncRNA			chr1	28235470	28236391	promoter-TSS (NM_016311)	ENSG00000130770	ATP5IF1	protein-coding
chr21	36141574	36141950	non-coding (NR_038894, exon 3 of 3)	ENSG00000159231	CBR3	protein-coding			chr11	119095378	119095964	promoter-TSS (NM_002105)	ENSG00000188486	H2AFX	protein-coding
chr21	36430024	36430403	Intergenic	ENSG00000159261	CLDN14	protein-coding			chr11	71448245	71448988	promoter-TSS (NM_001163817)	ENSG00000172893	DHCR7	protein-coding
chr21	37221186	37221619	non-coding (NR_026719, exon 3 of 3)	ENSG00000230366	DSCR9	ncRNA			chr1	10209717	10210642	promoter-TSS (NM_015074)	ENSG00000054523	KIF1B	protein-coding
chr21	37365758	37366230	promoter-TSS (NM_001347722)	ENSG00000157540	DYRK1A	protein-coding			chr22	37844238	37844768	promoter-TSS (NM_138797)	ENSG00000100124	ANKRD54	protein-coding
chr21	37366465	37366902	promoter-TSS (NM_101395)	ENSG00000157540	DYRK1A	protein-coding			chr4	88592115	88592634	promoter-TSS (NM_014606)	ENSG00000138641	HERC3	protein-coding
chr21	38819828	38820321	intron (NM_001256295, intron 9 of 10)	ENSG00000157557	ETS2	protein-coding			chr19	8389737	8390496	promoter-TSS (NR_049795)	ENSG00000185236	RAB11B	protein-coding
chr21	39377643	39378096	Intergenic	ENSG00000182093	GET1	protein-coding			chr19	11374341	11375279	exon (NM_175871, exon 1 of 2)	ENSG00000173928	SWSAP1	protein-coding
chr21	39625133	39625695	intron (NM_001278650, intron 1 of 2)	ENSG00000183778	B3GALT5	protein-coding			chr3	115147119	115148184	promoter-TSS (NM_001348803)	ENSG00000181722	ZBTB20	protein-coding
chr21	41684134	41684802	intron (NR_024367, intron 1 of 2)		LINC00111	ncRNA			chr11	65134461	65135509	promoter-TSS (NM_032431)	ENSG00000162298	SYVN1	protein-coding
chr21	42474016	42474650	intron (NM_080860, intron 8 of 8)	ENSG00000160188	RSPH1	protein-coding			chr8	6708056	6708526	promoter-TSS (NM_018361)		MCPH1-AS1	ncRNA
chr21	43342840	43343655	Intergenic		LINC00322	ncRNA			chr2	237966306	237967045	promoter-TSS (NR_103499)	ENSG00000184182	UBE2F	protein-coding
chr21	43396739	43397275	Intergenic	ENSG00000275993	SIK1B	protein-coding			chr17	57662866	57663408	intron (NM_138962, intron 11 of 13)	ENSG00000263499	LOC101927539	ncRNA
chr21	43726914	43727272	intron (NM_003681, intron 1 of 10)	ENSG00000160209	PDXK	protein-coding			chr12	8026304	8027005	Intergenic	ENSG00000065970	FOXJ2	protein-coding
chr21	43767819	43768747	Intergenic	ENSG00000160213	CSTB	protein-coding			chr19	14419160	14419891	promoter-TSS (NR_046366)	ENSG00000123136	DDX39A	protein-coding
chr21	44869809	44870384	intron (NM_001286822, intron 1 of 2)	ENSG00000183255	PTTG1IP	protein-coding			chr19	40221916	40222394	TTS (NM_024877)	ENSG00000174521	TTC9B	protein-coding
chr21	44928715	44929154	promoter-TSS (NM_001127491)	ENSG00000160255	ITGB2	protein-coding			chr9	94554738	94555280	promoter-TSS (NR_121566)		PCAT7	ncRNA
chr21	45329698	45330421	Intergenic	ENSG00000237664	LINC00316	ncRNA			chr5	149960197	149960971	promoter-TSS (NM_000112)	ENSG00000155850	SLC26A2	protein-coding
chr22	25120136	25121124	intron (NM_001145206, intron 4 of 10)	ENSG00000203280	LOC100128531	ncRNA			chr16	3282462	3283642	promoter-TSS (NM_005741)	ENSG00000006194	ZNF263	protein-coding
chr22	29882872	29883280	promoter-TSS (NM_153050)	ENSG00000100330	MTMR3	protein-coding			chr20	5119220	5120419	non-coding (NR_028370, exon 1 of 1)	ENSG00000132646	PCNA	protein-coding
chr22	30206732	30207538	Intergenic	ENSG00000232530	LIF-AS1	ncRNA			chr10	45672618	45673165	promoter-TSS (NM_001282905)	ENSG00000172671	ZFAND4	protein-coding
chr22	30257286	30258423	Intergenic	ENSG00000099985	OSM	protein-coding			chr14	75063805	75064392	promoter-TSS (NM_001107)	ENSG00000119640	ACYP1	protein-coding
chr22	41856386	41856921	intron (NR_103834, intron 1 of 21)		SREBF2-AS1	ncRNA			chr19	13951982	13952608	promoter-TSS (NM_138353)	ENSG00000132017	DCAF15	protein-coding
chr22	50285077	50285956	intron (NM_012401, intron 11 of 36)	ENSG00000185386	MAPK11	protein-coding			chr17	35432353	35432888	promoter-TSS (NM_018042)	ENSG00000172123	SLFN12	protein-coding
chr3	8446799	8447308	intron (NR_033378, intron 3 of 3)	ENSG00000227110	LMCD1-AS1	ncRNA			chr16	28823579	28824542	intron (NM_001308230, intron 1 of 22)	ENSG00000168488	ATXN2L	protein-coding
chr3	8658269	8658804	Intergenic	ENSG00000125046	SSUH2	protein-coding			chr7	66995977	66997327	promoter-TSS (NM_018264)	ENSG00000198874	TYW1	protein-coding
chr3	8741502	8741926	intron (NM_001234, intron 1 of 2)	ENSG00000182533	CAV3	protein-coding			chr8	25458309	25459192	promoter-TSS (NM_001317907)	ENSG00000184661	CDCA2	protein-coding
chr3	8869726	8870063	Intergenic	ENSG00000070950	RAD18	protein-coding			chr2	200963510	200964445	promoter-TSS (NM_006190)	ENSG00000115942	ORC2	protein-coding
chr3	9916788	9917263	promoter-TSS (NM_001367278)	ENSG00000163702	IL17RC	protein-coding			chr9	130689925	130690581	Intergenic	ENSG00000130713	EXOSC2	protein-coding
chr3	10248159	10248496	promoter-TSS (NM_014760)	ENSG00000157014	TATDN2	protein-coding			chr16	70289308	70289918	promoter-TSS (NM_001257174)	ENSG00000090861	AARS	protein-coding
chr3	10320902	10321460	promoter-TSS (NM_183352)	ENSG00000157020	SEC13	protein-coding			chr15	90954626	90955438	TTS (NM_018671)	ENSG00000166965	RCCD1	protein-coding
chr3	11146635	11147160	intron (NM_001098213, intron 1 of 1)	ENSG00000196639	HRH1	protein-coding			chr19	7629463	7630005	promoter-TSS (NM_020196)	ENSG00000229833	PET100	protein-coding
chr3	12224748	12225103	Intergenic	ENSG00000132170	PPARG	protein-coding			chr9	79571408	79571902	promoter-TSS (NM_001282760)	ENSG00000106829	TLE4	protein-coding
chr3	12479994	12480458	Intergenic	ENSG00000154743	TSEN2	protein-coding			chr6	37257416	37258148	promoter-TSS (NM_017772)	ENSG00000065491	TBC1D22B	protein-coding
chr3	12578721	12579207	intron (NM_001271707, intron 5 of 6)	ENSG00000075975	MKRN2	protein-coding			chr14	75660652	75661253	promoter-TSS (NM_015072)	ENSG00000133935	ERG28	protein-coding
chr3	14133143	14133728	intron (NM_024334, intron 6 of 11)	ENSG00000170876	TMEM43	protein-coding			chr3	195442990	195443563	promoter-TSS (NM_012287)	ENSG00000114331	ACAP2	protein-coding
chr3	14605768	14606221	Intergenic	ENSG00000154781	CCDC174	protein-coding			chr2	207710500	207711675	promoter-TSS (NM_001142300)	ENSG00000163249	CCNYL1	protein-coding
chr3	14806587	14806946	intron (NR_135245, intron 1 of 2)	ENSG00000260902	LINC02011	ncRNA			chr1	155609730	155610493	promoter-TSS (NM_001350786)	ENSG00000125459	MSTO1	protein-coding
chr3	19957314	19957751	intron (NM_001292048, intron 2 of 5)	ENSG00000144566	RAB5A	protein-coding			chr16	8674328	8674880	promoter-TSS (NM_020686)	ENSG00000183044	ABAT	protein-coding
chr3	25664836	25665241	promoter-TSS (NM_001068)	ENSG00000283971	MIR4442	ncRNA			chr7	27662564	27663880	promoter-TSS (NM_152740)	ENSG00000106049	HIBADH	protein-coding
chr3	28241339	28241722	promoter-TSS (NM_001331185)	ENSG00000187118	CMC1	protein-coding			chr7	133252712	133253398	promoter-TSS (NM_001037126)	ENSG00000131558	EXOC4	protein-coding
chr3	30081870	30082323	Intergenic	ENSG00000235593	RBMS3-AS1	ncRNA			chr1	40708773	40709497	promoter-TSS (NM_001308115)	ENSG00000066136	NFYC	protein-coding
chr3	31968919	31969262	intron (NM_001174060, intron 1 of 10)	ENSG00000197385	ZNF860	protein-coding			chr11	69382194	69382754	Intergenic		LOC102724265	protein-coding
chr3	32570730	32571158	promoter-TSS (NM_001329135)	ENSG00000144635	DYNC1LI1	protein-coding			chr11	22625233	22626396	promoter-TSS (NM_022725)	ENSG00000183161	FANCF	protein-coding
chr3	33717602	33718056	exon (NM_001365633, exon 1 of 36)	ENSG00000163539	CLASP2	protein-coding			chr9	72305070	72305612	promoter-TSS (NR_110953)	ENSG00000225434	LINC01504	ncRNA
chr3	37992762	37993131	promoter-TSS (NM_015873)	ENSG00000136059	VILL	protein-coding			chr19	55166367	55167008	promoter-TSS (NM_001256714)	ENSG00000167646	DNAAF3	protein-coding
chr3	39152695	39153053	intron (NM_001320560, intron 1 of 4)	ENSG00000144655	CSRNP1	protein-coding			chr17	28854481	28855270	promoter-TSS (NM_005702)	ENSG00000132591	ERAL1	protein-coding
chr3	42130409	42130831	intron (NM_001349247, intron 2 of 16)	ENSG00000182606	TRAK1	protein-coding			chr12	132275073	132275574	promoter-TSS (NR_024563)		LOC100130238	ncRNA
chr3	42179365	42179872	intron (NM_001349247, intron 3 of 16)	ENSG00000182606	TRAK1	protein-coding			chr12	123670671	123671587	promoter-TSS (NM_024809)	ENSG00000168778	TCTN2	protein-coding
chr3	42581763	42582267	promoter-TSS (NM_032970)	ENSG00000093183	SEC22C	protein-coding			chr1	61184012	61184538	intron (NM_001134673, intron 2 of 10)	ENSG00000237853	NFIA-AS1	ncRNA
chr3	43178682	43179313	Intergenic	ENSG00000144647	POMGNT2	protein-coding			chr12	121802789	121803518	promoter-TSS (NR_002809)	ENSG00000212694	LINC01089	ncRNA
chr3	45167454	45167993	Intergenic	ENSG00000163814	CDCP1	protein-coding			chr7	76317702	76318415	Intergenic	ENSG00000106211	HSPB1	protein-coding
chr3	45199940	45200473	Intergenic	ENSG00000249992	TMEM158	protein-coding			chr9	36190229	36191278	promoter-TSS (NM_001184762)	ENSG00000122705	CLTA	protein-coding
chr3	45773521	45774035	intron (NM_020208, intron 4 of 10)	ENSG00000163817	SLC6A20	protein-coding			chr12	53079209	53079725	promoter-TSS (NM_032840)	ENSG00000167778	SPRYD3	protein-coding
chr3	52057241	52057614	promoter-TSS (NM_001947)	ENSG00000164086	DUSP7	protein-coding			chr19	15836826	15837498	TTS (NR_015379)	ENSG00000214049	UCA1	ncRNA
chr3	53347431	53347896	promoter-TSS (NM_001290205)	ENSG00000272886	DCP1A	protein-coding			chr16	4733770	4734920	promoter-TSS (NM_001308089)	ENSG00000168096	ANKS3	protein-coding
chr3	53996329	53996992	Intergenic	ENSG00000113811	SELENOK	protein-coding			chrX	47555964	47556487	Intergenic	ENSG00000078061	ARAF	protein-coding
chr3	119181788	119182372	intron (NM_006952, intron 1 of 7)	ENSG00000114638	UPK1B	protein-coding			chr16	90077157	90077655	Intergenic	ENSG00000126856	PRDM7	protein-coding
chr3	119463574	119463917	promoter-TSS (NR_073506)	ENSG00000176142	TMEM39A	protein-coding			chrX	78103800	78104374	promoter-TSS (NM_000291)	ENSG00000102144	PGK1	protein-coding
chr3	123585023	123585458	promoter-TSS (NM_198402)	ENSG00000206527	HACD2	protein-coding			chr12	54279365	54280035	TTS (NR_157844)	ENSG00000094916	CBX5	protein-coding
chr3	140941486	140941989	promoter-TSS (NM_018155)	ENSG00000114120	SLC25A36	protein-coding			chr7	77121906	77122819	promoter-TSS (NM_020879)		FAM185BP	pseudo
chr3	149473560	149474246	promoter-TSS (NM_004617)	ENSG00000169903	TM4SF4	protein-coding			chr5	154445314	154446086	promoter-TSS (NM_001131062)		SAP30L-AS1	ncRNA
chr3	152266597	152266987	non-coding (NR_027037, exon 2 of 2)	ENSG00000152601	MBNL1	protein-coding			chr20	35741505	35743184	promoter-TSS (NM_001323422)	ENSG00000131051	RBM39	protein-coding
chr3	156555000	156555474	promoter-TSS (NM_001308204)	ENSG00000114850	SSR3	protein-coding			chr7	105012718	105013525	non-coding (NR_024586, exon 1 of 1)		KMT2E-AS1	ncRNA
chr3	159736783	159737282	intron (NM_001197108, intron 1 of 6)		IQCJ-SCHIP1-AS1	ncRNA			chr10	124418769	124419306	promoter-TSS (NM_001322974)	ENSG00000065154	OAT	protein-coding
chr3	159824151	159824657	intron (NM_001197113, intron 5 of 10)	ENSG00000151967	SCHIP1	protein-coding			chr19	55407892	55408554	promoter-TSS (NM_014501)	ENSG00000108106	UBE2S	protein-coding
chr3	171809468	171810608	intron (NM_002662, intron 1 of 26)	ENSG00000075651	PLD1	protein-coding			chr16	66880179	66880735	promoter-TSS (NM_001329933)	ENSG00000172840	PDP2	protein-coding
chr3	172749178	172749757	Intergenic	ENSG00000114346	ECT2	protein-coding			chr16	10942308	10942859	promoter-TSS (NM_014015)	ENSG00000182108	DEXI	protein-coding
chr3	177358783	177360179	Intergenic	ENSG00000203645	LINC00501	ncRNA			chr19	45770470	45770981	intron (NM_001288766, intron 12 of 12)	ENSG00000177045	SIX5	protein-coding
chr3	185342748	185343179	intron (NM_001242317, intron 2 of 12)	ENSG00000073803	MAP3K13	protein-coding			chr7	130440568	130441857	promoter-TSS (NM_001257159)	ENSG00000106477	CEP41	protein-coding
chr3	185498806	185499246	promoter-TSS (NM_080652)	ENSG00000163900	TMEM41A	protein-coding			chr17	8210438	8211009	promoter-TSS (NM_004217)	ENSG00000178999	AURKB	protein-coding
chr3	185537429	185537896	intron (NM_139248, intron 1 of 9)	ENSG00000163898	LIPH	protein-coding			chr13	20120419	20121127	Intergenic	ENSG00000236076	LINC01072	ncRNA
chr3	188152919	188153232	promoter-TSS (NM_001167672)	ENSG00000145012	LPP	protein-coding			chr16	18801386	18801941	promoter-TSS (NM_001313858)	ENSG00000170540	ARL6IP1	protein-coding
chr3	188431517	188431827	intron (NM_001167672, intron 2 of 9)	ENSG00000224563	LPP-AS1	ncRNA			chr17	45060558	45061835	promoter-TSS (NM_001321326)	ENSG00000172992	DCAKD	protein-coding
chr3	194135886	194136257	promoter-TSS (NM_005524)	ENSG00000114315	HES1	protein-coding			chr6	21593375	21593876	promoter-TSS (NM_003107)	ENSG00000124766	SOX4	protein-coding
chr3	194583655	194583970	promoter-TSS (NR_047573)		TMEM44-AS1	ncRNA			chr19	11191330	11191836	intron (NM_001136191, intron 4 of 12)	ENSG00000197256	KANK2	protein-coding
chr3	194672322	194672725	promoter-TSS (NM_018385)	ENSG00000041802	LSG1	protein-coding			chr1	30854105	30854563	Intergenic	ENSG00000223382	LINC01778	ncRNA
chr3	194769000	194769473	promoter-TSS (NR_146990)	ENSG00000230401	LINC01972	ncRNA			chr14	64540157	64540853	promoter-TSS (NR_110550)	ENSG00000126803	HSPA2	protein-coding
chr3	195117966	195118583	intron (NM_152531, intron 3 of 3)	ENSG00000265333	MIR3137	ncRNA			chr13	110712923	110713397	promoter-TSS (NM_198218)	ENSG00000153487	ING1	protein-coding
chr3	195147532	195148044	promoter-TSS (NR_102710)	ENSG00000230266	XXYLT1-AS2	ncRNA			chr15	78507086	78507757	promoter-TSS (NM_001013619)	ENSG00000188266	HYKK	protein-coding
chr3	195259805	195260559	intron (NM_152531, intron 1 of 3)	ENSG00000173950	XXYLT1	protein-coding			chr1	27914333	27915051	promoter-TSS (NM_002946)	ENSG00000117748	RPA2	protein-coding
chr3	195870444	195871376	intron (NM_001010938, intron 10 of 14)		LINC01983	ncRNA			chr19	1507653	1508139	intron (NM_001367197, intron 8 of 12)	ENSG00000185761	ADAMTSL5	protein-coding
chr3	196287628	196288002	promoter-TSS (NM_001312673)	ENSG00000161217	PCYT1A	protein-coding			chr1	33472214	33472742	promoter-TSS (NM_145238)	ENSG00000121903	ZSCAN20	protein-coding
chr3	196568457	196568873	promoter-TSS (NM_001345917)	ENSG00000174013	FBXO45	protein-coding			chr13	52454927	52455655	promoter-TSS (NM_001286686)	ENSG00000136108	CKAP2	protein-coding
chr3	197489894	197490420	Intergenic		LINC02012	ncRNA			chr11	117327494	117328554	intron (NM_014956, intron 1 of 32)	ENSG00000110274	CEP164	protein-coding
chr3	197712281	197712682	intron (NM_001346873, intron 2 of 21)	ENSG00000145016	RUBCN	protein-coding			chr1	10398726	10399225	promoter-TSS (NM_001304452)	ENSG00000142657	PGD	protein-coding
chr3	197905999	197906475	intron (NM_001323029, intron 9 of 11)	ENSG00000114473	IQCG	protein-coding			chr19	39125398	39126007	promoter-TSS (NM_001014831)	ENSG00000130669	PAK4	protein-coding
chr3_KI270782v1_alt	37548	37964	intron (NM_004051, intron 5 of 6).2		LINC02012	ncRNA			chr12	124109682	124110130	intron (NM_001347902, intron 2 of 4)	ENSG00000179195	ZNF664	protein-coding
chr3_KI270782v1_alt	68477	68988	Intergenic		LINC02012	ncRNA			chr14	20679893	20680493	Intergenic	ENSG00000214274	ANG	protein-coding
chr4	1305608	1306376	intron (NR_123716, intron 1 of 6)	ENSG00000090316	MAEA	protein-coding			chr19	47047718	47048278	intron (NM_017854, intron 1 of 2)	ENSG00000130748	TMEM160	protein-coding
chr4	1347788	1348494	exon (NM_001317934, exon 2 of 14)	ENSG00000163945	UVSSA	protein-coding			chr22	37657943	37658788	promoter-TSS (NR_109952)	ENSG00000233360	LOC101927051	ncRNA
chr4	6953868	6954439	promoter-TSS (NM_001330638)	ENSG00000132405	TBC1D14	protein-coding			chr1	85061963	85062496	promoter-TSS (NM_145172)	ENSG00000162643	WDR63	protein-coding
chr4	7217418	7217857	intron (NM_020777, intron 1 of 26)	ENSG00000184985	SORCS2	protein-coding			chr7	64665699	64666577	promoter-TSS (NM_001282359)	ENSG00000196247	ZNF107	protein-coding
chr4	48093867	48094400	exon (NM_003328, exon 8 of 15)	ENSG00000074966	TXK	protein-coding			chr7	56106123	56106841	promoter-TSS (NM_016139)	ENSG00000106153	CHCHD2	protein-coding
chr4	78534113	78534883	exon (NM_025074, exon 71 of 74)	ENSG00000138772	ANXA3	protein-coding			chr17	48047674	48048480	promoter-TSS (NM_001330261)	ENSG00000082641	NFE2L1	protein-coding
chr4	83207612	83208221	Intergenic	ENSG00000173085	COQ2	protein-coding			chr12	119876981	119877873	promoter-TSS (NM_001206999)	ENSG00000122966	CIT	protein-coding
chr4	112231234	112231870	promoter-TSS (NR_136622)	ENSG00000138660	AP1AR	protein-coding			chr7	100148254	100149089	promoter-TSS (NR_134526)	ENSG00000188186	LAMTOR4	protein-coding
chr5	55234297	55234814	promoter-TSS (NM_021147)	ENSG00000152669	CCNO	protein-coding			chr11	64778412	64778969	promoter-TSS (NM_001346409)	ENSG00000168066	SF1	protein-coding
chr5	56909808	56910191	promoter-TSS (NM_001323020)	ENSG00000155542	SETD9	protein-coding			chr1	12019064	12019662	promoter-TSS (NM_021933)	ENSG00000116691	MIIP	protein-coding
chr5	57032988	57033524	Intergenic	ENSG00000155545	MIER3	protein-coding			chr17	47970733	47971378	promoter-TSS (NM_001278216)	ENSG00000108465	CDK5RAP3	protein-coding
chr5	58459923	58460529	promoter-TSS (NM_001252226)	ENSG00000145632	PLK2	protein-coding			chr1	202861418	202861961	promoter-TSS (NR_002929)	ENSG00000234996	LOC148709	pseudo
chr5	72324229	72324584	intron (NM_001284403, intron 2 of 6)	ENSG00000049883	PTCD2	protein-coding			chr16	87317059	87317947	promoter-TSS (NM_001195124)	ENSG00000270006	LOC101928659	ncRNA
chr5	72955572	72956122	promoter-TSS (NM_138782)	ENSG00000157107	FCHO2	protein-coding			chr19	18919188	18919877	promoter-TSS (NM_199444)	ENSG00000105669	COPE	protein-coding
chr5	78709658	78710450	Intergenic	ENSG00000145685	LHFPL2	protein-coding			chr19	48468584	48469482	promoter-TSS (NM_004228)	ENSG00000105443	CYTH2	protein-coding
chr5	80185389	80186088	intron (NR_126061, intron 2 of 13)	ENSG00000164300	SERINC5	protein-coding			chr3	113696627	113697498	promoter-TSS (NR_111981)	ENSG00000176542	USF3	protein-coding
chr5	80653962	80654437	promoter-TSS (NM_002439)	ENSG00000113318	MSH3	protein-coding			chr13	28718465	28719422	promoter-TSS (NM_181785)	ENSG00000139508	SLC46A3	protein-coding
chr5	102755812	102756272	intron (NR_157231, intron 1 of 14)	ENSG00000145730	PAM	protein-coding			chr16	50024834	50025393	promoter-TSS (NM_001281789)	ENSG00000205423	CNEP1R1	protein-coding
chr5	107337355	107337731	Intergenic	ENSG00000251027	LINC01950	ncRNA			chr19	49593349	49593935	intron (NM_020719, intron 2 of 13)	ENSG00000126464	PRR12	protein-coding
chr5	108747570	108748090	promoter-TSS (NM_005246)	ENSG00000151422	FER	protein-coding			chr5	75716861	75717873	promoter-TSS (NM_001099271)		LOC441087	ncRNA
chr5	113047185	113047797	intron (NM_001085377, intron 16 of 18)	ENSG00000172795	DCP2	protein-coding			chr3	8501498	8501969	promoter-TSS (NM_001278234)	ENSG00000071282	LMCD1	protein-coding
chr5	113512307	113512745	Intergenic	ENSG00000047188	YTHDC2	protein-coding			chr10	28302952	28303492	promoter-TSS (NM_001318170)	ENSG00000150054	MPP7	protein-coding
chr5	115415094	115415608	Intergenic	ENSG00000164221	CCDC112	protein-coding			chr5	157731257	157732010	promoter-TSS (NM_001317826)	ENSG00000113272	THG1L	protein-coding
chr5	115423406	115423924	Intergenic	ENSG00000145780	FEM1C	protein-coding			chr1	221741940	221742477	promoter-TSS (NR_111940)	ENSG00000143507	DUSP10	protein-coding
chr5	124740903	124742554	intron (NM_020747, intron 1 of 8)	ENSG00000168916	ZNF608	protein-coding			chr1	54887071	54887558	promoter-TSS (NM_014762)	ENSG00000116133	DHCR24	protein-coding
chr5	124742982	124743908	intron (NM_020747, intron 1 of 8)	ENSG00000168916	ZNF608	protein-coding			chr19	42396769	42397308	promoter-TSS (NR_126041)	ENSG00000213904	LOC101930071	ncRNA
chr5	126446526	126447192	intron (NR_146196, intron 1 of 14)	ENSG00000155324	GRAMD2B	protein-coding			chr16	1964661	1965329	promoter-TSS (NR_003142)	ENSG00000255198	SNHG9	ncRNA
chr5	132387530	132388041	intron (NM_003060, intron 5 of 9)	ENSG00000233006	MIR3936HG	ncRNA			chr7	134646052	134647273	promoter-TSS (NM_199186)	ENSG00000172331	BPGM	protein-coding
chr5	132411115	132411712	intron (NR_161242, intron 1 of 3)		C5orf56	ncRNA			chr1	155745082	155746140	promoter-TSS (NR_024117).2		MSTO2P	pseudo
chr5	134511007	134511495	Intergenic	ENSG00000251169	LINC01843	ncRNA			chr11	119084699	119085337	5' UTR (NM_000190, exon 1 of 14)	ENSG00000256269	HMBS	protein-coding
chr5	134591240	134591726	Intergenic	ENSG00000152700	SAR1B	protein-coding			chr19	1205331	1205821	promoter-TSS (NM_000455)	ENSG00000118046	STK11	protein-coding
chr5	134737816	134738695	promoter-TSS (NM_001745)	ENSG00000164615	CAMLG	protein-coding			chrX	49100975	49101537	promoter-TSS (NM_007075)	ENSG00000196998	WDR45	protein-coding
chr5	135399309	135399608	promoter-TSS (NM_001040158)	ENSG00000113648	H2AFY	protein-coding			chr11	57667212	57667903	promoter-TSS (NM_015457)	ENSG00000156599	ZDHHC5	protein-coding
chr5	137754184	137754984	promoter-TSS (NM_006805)	ENSG00000177733	HNRNPA0	protein-coding			chr1	167721588	167722228	promoter-TSS (NM_003953)	ENSG00000197965	MPZL1	protein-coding
chr5	139391238	139393329	exon (NM_001161546, exon 1 of 1)	ENSG00000170476	MZB1	protein-coding			chr12	2890588	2891204	promoter-TSS (NM_001160408)	ENSG00000078246	TULP3	protein-coding
chr5	139661050	139661597	intron (NM_001317207, intron 1 of 2)	ENSG00000171604	CXXC5	protein-coding			chr11	68460195	68460816	promoter-TSS (NM_001352360)	ENSG00000110075	PPP6R3	protein-coding
chr5	140357191	140357986	Intergenic	ENSG00000113073	SLC4A9	protein-coding			chr9	96619740	96620242	promoter-TSS (NM_003671)	ENSG00000081377	CDC14B	protein-coding
chr5	140710585	140711401	promoter-TSS (NR_026703)	ENSG00000199990	VTRNA1-1	ncRNA			chr10	3785237	3785698	promoter-TSS (NM_001160124)	ENSG00000067082	KLF6	protein-coding
chr5	141869401	141869934	promoter-TSS (NM_001278613)	ENSG00000156453	PCDH1	protein-coding			chr2	64750857	64751671	Intergenic	ENSG00000179833	SERTAD2	protein-coding
chr5	141870895	141871249	intron (NM_002587, intron 1 of 2)	ENSG00000156453	PCDH1	protein-coding			chr12	49740878	49741969	promoter-TSS (NM_003217)	ENSG00000139644	TMBIM6	protein-coding
chr5	143243853	143244923	Intergenic	ENSG00000230789	ARHGAP26-IT1	ncRNA			chr2	127885993	127886678	promoter-TSS (NM_001199140)	ENSG00000144233	AMMECR1L	protein-coding
chr5	145543968	145544430	Intergenic	ENSG00000186314	PRELID2	protein-coding			chr1	247210527	247211178	Intergenic	ENSG00000283881	MIR3916	ncRNA
chr5	149551329	149551894	promoter-TSS (NM_001892)	ENSG00000113712	CSNK1A1	protein-coding			chr9	129178133	129178612	promoter-TSS (NM_203434)	ENSG00000188483	IER5L	protein-coding
chr5	159906928	159907469	Intergenic	ENSG00000170214	ADRA1B	protein-coding			chr14	90382552	90383647	Intergenic	ENSG00000198668	CALM1	protein-coding
chr5	160119400	160119970	promoter-TSS (NM_001349735)	ENSG00000170234	PWWP2A	protein-coding			chr3	183099295	183099900	promoter-TSS (NM_020166)	ENSG00000078070	MCCC1	protein-coding
chr5	168579547	168579990	promoter-TSS (NM_024594)	ENSG00000120137	PANK3	protein-coding			chr6	26197185	26197621	intron (NM_003530, intron 1 of 1)	ENSG00000196866	HIST1H2AD	protein-coding
chr5	173802668	173803175	Intergenic		LINC01485	ncRNA			chr5	7868737	7869338	promoter-TSS (NM_001364442)	ENSG00000124279	FASTKD3	protein-coding
chr5	174382394	174382915	intron (NR_125806, intron 1 of 5)	ENSG00000249306	LINC01411	ncRNA			chr10	102743052	102744055	promoter-TSS (NM_001083913)	ENSG00000166272	WBP1L	protein-coding
chr5	174503677	174504230	intron (NR_125806, intron 2 of 5)	ENSG00000249306	LINC01411	ncRNA			chr5	41903816	41904384	promoter-TSS (NM_175921)	ENSG00000205765	C5orf51	protein-coding
chr5	176536675	176538350	promoter-TSS (NM_014901)	ENSG00000146083	RNF44	protein-coding			chr15	65049257	65049816	intron (NM_178859, intron 1 of 3)	ENSG00000186198	SLC51B	protein-coding
chr5	176544518	176545169	intron (NM_001171976, intron 1 of 31)	ENSG00000074276	CDHR2	protein-coding			chr7	100335404	100336699	promoter-TSS (NR_036569)	ENSG00000272752	STAG3L5P-PVRIG2P-PILRB	ncRNA
chr5	176545616	176546349	intron (NM_001171976, intron 1 of 31)	ENSG00000074276	CDHR2	protein-coding			chr12	120686252	120687301	promoter-TSS (NM_001303628)	ENSG00000110917	MLEC	protein-coding
chr5	176653360	176653765	intron (NM_130465, intron 4 of 8)	ENSG00000048140	TSPAN17	protein-coding			chr15	33194612	33195157	promoter-TSS (NM_001277314)	ENSG00000248905	FMN1	protein-coding
chr5	178226480	178226904	intron (NR_103509, intron 2 of 9)	ENSG00000175309	PHYKPL	protein-coding			chr12	107093365	107094083	promoter-TSS (NM_004075)	ENSG00000008405	CRY1	protein-coding
chr5	180885823	180886300	Intergenic	ENSG00000113303	BTNL8	protein-coding			chr14	24141494	24142071	promoter-TSS (NM_001346874)	ENSG00000100908	EMC9	protein-coding
chr6	2514866	2515643	Intergenic		LINC02521	ncRNA			chr11	64723063	64723563	promoter-TSS (NM_138732)	ENSG00000110076	NRXN2	protein-coding
chr6	2841718	2842187	promoter-TSS (NR_073111)	ENSG00000021355	SERPINB1	protein-coding			chr7	74850816	74851311	promoter-TSS (NM_001368300)	ENSG00000196275	GTF2IRD2	protein-coding
chr6	10464067	10464857	Intergenic	ENSG00000263705	MIR5689	ncRNA			chr17	16380484	16381083	promoter-TSS (NM_001281718)	ENSG00000170315	UBB	protein-coding
chr6	12296026	12296686	3' UTR (NM_001955, exon 5 of 5)	ENSG00000078401	EDN1	protein-coding			chr19	18328370	18328864	Intergenic	ENSG00000130520	LSM4	protein-coding
chr6	18148195	18148735	intron (NM_001346818, intron 2 of 7)	ENSG00000137364	TPMT	protein-coding			chr10	72273509	72274113	promoter-TSS (NM_019058)	ENSG00000168209	DDIT4	protein-coding
chr6	34244267	34245020	intron (NM_002131, intron 5 of 5)	ENSG00000276404	MIR6835	ncRNA			chr2	239401027	239401812	promoter-TSS (NM_006037)	ENSG00000222020	HDAC4-AS1	ncRNA
chr6	34248996	34249518	promoter-TSS (NM_178508)	ENSG00000186577	SMIM29	protein-coding			chr16	3134510	3135085	promoter-TSS (NM_004220)		ZNF213-AS1	ncRNA
chr6	36095942	36096314	intron (NM_139014, intron 9 of 10)	ENSG00000156711	MAPK13	protein-coding			chr17	47100084	47100535	Intergenic	ENSG00000004897	CDC27	protein-coding
chr6	41741654	41742329	intron (NM_001166424, intron 5 of 6)	ENSG00000096088	PGC	protein-coding			chr16	589186	590003	promoter-TSS (NM_001172664)	ENSG00000197562	RAB40C	protein-coding
chr6	42404448	42404922	intron (NM_001297573, intron 2 of 17)	ENSG00000124496	TRERF1	protein-coding			chr4	2843504	2844019	promoter-TSS (NM_001354754)	ENSG00000087274	ADD1	protein-coding
chr6	42556480	42556900	Intergenic	ENSG00000024048	UBR2	protein-coding			chr1	44355155	44355750	promoter-TSS (NM_001301699)	ENSG00000117419	ERI3	protein-coding
chr6	47242421	47242858	intron (NM_014452, intron 4 of 5)	ENSG00000146072	TNFRSF21	protein-coding			chrX	154428315	154428839	promoter-TSS (NM_001183)	ENSG00000197180	CH17-340M24.3	ncRNA
chr6	56808954	56809541	intron (NM_001144770, intron 2 of 94)	ENSG00000151914	DST	protein-coding			chr22	20016705	20017223	promoter-TSS (NM_001283179)	ENSG00000183597	TANGO2	protein-coding
chr6	73653861	73654363	promoter-TSS (NM_012434)	ENSG00000119899	SLC17A5	protein-coding			chr12	120495739	120496300	promoter-TSS (NR_038854)	ENSG00000248008	NRAV	ncRNA
chr6	79630739	79631273	promoter-TSS (NM_031469)	ENSG00000198478	SH3BGRL2	protein-coding			chr20	62266343	62266772	intron (NM_001363878, intron 5 of 14)	ENSG00000130703	OSBPL2	protein-coding
chr6	108559775	108560502	promoter-TSS (NM_001455)	ENSG00000118689	FOXO3	protein-coding			chr2	112274976	112276145	promoter-TSS (NM_198581)	ENSG00000188177	ZC3H6	protein-coding
chr6	117482263	117482703	promoter-TSS (NM_001366459)	ENSG00000164465	DCBLD1	protein-coding			chr11	126268671	126269460	promoter-TSS (NR_037647)	ENSG00000182934	SRPRA	protein-coding
chr6	155157989	155158480	intron (NM_012454, intron 6 of 25)	ENSG00000146426	TIAM2	protein-coding			chr12	121399650	121400594	promoter-TSS (NM_001256858)	ENSG00000170633	RNF34	protein-coding
chr6	157518601	157519151	intron (NM_024630, intron 1 of 8)	ENSG00000266617	MIR3692	ncRNA			chr12	57693717	57694465	promoter-TSS (NM_006812)	ENSG00000135506	OS9	protein-coding
chr6	157531019	157532211	intron (NM_024630, intron 1 of 8)	ENSG00000266617	MIR3692	ncRNA			chr16	31712934	31714066	intron (NM_001130913, intron 1 of 4)	ENSG00000197302	ZNF720	protein-coding
chr6	160238751	160239176	intron (NM_003058, intron 9 of 10)	ENSG00000112499	SLC22A2	protein-coding			chr2	84516084	84516705	promoter-TSS (NM_001370)	ENSG00000115423	DNAH6	protein-coding
chr6	160347532	160348117	promoter-TSS (NM_021977)	ENSG00000146477	SLC22A3	protein-coding			chr1	24415067	24415983	promoter-TSS (NM_001199012)	ENSG00000001461	NIPAL3	protein-coding
chr7	920486	921200	promoter-TSS (NM_001284311)	ENSG00000105963	ADAP1	protein-coding			chrX	71068407	71069006	promoter-TSS (NM_013346)	ENSG00000147164	SNX12	protein-coding
chr7	925537	926946	intron (NM_006869, intron 3 of 10)	ENSG00000105963	ADAP1	protein-coding			chr17	74873175	74873636	promoter-TSS (NM_004110)	ENSG00000161513	FDXR	protein-coding
chr7	947335	948300	intron (NM_001284308, intron 1 of 10)	ENSG00000105963	ADAP1	protein-coding			chr12	108514729	108515561	promoter-TSS (NM_007076)	ENSG00000198855	FICD	protein-coding
chr7	5898590	5898949	promoter-TSS (NM_015622)	ENSG00000122674	CCZ1	protein-coding			chr19	15379204	15379914	TTS (NR_111971)	ENSG00000105127	AKAP8	protein-coding
chr7	6470238	6470623	intron (NM_001100603, intron 2 of 3)	ENSG00000136240	KDELR2	protein-coding			chr17	8189997	8190516	promoter-TSS (NM_017622)	ENSG00000196544	BORCS6	protein-coding
chr7	23465420	23465970	intron (NM_006547, intron 2 of 14)	ENSG00000136231	IGF2BP3	protein-coding			chr3	149086311	149086836	promoter-TSS (NM_003071)	ENSG00000071794	HLTF	protein-coding
chr7	27677837	27678391	Intergenic	ENSG00000106049	HIBADH	protein-coding			chr19	51394117	51394762	Intergenic	ENSG00000262874	C19orf84	protein-coding
chr7	32979163	32979670	promoter-TSS (NM_001284343)	ENSG00000122642	FKBP9	protein-coding			chr22	36387904	36388536	promoter-TSS (NM_002473)	ENSG00000100345	MYH9	protein-coding
chr7	39605003	39605470	intron (NM_001282446, intron 2 of 2)	ENSG00000006451	RALA	protein-coding			chr3	33440585	33441368	promoter-TSS (NM_001128161)	ENSG00000153560	UBP1	protein-coding
chr7	44489781	44491060	exon (NM_015332, exon 1 of 6)	ENSG00000015676	NUDCD3	protein-coding			chr1	23344150	23345114	promoter-TSS (NM_001102398)	ENSG00000125944	HNRNPR	protein-coding
chr7	47482003	47482532	intron (NM_022748, intron 3 of 30)		SNORD151	snoRNA			chr17	21275573	21276123	Intergenic	ENSG00000034152	MAP2K3	protein-coding
chr7	51315292	51315847	intron (NM_015198, intron 1 of 12)	ENSG00000106078	COBL	protein-coding			chr3	98901590	98902136	promoter-TSS (NM_080927)	ENSG00000057019	DCBLD2	protein-coding
chr7	55551045	55551614	intron (NM_030796, intron 1 of 4)	ENSG00000154978	VOPP1	protein-coding			chr7	56050876	56051958	promoter-TSS (NM_001009186)	ENSG00000146733	PSPH	protein-coding
chr7	66099759	66100429	Intergenic	ENSG00000241258	CRCP	protein-coding			chr9	122828379	122828954	promoter-TSS (NM_005388)	ENSG00000136940	PDCL	protein-coding
chr7	66591729	66592652	intron (NR_111977, intron 1 of 5)	ENSG00000229180	GS1-124K5.11	pseudo			chr9	127715435	127716188	promoter-TSS (NM_001317037)	ENSG00000187024	PTRH1	protein-coding
chr7	66640793	66641240	3' UTR (NM_153033, exon 4 of 4)	ENSG00000243335	KCTD7	protein-coding			chr19	16659919	16660457	promoter-TSS (NM_024104)	ENSG00000214046	SMIM7	protein-coding
chr7	73629233	73629631	Intergenic	ENSG00000009950	MLXIPL	protein-coding			chr16	1408094	1408601	intron (NR_160278, intron 2 of 15)	ENSG00000059145	UNKL	protein-coding
chr7	73647328	73648250	Intergenic	ENSG00000176428	VPS37D	protein-coding			chr7	129434100	129434605	promoter-TSS (NM_001134336)	ENSG00000128578	STRIP2	protein-coding
chr7	74289680	74290831	intron (NM_032421, intron 1 of 15)	ENSG00000106665	CLIP2	protein-coding			chr5	173055761	173056536	promoter-TSS (NM_001168393)	ENSG00000164463	CREBRF	protein-coding
chr7	74292490	74293617	intron (NM_032421, intron 1 of 15)	ENSG00000106665	CLIP2	protein-coding			chr17	49192715	49193405	Intergenic	ENSG00000167083	GNGT2	protein-coding
chr7	74298634	74299239	intron (NM_032421, intron 1 of 15)	ENSG00000106665	CLIP2	protein-coding			chr1	35192882	35194216	promoter-TSS (NR_136702)	ENSG00000116560	SFPQ	protein-coding
chr7	74365279	74365779	intron (NM_032421, intron 8 of 15)	ENSG00000106665	CLIP2	protein-coding			chr7	75358718	75359405	promoter-TSS (NR_003614)		PMS2P7	pseudo
chr7	74593440	74593827	intron (NM_016328, intron 24 of 26)		MIR10525	ncRNA			chr7	12687290	12687744	promoter-TSS (NM_005738)	ENSG00000122644	ARL4A	protein-coding
chr7	75095327	75095871	intron (NM_001368302, intron 1 of 15)	ENSG00000174428	GTF2IRD2B	protein-coding			chr2	41840716	41841527	Intergenic	ENSG00000214691	LINC01913	ncRNA
chr7	76166331	76166881	Intergenic	ENSG00000177679	SRRM3	protein-coding			chr16	3457245	3458156	promoter-TSS (NM_001317094)	ENSG00000122390	NAA60	protein-coding
chr7	76291399	76292395	Intergenic	ENSG00000106211	HSPB1	protein-coding			chr2	96739375	96740462	exon (NM_001142292, exon 1 of 9)	ENSG00000114988	LMAN2L	protein-coding
chr7	76345973	76347175	intron (NM_012479, intron 1 of 1)	ENSG00000170027	YWHAG	protein-coding			chr10	5889856	5890287	promoter-TSS (NM_001009941)	ENSG00000134452	FBH1	protein-coding
chr7	77481530	77481903	Intergenic	ENSG00000127947	PTPN12	protein-coding			chr19	9834932	9835473	promoter-TSS (NR_038422)	ENSG00000127445	PIN1	protein-coding
chr7	92765703	92766130	intron (NM_001259, intron 3 of 7)	ENSG00000105810	CDK6	protein-coding			chr19	45692110	45692841	promoter-TSS (NM_177542)	ENSG00000125743	SNRPD2	protein-coding
chr7	100158514	100158996	promoter-TSS (NM_018275)	ENSG00000146826	MAP11	protein-coding			chr9	5303961	5304514	promoter-TSS (NM_001329191)	ENSG00000107014	RLN2	protein-coding
chr7	100477178	100477722	exon (NM_001303043, exon 2 of 5)	ENSG00000166925	TSC22D4	protein-coding			chr19	11346050	11346670	promoter-TSS (NM_198536)	ENSG00000105518	TMEM205	protein-coding
chr7	101021649	101022101	intron (NM_001040105, intron 1 of 12)	ENSG00000169876	MUC17	protein-coding			chr16	2428705	2429424	promoter-TSS (NM_001323538)	ENSG00000162063	CCNF	protein-coding
chr7	101121860	101122509	Intergenic	ENSG00000106366	SERPINE1	protein-coding			chr7	44606105	44607203	promoter-TSS (NM_001003941)	ENSG00000105953	OGDH	protein-coding
chr7	101163271	101164071	exon (NM_003378, exon 2 of 2)	ENSG00000128564	VGF	protein-coding			chr19	4153331	4153735	promoter-TSS (NM_001271997)	ENSG00000060566	CREB3L3	protein-coding
chr7	101200947	101201398	promoter-TSS (NM_001287147)	ENSG00000106384	MOGAT3	protein-coding			chr6	111873316	111873760	promoter-TSS (NM_002037)	ENSG00000010810	FYN	protein-coding
chr7	101882006	101883182	intron (NM_181552, intron 1 of 23)	ENSG00000257923	CUX1	protein-coding			chr14	63543188	63543736	promoter-TSS (NM_001282180)	ENSG00000154001	PPP2R5E	protein-coding
chr7	102097121	102097925	intron (NM_001913, intron 5 of 22)	ENSG00000160999	SH2B2	protein-coding			chr11	62831465	62832435	promoter-TSS (NR_135084)	ENSG00000162236	STX5	protein-coding
chr7	102152938	102153533	intron (NM_001913, intron 8 of 22)	ENSG00000160999	SH2B2	protein-coding			chr16	57185635	57186627	promoter-TSS (NM_001305163)	ENSG00000172775	FAM192A	protein-coding
chr7	102875692	102876258	intron (NR_105043, intron 17 of 20)	ENSG00000128606	LRRC17	protein-coding			chr15_KI270850v1_alt	143808	144388	intron (NR_004847, intron 1 of 4).2	ENSG00000278662	GOLGA6L10	protein-coding
chr7	106042715	106043038	Intergenic	ENSG00000008282	SYPL1	protein-coding			chr14	65411554	65412086	promoter-TSS (NR_038170)		FUT8-AS1	ncRNA
chr7	106112397	106112710	promoter-TSS (NM_006754)	ENSG00000008282	SYPL1	protein-coding			chr19	13747481	13748045	promoter-TSS (NM_030818)	ENSG00000104957	CCDC130	protein-coding
chr7	106775586	106776090	Intergenic	ENSG00000105851	PIK3CG	protein-coding			chr7	92528565	92529282	promoter-TSS (NM_000466)	ENSG00000127993	RBM48	protein-coding
chr7	107743446	107743819	promoter-TSS (NM_024814)	ENSG00000241764	LOC101927974	ncRNA			chr11	77994256	77995366	promoter-TSS (NM_033547)	ENSG00000149262	INTS4	protein-coding
chr7	130845355	130846140	Intergenic	ENSG00000284032	MIR29A	ncRNA			chr16	74695814	74696292	intron (NM_001142497, intron 1 of 5)	ENSG00000168404	MLKL	protein-coding
chr7	130853501	130854034	Intergenic	ENSG00000284032	MIR29A	ncRNA			chr7	100611666	100612428	promoter-TSS (NM_001040099)	ENSG00000106330	MOSPD3	protein-coding
chr7	130901277	130901836	intron (NR_110472, intron 2 of 3)	ENSG00000231721	LINC-PINT	ncRNA			chr11	95231148	95231604	promoter-TSS (NM_144665)	ENSG00000149212	SESN3	protein-coding
chr7	130987135	130987487	intron (NR_109855, intron 2 of 4)		LINC00513	ncRNA			chr10	15088286	15089101	promoter-TSS (NR_144471)		ACBD7-DCLRE1CP1	ncRNA
chr7	134421951	134422490	Intergenic	ENSG00000085662	AKR1B1	protein-coding			chr1	149852299	149852756	promoter-TSS (NM_021059).2	ENSG00000203811	HIST2H3C	protein-coding
chr7	140696500	140697510	promoter-TSS (NR_024454)	ENSG00000240889	NDUFB2-AS1	ncRNA			chr2	241149197	241150876	promoter-TSS (NM_001252120)	ENSG00000115687	PASK	protein-coding
chr7	155576859	155577356	Intergenic	ENSG00000146910	CNPY1	protein-coding			chr12	68331909	68333062	promoter-TSS (NM_020128)	ENSG00000111554	MDM1	protein-coding
chr8	8235295	8235768	intron (NR_024361, intron 4 of 8)	ENSG00000173295	FAM86B3P	pseudo			chr16	56931682	56932316	promoter-TSS (NM_001272103)	ENSG00000051108	HERPUD1	protein-coding
chr8	9002619	9002998	promoter-TSS (NM_001354635).2	ENSG00000104626	ERI1	protein-coding			chr16	3400531	3401362	promoter-TSS (NM_001347868)	ENSG00000140987	ZSCAN32	protein-coding
chr8	9150283	9150961	promoter-TSS (NM_024607)	ENSG00000173281	PPP1R3B	protein-coding			chr17	75154400	75154879	promoter-TSS (NM_016185)	ENSG00000189159	JPT1	protein-coding
chr8	9555647	9556100	promoter-TSS (NM_003747)	ENSG00000173273	TNKS	protein-coding			chr11	2992205	2992823	promoter-TSS (NM_005969)	ENSG00000205531	NAP1L4	protein-coding
chr8	11862500	11862953	intron (NM_147783, intron 1 of 10)	ENSG00000164733	CTSB	protein-coding			chr6	106629162	106629938	promoter-TSS (NM_018292)	ENSG00000130348	QRSL1	protein-coding
chr8	11866609	11867281	intron (NM_147780, intron 1 of 11).2	ENSG00000164733	CTSB	protein-coding			chr2	173965169	173965685	5' UTR (NM_001172712, exon 1 of 7)	ENSG00000172845	SP3	protein-coding
chr8	26219453	26219948	Intergenic	ENSG00000221914	PPP2R2A	protein-coding			chr13	19958405	19958868	promoter-TSS (NM_001353161)	ENSG00000121741	ZMYM2	protein-coding
chr8	28386261	28386785	promoter-TSS (NM_018660)	ENSG00000186918	ZNF395	protein-coding			chr1	16739965	16740428	promoter-TSS (NR_004400).3	ENSG00000207005	RNU1-2	snRNA
chr8	29529616	29530160	Intergenic	ENSG00000120875	DUSP4	protein-coding			chr9	5339178	5339699	intron (NM_006911, intron 1 of 1)	ENSG00000107018	RLN1	protein-coding
chr8	29555291	29555904	Intergenic	ENSG00000251191	LINC00589	ncRNA			chr3	11137355	11137806	intron (NM_001098213, intron 1 of 1)	ENSG00000196639	HRH1	protein-coding
chr8	29735071	29735558	intron (NR_026765, intron 1 of 3)	ENSG00000251191	LINC00589	ncRNA			chr19	1040926	1041375	intron (NM_019112, intron 1 of 46)	ENSG00000064687	ABCA7	protein-coding
chr8	30156004	30156528	promoter-TSS (NM_006571)	ENSG00000104671	DCTN6	protein-coding			chr19	45177978	45178847	promoter-TSS (NM_001270892)	ENSG00000007255	TRAPPC6A	protein-coding
chr8	37111046	37111536	Intergenic	ENSG00000215262	KCNU1	protein-coding			chr20	31738254	31739700	promoter-TSS (NM_012112)	ENSG00000088325	TPX2	protein-coding
chr8	37359379	37359993	Intergenic		LINC01605	ncRNA			chr5	176823775	176824285	intron (NM_133369, intron 1 of 14)	ENSG00000113763	UNC5A	protein-coding
chr8	38528035	38528447	intron (NM_207412, intron 1 of 2)	ENSG00000196166	C8orf86	protein-coding			chr12	118135234	118136595	promoter-TSS (NM_002567)	ENSG00000089220	PEBP1	protein-coding
chr8	41827918	41828522	intron (NM_001142446, intron 1 of 42)	ENSG00000029534	ANK1	protein-coding			chr22	43812119	43812602	promoter-TSS (NM_022785)	ENSG00000186976	EFCAB6	protein-coding
chr8	42196405	42196788	intron (NM_001319189, intron 1 of 11)	ENSG00000104368	PLAT	protein-coding			chr11	3797289	3798418	promoter-TSS (NM_001365127)	ENSG00000148985	PGAP2	protein-coding
chr8	65644462	65645124	promoter-TSS (NM_014637)	ENSG00000066855	MTFR1	protein-coding			chr17	62065609	62066258	promoter-TSS (NM_005121)	ENSG00000108510	MED13	protein-coding
chr8	74350461	74350790	intron (NM_001362932, intron 1 of 4)	ENSG00000104381	GDAP1	protein-coding			chr1	111739222	111739681	promoter-TSS (NR_038951)	ENSG00000197852	INKA2	protein-coding
chr8	75426310	75426774	intron (NM_001330561, intron 1 of 11)	ENSG00000164749	HNF4G	protein-coding			chr1	203327103	203327920	Intergenic	ENSG00000159388	BTG2	protein-coding
chr8	81732273	81732708	promoter-TSS (NM_152284)	ENSG00000164695	CHMP4C	protein-coding			chr1	117121617	117122297	promoter-TSS (NM_025188)	ENSG00000134253	TRIM45	protein-coding
chr8	91070040	91070343	promoter-TSS (NM_016023)	ENSG00000253738	OTUD6B-AS1	ncRNA			chr15_KI270850v1_alt	64820	65320	promoter-TSS (NR_026811).2		GOLGA2P10	pseudo
chr8	94058234	94058605	Intergenic	ENSG00000164951	PDP1	protein-coding			chr11	63973989	63975121	promoter-TSS (NM_004074)	ENSG00000176340	COX8A	protein-coding
chr8	94198376	94198955	intron (NM_001144663, intron 1 of 17)	ENSG00000079112	CDH17	protein-coding			chr13	26221640	26222484	promoter-TSS (NM_183043)	ENSG00000127870	RNF6	protein-coding
chr8	100475398	100475841	Intergenic	ENSG00000186106	ANKRD46	protein-coding			chr7	100101202	100101715	promoter-TSS (NM_004722)	ENSG00000221838	AP4M1	protein-coding
chr8	101117860	101118191	Intergenic	ENSG00000248599	FLJ42969	ncRNA			chr11	130002628	130003897	promoter-TSS (NM_001367890)	ENSG00000170325	PRDM10	protein-coding
chr8	118098943	118099501	intron (NM_000127, intron 1 of 10)	ENSG00000182197	EXT1	protein-coding			chr19	19138237	19138768	promoter-TSS (NM_001256766)	ENSG00000064545	TMEM161A	protein-coding
chr8	118112790	118113354	Intergenic	ENSG00000182197	EXT1	protein-coding			chr1	150628939	150630429	promoter-TSS (NM_207047)	ENSG00000143420	ENSA	protein-coding
chr8	121811337	121812181	Intergenic	ENSG00000170961	HAS2	protein-coding			chr1	156337851	156339082	promoter-TSS (NR_036564)	ENSG00000163468	CCT3	protein-coding
chr8	123041711	123042119	intron (NM_024295, intron 1 of 7)	ENSG00000136986	DERL1	protein-coding			chr10	87342450	87343035	promoter-TSS (NR_024397)	ENSG00000224914	LINC00863	ncRNA
chr8	123148992	123149459	intron (NM_001363151, intron 19 of 19)	ENSG00000147689	FAM83A	protein-coding			chrX	71365535	71366203	promoter-TSS (NM_138923)	ENSG00000147133	TAF1	protein-coding
chr8	123546827	123547264	Intergenic	ENSG00000156804	FBXO32	protein-coding			chr7	65006253	65007025	promoter-TSS (NR_145414)	ENSG00000213462	ERV3-1	protein-coding
chr8	125655420	125656091	Intergenic	ENSG00000173334	TRIB1	protein-coding			chr1	11262230	11262907	promoter-TSS (NM_004958)	ENSG00000198793	MTOR	protein-coding
chr8	127738156	127739159	exon (NM_001354870, exon 2 of 3)	ENSG00000136997	MYC	protein-coding			chr12	124850795	124851261	intron (NR_160424, intron 1 of 11)	ENSG00000073060	SCARB1	protein-coding
chr8	141156903	141157667	intron (NM_001362798, intron 8 of 21)	ENSG00000105339	DENND3	protein-coding			chr20	59032222	59032817	promoter-TSS (NM_006886)	ENSG00000124172	ATP5F1E	protein-coding
chr8	141277862	141278493	Intergenic	ENSG00000022567	SLC45A4	protein-coding			chr5	149357587	149358105	promoter-TSS (NM_024028)	ENSG00000145882	PCYOX1L	protein-coding
chr8	144323643	144324460	intron (NM_012079, intron 1 of 16)	ENSG00000185000	DGAT1	protein-coding			chr10	99658931	99659748	promoter-TSS (NM_001349963)	ENSG00000198018	ENTPD7	protein-coding
chr8	144477721	144478468	promoter-TSS (NM_001329445)	ENSG00000160972	PPP1R16A	protein-coding			chr4	174283032	174283786	promoter-TSS (NM_001145314)	ENSG00000164118	CEP44	protein-coding
chr8	144500701	144504337	TTS (NM_001329445)	ENSG00000167701	GPT	protein-coding			chr19	48720529	48721088	exon (NM_017805, exon 12 of 12)	ENSG00000176909	MAMSTR	protein-coding
chr9	33231163	33231728	Intergenic	ENSG00000122711	SPINK4	protein-coding			chr6_GL000256v2_alt	4902969	4903457	promoter-TSS (NM_152735).2	ENSG00000213588	ZBTB9	protein-coding
chr9	33814226	33814643	Intergenic	ENSG00000107341	UBE2R2	protein-coding			chr12	121793774	121794313	promoter-TSS (NM_019034)	ENSG00000139725	RHOF	protein-coding
chr9	72139171	72139692	intron (NM_001242507, intron 1 of 13)	ENSG00000119125	GDA	protein-coding			chr17	42388340	42388898	promoter-TSS (NM_139276)	ENSG00000168610	STAT3	protein-coding
chr9	72140560	72141018	intron (NM_001242507, intron 1 of 13)	ENSG00000119125	GDA	protein-coding			chr22	29603019	29603671	promoter-TSS (NM_016418)	ENSG00000186575	NF2	protein-coding
chr9	72442185	72442686	Intergenic	ENSG00000107372	ZFAND5	protein-coding			chr8	9151411	9151877	promoter-TSS (NM_001201329)	ENSG00000173281	PPP1R3B	protein-coding
chr9	73176639	73176946	Intergenic	ENSG00000135046	ANXA1	protein-coding			chrX	65534479	65535212	promoter-TSS (NM_031206)	ENSG00000001497	LAS1L	protein-coding
chr9	83987024	83987467	intron (NM_024945, intron 1 of 2)	ENSG00000178966	RMI1	protein-coding			chr14	100376171	100376655	promoter-TSS (NM_001350947)	ENSG00000176473	WDR25	protein-coding
chr9	110259235	110259707	Intergenic	ENSG00000136810	TXN	protein-coding			chr20	32819475	32819922	promoter-TSS (NM_012325)	ENSG00000101367	MAPRE1	protein-coding
chr9	121288461	121289081	intron (NM_001258030, intron 1 of 16)	ENSG00000148180	GSN	protein-coding			chr22	28741568	28742309	promoter-TSS (NM_001005735)	ENSG00000100209	HSCB	protein-coding
chr9	121692601	121693000	intron (NM_032552, intron 2 of 16)	ENSG00000136848	DAB2IP	protein-coding			chr4	145909330	145909802	intron (NM_178835, intron 1 of 14)	ENSG00000151612	ZNF827	protein-coding
chr9	123367995	123368367	promoter-TSS (NR_104603)	ENSG00000148204	CRB2	protein-coding			chr5	179732290	179733022	promoter-TSS (NM_014757).2	ENSG00000161021	MAML1	protein-coding
chr9	125678263	125678810	intron (NM_001006619, intron 1 of 10)	ENSG00000119487	MAPKAP1	protein-coding			chr9	137551657	137552106	promoter-TSS (NM_032477)	ENSG00000182154	MRPL41	protein-coding
chr9	128115159	128115740	intron (NR_033374, intron 2 of 4)		SLC25A25-AS1	ncRNA			chr12	6851045	6852226	promoter-TSS (NM_003481)	ENSG00000111665	CDCA3	protein-coding
chr9	129702402	129703160	intron (NM_016307, intron 1 of 3)	ENSG00000236024	PRRX2-AS1	ncRNA			chr19	19865538	19866186	promoter-TSS (NM_021047)	ENSG00000256771	ZNF253	protein-coding
chr9	133935870	133936419	intron (NM_001134398, intron 2 of 29)	ENSG00000160293	VAV2	protein-coding			chr19	1652740	1653286	promoter-TSS (NM_001351778)	ENSG00000071564	TCF3	protein-coding
chr9	136859008	136859844	intron (NM_206920, intron 25 of 26)	ENSG00000107223	EDF1	protein-coding			chr14	75002456	75003067	promoter-TSS (NM_014239)	ENSG00000119718	EIF2B2	protein-coding
chr9	137085122	137085752	TTS (NM_207309)	ENSG00000268996	MAN1B1-DT	ncRNA			chr5	138542819	138543895	promoter-TSS (NM_001291975)	ENSG00000120705	ETF1	protein-coding
chrX	9351713	9352139	Intergenic	ENSG00000101849	TBL1X	protein-coding			chr20	62302521	62303082	promoter-TSS (NM_175573)	ENSG00000130706	ADRM1	protein-coding
chrX	9866546	9867144	intron (NM_001649, intron 1 of 9)	ENSG00000146950	SHROOM2	protein-coding			chr1	181088329	181088827	promoter-TSS (NM_016545)	ENSG00000162783	IER5	protein-coding
chrX	12976169	12976658	intron (NM_021109, intron 2 of 2)	ENSG00000205542	TMSB4X	protein-coding			chr11	47767293	47768153	promoter-TSS (NM_015308).2	ENSG00000109920	FNBP4	protein-coding
chrX	13101705	13102137	Intergenic	ENSG00000187268	FAM9C	protein-coding			chr12	126772009	126772689	promoter-TSS (NR_033878)		LINC00944	ncRNA
chrX	13485126	13485566	Intergenic	ENSG00000198759	EGFL6	protein-coding			chr10	1048750	1049499	promoter-TSS (NM_001317956)	ENSG00000067064	IDI1	protein-coding
chrX	23742581	23743355	intron (NM_001037171, intron 1 of 15)	ENSG00000123130	ACOT9	protein-coding			chr5	179697899	179699335	promoter-TSS (NM_001363995)	ENSG00000127022	CANX	protein-coding
chrX	45479870	45480394	Intergenic	ENSG00000229563	LINC01204	ncRNA			chr20	18507434	18508111	promoter-TSS (NM_001172746)	ENSG00000101310	SEC23B	protein-coding
chrX	46325334	46325853	TTS (NR_110388)	ENSG00000236751	LINC01186	ncRNA			chr10	69451129	69451724	promoter-TSS (NR_147091)	ENSG00000099282	TSPAN15	protein-coding
chrX	48574042	48574545	promoter-TSS (NM_006743)	ENSG00000102317	RBM3	protein-coding			chr7	7639878	7641308	promoter-TSS (NM_001302348)	ENSG00000219545	UMAD1	protein-coding
chrX	49269388	49269808	promoter-TSS (NM_033215)	ENSG00000049769	PPP1R3F	protein-coding			chr1	172532220	172532761	promoter-TSS (NM_001282751)	ENSG00000094975	SUCO	protein-coding
chrX	52958610	52959061	promoter-TSS (NM_001321178).2	ENSG00000179304	FAM156B	protein-coding			chr6	159106703	159107153	Intergenic	ENSG00000164691	TAGAP	protein-coding
chrX	68629948	68630252	Intergenic	ENSG00000130052	STARD8	protein-coding			chr11	67353323	67353889	promoter-TSS (NM_001256870)	ENSG00000175482	POLD4	protein-coding
chrX	68833715	68834599	intron (NM_004429, intron 1 of 4)	ENSG00000090776	EFNB1	protein-coding			chr21	39312233	39312711	intron (NM_001007246, intron 4 of 4)	ENSG00000185658	BRWD1	protein-coding
chrX	85375417	85375845	intron (NM_001307940, intron 2 of 15)	ENSG00000124429	POF1B	protein-coding			chr12	56223970	56224531	promoter-TSS (NM_024068)	ENSG00000139579	NABP2	protein-coding
chrX	107135554	107136169	intron (NR_033676, intron 6 of 6)	ENSG00000089682	RBM41	protein-coding			chr19	10251380	10252244	promoter-TSS (NM_146388)	ENSG00000105364	MRPL4	protein-coding
chrX	107655191	107655800	Intergenic	ENSG00000147224	PRPS1	protein-coding			chr19	19821269	19822089	promoter-TSS (NM_001145404)	ENSG00000081665	ZNF506	protein-coding
chrX	116272346	116272757	Intergenic	ENSG00000180772	AGTR2	protein-coding			chr16	18926464	18927103	promoter-TSS (NM_015092)	ENSG00000157106	SMG1	protein-coding
chrX	119410485	119410800	intron (NM_145305, intron 3 of 4)	ENSG00000077713	SLC25A43	protein-coding			chr1	27489933	27490473	promoter-TSS (NM_001201404)	ENSG00000158195	WASF2	protein-coding
chrX	119502684	119503723	Intergenic	ENSG00000224281	SLC25A5-AS1	ncRNA			chr9	130712523	130713010	Intergenic	ENSG00000097007	ABL1	protein-coding
chrX	120549866	120550385	intron (NM_001369145, intron 2 of 19)	ENSG00000158290	CUL4B	protein-coding			chr6	33454236	33454729	promoter-TSS (NM_152735)	ENSG00000213588	ZBTB9	protein-coding
chrX	129758075	129758543	intron (NM_003399, intron 14 of 20)	ENSG00000122121	XPNPEP2	protein-coding			chr8	65633758	65634747	promoter-TSS (NM_018120)	ENSG00000104442	ARMC1	protein-coding
chrX	130108924	130109501	intron (NM_001127197, intron 1 of 8)	ENSG00000102034	ELF4	protein-coding			chr7	154928012	154928847	promoter-TSS (NR_024477)	ENSG00000214106	PAXIP1-AS2	ncRNA
chrX	154600251	154601186	Intergenic	ENSG00000184033	CTAG1B	protein-coding			chr15	88620969	88621475	promoter-TSS (NM_022767)	ENSG00000181026	AEN	protein-coding
									chr17	8630760	8631157	promoter-TSS (NM_001256095)	ENSG00000133026	MYH10	protein-coding
									chrX	153793933	153794685	promoter-TSS (NM_004135)	ENSG00000067829	IDH3G	protein-coding
									chr18	13137789	13138469	Intergenic	ENSG00000168675	LDLRAD4	protein-coding
									chr2	241149197	241150876	promoter-TSS (NM_001252120)	ENSG00000115687	PASK	protein-coding
									chr1	1399173	1399706	promoter-TSS (NR_015434)	ENSG00000224870	MRPL20-AS1	ncRNA
									chr8	25458309	25459192	promoter-TSS (NM_001317907)	ENSG00000184661	CDCA2	protein-coding
									chr22	43015064	43015528	promoter-TSS (NM_001349971)	ENSG00000100266	PACSIN2	protein-coding
									chr4	1289559	1289975	promoter-TSS (NM_001017405)	ENSG00000090316	MAEA	protein-coding
									chr22	38705324	38706042	promoter-TSS (NM_004286)	ENSG00000100226	GTPBP1	protein-coding
									chrY	318815	319200	promoter-TSS (NM_012227).2		LINC00685	ncRNA
									chr3	49786284	49786988	promoter-TSS (NM_001242829)	ENSG00000176095	IP6K1	protein-coding
									chr17	50867311	50867790	non-coding (NR_038458, exon 2 of 2)	ENSG00000141232	TOB1	protein-coding
									chr19	48332801	48333293	non-coding (NR_130317, exon 6 of 6)	ENSG00000142227	EMP3	protein-coding
									chrX	81121278	81122046	5' UTR (NM_030763, exon 2 of 7)	ENSG00000198157	HMGN5	protein-coding
									chr7	38177761	38178566	promoter-TSS (NM_001363345)	ENSG00000010270	STARD3NL	protein-coding
									chr1	247104065	247104639	promoter-TSS (NM_024804)	ENSG00000188295	ZNF669	protein-coding
									chr11	62123616	62124409	promoter-TSS (NM_020238)	ENSG00000149503	INCENP	protein-coding
									chr22	40636482	40637234	promoter-TSS (NM_001282661)	ENSG00000196588	MRTFA	protein-coding
									chr11	66958204	66959127	promoter-TSS (NM_000920)	ENSG00000173599	PC	protein-coding
									chr7	76166062	76167143	Intergenic	ENSG00000177679	SRRM3	protein-coding
									chr3	61251287	61251991	promoter-TSS (NM_001166243)	ENSG00000189283	FHIT	protein-coding
									chr14	100192792	100193350	Intergenic	ENSG00000168350	DEGS2	protein-coding
									chr19	19668594	19669066	promoter-TSS (NM_033204)	ENSG00000181896	ZNF101	protein-coding
									chr7	155298813	155299315	intron (NM_198337, intron 2 of 3)	ENSG00000186480	INSIG1	protein-coding
									chr13	52011927	52012857	promoter-TSS (NR_036571)	ENSG00000253710	ALG11	protein-coding
									chr2	231514163	231515145	promoter-TSS (NR_024079)	ENSG00000181798	LINC00471	ncRNA
									chr18	23437698	23438355	promoter-TSS (NM_001318834)	ENSG00000134490	TMEM241	protein-coding
									chr17	61863277	61863924	promoter-TSS (NM_032043)	ENSG00000136492	BRIP1	protein-coding
									chr11	72112157	72112674	promoter-TSS (NM_001278494)	ENSG00000110200	ANAPC15	protein-coding
									chr1	236794512	236796096	promoter-TSS (NM_001291939)	ENSG00000116984	MTR	protein-coding
									chr4	77156142	77157103	promoter-TSS (NM_004354)	ENSG00000138764	CCNG2	protein-coding
									chr10	95693560	95694277	promoter-TSS (NM_015631)	ENSG00000119977	TCTN3	protein-coding
									chr1	46718911	46719448	promoter-TSS (NM_014774)	ENSG00000159658	EFCAB14	protein-coding
									chr21	46323679	46324324	promoter-TSS (NM_006031)	ENSG00000160298	C21orf58	protein-coding
									chr19	14496133	14496593	promoter-TSS (NM_202468)	ENSG00000123159	GIPC1	protein-coding
									chr12	53625821	53626397	promoter-TSS (NM_001366558)	ENSG00000170653	ATF7	protein-coding
									chr3	48088806	48089272	promoter-TSS (NM_030885)	ENSG00000047849	MAP4	protein-coding
									chr22	35399542	35400357	promoter-TSS (NM_006739)	ENSG00000100297	MCM5	protein-coding
									chr6	20401356	20402091	promoter-TSS (NM_001949)	ENSG00000112242	E2F3	protein-coding
									chr3	49007032	49007542	promoter-TSS (NM_018031)	ENSG00000178252	WDR6	protein-coding
									chr19	48637386	48637878	promoter-TSS (NM_001352)	ENSG00000105516	DBP	protein-coding
									chr19	38930440	38931086	promoter-TSS (NM_017827)	ENSG00000104835	SARS2	protein-coding
									chr5	44808500	44809247	promoter-TSS (NM_016640)	ENSG00000112996	MRPS30	protein-coding
									chr5	110726493	110726999	promoter-TSS (NM_001039763)	ENSG00000186952	TMEM232	protein-coding
									chr8	94474486	94475761	promoter-TSS (NM_001205262)	ENSG00000197275	RAD54B	protein-coding
									chr17	75289166	75289749	promoter-TSS (NM_021734)	ENSG00000125454	SLC25A19	protein-coding
									chr8	123396441	123397061	promoter-TSS (NM_014109)	ENSG00000156802	ATAD2	protein-coding
									chr7	133081693	133082407	promoter-TSS (NM_017812)	ENSG00000106554	CHCHD3	protein-coding
									chr8	94553057	94554944	promoter-TSS (NM_183009)	ENSG00000164944	VIRMA	protein-coding
									chr12	49110481	49111226	promoter-TSS (NM_001300750)	ENSG00000139636	LMBR1L	protein-coding
									chr14	20454445	20455375	promoter-TSS (NM_080648)	ENSG00000092094	OSGEP	protein-coding
									chr7	101182418	101182910	Intergenic	ENSG00000167011	NAT16	protein-coding
									chr19	49676351	49677437	promoter-TSS (NM_001207042)	ENSG00000126457	PRMT1	protein-coding
									chr11	69443162	69443928	Intergenic		LOC102724265	protein-coding
									chr10	70146336	70147146	promoter-TSS (NR_073581)	ENSG00000156521	TYSND1	protein-coding
									chr2	183078200	183079595	non-coding (NR_135688, exon 1 of 3)	ENSG00000162999	DUSP19	protein-coding
									chr11	119334171	119334851	promoter-TSS (NM_032015)	ENSG00000173456	RNF26	protein-coding
									chr14	51989226	51989712	promoter-TSS (NM_016039)	ENSG00000087302	RTRAF	protein-coding
									chr6	28335384	28336067	intron (NM_001243242, intron 1 of 3)	ENSG00000235109	ZSCAN31	protein-coding
									chr16	88321301	88321773	Intergenic	ENSG00000225614	ZNF469	protein-coding
									chr22	39519509	39520583	promoter-TSS (NM_001675)	ENSG00000128272	ATF4	protein-coding
									chr1	32612077	32612674	Intergenic	ENSG00000176261	ZBTB8OS	protein-coding
									chr19	42268018	42269415	intron (NM_001304815, intron 1 of 20)	ENSG00000079432	CIC	protein-coding
									chr13	72727448	72728114	promoter-TSS (NM_001286746)	ENSG00000136122	BORA	protein-coding
									chr7	44123044	44124406	promoter-TSS (NM_001127218)	ENSG00000106628	POLD2	protein-coding
									chr2	172102746	172103365	promoter-TSS (NR_126376)	ENSG00000236651	DLX2-DT	ncRNA
									chr3	129428460	129428914	promoter-TSS (NM_207307)	ENSG00000172771	EFCAB12	protein-coding
									chr9	133478924	133479491	promoter-TSS (NM_001145099).2	ENSG00000160326	SLC2A6	protein-coding
									chr1	47313933	47314841	promoter-TSS (NM_001282937)	ENSG00000123473	STIL	protein-coding
									chr2	238060180	238061679	promoter-TSS (NM_016510)	ENSG00000132330	SCLY	protein-coding
									chr22	19447594	19448217	5' UTR (NM_001166242, exon 1 of 3)	ENSG00000242259	C22orf39	protein-coding
									chrX	71181875	71182408	Intergenic	ENSG00000169562	GJB1	protein-coding
									chr12	132117487	132117938	intron (NR_003290, intron 5 of 9)	ENSG00000185163	DDX51	protein-coding
									chr12	109573317	109573860	promoter-TSS (NM_001114185)	ENSG00000139428	MMAB	protein-coding
									chr1	27234162	27234695	promoter-TSS (NM_015023)	ENSG00000142784	WDTC1	protein-coding
									chr2	20446738	20447179	promoter-TSS (NM_004040)	ENSG00000143878	RHOB	protein-coding
									chrX	46836638	46837076	promoter-TSS (NM_006915)	ENSG00000102218	RP2	protein-coding
									chr12	120686252	120687301	promoter-TSS (NM_001303628)	ENSG00000110917	MLEC	protein-coding
									chr12	51026109	51026715	promoter-TSS (NM_001174129)	ENSG00000110911	SLC11A2	protein-coding
									chr4	40057752	40058322	promoter-TSS (NR_027277)	ENSG00000205794	LOC344967	pseudo
									chr19	45584284	45584749	intron (NM_025136, intron 1 of 1)	ENSG00000125741	OPA3	protein-coding
									chr2	135530411	135531632	promoter-TSS (NM_015361)	ENSG00000121988	ZRANB3	protein-coding
									chr20	36085112	36085614	Intergenic	ENSG00000088367	EPB41L1	protein-coding
									chr6	147202360	147202814	intron (NR_034115, intron 1 of 10)	ENSG00000164506	STXBP5	protein-coding
									chr8	144900591	144902198	promoter-TSS (NM_001363101)	ENSG00000196150	ZNF250	protein-coding
									chr6	159790114	159790691	promoter-TSS (NM_014161)	ENSG00000112110	MRPL18	protein-coding
									chr3	25664780	25665233	promoter-TSS (NM_001068)	ENSG00000283971	MIR4442	ncRNA
									chr10	68988419	68988868	promoter-TSS (NM_015634)	ENSG00000198954	KIF1BP	protein-coding
									chr2	96208383	96209143	promoter-TSS (NM_020151)	ENSG00000084090	STARD7	protein-coding
									chr16	8621523	8622369	intron (NR_134608, intron 1 of 9)	ENSG00000067365	METTL22	protein-coding
									chr1	207751818	207752290	promoter-TSS (NM_172353)	ENSG00000117335	CD46	protein-coding
									chr2	233854314	233854900	promoter-TSS (NM_001282963)	ENSG00000123485	HJURP	protein-coding
									chr11	121292094	121293004	promoter-TSS (NM_006918)	ENSG00000109929	SC5D	protein-coding
									chr19	1490649	1491196	promoter-TSS (NM_138393)	ENSG00000115255	REEP6	protein-coding
									chr9	34178096	34179279	promoter-TSS (NM_001171204)	ENSG00000165006	UBAP1	protein-coding
									chr6	122399167	122399623	promoter-TSS (NM_001135564)	ENSG00000025156	HSF2	protein-coding
									chr22	18001606	18002051	intron (NM_015241, intron 1 of 31)	ENSG00000207780	MIR648	ncRNA
									chr7	66627841	66629011	promoter-TSS (NM_153033)	ENSG00000243335	KCTD7	protein-coding
									chr21	39349289	39350083	promoter-TSS (NM_004965)	ENSG00000205581	HMGN1	protein-coding
									chr2	240586435	240586920	promoter-TSS (NR_103792)	ENSG00000142330	CAPN10	protein-coding
									chr19_KI270865v1_alt	26090	26507	intron (NM_014963, intron 3 of 30)	ENSG00000064932	SBNO2	protein-coding
									chr6	79234478	79234984	promoter-TSS (NM_001318887)	ENSG00000118418	HMGN3	protein-coding
									chr4	139082827	139083304	intron (NM_001371336, intron 4 of 8)	ENSG00000109381	ELF2	protein-coding
									chr9	136773664	136774071	Intergenic	ENSG00000177984	LCN15	protein-coding
									chr5	96808191	96808865	promoter-TSS (NM_001040458)	ENSG00000164307	ERAP1	protein-coding
									chr11	66479897	66480666	promoter-TSS (NR_120586)	ENSG00000255517	LOC101928069	ncRNA
									chr16	30698070	30698915	promoter-TSS (NM_001256932)	ENSG00000261840	LOC730183	protein-coding
									chr1	32291735	32292353	promoter-TSS (NM_004964)	ENSG00000116478	HDAC1	protein-coding
									chr1	37859475	37860008	promoter-TSS (NM_005955)	ENSG00000188786	MTF1	protein-coding
									chr7	76379810	76380471	Intergenic	ENSG00000188372	ZP3	protein-coding
									chr19	12890723	12891326	promoter-TSS (NM_000159)	ENSG00000105607	GCDH	protein-coding
									chr1_KI270713v1_random	21940	22769	promoter-TSS (NR_004400).9	ENSG00000207389	RNU1-4	snRNA
									chr20	45934504	45935611	intron (NM_022104, intron 1 of 16)	ENSG00000100982	PCIF1	protein-coding
									chr14	68979192	68979682	promoter-TSS (NR_073422)	ENSG00000072110	ACTN1	protein-coding
									chr15	70099476	70099949	Intergenic	ENSG00000140332	TLE3	protein-coding
									chr11	65013777	65014785	intron (NM_001667, intron 1 of 4)	ENSG00000213465	ARL2	protein-coding
									chr15	41621206	41622033	Intergenic	ENSG00000174197	MGA	protein-coding
									chr1	25608537	25608945	Intergenic	ENSG00000117643	MAN1C1	protein-coding
									chr15	41972461	41972942	promoter-TSS (NR_120334)	ENSG00000246740	PLA2G4E-AS1	ncRNA
									chr12	116737940	116738598	promoter-TSS (NM_001353625)	ENSG00000135119	RNFT2	protein-coding
									chr9	35102979	35103477	promoter-TSS (NM_001287032)	ENSG00000165283	STOML2	protein-coding
									chr5	140647425	140647993	promoter-TSS (NM_006083)	ENSG00000131495	NDUFA2	protein-coding
									chr5	138177900	138179536	promoter-TSS (NM_001300962)	ENSG00000112983	BRD8	protein-coding
									chr15	98852216	98852676	intron (NM_000875, intron 2 of 20)	ENSG00000264480	MIR4714	ncRNA
									chr1	227563205	227564334	intron (NM_001367909, intron 1 of 3)	ENSG00000181450	ZNF678	protein-coding
									chr16	29790167	29791201	promoter-TSS (NM_001256269)	ENSG00000079616	KIF22	protein-coding
									chr14	21437113	21437725	promoter-TSS (NM_020920)	ENSG00000100888	CHD8	protein-coding
									chr11	119121298	119121781	promoter-TSS (NM_001351964)	ENSG00000172273	HINFP	protein-coding
									chr6	71420701	71421371	promoter-TSS (NR_121614)		LINC01626	ncRNA
									chr7	74365271	74365760	intron (NM_032421, intron 8 of 15)	ENSG00000106665	CLIP2	protein-coding
									chr7	55951181	55952346	promoter-TSS (NM_015969)	ENSG00000239789	MRPS17	protein-coding
									chr15	84630913	84631623	promoter-TSS (NR_003654)		SCAND2P	pseudo
									chr2	231198030	231199082	promoter-TSS (NM_001352756)	ENSG00000135931	ARMC9	protein-coding
									chr3	38164956	38165517	promoter-TSS (NM_005109)	ENSG00000172939	OXSR1	protein-coding
									chr3	197736804	197737547	promoter-TSS (NM_014687)	ENSG00000145016	RUBCN	protein-coding
									chr9	96418228	96418716	promoter-TSS (NM_153695)	ENSG00000165244	ZNF367	protein-coding
									chr11	73983052	73983646	promoter-TSS (NM_003355)	ENSG00000175567	UCP2	protein-coding
									chr9	125143424	125143847	promoter-TSS (NM_001144877)	ENSG00000173611	SCAI	protein-coding
									chr10	31759891	31760716	Intergenic	ENSG00000165322	ARHGAP12	protein-coding
									chr19	21081948	21082504	promoter-TSS (NM_182515)	ENSG00000160352	ZNF714	protein-coding
									chr19	1133525	1133917	intron (NM_014963, intron 4 of 31)	ENSG00000064932	SBNO2	protein-coding
									chr19	44914933	44915460	intron (NM_001321065, intron 2 of 3)	ENSG00000130208	APOC1	protein-coding
									chr15	75453874	75454403	intron (NM_001145357, intron 1 of 20)	ENSG00000169375	SIN3A	protein-coding
									chr19	3070511	3070935	Intergenic	ENSG00000221641	MIR1268A	ncRNA
									chr12	110102303	110102728	Intergenic	ENSG00000122970	IFT81	protein-coding
									chr22	35156349	35156828	intron (NR_126356, intron 4 of 5)	ENSG00000233080	LINC01399	ncRNA
									chr20	35664144	35665589	promoter-TSS (NM_152927)	ENSG00000244462	RBM12	protein-coding
									chr12	27523559	27524348	promoter-TSS (NM_001198916)	ENSG00000110841	PPFIBP1	protein-coding
									chr16	19067243	19067868	promoter-TSS (NR_119382)	ENSG00000167186	COQ7	protein-coding
									chr16	30658049	30658662	promoter-TSS (NM_001105079)	ENSG00000156860	FBRS	protein-coding
									chr15	43492825	43493485	promoter-TSS (NM_001141979)	ENSG00000067369	TP53BP1	protein-coding
									chr22	41205025	41205670	promoter-TSS (NM_031488)	ENSG00000100395	L3MBTL2	protein-coding
									chr12	123457594	123459208	intron (NR_104103, intron 1 of 1)	ENSG00000184209	SNRNP35	protein-coding
									chr16	4616037	4616995	Intergenic	ENSG00000153443	UBALD1	protein-coding
									chr4	124124	125081	non-coding (NR_110529, exon 1 of 2)	ENSG00000250312	ZNF718	protein-coding
									chr2	24970836	24972670	promoter-TSS (NR_034113)	ENSG00000115137	DNAJC27	protein-coding
									chr1	42681985	42682505	promoter-TSS (NM_004559)	ENSG00000065978	YBX1	protein-coding
									chr2	201071467	201072170	promoter-TSS (NM_173822)	ENSG00000155744	FAM126B	protein-coding
									chr16	53503277	53503849	promoter-TSS (NM_001012398)	ENSG00000166971	AKTIP	protein-coding
									chr11	83156562	83157405	promoter-TSS (NM_015885)	ENSG00000165494	PCF11	protein-coding
									chr20	31879207	31879966	promoter-TSS (NM_001367620)	ENSG00000131044	TTLL9	protein-coding
									chr22	23838938	23839396	promoter-TSS (NM_001002862)	ENSG00000099958	DERL3	protein-coding
									chr6	38702942	38703451	promoter-TSS (NM_006708)	ENSG00000124767	GLO1	protein-coding
									chr3	48717025	48717578	promoter-TSS (NR_027437)	ENSG00000068745	IP6K2	protein-coding
									chr16	1942995	1943980	promoter-TSS (NM_016332)	ENSG00000198736	MSRB1	protein-coding
									chr16	75517153	75517633	Intergenic	ENSG00000135702	CHST5	protein-coding
									chr5	160165567	160166053	Intergenic	ENSG00000170231	FABP6	protein-coding
									chr17	42535895	42536314	promoter-TSS (NM_000263)	ENSG00000108784	NAGLU	protein-coding
									chr6	42050554	42051126	intron (NM_138572, intron 1 of 8)	ENSG00000137413	TAF8	protein-coding
									chr6	53348777	53349246	promoter-TSS (NM_021814)	ENSG00000012660	ELOVL5	protein-coding
									chr14	72926168	72926658	promoter-TSS (NR_147990)	ENSG00000119599	DCAF4	protein-coding
									chr7	128738827	128739628	promoter-TSS (NM_001219)	ENSG00000128595	CALU	protein-coding
									chr17	42566807	42567230	promoter-TSS (NM_198205)	ENSG00000108788	MLX	protein-coding
									chr1	53326173	53326695	intron (NM_004631, intron 2 of 18)	ENSG00000157193	LRP8	protein-coding
									chr9	94165710	94166300	Intergenic	ENSG00000199165	MIRLET7A1	ncRNA
									chr6	80004298	80004836	promoter-TSS (NM_001166691)	ENSG00000112742	TTK	protein-coding
									chr14	99480879	99481360	promoter-TSS (NM_001099402)	ENSG00000183576	SETD3	protein-coding
									chr9	94030180	94030951	promoter-TSS (NM_001253830)	ENSG00000158079	PTPDC1	protein-coding
									chr20	35284800	35285337	promoter-TSS (NM_001267810)	ENSG00000235214	FAM83C-AS1	ncRNA
									chrX	101097726	101098334	promoter-TSS (NM_001318521)	ENSG00000102384	CENPI	protein-coding
									chr19	2900461	2901043	promoter-TSS (NM_173480)	ENSG00000171970	ZNF57	protein-coding
									chr19	2041932	2042528	intron (NM_199054, intron 10 of 13)	ENSG00000099875	MKNK2	protein-coding
									chr19	11766697	11767232	promoter-TSS (NM_152355)	ENSG00000197044	ZNF441	protein-coding
									chr13	102596608	102597111	promoter-TSS (NM_003291)	ENSG00000134900	TPP2	protein-coding
									chr15	84229923	84230453	promoter-TSS (NR_027001)	ENSG00000225151	GOLGA2P7	pseudo
									chr17	81395119	81395598	Intergenic	ENSG00000266074	BAHCC1	protein-coding
									chr15	75639933	75640602	promoter-TSS (NM_018285)	ENSG00000177971	IMP3	protein-coding
									chr3	56556960	56557387	promoter-TSS (NM_001353149)	ENSG00000180376	CCDC66	protein-coding
									chr5	179559067	179560005	promoter-TSS (NM_001040451)	ENSG00000176783	RUFY1	protein-coding
									chr16	69406922	69407354	Intergenic	ENSG00000103018	CYB5B	protein-coding
									chr17	43702618	43703016	Intergenic	ENSG00000005102	MEOX1	protein-coding
									chr17	7403867	7404375	promoter-TSS (NR_037719)		TMEM256-PLSCR3	ncRNA
									chr2	30446847	30447770	promoter-TSS (NM_001002257)	ENSG00000172954	LCLAT1	protein-coding
									chr21	34030029	34030475	Intergenic	ENSG00000243927	MRPS6	protein-coding
									chr1	150487002	150487746	promoter-TSS (NM_025150)	ENSG00000143374	TARS2	protein-coding
									chr19	17859575	17860090	promoter-TSS (NM_000980)	ENSG00000105640	RPL18A	protein-coding
									chr1	33036625	33037303	promoter-TSS (NM_001319143)	ENSG00000004455	AK2	protein-coding
									chr19	11155602	11156182	promoter-TSS (NM_001317032)	ENSG00000161888	SPC24	protein-coding
									chr5	33440275	33441191	promoter-TSS (NR_047678)	ENSG00000113407	TARS	protein-coding
									chr12	120528647	120529885	promoter-TSS (NM_032314)	ENSG00000110871	COQ5	protein-coding
									chr11	95068461	95069015	non-coding (NR_103726, exon 2 of 2)	ENSG00000263465	SRSF8	protein-coding
									chr8	73971852	73972788	promoter-TSS (NM_001204864)	ENSG00000154582	ELOC	protein-coding
									chr15	92882269	92882658	promoter-TSS (NR_037600)		LINC01578	ncRNA
									chr11	86302144	86302737	non-coding (NR_024597, exon 1 of 5)	ENSG00000149196	HIKESHI	protein-coding
									chr11	94493228	94494513	promoter-TSS (NM_005590)	ENSG00000020922	MRE11	protein-coding
									chr14	39174965	39175491	promoter-TSS (NM_002687)	ENSG00000100941	PNN	protein-coding
									chr15	84344551	84345046	Intergenic	ENSG00000259774	LOC103171574	ncRNA
									chr21	36069548	36069984	promoter-TSS (NM_001286789)	ENSG00000159228	CBR1	protein-coding
									chr5	72307931	72308813	intron (NM_015084, intron 2 of 10)	ENSG00000113048	MRPS27	protein-coding
									chr11_KI270831v1_alt	223288	223672	promoter-TSS (NM_005969).2	ENSG00000205531	NAP1L4	protein-coding
									chr19	4694453	4694871	non-coding (NR_158699, exon 13 of 23)		DPP9-AS1	protein-coding
									chr11	47176496	47177271	promoter-TSS (NM_032389)	ENSG00000149182	ARFGAP2	protein-coding
									chr11	57711715	57712975	promoter-TSS (NM_001144012)	ENSG00000156603	MED19	protein-coding
									chr7	127651359	127652396	promoter-TSS (NM_014390)	ENSG00000197157	SND1	protein-coding
									chr17	18182847	18183704	promoter-TSS (NM_017758)	ENSG00000091542	ALKBH5	protein-coding
									chr6	52664040	52664612	promoter-TSS (NR_024403)	ENSG00000216775	LOC730101	ncRNA
									chr8	94895372	94896105	promoter-TSS (NM_001354516)	ENSG00000156170	NDUFAF6	protein-coding
									chr12	67268518	67269334	promoter-TSS (NM_001329675)	ENSG00000111530	CAND1	protein-coding
									chr16	87492974	87493415	promoter-TSS (NR_110943)	ENSG00000260750	LOC101928737	ncRNA
									chr12	123583445	123585034	promoter-TSS (NM_001321445)		TMED2-DT	ncRNA
									chrX	129843744	129844235	promoter-TSS (NM_001008222)	ENSG00000188706	ZDHHC9	protein-coding
									chr19	7943259	7944188	promoter-TSS (NM_006351)	ENSG00000104980	TIMM44	protein-coding
									chr7	816351	816756	promoter-TSS (NM_001367665)	ENSG00000164828	SUN1	protein-coding
									chr3	197959818	197960286	promoter-TSS (NR_026787)	ENSG00000114473	IQCG	protein-coding
									chr5	177312077	177312723	promoter-TSS (NM_031300)	ENSG00000213347	MXD3	protein-coding
									chr17	43900495	43900910	promoter-TSS (NM_001278376)	ENSG00000108852	MPP2	protein-coding
									chr17	48107134	48107798	promoter-TSS (NM_001330320)	ENSG00000002919	SNX11	protein-coding
									chr17	81222852	81223211	promoter-TSS (NM_014984)	ENSG00000141577	CEP131	protein-coding
									chr22	27719604	27719990	Intergenic	ENSG00000169184	MN1	protein-coding
									chr3	115147119	115148184	promoter-TSS (NM_001348803)	ENSG00000181722	ZBTB20	protein-coding
									chr16	11850965	11852016	promoter-TSS (NM_015659)	ENSG00000171490	RSL1D1	protein-coding
									chr22	21045636	21046050	promoter-TSS (NR_027006)	ENSG00000187905	LRRC74B	protein-coding
									chr19	40425660	40426140	promoter-TSS (NM_013376)	ENSG00000197019	SERTAD1	protein-coding
									chr17	78186849	78187346	promoter-TSS (NM_001010982)	ENSG00000167900	TK1	protein-coding
									chr5	36241984	36242490	promoter-TSS (NM_153013)	ENSG00000152620	NADK2	protein-coding
									chr8	93754578	93755402	promoter-TSS (NR_024522)	ENSG00000164953	TMEM67	protein-coding
									chr2	231708214	231708615	promoter-TSS (NM_002823)	ENSG00000187514	PTMA	protein-coding
									chr16	67183495	67183942	TTS (NM_178516)	ENSG00000196123	KIAA0895L	protein-coding
									chr3	121749582	121750031	promoter-TSS (NM_001366284)	ENSG00000173230	GOLGB1	protein-coding
									chr10	79826447	79826941	promoter-TSS (NR_120613)	ENSG00000225484	NUTM2B-AS1	ncRNA
									chr7	139340808	139342169	exon (NM_197964, exon 1 of 2)	ENSG00000164898	FMC1	protein-coding
									chr15	48810933	48811513	promoter-TSS (NM_001194998)	ENSG00000103995	CEP152	protein-coding
									chr8	70668598	70669374	promoter-TSS (NM_001287258)	ENSG00000147592	LACTB2	protein-coding
									chr3	45841901	45842430	promoter-TSS (NR_075080)	ENSG00000163818	LZTFL1	protein-coding
									chr1	113390022	113390583	promoter-TSS (NM_152900)	ENSG00000081026	MAGI3	protein-coding
									chr20	17533436	17533818	intron (NM_001278608, intron 3 of 9)	ENSG00000125864	BFSP1	protein-coding
									chr20	5950215	5950889	promoter-TSS (NM_001281520)	ENSG00000089195	TRMT6	protein-coding
									chr7	99504243	99505454	promoter-TSS (NM_014569)	ENSG00000196652	ZKSCAN5	protein-coding
									chr17	68457600	68457994	promoter-TSS (NR_135471)	ENSG00000070540	WIPI1	protein-coding
									chr4	52712054	52712539	promoter-TSS (NR_024031)	ENSG00000226950	DANCR	ncRNA
									chr9	101533230	101534179	promoter-TSS (NM_019592)	ENSG00000155827	RNF20	protein-coding
									chr17	2396768	2397204	intron (NM_020310, intron 1 of 5)	ENSG00000070444	MNT	protein-coding
									chr16	53130656	53131068	promoter-TSS (NM_001352127)	ENSG00000177200	CHD9	protein-coding
									chr19	8343149	8343612	promoter-TSS (NM_198471)	ENSG00000186994	KANK3	protein-coding
									chr1	247078366	247079092	promoter-TSS (NM_001204220)	ENSG00000277462	ZNF670	protein-coding
									chr11	19116861	19117685	exon (NM_019028, exon 1 of 17)	ENSG00000177054	ZDHHC13	protein-coding
									chr2	20510046	20510432	Intergenic		LOC107985856	ncRNA
									chrX	64205559	64206658	promoter-TSS (NM_152424)	ENSG00000184675	AMER1	protein-coding
									chr3	31531968	31532712	promoter-TSS (NM_178862)	ENSG00000163527	STT3B	protein-coding
									chr7	101251938	101252949	Intergenic	ENSG00000214253	FIS1	protein-coding
									chr1	54764457	54765379	promoter-TSS (NM_152268)	ENSG00000162396	PARS2	protein-coding
									chr19	35647981	35648441	promoter-TSS (NM_001863)	ENSG00000126267	COX6B1	protein-coding
									chr17	44345005	44345492	5' UTR (NM_002087, exon 1 of 13)	ENSG00000030582	GRN	protein-coding
									chr5	83077091	83078090	promoter-TSS (NM_174909)	ENSG00000152422	XRCC4	protein-coding
									chr1	232630025	232630432	Intergenic	ENSG00000225919	LINC01745	ncRNA
									chr17	1716177	1716670	promoter-TSS (NR_028505)	ENSG00000167716	WDR81	protein-coding
									chr11	64916849	64917818	promoter-TSS (NM_001367971)	ENSG00000110046	ATG2A	protein-coding
									chr1	169485576	169486301	promoter-TSS (NM_001319667)	ENSG00000117479	SLC19A2	protein-coding
									chr5	174724204	174724673	promoter-TSS (NM_001363626)	ENSG00000120149	MSX2	protein-coding
									chr16	4766888	4767652	promoter-TSS (NM_001303450)	ENSG00000103199	ZNF500	protein-coding
									chr16	69424223	69424846	promoter-TSS (NM_030579)	ENSG00000103018	CYB5B	protein-coding
									chr16	89816487	89817209	promoter-TSS (NM_001286167)	ENSG00000187741	FANCA	protein-coding
									chr16	89560006	89560865	promoter-TSS (NM_000977)	ENSG00000167526	RPL13	protein-coding
									chr8	144522070	144522679	TTS (NM_001024678)	ENSG00000160959	LRRC14	protein-coding
									chr19	45526206	45526575	3' UTR (NM_003370, exon 13 of 13)	ENSG00000125753	VASP	protein-coding
									chr4	98928895	98929471	promoter-TSS (NM_001130678)	ENSG00000151247	EIF4E	protein-coding
									chr16	30429617	30430762	promoter-TSS (NR_134471)	ENSG00000179958	DCTPP1	protein-coding
									chr19	16111518	16112090	promoter-TSS (NM_005370)	ENSG00000167461	RAB8A	protein-coding
									chr8	37762024	37763143	promoter-TSS (NM_001349346)	ENSG00000147471	PLPBP	protein-coding
									chr2	43636977	43637494	promoter-TSS (NM_172069)	ENSG00000152527	PLEKHH2	protein-coding
									chr11	62831465	62832435	promoter-TSS (NR_135084)	ENSG00000162236	STX5	protein-coding
									chr5	157142451	157143981	promoter-TSS (NM_004270)	ENSG00000155868	MED7	protein-coding
									chr11	10808457	10810057	promoter-TSS (NR_120540)	ENSG00000246308	LOC101928053	ncRNA
									chr11	95789556	95790989	promoter-TSS (NM_001363604)	ENSG00000166037	CEP57	protein-coding
									chr2	158456528	158456950	promoter-TSS (NM_001304971)	ENSG00000153237	CCDC148	protein-coding
									chr19	12440865	12441304	promoter-TSS (NM_005815)	ENSG00000180855	ZNF443	protein-coding
									chr20	62237965	62238475	promoter-TSS (NM_001278649)	ENSG00000130703	OSBPL2	protein-coding
									chr3	111674279	111674806	promoter-TSS (NM_153268)	ENSG00000240891	PLCXD2	protein-coding
									chr17	64145666	64146118	promoter-TSS (NR_132278)	ENSG00000266402	SNHG25	ncRNA
									chr2	61853682	61855649	promoter-TSS (NM_001201543)	ENSG00000170264	FAM161A	protein-coding
									chr1	23959554	23960076	promoter-TSS (NM_017761)	ENSG00000189266	PNRC2	protein-coding
									chr15	90351952	90352502	promoter-TSS (NM_001004309)	ENSG00000196391	ZNF774	protein-coding
									chr1	151070095	151071522	promoter-TSS (NM_144618)	ENSG00000143458	GABPB2	protein-coding
									chr16	29995299	29996570	promoter-TSS (NR_134855)	ENSG00000149929	HIRIP3	protein-coding
									chr15_KI270850v1_alt	303091	303600	promoter-TSS (NR_102747).3		LOC727751	pseudo
									chr13	60163724	60164337	promoter-TSS (NM_001042517)	ENSG00000139734	DIAPH3	protein-coding
									chr17	21099129	21099652	Intergenic	ENSG00000236819	LINC01563	ncRNA
									chr15	85234591	85235033	promoter-TSS (NR_158179)		LOC101929479	pseudo
									chrX	150982794	150983410	promoter-TSS (NM_001301228)	ENSG00000029993	HMGB3	protein-coding
									chr3	105869061	105869473	promoter-TSS (NM_001321820)	ENSG00000114423	CBLB	protein-coding
									chr7	4774890	4775966	promoter-TSS (NM_014855)	ENSG00000242802	AP5Z1	protein-coding
									chrX	48737099	48737578	Intergenic	ENSG00000171433	GLOD5	protein-coding
									chr17	21322799	21323323	Intergenic	ENSG00000034152	MAP2K3	protein-coding
									chr19	1790796	1791179	intron (NM_001178002, intron 20 of 28)	ENSG00000130270	ATP8B3	protein-coding
									chr9	120714378	120714841	promoter-TSS (NM_001080497)	ENSG00000106780	MEGF9	protein-coding
									chr17	17749996	17750340	intron (NM_030665, intron 2 of 5)	ENSG00000237328	RAI1-AS1	ncRNA
									chr1	51729455	51729970	promoter-TSS (NM_148905)	ENSG00000117859	OSBPL9	protein-coding
									chr17	28812302	28812783	promoter-TSS (NM_001288634)	ENSG00000173065	FAM222B	protein-coding
									chr8	94553057	94554944	promoter-TSS (NM_183009)	ENSG00000164944	VIRMA	protein-coding
									chr5	60699765	60700806	promoter-TSS (NM_018369)	ENSG00000035499	DEPDC1B	protein-coding
									chr7	39733116	39734108	promoter-TSS (NR_026999)		LINC00265	ncRNA
									chr20	34516028	34516605	promoter-TSS (NM_014183)	ENSG00000125971	DYNLRB1	protein-coding
									chr3	129439865	129440301	promoter-TSS (NM_003925)	ENSG00000163913	IFT122	protein-coding
									chr20	2508515	2509487	promoter-TSS (NM_024325)	ENSG00000088876	ZNF343	protein-coding
									chr16	2777345	2777999	promoter-TSS (NM_007108)	ENSG00000103363	ELOB	protein-coding
									chr1	203006829	203007834	promoter-TSS (NR_136531)	ENSG00000163444	TMEM183A	protein-coding
									chr11	57761303	57761971	promoter-TSS (NM_001206885)	ENSG00000198561	CTNND1	protein-coding
									chr15	90716839	90717685	promoter-TSS (NM_001287248)	ENSG00000197299	BLM	protein-coding
									chr10	78029131	78030213	promoter-TSS (NM_007055)	ENSG00000148606	POLR3A	protein-coding
									chr20	5126010	5126867	promoter-TSS (NM_003818)	ENSG00000132646	PCNA	protein-coding
									chr21	33542524	33543406	promoter-TSS (NM_032195)	ENSG00000159131	GART	protein-coding
									chr19	46600587	46601192	promoter-TSS (NM_001370551)	ENSG00000230510	PPP5D1	protein-coding
									chr8	100149893	100150872	promoter-TSS (NM_005034)	ENSG00000147669	POLR2K	protein-coding
									chr20	50121795	50122266	3' UTR (NM_199129, exon 6 of 6)	ENSG00000244687	UBE2V1	protein-coding
									chr2	241315021	241315596	promoter-TSS (NM_001349309)	ENSG00000115677	HDLBP	protein-coding
									chr8	102862805	102863305	intron (NM_015878, intron 1 of 12)	ENSG00000155096	AZIN1	protein-coding
									chr9	132944359	132944842	promoter-TSS (NM_001162426)	ENSG00000165699	TSC1	protein-coding
									chr20	50993111	50993510	Intergenic	ENSG00000026559	KCNG1	protein-coding
									chr7	87220261	87220864	promoter-TSS (NM_024315)	ENSG00000135185	TMEM243	protein-coding
									chr16	2267692	2268409	promoter-TSS (NM_080594)	ENSG00000205937	RNPS1	protein-coding
									chr19	46855888	46856458	Intergenic	ENSG00000160007	ARHGAP35	protein-coding
									chr19	21358707	21359143	promoter-TSS (NM_001355241)	ENSG00000172687	ZNF738	protein-coding
									chr16	2905258	2906346	Intergenic	ENSG00000059122	FLYWCH1	protein-coding
									chr14	60247809	60248397	intron (NM_177952, intron 1 of 5)	ENSG00000100614	PPM1A	protein-coding
									chr11	64240735	64241210	promoter-TSS (NM_004470)	ENSG00000286264	LOC114841035	protein-coding
									chr17	8152328	8152768	promoter-TSS (NM_002616)	ENSG00000179094	PER1	protein-coding
									chr3	9933542	9933992	promoter-TSS (NM_015513)	ENSG00000163703	CRELD1	protein-coding
									chr19	54137387	54137741	promoter-TSS (NM_014516).2	ENSG00000088038	CNOT3	protein-coding
									chr16	75464499	75465164	promoter-TSS (NM_145254)	ENSG00000166822	TMEM170A	protein-coding
									chr17_GL000258v2_alt	1565620	1566133	promoter-TSS (NM_001113738)	ENSG00000185829	ARL17A	protein-coding
									chr9	78296769	78297237	promoter-TSS (NM_058179)	ENSG00000135069	PSAT1	protein-coding
									chr19	10569009	10569643	promoter-TSS (NM_079421)	ENSG00000129355	CDKN2D	protein-coding
									chr17_KI270861v1_alt	146211	146670	promoter-TSS (NR_028505).2	ENSG00000167716	WDR81	protein-coding
									chr2	128027826	128028407	promoter-TSS (NM_001330302)	ENSG00000136715	SAP130	protein-coding
									chr5	126776731	126777169	promoter-TSS (NM_001198557)	ENSG00000113368	LMNB1	protein-coding
									chr13	19633411	19634065	promoter-TSS (NM_017520)	ENSG00000196199	MPHOSPH8	protein-coding
									chr1	31296514	31297360	promoter-TSS (NM_004814)	ENSG00000121766	ZCCHC17	protein-coding
									chr17	14309325	14309736	intron (NR_130138, intron 1 of 2)	ENSG00000266709	MGC12916	ncRNA
									chr4	7042805	7043254	promoter-TSS (NM_152293)	ENSG00000173013	CCDC96	protein-coding
									chr19	49487219	49487650	promoter-TSS (NM_001270491)	ENSG00000142541	RPL13A	protein-coding
									chr19	35748274	35748907	promoter-TSS (NM_019104)	ENSG00000267796	LIN37	protein-coding
									chr17	75046739	75047219	promoter-TSS (NR_110834)	ENSG00000167863	ATP5PD	protein-coding
									chr5	55994869	55995735	promoter-TSS (NR_120480)	ENSG00000227908	FLJ31104	ncRNA
									chr20	45415634	45416446	promoter-TSS (NR_047691)	ENSG00000124155	PIGT	protein-coding
									chr8	141573389	141573795	Intergenic	ENSG00000226807	MROH5	protein-coding
									chr3	156554980	156555519	promoter-TSS (NM_001308204)	ENSG00000114850	SSR3	protein-coding
									chr16	3234710	3235406	promoter-TSS (NM_001145446)	ENSG00000010539	ZNF200	protein-coding
									chr16	30445509	30446226	promoter-TSS (NM_012248)	ENSG00000179918	SEPHS2	protein-coding
									chr4	88284419	88284943	promoter-TSS (NM_152542)	ENSG00000163644	PPM1K	protein-coding
									chr14	23006700	23007614	intron (NM_001130706, intron 1 of 7)	ENSG00000100802	C14orf93	protein-coding
									chr10	103396040	103397148	promoter-TSS (NM_014976)	ENSG00000148843	PDCD11	protein-coding
									chr22	37186302	37186640	intron (NM_001365878, intron 3 of 4)	ENSG00000133466	C1QTNF6	protein-coding
									chr8	102412548	102413208	promoter-TSS (NM_015902)	ENSG00000104517	UBR5	protein-coding
									chr2	171553873	171554310	intron (NM_001256909, intron 3 of 3)	ENSG00000071967	CYBRD1	protein-coding
									chr7	25862129	25862693	Intergenic	ENSG00000223561	LOC646588	ncRNA
									chr20	10433977	10435734	promoter-TSS (NM_170784)	ENSG00000149346	SLX4IP	protein-coding
									chr10	114173961	114175099	promoter-TSS (NM_153249)	ENSG00000165813	CCDC186	protein-coding
									chr20	35411510	35412693	promoter-TSS (NM_199487)	ENSG00000101019	UQCC1	protein-coding
									chr11	43880367	43881270	promoter-TSS (NM_139178)	ENSG00000166199	ALKBH3	protein-coding
									chr8	144147662	144148926	promoter-TSS (NM_001288814)	ENSG00000179832	MROH1	protein-coding
									chr10	97445430	97446642	promoter-TSS (NR_134587)	ENSG00000171311	EXOSC1	protein-coding
									chr2	46698640	46699137	promoter-TSS (NM_144949)	ENSG00000171150	SOCS5	protein-coding
									chr2	48313747	48314453	promoter-TSS (NM_002158)	ENSG00000170802	FOXN2	protein-coding
									chr5	54310440	54310885	promoter-TSS (NM_019087)	ENSG00000185305	ARL15	protein-coding
									chr7	44573611	44574497	5' UTR (NM_001257189, exon 1 of 13)	ENSG00000136271	DDX56	protein-coding
									chr7	32490020	32491533	promoter-TSS (NM_012322)	ENSG00000106355	LSM5	protein-coding
									chr20	48921197	48922446	5' UTR (NM_006420, exon 1 of 39)	ENSG00000124198	ARFGEF2	protein-coding
									chr10	123154097	123154651	promoter-TSS (NM_004725)	ENSG00000154473	BUB3	protein-coding
									chr5	163437249	163437980	promoter-TSS (NM_001364020)	ENSG00000113328	CCNG1	protein-coding
									chr11	62599220	62599629	intron (NM_001330292, intron 3 of 17)	ENSG00000149480	MTA2	protein-coding
									chr10	60777982	60778719	promoter-TSS (NM_001170406)	ENSG00000170312	CDK1	protein-coding
									chr20	23357999	23358660	promoter-TSS (NR_109884)	ENSG00000232645	LINC01431	ncRNA
									chr21	42463835	42464305	Intergenic	ENSG00000160188	RSPH1	protein-coding
									chr17	76141125	76141604	promoter-TSS (NM_001454)	ENSG00000129654	FOXJ1	protein-coding
									chr19	52189627	52190565	promoter-TSS (NR_033500)	ENSG00000105568	PPP2R1A	protein-coding
									chr5	146182799	146183464	promoter-TSS (NM_001317964)	ENSG00000133706	LARS	protein-coding
									chr6	36594102	36594682	promoter-TSS (NR_036610)	ENSG00000112081	SRSF3	protein-coding
									chr21	43352553	43352966	Intergenic	ENSG00000237989	LINC01679	ncRNA
									chrX	47560939	47561359	promoter-TSS (NM_001654)	ENSG00000078061	ARAF	protein-coding
									chr3	158571003	158571417	promoter-TSS (NM_001130157)	ENSG00000178053	MLF1	protein-coding
									chr19	21141729	21142187	promoter-TSS (NM_133473)	ENSG00000196705	ZNF431	protein-coding
									chr3	41962212	41962763	promoter-TSS (NM_001322500)	ENSG00000168038	ULK4	protein-coding
									chr9	127886282	127886695	exon (NM_001286999, exon 7 of 7)	ENSG00000106992	AK1	protein-coding
									chr10	72331986	72332376	TTS (NM_017626)	ENSG00000148719	DNAJB12	protein-coding
									chr19	17303288	17303681	promoter-TSS (NM_024527)	ENSG00000127220	ABHD8	protein-coding
									chr17	6444064	6444539	promoter-TSS (NM_001195228)	ENSG00000129195	PIMREG	protein-coding
									chr12	132887533	132888265	promoter-TSS (NM_001161347)	ENSG00000236617	LOC101928530	ncRNA
									chr1	112395870	112396388	promoter-TSS (NM_018704)	ENSG00000143079	CTTNBP2NL	protein-coding
									chr9	37468755	37469113	Intergenic	ENSG00000168795	ZBTB5	protein-coding
									chr8	38176209	38177056	promoter-TSS (NM_001204878)	ENSG00000175324	LSM1	protein-coding
									chr1	161153678	161154718	intron (NM_016406, intron 1 of 5)	ENSG00000143222	UFC1	protein-coding
									chr7	122143980	122144524	promoter-TSS (NM_005763)	ENSG00000008311	AASS	protein-coding
									chr2	97663987	97664950	promoter-TSS (NM_005735)	ENSG00000115073	ACTR1B	protein-coding
									chr14	35826076	35826735	promoter-TSS (NM_032352)	ENSG00000100916	BRMS1L	protein-coding
									chr1	26233922	26234360	promoter-TSS (NM_001281517)	ENSG00000130695	CEP85	protein-coding
									chr3	51941783	51942192	promoter-TSS (NM_005485)	ENSG00000114767	RRP9	protein-coding
									chr3	20185936	20186570	promoter-TSS (NM_138484)	ENSG00000129810	SGO1	protein-coding
									chr4	83034753	83035372	promoter-TSS (NM_001330727)	ENSG00000138663	COPS4	protein-coding
									chr9	127930651	127931103	promoter-TSS (NM_001135219)	ENSG00000167103	PIP5KL1	protein-coding
									chr17	45161161	45161939	promoter-TSS (NM_001303441)	ENSG00000168517	HEXIM2	protein-coding
									chr16	30571696	30572488	5' UTR (NM_145271, exon 1 of 3)	ENSG00000229809	ZNF688	protein-coding
									chr2	241686400	241687126	promoter-TSS (NM_001330161)	ENSG00000168393	DTYMK	protein-coding
									chr11	45333608	45334061	Intergenic	ENSG00000254427	LINC02696	ncRNA
									chr15	69159894	69160785	promoter-TSS (NM_015554)	ENSG00000138604	GLCE	protein-coding
									chr5	119070446	119071320	promoter-TSS (NM_001290322)	ENSG00000249494	LOC105379143	ncRNA
									chr1	211675267	211675920	promoter-TSS (NM_001204183)	ENSG00000117650	NEK2	protein-coding
									chr2	135051765	135052892	promoter-TSS (NM_012233)	ENSG00000115839	RAB3GAP1	protein-coding
									chr12	57078572	57079278	promoter-TSS (NM_015257)	ENSG00000166881	NEMP1	protein-coding
									chr11	47425935	47426574	exon (NM_002804, exon 1 of 12)	ENSG00000165916	PSMC3	protein-coding
									chr1	151347008	151347597	promoter-TSS (NM_000449)	ENSG00000143390	RFX5	protein-coding
									chr14	89954506	89955035	promoter-TSS (NM_145231)	ENSG00000140025	EFCAB11	protein-coding
									chr2	61016710	61017726	promoter-TSS (NM_002618)	ENSG00000162927	PUS10	protein-coding
									chr17	18856062	18856564	promoter-TSS (NM_001353102)	ENSG00000141127	PRPSAP2	protein-coding
									chr10	5813282	5814205	promoter-TSS (NM_001115156)	ENSG00000057608	GDI2	protein-coding
									chr11	59106949	59107444	promoter-TSS (NM_198947)	ENSG00000189057	FAM111B	protein-coding
									chr10	13161080	13161763	promoter-TSS (NM_182751)	ENSG00000065328	MCM10	protein-coding
									chr5	111512265	111512940	promoter-TSS (NM_139164)	ENSG00000164211	STARD4	protein-coding
									chr11	75673940	75674403	Intergenic	ENSG00000171533	MAP6	protein-coding
									chrX	77785916	77786580	promoter-TSS (NM_138270)	ENSG00000085224	ATRX	protein-coding
									chr1	170531289	170532772	promoter-TSS (NR_027397)	ENSG00000120370	GORAB	protein-coding
									chr1	109397915	109398290	promoter-TSS (NM_002959)	ENSG00000134243	SORT1	protein-coding
									chr2	55616996	55617726	5' UTR (NM_001282850, exon 1 of 16)	ENSG00000275052	PPP4R3B	protein-coding
									chr5	131796778	131797868	promoter-TSS (NM_001008738)	ENSG00000217128	FNIP1	protein-coding
									chr2	43595828	43597033	promoter-TSS (NM_001271643)	ENSG00000115970	THADA	protein-coding
									chr8	73008140	73009179	promoter-TSS (NM_003218)	ENSG00000147601	TERF1	protein-coding
									chr7	30134444	30134833	promoter-TSS (NM_152793)	ENSG00000180354	MTURN	protein-coding
									chr20	50499350	50499698	Intergenic	ENSG00000196396	PTPN1	protein-coding
									chr12	49707499	49707908	promoter-TSS (NM_198900)	ENSG00000161791	FMNL3	protein-coding
									chr11	76444055	76445154	promoter-TSS (NM_001300943)	ENSG00000158636	EMSY	protein-coding
									chr2	86440967	86441482	promoter-TSS (NM_001146688)	ENSG00000115548	KDM3A	protein-coding
									chr12	120581018	120581684	promoter-TSS (NM_198202)	ENSG00000167272	POP5	protein-coding
									chr7	149838004	149839018	5' UTR (NM_001099220, exon 1 of 8)	ENSG00000106479	ZNF862	protein-coding
									chr4	122732249	122733057	promoter-TSS (NM_001178007)	ENSG00000181004	BBS12	protein-coding
									chr2	96815881	96816459	promoter-TSS (NM_017623)	ENSG00000168763	CNNM3	protein-coding
									chr10	131900134	131900780	promoter-TSS (NM_001291310)	ENSG00000175470	PPP2R2D	protein-coding
									chrX	153928347	153928747	TTS (NM_001256120)	ENSG00000089820	ARHGAP4	protein-coding
									chr17_GL000258v2_alt	389257	389842	promoter-TSS (NM_001330244).4	ENSG00000185829	ARL17A	protein-coding
									chr13	95676704	95677247	promoter-TSS (NR_132117)	ENSG00000247400	DNAJC3-DT	ncRNA
									chr15	45278965	45279613	promoter-TSS (NR_120335)	ENSG00000259520	LOC101928414	ncRNA
									chr19	3626792	3627346	promoter-TSS (NM_021231)	ENSG00000105298	CACTIN	protein-coding
									chr12	95858608	95859310	promoter-TSS (NR_135014)	ENSG00000139343	SNRPF	protein-coding
									chr20	750807	751185	Intergenic	ENSG00000101276	SLC52A3	protein-coding
									chr2	168890178	168890717	promoter-TSS (NM_020675)	ENSG00000152253	SPC25	protein-coding
									chr8	65643946	65645102	promoter-TSS (NM_014637)	ENSG00000066855	MTFR1	protein-coding
									chr7	66413392	66413831	Intergenic	ENSG00000179406	LINC00174	ncRNA
									chr7	67302026	67303402	promoter-TSS (NR_046299)	ENSG00000106610	STAG3L4	pseudo
									chr19	44927016	44927376	intron (NR_028414, intron 2 of 3)	ENSG00000214855	APOC1P1	pseudo
									chr21	42496167	42496704	promoter-TSS (NM_001286506)	ENSG00000239930	LOC101930094	ncRNA
									chr19	5904175	5904788	promoter-TSS (NM_001017921)	ENSG00000187650	VMAC	protein-coding
									chr20	35454311	35456215	promoter-TSS (NM_001319138)	ENSG00000126001	CEP250	protein-coding
									chr19	32675008	32675537	promoter-TSS (NM_032139)	ENSG00000105186	ANKRD27	protein-coding
									chr14	21511289	21512057	promoter-TSS (NM_019852)	ENSG00000165819	METTL3	protein-coding
									chr17	5419437	5420201	promoter-TSS (NM_001320653)	ENSG00000108559	NUP88	protein-coding
									chr20	3846602	3847117	promoter-TSS (NM_001206491)	ENSG00000088888	MAVS	protein-coding
									chr3	52536337	52536665	promoter-TSS (NM_001124767)	ENSG00000168273	SMIM4	protein-coding
									chr11	125886871	125888069	5' UTR (NM_001134793, exon 1 of 3)	ENSG00000198331	HYLS1	protein-coding
									chr11	14892010	14892586	promoter-TSS (NM_024514)	ENSG00000186104	CYP2R1	protein-coding
									chr16	25110677	25112013	promoter-TSS (NM_016309)		LCMT1-AS1	ncRNA
									chr20	45934504	45935611	intron (NM_022104, intron 1 of 16)	ENSG00000100982	PCIF1	protein-coding
									chr20	38961709	38962863	promoter-TSS (NR_033905)	ENSG00000101452	DHX35	protein-coding
									chr8	124450086	124451117	promoter-TSS (NM_017956)	ENSG00000183665	TRMT12	protein-coding
									chr14	55191327	55191920	promoter-TSS (NM_014750)	ENSG00000126787	DLGAP5	protein-coding
									chr2	120252503	120252903	promoter-TSS (NM_002881)	ENSG00000144118	RALB	protein-coding
									chr17	40287632	40287986	promoter-TSS (NM_001254)	ENSG00000094804	CDC6	protein-coding
									chr7	112939667	112940220	promoter-TSS (NM_152556)	ENSG00000164603	BMT2	protein-coding
									chr11	66438472	66439066	promoter-TSS (NR_120588)	ENSG00000174547	MRPL11	protein-coding
									chr10	110210746	110211570	intron (NM_001008541, intron 1 of 4)	ENSG00000119950	MXI1	protein-coding
									chr11	809616	810012	promoter-TSS (NM_001004)	ENSG00000177600	RPLP2	protein-coding
									chr16	18789987	18790465	intron (NM_001030009, intron 1 of 4)	ENSG00000134419	RPS15A	protein-coding
									chr3	48188261	48188749	promoter-TSS (NM_001789)	ENSG00000164045	CDC25A	protein-coding
									chr13	27919689	27920077	promoter-TSS (NM_000209)	ENSG00000139515	PDX1	protein-coding
									chr2	74653834	74654532	promoter-TSS (NM_004263)	ENSG00000135622	SEMA4F	protein-coding
									chr10	100912730	100913397	promoter-TSS (NM_001136123)	ENSG00000119906	SLF2	protein-coding
									chr16	27375096	27375459	Intergenic	ENSG00000103522	IL21R	protein-coding
									chr3	42804274	42804834	promoter-TSS (NM_001099669)	ENSG00000181061	HIGD1A	protein-coding
									chr1	16643930	16645468	promoter-TSS (NR_027504)		MST1P2	pseudo
									chr2	231717267	231717617	Intergenic	ENSG00000283429	MIR1244-3	ncRNA
									chr2	55518877	55519954	promoter-TSS (NM_080667)	ENSG00000163001	CFAP36	protein-coding
									chr5	55307104	55308481	promoter-TSS (NM_001345965)	ENSG00000067248	DHX29	protein-coding
									chr11	33015534	33016044	promoter-TSS (NM_139160)	ENSG00000121690	DEPDC7	protein-coding
									chr17	28318746	28319344	promoter-TSS (NM_014573)	ENSG00000109084	TMEM97	protein-coding
									chr20	32109486	32110211	5' UTR (NM_001363731, exon 1 of 18)	ENSG00000101337	TM9SF4	protein-coding
									chr7	65770380	65771275	promoter-TSS (NR_038378)	ENSG00000272693	LOC441242	ncRNA
									chr1	109426308	109426795	promoter-TSS (NM_001199773)	ENSG00000143106	PSMA5	protein-coding
									chr2	161307694	161309005	promoter-TSS (NM_005805)	ENSG00000115233	PSMD14	protein-coding
									chr5	163460108	163460816	promoter-TSS (NR_138426)	ENSG00000072571	HMMR	protein-coding
									chr16	1308990	1309360	promoter-TSS (NM_003345)	ENSG00000103275	UBE2I	protein-coding
									chr20	44885066	44885955	promoter-TSS (NM_139323)	ENSG00000166913	YWHAB	protein-coding
									chr2_GL383522v1_alt	76777	77337	promoter-TSS (NM_020675).2	ENSG00000152253	SPC25	protein-coding
									chr1	37692239	37692772	promoter-TSS (NM_001350759)	ENSG00000134690	CDCA8	protein-coding
									chr17	18363149	18363918	promoter-TSS (NM_148918)	ENSG00000176974	SHMT1	protein-coding
									chr1	40979717	40980058	intron (NR_125440, intron 1 of 17)	ENSG00000171793	CTPS1	protein-coding
									chr4	40577021	40577425	intron (NM_001371114, intron 1 of 5)	ENSG00000163694	RBM47	protein-coding
									chr3	66997934	66998413	promoter-TSS (NM_032505)	ENSG00000163376	KBTBD8	protein-coding
									chr2	222860805	222861191	promoter-TSS (NM_203372)	ENSG00000123983	ACSL3	protein-coding
									chr18	12990877	12991481	promoter-TSS (NM_032142)	ENSG00000101639	CEP192	protein-coding
									chr5	135559334	135559692	Intergenic	ENSG00000145832	SLC25A48	protein-coding
									chr14	104752838	104753321	promoter-TSS (NM_006427)	ENSG00000184990	SIVA1	protein-coding
									chr1	22451504	22452271	promoter-TSS (NM_001330398)	ENSG00000184677	ZBTB40	protein-coding
									chr22	41381502	41381933	promoter-TSS (NM_003216)	ENSG00000167074	TEF	protein-coding
									chr16	68737023	68737412	promoter-TSS (NM_004360)	ENSG00000039068	CDH1	protein-coding
									chr17_GL000258v2_alt	561304	561645	promoter-TSS (NM_001193465).3	ENSG00000120071	KANSL1	protein-coding
									chr7	151226901	151227797	promoter-TSS (NM_007189)		LOC114483834	protein-coding
									chr10	72297986	72298399	Intergenic	ENSG00000168209	DDIT4	protein-coding
									chr19	4457874	4458345	promoter-TSS (NM_025241)	ENSG00000167671	UBXN6	protein-coding
									chr19	41439399	41439890	promoter-TSS (NM_001320841)	ENSG00000105341	DMAC2	protein-coding
									chr7	129144430	129144764	promoter-TSS (NM_178562)	ENSG00000158457	TSPAN33	protein-coding
									chr9	136866211	136866531	promoter-TSS (NM_001281297)	ENSG00000107223	EDF1	protein-coding
									chr1	54199767	54200512	promoter-TSS (NM_001353356)	ENSG00000116221	MRPL37	protein-coding
									chr19	39390933	39391669	promoter-TSS (NR_133915)	ENSG00000063322	MED29	protein-coding
									chr13	27620495	27620853	promoter-TSS (NM_001206559)	ENSG00000186184	POLR1D	protein-coding
									chr11	33038697	33040260	promoter-TSS (NM_018393)	ENSG00000176148	TCP11L1	protein-coding
									chr15	40953153	40953573	promoter-TSS (NM_024111)	ENSG00000128965	CHAC1	protein-coding
									chr12	48716987	48717574	promoter-TSS (NM_001277842)	ENSG00000129315	CCNT1	protein-coding
									chr16	1343078	1343464	intron (NM_001199097, intron 14 of 33)	ENSG00000007516	BAIAP3	protein-coding
									chr16	84504549	84504952	promoter-TSS (NM_020947)	ENSG00000140950	MEAK7	protein-coding
									chr17	13017843	13018476	promoter-TSS (NM_018127)	ENSG00000006744	ELAC2	protein-coding
									chr19	47514866	47515395	promoter-TSS (NR_038456)	ENSG00000105402	NAPA	protein-coding
									chr5	132963472	132964046	promoter-TSS (NM_014423)	ENSG00000072364	AFF4	protein-coding
									chr15	64893927	64894426	Intergenic	ENSG00000166839	ANKDD1A	protein-coding
									chr17	3636333	3636810	promoter-TSS (NM_013276)	ENSG00000040531	CTNS	protein-coding
									chr19	45927665	45928134	Intergenic	ENSG00000188425	NANOS2	protein-coding
									chr16	79770502	79771022	promoter-TSS (NR_104663)	ENSG00000261390	MAFTRR	ncRNA
									chr12	95217476	95217879	promoter-TSS (NM_001352101)	ENSG00000028203	VEZT	protein-coding
									chr19	58381067	58381517	promoter-TSS (NR_049780)	ENSG00000152475	ZNF837	protein-coding
									chr20	58980588	58981093	promoter-TSS (NM_198976)	ENSG00000101158	NELFCD	protein-coding
									chr1	205813039	205813451	promoter-TSS (NM_173854)	ENSG00000133065	SLC41A1	protein-coding
									chr3	140941470	140942007	promoter-TSS (NM_018155)	ENSG00000114120	SLC25A36	protein-coding
									chr19	6110600	6110949	promoter-TSS (NM_134433)	ENSG00000087903	RFX2	protein-coding
									chr3	9396784	9397616	promoter-TSS (NM_001292043)	ENSG00000206573	THUMPD3-AS1	ncRNA
									chr14	61559563	61560074	intron (NR_110417, intron 3 of 3)	ENSG00000250548	LINC01303	ncRNA
									chr1	167935966	167936593	promoter-TSS (NM_001349774)	ENSG00000143164	DCAF6	protein-coding
									chr7	120949459	120950962	promoter-TSS (NM_198267)	ENSG00000071243	ING3	protein-coding
									chr1	117059244	117060423	promoter-TSS (NR_110786)	ENSG00000236137	LOC101929099	ncRNA
									chr21	28992729	28993267	promoter-TSS (NM_001320766)	ENSG00000198862	LTN1	protein-coding
									chr1	165598080	165598866	Intergenic	ENSG00000237463	LRRC52-AS1	ncRNA
									chr14	72893972	72894345	promoter-TSS (NM_012074)	ENSG00000205683	DPF3	protein-coding
									chr11	62770994	62771673	promoter-TSS (NM_006473)	ENSG00000162227	TAF6L	protein-coding
									chr6	36874696	36875392	promoter-TSS (NM_016059)	ENSG00000137168	PPIL1	protein-coding
									chr9	35079580	35080746	promoter-TSS (NM_004629)	ENSG00000221829	FANCG	protein-coding
									chr9	122093150	122093615	exon (NM_001139442, exon 1 of 9)	ENSG00000175764	TTLL11	protein-coding
									chr12	103965439	103966327	promoter-TSS (NM_003211)	ENSG00000139372	TDG	protein-coding
									chr20	45971635	45972397	intron (NM_022095, intron 1 of 27)	ENSG00000198026	ZNF335	protein-coding
									chr8	109539124	109539654	promoter-TSS (NM_004215)	ENSG00000147654	EBAG9	protein-coding
									chr18	35240680	35241323	promoter-TSS (NM_032347)	ENSG00000186812	ZNF397	protein-coding
									chr10	79022564	79022921	intron (NR_015429, intron 3 of 7)	ENSG00000224596	ZMIZ1-AS1	ncRNA
									chr2	197453006	197454098	promoter-TSS (NM_001320819)	ENSG00000115520	COQ10B	protein-coding
									chr5	176537767	176538317	promoter-TSS (NM_014901)	ENSG00000146083	RNF44	protein-coding
									chr1	51617134	51617671	intron (NM_148906, intron 1 of 22)	ENSG00000117859	OSBPL9	protein-coding
									chr11	94973240	94973972	promoter-TSS (NM_018039)	ENSG00000150316	CWC15	protein-coding
									chr6	73520824	73521403	promoter-TSS (NM_001402)	ENSG00000156508	EEF1A1	protein-coding
									chr11	77637305	77638397	promoter-TSS (NM_001311199)	ENSG00000074201	CLNS1A	protein-coding
									chr20	43656833	43658036	Intergenic	ENSG00000101057	MYBL2	protein-coding
									chr7	73682994	73683845	promoter-TSS (NM_001202560)	ENSG00000176410	DNAJC30	protein-coding
									chr10	100481558	100481923	intron (NM_003393, intron 4 of 5)	ENSG00000075290	WNT8B	protein-coding
									chr20	36773208	36774720	promoter-TSS (NM_001145318)	ENSG00000149636	DSN1	protein-coding
									chr1	37690087	37690953	promoter-TSS (NM_001350755)	ENSG00000116922	C1orf109	protein-coding
									chr10	73785109	73785701	promoter-TSS (NR_160292)	ENSG00000214655	ZSWIM8	protein-coding
									chr8	123274874	123275729	promoter-TSS (NM_001017926)	ENSG00000165156	ZHX1	protein-coding
									chr2	24123086	24123533	promoter-TSS (NM_199346)	ENSG00000176732	PFN4	protein-coding
									chr20	44521669	44522481	promoter-TSS (NM_198941)	ENSG00000132824	SERINC3	protein-coding
									chr7	148884180	148884565	promoter-TSS (NM_001203248)	ENSG00000106462	EZH2	protein-coding
									chr3	93979770	93980249	promoter-TSS (NM_001174150)	ENSG00000169379	ARL13B	protein-coding
									chr19	48624069	48624531	promoter-TSS (NM_001204160)	ENSG00000063176	SPHK2	protein-coding
									chr6	87589827	87590321	promoter-TSS (NM_001350505)	ENSG00000135336	ORC3	protein-coding
									chr11	67391657	67392130	promoter-TSS (NM_004584)	ENSG00000172613	RAD9A	protein-coding
									chr19	42280216	42280613	intron (NM_001304815, intron 2 of 20)	ENSG00000079432	CIC	protein-coding
									chr2	162343574	162344273	promoter-TSS (NM_012198)	ENSG00000115271	GCA	protein-coding
									chr17	31516808	31517145	intron (NM_001346748, intron 1 of 12)	ENSG00000284424	MIR4724	ncRNA
									chr16	2911328	2911995	promoter-TSS (NM_001308068)	ENSG00000059122	FLYWCH1	protein-coding
									chr15	40593954	40594677	promoter-TSS (NM_170589)	ENSG00000137812	KNL1	protein-coding
									chr17	21126718	21127304	promoter-TSS (NM_015510)	ENSG00000109016	DHRS7B	protein-coding
									chr3	48635257	48635709	promoter-TSS (NM_134426)	ENSG00000225697	SLC26A6	protein-coding
									chr6	52284647	52285236	promoter-TSS (NM_001366371)	ENSG00000112118	MCM3	protein-coding
									chrX	47128977	47129615	Intergenic	ENSG00000147123	NDUFB11	protein-coding
									chr17	46361701	46362059	promoter-TSS (NM_001103154)	ENSG00000185829	ARL17A	protein-coding
									chr1	30824348	30824810	promoter-TSS (NR_146732)	ENSG00000223382	LINC01778	ncRNA
									chr6	144095407	144095924	promoter-TSS (NM_031287)	ENSG00000169976	SF3B5	protein-coding
									chr7	139132901	139134337	promoter-TSS (NM_024926)	ENSG00000105948	TTC26	protein-coding
									chr14	60649258	60649718	promoter-TSS (NM_005982)	ENSG00000126778	SIX1	protein-coding
									chr1	24413458	24414101	promoter-TSS (NM_001199014)	ENSG00000001460	STPG1	protein-coding
									chr13	60395930	60396852	promoter-TSS (NM_001146070)	ENSG00000083544	TDRD3	protein-coding
									chr1	52571843	52572190	Intergenic	ENSG00000134744	TUT4	protein-coding
									chr15	40568871	40569541	promoter-TSS (NM_001286407)	ENSG00000166133	RPUSD2	protein-coding
									chr1	1080179	1080514	Intergenic	ENSG00000237330	RNF223	protein-coding
									chr1	70410194	70411434	promoter-TSS (NM_153742)	ENSG00000116761	CTH	protein-coding
									chr6	27131610	27132193	TTS (NM_021058)	ENSG00000124635	HIST1H2BJ	protein-coding
									chr16	67018043	67018376	Intergenic	ENSG00000067955	CBFB	protein-coding
									chr10	102714275	102715027	promoter-TSS (NM_004311)	ENSG00000156398	SFXN2	protein-coding
									chr19	2739958	2740336	promoter-TSS (NM_213568)	ENSG00000141873	SLC39A3	protein-coding
									chr13	106535618	106535997	promoter-TSS (NM_004093)	ENSG00000125266	EFNB2	protein-coding
									chr11	66545833	66546263	promoter-TSS (NM_207340)	ENSG00000174165	ZDHHC24	protein-coding
									chr17	45147964	45148407	5' UTR (NM_006460, exon 1 of 1)	ENSG00000186834	HEXIM1	protein-coding
									chr17	50560247	50560742	promoter-TSS (NM_001256328)	ENSG00000006283	CACNA1G	protein-coding
									chr1	212857589	212858367	promoter-TSS (NM_014053)	ENSG00000198468	FLVCR1-DT	ncRNA
									chr5	137754299	137755072	promoter-TSS (NM_006805)	ENSG00000177733	HNRNPA0	protein-coding
									chr17	32350143	32350569	TTS (NR_030362)	ENSG00000010244	ZNF207	protein-coding
									chr19	45717204	45717629	intron (NM_001329633, intron 1 of 1)	ENSG00000177051	FBXO46	protein-coding
									chr17	7844723	7845079	5' UTR (NM_001348716, exon 2 of 23)	ENSG00000132510	KDM6B	protein-coding
									chr20	38434796	38435482	non-coding (NR_027241, exon 1 of 7)	ENSG00000196756	SNHG17	ncRNA
									chr9	137070521	137070888	promoter-TSS (NM_178448)	ENSG00000186193	SAPCD2	protein-coding
									chr22	49960189	49960560	promoter-TSS (NM_001001852)	ENSG00000198355	PIM3	protein-coding
									chr13	94601529	94601922	promoter-TSS (NM_180989)	ENSG00000152749	GPR180	protein-coding
									chr1	179081666	179082438	promoter-TSS (NM_022371)	ENSG00000186283	TOR3A	protein-coding
									chr19	11694813	11695252	Intergenic		ZNF833P	pseudo
									chr1	100249335	100250133	promoter-TSS (NM_001918)	ENSG00000137992	DBT	protein-coding
									chr19	8525571	8526419	intron (NM_012335, intron 24 of 27)	ENSG00000133250	ZNF414	protein-coding
									chr5	62412217	62413188	promoter-TSS (NM_016338)	ENSG00000086200	IPO11	protein-coding
									chr5	127030480	127030840	promoter-TSS (NM_178450)	ENSG00000173926	2025-03-03	protein-coding
									chr6	73461651	73462157	exon (NM_012123, exon 1 of 12)	ENSG00000135297	MTO1	protein-coding
									chr1	1693140	1693783	promoter-TSS (NM_001290264)	ENSG00000189339	SLC35E2B	protein-coding
									chr1	145979485	145979945	TTS (NM_001330685)	ENSG00000121851	POLR3GL	protein-coding
									chr10	100267415	100268443	promoter-TSS (NM_001303405)	ENSG00000095485	CWF19L1	protein-coding
									chr15	64825274	64826077	promoter-TSS (NM_001286497)	ENSG00000140451	PIF1	protein-coding
									chr11	72080361	72080724	promoter-TSS (NR_104476)	ENSG00000137497	NUMA1	protein-coding
									chr12	123583445	123585034	promoter-TSS (NM_001321445)		TMED2-DT	ncRNA
									chr7	55886968	55887493	promoter-TSS (NM_001366796)	ENSG00000178665	ZNF713	protein-coding
									chr5	133026055	133026577	intron (NM_001300816, intron 1 of 4)	ENSG00000155329	ZCCHC10	protein-coding
									chr6	46129704	46130095	promoter-TSS (NM_001370649)	ENSG00000112782	CLIC5	protein-coding
									chr20	35772227	35772590	intron (NM_016436, intron 1 of 17)	ENSG00000025293	PHF20	protein-coding
									chr2	130341940	130343215	promoter-TSS (NM_001321119)	ENSG00000136710	CCDC115	protein-coding
									chr1	16667059	16667608	promoter-TSS (NR_004400).2	ENSG00000207005	RNU1-2	snRNA
									chr7	94003766	94005353	promoter-TSS (NM_005868)	ENSG00000105829	BET1	protein-coding
									chr20	3408669	3409159	Intergenic	ENSG00000088854	C20orf194	protein-coding
									chr1	16888810	16889909	non-coding (NR_135056, exon 1 of 2)	ENSG00000238142	LOC105376805	ncRNA
									chr6	116279567	116280230	promoter-TSS (NR_136521)	ENSG00000111817	DSE	protein-coding
									chr20	25407515	25408227	non-coding (NR_134574, exon 1 of 8)	ENSG00000101003	GINS1	protein-coding
									chr1	248837847	248838518	promoter-TSS (NM_024836)	ENSG00000171161	ZNF672	protein-coding
									chr9	89180179	89180696	Intergenic	ENSG00000148082	SHC3	protein-coding
									chr5	172420510	172421002	intron (NM_001017995, intron 2 of 12)	ENSG00000174705	SH3PXD2B	protein-coding
									chr6	36197118	36197542	intron (NM_015695, intron 1 of 12)	ENSG00000096070	BRPF3	protein-coding
									chr2	202634210	202635229	promoter-TSS (NM_173511)	ENSG00000138439	FAM117B	protein-coding
									chr19	12294752	12295141	promoter-TSS (NM_001164276)	ENSG00000197857	ZNF44	protein-coding
									chr14	45134400	45135359	promoter-TSS (NM_002013)	ENSG00000100442	FKBP3	protein-coding
									chr7	45768555	45769672	promoter-TSS (NR_024271)	ENSG00000214765	SEPTIN7P2	pseudo
									chr5	143404778	143405855	promoter-TSS (NM_001364184)	ENSG00000113580	NR3C1	protein-coding
									chr2	74507513	74508116	promoter-TSS (NM_032673)	ENSG00000115289	PCGF1	protein-coding
									chr17	18260380	18260783	promoter-TSS (NM_001144900)	ENSG00000177427	MIEF2	protein-coding
									chr5	123511696	123512296	promoter-TSS (NM_001364141)	ENSG00000151292	CSNK1G3	protein-coding
									chr10	89643755	89644430	promoter-TSS (NM_148978)	ENSG00000152782	PANK1	protein-coding
									chr15	44195138	44195561	promoter-TSS (NM_001322951)	ENSG00000171877	FRMD5	protein-coding
									chr19	17337267	17337683	promoter-TSS (NM_032620)	ENSG00000130299	GTPBP3	protein-coding
									chr2	135875820	135876789	exon (NM_005915, exon 1 of 17)	ENSG00000076003	MCM6	protein-coding
									chr2	54115453	54116242	intron (NM_138448, intron 1 of 3)	ENSG00000170634	ACYP2	protein-coding
									chr5	53560194	53561070	promoter-TSS (NM_001318051)	ENSG00000164258	NDUFS4	protein-coding
									chr12	122064024	122064474	intron (NR_135044, intron 1 of 3)	ENSG00000256546	LOC100506691	ncRNA
									chr11	74492800	74493259	promoter-TSS (NM_001319240)		LOC100287896	protein-coding
									chr16	27267922	27269193	intron (NR_037184, intron 1 of 4)	ENSG00000169189	NSMCE1	protein-coding
									chr5	163505245	163505837	promoter-TSS (NM_013283)	ENSG00000038274	MAT2B	protein-coding
									chr11	65487512	65487850	Intergenic	ENSG00000251562	MALAT1	ncRNA
									chr1	151198333	151198733	promoter-TSS (NM_003557)	ENSG00000143398	PIP5K1A	protein-coding
									chr20	34112452	34113305	promoter-TSS (NM_001316363)	ENSG00000125977	EIF2S2	protein-coding
									chr20	62937336	62938008	promoter-TSS (NM_017896)	ENSG00000101191	DIDO1	protein-coding
									chr7	21426700	21427797	promoter-TSS (NM_001326542)	ENSG00000105866	SP4	protein-coding
									chr5	43514560	43515846	promoter-TSS (NM_198566)	ENSG00000172244	C5orf34	protein-coding
									chr20	35411510	35412693	promoter-TSS (NM_199487)	ENSG00000101019	UQCC1	protein-coding
									chr1	40691443	40692437	promoter-TSS (NM_001142590)	ENSG00000066136	NFYC	protein-coding
									chr17	34960975	34961874	promoter-TSS (NM_001193530)	ENSG00000132141	CCT6B	protein-coding
									chr3	142149360	142149809	promoter-TSS (NM_001178138)	ENSG00000114126	TFDP2	protein-coding
									chr22	40951330	40951902	intron (NM_014248, intron 1 of 4)	ENSG00000100387	RBX1	protein-coding
									chr22	41468508	41469196	promoter-TSS (NM_001098)	ENSG00000100410	PHF5A	protein-coding
									chr22	50582632	50583246	promoter-TSS (NM_005198)	ENSG00000254413	CHKB-CPT1B	ncRNA
									chr8	38996309	38996801	promoter-TSS (NM_001024381)	ENSG00000169490	TM2D2	protein-coding
									chr1	66924679	66925122	promoter-TSS (NM_207014)	ENSG00000198160	MIER1	protein-coding
									chr3	120742068	120742840	promoter-TSS (NM_005513)	ENSG00000144840	RABL3	protein-coding
									chr14	76267770	76268147	Intergenic	ENSG00000119715	ESRRB	protein-coding
									chr1	41919939	41920500	intron (NR_038261, intron 1 of 3)	ENSG00000127124	HIVEP3	protein-coding
									chr5	271377	271734	promoter-TSS (NR_073609)		HRAT5	ncRNA
									chr4	53365798	53366798	promoter-TSS (NM_152540)	ENSG00000184178	SCFD2	protein-coding
									chr12	6493446	6494206	promoter-TSS (NM_016497)	ENSG00000010292	NCAPD2	protein-coding
									chr19	46859888	46860587	promoter-TSS (NM_004491)	ENSG00000160007	ARHGAP35	protein-coding
									chr4	1511658	1512004	Intergenic	ENSG00000235608	NKX1-1	protein-coding
									chr15	43590016	43590485	promoter-TSS (NM_001354386)	ENSG00000168781	PPIP5K1	protein-coding
									chr12	56724932	56725429	5' UTR (NM_001113201, exon 1 of 8)	ENSG00000196531	NACA	protein-coding
									chr1	89820707	89821087	promoter-TSS (NM_001134479)	ENSG00000171492	LRRC8D	protein-coding
									chr12	32678560	32679672	promoter-TSS (NM_012062)	ENSG00000087470	DNM1L	protein-coding
									chr1	28259237	28259624	promoter-TSS (NM_031459)	ENSG00000130766	SESN2	protein-coding
									chr15	74374243	74374672	Intergenic		LINC02255	ncRNA
									chr14	81221130	81221632	promoter-TSS (NM_001278940)	ENSG00000165417	GTF2A1	protein-coding
									chr7	130050731	130051818	exon (NM_001363701, exon 1 of 10)	ENSG00000091732	ZC3HC1	protein-coding
									chr19	16495985	16496479	promoter-TSS (NM_032207)	ENSG00000269058	CALR3	protein-coding
									chr1_GL383519v1_alt	32510	32901	promoter-TSS (NR_002188).2	ENSG00000160766	GBAP1	pseudo
									chr19	48364080	48364580	promoter-TSS (NM_012451)	ENSG00000105467	SYNGR4	protein-coding
									chr1	14970107	14970465	intron (NM_001370231, intron 3 of 8)	ENSG00000189337	KAZN	protein-coding
									chr11	11621916	11622363	promoter-TSS (NM_198516)	ENSG00000110328	GALNT18	protein-coding
									chr5	134873741	134875239	exon (NM_024715, exon 1 of 5)	ENSG00000113621	TXNDC15	protein-coding
									chr7	1171395	1171849	Intergenic		LOC101927021	ncRNA
									chr16	28879619	28880227	promoter-TSS (NR_046287)	ENSG00000260442	ATP2A1-AS1	ncRNA
									chr5	140664266	140665166	promoter-TSS (NM_017706)	ENSG00000120314	WDR55	protein-coding
									chr17	5486300	5486866	promoter-TSS (NM_024039)	ENSG00000167842	MIS12	protein-coding
									chr7	6104262	6104764	promoter-TSS (NM_001365764)	ENSG00000106346	USP42	protein-coding
									chr17	44947588	44948282	promoter-TSS (NM_001264573)	ENSG00000186185	KIF18B	protein-coding
									chr2	26345721	26346180	promoter-TSS (NM_001321975)	ENSG00000173567	ADGRF3	protein-coding
									chr16	31094542	31095283	promoter-TSS (NM_024006)	ENSG00000167397	VKORC1	protein-coding
									chr6	24774356	24775611	promoter-TSS (NM_001251989)	ENSG00000112312	GMNN	protein-coding
									chr1	43969715	43970128	promoter-TSS (NM_001319168)	ENSG00000132768	DPH2	protein-coding
									chr16	3263267	3265037	non-coding (NR_033904, exon 1 of 2)	ENSG00000281005	LINC00921	ncRNA
									chrX	109536436	109537635	promoter-TSS (NM_001242618)	ENSG00000101888	NXT2	protein-coding
									chr3	50328059	50328473	promoter-TSS (NM_007275)	ENSG00000114383	TUSC2	protein-coding
									chr9	35079580	35080746	promoter-TSS (NM_004629)	ENSG00000221829	FANCG	protein-coding
									chr1	18902658	18903254	promoter-TSS (NM_001319218)	ENSG00000159423	ALDH4A1	protein-coding
									chr19	49142909	49143307	intron (NR_103842, intron 20 of 28)	ENSG00000130528	HRC	protein-coding
									chr6	43170492	43171283	promoter-TSS (NM_003131)	ENSG00000112658	SRF	protein-coding
									chr9	127699257	127699735	Intergenic	ENSG00000160401	CFAP157	protein-coding
									chr11	4094100	4094978	promoter-TSS (NM_001033)	ENSG00000167325	RRM1	protein-coding
									chr14	74493526	74493998	promoter-TSS (NM_006432)	ENSG00000165898	ISCA2	protein-coding
									chr7	94003766	94005353	promoter-TSS (NM_005868)	ENSG00000105829	BET1	protein-coding
									chr1	28914210	28914545	promoter-TSS (NM_001166006)	ENSG00000159023	EPB41	protein-coding
									chr15	81323981	81324515	promoter-TSS (NR_135013)		TMC3-AS1	ncRNA
									chr10	43362055	43362770	Intergenic	ENSG00000150201	FXYD4	protein-coding
									chr12	120086968	120087432	intron (NM_001367886, intron 8 of 9)	ENSG00000111737	RAB35	protein-coding
									chr6	27894305	27894714	TTS (NM_003527)	ENSG00000274641	HIST1H2BO	protein-coding
									chr12	132593734	132594345	Intergenic	ENSG00000277052	MIR6763	ncRNA
									chr10	92592905	92593502	promoter-TSS (NM_004523)	ENSG00000138160	KIF11	protein-coding
									chr19	29841735	29842068	Intergenic	ENSG00000105173	CCNE1	protein-coding
									chr16	2751906	2752594	promoter-TSS (NM_016333)	ENSG00000205913	SRRM2-AS1	ncRNA
									chr3	131361614	131362291	promoter-TSS (NR_027766)	ENSG00000246082	NUDT16P1	pseudo
									chr19	12722469	12722863	promoter-TSS (NM_001136196)	ENSG00000105576	TNPO2	protein-coding
									chr7	66843962	66845369	intron (NR_003934, intron 1 of 10)	ENSG00000230583	GTF2IRD1P1	pseudo
									chr8	91069339	91070746	promoter-TSS (NM_016023)	ENSG00000253738	OTUD6B-AS1	ncRNA
									chr15	70763457	70763901	promoter-TSS (NM_018003)	ENSG00000137831	UACA	protein-coding
									chr11	59142911	59143354	promoter-TSS (NR_110184)	ENSG00000166801	FAM111A	protein-coding
									chr16	29595435	29595896	promoter-TSS (NR_135305)		SMG1P2	pseudo
									chr19	3990098	3990550	Intergenic	ENSG00000167658	EEF2	protein-coding
									chr17	78241470	78241870	TTS (NM_001204211)	ENSG00000204278	TMEM235	protein-coding
									chr19	2950508	2950998	Intergenic	ENSG00000175691	ZNF77	protein-coding
									chr8	124997805	124998675	promoter-TSS (NM_003129)	ENSG00000253513	LOC105375744	ncRNA
									chr4	127632644	127633513	exon (NM_015693, exon 1 of 16)	ENSG00000164066	INTU	protein-coding
									chr11	65711396	65712475	promoter-TSS (NM_182709)	ENSG00000172977	KAT5	protein-coding
									chr11	47214064	47214825	promoter-TSS (NM_000107)	ENSG00000134574	DDB2	protein-coding
									chr1	200620447	200621055	promoter-TSS (NM_014875)	ENSG00000118193	KIF14	protein-coding
									chr12	49060300	49061229	Intergenic	ENSG00000167548	KMT2D	protein-coding
									chr5	1799666	1800274	promoter-TSS (NM_032479)	ENSG00000171421	MRPL36	protein-coding
									chr7	116951615	116952217	TTS (NR_002330)	ENSG00000004866	ST7	protein-coding
									chr1	16904028	16905224	Intergenic	ENSG00000206652	RNU1-1	snRNA
									chr10	89700889	89701952	promoter-TSS (NM_001284259)	ENSG00000138182	KIF20B	protein-coding
									chr8	123416772	123417336	intron (NM_018024, intron 1 of 5)	ENSG00000156795	WDYHV1	protein-coding
									chr2	43996163	43996780	promoter-TSS (NM_133259)	ENSG00000138095	LRPPRC	protein-coding
									chr2	70360890	70361249	Intergenic	ENSG00000035141	FAM136A	protein-coding
									chr7	1160048	1160895	promoter-TSS (NM_001365383)		LOC101927021	ncRNA
									chr8	125091260	125092215	promoter-TSS (NM_001349485)	ENSG00000164961	WASHC5	protein-coding
									chr20	63658011	63658781	non-coding (NR_037882, exon 1 of 38)	ENSG00000258366	RTEL1	protein-coding
									chr7	136086754	136087229	Intergenic	ENSG00000267697	LUZP6	protein-coding
									chr4	7067910	7068328	promoter-TSS (NM_025196)	ENSG00000109519	GRPEL1	protein-coding
									chr19	35066745	35067101	TTS (NM_182983)	ENSG00000105707	HPN	protein-coding
									chr19	11813860	11814493	promoter-TSS (NM_152357)	ENSG00000171295	ZNF440	protein-coding
									chr11	67482512	67483353	promoter-TSS (NM_003977)	ENSG00000110711	AIP	protein-coding
									chr5	133051299	133052375	promoter-TSS (NM_002154)	ENSG00000170606	HSPA4	protein-coding
									chr5_KI270897v1_alt	1116489	1116931	Intergenic	ENSG00000145734	BDP1	protein-coding
									chr1	153727587	153728085	promoter-TSS (NM_023015)	ENSG00000143624	INTS3	protein-coding
									chr10	119029163	119029496	promoter-TSS (NM_199461)	ENSG00000188613	NANOS1	protein-coding
									chr11	119195715	119196054	promoter-TSS (NM_001145018)	ENSG00000248712	CCDC153	protein-coding
									chr3	14948219	14948573	promoter-TSS (NR_046252)	ENSG00000225733	FGD5-AS1	ncRNA
									chr7	44795906	44796966	promoter-TSS (NM_021130)	ENSG00000196262	PPIA	protein-coding
									chr1	8878597	8878994	promoter-TSS (NR_038351)	ENSG00000230679	ENO1-AS1	ncRNA
									chr11	66052184	66052826	promoter-TSS (NR_145738)	ENSG00000087365	SF3B2	protein-coding
									chr1	204288283	204288640	intron (NM_014935, intron 1 of 22)	ENSG00000143850	PLEKHA6	protein-coding
									chr17	82698638	82698970	promoter-TSS (NM_006822)	ENSG00000141542	RAB40B	protein-coding
									chr2	226801070	226801468	intron (NM_001349069, intron 1 of 8)	ENSG00000144468	RHBDD1	protein-coding
									chr6	42878973	42880370	promoter-TSS (NR_134562)	ENSG00000146223	RPL7L1	protein-coding
									chr12	100573213	100573970	promoter-TSS (NM_001363672)	ENSG00000139354	GAS2L3	protein-coding
									chr20	833281	833876	promoter-TSS (NM_001289146)	ENSG00000125898	FAM110A	protein-coding
									chr3	40456849	40457496	promoter-TSS (NM_001034996)	ENSG00000188846	RPL14	protein-coding
									chr1	87328160	87328531	promoter-TSS (NM_006769)	ENSG00000143013	LMO4	protein-coding
									chr10	3172199	3172932	5' UTR (NM_001347729, exon 1 of 27)	ENSG00000107959	PITRM1	protein-coding
									chr16	30874539	30876066	promoter-TSS (NR_039744)	ENSG00000265991	MIR4519	ncRNA
									chr1	205321543	205321979	promoter-TSS (NM_030952)	ENSG00000163545	NUAK2	protein-coding
									chr19	38543880	38544277	intron (NM_001042723, intron 86 of 104)	ENSG00000267291	LOC105372397	ncRNA
									chr8	73293314	73294192	promoter-TSS (NM_000971)	ENSG00000147604	RPL7	protein-coding
									chrX	129931222	129931661	Intergenic	ENSG00000156697	UTP14A	protein-coding
									chr19	14529315	14529715	promoter-TSS (NR_030369)	ENSG00000283822	MIR639	ncRNA
									chr6	166586841	166587140	intron (NM_001006932, intron 2 of 21)	ENSG00000071242	RPS6KA2	protein-coding
									chr5	179697899	179699335	promoter-TSS (NM_001363995)	ENSG00000127022	CANX	protein-coding
									chrX	109536436	109537635	promoter-TSS (NM_001242618)	ENSG00000101888	NXT2	protein-coding
									chr3	127590658	127591010	promoter-TSS (NM_001353002)	ENSG00000163870	TPRA1	protein-coding
									chr17	68511972	68512611	promoter-TSS (NM_001369390)	ENSG00000108946	PRKAR1A	protein-coding
									chr2	55050350	55050930	promoter-TSS (NM_153828)	ENSG00000115310	RTN4	protein-coding
									chr7	123557187	123558441	promoter-TSS (NM_005000)	ENSG00000128609	NDUFA5	protein-coding
									chr3	49104500	49105049	promoter-TSS (NM_001272073)	ENSG00000172053	QARS	protein-coding
									chr12	56488271	56488649	promoter-TSS (NM_001280798)	ENSG00000135423	GLS2	protein-coding
									chr5	116085374	116085857	intron (NM_001308080, intron 1 of 6)	ENSG00000145781	COMMD10	protein-coding
									chr2	65227258	65228054	promoter-TSS (NM_005722)	ENSG00000138071	ACTR2	protein-coding
									chrX	154378833	154379229	promoter-TSS (NM_000117)	ENSG00000102119	EMD	protein-coding
									chr16	19521727	19522315	promoter-TSS (NM_016641)	ENSG00000006007	GDE1	protein-coding
									chrX	70454701	70455136	promoter-TSS (NM_001166278)	ENSG00000082458	DLG3	protein-coding
									chr17	42577665	42578068	promoter-TSS (NM_001256016)	ENSG00000131470	PSMC3IP	protein-coding
									chr20	63864347	63865445	promoter-TSS (NM_199359)	ENSG00000101150	TPD52L2	protein-coding
									chr19	16654204	16654539	intron (NM_001300925, intron 3 of 4)	ENSG00000214046	SMIM7	protein-coding
									chr19	18093481	18093790	intron (NM_001290024, intron 1 of 17)	ENSG00000099308	MAST3	protein-coding
									chr15	84600798	84601265	promoter-TSS (NM_017894)	ENSG00000176371	ZSCAN2	protein-coding
									chrX	3814700	3815139	Intergenic		LOC389906	pseudo
									chr19	39326308	39326657	Intergenic	ENSG00000130755	GMFG	protein-coding
									chr11	63938018	63938722	promoter-TSS (NM_001300800)	ENSG00000110583	NAA40	protein-coding
									chr1	155308161	155309003	promoter-TSS (NM_002004)	ENSG00000160752	FDPS	protein-coding
									chr5	60944842	60945484	promoter-TSS (NM_000082)	ENSG00000164182	NDUFAF2	protein-coding
									chr2	55693333	55694351	promoter-TSS (NM_033109)	ENSG00000138035	PNPT1	protein-coding
									chr10	38356167	38356684	promoter-TSS (NR_003086)	ENSG00000099251	HSD17B7P2	pseudo
									chr8	91069339	91070746	promoter-TSS (NM_016023)	ENSG00000253738	OTUD6B-AS1	ncRNA
									chr20	35664144	35665589	promoter-TSS (NM_152927)	ENSG00000244462	RBM12	protein-coding
									chr16	68245087	68245574	promoter-TSS (NM_001363551)	ENSG00000103066	PLA2G15	protein-coding
									chr7	87344865	87345989	promoter-TSS (NR_015381)	ENSG00000182165	TP53TG1	ncRNA
									chr12	51047906	51048538	promoter-TSS (NM_001351334)	ENSG00000050426	LETMD1	protein-coding
									chr18	24138509	24139150	promoter-TSS (NM_153768)	ENSG00000154040	CABYR	protein-coding
									chr11	34357846	34358219	promoter-TSS (NM_145804)	ENSG00000166016	ABTB2	protein-coding
									chr10	100346859	100347276	promoter-TSS (NM_005063)	ENSG00000099194	SCD	protein-coding
									chr5	142024769	142025265	Intergenic	ENSG00000113552	GNPDA1	protein-coding
									chr14	58244622	58245056	promoter-TSS (NM_152132)	ENSG00000100567	PSMA3	protein-coding
									chr20	18467275	18467827	promoter-TSS (NM_001351683)	ENSG00000132664	POLR3F	protein-coding
									chr20	38961709	38962863	promoter-TSS (NR_033905)	ENSG00000101452	DHX35	protein-coding
									chr19	13116409	13116900	promoter-TSS (NM_001351761)	ENSG00000104907	TRMT1	protein-coding
									chr7	7639878	7641308	promoter-TSS (NM_001302348)	ENSG00000219545	UMAD1	protein-coding
									chr8	103020325	103021144	promoter-TSS (NM_001695)	ENSG00000155097	ATP6V1C1	protein-coding
									chr8	108248199	108249424	promoter-TSS (NM_001568)	ENSG00000104408	EIF3E	protein-coding
									chr7	17940118	17941135	promoter-TSS (NR_146932)	ENSG00000071189	SNX13	protein-coding
									chr7	5561776	5562257	Intergenic	ENSG00000075618	FSCN1	protein-coding
									chr1	198157435	198157873	intron (NM_133494, intron 1 of 9)	ENSG00000151414	NEK7	protein-coding
									chr5	132293233	132293780	promoter-TSS (NM_003059)	ENSG00000197208	SLC22A4	protein-coding
									chr20	47764413	47764731	intron (NM_198596, intron 1 of 20)	ENSG00000196562	SULF2	protein-coding
									chr1	241519601	241520433	promoter-TSS (NM_000143)	ENSG00000091483	FH	protein-coding
									chr1	16643930	16645468	promoter-TSS (NR_027504)		MST1P2	pseudo
									chr9	34620315	34620818	promoter-TSS (NM_001281426)	ENSG00000137100	DCTN3	protein-coding
									chr8	116766288	116766991	exon (NM_032334, exon 1 of 3)	ENSG00000147679	UTP23	protein-coding
									chr12	32755608	32756271	promoter-TSS (NM_001040436)	ENSG00000139131	YARS2	protein-coding
									chr2	55518877	55519954	promoter-TSS (NM_080667)	ENSG00000163001	CFAP36	protein-coding
									chr10	96043101	96043892	promoter-TSS (NM_001134376)	ENSG00000107443	CCNJ	protein-coding
									chr5	139293251	139294621	5' UTR (NM_001194955, exon 1 of 15)	ENSG00000015479	MATR3	protein-coding
									chrX	101407676	101408317	promoter-TSS (NM_001032393)	ENSG00000102393	GLA	protein-coding
									chr10	73997825	73998287	promoter-TSS (NM_003373)	ENSG00000035403	VCL	protein-coding
									chr5	66144269	66145059	promoter-TSS (NM_139168)	ENSG00000153914	SREK1	protein-coding
									chr3	122382989	122383389	promoter-TSS (NM_014367)	ENSG00000160124	CCDC58	protein-coding
									chr20	5119220	5120419	non-coding (NR_028370, exon 1 of 1)	ENSG00000132646	PCNA	protein-coding
									chr7	143901993	143902430	promoter-TSS (NM_001206938)	ENSG00000198420	TCAF1	protein-coding
									chr9	35603963	35605230	promoter-TSS (NM_001318230)	ENSG00000107140	TESK1	protein-coding
									chr17	80270899	80271216	intron (NM_020954, intron 2 of 16)	ENSG00000173821	RNF213	protein-coding
									chr22	45602735	45603069	Intergenic	ENSG00000238120	LINC01589	ncRNA
									chr22_KI270879v1_alt	75320	75708	promoter-TSS (NM_001002862).2	ENSG00000099958	DERL3	protein-coding
									chr5	172188367	172188872	promoter-TSS (NM_005990)	ENSG00000072786	STK10	protein-coding
									chr19	11597148	11597652	promoter-TSS (NM_145295)	ENSG00000198551	ZNF627	protein-coding
									chr3	128680790	128681360	Intergenic	ENSG00000163902	RPN1	protein-coding
									chr1	154220248	154220651	promoter-TSS (NM_014847)	ENSG00000143612	C1orf43	protein-coding
									chr5	146181997	146182721	intron (NM_016460, intron 1 of 30)	ENSG00000133706	LARS	protein-coding
									chr19	2151577	2151876	promoter-TSS (NM_001261826)	ENSG00000065000	AP3D1	protein-coding
									chr1	32650696	32651629	promoter-TSS (NM_001366264)	ENSG00000162521	RBBP4	protein-coding
									chr13	100674842	100675177	promoter-TSS (NM_001286453)	ENSG00000125247	TMTC4	protein-coding
									chr19	11435089	11435616	promoter-TSS (NM_001302454)	ENSG00000130175	PRKCSH	protein-coding
									chr16	21952679	21953665	promoter-TSS (NM_003366)	ENSG00000140740	UQCRC2	protein-coding
									chr22	39490184	39490493	3' UTR (NM_001098270, exon 1 of 1)	ENSG00000128268	MGAT3	protein-coding
									chr6	42983943	42984649	promoter-TSS (NM_180977)	ENSG00000112640	PPP2R5D	protein-coding
									chr19	633586	633938	promoter-TSS (NM_005035)	ENSG00000099821	POLRMT	protein-coding
									chr11	62646265	62646861	promoter-TSS (NM_198334)	ENSG00000089597	GANAB	protein-coding
									chr17	19378120	19378588	promoter-TSS (NM_002749)	ENSG00000166484	MAPK7	protein-coding
									chr4	75630401	75630790	promoter-TSS (NM_001330724)	ENSG00000138769	CDKL2	protein-coding
									chr10	73109248	73109661	promoter-TSS (NM_001283016)	ENSG00000166321	NUDT13	protein-coding
									chr20	33686315	33686676	promoter-TSS (NM_005225)	ENSG00000101412	E2F1	protein-coding
									chr19	1103788	1104099	promoter-TSS (NM_001039847)	ENSG00000167468	GPX4	protein-coding
									chrX	53082006	53082343	promoter-TSS (NM_022117)	ENSG00000184205	TSPYL2	protein-coding
									chr6	41895439	41895837	promoter-TSS (NM_018561)	ENSG00000164663	USP49	protein-coding
									chr14	24242354	24242815	promoter-TSS (NM_001363668)	ENSG00000092330	TINF2	protein-coding
									chr19	41364014	41364833	promoter-TSS (NM_030578)	ENSG00000123810	B9D2	protein-coding
									chr1	150362811	150364498	promoter-TSS (NM_001297673)	ENSG00000163125	RPRD2	protein-coding
									chr20	3173602	3174007	promoter-TSS (NM_001282533)	ENSG00000088899	LZTS3	protein-coding
									chr11	119057275	119057826	promoter-TSS (NM_001130991)	ENSG00000149428	HYOU1	protein-coding
									chr4	337531	337931	promoter-TSS (NM_001348279)	ENSG00000131127	ZNF141	protein-coding
									chr4	52722280	52722778	Intergenic	ENSG00000212588	SNORA26	snoRNA
									chr15	76931373	76931787	promoter-TSS (NM_002902)	ENSG00000117906	RCN2	protein-coding
									chr17	81666381	81666889	promoter-TSS (NM_001039842)	ENSG00000204237	OXLD1	protein-coding
									chr12	122265980	122267214	promoter-TSS (NM_022916)	ENSG00000139719	VPS33A	protein-coding
									chr1	1746526	1746968	promoter-TSS (NM_182838)	ENSG00000215790	SLC35E2A	protein-coding
									chr10	102461047	102461587	promoter-TSS (NM_024789)	ENSG00000138111	MFSD13A	protein-coding
									chr19	40444219	40444615	promoter-TSS (NM_203344)	ENSG00000167565	SERTAD3	protein-coding
									chr2	70293440	70294394	promoter-TSS (NM_001317171)	ENSG00000143977	SNRPG	protein-coding
									chr11	61430048	61430631	promoter-TSS (NM_001142565)	ENSG00000167985	SDHAF2	protein-coding
									chr3	128650585	128651316	promoter-TSS (NM_002950)	ENSG00000163902	RPN1	protein-coding
									chr1	31644526	31645245	promoter-TSS (NM_001359651)	ENSG00000162517	PEF1	protein-coding
									chr6	26022048	26022443	TTS (NM_003538)	ENSG00000278637	HIST1H4A	protein-coding
									chr14	24213306	24213888	promoter-TSS (NM_014169)	ENSG00000254505	CHMP4A	protein-coding
									chr12	106986942	106987438	promoter-TSS (NM_025198)	ENSG00000120832	MTERF2	protein-coding
									chr12	122265980	122267214	promoter-TSS (NM_022916)	ENSG00000139719	VPS33A	protein-coding
									chr17	8295198	8295754	promoter-TSS (NM_001320872)	ENSG00000125434	SLC25A35	protein-coding
									chr21	33641536	33642498	promoter-TSS (NM_145858)	ENSG00000205758	CRYZL1	protein-coding
									chr4	1346922	1347243	promoter-TSS (NM_001317934)	ENSG00000163945	UVSSA	protein-coding
									chr2	74833980	74834309	5' UTR (NM_000189, exon 1 of 18)	ENSG00000159399	HK2	protein-coding
									chr1	27830830	27831251	5' UTR (NM_002713, exon 1 of 6)	ENSG00000117751	PPP1R8	protein-coding
									chr1	26921402	26922001	promoter-TSS (NM_006600)	ENSG00000090273	NUDC	protein-coding
									chr1	119140276	119140755	non-coding (NR_125977, exon 1 of 4)	ENSG00000231365	WARS2-AS1	ncRNA
									chr15	56464944	56465382	promoter-TSS (NM_018365)	ENSG00000138587	MNS1	protein-coding
									chr19	39480582	39481184	promoter-TSS (NM_001329559)	ENSG00000105197	TIMM50	protein-coding
									chr10	5003655	5004184	promoter-TSS (NM_001321027)	ENSG00000151632	AKR1C2	protein-coding
									chr12	57744776	57745185	promoter-TSS (NM_005981)	ENSG00000135452	TSPAN31	protein-coding
									chr2	25361789	25362434	Intergenic	ENSG00000119772	DNMT3A	protein-coding
									chr11	118928405	118928815	Intergenic	ENSG00000264211	MIR4492	ncRNA
									chr18	45966829	45967736	promoter-TSS (NM_020964)	ENSG00000152223	EPG5	protein-coding
									chr17	42423114	42423530	promoter-TSS (NM_012232)	ENSG00000177469	CAVIN1	protein-coding
									chr20	23350467	23350988	promoter-TSS (NM_013248)	ENSG00000132661	NXT1	protein-coding
									chrX	154341823	154342182	Intergenic	ENSG00000196924	FLNA	protein-coding
									chr12	2812334	2813246	non-coding (NR_146317, exon 1 of 4)	ENSG00000111203	ITFG2	protein-coding
									chr5	163502900	163503374	promoter-TSS (NM_182796)	ENSG00000038274	MAT2B	protein-coding
									chr19	2977159	2977471	promoter-TSS (NM_024760)	ENSG00000104953	TLE6	protein-coding
									chr16	23452715	23453711	promoter-TSS (NM_153603)	ENSG00000168434	COG7	protein-coding
									chr16_KI270853v1_alt	1307907	1308233	promoter-TSS (NM_017668).2	ENSG00000072864	NDE1	protein-coding
									chr11	108121272	108122016	promoter-TSS (NM_000019)	ENSG00000075239	ACAT1	protein-coding
									chr6	26457718	26458288	promoter-TSS (NM_001197233)	ENSG00000112763	BTN2A1	protein-coding
									chr5	160399653	160400550	promoter-TSS (NM_022090)	ENSG00000221886	ZBED8	protein-coding
									chr2	119366220	119367213	promoter-TSS (NM_001178043)	ENSG00000186132	C2orf76	protein-coding
									chr19	12140130	12140587	promoter-TSS (NM_001203250)	ENSG00000132010	ZNF20	protein-coding
									chr17	42677033	42677616	promoter-TSS (NM_024927)	ENSG00000068137	PLEKHH3	protein-coding
									chr19	10653533	10654054	promoter-TSS (NM_017620)	ENSG00000267100	ILF3-DT	ncRNA
									chr6	110958133	110959273	promoter-TSS (NM_138408)	ENSG00000155115	GTF3C6	protein-coding
									chr9	33229713	33230044	Intergenic	ENSG00000122711	SPINK4	protein-coding
									chr1	84690513	84691199	promoter-TSS (NM_001166295)	ENSG00000117155	SSX2IP	protein-coding
									chr1	16888810	16889909	non-coding (NR_135056, exon 1 of 2)	ENSG00000238142	LOC105376805	ncRNA
									chr19	48993156	48993688	promoter-TSS (NR_135578)	ENSG00000183207	RUVBL2	protein-coding
									chr11	129814634	129815047	promoter-TSS (NM_001331212)	ENSG00000151715	TMEM45B	protein-coding
									chr20	33992616	33993064	non-coding (NR_109885, exon 3 of 3)	ENSG00000125970	RALY	protein-coding
									chr3	42502311	42502681	promoter-TSS (NM_001251883)	ENSG00000114812	VIPR1	protein-coding
									chr16	11916200	11916635	promoter-TSS (NM_001130006)	ENSG00000103342	GSPT1	protein-coding
									chr2	210476294	210477184	promoter-TSS (NM_001136575)	ENSG00000115365	LANCL1	protein-coding
									chr5	81971229	81971722	promoter-TSS (NM_001131028)	ENSG00000152348	ATG10	protein-coding
									chr11	66677503	66678317	promoter-TSS (NM_031492)	ENSG00000173914	RBM4B	protein-coding
									chr8	145002559	145003600	promoter-TSS (NR_023392)		ZNF252P	pseudo
									chr16	72664402	72665514	promoter-TSS (NR_126330)	ENSG00000261008	LINC01572	ncRNA
									chr8	66774634	66775340	promoter-TSS (NM_170709)	ENSG00000104205	SGK3	protein-coding
									chr2	175167752	175168740	promoter-TSS (NR_030630)	ENSG00000115966	ATF2	protein-coding
									chr7	13991298	13991723	promoter-TSS (NR_120445)	ENSG00000006468	ETV1	protein-coding
									chr20	34955033	34955868	promoter-TSS (NM_020884)	ENSG00000100983	GSS	protein-coding
									chr2	73924967	73925544	Intergenic	ENSG00000114956	DGUOK	protein-coding
									chr3	157119477	157119813	intron (NR_034007, intron 1 of 3)	ENSG00000243629	LINC00880	ncRNA
									chr1	156503279	156503629	Intergenic	ENSG00000116604	MEF2D	protein-coding
									chr5	43483653	43484306	promoter-TSS (NM_022483)	ENSG00000151881	TMEM267	protein-coding
									chr1	149887855	149888372	promoter-TSS (NM_175065)	ENSG00000184270	HIST2H2AB	protein-coding
									chr10	74176201	74176864	promoter-TSS (NM_001202449)	ENSG00000156110	ADK	protein-coding
									chr11	71928584	71929265	promoter-TSS (NR_029192)	ENSG00000137522	RNF121	protein-coding
									chr7	45768555	45769672	promoter-TSS (NR_024271)	ENSG00000214765	SEPTIN7P2	pseudo
									chr7	66492918	66494294	promoter-TSS (NR_134573)	ENSG00000237310	GS1-124K5.4	ncRNA
									chr12	48197712	48198781	Intergenic	ENSG00000172640	OR10AD1	protein-coding
									chr5	124748698	124749200	Intergenic	ENSG00000168916	ZNF608	protein-coding
									chr7	66492918	66494294	promoter-TSS (NR_134573)	ENSG00000237310	GS1-124K5.4	ncRNA
									chr7	46764271	46764609	Intergenic	ENSG00000233539	LOC730338	ncRNA
									chr7	6080971	6081463	Intergenic	ENSG00000086232	EIF2AK1	protein-coding
									chr16	28974469	28975059	promoter-TSS (NM_001142448)	ENSG00000169682	SPNS1	protein-coding
									chr10	102503707	102504164	promoter-TSS (NM_016169)	ENSG00000107882	SUFU	protein-coding
									chr6	26032050	26032388	promoter-TSS (NM_003537)	ENSG00000274267	HIST1H3B	protein-coding
									chr10	97497893	97498659	promoter-TSS (NM_024954)	ENSG00000155229	MMS19	protein-coding
									chr8	119873524	119874483	intron (NM_001283012, intron 1 of 6)	ENSG00000155792	DEPTOR	protein-coding
									chr8	80029935	80030663	promoter-TSS (NM_014018)	ENSG00000147586	MRPS28	protein-coding
									chr10	101587904	101588605	promoter-TSS (NM_001308382)	ENSG00000166169	POLL	protein-coding
									chr12	12749396	12749709	intron (NM_001130415, intron 1 of 1)	ENSG00000207983	MIR613	ncRNA
									chr9	33001619	33002089	promoter-TSS (NM_175069)	ENSG00000137074	APTX	protein-coding
									chr11	61361823	61362847	promoter-TSS (NM_001161454)	ENSG00000149483	TMEM138	protein-coding
									chr19	11738877	11739333	promoter-TSS (NM_017507)	ENSG00000197933	ZNF823	protein-coding
									chr19	46691136	46691505	intron (NM_016457, intron 12 of 17)	ENSG00000211513	MIR320E	ncRNA
									chr11	126211253	126212082	promoter-TSS (NM_001363516)	ENSG00000165526	RPUSD4	protein-coding
									chr11	95789556	95790989	promoter-TSS (NM_001363604)	ENSG00000166037	CEP57	protein-coding
									chr20	33401446	33402003	promoter-TSS (NM_016408)	ENSG00000101391	CDK5RAP1	protein-coding
									chr19	1275610	1276067	TTS (NR_023313)	ENSG00000228300	C19orf24	protein-coding
									chr20	36951261	36952178	promoter-TSS (NM_001363733)	ENSG00000101347	SAMHD1	protein-coding
									chr1	161314079	161314912	intron (NM_001035513, intron 1 of 3)	ENSG00000143252	SDHC	protein-coding
									chr7	130050731	130051818	exon (NM_001363701, exon 1 of 10)	ENSG00000091732	ZC3HC1	protein-coding
									chr12	56467910	56469041	promoter-TSS (NM_207344)	ENSG00000176422	SPRYD4	protein-coding
									chr7	56050876	56051958	promoter-TSS (NM_001009186)	ENSG00000146733	PSPH	protein-coding
									chr6	26659565	26660344	promoter-TSS (NM_001242799)	ENSG00000181315	ZNF322	protein-coding
									chr15	78148790	78149155	promoter-TSS (NM_005530)	ENSG00000166411	IDH3A	protein-coding
									chr6	27867502	27867840	promoter-TSS (NM_005322)	ENSG00000184357	HIST1H1B	protein-coding
									chr1_GL383519v1_alt	11779	12190	Intergenic	ENSG00000173171	MTX1	protein-coding
									chr17	38718681	38718994	promoter-TSS (NR_039879)	ENSG00000273627	MIR4726	ncRNA
									chrX	150547707	150548099	Intergenic	ENSG00000171100	MTM1	protein-coding
									chrX	135343720	135344446	promoter-TSS (NM_007131)	ENSG00000186376	ZNF75D	protein-coding
									chr12	71664014	71664856	promoter-TSS (NM_144982)	ENSG00000173451	THAP2	protein-coding
									chr1	160284719	160285411	promoter-TSS (NR_036493)	ENSG00000162735	PEX19	protein-coding
									chr6	8102224	8102681	promoter-TSS (NM_001135650)	ENSG00000124802	EEF1E1	protein-coding
									chr14	64387417	64388672	promoter-TSS (NM_001364837)	ENSG00000100714	MTHFD1	protein-coding
									chr1	28886860	28887204	promoter-TSS (NM_203342)	ENSG00000159023	EPB41	protein-coding
									chr1	43707187	43707516	promoter-TSS (NM_001350621)		KDM4A-AS1	ncRNA
									chr22	31662009	31662455	promoter-TSS (NM_001326419)	ENSG00000241878	PISD	protein-coding
									chr1	67685003	67685333	promoter-TSS (NM_001199742)	ENSG00000116717	GADD45A	protein-coding
									chr1	88992871	88993193	promoter-TSS (NM_001349448)	ENSG00000137944	KYAT3	protein-coding
									chr20	290357	290890	5' UTR (NM_080571, exon 1 of 11)	ENSG00000196476	C20orf96	protein-coding
									chr22	38057110	38057451	promoter-TSS (NM_012407)	ENSG00000100151	PICK1	protein-coding
									chr22	36528915	36529276	promoter-TSS (NM_003753)	ENSG00000100353	EIF3D	protein-coding
									chr8	27774340	27775021	intron (NM_001017420, intron 1 of 10)	ENSG00000171320	ESCO2	protein-coding
									chr9	132973721	132974105	intron (NM_004188, intron 2 of 10)	ENSG00000165702	GFI1B	protein-coding
									chr3	114056519	114056982	promoter-TSS (NM_020817)	ENSG00000151576	QTRT2	protein-coding
									chr8	47959556	47961271	promoter-TSS (NM_005914)	ENSG00000253729	PRKDC	protein-coding
									chr19	42423326	42423811	promoter-TSS (NR_073179)	ENSG00000213904	LIPE-AS1	ncRNA
									chr11	2699948	2700322	promoter-TSS (NR_002728)	ENSG00000269821	KCNQ1OT1	ncRNA
									chr12	102119866	102120674	promoter-TSS (NM_017915)	ENSG00000185480	PARPBP	protein-coding
									chr6	110958133	110959273	promoter-TSS (NM_138408)	ENSG00000155115	GTF3C6	protein-coding
									chr2	65227258	65228054	promoter-TSS (NM_005722)	ENSG00000138071	ACTR2	protein-coding
									chr21	33641536	33642498	promoter-TSS (NM_145858)	ENSG00000205758	CRYZL1	protein-coding
									chr7	100126668	100127111	promoter-TSS (NM_203397)	ENSG00000214309	MBLAC1	protein-coding
									chrX	71283218	71284118	promoter-TSS (NM_001145409)	ENSG00000147140	NONO	protein-coding
									chr19	12333598	12333940	promoter-TSS (NM_001363608)	ENSG00000188868	ZNF563	protein-coding
									chr1	11806040	11806380	promoter-TSS (NM_005957)	ENSG00000011021	CLCN6	protein-coding
									chr22	49918269	49918692	promoter-TSS (NM_024105)	ENSG00000182858	ALG12	protein-coding
									chr19	1039875	1040220	promoter-TSS (NM_019112)	ENSG00000064687	ABCA7	protein-coding
									chr7	66627841	66629011	promoter-TSS (NM_153033)	ENSG00000243335	KCTD7	protein-coding
									chr16	5071358	5072369	promoter-TSS (NM_001330504)	ENSG00000033011	ALG1	protein-coding
									chr11	72722308	72722743	promoter-TSS (NM_001135190)	ENSG00000186635	ARAP1	protein-coding
									chr20	18566819	18568110	promoter-TSS (NM_001348957)	ENSG00000232388	SMIM26	protein-coding
									chr17	46579623	46580047	promoter-TSS (NM_001288812)	ENSG00000185829	ARL17A	protein-coding
									chr16	57535845	57536164	intron (NM_033212, intron 1 of 8)	ENSG00000135736	CCDC102A	protein-coding
									chr9	128829639	128830059	promoter-TSS (NM_016390)	ENSG00000198917	SPOUT1	protein-coding
									chr7	66114072	66115361	promoter-TSS (NM_014478)	ENSG00000241258	CRCP	protein-coding
									chr12	123383150	123384385	promoter-TSS (NM_001367389)	ENSG00000183955	KMT5A	protein-coding
									chr16	25031145	25032044	promoter-TSS (NR_038379)	ENSG00000262587	LOC554206	pseudo
									chr14	92748488	92748830	promoter-TSS (NM_001008530)	ENSG00000100600	LGMN	protein-coding
									chr11	77994256	77995366	promoter-TSS (NM_033547)	ENSG00000149262	INTS4	protein-coding
									chr13	52194042	52195313	promoter-TSS (NR_002816)	ENSG00000243406	MRPS31P5	pseudo
									chr6	116570928	116571863	promoter-TSS (NM_016104)	ENSG00000111832	RWDD1	protein-coding
									chr5	131170178	131171146	promoter-TSS (NM_001293735)	ENSG00000186687	LYRM7	protein-coding
									chr19	52189627	52190565	promoter-TSS (NR_033500)	ENSG00000105568	PPP2R1A	protein-coding
									chr1	150362811	150364498	promoter-TSS (NM_001297673)	ENSG00000163125	RPRD2	protein-coding
									chr12	8949303	8949935	promoter-TSS (NR_137427)	ENSG00000003056	M6PR	protein-coding
									chr7	103152902	103153507	Intergenic	ENSG00000161048	NAPEPLD	protein-coding
									chr6	43170492	43171283	promoter-TSS (NM_003131)	ENSG00000112658	SRF	protein-coding
									chr19	58401190	58401643	TTS (NR_149054)	ENSG00000268307	LINC02560	ncRNA
									chr19	11381166	11381583	intron (NR_033663, intron 4 of 7)	ENSG00000187266	EPOR	protein-coding
									chr15	41401827	41402944	non-coding (NR_045620, exon 1 of 6)	ENSG00000137806	NDUFAF1	protein-coding
									chr14	54509543	54509881	promoter-TSS (NM_006568)	ENSG00000100532	CGRRF1	protein-coding
									chr14	73950019	73950628	promoter-TSS (NM_182476)	ENSG00000119723	COQ6	protein-coding
									chr16	15094077	15094721	promoter-TSS (NM_001301064)	ENSG00000260735	LOC100505915	ncRNA
									chr16	30527037	30527856	promoter-TSS (NM_024671)	ENSG00000169957	ZNF768	protein-coding
									chr1	42924180	42924527	Intergenic	ENSG00000117394	SLC2A1	protein-coding
									chr16	30400422	30401331	TTS (NM_001324494)	ENSG00000180035	ZNF48	protein-coding
									chr1	36385957	36386320	promoter-TSS (NM_001282547)	ENSG00000196182	STK40	protein-coding
									chr1	225428042	225428649	promoter-TSS (NM_002296)	ENSG00000143815	LBR	protein-coding
									chr16	11850965	11852016	promoter-TSS (NM_015659)	ENSG00000171490	RSL1D1	protein-coding
									chr1	32179502	32179831	promoter-TSS (NM_175852)	ENSG00000084652	TXLNA	protein-coding
									chr1	24705253	24705641	Intergenic	ENSG00000169504	CLIC4	protein-coding
									chr1	38012262	38012850	promoter-TSS (NM_016037)	ENSG00000183520	UTP11	protein-coding
									chr3	52057215	52057665	promoter-TSS (NM_001947)	ENSG00000164086	DUSP7	protein-coding
									chr3	136250179	136250984	intron (NM_000532, intron 1 of 14)	ENSG00000114054	PCCB	protein-coding
									chr1_GL383518v1_alt	44289	44699	promoter-TSS (NM_001324475)	ENSG00000143624	INTS3	protein-coding
									chr11	65111622	65111982	promoter-TSS (NM_001277233)	ENSG00000149809	TM7SF2	protein-coding
									chr16	4616037	4616995	Intergenic	ENSG00000153443	UBALD1	protein-coding
									chr9	114398255	114398706	Intergenic	ENSG00000106948	AKNA	protein-coding
									chr19	11528652	11529360	promoter-TSS (NM_001243204)	ENSG00000130159	ECSIT	protein-coding
									chr22	37161451	37161793	intron (NM_001346222, intron 1 of 9)	ENSG00000100385	IL2RB	protein-coding
									chr3	9843806	9844229	promoter-TSS (NM_001351736)	ENSG00000156990	RPUSD3	protein-coding
									chr8	41528988	41529320	promoter-TSS (NM_032336)	ENSG00000147536	GINS4	protein-coding
									chr15	78539925	78540597	promoter-TSS (NM_001102668)	ENSG00000041357	PSMA4	protein-coding
									chr12	132423199	132423503	Intergenic	ENSG00000112787	FBRSL1	protein-coding
									chr9	137223578	137224121	Intergenic	ENSG00000197191	CYSRT1	protein-coding
									chr19	15125240	15126064	intron (NM_006844, intron 1 of 15)	ENSG00000105135	ILVBL	protein-coding
									chr17	17280594	17281260	promoter-TSS (NM_001199125)	ENSG00000141030	COPS3	protein-coding
									chr12	122500580	122501581	promoter-TSS (NM_017612)	ENSG00000033030	ZCCHC8	protein-coding
									chr6	139539691	139540073	Intergenic	ENSG00000238099	LINC01625	ncRNA
									chr16	30557807	30558421	exon (NM_001172679, exon 1 of 3)	ENSG00000169951	ZNF764	protein-coding
									chr5	14581498	14581836	promoter-TSS (NM_019018)	ENSG00000145569	OTULINL	protein-coding
									chr8	54022505	54023076	promoter-TSS (NR_109902)	ENSG00000187735	TCEA1	protein-coding
									chr15	83069386	83069693	Intergenic	ENSG00000263643	MIR4515	ncRNA
									chr17	30378585	30379062	promoter-TSS (NM_001304)	ENSG00000108582	CPD	protein-coding
									chr15	84716255	84716918	promoter-TSS (NR_073518)	ENSG00000140612	SEC11A	protein-coding
									chr7	55951181	55952346	promoter-TSS (NM_015969)	ENSG00000239789	MRPS17	protein-coding
									chr20	36235924	36236841	promoter-TSS (NM_001271874)	ENSG00000131043	AAR2	protein-coding
									chr20	50931329	50932107	promoter-TSS (NM_181442)	ENSG00000101126	ADNP	protein-coding
									chr8	47959556	47961271	promoter-TSS (NM_005914)	ENSG00000253729	PRKDC	protein-coding
									chr3	50611861	50612229	promoter-TSS (NM_145071)	ENSG00000114738	MAPKAPK3	protein-coding
									chr19	23686613	23687423	intron (NM_138330, intron 1 of 3)	ENSG00000197372	ZNF675	protein-coding
									chr7	39948340	39949437	non-coding (NR_158201, exon 1 of 1)		LOC112267983	ncRNA
									chr5	118987935	118988864	promoter-TSS (NM_001308081)	ENSG00000169570	DTWD2	protein-coding
									chr14	92121590	92122568	promoter-TSS (NM_004545)	ENSG00000165934	CPSF2	protein-coding
									chr19	10552602	10552901	TTS (NR_031603)	ENSG00000221410	MIR1238	ncRNA
									chr5	32174054	32174955	promoter-TSS (NM_022130)	ENSG00000113384	GOLPH3	protein-coding
									chr9	92325112	92325831	promoter-TSS (NM_017948)	ENSG00000188312	CENPP	protein-coding
									chr1	27725655	27725987	promoter-TSS (NM_001143912)	ENSG00000009780	FAM76A	protein-coding
									chr16	2867936	2868500	Intergenic	ENSG00000005001	PRSS22	protein-coding
									chr16	58129222	58129724	promoter-TSS (NR_136632)	ENSG00000070761	CFAP20	protein-coding
									chr2	112542058	112542641	promoter-TSS (NR_136321)		LOC105373562	ncRNA
									chr7	107890503	107891513	promoter-TSS (NM_001289751)	ENSG00000091140	DLD	protein-coding
									chr6	26045128	26045488	promoter-TSS (NM_003531)	ENSG00000278272	HIST1H3C	protein-coding
									chr8	145002559	145003600	promoter-TSS (NR_023392)		ZNF252P	pseudo
									chr20	35454311	35456215	promoter-TSS (NM_001319138)	ENSG00000126001	CEP250	protein-coding
									chr12	120437418	120437900	promoter-TSS (NM_004373)	ENSG00000111775	COX6A1	protein-coding
									chr2	135051765	135052892	promoter-TSS (NM_012233)	ENSG00000115839	RAB3GAP1	protein-coding
									chr20	47730845	47731146	intron (NM_198596, intron 3 of 20)	ENSG00000196562	SULF2	protein-coding
									chr15	57706665	57707128	exon (NM_001018102, exon 1 of 4)	ENSG00000255529	POLR2M	protein-coding
									chr7	139359343	139359908	promoter-TSS (NM_001270643)	ENSG00000146963	LUC7L2	protein-coding
									chr8	66925443	66926233	promoter-TSS (NR_152598)	ENSG00000245910	SNHG6	ncRNA
									chr20	37693472	37694566	promoter-TSS (NM_030877)	ENSG00000132792	CTNNBL1	protein-coding
									chr11	112073637	112074558	promoter-TSS (NM_001082969)	ENSG00000150773	PIH1D2	protein-coding
									chr7	44490090	44491401	promoter-TSS (NM_015332)	ENSG00000015676	NUDCD3	protein-coding
									chr10	78033282	78034054	promoter-TSS (NM_001026)	ENSG00000138326	RPS24	protein-coding
									chr11	85628240	85628936	promoter-TSS (NM_001193538)	ENSG00000171204	TMEM126B	protein-coding
									chr11	112024887	112025880	5' UTR (NM_001931, exon 1 of 14)	ENSG00000150768	DLAT	protein-coding
									chr10	24724323	24725033	promoter-TSS (NM_020824)	ENSG00000107863	ARHGAP21	protein-coding
									chr3	131502440	131503617	promoter-TSS (NM_007208)	ENSG00000114686	MRPL3	protein-coding
									chr7	151519641	151520012	promoter-TSS (NM_005614)	ENSG00000106615	RHEB	protein-coding
									chr20	34704428	34704769	promoter-TSS (NM_001329431)	ENSG00000078804	TP53INP2	protein-coding
									chr2	127701231	127701587	promoter-TSS (NM_032740)	ENSG00000173349	SFT2D3	protein-coding
									chr1	225700057	225700396	Intergenic	ENSG00000154380	ENAH	protein-coding
									chr19	49453319	49453791	intron (NM_001145396, intron 1 of 15)	ENSG00000161618	ALDH16A1	protein-coding
									chr2	238288752	238289432	promoter-TSS (NM_022817)	ENSG00000132326	PER2	protein-coding
									chr1	145927329	145927930	promoter-TSS (NM_005105)	ENSG00000265241	RBM8A	protein-coding
									chr16	53435344	53435745	promoter-TSS (NM_001323611)	ENSG00000103479	RBL2	protein-coding
									chr20	35741505	35743184	promoter-TSS (NM_001323422)	ENSG00000131051	RBM39	protein-coding
									chr12	27523559	27524348	promoter-TSS (NM_001198916)	ENSG00000110841	PPFIBP1	protein-coding
									chr5	138177900	138179536	promoter-TSS (NM_001300962)	ENSG00000112983	BRD8	protein-coding
									chr12	131710826	131711361	promoter-TSS (NM_001261411)	ENSG00000061936	SFSWAP	protein-coding
									chr9	121121591	121122249	non-coding (NR_163191, exon 1 of 19)	ENSG00000119397	CNTRL	protein-coding
									chr7	66995977	66997327	promoter-TSS (NM_018264)	ENSG00000198874	TYW1	protein-coding
									chr5	139404003	139404392	promoter-TSS (NM_194296)	ENSG00000170469	SPATA24	protein-coding
									chr7	77121906	77122819	promoter-TSS (NM_020879)		FAM185BP	pseudo
									chr5	43602542	43603150	promoter-TSS (NM_182977)	ENSG00000112992	NNT	protein-coding
									chr3	160565505	160565829	promoter-TSS (NM_002268)	ENSG00000186432	KPNA4	protein-coding
									chr20	18137249	18137755	promoter-TSS (NM_001164811)	ENSG00000232838	PET117	protein-coding
									chr7	32490020	32491533	promoter-TSS (NM_012322)	ENSG00000106355	LSM5	protein-coding
									chr16	3124158	3125216	TTS (NR_110900)		ZNF205-AS1	ncRNA
									chr14	22918744	22919522	promoter-TSS (NR_120599)	ENSG00000100461	RBM23	protein-coding
									chr6	27864930	27865372	promoter-TSS (NM_003511)	ENSG00000276903	HIST1H2AL	protein-coding
									chr3	155854400	155855206	promoter-TSS (NM_001190992)	ENSG00000169359	SLC33A1	protein-coding
									chrX	75273820	75274227	promoter-TSS (NM_145052)	ENSG00000094841	UPRT	protein-coding
									chr2	38875680	38876205	promoter-TSS (NM_198963)	ENSG00000163214	DHX57	protein-coding
									chr1	3922262	3922573	Intergenic		LINC01346	ncRNA
									chr20	13638625	13639557	promoter-TSS (NM_001323604)	ENSG00000089123	TASP1	protein-coding
									chr3	128153056	128153401	promoter-TSS (NM_021937)	ENSG00000132394	EEFSEC	protein-coding
									chr12	4538193	4538959	promoter-TSS (NM_020374)	ENSG00000047621	C12orf4	protein-coding
									chr18	41954686	41955640	promoter-TSS (NM_002647)	ENSG00000078142	PIK3C3	protein-coding
									chr16	23556978	23557558	promoter-TSS (NM_019116)	ENSG00000103356	EARS2	protein-coding
									chr1	205750205	205750828	promoter-TSS (NM_022731)	ENSG00000069275	NUCKS1	protein-coding
									chr16	30957273	30957710	promoter-TSS (NM_014712)	ENSG00000099381	SETD1A	protein-coding
									chr5	112860609	112861879	promoter-TSS (NM_003135)	ENSG00000153037	SRP19	protein-coding
									chr3	100401042	100401905	promoter-TSS (NM_001085451)	ENSG00000206535	LNP1	protein-coding
									chr20	36235924	36236841	promoter-TSS (NM_001271874)	ENSG00000131043	AAR2	protein-coding
									chr17	82037594	82037975	promoter-TSS (NM_001195218)	ENSG00000169738	DCXR	protein-coding
									chr7	100049391	100050214	promoter-TSS (NM_001362781)	ENSG00000166529	ZSCAN21	protein-coding
									chr7	149126872	149127454	promoter-TSS (NM_001001661)	ENSG00000197024	ZNF398	protein-coding
									chr20	62407327	62407693	promoter-TSS (NM_031215)	ENSG00000149679	CABLES2	protein-coding
									chr14	77760783	77761156	non-coding (NR_161323, exon 1 of 3)	ENSG00000100603	SNW1	protein-coding
									chr15	42495287	42495817	promoter-TSS (NM_003825)	ENSG00000092531	SNAP23	protein-coding
									chr16	30534427	30534895	exon (NM_023931, exon 1 of 2)	ENSG00000169955	ZNF747	protein-coding
									chr16	89701860	89702290	promoter-TSS (NM_152339)	ENSG00000158792	SPATA2L	protein-coding
									chr7	140696447	140697192	exon (NM_004546, exon 1 of 4)	ENSG00000090266	NDUFB2	protein-coding
									chr13	49443827	49444301	promoter-TSS (NR_135324)	ENSG00000102547	CAB39L	protein-coding
									chr5_GL339449v2_alt	1585051	1585435	Intergenic	ENSG00000145734	BDP1	protein-coding
									chr11	78139349	78140164	promoter-TSS (NR_102280)	ENSG00000246174	KCTD21-AS1	ncRNA
									chr5	178153651	178154168	promoter-TSS (NM_001034833)	ENSG00000145912	NHP2	protein-coding
									chr18	45966829	45967736	promoter-TSS (NM_020964)	ENSG00000152223	EPG5	protein-coding
									chr7	5822411	5823305	promoter-TSS (NR_023382)		ZNF815P	pseudo
									chr15	99250871	99251334	promoter-TSS (NM_144598)	ENSG00000103852	TTC23	protein-coding
									chr20	2873158	2873508	promoter-TSS (NM_080840)	ENSG00000132670	PTPRA	protein-coding
									chr11	45918492	45918958	promoter-TSS (NM_057174)	ENSG00000121680	PEX16	protein-coding
									chr7	65770380	65771275	promoter-TSS (NR_038378)	ENSG00000272693	LOC441242	ncRNA
									chr15	34101917	34102572	promoter-TSS (NM_020154)	ENSG00000182405	PGBD4	protein-coding
									chr3	194769094	194769819	promoter-TSS (NR_146990)	ENSG00000230401	LINC01972	ncRNA
									chr5	176388453	176389670	promoter-TSS (NM_001317975)	ENSG00000048162	NOP16	protein-coding
									chr12	53268089	53268556	promoter-TSS (NM_012291)	ENSG00000135476	ESPL1	protein-coding
									chr12	26832575	26833352	5' UTR (NM_002223, exon 1 of 57)	ENSG00000123104	ITPR2	protein-coding
									chr15	43510507	43511110	promoter-TSS (NM_005657)	ENSG00000067369	TP53BP1	protein-coding
									chr16	81096397	81096801	promoter-TSS (NR_033249)	ENSG00000140905	GCSH	protein-coding
									chr11	65354490	65354800	promoter-TSS (NM_145719)	ENSG00000173825	TIGD3	protein-coding
									chr16	1609918	1611134	TTS (NR_135176)	ENSG00000187535	IFT140	protein-coding
									chr11	125902743	125903179	promoter-TSS (NM_001330438)	ENSG00000110060	PUS3	protein-coding
									chr15	55318518	55319175	promoter-TSS (NM_004855)	ENSG00000225973	PIGBOS1	protein-coding
									chr14	22929130	22929570	promoter-TSS (NM_001282953)	ENSG00000100462	PRMT5	protein-coding
									chr1	153963467	153963951	promoter-TSS (NM_001271961)	ENSG00000143570	SLC39A1	protein-coding
									chr15	85794728	85795093	promoter-TSS (NM_022480)	ENSG00000183655	KLHL25	protein-coding
									chr16	21820085	21820769	promoter-TSS (NM_001301064).2	ENSG00000085721	RRN3	protein-coding
									chr8	73878745	73879445	promoter-TSS (NM_001271015)		LINC01617	ncRNA
									chr15	59372656	59373211	promoter-TSS (NM_004998)	ENSG00000157483	MYO1E	protein-coding
									chr8	48507114	48507489	Intergenic	ENSG00000253608	LOC101929268	ncRNA
									chr5	71586511	71587324	promoter-TSS (NM_001363147)	ENSG00000131844	MCCC2	protein-coding
									chr7	151520179	151520928	promoter-TSS (NM_005614)	ENSG00000106615	RHEB	protein-coding
									chr15	82985796	82986389	promoter-TSS (NM_031452)	ENSG00000169612	RAMAC	protein-coding
									chr6	27807844	27808323	promoter-TSS (NM_003509)	ENSG00000196747	HIST1H2AI	protein-coding
									chr22	31290510	31291019	intron (NM_001135911, intron 3 of 4)	ENSG00000100100	PIK3IP1	protein-coding
									chr16	28491856	28492524	promoter-TSS (NM_001286105)	ENSG00000188603	CLN3	protein-coding
									chr1	151070095	151071522	promoter-TSS (NM_144618)	ENSG00000143458	GABPB2	protein-coding
									chr17	3668467	3669232	promoter-TSS (NM_014604)	ENSG00000127774	EMC6	protein-coding
									chr3	50567713	50568027	promoter-TSS (NM_001171740)	ENSG00000088543	C3orf18	protein-coding
									chrX	47650542	47650909	promoter-TSS (NM_001114123)	ENSG00000126767	ELK1	protein-coding
[truncated: 1,251 more rows]

## Sheet: Common_KLF5_peaks
Chr	Start	End	Annotation	Nearest Ensembl	Gene Name	Gene Type
chr1	999950	1000960	promoter-TSS (NM_001142467)	ENSG00000188290	HES4	protein-coding
chr1	1020844	1021611	intron (NM_198576, intron 1 of 35)	ENSG00000188157	AGRN	protein-coding
chr1	1059348	1059899	promoter-TSS (NR_148960)	ENSG00000217801	LOC100288175	ncRNA
chr1	1068733	1069654	Intergenic	ENSG00000237330	RNF223	protein-coding
chr1	1073585	1074572	5' UTR (NM_001205252, exon 1 of 2)	ENSG00000237330	RNF223	protein-coding
chr1	1115977	1116646	promoter-TSS (NM_001330306)	ENSG00000131591	C1orf159	protein-coding
chr1	1344637	1345950	intron (NM_004421, intron 1 of 14)	ENSG00000107404	DVL1	protein-coding
chr1	1746352	1746880	promoter-TSS (NM_182838)	ENSG00000215790	SLC35E2A	protein-coding
chr1	1758720	1759260	promoter-TSS (NM_001198995)	ENSG00000008130	NADK	protein-coding
chr1	1918975	1919920	promoter-TSS (NM_178545)	ENSG00000178821	TMEM52	protein-coding
chr1	3624495	3625041	promoter-TSS (NM_182752)	ENSG00000158109	TPRG1L	protein-coding
chr1	6393488	6394074	promoter-TSS (NM_007274)	ENSG00000097021	ACOT7	protein-coding
chr1	8878523	8879049	promoter-TSS (NR_038351)	ENSG00000230679	ENO1-AS1	ncRNA
chr1	9300002	9300588	intron (NM_025106, intron 1 of 2)	ENSG00000171621	SPSB1	protein-coding
chr1	9942905	9943617	promoter-TSS (NM_022787)	ENSG00000162441	LZIC	protein-coding
chr1	11099263	11100255	promoter-TSS (NR_135061)	ENSG00000230337	EXOSC10-AS1	ncRNA
chr1	11805416	11806649	promoter-TSS (NR_046428)	ENSG00000011021	CLCN6	protein-coding
chr1	12019062	12019597	promoter-TSS (NM_021933)	ENSG00000116691	MIIP	protein-coding
chr1	12549537	12550217	Intergenic	ENSG00000276830	MIR6730	ncRNA
chr1	15424025	15425058	intron (NM_024329, intron 1 of 3)	ENSG00000162438	CTRC	protein-coding
chr1	15523889	15525294	promoter-TSS (NM_001278054)	ENSG00000132906	CASP9	protein-coding
chr1	15798949	15801268	Intergenic	ENSG00000233954	UQCRHL	protein-coding
chr1	16143356	16144376	intron (NM_004431, intron 3 of 16)	ENSG00000142627	EPHA2	protein-coding
chr1	16162449	16162845	Intergenic	ENSG00000142627	EPHA2	protein-coding
chr1	16172887	16174183	Intergenic	ENSG00000142627	EPHA2	protein-coding
chr1	16181794	16182386	Intergenic	ENSG00000142627	EPHA2	protein-coding
chr1	16188906	16189461	Intergenic	ENSG00000142632	ARHGEF19	protein-coding
chr1	16217287	16217835	Intergenic	ENSG00000142632	ARHGEF19	protein-coding
chr1	17189781	17190419	intron (NR_148993, intron 1 of 3)	ENSG00000204362	LINC02783	ncRNA
chr1	19468293	19468845	intron (NM_001206541, intron 1 of 8)	ENSG00000077549	CAPZB	protein-coding
chr1	19639982	19640374	intron (NM_001204088, intron 2 of 4)	ENSG00000158747	NBL1	protein-coding
chr1	20588613	20589190	promoter-TSS (NM_001785)	ENSG00000158825	CDA	protein-coding
chr1	20611977	20613018	intron (NM_001785, intron 2 of 3)	ENSG00000158828	PINK1	protein-coding
chr1	21324457	21325095	intron (NM_001113348, intron 1 of 18)	ENSG00000117298	ECE1	protein-coding
chr1	22052407	22052995	promoter-TSS (NM_001791)	ENSG00000070831	CDC42	protein-coding
chr1	23528070	23528658	TTS (NR_110799)	ENSG00000007968	E2F2	protein-coding
chr1	23980718	23981204	promoter-TSS (NR_034035)	ENSG00000188529	SRSF10	protein-coding
chr1	24744910	24745481	promoter-TSS (NM_013943)	ENSG00000169504	CLIC4	protein-coding
chr1	26336216	26337041	exon (NM_001039775, exon 12 of 20)	ENSG00000176092	CRYBG2	protein-coding
chr1	26862656	26863317	promoter-TSS (NM_006142)	ENSG00000175793	SFN	protein-coding
chr1	27012738	27013406	promoter-TSS (NM_052943)	ENSG00000158246	TENT5B	protein-coding
chr1	27191961	27192379	Intergenic	ENSG00000090020	SLC9A1	protein-coding
chr1	27321814	27322469	promoter-TSS (NR_037576)	ENSG00000186501	TMEM222	protein-coding
chr1	27489551	27491265	promoter-TSS (NM_001201404)	ENSG00000158195	WASF2	protein-coding
chr1	27556819	27558324	intron (NM_001029882, intron 3 of 6)	ENSG00000126705	AHDC1	protein-coding
chr1	27686654	27686993	Intergenic	ENSG00000126709	IFI6	protein-coding
chr1	28581393	28582177	promoter-TSS (NR_003035)	ENSG00000197989	SNHG12	ncRNA
chr1	29124240	29124961	promoter-TSS (NM_001003682)	ENSG00000253304	TMEM200B	protein-coding
chr1	29230757	29231213	promoter-TSS (NM_001024732)	ENSG00000116353	MECR	protein-coding
chr1	31575374	31576694	promoter-TSS (NM_022164)	ENSG00000142910	TINAGL1	protein-coding
chr1	31644377	31645541	promoter-TSS (NM_001359651)	ENSG00000162517	PEF1	protein-coding
chr1	31944142	31944808	Intergenic	ENSG00000184007	PTP4A2	protein-coding
chr1	32759344	32760635	intron (NM_001369553, intron 1 of 6)	ENSG00000162522	KIAA1522	protein-coding
chr1	32992310	32992920	Intergenic	ENSG00000116514	RNF19B	protein-coding
chr1	33634751	33635291	intron (NM_052896, intron 31 of 69)	ENSG00000121903	ZSCAN20	protein-coding
chr1	34783551	34784068	intron (NM_001005752, intron 1 of 1)	ENSG00000188910	GJB3	protein-coding
chr1	35031500	35032104	intron (NM_007167, intron 1 of 15)	ENSG00000163867	ZMYM6	protein-coding
chr1	36223925	36224943	promoter-TSS (NM_005119)	ENSG00000054118	THRAP3	protein-coding
chr1	36385832	36386946	promoter-TSS (NM_001282547)	ENSG00000196182	STK40	protein-coding
chr1	37479559	37480100	promoter-TSS (NR_106790)	ENSG00000283724	MIR6732	ncRNA
chr1	37859368	37859922	promoter-TSS (NM_005955)	ENSG00000188786	MTF1	protein-coding
chr1	40039800	40041087	promoter-TSS (NM_001350482)	ENSG00000131236	CAP1	protein-coding
chr1	40257603	40258368	promoter-TSS (NM_005857)	ENSG00000084073	ZMPSTE24	protein-coding
chr1	42165466	42166373	Intergenic	ENSG00000197273	GUCA2A	protein-coding
chr1	42940779	42941442	intron (NM_006516, intron 2 of 9)	ENSG00000117394	SLC2A1	protein-coding
chr1	43007374	43009158	Intergenic	ENSG00000227533	SLC2A1-AS1	ncRNA
chr1	43270397	43270856	5' UTR (NM_001320244, exon 2 of 4)	ENSG00000179178	TMEM125	protein-coding
chr1	43366298	43368464	intron (NM_022821, intron 1 of 7)	ENSG00000066322	ELOVL1	protein-coding
chr1	43372959	43373566	Intergenic	ENSG00000066322	ELOVL1	protein-coding
chr1	43423177	43424424	intron (NM_015284, intron 15 of 70)	ENSG00000274975	MIR6735	ncRNA
chr1	44028371	44028892	intron (NM_001328630, intron 1 of 10)	ENSG00000196517	SLC6A9	protein-coding
chr1	44775277	44775771	promoter-TSS (NR_000015)	ENSG00000142937	RPS8	protein-coding
chr1	44799757	44800383	promoter-TSS (NM_004073)	ENSG00000173846	PLK3	protein-coding
chr1	44807142	44808214	promoter-TSS (NM_001136537)	ENSG00000188396	TCTEX1D4	protein-coding
chr1	45686504	45687435	promoter-TSS (NM_021639)	ENSG00000159592	GPBP1L1	protein-coding
chr1	46718965	46719460	promoter-TSS (NM_014774)	ENSG00000159658	EFCAB14	protein-coding
chr1	46857496	46858079	intron (NR_002788, intron 9 of 11)	ENSG00000154198	CYP4Z2P	pseudo
chr1	47107791	47108422	intron (NM_178134, intron 9 of 11)	ENSG00000162365	CYP4A22	protein-coding
chr1	52365749	52366649	promoter-TSS (NM_001330585)	ENSG00000154222	CC2D1B	protein-coding
chr1	53220022	53220820	intron (NM_017887, intron 1 of 7)	ENSG00000162384	CZIB	protein-coding
chr1	53325980	53326769	intron (NM_004631, intron 2 of 18)	ENSG00000157193	LRP8	protein-coding
chr1	54015866	54016938	intron (NM_001010978, intron 2 of 5)	ENSG00000203985	LDLRAD1	protein-coding
chr1	54564188	54564785	intron (NM_015547, intron 1 of 16)	ENSG00000162390	ACOT11	protein-coding
chr1	61724797	61725444	promoter-TSS (NM_032027)	ENSG00000162604	TM2D1	protein-coding
chr1	62436148	62436999	promoter-TSS (NM_003368)	ENSG00000162607	USP1	protein-coding
chr1	66924693	66925415	promoter-TSS (NM_207014)	ENSG00000198160	MIER1	protein-coding
chr1	68385855	68386558	Intergenic	ENSG00000116745	RPE65	protein-coding
chr1	70410757	70411411	promoter-TSS (NM_153742)	ENSG00000116761	CTH	protein-coding
chr1	84505725	84506843	promoter-TSS (NM_001310156)	ENSG00000122432	SPATA1	protein-coding
chr1	85276379	85277064	promoter-TSS (NM_003921)	ENSG00000142867	BCL10	protein-coding
chr1	88992512	88993331	promoter-TSS (NM_001349448)	ENSG00000213516	RBMXL1	protein-coding
chr1	91804668	91805131	intron (NR_036634, intron 2 of 17)	ENSG00000069702	TGFBR3	protein-coding
chr1	92441829	92442180	Intergenic	ENSG00000162676	GFI1	protein-coding
chr1	93442188	93442765	Intergenic	ENSG00000137942	FNBP1L	protein-coding
chr1	93701625	93702272	intron (NM_001261408, intron 3 of 13)	ENSG00000137936	BCAR3	protein-coding
chr1	108746308	108746942	promoter-TSS (NM_007269)	ENSG00000116266	STXBP3	protein-coding
chr1	109548348	109549239	exon (NM_006496, exon 1 of 9)	ENSG00000065135	GNAI3	protein-coding
chr1	110963719	110964368	promoter-TSS (NM_001006945)	ENSG00000121931	LRIF1	protein-coding
chr1	111755382	111755898	promoter-TSS (NR_125963)	ENSG00000284830	LOC101928718	ncRNA
chr1	112390798	112391390	Intergenic	ENSG00000143079	CTTNBP2NL	protein-coding
chr1	114716156	114717165	TTS (NM_001242892)	ENSG00000213281	NRAS	protein-coding
chr1	115411610	115412012	Intergenic	ENSG00000134259	NGF	protein-coding
chr1	116372483	116373223	promoter-TSS (NM_000701)	ENSG00000163399	ATP1A1	protein-coding
chr1	119140442	119140944	promoter-TSS (NM_201263)	ENSG00000116874	WARS2	protein-coding
chr1	120558720	120559222	intron (NR_144517, intron 7 of 41)		LOC100996724	pseudo
chr1	145095454	145096242	promoter-TSS (NM_001346068).2	ENSG00000215784	FAM72D	protein-coding
chr1	148951669	148952174	promoter-TSS (NM_001350520)	ENSG00000178104	PDE4DIP	protein-coding
chr1	150561163	150562525	TTS (NM_001288607)	ENSG00000264553	MIR4257	ncRNA
chr1	151195075	151195829	Intergenic	ENSG00000143398	PIP5K1A	protein-coding
chr1	151547027	151547577	intron (NM_001126337, intron 1 of 11)	ENSG00000207606	MIR554	ncRNA
chr1	151988312	151989217	intron (NM_002966, intron 1 of 2)	ENSG00000197747	S100A10	protein-coding
chr1	151992071	151993085	intron (NM_002966, intron 1 of 2)	ENSG00000197747	S100A10	protein-coding
chr1	151993304	151994682	promoter-TSS (NM_002966)	ENSG00000197747	S100A10	protein-coding
chr1	152047778	152048912	Intergenic	ENSG00000163191	S100A11	protein-coding
chr1	153515788	153516269	Intergenic	ENSG00000197956	S100A6	protein-coding
chr1	153544584	153545907	promoter-TSS (NR_125947)		LOC101928034	ncRNA
chr1	153566358	153567102	promoter-TSS (NM_001366407)	ENSG00000196754	S100A2	protein-coding
chr1	153608604	153609464	5' UTR (NM_001317007, exon 1 of 3)	ENSG00000188643	S100A16	protein-coding
chr1	153963213	153964502	promoter-TSS (NM_001271961)	ENSG00000143570	SLC39A1	protein-coding
chr1	154182326	154183640	intron (NM_152263, intron 2 of 9)	ENSG00000143549	TPM3	protein-coding
chr1	154973477	154975334	promoter-TSS (NM_001826)	ENSG00000160691	SHC1	protein-coding
chr1	155000739	155002480	Intergenic	ENSG00000160685	ZBTB7B	protein-coding
chr1	155016999	155017819	non-coding (NR_045515, exon 6 of 6)	ENSG00000160685	ZBTB7B	protein-coding
chr1	155082903	155083438	intron (NM_004952, intron 1 of 4)	ENSG00000143590	EFNA3	protein-coding
chr1	155134913	155136002	promoter-TSS (NM_001122837)	ENSG00000169241	SLC50A1	protein-coding
chr1	155193087	155194267	promoter-TSS (NM_001044392)	ENSG00000185499	MUC1	protein-coding
chr1	155309407	155310035	intron (NM_001135821, intron 1 of 10)	ENSG00000160752	FDPS	protein-coding
chr1	155323642	155325267	promoter-TSS (NR_145425)	ENSG00000160753	RUSC1	protein-coding
chr1	155961612	155962404	intron (NM_001350112, intron 10 of 21)	ENSG00000277817	MIR6738	ncRNA
chr1	156003260	156003937	Intergenic	ENSG00000163479	SSR2	protein-coding
chr1	156113985	156115036	promoter-TSS (NM_170708)	ENSG00000160789	LMNA	protein-coding
chr1	156123217	156124243	intron (NM_005572, intron 1 of 9)	ENSG00000160789	LMNA	protein-coding
chr1	156125956	156127669	exon (NM_001282624, exon 2 of 11)	ENSG00000160789	LMNA	protein-coding
chr1	156129784	156130734	intron (NM_001282624, intron 2 of 10)	ENSG00000160789	LMNA	protein-coding
chr1	156572265	156572847	promoter-TSS (NM_178229)	ENSG00000183856	IQGAP3	protein-coding
chr1	156746675	156747585	intron (NM_001319186, intron 1 of 5)	ENSG00000143321	HDGF	protein-coding
chr1	156892267	156892816	Intergenic	ENSG00000187800	PEAR1	protein-coding
chr1	159780592	159781477	promoter-TSS (NM_001319658)	ENSG00000158716	DUSP23	protein-coding
chr1	159923319	159925811	promoter-TSS (NM_001277224)	ENSG00000158710	TAGLN2	protein-coding
chr1	161013641	161014240	intron (NM_001348091, intron 1 of 8)	ENSG00000158769	F11R	protein-coding
chr1	161165757	161166593	promoter-TSS (NM_001122764)	ENSG00000143224	PPOX	protein-coding
chr1	161225716	161226040	promoter-TSS (NM_001286373)	ENSG00000158882	TOMM40L	protein-coding
chr1	161389697	161390475	Intergenic	ENSG00000188931	CFAP126	protein-coding
chr1	162381420	162382081	promoter-TSS (NM_001085375)	ENSG00000239887	C1orf226	protein-coding
chr1	163321651	163322327	promoter-TSS (NM_031423)	ENSG00000143228	NUF2	protein-coding
chr1	169367604	169368253	promoter-TSS (NM_013330)	ENSG00000143156	NME7	protein-coding
chr1	169459986	169460483	intron (NM_001300968, intron 1 of 6)	ENSG00000117477	CCDC181	protein-coding
chr1	172532264	172533247	promoter-TSS (NM_001282751)	ENSG00000094975	SUCO	protein-coding
chr1	173867726	173868946	promoter-TSS (NR_152534)	ENSG00000185278	ZBTB37	protein-coding
chr1	179016988	179017483	Intergenic	ENSG00000116199	FAM20B	protein-coding
chr1	181647614	181648060	intron (NM_001205293, intron 6 of 47)	ENSG00000198216	CACNA1E	protein-coding
chr1	183159840	183160660	Intergenic	ENSG00000224468	LAMC1-AS1	ncRNA
chr1	183185825	183186397	promoter-TSS (NM_018891)	ENSG00000058085	LAMC2	protein-coding
chr1	183613003	183613720	Intergenic	ENSG00000162704	ARPC5	protein-coding
chr1	183618748	183619491	Intergenic	ENSG00000162704	ARPC5	protein-coding
chr1	193211422	193211935	intron (NM_024529, intron 11 of 16)	ENSG00000162630	B3GALT2	protein-coding
chr1	200620551	200621098	promoter-TSS (NM_014875)	ENSG00000118193	KIF14	protein-coding
chr1	200669293	200670487	promoter-TSS (NM_001320181)	ENSG00000118197	DDX59	protein-coding
chr1	200893336	200894059	intron (NM_018265, intron 1 of 9)	ENSG00000163362	INAVA	protein-coding
chr1	201480204	201481118	Intergenic	ENSG00000174307	PHLDA3	protein-coding
chr1	201713202	201715050	intron (NM_020443, intron 2 of 29)	ENSG00000264802	MIR5191	ncRNA
chr1	202017461	202019468	Intergenic	ENSG00000163435	ELF3	protein-coding
chr1	202056432	202057366	Intergenic	ENSG00000163435	ELF3	protein-coding
chr1	202105523	202106812	Intergenic	ENSG00000170075	GPR37L1	protein-coding
chr1	203861287	203861822	promoter-TSS (NM_003094)	ENSG00000182004	SNRPE	protein-coding
chr1	204080234	204080834	intron (NM_005686, intron 1 of 13)	ENSG00000143842	SOX13	protein-coding
chr1	204448535	204449079	intron (NM_002646, intron 15 of 33)	ENSG00000158615	PPP1R15B	protein-coding
chr1	204450314	204451325	intron (NM_002646, intron 13 of 33)	ENSG00000158615	PPP1R15B	protein-coding
chr1	206202777	206203504	promoter-TSS (NR_134239)	ENSG00000196550	FAM72A	protein-coding
chr1	206635130	206635990	promoter-TSS (NM_003582)	ENSG00000143479	DYRK3	protein-coding
chr1	207007241	207007939	Intergenic	ENSG00000182795	C1orf116	protein-coding
chr1	207019895	207020711	3' UTR (NM_023938, exon 4 of 4)	ENSG00000182795	C1orf116	protein-coding
chr1	207321004	207321895	promoter-TSS (NM_001300902)	ENSG00000196352	CD55	protein-coding
chr1	207393575	207394255	Intergenic	ENSG00000117322	CR2	protein-coding
chr1	207751823	207752669	exon (NM_172353, exon 1 of 11)	ENSG00000117335	CD46	protein-coding
chr1	212284678	212285585	promoter-TSS (NR_125984)	ENSG00000226251	LINC02608	ncRNA
chr1	212558067	212559340	Intergenic	ENSG00000162772	ATF3	protein-coding
chr1	218284927	218285547	promoter-TSS (NM_016052)	ENSG00000067533	RRP15	protein-coding
chr1	225449181	225449802	Intergenic	ENSG00000143815	LBR	protein-coding
chr1	225999136	225999847	promoter-TSS (NM_152608)	ENSG00000143751	SDE2	protein-coding
chr1	227787781	227788442	Intergenic	ENSG00000185888	PRSS38	protein-coding
chr1	228109081	228109847	promoter-TSS (NM_181462)	ENSG00000162910	MRPL55	protein-coding
chr1	228139729	228140719	promoter-TSS (NM_001159390)	ENSG00000143774	GUK1	protein-coding
chr1	228165347	228166784	promoter-TSS (NR_103540)	ENSG00000181873	IBA57	protein-coding
chr1	228174001	228174734	promoter-TSS (NM_001310327)	ENSG00000181873	IBA57	protein-coding
chr1	228608431	228611315	TTS (NR_023363)	ENSG00000199270	RNA5S12	rRNA
chr1	233683315	233684068	Intergenic	ENSG00000265744	MIR4427	ncRNA
chr1	233688615	233689375	Intergenic	ENSG00000265744	MIR4427	ncRNA
chr1	234599631	234600498	Intergenic	ENSG00000168264	IRF2BP2	protein-coding
chr1	234998231	234998910	Intergenic	ENSG00000238005	LOC101927851	ncRNA
chr1	235067388	235068912	intron (NR_027454, intron 2 of 3)		LINC01348	ncRNA
chr1	236531538	236532078	intron (NM_201543, intron 3 of 10)	ENSG00000223776	LGALS8-AS1	ncRNA
chr1	237760965	237761450	intron (NM_001035, intron 84 of 104)	ENSG00000237250	LOC100130331	pseudo
chr1	241998331	241999041	intron (NM_001004343, intron 2 of 3)	ENSG00000197769	MAP1LC3C	protein-coding
chr10	3172260	3173699	promoter-TSS (NM_014889)	ENSG00000107959	PITRM1	protein-coding
chr10	3486250	3486778	TTS (NR_155744)		LINC02669	ncRNA
chr10	3762769	3763625	Intergenic	ENSG00000067082	KLF6	protein-coding
chr10	4662944	4663720	TTS (NR_015425)		LINC00705	ncRNA
chr10	5889571	5890316	promoter-TSS (NM_001009941)	ENSG00000134461	ANKRD16	protein-coding
chr10	11875536	11876376	intron (NR_038222, intron 2 of 5)	ENSG00000225778	PROSER2-AS1	ncRNA
chr10	16817136	16817947	promoter-TSS (NM_012425)	ENSG00000148484	RSU1	protein-coding
chr10	17228015	17229008	5' UTR (NM_003380, exon 1 of 10)	ENSG00000026025	VIM	protein-coding
chr10	17229800	17230933	promoter-TSS (NR_108061)	ENSG00000229124	VIM-AS1	ncRNA
chr10	21191684	21191992	Intergenic	ENSG00000231920	NEBL-AS1	ncRNA
chr10	30682294	30682876	Intergenic		SVIL2P	pseudo
chr10	31031408	31032740	promoter-TSS (NM_001143767)	ENSG00000183621	ZNF438	protein-coding
chr10	35300012	35300466	intron (NM_181698, intron 3 of 11)	ENSG00000108100	CCNY	protein-coding
chr10	42637880	42638595	intron (NM_001305040, intron 1 of 6)	ENSG00000196693	ZNF33B	protein-coding
chr10	42665023	42665870	Intergenic		LINC01518	ncRNA
chr10	43436630	43437446	promoter-TSS (NM_001355450)	ENSG00000243660	ZNF487	protein-coding
chr10	45726919	45727500	promoter-TSS (NR_159966)	ENSG00000172661	WASHC2C	protein-coding
chr10	50067597	50068168	promoter-TSS (NR_038275)	ENSG00000099290	WASHC2A	protein-coding
chr10	63629527	63631118	Intergenic	ENSG00000171988	JMJD1C	protein-coding
chr10	68074583	68075477	intron (NM_001278185, intron 1 of 23)	ENSG00000148634	HERC4	protein-coding
chr10	70132514	70133142	promoter-TSS (NM_032797)	ENSG00000042286	AIFM2	protein-coding
chr10	71246671	71247264	intron (NM_001244889, intron 1 of 15)	ENSG00000237512	UNC5B-AS1	ncRNA
chr10	72354402	72355333	promoter-TSS (NM_017626)	ENSG00000148719	DNAJB12	protein-coding
chr10	72625552	72626459	promoter-TSS (NM_001195518)	ENSG00000107745	MICU1	protein-coding
chr10	72665938	72666487	Intergenic	ENSG00000156026	MCU	protein-coding
chr10	73246715	73247581	promoter-TSS (NR_038373)	ENSG00000213551	DNAJC9	protein-coding
chr10	73887571	73888299	Intergenic	ENSG00000148660	CAMK2G	protein-coding
chr10	73997580	73998220	promoter-TSS (NM_003373)	ENSG00000035403	VCL	protein-coding
chr10	75209598	75210865	promoter-TSS (NM_001184823)	ENSG00000165637	VDAC2	protein-coding
chr10	80429290	80430112	intron (NM_001243782, intron 5 of 5)	ENSG00000122378	PRXL2A	protein-coding
chr10	86345823	86347426	intron (NM_017551, intron 2 of 15)	ENSG00000182771	GRID1	protein-coding
chr10	86970840	86972029	TTS (NM_006829)		AGAP11	protein-coding
chr10	88385442	88386104	intron (NM_018363, intron 4 of 6)	ENSG00000184719	RNLS	protein-coding
chr10	93288775	93289487	Intergenic	ENSG00000138119	MYOF	protein-coding
chr10	93425003	93425500	intron (NM_013451, intron 5 of 53)	ENSG00000138119	MYOF	protein-coding
chr10	93496184	93496845	promoter-TSS (NM_001127182)	ENSG00000138180	CEP55	protein-coding
chr10	97498190	97499003	promoter-TSS (NM_001289404)	ENSG00000155229	MMS19	protein-coding
chr10	97687097	97687877	promoter-TSS (NM_021732)	ENSG00000119986	AVPI1	protein-coding
chr10	97718402	97719187	TTS (NM_031484)	ENSG00000155254	MARVELD1	protein-coding
chr10	100370591	100371733	Intergenic	ENSG00000235823	OLMALINC	ncRNA
chr10	101830361	101831260	intron (NM_014591, intron 2 of 9)	ENSG00000120049	KCNIP2	protein-coding
chr10	102151396	102152587	promoter-TSS (NM_001284389)	ENSG00000166197	NOLC1	protein-coding
chr10	102645977	102646779	intron (NM_001345950, intron 1 of 4)	ENSG00000171206	TRIM8	protein-coding
chr10	102713915	102714805	promoter-TSS (NR_146992)	ENSG00000138175	ARL3	protein-coding
chr10	103241419	103241985	Intergenic	ENSG00000235376	RPEL1	protein-coding
chr10	103745725	103746173	promoter-TSS (NR_038940)	ENSG00000280693	SH3PXD2A-AS1	ncRNA
chr10	103890167	103890778	intron (NM_024928, intron 8 of 9)	ENSG00000107960	STN1	protein-coding
chr10	104117615	104118261	Intergenic	ENSG00000156384	SFR1	protein-coding
chr10	104353383	104353982	promoter-TSS (NR_108036)		CFAP58-DT	ncRNA
chr10	110226348	110227616	intron (NM_005962, intron 1 of 5)	ENSG00000119950	MXI1	protein-coding
chr10	110395755	110396411	Intergenic	ENSG00000119953	SMNDC1	protein-coding
chr10	110398453	110399824	Intergenic	ENSG00000119953	SMNDC1	protein-coding
chr10	110410224	110411141	Intergenic	ENSG00000138166	DUSP5	protein-coding
chr10	110414432	110415249	Intergenic	ENSG00000138166	DUSP5	protein-coding
chr10	110496040	110496554	Intergenic	ENSG00000138166	DUSP5	protein-coding
chr10	110530142	110530798	Intergenic	ENSG00000138166	DUSP5	protein-coding
chr10	112389344	112389910	intron (NM_016234, intron 1 of 20)	ENSG00000197142	ACSL5	protein-coding
chr10	113073511	113074314	intron (NM_001198528, intron 4 of 14)		SNORA87	snoRNA
chr10	113093432	113094192	intron (NM_001146283, intron 5 of 12)	ENSG00000148737	TCF7L2	protein-coding
chr10	117004585	117005564	exon (NM_001258299, exon 1 of 17)	ENSG00000187164	SHTN1	protein-coding
chr10	118754941	118755502	promoter-TSS (NM_153810)	ENSG00000151893	CACUL1	protein-coding
chr10	122062938	122063633	intron (NM_206861, intron 3 of 19)	ENSG00000138162	TACC2	protein-coding
chr10	122293529	122294568	intron (NM_001318189, intron 7 of 15)	ENSG00000138152	BTBD16	protein-coding
chr10	123994588	123995958	Intergenic	ENSG00000182022	CHST15	protein-coding
chr10	124626958	124627498	intron (NM_014661, intron 4 of 4)		FAM53B-AS1	ncRNA
chr10	125045599	125046291	intron (NM_001321013, intron 1 of 9)	ENSG00000264572	MIR4296	ncRNA
chr10	125151759	125152445	intron (NM_001290214, intron 1 of 10)	ENSG00000175029	CTBP2	protein-coding
chr10	130110245	130111198	promoter-TSS (NR_034125)	ENSG00000237489	C10orf143	protein-coding
chr10	132163346	132163859	intron (NM_001323086, intron 20 of 23)	ENSG00000151640	DPYSL4	protein-coding
chr10	132331583	132332504	promoter-TSS (NM_001143759)	ENSG00000148814	LRRC27	protein-coding
chr10	132453043	132453843	Intergenic		C10orf91	ncRNA
chr10	132537286	132537887	promoter-TSS (NR_158224)	ENSG00000068383	INPP5A	protein-coding
chr10	132902637	132903608	intron (NM_001200049, intron 22 of 57)	ENSG00000171811	CFAP46	protein-coding
chr10	133009046	133010123	Intergenic	ENSG00000240707	LINC01168	ncRNA
chr11	207178	207916	promoter-TSS (NM_016526)	ENSG00000177963	RIC8A	protein-coding
chr11	727881	728404	TTS (NM_022772)	ENSG00000177156	TALDO1	protein-coding
chr11	1060678	1061261	Intergenic		LINC02688	ncRNA
chr11	1833968	1834759	promoter-TSS (NM_001290332)	ENSG00000149043	SYT8	protein-coding
chr11	3422237	3423329	Intergenic	ENSG00000189398	OR7E12P	pseudo
chr11	6234409	6235937	promoter-TSS (NM_001098794)	ENSG00000051009	FAM160A2	protein-coding
chr11	6319138	6321116	exon (NM_145040, exon 1 of 2)	ENSG00000170955	CAVIN3	protein-coding
chr11	6389778	6390666	promoter-TSS (NM_001007593)	ENSG00000166311	SMPD1	protein-coding
chr11	9460292	9461411	promoter-TSS (NR_036539)	ENSG00000166478	ZNF143	protein-coding
chr11	10488124	10488753	intron (NM_001025389, intron 6 of 14)	ENSG00000283813	MIR4485	ncRNA
chr11	10750774	10751397	promoter-TSS (NM_001346279)	ENSG00000198730	CTR9	protein-coding
chr11	13215925	13216448	Intergenic	ENSG00000133794	ARNTL	protein-coding
chr11	13277119	13277857	promoter-TSS (NR_147785)	ENSG00000133794	ARNTL	protein-coding
chr11	13462175	13463722	intron (NM_032320, intron 1 of 8)	ENSG00000148925	BTBD10	protein-coding
chr11	13667934	13669183	promoter-TSS (NM_032228)	ENSG00000197601	FAR1	protein-coding
chr11	18321973	18322568	promoter-TSS (NM_005316)	ENSG00000110768	GTF2H1	protein-coding
chr11	18526377	18526965	intron (NM_006292, intron 1 of 9)	ENSG00000074319	TSG101	protein-coding
chr11	32583418	32584028	promoter-TSS (NM_001307929)	ENSG00000149100	EIF3M	protein-coding
chr11	33699637	33701396	exon (NM_001166692, exon 1 of 2)	ENSG00000205177	C11orf91	protein-coding
chr11	35821724	35822238	Intergenic	ENSG00000179241	LDLRAD3	protein-coding
chr11	43680070	43680824	promoter-TSS (NM_016142)	ENSG00000149084	HSD17B12	protein-coding
chr11	44564628	44565755	promoter-TSS (NM_002231)	ENSG00000085117	CD82	protein-coding
chr11	45804808	45805688	5' UTR (NM_018389, exon 1 of 2)	ENSG00000181830	SLC35C1	protein-coding
chr11	45918640	45919058	promoter-TSS (NM_057174)	ENSG00000121680	PEX16	protein-coding
chr11	46379996	46381155	promoter-TSS (NM_001012334)	ENSG00000110492	MDK	protein-coding
chr11	46616955	46617595	promoter-TSS (NM_001205121)	ENSG00000175224	ATG13	protein-coding
chr11	47214079	47215312	promoter-TSS (NM_000107)	ENSG00000134574	DDB2	protein-coding
chr11	47848101	47848660	promoter-TSS (NR_134636)	ENSG00000030066	NUP160	protein-coding
chr11	57311094	57311813	intron (NM_033396, intron 5 of 11)	ENSG00000149115	TNKS1BP1	protein-coding
chr11	57322206	57322707	intron (NM_033396, intron 1 of 11)	ENSG00000149115	TNKS1BP1	protein-coding
chr11	57657388	57657760	promoter-TSS (NM_001142597)	ENSG00000172409	CLP1	protein-coding
chr11	57711603	57712463	promoter-TSS (NM_001144012)	ENSG00000156603	MED19	protein-coding
chr11	59557289	59557904	Intergenic	ENSG00000264559	MIR3162	ncRNA
chr11	59560821	59561716	Intergenic	ENSG00000264559	MIR3162	ncRNA
chr11	59754726	59755470	promoter-TSS (NM_004177)	ENSG00000166900	STX3	protein-coding
chr11	61266531	61267073	intron (NM_152718, intron 16 of 19)	ENSG00000256713	PGA5	protein-coding
chr11	61588228	61588554	promoter-TSS (NR_110189)	ENSG00000250230	LOC101927495	ncRNA
chr11	61967429	61968600	promoter-TSS (NM_002032)	ENSG00000167996	FTH1	protein-coding
chr11	62542716	62543254	intron (NM_024060, intron 1 of 5)	ENSG00000124942	AHNAK	protein-coding
chr11	62544572	62547590	promoter-TSS (NM_001346446)	ENSG00000124942	AHNAK	protein-coding
chr11	62552715	62554483	Intergenic	ENSG00000284135	MIR3654	ncRNA
chr11	62599085	62599660	intron (NM_001330292, intron 3 of 17)	ENSG00000149480	MTA2	protein-coding
chr11	62601703	62602781	promoter-TSS (NM_004739)	ENSG00000149480	MTA2	protein-coding
chr11	62621692	62622413	promoter-TSS (NM_001288721)	ENSG00000149541	B3GAT3	protein-coding
chr11	62664532	62665637	promoter-TSS (NR_004390)	ENSG00000278615	C11orf98	protein-coding
chr11	63564751	63565475	Intergenic	ENSG00000133328	PLAAT2	protein-coding
chr11	63567204	63567748	Intergenic	ENSG00000133328	PLAAT2	protein-coding
chr11	63670788	63671994	promoter-TSS (NM_015459)	ENSG00000184743	ATL3	protein-coding
chr11	63681221	63682176	exon (NM_001265590, exon 1 of 8)	ENSG00000133318	RTN3	protein-coding
chr11	63838502	63839129	promoter-TSS (NM_001163297)	ENSG00000072518	MARK2	protein-coding
chr11	63986065	63986852	exon (NM_017670, exon 1 of 7)	ENSG00000167770	OTUB1	protein-coding
chr11	64185172	64186403	promoter-TSS (NM_006819)	ENSG00000168439	STIP1	protein-coding
chr11	64240413	64242594	promoter-TSS (NM_001370360)	ENSG00000173486	FKBP2	protein-coding
chr11	64245268	64246408	promoter-TSS (NR_135087)	ENSG00000256940	PPP1R14B-AS1	ncRNA
chr11	64246827	64248021	promoter-TSS (NM_138689)	ENSG00000256940	PPP1R14B-AS1	ncRNA
chr11	64269762	64270473	TTS (NM_000932)	ENSG00000173264	GPR137	protein-coding
chr11	64304621	64305687	promoter-TSS (NM_004451)	ENSG00000173153	ESRRA	protein-coding
chr11	64317038	64318269	promoter-TSS (NM_001358516)	ENSG00000173113	TRMT112	protein-coding
chr11	64334917	64335619	Intergenic	ENSG00000168071	CCDC88B	protein-coding
chr11	64843141	64844013	intron (NM_017525, intron 1 of 36)	ENSG00000171219	CDC42BPG	protein-coding
chr11	64854408	64855506	intron (NM_006795, intron 4 of 4)	ENSG00000171219	CDC42BPG	protein-coding
chr11	64916978	64917551	promoter-TSS (NM_001367971)	ENSG00000110046	ATG2A	protein-coding
chr11	64923897	64925129	promoter-TSS (NM_006244)	ENSG00000068971	PPP2R5B	protein-coding
chr11	65006729	65007335	Intergenic	ENSG00000273003	ARL2-SNX15	ncRNA
chr11	65027190	65028128	intron (NM_013306, intron 1 of 7)	ENSG00000110025	SNX15	protein-coding
chr11	65083944	65084528	promoter-TSS (NM_080668)	ENSG00000162300	ZFPL1	protein-coding
chr11	65095914	65096747	exon (NM_013265, exon 1 of 10)	ENSG00000149823	VPS51	protein-coding
chr11	65117543	65118108	promoter-TSS (NM_014205)	ENSG00000174276	ZNHIT2	protein-coding
chr11	65134326	65135380	promoter-TSS (NM_032431)	ENSG00000162298	SYVN1	protein-coding
chr11	65183498	65183973	intron (NR_040008, intron 3 of 20)	ENSG00000014216	CAPN1	protein-coding
chr11	65381635	65383215	promoter-TSS (NM_001352384)	ENSG00000162241	SLC25A45	protein-coding
chr11	65454834	65455497	promoter-TSS (NR_160548)		LOC101927789	pseudo
chr11	65555602	65556153	intron (NM_001164266, intron 1 of 26)	ENSG00000168056	LTBP3	protein-coding
chr11	65560010	65560422	Intergenic	ENSG00000168056	LTBP3	protein-coding
chr11	65569830	65570679	promoter-TSS (NM_006396)		SSSCA1-AS1	ncRNA
chr11	65615050	65616170	promoter-TSS (NM_032223)	ENSG00000197136	PCNX3	protein-coding
chr11	65711912	65712796	exon (NM_001206833, exon 1 of 12)	ENSG00000172977	KAT5	protein-coding
chr11	65856876	65858592	intron (NM_005507, intron 1 of 3)	ENSG00000172757	CFL1	protein-coding
chr11	65873390	65873980	promoter-TSS (NR_037718)	ENSG00000172638	EFEMP2	protein-coding
chr11	65900259	65901250	promoter-TSS (NM_001300856)	ENSG00000175592	FOSL1	protein-coding
chr11	66371219	66372390	promoter-TSS (NR_125343)	ENSG00000174669	SLC29A2	protein-coding
chr11	66479580	66480990	promoter-TSS (NR_120586)	ENSG00000255517	LOC101928069	ncRNA
chr11	66510364	66510921	promoter-TSS (NM_024649)	ENSG00000174483	BBS1	protein-coding
chr11	66718489	66719098	intron (NM_006946, intron 2 of 36)	ENSG00000173898	SPTBN2	protein-coding
chr11	66855996	66856791	promoter-TSS (NM_001363524)	ENSG00000173621	LRFN4	protein-coding
chr11	66958318	66958858	promoter-TSS (NM_000920)	ENSG00000173599	PC	protein-coding
chr11	67054783	67056996	promoter-TSS (NM_014578)	ENSG00000173156	RHOD	protein-coding
chr11	67062404	67063211	intron (NM_001300886, intron 1 of 2)	ENSG00000173156	RHOD	protein-coding
chr11	67077286	67079168	Intergenic	ENSG00000173156	RHOD	protein-coding
chr11	67311681	67313001	3' UTR (NM_017857, exon 14 of 14)		LOC100130987	ncRNA
chr11	67345783	67346865	intron (NR_024469, intron 2 of 3)	ENSG00000175482	POLD4	protein-coding
chr11	67352766	67353987	exon (NM_001256870, exon 1 of 3)	ENSG00000175482	POLD4	protein-coding
chr11	67505226	67506568	promoter-TSS (NM_001130848)	ENSG00000110697	PITPNM1	protein-coding
chr11	67507686	67508856	promoter-TSS (NM_001271849)	ENSG00000167797	CDK2AP2	protein-coding
chr11	67805068	67806504	promoter-TSS (NR_024249)	ENSG00000160172	FAM86C2P	pseudo
chr11	67996678	67997403	intron (NM_030930, intron 7 of 10)	ENSG00000110057	UNC93B1	protein-coding
chr11	68271784	68272662	promoter-TSS (NM_001300913)	ENSG00000171067	C11orf24	protein-coding
chr11	68380240	68380980	intron (NM_002335, intron 5 of 22)	ENSG00000162337	LRP5	protein-coding
chr11	68751283	68751933	promoter-TSS (NM_004923)	ENSG00000132749	TESMIN	protein-coding
chr11	68838997	68839675	intron (NM_001031847, intron 1 of 18)	ENSG00000110090	CPT1A	protein-coding
chr11	69008607	69009255	intron (NM_001098515, intron 2 of 2)	ENSG00000256508	MRGPRF-AS1	ncRNA
chr11	69048523	69049143	promoter-TSS (NM_139075)	ENSG00000162341	TPCN2	protein-coding
chr11	69080274	69080824	intron (NM_139075, intron 17 of 24)	ENSG00000265539	MIR3164	ncRNA
chr11	69122486	69124190	Intergenic		SMIM38	protein-coding
chr11	69274410	69275099	Intergenic	ENSG00000172927	MYEOV	protein-coding
chr11	69280904	69281485	Intergenic	ENSG00000172927	MYEOV	protein-coding
chr11	69293277	69294709	promoter-TSS (NM_001293296)	ENSG00000172927	MYEOV	protein-coding
chr11	69301518	69302436	Intergenic	ENSG00000172927	MYEOV	protein-coding
chr11	69376807	69377667	Intergenic		LOC102724265	protein-coding
chr11	69436826	69437522	Intergenic		LOC102724265	protein-coding
chr11	69637980	69639322	Intergenic	ENSG00000110092	CCND1	protein-coding
chr11	69914168	69916380	Intergenic	ENSG00000186895	FGF3	protein-coding
chr11	69947602	69949919	Intergenic	ENSG00000248844	LINC02753	ncRNA
chr11	70159127	70160736	intron (NM_018043, intron 16 of 25)	ENSG00000168040	FADD	protein-coding
chr11	70269969	70270805	promoter-TSS (NM_177423)	ENSG00000131626	PPFIA1	protein-coding
chr11	71299270	71300135	Intergenic	ENSG00000162105	SHANK2	protein-coding
chr11	71448220	71448852	promoter-TSS (NM_001163817)	ENSG00000172893	DHCR7	protein-coding
chr11	71786697	71787647	promoter-TSS (NM_001099653)	ENSG00000158483	FAM86C1	protein-coding
chr11	72103171	72103882	promoter-TSS (NM_017907)	ENSG00000149357	LAMTOR1	protein-coding
chr11	72112054	72113049	promoter-TSS (NM_001278494)	ENSG00000110200	ANAPC15	protein-coding
chr11	72222937	72223698	Intergenic	ENSG00000165458	INPPL1	protein-coding
chr11	72434207	72435016	promoter-TSS (NM_001258392)	ENSG00000162129	CLPB	protein-coding
chr11	72752188	72752939	promoter-TSS (NM_001040118)	ENSG00000186635	ARAP1	protein-coding
chr11	73194533	73195745	Intergenic	ENSG00000175591	P2RY2	protein-coding
chr11	73217961	73219027	promoter-TSS (NM_176071)	ENSG00000175591	P2RY2	protein-coding
chr11	73597964	73598729	promoter-TSS (NM_001286050)	ENSG00000054965	FAM168A	protein-coding
chr11	73982849	73983527	promoter-TSS (NM_003355)	ENSG00000175567	UCP2	protein-coding
chr11	75371976	75372724	Intergenic	ENSG00000137486	ARRB1	protein-coding
chr11	75814445	75815359	promoter-TSS (NR_144531)	ENSG00000255507	UVRAG-DT	ncRNA
chr11	76380820	76381560	promoter-TSS (NR_130898)	ENSG00000137492	THAP12	protein-coding
chr11	78187841	78189020	promoter-TSS (NM_020798)	ENSG00000188997	KCTD21	protein-coding
chr11	82900307	82901759	promoter-TSS (NM_145018)	ENSG00000137509	PRCP	protein-coding
chr11	83156092	83157260	promoter-TSS (NM_015885)	ENSG00000165494	PCF11	protein-coding
chr11	85628189	85628828	promoter-TSS (NM_001193538)	ENSG00000171204	TMEM126B	protein-coding
chr11	86068910	86069996	promoter-TSS (NM_007166)	ENSG00000073921	PICALM	protein-coding
chr11	86483981	86484811	intron (NM_001014811, intron 6 of 13)	ENSG00000149201	CCDC81	protein-coding
chr11	93197220	93197985	promoter-TSS (NM_001286139)	ENSG00000180773	SLC36A4	protein-coding
chr11	94128441	94129794	5' UTR (NM_015368, exon 1 of 5)	ENSG00000110218	PANX1	protein-coding
chr11	94543858	94544449	exon (NM_002033, exon 1 of 1)	ENSG00000196371	FUT4	protein-coding
chr11	94746668	94747202	Intergenic	ENSG00000255929	LOC105369438	ncRNA
chr11	95789525	95790210	promoter-TSS (NM_001363604)	ENSG00000077458	FAM76B	protein-coding
chr11	96314215	96314956	intron (NM_032427, intron 1 of 4)	ENSG00000266192	MIR1260B	ncRNA
chr11	96389391	96390498	promoter-TSS (NM_001261833)	ENSG00000149231	CCDC82	protein-coding
chr11	102011041	102011584	Intergenic	ENSG00000137691	CFAP300	protein-coding
chr11	102305977	102306745	Intergenic	ENSG00000023445	BIRC3	protein-coding
chr11	106022084	106022635	promoter-TSS (NM_032424)	ENSG00000170903	MSANTD4	protein-coding
chr11	108121234	108121735	promoter-TSS (NM_000019)	ENSG00000075239	ACAT1	protein-coding
chr11	111926646	111927298	promoter-TSS (NM_001278542)	ENSG00000150764	DIXDC1	protein-coding
chr11	112289913	112290545	intron (NR_126004, intron 1 of 3)	ENSG00000250303	LINC02762	ncRNA
chr11	113690289	113691181	intron (NM_001288752, intron 8 of 10)	ENSG00000166682	TMPRSS5	protein-coding
chr11	114294991	114295373	promoter-TSS (NM_006169)	ENSG00000166741	NNMT	protein-coding
chr11	116787766	116788323	promoter-TSS (NM_001317086)	ENSG00000109917	ZPR1	protein-coding
chr11	117143767	117145015	non-coding (NR_110268, exon 1 of 7)	ENSG00000168092	PAFAH1B2	protein-coding
chr11	117327575	117328148	promoter-TSS (NM_014956)	ENSG00000110274	CEP164	protein-coding
chr11	118145322	118145840	promoter-TSS (NM_001142349)	ENSG00000177098	SCN4B	protein-coding
chr11	118435816	118436644	promoter-TSS (NM_001197104)	ENSG00000118058	KMT2A	protein-coding
chr11	118620994	118621295	intron (NM_015157, intron 5 of 23)	ENSG00000019144	PHLDB1	protein-coding
chr11	118919338	118920667	Intergenic	ENSG00000264211	MIR4492	ncRNA
chr11	118927774	118930547	Intergenic	ENSG00000264211	MIR4492	ncRNA
chr11	119018170	119018994	promoter-TSS (NM_016146).2	ENSG00000196655	TRAPPC4	protein-coding
chr11	119030528	119031220	promoter-TSS (NM_001164278).2	ENSG00000137700	SLC37A4	protein-coding
chr11	119205717	119206712	promoter-TSS (NM_005188)	ENSG00000110395	CBL	protein-coding
chr11	119368370	119369062	intron (NM_001243759, intron 1 of 11)	ENSG00000036672	USP2	protein-coding
chr11	119381418	119382187	promoter-TSS (NR_034160)		USP2-AS1	ncRNA
chr11	119696826	119697229	intron (NM_203285, intron 1 of 7)	ENSG00000110400	NECTIN1	protein-coding
chr11	120208736	120209124	Intergenic	ENSG00000184232	OAF	protein-coding
chr11	120306447	120307028	intron (NM_001244682, intron 8 of 12)	ENSG00000181264	TLCD5	protein-coding
chr11	123061950	123063035	promoter-TSS (NM_153201)	ENSG00000109971	HSPA8	protein-coding
chr11	125625550	125626591	promoter-TSS (NM_001330428)	ENSG00000149554	CHEK1	protein-coding
chr11	126211385	126212077	promoter-TSS (NM_001363516)	ENSG00000197798	FAM118B	protein-coding
chr11	126268691	126269343	promoter-TSS (NR_037647)	ENSG00000182934	SRPRA	protein-coding
chr11	126402783	126403614	promoter-TSS (NM_001254758)	ENSG00000110080	ST3GAL4	protein-coding
chr11	128506962	128507544	intron (NM_001143820, intron 3 of 9)	ENSG00000134954	ETS1	protein-coding
chr11	129861395	129862531	Intergenic	ENSG00000170322	NFRKB	protein-coding
chr11	130146070	130147181	Intergenic	ENSG00000149418	ST14	protein-coding
chr11	130984192	130984894	Intergenic	ENSG00000120451	SNX19	protein-coding
chr11	131000224	131000730	Intergenic	ENSG00000120451	SNX19	protein-coding
chr11	131422379	131422958	intron (NM_001352003, intron 1 of 8)	ENSG00000182667	NTM	protein-coding
chr11_KI270832v1_alt	91001	91573	promoter-TSS (NM_173573).2	ENSG00000099849	RASSF7	protein-coding
chr11_KI270927v1_alt	135060	135792	Intergenic		LINC02688	ncRNA
chr11_KI270927v1_alt	146491	146987	Intergenic		MUC2	protein-coding
chr12	3299935	3300569	non-coding (NR_148995, exon 10 of 12)		LOC100128253	ncRNA
chr12	4031176	4031721	Intergenic	ENSG00000111224	PARP11	protein-coding
chr12	6278401	6279337	Intergenic	ENSG00000008323	PLEKHG6	protein-coding
chr12	6312375	6313379	5' UTR (NM_001144857, exon 1 of 15)	ENSG00000008323	PLEKHG6	protein-coding
chr12	6336077	6336895	intron (NR_144351, intron 1 of 8)	ENSG00000067182	TNFRSF1A	protein-coding
chr12	6493105	6493548	promoter-TSS (NM_016497)	ENSG00000111639	MRPL51	protein-coding
chr12	12835214	12835968	Intergenic	ENSG00000213782	DDX47	protein-coding
chr12	12871959	12873261	Intergenic	ENSG00000234498	RPL13AP20	pseudo
chr12	12890936	12891810	5' UTR (NM_003979, exon 1 of 4)	ENSG00000013588	GPRC5A	protein-coding
chr12	12903831	12904448	intron (NM_003979, intron 1 of 3)	ENSG00000283759	MIR614	ncRNA
chr12	13098018	13099157	intron (NM_001080555, intron 1 of 6)	ENSG00000111305	GSG1	protein-coding
chr12	13100789	13101601	intron (NM_001080555, intron 1 of 6)	ENSG00000111305	GSG1	protein-coding
chr12	13171569	13172502	Intergenic	ENSG00000134531	EMP1	protein-coding
chr12	13195821	13196949	promoter-TSS (NM_001423)	ENSG00000134531	EMP1	protein-coding
chr12	13376825	13377327	promoter-TSS (NR_036555)	ENSG00000180861	LINC01559	ncRNA
chr12	20822303	20822723	promoter-TSS (NM_001349920)	ENSG00000111700	SLCO1B3	protein-coding
chr12	25385701	25386587	Intergenic	ENSG00000133703	KRAS	protein-coding
chr12	26937837	26938836	promoter-TSS (NM_001171887)	ENSG00000111790	FGFR1OP2	protein-coding
chr12	27243861	27244304	promoter-TSS (NM_015000)	ENSG00000211455	STK38L	protein-coding
chr12	28190268	28191353	promoter-TSS (NR_148936)		LOC729291	ncRNA
chr12	30794234	30796324	promoter-TSS (NR_040245)		LINC00941	ncRNA
chr12	31005171	31006596	Intergenic	ENSG00000245614	DDX11-AS1	ncRNA
chr12	31073551	31074472	promoter-TSS (NR_038927)	ENSG00000013573	DDX11	protein-coding
chr12	31658967	31659562	promoter-TSS (NM_001135863)	ENSG00000139160	ETFBKMT	protein-coding
chr12	31749109	31749684	Intergenic	ENSG00000151743	AMN1	protein-coding
chr12	32399150	32399873	promoter-TSS (NM_001370298)	ENSG00000139132	FGD4	protein-coding
chr12	32896937	32897379	promoter-TSS (NM_004572)	ENSG00000057294	PKP2	protein-coding
chr12	46372466	46373180	promoter-TSS (NM_018976)	ENSG00000134294	SLC38A2	protein-coding
chr12	47426837	47427473	Intergenic		LINC02156	ncRNA
chr12	47824972	47825824	Intergenic	ENSG00000061273	HDAC7	protein-coding
chr12	48716745	48717289	promoter-TSS (NM_001277842)	ENSG00000129315	CCNT1	protein-coding
chr12	49018586	49019159	promoter-TSS (NM_002733)	ENSG00000181929	PRKAG1	protein-coding
chr12	49069270	49070303	non-coding (NR_130123, exon 1 of 7)	ENSG00000167550	RHEBL1	protein-coding
chr12	49264595	49265305	promoter-TSS (NM_032704)	ENSG00000167553	TUBA1C	protein-coding
chr12	49296379	49296949	intron (NR_120449, intron 5 of 7)	ENSG00000135406	PRPH	protein-coding
chr12	50167258	50167962	promoter-TSS (NM_001331070)	ENSG00000139624	CERS5	protein-coding
chr12	50400665	50401105	promoter-TSS (NM_001352322)	ENSG00000161813	LARP4	protein-coding
chr12	50532444	50533065	intron (NM_173602, intron 1 of 37)	ENSG00000066084	DIP2B	protein-coding
chr12	50786631	50787268	intron (NM_005171, intron 2 of 6)	ENSG00000123268	ATF1	protein-coding
chr12	52025755	52026354	intron (NM_001202233, intron 1 of 7)	ENSG00000123358	NR4A1	protein-coding
chr12	52036720	52037269	promoter-TSS (NM_001202234)	ENSG00000123358	NR4A1	protein-coding
chr12	52050687	52051682	promoter-TSS (NM_173157)	ENSG00000123358	NR4A1	protein-coding
chr12	52147081	52148025	Intergenic	ENSG00000167767	KRT80	protein-coding
chr12	52148133	52149327	Intergenic	ENSG00000167767	KRT80	protein-coding
chr12	52151709	52152365	Intergenic	ENSG00000167767	KRT80	protein-coding
chr12	52155349	52155897	Intergenic	ENSG00000167767	KRT80	protein-coding
chr12	52243952	52244569	TTS (NR_146274)	ENSG00000257671	KRT7-AS	ncRNA
chr12	52280329	52281402	intron (NM_001320198, intron 2 of 10)	ENSG00000170442	KRT86	protein-coding
chr12	52522600	52523013	Intergenic	ENSG00000186081	KRT5	protein-coding
chr12	52873750	52874766	Intergenic		MIR9898	ncRNA
chr12	53005997	53006442	promoter-TSS (NM_001417)	ENSG00000063046	EIF4B	protein-coding
chr12	53370445	53372014	Intergenic	ENSG00000185591	SP1	protein-coding
chr12	53379252	53380242	promoter-TSS (NM_001251825)	ENSG00000185591	SP1	protein-coding
chr12	53625773	53626465	promoter-TSS (NM_001366558)	ENSG00000170653	ATF7	protein-coding
chr12	53727287	53727889	promoter-TSS (NM_020898)	ENSG00000012822	CALCOCO1	protein-coding
chr12	53868408	53869107	Intergenic	ENSG00000123364	HOXC13	protein-coding
chr12	53995069	53995890	non-coding (NR_047505, exon 3 of 3)	ENSG00000250133	HOXC-AS2	ncRNA
chr12	55715772	55716645	promoter-TSS (NR_037657)	ENSG00000135441	BLOC1S1	protein-coding
chr12	55728495	55729781	promoter-TSS (NM_001267698)	ENSG00000135404	CD63	protein-coding
chr12	55817651	55818143	promoter-TSS (NM_014182)	ENSG00000205323	SARNP	protein-coding
chr12	55926805	55927377	promoter-TSS (NM_001143853)	ENSG00000170473	PYM1	protein-coding
chr12	55973390	55974290	promoter-TSS (NM_001252037)	ENSG00000111540	RAB5B	protein-coding
chr12	56079744	56080306	promoter-TSS (NM_001982)	ENSG00000065361	ERBB3	protein-coding
chr12	56104134	56104507	promoter-TSS (NM_006191)	ENSG00000170515	PA2G4	protein-coding
chr12	56116259	56116816	promoter-TSS (NM_021104)	ENSG00000229117	RPL41	protein-coding
chr12	56117827	56118342	promoter-TSS (NM_001303124)	ENSG00000135482	ZC3H10	protein-coding
chr12	56129148	56129598	intron (NM_001184796, intron 1 of 30)	ENSG00000139641	ESYT1	protein-coding
chr12	56300100	56300651	promoter-TSS (NM_004077)	ENSG00000062485	CS	protein-coding
chr12	56360071	56360715	promoter-TSS (NM_005419)	ENSG00000170581	STAT2	protein-coding
chr12	56636023	56637186	promoter-TSS (NM_013449)	ENSG00000076108	BAZ2A	protein-coding
chr12	56688052	56688699	promoter-TSS (NM_006601)	ENSG00000110958	PTGES3	protein-coding
chr12	57087454	57088008	Intergenic	ENSG00000166886	NAB2	protein-coding
chr12	57110663	57111135	promoter-TSS (NM_001178079)	ENSG00000166888	STAT6	protein-coding
chr12	57165738	57166185	intron (NM_002332, intron 16 of 88)	ENSG00000259125	LRP1-AS	ncRNA
chr12	57520329	57520801	promoter-TSS (NM_001195054)	ENSG00000175197	DDIT3	protein-coding
chr12	57522173	57522699	promoter-TSS (NM_052897)	ENSG00000166987	MBD6	protein-coding
chr12	57547009	57547475	promoter-TSS (NR_145419)	ENSG00000175203	DCTN2	protein-coding
chr12	57752196	57752855	promoter-TSS (NM_000075)	ENSG00000135446	CDK4	protein-coding
chr12	57771691	57772337	promoter-TSS (NM_023033)	ENSG00000037897	METTL1	protein-coding
chr12	57846639	57847385	promoter-TSS (NM_005730)	ENSG00000175215	CTDSP2	protein-coding
chr12	59101628	59102084	Intergenic	ENSG00000139263	LRIG3	protein-coding
chr12	62259804	62260550	promoter-TSS (NR_106740)	ENSG00000135655	USP15	protein-coding
chr12	64759206	64759858	promoter-TSS (NM_002076)	ENSG00000111490	TBC1D30	protein-coding
chr12	65602515	65603420	promoter-TSS (NR_146529)	ENSG00000256268	LINC02454	ncRNA
chr12	67647284	67648306	promoter-TSS (NM_003583)	ENSG00000127334	DYRK2	protein-coding
chr12	68676131	68676606	intron (NR_038930, intron 2 of 2)	ENSG00000247363	LOC100507250	ncRNA
chr12	68807382	68808212	promoter-TSS (NM_001145339)	ENSG00000135679	MDM2	protein-coding
chr12	70013032	70013580	Intergenic	ENSG00000166268	MYRFL	protein-coding
chr12	71663801	71664441	promoter-TSS (NM_031435)	ENSG00000173451	THAP2	protein-coding
chr12	75656539	75657056	Intergenic	ENSG00000111615	KRR1	protein-coding
chr12	82650550	82651063	Intergenic	ENSG00000179104	TMTC2	protein-coding
chr12	89353822	89354544	Intergenic	ENSG00000139318	DUSP6	protein-coding
chr12	89709352	89710047	promoter-TSS (NM_001366525)	ENSG00000070961	ATP2B1	protein-coding
chr12	90091018	90091725	Intergenic	ENSG00000257725	LINC02399	ncRNA
chr12	93314360	93315093	intron (NR_040096, intron 2 of 4)		LOC643339	ncRNA
chr12	93441898	93442458	promoter-TSS (NM_003348)	ENSG00000177889	UBE2N	protein-coding
chr12	95003534	95003935	promoter-TSS (NM_001258338)	ENSG00000184752	NDUFA12	protein-coding
chr12	95217435	95217949	promoter-TSS (NM_001352101)	ENSG00000028203	VEZT	protein-coding
chr12	104064211	104064948	promoter-TSS (NM_001316967)	ENSG00000111727	HCFC2	protein-coding
chr12	107685640	107686191	promoter-TSS (NM_001317962)	ENSG00000136045	PWP1	protein-coding
chr12	108731463	108732619	promoter-TSS (NM_014325)	ENSG00000110880	CORO1C	protein-coding
chr12	109573459	109573849	promoter-TSS (NM_001114185)	ENSG00000110921	MVK	protein-coding
chr12	110501607	110502464	promoter-TSS (NM_001286535)	ENSG00000111237	VPS29	protein-coding
chr12	111405096	111406001	promoter-TSS (NM_005475)	ENSG00000111252	SH2B3	protein-coding
chr12	112012925	112013849	promoter-TSS (NR_122119)	ENSG00000089248	ERP29	protein-coding
chr12	113221117	113221553	promoter-TSS (NM_001351346)	ENSG00000186815	TPCN1	protein-coding
chr12	113334985	113335483	promoter-TSS (NM_024959)	ENSG00000089060	SLC8B1	protein-coding
chr12	118098934	118099741	intron (NM_019086, intron 1 of 8)	ENSG00000176834	VSIG10	protein-coding
chr12	118135759	118136515	promoter-TSS (NM_002567)	ENSG00000089220	PEBP1	protein-coding
chr12	118372655	118373465	promoter-TSS (NM_016281)	ENSG00000135090	TAOK3	protein-coding
chr12	119667755	119668204	promoter-TSS (NM_006253)	ENSG00000111725	PRKAB1	protein-coding
chr12	119988616	119989146	promoter-TSS (NM_207311)	ENSG00000135127	BICDL1	protein-coding
chr12	120087029	120087511	intron (NM_001367886, intron 8 of 9)	ENSG00000111737	RAB35	protein-coding
chr12	120116566	120117422	promoter-TSS (NM_001167606)	ENSG00000111737	RAB35	protein-coding
chr12	120495761	120496354	promoter-TSS (NR_038854)	ENSG00000088986	DYNLL1	protein-coding
chr12	121399572	121400392	promoter-TSS (NM_001256858)	ENSG00000170633	RNF34	protein-coding
chr12	121626121	121626632	promoter-TSS (NM_032790)		ORAI1	protein-coding
chr12	121686848	121687478	Intergenic	ENSG00000139714	MORN3	protein-coding
chr12	121785930	121787038	intron (NM_019034, intron 2 of 4)	ENSG00000139725	RHOF	protein-coding
chr12	121797022	121797959	intron (NR_152740, intron 3 of 3)	ENSG00000139725	RHOF	protein-coding
chr12	121799263	121800452	non-coding (NR_002809, exon 5 of 7)	ENSG00000212694	LINC01089	ncRNA
chr12	121839301	121839931	TTS (NM_001171993)	ENSG00000158104	HPD	protein-coding
chr12	121888393	121889116	promoter-TSS (NM_001261400)	ENSG00000110801	PSMD9	protein-coding
chr12	122526530	122527515	promoter-TSS (NR_036435)	ENSG00000111011	RSRC2	protein-coding
chr12	122752411	122753082	promoter-TSS (NM_003677)	ENSG00000139726	DENR	protein-coding
chr12	122891558	122892198	intron (NM_024667, intron 1 of 3)	ENSG00000139722	VPS37B	protein-coding
chr12	122946735	122947244	intron (NM_001243014, intron 5 of 11)	ENSG00000150967	ABCB9	protein-coding
chr12	123250595	123251412	intron (NM_001194995, intron 1 of 2)	ENSG00000111328	CDK2AP1	protein-coding
chr12	124422222	124423532	intron (NM_001077261, intron 13 of 47)	ENSG00000275967	MIR6880	ncRNA
chr12	124578361	124578905	Intergenic	ENSG00000196498	NCOR2	protein-coding
chr12	124607726	124609674	Intergenic	ENSG00000196498	NCOR2	protein-coding
chr12	124626023	124626853	Intergenic	ENSG00000196498	NCOR2	protein-coding
chr12	124632505	124634291	Intergenic	ENSG00000196498	NCOR2	protein-coding
chr12	124682828	124683751	Intergenic	ENSG00000196498	NCOR2	protein-coding
chr12	126051573	126052161	Intergenic	ENSG00000284848	LINC02359	ncRNA
chr12	127125762	127126445	Intergenic	ENSG00000249345	LINC02405	ncRNA
chr12	128823784	128824331	promoter-TSS (NM_145648)	ENSG00000139370	SLC15A4	protein-coding
chr12	130339868	130340435	intron (NM_004764, intron 1 of 20)	ENSG00000125207	PIWIL1	protein-coding
chr12	130839352	130839910	promoter-TSS (NM_001980)	ENSG00000111450	STX2	protein-coding
chr12	132159321	132159761	Intergenic	ENSG00000184967	NOC4L	protein-coding
chr12	132189263	132190082	promoter-TSS (NR_146452)	ENSG00000256576	LINC02361	ncRNA
chr12	132284031	132285816	intron (NM_001122636, intron 2 of 10)		LOC100130238	ncRNA
chr12	132285983	132287554	intron (NM_001122636, intron 1 of 10)		LOC100130238	ncRNA
chr12	132303204	132305853	intron (NM_001122636, intron 1 of 10)	ENSG00000182870	GALNT9	protein-coding
chr12	132445548	132446533	Intergenic	ENSG00000112787	FBRSL1	protein-coding
chr12	132524307	132525031	intron (NM_001142641, intron 2 of 16)	ENSG00000112787	FBRSL1	protein-coding
chr12	132804268	132804798	intron (NM_001172557, intron 7 of 15)	ENSG00000090615	GOLGA3	protein-coding
chr12	132828636	132829485	promoter-TSS (NM_005895)	ENSG00000090615	GOLGA3	protein-coding
chr12	133079996	133081290	5' UTR (NM_001300776, exon 1 of 4)	ENSG00000196387	ZNF140	protein-coding
chr12_KI270833v1_alt	16844	17327	intron (NM_004764, intron 1 of 20).2	ENSG00000125207	PIWIL1	protein-coding
chr13	24922682	24923250	promoter-TSS (NR_047595)	ENSG00000151849	CENPJ	protein-coding
chr13	30617317	30618101	promoter-TSS (NM_001321532)	ENSG00000189403	HMGB1	protein-coding
chr13	31161907	31162511	promoter-TSS (NM_001349704)	ENSG00000120694	HSPH1	protein-coding
chr13	41060305	41062299	promoter-TSS (NM_007187)	ENSG00000120690	ELF1	protein-coding
chr13	43058178	43058780	intron (NM_013238, intron 1 of 5)	ENSG00000120675	DNAJC15	protein-coding
chr13	44141661	44142234	promoter-TSS (NR_104064)	ENSG00000227258	SMIM2-AS1	ncRNA
chr13	45119889	45120627	promoter-TSS (NM_004128)	ENSG00000188342	GTF2F2	protein-coding
chr13	45341034	45341875	promoter-TSS (NM_001286272)		TPT1-AS1	ncRNA
chr13	45361669	45362144	intron (NR_024458, intron 3 of 10)		TPT1-AS1	ncRNA
chr13	51583637	51584712	promoter-TSS (NM_052950)	ENSG00000139668	WDFY2	protein-coding
chr13	52652395	52652931	promoter-TSS (NM_006704)	ENSG00000165416	SUGT1	protein-coding
chr13	75705034	75705944	intron (NM_001306080, intron 1 of 30)	ENSG00000136153	LMO7	protein-coding
chr13	106100139	106101090	Intergenic		LINC00460	ncRNA
chr13	109264596	109265759	Intergenic	ENSG00000236242	MYO16-AS1	ncRNA
chr13	109270478	109271170	Intergenic	ENSG00000236242	MYO16-AS1	ncRNA
chr14	20342898	20343652	promoter-TSS (NM_005484)	ENSG00000277209	RPPH1	ncRNA
chr14	21269308	21270011	promoter-TSS (NM_001077443)	ENSG00000092199	HNRNPC	protein-coding
chr14	22871352	22871964	promoter-TSS (NM_014045)	ENSG00000197324	LRP10	protein-coding
chr14	22929337	22929724	promoter-TSS (NM_001282953)	ENSG00000257285	LOC101926933	ncRNA
chr14	22978850	22979527	intron (NM_001289097, intron 1 of 1)	ENSG00000129474	AJUBA	protein-coding
chr14	24114479	24115372	promoter-TSS (NM_001354768)	ENSG00000129535	NRL	protein-coding
chr14	24188613	24189188	promoter-TSS (NR_051979)	ENSG00000196497	IPO4	protein-coding
chr14	24242117	24243278	promoter-TSS (NM_001363668)	ENSG00000092330	TINF2	protein-coding
chr14	30622004	30622546	promoter-TSS (NM_182835)	ENSG00000092108	SCFD1	protein-coding
chr14	31420359	31420848	promoter-TSS (NR_110045)	ENSG00000129493	HEATR5A	protein-coding
chr14	35045897	35046902	5' UTR (NM_001289022, exon 1 of 6)	ENSG00000151327	FAM177A1	protein-coding
chr14	35121599	35122142	promoter-TSS (NM_001256681)	ENSG00000092020	PPP2R3C	protein-coding
chr14	39432042	39433229	promoter-TSS (NM_203301)	ENSG00000165355	FBXO33	protein-coding
chr14	49867922	49868714	Intergenic	ENSG00000274012	RN7SL2	scRNA
chr14	50003002	50003784	non-coding (NR_126496, exon 1 of 5)	ENSG00000214900	LINC01588	ncRNA
chr14	50007282	50008087	promoter-TSS (NR_126498)	ENSG00000214900	LINC01588	ncRNA
chr14	50116418	50116903	promoter-TSS (NM_001040662)	ENSG00000100483	VCPKMT	protein-coding
chr14	52729868	52730290	promoter-TSS (NM_145251)	ENSG00000198252	STYX	protein-coding
chr14	54441257	54441739	promoter-TSS (NM_005776)	ENSG00000100528	CNIH1	protein-coding
chr14	54488444	54489311	intron (NM_004124, intron 1 of 6)	ENSG00000197045	GMFB	protein-coding
chr14	55103039	55103698	Intergenic	ENSG00000131981	LGALS3	protein-coding
chr14	55806855	55807509	Intergenic	ENSG00000258791	LINC00520	ncRNA
chr14	57268313	57269109	promoter-TSS (NM_018229)	ENSG00000070367	EXOC5	protein-coding
chr14	58297869	58298707	promoter-TSS (NR_029434)	ENSG00000257621	PSMA3-AS1	ncRNA
chr14	60980858	60981394	promoter-TSS (NM_001172702)	ENSG00000139974	SLC38A6	protein-coding
chr14	64387698	64388300	promoter-TSS (NM_001364837)	ENSG00000100714	MTHFD1	protein-coding
chr14	64540019	64540703	promoter-TSS (NR_110550)	ENSG00000259116	LOC102723809	ncRNA
chr14	64726422	64726974	intron (NM_001308147, intron 1 of 16)	ENSG00000126822	PLEKHG3	protein-coding
chr14	73026981	73027463	promoter-TSS (NM_001281734)	ENSG00000165861	ZFYVE1	protein-coding
chr14	73136253	73137104	intron (NM_000021, intron 1 of 11)	ENSG00000080815	PSEN1	protein-coding
chr14	73795612	73796465	intron (NR_109995, intron 2 of 2)		LOC100506476	ncRNA
chr14	73949663	73950323	promoter-TSS (NM_182480)	ENSG00000119723	COQ6	protein-coding
chr14	74084280	74085080	promoter-TSS (NM_001278594)	ENSG00000119711	ALDH6A1	protein-coding
chr14	75002558	75003038	promoter-TSS (NM_014239)	ENSG00000119718	EIF2B2	protein-coding
chr14	75254236	75255325	Intergenic	ENSG00000170345	FOS	protein-coding
chr14	75258815	75259424	Intergenic	ENSG00000170345	FOS	protein-coding
chr14	75293772	75294645	promoter-TSS (NR_038421)		LINC01220	ncRNA
chr14	76953346	76953740	Intergenic	ENSG00000258602	LINC01629	ncRNA
chr14	77097837	77098298	promoter-TSS (NM_033426)	ENSG00000198894	CIPC	protein-coding
chr14	77616442	77617078	promoter-TSS (NM_004863)	ENSG00000100596	SPTLC2	protein-coding
chr14	90383011	90383722	Intergenic	ENSG00000198668	CALM1	protein-coding
chr14	91060413	91061240	promoter-TSS (NM_001322234)	ENSG00000100784	RPS6KA5	protein-coding
chr14	91836461	91836830	promoter-TSS (NM_152332)	ENSG00000165929	TC2N	protein-coding
chr14	92106062	92106608	intron (NR_028468, intron 1 of 8)	ENSG00000066427	ATXN3	protein-coding
chr14	92793791	92794539	promoter-TSS (NM_005113)	ENSG00000066455	GOLGA5	protein-coding
chr14	93043282	93044096	intron (NM_001142594, intron 3 of 10).2	ENSG00000100605	ITPK1	protein-coding
chr14	96391652	96392296	promoter-TSS (NM_152327)	ENSG00000140057	AK7	protein-coding
chr14	99480924	99481786	promoter-TSS (NM_001099402)	ENSG00000090061	CCNK	protein-coding
chr14	99579619	99580403	intron (NM_001144995, intron 1 of 5)	ENSG00000205476	CCDC85C	protein-coding
chr14	100553997	100554605	intron (NM_001159531, intron 1 of 5)	ENSG00000183092	BEGAIN	protein-coding
chr14	101731195	101732112	intron (NR_026774, intron 2 of 3)	ENSG00000258512	LINC00239	ncRNA
chr14	102527413	102528150	Intergenic	ENSG00000266015	MIR4309	ncRNA
chr14	102544193	102545463	promoter-TSS (NR_146561)	ENSG00000259230	LINC02323	ncRNA
chr14	102928379	102928763	intron (NM_030943, intron 4 of 11)	ENSG00000166126	AMN	protein-coding
chr14	103066326	103067987	Intergenic	ENSG00000198752	CDC42BPB	protein-coding
chr14	103111294	103111918	Intergenic	ENSG00000259717	LINC00677	ncRNA
chr14	103624713	103625314	Intergenic	ENSG00000126214	KLC1	protein-coding
chr14	103693399	103693982	intron (NM_001130107, intron 14 of 15)
chr14	103888726	103889135	Intergenic	ENSG00000156411	ATP5MPL	protein-coding
chr14	104687591	104688443	Intergenic	ENSG00000203485	INF2	protein-coding
chr14	104752598	104753078	promoter-TSS (NM_006427)	ENSG00000184990	SIVA1	protein-coding
chr14	104800184	104800598	promoter-TSS (NM_001137601)	ENSG00000179627	ZBTB42	protein-coding
chr14	104864010	104865098	promoter-TSS (NM_015005)	ENSG00000099814	CEP170B	protein-coding
chr14	104970300	104971022	promoter-TSS (NM_001350929)	ENSG00000185567	AHNAK2	protein-coding
chr14	104972106	104974142	intron (NM_138420, intron 1 of 6)	ENSG00000185567	AHNAK2	protein-coding
chr14	105091458	105092101	Intergenic		LINC02298	ncRNA
chr14	105481368	105482517	Intergenic	ENSG00000182809	CRIP2	protein-coding
chr14	105489454	105491320	promoter-TSS (NM_001134875)	ENSG00000185347	TEDC1	protein-coding
chr14_KI270847v1_alt	157831	158679	intron (NM_001142594, intron 3 of 10)	ENSG00000100605	ITPK1	protein-coding
chr15	31215337	31215862	promoter-TSS (NR_135834)		LINC02352	ncRNA
chr15	40694854	40695805	promoter-TSS (NR_040058)	ENSG00000051180	RAD51	protein-coding
chr15	40755096	40755587	promoter-TSS (NM_001323896)	ENSG00000137824	RMDN3	protein-coding
chr15	40769071	40770049	promoter-TSS (NM_001130448)	ENSG00000188277	C15orf62	protein-coding
chr15	40960908	40961453	Intergenic	ENSG00000128965	CHAC1	protein-coding
chr15	41230785	41231403	promoter-TSS (NM_007236)	ENSG00000187446	CHP1	protein-coding
chr15	42920657	42921175	promoter-TSS (NM_173500)	ENSG00000128881	TTBK2	protein-coding
chr15	44288393	44288891	promoter-TSS (NM_138423)	ENSG00000166734	CASC4	protein-coding
chr15	45162723	45163256	intron (NM_175940, intron 31 of 33)	ENSG00000138606	SHF	protein-coding
chr15	51623500	51624018	promoter-TSS (NM_015263)	ENSG00000104093	DMXL2	protein-coding
chr15	51829110	51830474	5' UTR (NM_014547, exon 1 of 10)	ENSG00000138594	TMOD3	protein-coding
chr15	57607455	57608031	intron (NM_001018100, intron 2 of 12)	ENSG00000263155	MYZAP	protein-coding
chr15	58770739	58771382	promoter-TSS (NR_135474)	ENSG00000245975	LOC101928725	ncRNA
chr15	59689171	59690196	promoter-TSS (NM_001368061)	ENSG00000140299	BNIP2	protein-coding
chr15	60396913	60399260	promoter-TSS (NM_004039)	ENSG00000182718	ANXA2	protein-coding
chr15	60408427	60408838	Intergenic	ENSG00000182718	ANXA2	protein-coding
chr15	64387521	64388006	promoter-TSS (NM_016213)	ENSG00000103671	TRIP4	protein-coding
chr15	65869033	65869695	promoter-TSS (NM_001206836)	ENSG00000103769	RAB11A	protein-coding
chr15	66803083	66803725	Intergenic	ENSG00000137834	SMAD6	protein-coding
chr15	67254425	67255030	promoter-TSS (NM_024666)	ENSG00000103591	AAGAB	protein-coding
chr15	70494274	70495411	Intergenic	ENSG00000259473	LINC02205	ncRNA
chr15	70763332	70763963	promoter-TSS (NM_018003)	ENSG00000137831	UACA	protein-coding
chr15	71447198	71447668	intron (NM_024817, intron 6 of 16)	ENSG00000187720	THSD4	protein-coding
chr15	72230983	72232562	promoter-TSS (NM_001316318)	ENSG00000067225	PKM	protein-coding
chr15	72237353	72237964	Intergenic	ENSG00000067225	PKM	protein-coding
chr15	74396837	74397406	Intergenic	ENSG00000277391	MIR6881	ncRNA
chr15	75666652	75667276	Intergenic	ENSG00000173548	SNX33	protein-coding
chr15	78374976	78375450	Intergenic	ENSG00000166426	CRABP1	protein-coding
chr15	78507133	78507725	promoter-TSS (NM_001013619)	ENSG00000188266	HYKK	protein-coding
chr15	79923523	79924147	promoter-TSS (NM_001199760)	ENSG00000180953	ST20	protein-coding
chr15	82262441	82262944	promoter-TSS (NM_001348700)	ENSG00000140598	EFL1	protein-coding
chr15	83379241	83380057	Intergenic	ENSG00000140600	SH3GL3	protein-coding
chr15	84631030	84631513	promoter-TSS (NR_003654)		SCAND2P	pseudo
chr15	84715674	84716799	promoter-TSS (NM_014300)	ENSG00000140612	SEC11A	protein-coding
chr15	84929749	84930576	intron (NM_001287761, intron 11 of 14)	ENSG00000156222	SLC28A1	protein-coding
chr15	89087950	89088640	promoter-TSS (NM_152924)	ENSG00000140526	ABHD2	protein-coding
chr15	90211318	90212796	intron (NM_198925, intron 1 of 13)	ENSG00000185033	SEMA4B	protein-coding
chr15	90387844	90388955	intron (NM_003870, intron 1 of 37)	ENSG00000140575	IQGAP1	protein-coding
chr15	92808702	92809630	Intergenic		ASB9P1	pseudo
chr15_KI270905v1_alt	3501141	3501684	promoter-TSS (NR_135834).2		LINC02352	ncRNA
chr16	760202	762732	intron (NM_005823, intron 2 of 17)	ENSG00000102854	MSLN	protein-coding
chr16	1342714	1343597	intron (NM_001199097, intron 14 of 33)	ENSG00000007516	BAIAP3	protein-coding
chr16	1407992	1408753	intron (NR_160278, intron 2 of 15)	ENSG00000059145	UNKL	protein-coding
chr16	2039733	2041979	intron (NM_002528, intron 4 of 5)	ENSG00000065057	NTHL1	protein-coding
chr16	2531604	2533874	promoter-TSS (NR_036139)	ENSG00000266232	MIR3178	ncRNA
chr16	2905179	2906293	Intergenic	ENSG00000059122	FLYWCH1	protein-coding
chr16	3124081	3124863	Intergenic		ZNF205-AS1	ncRNA
chr16	3263416	3264771	non-coding (NR_033904, exon 1 of 2)	ENSG00000281005	LINC00921	ncRNA
chr16	3400672	3401425	promoter-TSS (NM_001347868)	ENSG00000140987	ZSCAN32	protein-coding
chr16	4136139	4136803	Intergenic	ENSG00000162104	ADCY9	protein-coding
chr16	4253106	4254320	promoter-TSS (NR_039999)		LINC01569	ncRNA
chr16	4298784	4299778	Intergenic	ENSG00000126603	GLIS2	protein-coding
chr16	4664459	4665579	intron (NM_001142290, intron 6 of 16)	ENSG00000276641	MIR6769A	ncRNA
chr16	4766969	4767568	promoter-TSS (NM_001303450)	ENSG00000103199	ZNF500	protein-coding
chr16	4918588	4919206	intron (NM_002705, intron 1 of 21)	ENSG00000118898	PPL	protein-coding
chr16	4924846	4925429	intron (NM_002705, intron 1 of 21)	ENSG00000118898	PPL	protein-coding
chr16	4944716	4945354	Intergenic	ENSG00000118898	PPL	protein-coding
chr16	4957643	4958573	promoter-TSS (NM_014692)	ENSG00000103184	SEC14L5	protein-coding
chr16	8866976	8869530	promoter-TSS (NM_001278264)	ENSG00000153048	CARHSP1	protein-coding
chr16	9090961	9091847	promoter-TSS (NM_014117)	ENSG00000182831	C16orf72	protein-coding
chr16	11198765	11199238	Intergenic	ENSG00000185338	SOCS1	protein-coding
chr16	11255548	11257010	promoter-TSS (NM_003745)	ENSG00000185338	SOCS1	protein-coding
chr16	11742636	11743328	promoter-TSS (NM_001324024)	ENSG00000153066	TXNDC11	protein-coding
chr16	12036968	12037644	intron (NM_032167, intron 4 of 20)	ENSG00000048471	SNX29	protein-coding
chr16	12803301	12804175	exon (NM_001099455, exon 1 of 3)	ENSG00000103381	CPPED1	protein-coding
chr16	18801231	18802178	promoter-TSS (NM_001313858)	ENSG00000170540	ARL6IP1	protein-coding
chr16	18925624	18926143	intron (NM_015092, intron 1 of 62)	ENSG00000157106	SMG1	protein-coding
chr16	18926257	18927336	promoter-TSS (NM_015092)	ENSG00000157106	SMG1	protein-coding
chr16	18998487	18999176	intron (NM_001160364, intron 1 of 15)	ENSG00000170537	TMC7	protein-coding
chr16	19005406	19006382	intron (NM_001160364, intron 1 of 15)	ENSG00000170537	TMC7	protein-coding
chr16	19067210	19068298	promoter-TSS (NR_119382)	ENSG00000167186	COQ7	protein-coding
chr16	19135958	19136583	Intergenic	ENSG00000205730	ITPRIPL2	protein-coding
chr16	19393630	19394200	Intergenic	ENSG00000103534	TMC5	protein-coding
chr16	21158346	21158881	promoter-TSS (NM_001301769).2	ENSG00000011638	TMEM159	protein-coding
chr16	21300509	21301694	non-coding (NR_026675, exon 1 of 3)		CRYM-AS1	ncRNA
chr16	21501510	21503115	promoter-TSS (NR_027155)	ENSG00000180747	SMG1P3	pseudo
chr16	22190291	22191496	TTS (NM_001365288)	ENSG00000103319	EEF2K	protein-coding
chr16	22195590	22196290	Intergenic	ENSG00000103319	EEF2K	protein-coding
chr16	23699047	23699600	intron (NM_001308220, intron 12 of 20)	ENSG00000134398	ERN2	protein-coding
chr16	25257302	25257721	5' UTR (NM_001012981, exon 1 of 7)	ENSG00000155592	ZKSCAN2	protein-coding
chr16	27203184	27203733	promoter-TSS (NM_001145348)	ENSG00000155666	KDM8	protein-coding
chr16	28211856	28212440	promoter-TSS (NM_015171)	ENSG00000169180	XPO6	protein-coding
chr16	28924649	28926044	promoter-TSS (NM_024816)	ENSG00000177548	RABEP2	protein-coding
chr16	29290380	29291675	Intergenic		SNX29P2	pseudo
chr16	29594668	29596162	promoter-TSS (NR_135305)		SMG1P2	pseudo
chr16	29805138	29805913	promoter-TSS (NM_001276275)	ENSG00000103495	MAZ	protein-coding
chr16	29925934	29926541	promoter-TSS (NR_110933)	ENSG00000174943	KCTD13	protein-coding
chr16	29943876	29944498	Intergenic	ENSG00000149932	TMEM219	protein-coding
chr16	30065051	30065978	promoter-TSS (NM_001243177)	ENSG00000149925	ALDOA	protein-coding
chr16	30193168	30194762	promoter-TSS (NM_001320607).2	ENSG00000181625	SLX1B	protein-coding
chr16	30334536	30335677	non-coding (NR_002453, exon 1 of 13)	ENSG00000183604	SMG1P5	pseudo
chr16	30370375	30371417	promoter-TSS (NM_015527)	ENSG00000180209	MYLPF	protein-coding
chr16	30482267	30482792	intron (NM_002209, intron 7 of 30)	ENSG00000005844	ITGAL	protein-coding
chr16	30657964	30658936	promoter-TSS (NM_001105079)	ENSG00000156860	FBRS	protein-coding
chr16	30814131	30815032	Intergenic	ENSG00000102870	ZNF629	protein-coding
chr16	30921790	30922938	promoter-TSS (NM_001282351)	ENSG00000099364	FBXL19	protein-coding
chr16	30923076	30923681	promoter-TSS (NR_024348)	ENSG00000260852	FBXL19-AS1	ncRNA
chr16	30956971	30957963	promoter-TSS (NM_014712)	ENSG00000099381	SETD1A	protein-coding
chr16	31138466	31139037	TTS (NM_173502)	ENSG00000052344	PRSS8	protein-coding
chr16	31141988	31142623	intron (NM_001258290, intron 10 of 14)	ENSG00000052344	PRSS8	protein-coding
chr16	31179565	31180270	promoter-TSS (NM_001170634)	ENSG00000089280	FUS	protein-coding
chr16	46859567	46860178	Intergenic	ENSG00000166123	GPT2	protein-coding
chr16	48365717	48366250	promoter-TSS (NM_001006610)	ENSG00000196470	SIAH1	protein-coding
chr16	53502690	53503741	promoter-TSS (NM_001012398)	ENSG00000166971	AKTIP	protein-coding
chr16	54928980	54929663	promoter-TSS (NR_034105)		CRNDE	protein-coding
chr16	58129244	58129845	promoter-TSS (NR_136632)	ENSG00000070761	CFAP20	protein-coding
chr16	66516715	66517262	intron (NM_001271935, intron 6 of 7)	ENSG00000166548	TK2	protein-coding
chr16	67183340	67184519	promoter-TSS (NM_001040715)	ENSG00000196123	KIAA0895L	protein-coding
chr16	67198866	67199314	promoter-TSS (NM_024712)	ENSG00000102890	ELMO3	protein-coding
chr16	67396126	67396812	intron (NM_001323627, intron 8 of 11)	ENSG00000159713	TPPP3	protein-coding
chr16	67537162	67537689	promoter-TSS (NM_001193524)	ENSG00000039523	RIPOR1	protein-coding
chr16	67561896	67562452	promoter-TSS (NM_001191022)		LOC107984813	ncRNA
chr16	67841803	67842339	promoter-TSS (NM_020457)	ENSG00000168286	THAP11	protein-coding
chr16	67872720	67873178	promoter-TSS (NM_014329)	ENSG00000038358	EDC4	protein-coding
chr16	67935598	67936091	intron (NM_002801, intron 4 of 7)	ENSG00000205220	PSMB10	protein-coding
chr16	68235952	68236467	promoter-TSS (NM_001365265)	ENSG00000103067	ESRP2	protein-coding
chr16	68237338	68238105	Intergenic	ENSG00000103067	ESRP2	protein-coding
chr16	68244992	68245622	promoter-TSS (NM_001363551)	ENSG00000103066	PLA2G15	protein-coding
chr16	68707346	68708181	Intergenic	ENSG00000039068	CDH1	protein-coding
chr16	68756110	68756686	intron (NM_001317185, intron 2 of 15)	ENSG00000039068	CDH1	protein-coding
chr16	69408347	69408998	Intergenic	ENSG00000103018	CYB5B	protein-coding
chr16	69726255	69727018	promoter-TSS (NM_001025433)	ENSG00000181019	NQO1	protein-coding
chr16	70381264	70381871	3' UTR (NM_006927, exon 7 of 7)	ENSG00000168872	DDX19A	protein-coding
chr16	71845556	71846240	promoter-TSS (NM_001137675)	ENSG00000224470	ATXN1L	protein-coding
chr16	73053248	73053827	intron (NM_001164766, intron 1 of 8)	ENSG00000140836	ZFHX3	protein-coding
chr16	74479993	74480809	intron (NR_027264, intron 10 of 26)	ENSG00000140839	CLEC18B	protein-coding
chr16	74737979	74738684	intron (NM_024306, intron 2 of 6)	ENSG00000103089	FA2H	protein-coding
chr16	74740689	74741392	intron (NM_024306, intron 1 of 6)	ENSG00000103089	FA2H	protein-coding
chr16	74743486	74744367	intron (NM_024306, intron 1 of 6)	ENSG00000103089	FA2H	protein-coding
chr16	74984633	74985567	promoter-TSS (NM_030581)	ENSG00000103091	WDR59	protein-coding
chr16	81730134	81730700	Intergenic	ENSG00000197943	PLCG2	protein-coding
chr16	84500776	84501561	intron (NM_020947, intron 1 of 7)	ENSG00000140950	MEAK7	protein-coding
chr16	84504072	84505101	promoter-TSS (NM_020947)	ENSG00000140950	MEAK7	protein-coding
chr16	84735783	84736297	intron (NR_073577, intron 2 of 11)	ENSG00000103194	USP10	protein-coding
chr16	85611940	85613453	promoter-TSS (NM_014615)	ENSG00000131149	GSE1	protein-coding
chr16	87517722	87518200	Intergenic	ENSG00000260750	LOC101928737	ncRNA
chr16	87870313	87871158	Intergenic	ENSG00000103257	SLC7A5	protein-coding
chr16	89502162	89502886	Intergenic	ENSG00000197912	SPG7	protein-coding
chr16	89559022	89559689	Intergenic	ENSG00000167526	RPL13	protein-coding
chr16	89657416	89658309	promoter-TSS (NM_002768)	ENSG00000167523	SPATA33	protein-coding
chr16	89722450	89722999	non-coding (NR_110122, exon 2 of 11)	ENSG00000158805	ZNF276	protein-coding
chr16	89833558	89834292	intron (NM_032451, intron 1 of 14)	ENSG00000204991	SPIRE2	protein-coding
chr16	89917755	89918276	5' UTR (NM_002386, exon 1 of 1)	ENSG00000258839	MC1R	protein-coding
chr16	89933890	89934416	intron (NM_006086, intron 3 of 3)	ENSG00000258947	TUBB3	protein-coding
chr17	1714284	1716607	intron (NR_028504, intron 1 of 3)	ENSG00000186594	MIR22HG	ncRNA
chr17	2359342	2359957	intron (NM_001346700, intron 2 of 22)	ENSG00000141258	SGSM2	protein-coding
chr17	2396585	2397215	intron (NM_020310, intron 1 of 5)	ENSG00000070444	MNT	protein-coding
chr17	2399342	2400395	intron (NM_020310, intron 1 of 5)	ENSG00000070444	MNT	protein-coding
chr17	2400760	2402173	promoter-TSS (NM_020310)	ENSG00000070444	MNT	protein-coding
chr17	2406134	2407690	TTS (NR_028335)	ENSG00000070444	MNT	protein-coding
chr17	2565030	2565383	Intergenic	ENSG00000007168	PAFAH1B1	protein-coding
chr17	2959958	2960748	intron (NM_001100398, intron 4 of 23)	ENSG00000262884	LOC101927911	ncRNA
chr17	3636062	3636890	promoter-TSS (NM_013276)	ENSG00000040531	CTNS	protein-coding
chr17	4948401	4950201	promoter-TSS (NM_005022)	ENSG00000108518	PFN1	protein-coding
chr17	4966718	4968310	TTS (NM_015099)	ENSG00000091640	SPAG7	protein-coding
chr17	6651408	6651878	promoter-TSS (NM_016060)	ENSG00000108590	MED31	protein-coding
chr17	6978752	6979278	Intergenic	ENSG00000108839	ALOX12	protein-coding
chr17	7262402	7262835	promoter-TSS (NM_001307)	ENSG00000181885	CLDN7	protein-coding
chr17	7306907	7307618	promoter-TSS (NM_001143761)	ENSG00000132507	EIF5A	protein-coding
chr17	7351537	7352360	promoter-TSS (NM_001002914)	ENSG00000213859	KCTD11	protein-coding
chr17	7434976	7435587	promoter-TSS (NM_001320444)	ENSG00000181284	TMEM102	protein-coding
chr17	7841644	7843104	intron (NM_001080424, intron 1 of 21)	ENSG00000132510	KDM6B	protein-coding
chr17	8156172	8156942	Intergenic	ENSG00000179094	PER1	protein-coding
chr17	9645096	9645776	promoter-TSS (NM_153210)	ENSG00000154914	USP43	protein-coding
chr17	16864533	16865783	Intergenic		KRT17P1	pseudo
chr17	17010278	17011615	Intergenic	ENSG00000230969	LINC02090	ncRNA
chr17	17014574	17015230	Intergenic	ENSG00000230969	LINC02090	ncRNA
chr17	17027885	17028734	Intergenic	ENSG00000133030	MPRIP	protein-coding
chr17	17206177	17207066	promoter-TSS (NM_178836)	ENSG00000179598	PLD6	protein-coding
chr17	17591185	17592718	promoter-TSS (NM_148172)	ENSG00000133027	PEMT	protein-coding
chr17	17840064	17840668	Intergenic	ENSG00000072310	SREBF1	protein-coding
chr17	17957996	17958877	intron (NM_001288787, intron 1 of 13)	ENSG00000175662	TOM1L2	protein-coding
chr17	17972251	17972998	promoter-TSS (NM_001288789)	ENSG00000171962	DRC3	protein-coding
chr17	18259463	18261418	promoter-TSS (NM_001144900)	ENSG00000177427	MIEF2	protein-coding
chr17	19748231	19748811	promoter-TSS (NM_001330150)	ENSG00000108602	ALDH3A1	protein-coding
chr17	21287023	21288445	promoter-TSS (NM_002756)	ENSG00000034152	MAP2K3	protein-coding
chr17	28728279	28729290	promoter-TSS (NM_178170)	ENSG00000160602	NEK8	protein-coding
chr17	28743031	28744087	promoter-TSS (NM_004295)	ENSG00000076604	TRAF4	protein-coding
chr17	29155223	29156035	intron (NM_001346765, intron 2 of 42)	ENSG00000196535	MYO18A	protein-coding
chr17	39739229	39739978	promoter-TSS (NM_001242443)	ENSG00000141738	GRB7	protein-coding
chr17	39754327	39754790	Intergenic	ENSG00000141738	GRB7	protein-coding
chr17	40098801	40099515	intron (NM_021724, intron 1 of 7)	ENSG00000126368	NR1D1	protein-coding
chr17	41521687	41522728	Intergenic	ENSG00000171346	KRT15	protein-coding
chr17	41528047	41529965	promoter-TSS (NM_002276)	ENSG00000171345	KRT19	protein-coding
chr17	41547334	41548423	Intergenic	ENSG00000226629	LINC00974	ncRNA
chr17	41651342	41652233	Intergenic	ENSG00000214514	KRT42P	pseudo
chr17	41653848	41654749	Intergenic	ENSG00000214514	KRT42P	pseudo
chr17	41688500	41689772	intron (NM_005801, intron 1 of 3)	ENSG00000173812	EIF1	protein-coding
chr17	41772134	41772466	intron (NM_002230, intron 1 of 13)	ENSG00000173801	JUP	protein-coding
chr17	41785836	41787360	promoter-TSS (NM_001352777)	ENSG00000173801	JUP	protein-coding
chr17	41792728	41793961	Intergenic	ENSG00000173801	JUP	protein-coding
chr17	41800445	41801573	TTS (NM_006455)	ENSG00000141696	P3H4	protein-coding
chr17	42154915	42155298	promoter-TSS (NM_001252039)	ENSG00000108774	RAB5C	protein-coding
chr17	42388420	42388931	promoter-TSS (NM_139276)	ENSG00000168610	STAT3	protein-coding
chr17	42998024	42998674	promoter-TSS (NR_146327)	ENSG00000131469	RPL27	protein-coding
chr17	44006804	44007352	intron (NM_153006, intron 4 of 6)	ENSG00000161653	NAGS	protein-coding
chr17	44200023	44200709	Intergenic	ENSG00000087152	ATXN7L3	protein-coding
chr17	45147930	45148659	5' UTR (NM_006460, exon 1 of 1)	ENSG00000186834	HEXIM1	protein-coding
chr17	45161326	45161964	promoter-TSS (NM_001303441)	ENSG00000168517	HEXIM2	protein-coding
chr17	45247429	45248137	promoter-TSS (NR_024434)	ENSG00000267278	MAP3K14-AS1	ncRNA
chr17	47502214	47503257	Intergenic		MRPL45P2	pseudo
chr17	47649152	47650155	promoter-TSS (NM_002265)	ENSG00000108424	KPNB1	protein-coding
chr17	48024381	48025662	Intergenic		MIR10226	ncRNA
chr17	48908118	48908575	promoter-TSS (NM_023079)	ENSG00000159202	UBE2Z	protein-coding
chr17	50055645	50056365	promoter-TSS (NM_002204)	ENSG00000005884	ITGA3	protein-coding
chr17	50062303	50062947	intron (NM_002204, intron 1 of 25)	ENSG00000005884	ITGA3	protein-coding
chr17	50866205	50868234	promoter-TSS (NM_001243885)	ENSG00000229980	TOB1-AS1	ncRNA
chr17	50950592	50951241	Intergenic	ENSG00000141232	TOB1	protein-coding
chr17	57903233	57903764	promoter-TSS (NM_001292025)	ENSG00000180891	CUEDC1	protein-coding
chr17	58517485	58518412	promoter-TSS (NM_004687)	ENSG00000108389	MTMR4	protein-coding
chr17	59106758	59107491	promoter-TSS (NM_015294)	ENSG00000108395	TRIM37	protein-coding
chr17	59155013	59155778	promoter-TSS (NM_018304)	ENSG00000182628	SKA2	protein-coding
chr17	60391967	60392777	promoter-TSS (NM_032582)	ENSG00000170832	USP32	protein-coding
chr17	60677428	60678035	promoter-TSS (NM_001353146)	ENSG00000141376	BCAS3	protein-coding
chr17	61568487	61568993	Intergenic	ENSG00000253506	NACA2	protein-coding
chr17	62423571	62424127	promoter-TSS (NM_181725)	ENSG00000087995	METTL2A	protein-coding
chr17	64496890	64497430	promoter-TSS (NM_007215)	ENSG00000256525	POLG2	protein-coding
chr17	64506159	64506933	promoter-TSS (NR_133644)	ENSG00000108654	DDX5	protein-coding
chr17	64786222	64786862	intron (NR_024386, intron 10 of 10)	ENSG00000215769	ARHGAP27P1-BPTFP1-KPNA2P3	pseudo
chr17	64975370	64976227	promoter-TSS (NR_026903)	ENSG00000214174	AMZ2P1	pseudo
chr17	67824602	67825154	promoter-TSS (NM_004459)	ENSG00000171634	BPTF	protein-coding
chr17	68035286	68035840	promoter-TSS (NM_002266)	ENSG00000182481	KPNA2	protein-coding
chr17	68247712	68248386	promoter-TSS (NM_001346482)	ENSG00000196704	AMZ2	protein-coding
chr17	68457527	68458015	promoter-TSS (NR_135471)	ENSG00000070540	WIPI1	protein-coding
chr17	74715139	74715438	intron (NM_175738, intron 1 of 8)	ENSG00000186074	CD300LF	protein-coding
chr17	74757842	74758548	intron (NM_004252, intron 1 of 5)	ENSG00000109062	SLC9A3R1	protein-coding
chr17	74776238	74776662	promoter-TSS (NM_015654)	ENSG00000109066	TMEM104	protein-coding
chr17	74872985	74873619	promoter-TSS (NM_004110)	ENSG00000161513	FDXR	protein-coding
chr17	74943956	74944577	intron (NM_178233, intron 5 of 6)	ENSG00000182938	OTOP3	protein-coding
chr17	75036618	75037092	intron (NR_110835, intron 3 of 7)	ENSG00000180901	KCTD2	protein-coding
chr17	75095932	75096600	intron (NM_004695, intron 3 of 6)	ENSG00000170190	SLC16A5	protein-coding
chr17	75124146	75124775	intron (NM_024585, intron 2 of 2)	ENSG00000125458	NT5C	protein-coding
chr17	75549254	75550322	intron (NM_001015002, intron 2 of 9)	ENSG00000073350	LLGL2	protein-coding
chr17	75617147	75617816	intron (NM_001309242, intron 40 of 62)	ENSG00000204323	SMIM5	protein-coding
chr17	75684847	75685503	intron (NR_126037, intron 3 of 8)	ENSG00000161526	SAP30BP	protein-coding
chr17	75696812	75697481	intron (NR_126037, intron 4 of 8)	ENSG00000132470	ITGB4	protein-coding
chr17	75844175	75846401	promoter-TSS (NM_199242)	ENSG00000092929	UNC13D	protein-coding
chr17	76054187	76054486	promoter-TSS (NM_001260503)	ENSG00000167881	SRP68	protein-coding
chr17	77286607	77287238	promoter-TSS (NM_001113492)	ENSG00000184640	SEPTIN9	protein-coding
chr17	77319351	77319652	promoter-TSS (NM_006640)	ENSG00000184640	SEPTIN9	protein-coding
chr17	78139893	78140928	intron (NM_152468, intron 15 of 15)	ENSG00000187997	C17orf99	protein-coding
chr17	78141984	78142508	3' UTR (NM_152468, exon 16 of 16)	ENSG00000187997	C17orf99	protein-coding
chr17	78187015	78187567	promoter-TSS (NM_001010982)	ENSG00000183077	AFMID	protein-coding
chr17	78213967	78214524	promoter-TSS (NM_001012271)	ENSG00000089685	BIRC5	protein-coding
chr17	78314167	78314699	Intergenic	ENSG00000204277	LINC01993	ncRNA
chr17	78317431	78317991	Intergenic	ENSG00000204277	LINC01993	ncRNA
chr17	78840733	78841305	promoter-TSS (NM_001321291)	ENSG00000055483	USP36	protein-coding
chr17	78882851	78884190	intron (NM_003255, intron 1 of 4)	ENSG00000178404	CEP295NL	protein-coding
chr17	79915945	79916527	non-coding (NR_110850, exon 5 of 6)	ENSG00000262188	LINC01978	ncRNA
chr17	80147027	80147595	promoter-TSS (NM_014740)	ENSG00000141543	EIF4A3	protein-coding
chr17	80414889	80415667	promoter-TSS (NR_148044)	ENSG00000263069	LOC100294362	ncRNA
chr17	81056862	81057443	intron (NM_001144888, intron 2 of 13)	ENSG00000175866	BAIAP2	protein-coding
chr17	81329526	81330148	Intergenic		LINC00482	ncRNA
chr17	81860579	81861212	promoter-TSS (NM_000918)	ENSG00000185624	P4HB	protein-coding
chr17	81912375	81913155	intron (NM_016538, intron 9 of 9)	ENSG00000185813	PCYT2	protein-coding
chr17	81977351	81978088	promoter-TSS (NM_001251888)	ENSG00000169696	ASPSCR1	protein-coding
chr17	82022853	82023327	promoter-TSS (NM_144998)	ENSG00000169689	CENPX	protein-coding
chr17	82205979	82206653	intron (NM_001367828, intron 1 of 16)	ENSG00000176155	CCDC57	protein-coding
chr17	82458227	82458861	promoter-TSS (NM_001083608)	ENSG00000141562	NARF	protein-coding
chr17	83103301	83104076	Intergenic	ENSG00000176845	METRNL	protein-coding
chr17_KI270861v1_alt	144472	145718	intron (NR_028504, intron 1 of 3).2	ENSG00000283824	MIR22	ncRNA
chr18	3247177	3247928	promoter-TSS (NM_001303047)	ENSG00000101608	MYL12A	protein-coding
chr18	3261388	3262400	promoter-TSS (NM_001144945)	ENSG00000264235	LOC104968399	ncRNA
chr18	3623783	3625330	intron (NM_001242761, intron 7 of 11)		DLGAP1-AS2	ncRNA
chr18	9135902	9137001	promoter-TSS (NM_015208)	ENSG00000266053	NDUFV2-AS1	ncRNA
chr18	9474538	9475302	promoter-TSS (NM_006788)	ENSG00000017797	RALBP1	protein-coding
chr18	12287182	12288566	Intergenic	ENSG00000176014	TUBB6	protein-coding
chr18	12308295	12309140	exon (NM_001303526, exon 2 of 3)	ENSG00000176014	TUBB6	protein-coding
chr18	12377218	12377965	promoter-TSS (NM_006796)	ENSG00000141385	AFG3L2	protein-coding
chr18	21740429	21741046	promoter-TSS (NM_020774)	ENSG00000101752	MIB1	protein-coding
chr18	23452475	23453470	promoter-TSS (NM_001348193)	ENSG00000101782	RIOK3	protein-coding
chr18	23586401	23587285	promoter-TSS (NM_000271)	ENSG00000141458	NPC1	protein-coding
chr18	23872476	23873223	promoter-TSS (NM_001127718)	ENSG00000053747	LAMA3	protein-coding
chr18	35497301	35498373	promoter-TSS (NM_001308064)	ENSG00000153391	INO80C	protein-coding
chr18	54269580	54269999	5' UTR (NM_001351615, exon 1 of 9)	ENSG00000101751	POLI	protein-coding
chr18	63472310	63472811	Intergenic	ENSG00000206075	SERPINB5	protein-coding
chr18	70242989	70243552	Intergenic	ENSG00000176225	RTTN	protein-coding
chr18	77088935	77089423	intron (NM_001025100, intron 2 of 3)	ENSG00000197971	MBP	protein-coding
chr18	79245351	79246595	intron (NR_148360, intron 11 of 31)	ENSG00000131196	NFATC1	protein-coding
chr19	680415	681237	intron (NM_005860, intron 3 of 4)	ENSG00000070404	FSTL3	protein-coding
chr19	750764	753492	intron (NR_135168, intron 1 of 3)	ENSG00000099812	MISP	protein-coding
chr19	909025	909667	intron (NM_138774, intron 1 of 7)	ENSG00000198858	R3HDM4	protein-coding
chr19	1028114	1029014	intron (NM_201277, intron 1 of 5)	ENSG00000064666	CNN2	protein-coding
chr19	1062704	1063399	intron (NM_019112, intron 42 of 46)	ENSG00000180448	ARHGAP45	protein-coding
chr19	1082030	1082947	intron (NM_012292, intron 19 of 22)	ENSG00000180448	ARHGAP45	protein-coding
chr19	1177573	1178127	Intergenic	ENSG00000064932	SBNO2	protein-coding
chr19	1259101	1261414	Intergenic	ENSG00000099622	CIRBP	protein-coding
chr19	1262063	1263508	Intergenic	ENSG00000099622	CIRBP	protein-coding
chr19	1265268	1266848	Intergenic	ENSG00000099622	CIRBP	protein-coding
chr19	1490156	1491198	promoter-TSS (NM_138393)	ENSG00000115257	PCSK4	protein-coding
chr19	1652623	1653335	promoter-TSS (NM_001351778)	ENSG00000071564	TCF3	protein-coding
chr19	1747103	1748528	Intergenic	ENSG00000205922	ONECUT3	protein-coding
chr19	2095824	2097095	promoter-TSS (NM_001039846)	ENSG00000172081	MOB3A	protein-coding
chr19	2151598	2152103	promoter-TSS (NM_001261826)	ENSG00000065000	AP3D1	protein-coding
chr19	2168737	2169479	intron (NM_032482, intron 1 of 27)	ENSG00000104885	DOT1L	protein-coding
chr19	2491069	2491869	Intergenic	ENSG00000099860	GADD45B	protein-coding
chr19	2503324	2504152	Intergenic	ENSG00000099860	GADD45B	protein-coding
chr19	2524900	2525289	intron (NM_052847, intron 3 of 4)	ENSG00000099860	GADD45B	protein-coding
chr19	3055154	3055763	intron (NM_198969, intron 5 of 6)	ENSG00000104964	TLE5	protein-coding
chr19	3175990	3176428	Intergenic	ENSG00000125910	S1PR4	protein-coding
chr19	3177053	3177614	Intergenic	ENSG00000125910	S1PR4	protein-coding
chr19	3557467	3558018	promoter-TSS (NM_174983)	ENSG00000161091	MFSD12	protein-coding
chr19	3626784	3627401	promoter-TSS (NM_021231)	ENSG00000105298	CACTIN	protein-coding
chr19	3968635	3969289	intron (NM_001348, intron 2 of 8)	ENSG00000167657	DAPK3	protein-coding
chr19	4051679	4054098	intron (NM_015898, intron 2 of 2)	ENSG00000178951	ZBTB7A	protein-coding
chr19	4057831	4058827	intron (NM_015898, intron 1 of 2)	ENSG00000178951	ZBTB7A	protein-coding
chr19	4246886	4247593	intron (NM_018074, intron 1 of 7)	ENSG00000105248	YJU2	protein-coding
chr19	4374562	4375705	intron (NM_003025, intron 1 of 9)	ENSG00000141985	SH3GL1	protein-coding
chr19	4869581	4870538	Intergenic	ENSG00000105355	PLIN3	protein-coding
chr19	5903820	5904971	promoter-TSS (NM_001017921)	ENSG00000187650	VMAC	protein-coding
chr19	6092232	6093068	intron (NM_000635, intron 1 of 17)	ENSG00000087903	RFX2	protein-coding
chr19	6752499	6753974	intron (NM_005490, intron 9 of 9)	ENSG00000125733	TRIP10	protein-coding
chr19	6765830	6766416	intron (NM_005490, intron 1 of 9)	ENSG00000125731	SH2D3A	protein-coding
chr19	6767284	6768036	promoter-TSS (NM_005490)	ENSG00000125731	SH2D3A	protein-coding
chr19	7424882	7425459	intron (NM_015318, intron 1 of 20)	ENSG00000104880	ARHGEF18	protein-coding
chr19	7871322	7872347	exon (NM_001190467, exon 5 of 6)	ENSG00000183248	PRR36	protein-coding
chr19	7943496	7944152	promoter-TSS (NM_006351)	ENSG00000104980	TIMM44	protein-coding
chr19	8307793	8308910	promoter-TSS (NM_016579)	ENSG00000167775	CD320	protein-coding
chr19	9818806	9820046	promoter-TSS (NM_017703)	ENSG00000127452	FBXL12	protein-coding
chr19	10808709	10809717	intron (NM_001005360, intron 14 of 20)	ENSG00000207752	MIR199A1	ncRNA
chr19	11265626	11266204	Intergenic	ENSG00000130158	DOCK6	protein-coding
chr19	11435031	11435866	promoter-TSS (NM_001302454)	ENSG00000130175	PRKCSH	protein-coding
chr19	12789377	12791626	promoter-TSS (NM_002229)	ENSG00000171223	JUNB	protein-coding
chr19	12793288	12794270	TTS (NM_002229)	ENSG00000171223	JUNB	protein-coding
chr19	12985143	12985817	Intergenic	ENSG00000008441	NFIX	protein-coding
chr19	13162641	13163417	Intergenic	ENSG00000160888	IER2	protein-coding
chr19	13167328	13168137	Intergenic	ENSG00000160888	IER2	protein-coding
chr19	13846477	13848112	Intergenic		LOC284454	ncRNA
chr19	13850253	13851802	Intergenic		LOC284454	ncRNA
chr19	13861686	13862370	promoter-TSS (NR_146095)	ENSG00000187556	NANOS3	protein-coding
chr19	14136505	14137225	promoter-TSS (NR_045214)	ENSG00000105011	ASF1B	protein-coding
chr19	14496011	14496604	promoter-TSS (NM_202468)	ENSG00000123159	GIPC1	protein-coding
chr19	14505560	14506472	Intergenic	ENSG00000123159	GIPC1	protein-coding
chr19	16069804	16071100	intron (NM_001367836, intron 1 of 8)	ENSG00000167460	TPM4	protein-coding
chr19	16111285	16111987	promoter-TSS (NM_005370)	ENSG00000167461	RAB8A	protein-coding
chr19	16143438	16143928	promoter-TSS (NM_001352265)	ENSG00000196684	HSH2D	protein-coding
chr19	16297369	16298128	Intergenic	ENSG00000127528	KLF2	protein-coding
chr19	16896968	16897689	promoter-TSS (NR_147452)	ENSG00000160111	CPAMD8	protein-coding
chr19	17075348	17075835	promoter-TSS (NM_033417)	ENSG00000131351	HAUS8	protein-coding
chr19	17266910	17267554	promoter-TSS (NM_014173)	ENSG00000105393	BABAM1	protein-coding
chr19	17317246	17317856	intron (NM_024050, intron 4 of 4)	ENSG00000130311	DDA1	protein-coding
chr19	17469747	17470602	promoter-TSS (NM_198580)	ENSG00000130304	SLC27A1	protein-coding
chr19	17796449	17797210	intron (NM_014256, intron 1 of 2)	ENSG00000179913	B3GNT3	protein-coding
chr19	17797383	17797963	intron (NM_014256, intron 1 of 2)	ENSG00000179913	B3GNT3	protein-coding
chr19	18521937	18522774	promoter-TSS (NM_006532)	ENSG00000105656	ELL	protein-coding
chr19	18571405	18571991	promoter-TSS (NM_001321022)	ENSG00000221983	UBA52	protein-coding
chr19	18636147	18637011	promoter-TSS (NM_001345984)	ENSG00000167487	KLHL26	protein-coding
chr19	19370941	19371549	Intergenic	ENSG00000167491	GATAD2A	protein-coding
chr19	19405210	19405799	intron (NM_001359631, intron 1 of 10)	ENSG00000167491	GATAD2A	protein-coding
chr19	19613398	19613982	intron (NR_038198, intron 1 of 7)	ENSG00000105717	PBX4	protein-coding
chr19	29844212	29845408	Intergenic	ENSG00000105173	CCNE1	protein-coding
chr19	32971905	32972403	promoter-TSS (NM_001300978)	ENSG00000131944	FAAP24	protein-coding
chr19	33047195	33047952	intron (NM_033103, intron 1 of 14)	ENSG00000131941	RHPN2	protein-coding
chr19	35247783	35249023	promoter-TSS (NM_001260489)	ENSG00000105699	LSR	protein-coding
chr19	35318067	35319507	Intergenic	ENSG00000012124	CD22	protein-coding
chr19	35845229	35845963	intron (NM_004646, intron 13 of 28)	ENSG00000161270	NPHS1	protein-coding
chr19	35931368	35931825	Intergenic	ENSG00000126243	LRFN3	protein-coding
chr19	36136221	36136711	Intergenic	ENSG00000126247	CAPNS1	protein-coding
chr19	36139795	36140458	promoter-TSS (NM_001302632)	ENSG00000126247	CAPNS1	protein-coding
chr19	38303860	38305377	exon (NM_001317801, exon 3 of 4)	ENSG00000167644	C19orf33	protein-coding
chr19	38335518	38337249	intron (NM_001330496, intron 1 of 27)	ENSG00000099338	CATSPERG	protein-coding
chr19	38636804	38637470	TTS (NM_001308393)	ENSG00000130402	ACTN4	protein-coding
chr19	38657679	38658295	intron (NM_001322033, intron 1 of 20).2	ENSG00000130402	ACTN4	protein-coding
chr19	38683357	38684773	intron (NM_001322033, intron 1 of 20).2	ENSG00000130402	ACTN4	protein-coding
chr19	38849903	38850768	promoter-TSS (NM_001533)	ENSG00000104824	HNRNPL	protein-coding
chr19	39125406	39126030	promoter-TSS (NM_001014831)	ENSG00000130669	PAK4	protein-coding
chr19	39398491	39398956	non-coding (NR_133915, exon 3 of 3)	ENSG00000063322	MED29	protein-coding
chr19	39403448	39404256	Intergenic	ENSG00000128016	ZFP36	protein-coding
chr19	39412079	39412927	promoter-TSS (NM_001351693)	ENSG00000090924	PLEKHG2	protein-coding
chr19	39480490	39481282	promoter-TSS (NM_001329559)	ENSG00000105197	TIMM50	protein-coding
chr19	40420732	40421655	TTS (NM_013376)	ENSG00000197019	SERTAD1	protein-coding
chr19	40442971	40443642	promoter-TSS (NM_013368)	ENSG00000167565	SERTAD3	protein-coding
chr19	40444162	40445054	promoter-TSS (NM_203344)	ENSG00000167565	SERTAD3	protein-coding
chr19	40465508	40466696	promoter-TSS (NM_020971)	ENSG00000090013	BLVRB	protein-coding
chr19	40603577	40605692	intron (NM_001042545, intron 1 of 29)	ENSG00000090006	LTBP4	protein-coding
chr19	40623993	40624437	intron (NM_003573, intron 29 of 32)	ENSG00000090006	LTBP4	protein-coding
chr19	40714800	40716355	promoter-TSS (NM_001142555)	ENSG00000123815	COQ8B	protein-coding
chr19	40716505	40717242	promoter-TSS (NM_024876)	ENSG00000123815	COQ8B	protein-coding
chr19	41225587	41226816	promoter-TSS (NM_001278599)	ENSG00000167601	AXL	protein-coding
chr19	41309938	41310676	promoter-TSS (NM_001346100)	ENSG00000142039	CCDC97	protein-coding
chr19	41327476	41328214	Intergenic	ENSG00000142039	CCDC97	protein-coding
chr19	41774337	41775128	Intergenic	ENSG00000086548	CEACAM6	protein-coding
chr19	41904359	41904835	intron (NM_198977, intron 21 of 27)	ENSG00000076928	ARHGEF1	protein-coding
chr19	42217539	42218050	promoter-TSS (NR_073052)	ENSG00000160570	DEDD2	protein-coding
chr19	43323544	43324062	Intergenic		PRG1	ncRNA
chr19	43328897	43329437	Intergenic		PRG1	ncRNA
chr19	44695306	44695906	Intergenic	ENSG00000213892	CEACAM16	protein-coding
chr19	44746952	44747946	Intergenic	ENSG00000069399	BCL3	protein-coding
chr19	44770510	44770989	Intergenic	ENSG00000142273	CBLC	protein-coding
chr19	44954759	44955422	promoter-TSS (NM_001294)	ENSG00000104853	CLPTM1	protein-coding
chr19	45405489	45406824	promoter-TSS (NM_001297590)	ENSG00000104881	PPP1R13L	protein-coding
chr19	45455528	45456503	Intergenic	ENSG00000012061	ERCC1	protein-coding
chr19	45467701	45468222	promoter-TSS (NM_006732)	ENSG00000125740	FOSB	protein-coding
chr19	45506266	45507593	promoter-TSS (NM_003370)	ENSG00000125753	VASP	protein-coding
chr19	45584052	45585275	exon (NM_001017989, exon 1 of 2)	ENSG00000125741	OPA3	protein-coding
chr19	45640837	45641668	promoter-TSS (NR_130728)	ENSG00000267757	EML2-AS1	ncRNA
chr19	45770190	45771108	intron (NM_001288766, intron 12 of 12)	ENSG00000177045	SIX5	protein-coding
chr19	46202924	46203943	promoter-TSS (NR_135234)		IGFL2-AS1	ncRNA
chr19	46600469	46601330	promoter-TSS (NM_001370551)	ENSG00000230510	PPP5D1	protein-coding
chr19	47095958	47096922	intron (NM_015168, intron 2 of 14)	ENSG00000130749	ZC3H4	protein-coding
chr19	47514969	47515967	promoter-TSS (NR_038456)	ENSG00000105402	NAPA	protein-coding
chr19	47729432	47730583	intron (NM_014601, intron 4 of 5)	ENSG00000105373	NOP53	protein-coding
chr19	47777930	47778843	promoter-TSS (NM_003009)	ENSG00000178980	SELENOW	protein-coding
chr19	48321794	48322407	promoter-TSS (NM_001364171)	ENSG00000105479	CCDC114	protein-coding
chr19	48364042	48364684	promoter-TSS (NM_012451)	ENSG00000105467	SYNGR4	protein-coding
chr19	48492700	48493677	intron (NM_001080434, intron 13 of 15)	ENSG00000142235	LMTK3	protein-coding
chr19	48614553	48615341	TTS (NR_073022)	ENSG00000105523	FAM83E	protein-coding
chr19	48752620	48753091	5' UTR (NM_000148, exon 3 of 4)	ENSG00000174951	FUT1	protein-coding
chr19	48871795	48872480	promoter-TSS (NM_014330)	ENSG00000087074	PPP1R15A	protein-coding
chr19	48872728	48873593	intron (NM_014330, intron 1 of 2)	ENSG00000087074	PPP1R15A	protein-coding
chr19	48993185	48993999	promoter-TSS (NR_135578)	ENSG00000183207	RUVBL2	protein-coding
chr19	49363367	49363959	promoter-TSS (NM_001197302)	ENSG00000104901	DKKL1	protein-coding
chr19	49641665	49642285	promoter-TSS (NM_021228)	ENSG00000126461	SCAF1	protein-coding
chr19	49712337	49712716	intron (NM_152359, intron 16 of 18)	ENSG00000169169	CPT1C	protein-coding
chr19	49766255	49766981	promoter-TSS (NM_014203)	ENSG00000196961	AP2A1	protein-coding
chr19	50168703	50169394	Intergenic	ENSG00000161652	IZUMO2	protein-coding
chr19	50205089	50205734	intron (NM_024729, intron 1 of 40)	ENSG00000105357	MYH14	protein-coding
chr19	50932222	50932571	Intergenic	ENSG00000167754	KLK5	protein-coding
chr19	51002580	51003086	3' UTR (NM_012315, exon 5 of 5)	ENSG00000129455	KLK8	protein-coding
chr19	51026238	51027840	promoter-TSS (NM_001136032)	ENSG00000167757	KLK11	protein-coding
chr19	53864993	53865634	promoter-TSS (NM_001290193)	ENSG00000179820	MYADM	protein-coding
chr19	53866908	53868004	promoter-TSS (NM_001290191)	ENSG00000179820	MYADM	protein-coding
chr19	55166388	55167117	promoter-TSS (NM_001256714)	ENSG00000167646	DNAAF3	protein-coding
chr19	55206662	55207553	intron (NM_002842, intron 2 of 19)	ENSG00000080031	PTPRH	protein-coding
chr19	55258814	55259424	promoter-TSS (NM_014931)	ENSG00000105063	PPP6R1	protein-coding
chr19	55279626	55280514	promoter-TSS (NM_012267)	ENSG00000133265	HSPBP1	protein-coding
chr19	55339521	55339885	promoter-TSS (NM_032701)	ENSG00000133247	KMT5C	protein-coding
chr19	55407714	55408749	promoter-TSS (NM_014501)	ENSG00000108106	UBE2S	protein-coding
chr19	55461572	55462104	promoter-TSS (NM_024710)	ENSG00000063241	ISOC2	protein-coding
chr19	55472356	55472901	Intergenic	ENSG00000197483	ZNF628	protein-coding
chr19	55624353	55624967	promoter-TSS (NM_203374)	ENSG00000179922	ZNF784	protein-coding
chr19	55643163	55643825	promoter-TSS (NM_016535)	ENSG00000171425	ZNF581	protein-coding
chr19	55674886	55675345	promoter-TSS (NM_001130072)	ENSG00000063245	EPN1	protein-coding
chr19	57746567	57746990	promoter-TSS (NR_145327)	ENSG00000152443	ZNF776	protein-coding
chr19	58475596	58476369	promoter-TSS (NM_017908)	ENSG00000083838	ZNF446	protein-coding
chr2	3558121	3559173	promoter-TSS (NM_001286834)	ENSG00000234171	RNASEH1-AS1	ncRNA
chr2	9142449	9143385	Intergenic	ENSG00000151693	ASAP2	protein-coding
chr2	9422890	9423754	promoter-TSS (NM_001321834)	ENSG00000119185	ITGB1BP1	protein-coding
chr2	9630837	9631560	promoter-TSS (NM_006826)	ENSG00000134308	YWHAQ	protein-coding
chr2	9752577	9754672	Intergenic	ENSG00000115750	TAF1B	protein-coding
chr2	10497760	10498349	Intergenic		ODC1-DT	ncRNA
chr2	11132766	11133331	promoter-TSS (NR_040080)
chr2	19347816	19348619	promoter-TSS (NR_039914)	ENSG00000266738	MIR4757	ncRNA
chr2	20231371	20232040	Intergenic	ENSG00000115884	SDC1	protein-coding
chr2	20288905	20289424	intron (NM_001282790, intron 9 of 18)	ENSG00000055917	PUM2	protein-coding
chr2	20650803	20651429	promoter-TSS (NM_022460)	ENSG00000118960	HS1BP3	protein-coding
chr2	24076118	24077332	promoter-TSS (NM_001291328)	ENSG00000219626	FAM228B	protein-coding
chr2	24792769	24793673	promoter-TSS (NR_136184)	ENSG00000138092	CENPO	protein-coding
chr2	26008630	26009557	Intergenic	ENSG00000084733	RAB10	protein-coding
chr2	26033204	26034545	promoter-TSS (NM_016131)	ENSG00000084733	RAB10	protein-coding
chr2	28894068	28894806	promoter-TSS (NM_015131)	ENSG00000163811	WDR43	protein-coding
chr2	31384757	31385224	intron (NM_000379, intron 9 of 35)	ENSG00000158125	XDH	protein-coding
chr2	38076111	38077618	promoter-TSS (NM_000104)	ENSG00000138061	CYP1B1	protein-coding
chr2	39124081	39124899	Intergenic	ENSG00000115904	SOS1	protein-coding
chr2	43168692	43169812	Intergenic	ENSG00000152518	ZFP36L2	protein-coding
chr2	43218822	43220093	Intergenic	ENSG00000152518	ZFP36L2	protein-coding
chr2	45963597	45964757	intron (NM_005400, intron 2 of 14)	ENSG00000171132	PRKCE	protein-coding
chr2	47269603	47270093	intron (NR_110207, intron 1 of 2)	ENSG00000236824	BCYRN1	ncRNA
chr2	47368818	47369545	promoter-TSS (NM_002354)	ENSG00000119888	EPCAM	protein-coding
chr2	48111189	48112211	Intergenic	ENSG00000170802	FOXN2	protein-coding
chr2	48314101	48315068	promoter-TSS (NM_002158)	ENSG00000170802	FOXN2	protein-coding
chr2	48440391	48441011	promoter-TSS (NM_152994)	ENSG00000162869	PPP1R21	protein-coding
chr2	55050189	55051425	promoter-TSS (NM_153828)	ENSG00000115310	RTN4	protein-coding
chr2	58112761	58114099	intron (NM_001130483, intron 7 of 13)	ENSG00000028116	VRK2	protein-coding
chr2	58118504	58119342	intron (NM_001130483, intron 7 of 13)	ENSG00000028116	VRK2	protein-coding
chr2	61538066	61539173	promoter-TSS (NM_003400)	ENSG00000082898	XPO1	protein-coding
chr2	61763846	61765426	Intergenic	ENSG00000170264	FAM161A	protein-coding
chr2	64830778	64831827	Intergenic	ENSG00000234572	LINC01800	ncRNA
chr2	64876108	64876768	Intergenic	ENSG00000234572	LINC01800	ncRNA
chr2	65129919	65130696	promoter-TSS (NM_004161)	ENSG00000138069	RAB1A	protein-coding
chr2	65227438	65228309	5' UTR (NM_005722, exon 1 of 9)	ENSG00000138071	ACTR2	protein-coding
chr2	67463011	67463563	Intergenic	ENSG00000143971	ETAA1	protein-coding
chr2	68466897	68467845	promoter-TSS (NM_173545)	ENSG00000204923	FBXO48	protein-coding
chr2	69770059	69770636	intron (NM_001365496, intron 2 of 13)	ENSG00000196975	ANXA4	protein-coding
chr2	70135803	70136419	Intergenic	ENSG00000231327	LINC01816	ncRNA
chr2	70141923	70142980	Intergenic	ENSG00000231327	LINC01816	ncRNA
chr2	70360938	70361477	Intergenic	ENSG00000035141	FAM136A	protein-coding
chr2	70524041	70524792	intron (NM_003236, intron 1 of 5)	ENSG00000163235	TGFA	protein-coding
chr2	71068318	71069098	promoter-TSS (NM_017567)	ENSG00000124357	NAGK	protein-coding
chr2	73983630	73984603	promoter-TSS (NM_001287491)	ENSG00000187605	TET3	protein-coding
chr2	84904975	84906546	intron (NM_021103, intron 1 of 2)	ENSG00000034510	TMSB10	protein-coding
chr2	84919740	84920570	Intergenic	ENSG00000034510	TMSB10	protein-coding
chr2	85409799	85411428	promoter-TSS (NM_001256140)	ENSG00000042493	CAPG	protein-coding
chr2	86562719	86563648	intron (NM_001198954, intron 3 of 7)	ENSG00000115561	CHMP3	protein-coding
chr2	96305312	96305854	promoter-TSS (NM_014014)	ENSG00000144028	SNRNP200	protein-coding
chr2	97995792	97996536	promoter-TSS (NM_015348)	ENSG00000075568	TMEM131	protein-coding
chr2	98086465	98087533	promoter-TSS (NR_144298)	ENSG00000168658	VWA3B	protein-coding
chr2	98869053	98870209	intron (NM_207362, intron 1 of 9)	ENSG00000196872	KIAA1211L	protein-coding
chr2	100562526	100563439	promoter-TSS (NM_024065)	ENSG00000115539	PDCL3	protein-coding
chr2	101124772	101125531	intron (NM_001102426, intron 1 of 19)	ENSG00000204634	TBC1D8	protein-coding
chr2	101630240	101630802	Intergenic	ENSG00000071054	MAP4K4	protein-coding
chr2	101696937	101697610	promoter-TSS (NM_145687)	ENSG00000071054	MAP4K4	protein-coding
chr2	108971331	108973148	intron (NM_022336, intron 1 of 11)	ENSG00000135960	EDAR	protein-coding
chr2	109613784	109614521	promoter-TSS (NM_178584)	ENSG00000186522	SEPTIN10	protein-coding
chr2	110100904	110102247	intron (NM_005434, intron 1 of 3)	ENSG00000144063	MALL	protein-coding
chr2	110115546	110116113	5' UTR (NM_005434, exon 1 of 4)	ENSG00000144063	MALL	protein-coding
chr2	111659311	111659866	Intergenic	ENSG00000264793	MIR4771-1	ncRNA
chr2	112623919	112625062	Intergenic		FLJ42351	ncRNA
chr2	112869495	112869953	Intergenic	ENSG00000125538	IL1B	protein-coding
chr2	113889660	113890257	promoter-TSS (NM_001277140)	ENSG00000115091	ACTR3	protein-coding
chr2	118123340	118124248	Intergenic	ENSG00000125629	INSIG2	protein-coding
chr2	119366475	119367862	promoter-TSS (NM_001322331)	ENSG00000155368	DBI	protein-coding
chr2	119759302	119760045	promoter-TSS (NM_002830)	ENSG00000088179	PTPN4	protein-coding
chr2	120222767	120223754	5' UTR (NM_024121, exon 1 of 1)	ENSG00000226479	TMEM185B	protein-coding
chr2	120912527	120913231	intron (NM_005270, intron 2 of 13)	ENSG00000074047	GLI2	protein-coding
chr2	120933468	120934206	intron (NM_005270, intron 3 of 13)	ENSG00000074047	GLI2	protein-coding
chr2	121736670	121737425	promoter-TSS (NM_032390)	ENSG00000155438	NIFK	protein-coding
chr2	127400571	127401869	Intergenic	ENSG00000115718	PROC	protein-coding
chr2	127700443	127701429	promoter-TSS (NM_032740)	ENSG00000173349	SFT2D3	protein-coding
chr2	130372426	130373001	intron (NM_014369, intron 13 of 14)	ENSG00000072135	PTPN18	protein-coding
chr2	131492343	131493628	promoter-TSS (NM_001085365)	ENSG00000152117	LOC150776	pseudo
chr2	132416116	132417065	promoter-TSS (NM_001508)	ENSG00000183840	GPR39	protein-coding
chr2	134918084	134919072	promoter-TSS (NM_058241)		CCNT2-AS1	ncRNA
chr2	147809579	147810069	Intergenic	ENSG00000121989	ACVR2A	protein-coding
chr2	151409503	151410422	promoter-TSS (NM_001177663)	ENSG00000080345	RIF1	protein-coding
chr2	152717464	152719272	promoter-TSS (NM_001365597)	ENSG00000177917	ARL6IP6	protein-coding
chr2	155879860	155880355	Intergenic	ENSG00000226383	LINC01876	ncRNA
chr2	159712272	159712801	promoter-TSS (NM_022826)	ENSG00000136536	MARCHF7	protein-coding
chr2	160062394	160063075	promoter-TSS (NM_001195641)	ENSG00000153246	PLA2R1	protein-coding
chr2	171687312	171688274	promoter-TSS (NM_001271785)	ENSG00000077380	DYNC1I2	protein-coding
chr2	172441901	172442759	intron (NM_001365530, intron 1 of 25)	ENSG00000091409	ITGA6	protein-coding
chr2	175167362	175168742	promoter-TSS (NR_030630)	ENSG00000115966	ATF2	protein-coding
chr2	177251999	177252492	intron (NM_001313903, intron 1 of 4)	ENSG00000265396	MIR3128	ncRNA
chr2	181876569	181877201	Intergenic	ENSG00000138434	ITPRID2	protein-coding
chr2	190319554	190320192	promoter-TSS (NM_014362)	ENSG00000198130	HIBCH	protein-coding
chr2	190578315	190579242	Intergenic	ENSG00000189362	NEMP2	protein-coding
chr2	190607631	190608384	Intergenic	ENSG00000138386	NAB1	protein-coding
chr2	191677734	191678892	non-coding (NR_045623, exon 1 of 7)	ENSG00000173559	NABP1	protein-coding
chr2	196171293	196172055	promoter-TSS (NM_004226)	ENSG00000081320	STK17B	protein-coding
chr2	197453033	197453675	promoter-TSS (NM_025147)	ENSG00000115520	COQ10B	protein-coding
chr2	197499652	197500405	promoter-TSS (NM_001202485)	ENSG00000144381	HSPD1	protein-coding
chr2	200525820	200526801	intron (NM_001160046, intron 1 of 8)	ENSG00000163535	SGO2	protein-coding
chr2	203014340	203015062	promoter-TSS (NM_001114132)	ENSG00000144426	NBEAL1	protein-coding
chr2	203238632	203239561	exon (NM_177538, exon 1 of 13)	ENSG00000119004	CYP20A1	protein-coding
chr2	205746155	205746871	intron (NM_018534, intron 10 of 15)	ENSG00000118257	NRP2	protein-coding
chr2	205748573	205749162	intron (NM_018534, intron 10 of 15)	ENSG00000118257	NRP2	protein-coding
chr2	210002234	210002862	promoter-TSS (NM_006916)	ENSG00000197713	RPE	protein-coding
chr2	215620033	215620420	intron (NR_037195, intron 8 of 9)		LINC01614	ncRNA
chr2	218286729	218287613	promoter-TSS (NM_001321427)	ENSG00000135926	TMBIM1	protein-coding
chr2	218567924	218569069	promoter-TSS (NM_005444)	ENSG00000144580	CNOT9	protein-coding
chr2	219177630	219178247	promoter-TSS (NM_001321110)	ENSG00000115649	CNPPD1	protein-coding
chr2	219217662	219218377	intron (NM_005689, intron 1 of 18)	ENSG00000115657	ABCB6	protein-coding
chr2	219229496	219230128	promoter-TSS (NM_018089)	ENSG00000163516	ANKZF1	protein-coding
chr2	219278911	219279988	promoter-TSS (NM_006736)	ENSG00000135924	DNAJB2	protein-coding
chr2	219597543	219598579	intron (NM_052902, intron 1 of 24)	ENSG00000144589	STK11IP	protein-coding
chr2	224485172	224485781	intron (NM_001257197, intron 12 of 14)	ENSG00000124019	FAM124B	protein-coding
chr2	227839710	227840247	Intergenic	ENSG00000115009	CCL20	protein-coding
chr2	229408328	229408909	intron (NM_139072, intron 9 of 12)	ENSG00000153823	PID1	protein-coding
chr2	231604078	231605616	Intergenic	ENSG00000177673	TEX44	protein-coding
chr2	231642419	231643509	Intergenic	ENSG00000177673	TEX44	protein-coding
chr2	231666193	231667275	Intergenic	ENSG00000187514	PTMA	protein-coding
chr2	232696894	232697543	promoter-TSS (NR_103493)	ENSG00000204120	GIGYF2	protein-coding
chr2	233165853	233166509	intron (NM_001017915, intron 13 of 26).2	ENSG00000085978	ATG16L1	protein-coding
chr2	233241658	233242147	Intergenic	ENSG00000085978	ATG16L1	protein-coding
chr2	233421646	233423086	intron (NM_152879, intron 3 of 29)	ENSG00000077044	DGKD	protein-coding
chr2	235708759	235709872	intron (NM_001037131, intron 2 of 17)		TNRC17	ncRNA
chr2	238289963	238290623	Intergenic	ENSG00000132326	PER2	protein-coding
chr2	239400888	239402132	promoter-TSS (NM_006037)	ENSG00000222020	HDAC4-AS1	ncRNA
chr2	240369843	240370823	Intergenic	ENSG00000063660	GPC1	protein-coding
chr2	241610002	241610757	intron (NM_015963, intron 2 of 5)	ENSG00000176946	THAP4	protein-coding
chr2	241881058	241882078	intron (NR_110220, intron 1 of 3)	ENSG00000233806	LINC01237	ncRNA
chr2_KI270776v1_alt	93334	94170	intron (NR_110220, intron 1 of 1).2	ENSG00000233806	LINC01237	ncRNA
chr20	324133	325457	promoter-TSS (NM_006943)		NRSN2-AS1	ncRNA
chr20	1118256	1118867	promoter-TSS (NM_001323410)	ENSG00000125818	PSMF1	protein-coding
chr20	3173046	3174340	promoter-TSS (NM_001282533)	ENSG00000088899	LZTS3	protein-coding
chr20	3221712	3222292	intron (NM_001324236, intron 6 of 6)	ENSG00000125877	ITPA	protein-coding
chr20	3811477	3812233	intron (NR_109859, intron 3 of 3)	ENSG00000275491	LINC01730	ncRNA
chr20	4898093	4898759	intron (NM_005116, intron 6 of 16)	ENSG00000101265	RASSF2	protein-coding
chr20	5126444	5127176	promoter-TSS (NM_002592)	ENSG00000132646	PCNA	protein-coding
chr20	10705856	10706330	Intergenic	ENSG00000101384	JAG1	protein-coding
chr20	16573176	16573811	promoter-TSS (NM_001199865)	ENSG00000089177	KIF16B	protein-coding
chr20	17569519	17570350	promoter-TSS (NM_001278608)	ENSG00000125868	DSTN	protein-coding
chr20	17968734	17969579	promoter-TSS (NM_152227)	ENSG00000125871	MGME1	protein-coding
chr20	18252477	18253567	Intergenic	ENSG00000125846	ZNF133	protein-coding
chr20	23049595	23050581	promoter-TSS (NM_000361)	ENSG00000178726	THBD	protein-coding
chr20	23136782	23137350	Intergenic	ENSG00000233746	LINC00656	ncRNA
chr20	23349957	23350923	promoter-TSS (NM_013248)	ENSG00000132661	NXT1	protein-coding
chr20	23357889	23358569	promoter-TSS (NR_109884)	ENSG00000232645	LINC01431	ncRNA
chr20	23361314	23362330	promoter-TSS (NM_022482)	ENSG00000125812	GZF1	protein-coding
chr20	23637385	23638216	exon (NM_000099, exon 1 of 3)	ENSG00000101439	CST3	protein-coding
chr20	24746208	24746767	Intergenic	ENSG00000077984	CST7	protein-coding
chr20	25584983	25585567	intron (NM_025176, intron 1 of 23)	ENSG00000101004	NINL	protein-coding
chr20	25623525	25624040	promoter-TSS (NR_126466)	ENSG00000170191	NANP	protein-coding
chr20	25696481	25697206	promoter-TSS (NM_015655)	ENSG00000130684	ZNF337	protein-coding
chr20	31513980	31514657	promoter-TSS (NM_178582)	ENSG00000101294	HM13	protein-coding
chr20	31566517	31567371	TTS (NR_046853)	ENSG00000230613	HM13-AS1	ncRNA
chr20	31572472	31573791	intron (NR_046853, intron 1 of 2)	ENSG00000230613	HM13-AS1	ncRNA
chr20	31593108	31594281	Intergenic	ENSG00000125968	ID1	protein-coding
chr20	31603892	31604536	Intergenic	ENSG00000125968	ID1	protein-coding
chr20	31608279	31609003	Intergenic	ENSG00000264395	MIR3193	ncRNA
chr20	31610336	31612441	Intergenic	ENSG00000264395	MIR3193	ncRNA
chr20	31704374	31705030	intron (NR_134257, intron 1 of 2)	ENSG00000281376	ABALON	ncRNA
chr20	31712587	31713510	intron (NR_134257, intron 1 of 2)	ENSG00000281376	ABALON	ncRNA
chr20	31719660	31720697	intron (NR_134257, intron 1 of 2)	ENSG00000281376	ABALON	ncRNA
chr20	32357874	32358339	promoter-TSS (NM_001363734)	ENSG00000171456	ASXL1	protein-coding
chr20	33709869	33710443	intron (NM_183397, intron 2 of 2)	ENSG00000101417	PXMP4	protein-coding
chr20	33992935	33994690	promoter-TSS (NM_016732)	ENSG00000125970	RALY	protein-coding
chr20	34303098	34303766	promoter-TSS (NM_001322084)	ENSG00000101444	AHCY	protein-coding
chr20	34390548	34391175	intron (NM_001257137, intron 2 of 25)	ENSG00000078747	ITCH	protein-coding
chr20	34525776	34526385	intron (NM_001281728, intron 2 of 4)	ENSG00000125971	DYNLRB1	protein-coding
chr20	34875764	34876680	promoter-TSS (NM_018677)	ENSG00000131069	ACSS2	protein-coding
chr20	35171613	35172253	promoter-TSS (NM_006404)	ENSG00000101000	PROCR	protein-coding
chr20	35284004	35285201	promoter-TSS (NR_109815)	ENSG00000242372	EIF6	protein-coding
chr20	35454822	35455493	promoter-TSS (NM_001319138)	ENSG00000125965	GDF5	protein-coding
chr20	35541712	35542305	promoter-TSS (NM_015966)	ENSG00000125991	ERGIC3	protein-coding
chr20	35616038	35617291	intron (NM_003116, intron 1 of 11)	ENSG00000061656	SPAG4	protein-coding
chr20	35771638	35772706	intron (NM_016436, intron 1 of 17)	ENSG00000025293	PHF20	protein-coding
chr20	35883775	35884601	intron (NM_016436, intron 9 of 17)	ENSG00000171222	SCAND1	protein-coding
chr20	36050455	36051374	promoter-TSS (NR_027451)	ENSG00000260032	NORAD	ncRNA
chr20	36085350	36087238	Intergenic	ENSG00000088367	EPB41L1	protein-coding
chr20	36093013	36094003	intron (NM_001258329, intron 1 of 22)	ENSG00000088367	EPB41L1	protein-coding
chr20	36460799	36461672	promoter-TSS (NM_183006)	ENSG00000080845	DLGAP4	protein-coding
chr20	36854179	36854871	intron (NM_080627, intron 1 of 14)	ENSG00000149639	SOGA1	protein-coding
chr20	37178600	37179593	promoter-TSS (NM_001324303)	ENSG00000118705	RPN2	protein-coding
chr20	37384550	37385176	intron (NM_198291, intron 4 of 13)	ENSG00000197122	SRC	protein-coding
chr20	37527335	37528489	promoter-TSS (NM_006698)	ENSG00000166619	BLCAP	protein-coding
chr20	38143185	38144723	intron (NM_198951, intron 6 of 9)	ENSG00000198959	TGM2	protein-coding
chr20	38173241	38174077	Intergenic	ENSG00000198959	TGM2	protein-coding
chr20	38747942	38748997	promoter-TSS (NM_024855)	ENSG00000101442	ACTR5	protein-coding
chr20	38789437	38790115	Intergenic	ENSG00000101445	PPP1R16B	protein-coding
chr20	38961869	38962582	promoter-TSS (NR_033905)	ENSG00000101452	DHX35	protein-coding
chr20	40563269	40563759	Intergenic	ENSG00000204103	MAFB	protein-coding
chr20	41003188	41004270	intron (NR_145525, intron 1 of 2)		LOC100128988	ncRNA
chr20	41136567	41137194	promoter-TSS (NM_002660)	ENSG00000124181	PLCG1	protein-coding
chr20	41339934	41341040	promoter-TSS (NR_126051)	ENSG00000132793	LPIN3	protein-coding
chr20	44176968	44177641	3' UTR (NM_175913, exon 2 of 2)	ENSG00000149596	JPH2	protein-coding
chr20	44210462	44211392	promoter-TSS (NR_038339)	ENSG00000223891	OSER1-DT	ncRNA
chr20	44406612	44407866	promoter-TSS (NR_037419)	ENSG00000266151	MIR3646	ncRNA
chr20	44885226	44885843	promoter-TSS (NM_139323)	ENSG00000166913	YWHAB	protein-coding
chr20	44966163	44966725	promoter-TSS (NM_006282)	ENSG00000227477	STK4-AS1	ncRNA
chr20	45254231	45254916	promoter-TSS (NM_003064)	ENSG00000124107	SLPI	protein-coding
chr20	45910717	45911299	promoter-TSS (NM_001242921)	ENSG00000100979	PLTP	protein-coding
chr20	45971388	45972790	intron (NM_022095, intron 1 of 27)	ENSG00000198026	ZNF335	protein-coding
chr20	46363654	46364707	intron (NM_001281460, intron 1 of 10)	ENSG00000080189	SLC35C2	protein-coding
chr20	46405407	46407027	promoter-TSS (NR_146919)	ENSG00000062598	ELMO2	protein-coding
chr20	47317145	47317674	intron (NM_001281774, intron 3 of 23)	ENSG00000267882	LOC100131496	ncRNA
chr20	47501423	47502157	promoter-TSS (NM_006534)	ENSG00000124151	NCOA3	protein-coding
chr20	47809215	47810341	Intergenic	ENSG00000196562	SULF2	protein-coding
chr20	47821616	47822233	Intergenic	ENSG00000196562	SULF2	protein-coding
chr20	49046000	49046991	promoter-TSS (NR_110624)	ENSG00000124207	CSE1L	protein-coding
chr20	49277889	49278684	promoter-TSS (NR_036659)	ENSG00000177410	ZFAS1	ncRNA
chr20	50165888	50166563	Intergenic	ENSG00000231742	LINC01273	ncRNA
chr20	50267256	50268011	5' UTR (NM_001278655, exon 1 of 4)		SMIM25	protein-coding
chr20	50284011	50284663	Intergenic	ENSG00000203999	LINC01270	ncRNA
chr20	50422282	50423710	Intergenic	ENSG00000196396	PTPN1	protein-coding
chr20	50509949	50510722	promoter-TSS (NM_001278618)	ENSG00000196396	PTPN1	protein-coding
chr20	50730901	50731577	promoter-TSS (NM_032521)	ENSG00000124171	PARD6B	protein-coding
chr20	50790333	50791296	Intergenic	ENSG00000124243	BCAS4	protein-coding
chr20	51532689	51533847	intron (NM_001258292, intron 1 of 9)	ENSG00000101096	NFATC2	protein-coding
chr20	52190537	52191848	intron (NM_199427, intron 1 of 8)	ENSG00000020256	ZFP64	protein-coding
chr20	53748123	53748560	Intergenic		SUMO1P1	pseudo
chr20	54067538	54068187	TTS (NR_039913)	ENSG00000265595	MIR4756	ncRNA
chr20	56468161	56468862	promoter-TSS (NM_016407)	ENSG00000022277	RTF2	protein-coding
chr20	56606384	56607004	Intergenic	ENSG00000087510	TFAP2C	protein-coding
chr20	57717682	57718243	Intergenic	ENSG00000124225	PMEPA1	protein-coding
chr20	58309260	58310950	promoter-TSS (NR_003505)	ENSG00000124209	RAB22A	protein-coding
chr20	58650804	58651341	promoter-TSS (NM_001134773)	ENSG00000124222	STX16	protein-coding
chr20	59032089	59032821	promoter-TSS (NM_006886)	ENSG00000124172	ATP5F1E	protein-coding
chr20	62237931	62238542	promoter-TSS (NM_001278649)	ENSG00000130703	OSBPL2	protein-coding
chr20	62349817	62351772	intron (NM_005560, intron 6 of 79)	ENSG00000228812	LAMA5-AS1	ncRNA
chr20	62598353	62599249	Intergenic	ENSG00000284508	MIR133A2	ncRNA
chr20	62622889	62624632	Intergenic	ENSG00000101187	SLCO4A1	protein-coding
chr20	62704381	62705154	Intergenic	ENSG00000101188	NTSR1	protein-coding
chr20	63536481	63538415	promoter-TSS (NM_005975)	ENSG00000101213	PTK6	protein-coding
chr20	63544194	63545714	intron (NM_080823, intron 1 of 7)	ENSG00000125508	SRMS	protein-coding
chr20	63553170	63554571	promoter-TSS (NM_001319152)	ENSG00000125531	FNDC11	protein-coding
chr20	63682301	63682904	intron (NR_037882, intron 14 of 37)	ENSG00000243509	TNFRSF6B	protein-coding
chr20	63864299	63866477	intron (NM_001243892, intron 1 of 5)	ENSG00000101150	TPD52L2	protein-coding
chr20	63894721	63895176	promoter-TSS (NM_025219)	ENSG00000101152	DNAJC5	protein-coding
chr20	63941474	63942782	promoter-TSS (NR_031735)	ENSG00000284433	MIR1914	ncRNA
chr20	63948363	63949615	intron (NR_148442, intron 1 of 15)	ENSG00000198276	UCKL1	protein-coding
chr20	63955356	63958221	promoter-TSS (NR_148435)	ENSG00000198276	UCKL1	protein-coding
chr20	63980815	63981559	promoter-TSS (NM_012469)	ENSG00000101161	PRPF6	protein-coding
chr21	29168732	29169340	intron (NM_001286620, intron 4 of 4)	ENSG00000156265	MAP3K7CL	protein-coding
chr21	33380428	33380992	Intergenic	ENSG00000159128	IFNGR2	protein-coding
chr21	33541917	33542423	promoter-TSS (NM_032195)	ENSG00000159131	GART	protein-coding
chr21	33641535	33642652	promoter-TSS (NM_145858)	ENSG00000205758	CRYZL1	protein-coding
chr21	35217573	35218108	Intergenic	ENSG00000159216	RUNX1	protein-coding
chr21	36060196	36060864	promoter-TSS (NM_017438)	ENSG00000185917	SETD4	protein-coding
chr21	37267224	37268202	promoter-TSS (NM_006052)	ENSG00000157538	VPS26C	protein-coding
chr21	38780244	38780789	Intergenic	ENSG00000223806	LINC00114	ncRNA
chr21	38798371	38798948	Intergenic	ENSG00000157557	ETS2	protein-coding
chr21	38912984	38913812	intron (NR_120405, intron 2 of 3)		LOC400867	ncRNA
chr21	42973975	42974708	promoter-TSS (NM_001320694)	ENSG00000160199	PKNOX1	protein-coding
chr21	43340656	43341218	Intergenic		LINC00322	ncRNA
chr21	43446009	43446826	promoter-TSS (NR_152722).2	ENSG00000188660	LINC00319	ncRNA
chr21	43502334	43502883	Intergenic	ENSG00000280191	LINC01669	ncRNA
chr21	44873676	44874187	promoter-TSS (NR_104597)	ENSG00000183255	PTTG1IP	protein-coding
chr21	45287708	45288230	promoter-TSS (NR_148026)	ENSG00000186866	POFUT2	protein-coding
chr21	46323775	46325099	promoter-TSS (NM_058180)	ENSG00000160299	PCNT	protein-coding
chr21	46635388	46636328	intron (NM_001286678, intron 1 of 6)	ENSG00000160310	PRMT2	protein-coding
chr22	19806083	19806899	intron (NM_053004, intron 6 of 7)	ENSG00000215012	RTL10	protein-coding
chr22	20702462	20703582	non-coding (NR_026815, exon 3 of 8)	ENSG00000226287	TMEM191A	pseudo
chr22	20858644	20859238	promoter-TSS (NM_001362863)	ENSG00000099940	SNAP29	protein-coding
chr22	24991506	24992356	Intergenic	ENSG00000197077	KIAA1671	protein-coding
chr22	24993890	24994553	Intergenic	ENSG00000197077	KIAA1671	protein-coding
chr22	25026401	25026766	Intergenic	ENSG00000197077	KIAA1671	protein-coding
chr22	26672405	26673017	promoter-TSS (NR_110543)		MIATNB	ncRNA
chr22	27718019	27718785	Intergenic	ENSG00000169184	MN1	protein-coding
chr22	30210195	30210863	Intergenic	ENSG00000232530	LIF-AS1	ncRNA
chr22	30252279	30253833	Intergenic	ENSG00000128342	LIF	protein-coding
chr22	30667342	30668185	5' UTR (NM_001304795, exon 1 of 3)	ENSG00000167065	DUSP18	protein-coding
chr22	31661694	31662559	promoter-TSS (NM_001326419)	ENSG00000241878	PISD	protein-coding
chr22	35627406	35628029	Intergenic	ENSG00000198125	MB	protein-coding
chr22	36085991	36086649	Intergenic	ENSG00000100320	RBFOX2	protein-coding
chr22	36387853	36388458	promoter-TSS (NM_002473)	ENSG00000100345	MYH9	protein-coding
chr22	37608390	37609127	promoter-TSS (NM_013365)	ENSG00000100083	GGA1	protein-coding
chr22	37674846	37675793	promoter-TSS (NM_002305)	ENSG00000100097	LGALS1	protein-coding
chr22	38218378	38219076	TTS (NM_012264)		SNORA92	snoRNA
chr22	38238870	38239737	intron (NM_001195071, intron 3 of 8)		SNORA92	snoRNA
chr22	38348216	38348731	intron (NR_002821, intron 4 of 4)	ENSG00000213923	CSNK1E	protein-coding
chr22	38982028	38982585	promoter-TSS (NM_004900)	ENSG00000179750	APOBEC3B	protein-coding
chr22	38984805	38985320	intron (NM_001270411, intron 2 of 7)	ENSG00000179750	APOBEC3B	protein-coding
chr22	39239527	39240067	intron (NM_002608, intron 1 of 6)	ENSG00000100311	PDGFB	protein-coding
chr22	39291979	39292476	Intergenic	ENSG00000209480	SNORD83B	snoRNA
chr22	41021521	41022846	Intergenic		SNORD140	snoRNA
chr22	41446601	41447173	promoter-TSS (NM_016272)	ENSG00000183864	TOB2	protein-coding
chr22	41468626	41469325	promoter-TSS (NM_001098)	ENSG00000100412	ACO2	protein-coding
chr22	41841227	41841773	intron (NR_103834, intron 1 of 21)		SREBF2-AS1	ncRNA
chr22	43080604	43081082	intron (NR_027779, intron 1 of 11)	ENSG00000100271	TTLL1	protein-coding
chr22	43126666	43127997	intron (NM_001197, intron 2 of 4)	ENSG00000100294	MCAT	protein-coding
chr22	45605141	45605774	non-coding (NR_131244, exon 1 of 2)	ENSG00000238120	LINC01589	ncRNA
chr22	45626285	45626855	Intergenic	ENSG00000238120	LINC01589	ncRNA
chr22	45638820	45639660	Intergenic	ENSG00000130638	ATXN10	protein-coding
chr22	46013514	46014650	Intergenic	ENSG00000280424	LOC730668	pseudo
chr22	46084933	46085302	promoter-TSS (NR_027033)	ENSG00000197182	MIRLET7BHG	ncRNA
chr22	46085418	46086563	promoter-TSS (NR_027033)	ENSG00000197182	MIRLET7BHG	ncRNA
chr22	46829838	46830536	intron (NM_001284305, intron 4 of 12)	ENSG00000054611	TBC1D22A	protein-coding
chr22	50190207	50190763	promoter-TSS (NM_001320488)	ENSG00000170638	TRABD	protein-coding
chr22	50271626	50272148	Intergenic	ENSG00000185386	MAPK11	protein-coding
chr22	50281867	50283059	intron (NM_012401, intron 18 of 36)	ENSG00000185386	MAPK11	protein-coding
chr22	50293347	50294330	intron (NM_012401, intron 2 of 36)	ENSG00000196576	PLXNB2	protein-coding
chr22	50303655	50305168	intron (NM_012401, intron 1 of 36)	ENSG00000196576	PLXNB2	protein-coding
chr3	4978120	4979221	promoter-TSS (NM_003670)	ENSG00000134107	BHLHE40	protein-coding
chr3	4983795	4984443	3' UTR (NM_003670, exon 5 of 5)	ENSG00000235831	BHLHE40-AS1	ncRNA
chr3	4986545	4987397	Intergenic	ENSG00000235831	BHLHE40-AS1	ncRNA
chr3	5013168	5013621	Intergenic	ENSG00000235831	BHLHE40-AS1	ncRNA
chr3	8629197	8630049	intron (NR_046358, intron 8 of 12)	ENSG00000125046	SSUH2	protein-coding
chr3	9396001	9397598	promoter-TSS (NM_001292043)	ENSG00000206573	THUMPD3-AS1	ncRNA
chr3	9649125	9649665	promoter-TSS (NM_022485)	ENSG00000163719	MTMR14	protein-coding
chr3	9730824	9731769	promoter-TSS (NM_001319050)	ENSG00000156983	BRPF1	protein-coding
chr3	11185563	11186083	intron (NM_001098212, intron 1 of 1)	ENSG00000196639	HRH1	protein-coding
chr3	11244024	11244615	intron (NM_001098211, intron 1 of 1)	ENSG00000196639	HRH1	protein-coding
chr3	11719056	11719968	intron (NM_014667, intron 1 of 5)	ENSG00000144560	VGLL4	protein-coding
chr3	11770634	11771306	Intergenic	ENSG00000144560	VGLL4	protein-coding
chr3	13537806	13538327	Intergenic	ENSG00000163520	FBLN2	protein-coding
chr3	14178408	14178875	promoter-TSS (NR_148950)	ENSG00000154767	XPC	protein-coding
chr3	14371840	14372205	Intergenic	ENSG00000251576	LINC01267	ncRNA
chr3	16101605	16101974	Intergenic	ENSG00000131386	GALNT15	protein-coding
chr3	16264523	16265378	promoter-TSS (NR_148220)	ENSG00000154813	DPH3	protein-coding
chr3	19946633	19947440	promoter-TSS (NM_004162)	ENSG00000144566	RAB5A	protein-coding
chr3	23738794	23739388	Intergenic	ENSG00000170142	UBE2E1	protein-coding
chr3	23741102	23741529	Intergenic	ENSG00000170142	UBE2E1	protein-coding
chr3	31981269	31981973	promoter-TSS (NM_001137674)	ENSG00000197385	ZNF860	protein-coding
chr3	33798263	33799345	exon (NM_013374, exon 1 of 18)	ENSG00000170248	PDCD6IP	protein-coding
chr3	38151891	38152395	Intergenic	ENSG00000172939	OXSR1	protein-coding
chr3	38164619	38165797	promoter-TSS (NM_005109)	ENSG00000172939	OXSR1	protein-coding
chr3	41117366	41117759	Intergenic	ENSG00000168036	CTNNB1	protein-coding
chr3	42149879	42150526	intron (NM_001349249, intron 1 of 14)	ENSG00000182606	TRAK1	protein-coding
chr3	42159788	42160343	promoter-TSS (NM_014965)	ENSG00000182606	TRAK1	protein-coding
chr3	46692412	46693088	intron (NR_135622, intron 1 of 24)	ENSG00000178038	ALS2CL	protein-coding
chr3	46948294	46948919	intron (NM_144716, intron 2 of 7)	ENSG00000160799	CCDC12	protein-coding
chr3	47380535	47381711	exon (NM_015466, exon 1 of 25)	ENSG00000076201	PTPN23	protein-coding
chr3	48088656	48089503	promoter-TSS (NM_030885)	ENSG00000047849	MAP4	protein-coding
chr3	48446388	48446946	promoter-TSS (NM_032166)	ENSG00000164053	ATRIP	protein-coding
chr3	48898623	48899245	promoter-TSS (NM_000387)	ENSG00000178537	SLC25A20	protein-coding
chr3	49021385	49022091	promoter-TSS (NM_018114)	ENSG00000178057	NDUFAF3	protein-coding
chr3	49357849	49358703	promoter-TSS (NM_201397)	ENSG00000233276	GPX1	protein-coding
chr3	49412019	49412509	promoter-TSS (NM_001313941)	ENSG00000145022	TCTA	protein-coding
chr3	49905924	49906588	Intergenic	ENSG00000164078	MST1R	protein-coding
chr3	50227515	50228266	TTS (NR_106714)	ENSG00000275334	MIR5787	ncRNA
chr3	50251146	50251816	intron (NM_001166425, intron 1 of 8)	ENSG00000114353	GNAI2	protein-coding
chr3	50298681	50299986	promoter-TSS (NM_001200031)	ENSG00000186792	HYAL3	protein-coding
chr3	50316754	50317611	TTS (NM_033158)	ENSG00000114378	HYAL1	protein-coding
chr3	50568845	50569773	promoter-TSS (NM_016173)	ENSG00000114735	HEMK1	protein-coding
chr3	52046136	52047026	Intergenic	ENSG00000164086	DUSP7	protein-coding
chr3	52999105	52999714	intron (NM_016329, intron 1 of 20)	ENSG00000163935	SFMBT1	protein-coding
chr3	57999150	57999818	Intergenic	ENSG00000136068	FLNB	protein-coding
chr3	58011132	58011683	intron (NM_001164318, intron 1 of 45)	ENSG00000136068	FLNB	protein-coding
chr3	88058796	88059407	promoter-TSS (NM_003663)	ENSG00000163320	CGGBP1	protein-coding
chr3	89946855	89947279	Intergenic	ENSG00000044524	EPHA3	protein-coding
chr3	105366199	105366664	promoter-TSS (NM_001627)	ENSG00000170017	ALCAM	protein-coding
chr3	112074987	112075400	intron (NR_026734, intron 13 of 16)	ENSG00000114529	C3orf52	protein-coding
chr3	115783910	115785013	Intergenic		SNORD155	snoRNA
chr3	120094424	120095919	promoter-TSS (NM_001146156)	ENSG00000082701	GSK3B	protein-coding
chr3	121749567	121750093	promoter-TSS (NM_001366284)	ENSG00000173230	GOLGB1	protein-coding
chr3	122732771	122733507	Intergenic	ENSG00000173193	PARP14	protein-coding
chr3	124491072	124491579	exon (NM_001322990, exon 31 of 34)	ENSG00000160145	KALRN	protein-coding
chr3	125915571	125916852	promoter-TSS (NR_024250)	ENSG00000171084	FAM86JP	pseudo
chr3	126389226	126389912	Intergenic	ENSG00000249833	CCDC37-DT	ncRNA
chr3	126782483	126783050	intron (NM_032343, intron 4 of 7)	ENSG00000159685	CHCHD6	protein-coding
chr3	127591630	127591963	intron (NM_001353004, intron 3 of 12)	ENSG00000163870	TPRA1	protein-coding
chr3	127675940	127676447	intron (NR_033429, intron 4 of 11)	ENSG00000114626	ABTB1	protein-coding
chr3	127746433	127747117	intron (NM_001003794, intron 3 of 7)	ENSG00000114626	ABTB1	protein-coding
chr3	127747695	127748535	intron (NM_001003794, intron 3 of 7)	ENSG00000074416	MGLL	protein-coding
chr3	127817487	127817961	intron (NM_001003794, intron 2 of 7)	ENSG00000074416	MGLL	protein-coding
chr3	128680500	128680984	Intergenic	ENSG00000163902	RPN1	protein-coding
chr3	129662907	129663416	intron (NM_015008, intron 2 of 3)	ENSG00000172765	TMCC1	protein-coding
chr3	130111261	130112573	promoter-TSS (NR_024252)	ENSG00000249846	LINC02021	ncRNA
chr3	130747533	130747928	promoter-TSS (NM_014602)	ENSG00000196455	PIK3R4	protein-coding
chr3	131361599	131362075	promoter-TSS (NR_002949)	ENSG00000246082	NUDT16P1	pseudo
chr3	131381263	131381887	promoter-TSS (NM_152395)	ENSG00000198585	NUDT16	protein-coding
chr3	132416964	132418155	promoter-TSS (NM_015268)	ENSG00000138246	DNAJC13	protein-coding
chr3	134363959	134364960	intron (NM_001278683, intron 5 of 9)	ENSG00000277723	MIR6827	ncRNA
chr3	134374300	134375349	promoter-TSS (NM_001278685)	ENSG00000114019	AMOTL2	protein-coding
chr3	134485742	134486365	promoter-TSS (NM_001242374)	ENSG00000182923	CEP63	protein-coding
chr3	136196363	136196662	promoter-TSS (NM_018133)	ENSG00000174579	MSL2	protein-coding
chr3	139343697	139344519	promoter-TSS (NM_001363857)	ENSG00000175110	MRPS22	protein-coding
chr3	139389590	139389901	promoter-TSS (NM_004766)	ENSG00000248932	LOC100507291	ncRNA
chr3	141311592	141312020	Intergenic	ENSG00000177311	ZBTB38	protein-coding
chr3	143443804	143444213	intron (NM_173653, intron 12 of 15)	ENSG00000240012	SLC9A9-AS1	ncRNA
chr3	143971336	143972089	promoter-TSS (NM_173552)	ENSG00000181744	DIPK2A	protein-coding
chr3	149129342	149129851	promoter-TSS (NM_032383)	ENSG00000163755	HPS3	protein-coding
chr3	149386871	149387392	TTS (NR_046650)	ENSG00000240541	TM4SF1-AS1	ncRNA
chr3	149812400	149813362	5' UTR (NM_183381, exon 1 of 10)	ENSG00000082996	RNF13	protein-coding
chr3	150546272	150547035	promoter-TSS (NM_001319046)	ENSG00000144895	EIF2A	protein-coding
chr3	150725621	150725974	Intergenic		LOC101928105	ncRNA
chr3	150763104	150763717	promoter-TSS (NM_005067)	ENSG00000181788	SIAH2	protein-coding
chr3	153160727	153162309	promoter-TSS (NM_002886)	ENSG00000181467	RAP2B	protein-coding
chr3	155854391	155854836	promoter-TSS (NM_001190992)	ENSG00000169359	SLC33A1	protein-coding
chr3	156812371	156812817	promoter-TSS (NR_003284)		PA2G4P4	pseudo
chr3	157130168	157130902	Intergenic	ENSG00000243629	LINC00880	ncRNA
chr3	157174657	157175248	Intergenic	ENSG00000163660	CCNL1	protein-coding
chr3	158634427	158634937	Intergenic	ENSG00000168827	GFM1	protein-coding
chr3	158801761	158802277	promoter-TSS (NM_001167903)	ENSG00000118855	MFSD1	protein-coding
chr3	167734323	167735419	promoter-TSS (NM_145860)	ENSG00000114209	PDCD10	protein-coding
chr3	168095613	168096216	promoter-TSS (NM_014498)	ENSG00000173905	GOLIM4	protein-coding
chr3	170221907	170222646	promoter-TSS (NM_002740)	ENSG00000163558	PRKCI	protein-coding
chr3	170908508	170908976	promoter-TSS (NM_020390)	ENSG00000163577	EIF5A2	protein-coding
chr3	172750103	172751217	promoter-TSS (NM_001349104)	ENSG00000114346	ECT2	protein-coding
chr3	177357332	177357883	Intergenic	ENSG00000203645	LINC00501	ncRNA
chr3	184174436	184174903	promoter-TSS (NM_004068)	ENSG00000161203	AP2M1	protein-coding
chr3	185935293	185935760	intron (NM_004593, intron 1 of 8)	ENSG00000136527	TRA2B	protein-coding
chr3	188947469	188948119	promoter-TSS (NR_046873)	ENSG00000234076	TPRG1-AS1	ncRNA
chr3	189513087	189513904	Intergenic	ENSG00000073282	TP63	protein-coding
chr3	190374199	190374705	Intergenic	ENSG00000113946	CLDN16	protein-coding
chr3	193882955	193883627	Intergenic		LINC02038	ncRNA
chr3	193885780	193886247	Intergenic		LINC02038	ncRNA
chr3	194002878	194004110	intron (NR_033944, intron 1 of 2)	ENSG00000214146	LINC02026	ncRNA
chr3	194134444	194135427	Intergenic	ENSG00000114315	HES1	protein-coding
chr3	194321678	194323267	Intergenic	ENSG00000214145	LINC00887	ncRNA
chr3	194633468	194634015	promoter-TSS (NM_001166306)	ENSG00000145014	TMEM44	protein-coding
chr3	195442940	195443567	promoter-TSS (NM_012287)	ENSG00000114331	ACAP2	protein-coding
chr3	195876128	195877159	intron (NM_001010938, intron 9 of 14)	ENSG00000276489	MIR6829	ncRNA
chr3	197736731	197737462	promoter-TSS (NM_014687)	ENSG00000145016	RUBCN	protein-coding
chr3	197959876	197960397	promoter-TSS (NR_026787)	ENSG00000185621	LMLN	protein-coding
chr4	731331	732331	intron (NM_006315, intron 3 of 10)	ENSG00000185619	PCGF3	protein-coding
chr4	781666	782250	promoter-TSS (NR_036511)	ENSG00000249592	LOC100129917	ncRNA
chr4	1346582	1347427	promoter-TSS (NM_001317934)	ENSG00000163945	UVSSA	protein-coding
chr4	1566377	1567066	Intergenic	ENSG00000174137	FAM53A	protein-coding
chr4	2934635	2935126	promoter-TSS (NM_001120)	ENSG00000109736	MFSD10	protein-coding
chr4	3484538	3485530	intron (NM_001256896, intron 1 of 3)	ENSG00000175920	DOK7	protein-coding
chr4	3955150	3956111	promoter-TSS (NR_130740)	ENSG00000251669	FAM86EP	pseudo
chr4	4673048	4673530	intron (NR_037888, intron 4 of 5)		SNORD162	snoRNA
chr4	6693491	6694268	promoter-TSS (NM_005980)	ENSG00000163993	S100P	protein-coding
chr4	7978397	7978903	intron (NM_001130084, intron 19 of 19)	ENSG00000207807	MIR95	ncRNA
chr4	9151940	9153394	Intergenic	ENSG00000229924	FAM90A26	protein-coding
chr4	11428930	11429496	promoter-TSS (NM_005114)	ENSG00000002587	HS3ST1	protein-coding
chr4	11632466	11632839	Intergenic	ENSG00000248300	LINC02360	ncRNA
chr4	17576789	17577413	promoter-TSS (NM_015907)	ENSG00000002549	LAP3	protein-coding
chr4	25312450	25312968	promoter-TSS (NM_024936)	ENSG00000168228	ZCCHC4	protein-coding
chr4	25376754	25377446	promoter-TSS (NM_001286756)	ENSG00000053900	ANAPC4	protein-coding
chr4	37686249	37687019	promoter-TSS (NM_001085399)	ENSG00000181826	RELL1	protein-coding
chr4	38188490	38189146	Intergenic	ENSG00000065882	TBC1D1	protein-coding
chr4	38230218	38230848	Intergenic	ENSG00000065882	TBC1D1	protein-coding
chr4	39527338	39528052	promoter-TSS (NM_001184701)	ENSG00000249348	UGDH-AS1	ncRNA
chr4	39638845	39639720	promoter-TSS (NM_001317896)	ENSG00000163683	SMIM14	protein-coding
chr4	40022390	40022957	Intergenic	ENSG00000078177	N4BP2	protein-coding
chr4	55297120	55297875	Intergenic	ENSG00000128039	SRD5A3	protein-coding
chr4	55378940	55379517	intron (NR_037969, intron 1 of 3)	ENSG00000249700	SRD5A3-AS1	ncRNA
chr4	55853288	55853901	promoter-TSS (NM_018261)	ENSG00000090989	EXOC1	protein-coding
chr4	67700847	67701587	promoter-TSS (NM_018227)	ENSG00000248049	UBA6-AS1	ncRNA
chr4	70839820	70840459	promoter-TSS (NM_002092)	ENSG00000132463	GRSF1	protein-coding
chr4	74005453	74005887	Intergenic	ENSG00000163735	CXCL5	protein-coding
chr4	75630267	75630924	promoter-TSS (NM_001330724)	ENSG00000138769	CDKL2	protein-coding
chr4	76665080	76665699	intron (NM_020859, intron 2 of 10)	ENSG00000283682	MIR548AH	ncRNA
chr4	77075900	77076376	promoter-TSS (NM_001348132)	ENSG00000118816	CCNI	protein-coding
chr4	82373879	82374633	promoter-TSS (NM_002138)	ENSG00000138668	HNRNPD	protein-coding
chr4	82890927	82891509	promoter-TSS (NM_001077206)	ENSG00000138674	SEC31A	protein-coding
chr4	86891808	86892578	5' UTR (NM_144645, exon 1 of 5)	ENSG00000163633	C4orf36	protein-coding
chr4	128287761	128288365	promoter-TSS (NM_006320)	ENSG00000164040	PGRMC2	protein-coding
chr4	140523750	140524420	promoter-TSS (NM_153702)	ENSG00000179387	ELMOD2	protein-coding
chr4	176443017	176443609	Intergenic	ENSG00000129128	SPCS3	protein-coding
chr4	177442061	177442680	promoter-TSS (NM_000027)	ENSG00000038002	AGA	protein-coding
chr4	182818385	182818803	Intergenic	ENSG00000129187	DCTD	protein-coding
chr4	184537343	184537802	promoter-TSS (NR_147158)	ENSG00000271538	LINC02427	ncRNA
chr5	270962	271792	promoter-TSS (NR_073609)		HRAT5	ncRNA
chr5	344066	344637	intron (NM_020731, intron 2 of 11)	ENSG00000286169	AHRR	protein-coding
chr5	1161004	1161795	Intergenic	ENSG00000249201	CTD-3080P12.3	ncRNA
chr5	5422060	5422797	promoter-TSS (NM_015325)	ENSG00000164151	ICE1	protein-coding
chr5	6377846	6378691	intron (NM_032286, intron 1 of 3)	ENSG00000133398	MED10	protein-coding
chr5	10353426	10353917	promoter-TSS (NM_001270661)	ENSG00000145495	MARCHF6	protein-coding
chr5	10551184	10551906	Intergenic	ENSG00000164236	ANKRD33B	protein-coding
chr5	32312754	32313317	promoter-TSS (NM_001040446)	ENSG00000150712	MTMR12	protein-coding
chr5	40835054	40835605	promoter-TSS (NM_000997)	ENSG00000145592	RPL37	protein-coding
chr5	41903910	41904572	promoter-TSS (NM_175921)	ENSG00000205765	C5orf51	protein-coding
chr5	43120815	43121686	promoter-TSS (NM_001330717)	ENSG00000172262	ZNF131	protein-coding
chr5	57173352	57174175	promoter-TSS (NM_001331037)	ENSG00000062194	GPBP1	protein-coding
chr5	61304455	61305025	Intergenic	ENSG00000130449	ZSWIM6	protein-coding
chr5	61408634	61409140	intron (NM_020928, intron 1 of 13)	ENSG00000130449	ZSWIM6	protein-coding
chr5	65812535	65813111	intron (NM_020726, intron 12 of 12)	ENSG00000123213	NLN	protein-coding
chr5	66209246	66209836	promoter-TSS (NR_146488)		LINC02065	ncRNA
chr5	69189235	69190085	promoter-TSS (NM_022909)	ENSG00000153044	CENPH	protein-coding
chr5	72308144	72308793	intron (NM_015084, intron 2 of 10)	ENSG00000113048	MRPS27	protein-coding
chr5	74241609	74242180	Intergenic	ENSG00000248942	LINC01335	ncRNA
chr5	75511572	75512150	promoter-TSS (NM_005713)	ENSG00000122008	POLK	protein-coding
chr5	78699493	78700027	Intergenic	ENSG00000145685	LHFPL2	protein-coding
chr5	82357094	82357742	Intergenic	ENSG00000205464	ATP6AP1L	protein-coding
chr5	90529381	90529899	promoter-TSS (NM_198273)	ENSG00000176018	LYSMD3	protein-coding
chr5	95646551	95647170	promoter-TSS (NM_173362)	ENSG00000175449	RFESD	protein-coding
chr5	96661697	96663639	promoter-TSS (NM_001330628)	ENSG00000153113	CAST	protein-coding
chr5	96702411	96703523	intron (NM_001042446, intron 1 of 26)	ENSG00000153113	CAST	protein-coding
chr5	96934657	96936282	promoter-TSS (NM_005575)	ENSG00000113441	LNPEP	protein-coding
chr5	100535074	100535555	promoter-TSS (NM_198507)	ENSG00000174132	FAM174A	protein-coding
chr5	103258346	103259430	promoter-TSS (NM_001316969)	ENSG00000181751	C5orf30	protein-coding
chr5	111512361	111512901	promoter-TSS (NM_139164)	ENSG00000164211	STARD4	protein-coding
chr5	112976431	112977073	promoter-TSS (NM_001242377)	ENSG00000172795	DCP2	protein-coding
chr5	115169178	115170715	promoter-TSS (NM_001300759)	ENSG00000152503	TRIM36	protein-coding
chr5	115625883	115626502	promoter-TSS (NM_001164468)	ENSG00000251201	TMED7-TICAM2	protein-coding
chr5	115841450	115842223	promoter-TSS (NM_001318094)	ENSG00000177879	AP3S1	protein-coding
chr5	115928628	115929386	Intergenic		LINCADL	ncRNA
chr5	115929877	115930757	Intergenic		LINCADL	ncRNA
chr5	119268457	119269061	promoter-TSS (NM_001077654)	ENSG00000145779	TNFAIP8	protein-coding
chr5	130897434	130898288	Intergenic	ENSG00000169567	HINT1	protein-coding
chr5	131312324	131312899	intron (NM_001038702, intron 1 of 4)	ENSG00000158985	CDC42SE2	protein-coding
chr5	131796789	131797548	promoter-TSS (NM_001008738)	ENSG00000217128	FNIP1	protein-coding
chr5	132094452	132095168	Intergenic	ENSG00000164400	CSF2	protein-coding
chr5	132490654	132491542	promoter-TSS (NR_149069)	ENSG00000125347	IRF1	protein-coding
chr5	132737094	132737794	5' UTR (NM_001300791, exon 1 of 19)	ENSG00000131437	KIF3A	protein-coding
chr5	132963346	132964167	promoter-TSS (NM_014423)	ENSG00000072364	AFF4	protein-coding
chr5	134226005	134226960	promoter-TSS (NR_149151)	ENSG00000113575	PPP2CA	protein-coding
chr5	134506022	134506750	promoter-TSS (NR_105045)	ENSG00000251169	LINC01843	ncRNA
chr5	135386912	135387516	intron (NM_138609, intron 2 of 8)	ENSG00000113648	H2AFY	protein-coding
chr5	138464452	138465323	promoter-TSS (NM_001964)	ENSG00000120738	EGR1	protein-coding
chr5	138543028	138543571	promoter-TSS (NM_001291975)	ENSG00000120705	ETF1	protein-coding
chr5	138752750	138753691	promoter-TSS (NM_001290307)	ENSG00000253404	LOC105379194	ncRNA
chr5	139273704	139274281	non-coding (NR_003141, exon 1 of 4)	ENSG00000015479	MATR3	protein-coding
chr5	139341454	139342056	promoter-TSS (NR_109830)	ENSG00000120727	PAIP2	protein-coding
chr5	140174786	140175946	intron (NM_032412, intron 1 of 2)	ENSG00000120306	CYSTM1	protein-coding
chr5	140259421	140259954	intron (NM_002622, intron 3 of 3)	ENSG00000113068	PFDN1	protein-coding
chr5	140664152	140665161	promoter-TSS (NM_017706)	ENSG00000120314	WDR55	protein-coding
chr5	141041008	141041569	Intergenic	ENSG00000171815	PCDHB1	protein-coding
chr5	141604163	141604825	intron (NM_005219, intron 1 of 27)	ENSG00000131504	DIAPH1	protein-coding
chr5	141618908	141619375	promoter-TSS (NM_001314007)	ENSG00000131504	DIAPH1	protein-coding
chr5	141636343	141637200	promoter-TSS (NM_003883)	ENSG00000171720	HDAC3	protein-coding
chr5	141848640	141850042	Intergenic	ENSG00000156453	PCDH1	protein-coding
chr5	142223592	142224067	Intergenic		SPRY4-IT1	ncRNA
chr5	142680824	142681386	intron (NM_001144935, intron 1 of 3)	ENSG00000113578	FGF1	protein-coding
chr5	148910557	148911179	Intergenic	ENSG00000169252	ADRB2	protein-coding
chr5	149062494	149062936	promoter-TSS (NR_030310)	ENSG00000207714	MIR584	ncRNA
chr5	149439942	149440284	Intergenic	ENSG00000276365	MIR145	ncRNA
chr5	149605872	149606476	intron (NM_001001669, intron 3 of 12)	ENSG00000183111	ARHGEF37	protein-coding
chr5	149747347	149748046	intron (NM_001172698, intron 1 of 10)	ENSG00000199047	MIR378A	ncRNA
chr5	150357298	150357722	promoter-TSS (NM_001195141)	ENSG00000070814	TCOF1	protein-coding
chr5	150449522	150450160	promoter-TSS (NM_001025070)	ENSG00000164587	RPS14	protein-coding
chr5	150511569	150512323	intron (NM_001543, intron 1 of 14)	ENSG00000070614	NDST1	protein-coding
chr5	151080782	151081442	promoter-TSS (NM_006058)	ENSG00000145901	TNIP1	protein-coding
chr5	151252628	151253425	promoter-TSS (NM_000405)	ENSG00000196743	GM2A	protein-coding
chr5	154682282	154683182	promoter-TSS (NM_001367713)	ENSG00000155506	LARP1	protein-coding
chr5	154857319	154858669	promoter-TSS (NM_001301073)	ENSG00000155508	CNOT8	protein-coding
chr5	159905442	159906050	Intergenic	ENSG00000170214	ADRA1B	protein-coding
chr5	163505195	163505990	promoter-TSS (NM_013283)	ENSG00000038274	MAT2B	protein-coding
chr5	167294660	167295857	intron (NM_001122679, intron 2 of 29)	ENSG00000253469	LOC101927908	ncRNA
chr5	172186976	172187620	intron (NM_005990, intron 1 of 18)	ENSG00000072786	STK10	protein-coding
chr5	172772016	172773059	Intergenic	ENSG00000120129	DUSP1	protein-coding
chr5	172807056	172807691	Intergenic	ENSG00000113719	ERGIC1	protein-coding
chr5	172808409	172808935	Intergenic	ENSG00000113719	ERGIC1	protein-coding
chr5	172820040	172820754	Intergenic	ENSG00000113719	ERGIC1	protein-coding
chr5	173055961	173056480	promoter-TSS (NM_001168393)	ENSG00000164463	CREBRF	protein-coding
chr5	173056818	173057736	intron (NM_001168393, intron 1 of 3)	ENSG00000164463	CREBRF	protein-coding
chr5	173483506	173484096	Intergenic	ENSG00000253955	LOC285593	ncRNA
chr5	173887803	173888402	promoter-TSS (NM_001308191)	ENSG00000113742	CPEB4	protein-coding
chr5	174159490	174160026	Intergenic	ENSG00000170091	NSG2	protein-coding
chr5	174535529	174535979	Intergenic	ENSG00000120149	MSX2	protein-coding
chr5	176400064	176400896	intron (NM_001834, intron 2 of 4)	ENSG00000175416	CLTB	protein-coding
chr5	176821998	176823582	intron (NM_133369, intron 1 of 14)	ENSG00000113763	UNC5A	protein-coding
chr5	177311862	177312880	promoter-TSS (NM_031300)	ENSG00000213347	MXD3	protein-coding
chr5	177425590	177426722	promoter-TSS (NM_001364164)	ENSG00000198055	GRK6	protein-coding
chr5	177494168	177495156	intron (NR_103804, intron 2 of 12)	ENSG00000196923	PDLIM7	protein-coding
chr5	177497233	177497966	promoter-TSS (NM_213636)	ENSG00000196923	PDLIM7	protein-coding
chr5	178153724	178154352	promoter-TSS (NM_001034833)	ENSG00000145912	NHP2	protein-coding
chr5	179817814	179819965	intron (NM_001142298, intron 2 of 8).2	ENSG00000161011	SQSTM1	protein-coding
chr5	179820464	179821126	promoter-TSS (NM_003900).2	ENSG00000161011	SQSTM1	protein-coding
chr5	179858618	179859292	promoter-TSS (NM_016175)	ENSG00000245317	LOC100996419	ncRNA
chr5	180809659	180810120	promoter-TSS (NR_157151)	ENSG00000131446	MGAT1	protein-coding
chr5	180810256	180810862	promoter-TSS (NR_157151)	ENSG00000131446	MGAT1	protein-coding
chr6	1141657	1142486	Intergenic		LINC01622	ncRNA
chr6	1724629	1725006	intron (NM_001253846, intron 9 of 10)	ENSG00000054598	FOXC1	protein-coding
chr6	2476273	2476798	Intergenic		LINC02521	ncRNA
chr6	2684002	2684552	intron (NM_001012418, intron 6 of 12)	ENSG00000164385	LINC01600	ncRNA
chr6	3118223	3118958	promoter-TSS (NM_004332)	ENSG00000137274	BPHL	protein-coding
chr6	3157326	3158011	promoter-TSS (NM_001310315)	ENSG00000137267	TUBB2A	protein-coding
chr6	3251348	3251910	Intergenic	ENSG00000180822	PSMG4	protein-coding
chr6	4358589	4359113	Intergenic		LINC02533	ncRNA
chr6	5003420	5004196	promoter-TSS (NR_126016)	ENSG00000272142	LYRM4-AS1	ncRNA
chr6	6686873	6687652	Intergenic	ENSG00000216863	LY86-AS1	ncRNA
chr6	10440820	10441940	intron (NR_132993, intron 1 of 3)	ENSG00000263705	MIR5689	ncRNA
chr6	11632138	11632712	Intergenic	ENSG00000205269	TMEM170B	protein-coding
chr6	13724188	13724667	Intergenic	ENSG00000010017	RANBP9	protein-coding
[truncated: 343 more rows]

## Sheet: Basal_KLF5_peaks
Chr	Start	End	Annotation	Nearest Ensembl	Gene Name	Gene Type
[truncated: 1,550 more rows]

[truncated: 3 more sheets: RUVBL1_peaks_AsPC1_only, RUVBL1_peaks_AsPC1_BxPC3_common, RUVBL1_peaks_BxPC3_only]
