# Supplementary material for: KLF5 enables dichotomous lineage programs in pancreatic cancer via the AAA+ ATPase coactivators RUVBL1 and RUVBL2
Source: Nat Commun. 2025 Nov 15;16:9996. doi: 10.1038/s41467-025-66007-0 (PMC12619835; doi:10.1038/s41467-025-66007-0)
Supplement: Supplementary file 10 — Supplementary Data 8 [file 41467_2025_66007_MOESM10_ESM.xlsx]

## Sheet: MBP_KLF5_MS
Gene	Description	Exp. q-value: Combined	Sum PEP Score	Coverage [%]	# Peptides	# PSMs	# Unique Peptides	blank	gel_contam	MBP_IP_1	MBP_IP_2	MBP_IP_3	KLF5_MBP_IP_1	KLF5_MBP_IP_2	KLF5_MBP_IP_3	IMP. MBP_IP_1	IMP. MBP_IP_2	IMP. MBP_IP_3	IMP. KLF5_MBP_IP_1	IMP. KLF5_MBP_IP_2	IMP. KLF5_MBP_IP_3	KLF5 IP/MBP IP (log2)	-log10(P)
malE	Maltose/maltodextrin-binding periplasmic protein OS=Escherichia coli (strain K12) OX=83333 GN=malE PE=1 SV=1	0	1001.45	89	51	2791	51	107555	1.38772e+06	1.11042e+09	9.34129e+08	1.21078e+09	3.3018e+09	4.06081e+09	4.78659e+09	1.11042e+09	9.34129e+08	1.21078e+09	3.3018e+09	4.06081e+09	4.78659e+09	1.89998	7.28485
TRYP	Sequencing Grade Modified Porcine Trypsin	0	420.2	64	16	1926	15	1.48826e+09	2.12535e+09	1.85556e+09	1.78831e+09	3.94457e+09	4.47662e+09	3.80375e+09	3.77428e+09	1.85556e+09	1.78831e+09	3.94457e+09	4.47662e+09	3.80375e+09	3.77428e+09	0.667714	6.83844
ALB	Serum albumin OS=Bos taurus OX=9913 GN=ALB PE=1 SV=4	0	495.777	75	56	968	52	851734	3.72298e+06	2.01258e+06	2.56246e+09	7.60448e+08	2.73046e+07	6.95131e+06	6.18172e+06	2.01258e+06	2.56246e+09	7.60448e+08	2.73046e+07	6.95131e+06	6.18172e+06	-6.36148	6.23833
KLF5	Krueppel-like factor 5 OS=Homo sapiens OX=9606 GN=KLF5 PE=1 SV=2	0	490.495	75	18	777	13	7807.88	302046	89374.6	4.85365e+06	1.99236e+06	9.8404e+08	1.30678e+09	1.48416e+09	89374.6	4.85365e+06	1.99236e+06	9.8404e+08	1.30678e+09	1.48416e+09	9.08828	6.18349
S1	Sample1 OS=Sample1 GN=S1	0	174.429	26	10	600	10	11946	179625	2.31309e+08	1.51182e+08	2.37577e+08	2.1948e+08	3.63956e+08	3.47742e+08	2.31309e+08	1.51182e+08	2.37577e+08	2.1948e+08	3.63956e+08	3.47742e+08	0.58663	5.86548
spg	Immunoglobulin G-binding protein G OS=Streptococcus sp. group G OX=1320 GN=spg PE=1 SV=1	0	120.083	27	7	234	7	60534.6	15131.4	4.92536e+07	4.03909e+07	4.51262e+07	3.10528e+07	5.08341e+07	5.45957e+07	4.92536e+07	4.03909e+07	4.51262e+07	3.10528e+07	5.08341e+07	5.45957e+07	0.0182094	5.84246
OSBPL3	Oxysterol-binding protein-related protein 3 OS=Homo sapiens OX=9606 GN=OSBPL3 PE=1 SV=1	0	285.01	52	39	241	39			37045.1	149225	52535.2	2.49361e+07	3.69172e+07	3.64527e+07	37045.1	149225	52535.2	2.49361e+07	3.69172e+07	3.64527e+07	8.6853	5.73146
VIM	Vimentin OS=Homo sapiens OX=9606 GN=VIM PE=1 SV=4	0	232.322	71	41	204	38	604476	305913	477361	6.61642e+06	2.02466e+06	2.67433e+07	4.80884e+07	5.35844e+07	477361	6.61642e+06	2.02466e+06	2.67433e+07	4.80884e+07	5.35844e+07	3.8159	5.60098
ACTB	Actin, cytoplasmic 1 OS=Homo sapiens OX=9606 GN=ACTB PE=1 SV=1	0	143.813	55	16	207	6	1.53402e+06	254521	1.72684e+06	4.05549e+07	1.31642e+07	1.64458e+07	2.07598e+07	2.02022e+07	1.72684e+06	4.05549e+07	1.31642e+07	1.64458e+07	2.07598e+07	2.02022e+07	0.0501638	5.58768
KRT16	Keratin, type I cytoskeletal 16 OS=Homo sapiens OX=9606 GN=KRT16 PE=1 SV=4	0	140.046	55	25	178	11			444795	66053.9	644147	4.25527e+06	710632	848496	444795	66053.9	644147	4.25527e+06	710632	848496	2.33174	5.43612
KLF5	Isoform 3 of Krueppel-like factor 5 OS=Homo sapiens OX=9606 GN=KLF5	0	58.18	43	6	147	1						50934.5	61751.7	58419	4000	4000	4000	50934.5	61751.7	58419	3.83378	5.39109
KRT6B	Keratin, type II cytoskeletal 6B OS=Homo sapiens OX=9606 GN=KRT6B PE=1 SV=5	0	131.695	46	29	162	1		6901.4	45760	23718.5	51732.8	389760	55712.1	91478.5	45760	23718.5	51732.8	389760	55712.1	91478.5	2.14727	5.3826
NCL	Nucleolin OS=Homo sapiens OX=9606 GN=NCL PE=1 SV=3	0	154.168	33	26	132	26	72183.5	7688.02	175388	55581.5	137798	1.23456e+07	2.44059e+07	3.08332e+07	175388	55581.5	137798	1.23456e+07	2.44059e+07	3.08332e+07	7.51784	5.23528
ACTA1	Actin, alpha skeletal muscle OS=Homo sapiens OX=9606 GN=ACTA1 PE=1 SV=1	0	68.27	28	10	141	1			70257.5	3.18046e+06	898924	734750	1.04022e+06	1.07543e+06	70257.5	3.18046e+06	898924	734750	1.04022e+06	1.07543e+06	-0.541823	5.06986
ATP5F1A	ATP synthase subunit alpha, mitochondrial OS=Homo sapiens OX=9606 GN=ATP5F1A PE=1 SV=1	0	124.765	49	21	93	21	78832.7		105440	480125	230657	7.47196e+06	9.14087e+06	8.67726e+06	105440	480125	230657	7.47196e+06	9.14087e+06	8.67726e+06	4.95347	4.93925
PRKDC	DNA-dependent protein kinase catalytic subunit OS=Homo sapiens OX=9606 GN=PRKDC PE=1 SV=3	0	178.282	13	45	112	45	8060.69	4902.6	65490.9	183222	35689.4	4.15496e+06	6.17819e+06	5.8794e+06	65490.9	183222	35689.4	4.15496e+06	6.17819e+06	5.8794e+06	5.83303	4.8627
YAP1	Transcriptional coactivator YAP1 OS=Homo sapiens OX=9606 GN=YAP1 PE=1 SV=2	0	142.543	51	15	85	15	11356.1				5174.03	6.45389e+06	8.01325e+06	9.15426e+06	4000	4000	5174.03	6.45389e+06	8.01325e+06	9.15426e+06	10.8082	4.82808
VDAC1	Voltage-dependent anion-selective channel protein 1 OS=Homo sapiens OX=9606 GN=VDAC1 PE=1 SV=2	0	107.794	73	16	76	16			723520	348449	531807	7.94337e+06	8.79562e+06	8.29144e+06	723520	348449	531807	7.94337e+06	8.79562e+06	8.29144e+06	3.96414	4.743
ATP5F1B	ATP synthase subunit beta, mitochondrial OS=Homo sapiens OX=9606 GN=ATP5F1B PE=1 SV=3	0	118.758	50	18	82	18	212663	6386.81	194556	695542	327154	4.9107e+06	6.10711e+06	5.73542e+06	194556	695542	327154	4.9107e+06	6.10711e+06	5.73542e+06	3.78274	4.70637
H2BC18	Histone H2B type 2-F OS=Homo sapiens OX=9606 GN=H2BC18 PE=1 SV=3	0	64.451	42	6	61	2	54769.9		12648.3	67577.4	79346.8	1.10728e+06	1.8888e+06	3.13507e+06	12648.3	67577.4	79346.8	1.10728e+06	1.8888e+06	3.13507e+06	5.26387	4.61897
dnaK	Chaperone protein DnaK OS=Escherichia coli (strain K12) OX=83333 GN=dnaK PE=1 SV=2	0	119.092	51	23	73	22	67359.6	26500.9	19222	145792	123080	4.74135e+06	5.54217e+06	6.0533e+06	19222	145792	123080	4.74135e+06	5.54217e+06	6.0533e+06	5.82544	4.52619
KRT13	Keratin, type I cytoskeletal 13 OS=Homo sapiens OX=9606 GN=KRT13 PE=1 SV=1	0	47.968	17	9	83	2						380680	274326	292074	4000	4000	4000	380680	274326	292074	6.30238	4.40125
KRT17	Keratin, type I cytoskeletal 17 OS=Homo sapiens OX=9606 GN=KRT17 PE=1 SV=2	0	70.327	34	16	82	7	35010.4	25396.8	238967	76523.5	225346	1.3809e+06	218256	379483	238967	76523.5	225346	1.3809e+06	218256	379483	1.87124	4.37134
AHNAK	Neuroblast differentiation-associated protein AHNAK OS=Homo sapiens OX=9606 GN=AHNAK PE=1 SV=2	0	129.284	18	38	86	38	31805.6	18559.3	39073.2	852130	365325	2.45133e+06	3.46191e+06	4.26729e+06	39073.2	852130	365325	2.45133e+06	3.46191e+06	4.26729e+06	3.0183	4.3273
RANBP2	E3 SUMO-protein ligase RanBP2 OS=Homo sapiens OX=9606 GN=RANBP2 PE=1 SV=2	0	137.536	15	36	75	36	18395.1			232352	28607.6	1.68217e+06	3.73186e+06	4.10646e+06	4000	232352	28607.6	1.68217e+06	3.73186e+06	4.10646e+06	5.16719	4.32535
VAPA	Vesicle-associated membrane protein-associated protein A OS=Homo sapiens OX=9606 GN=VAPA PE=1 SV=3	0	54.141	38	7	58	6				56528.2	49751.3	2.79257e+06	3.50963e+06	3.24023e+06	4000	56528.2	49751.3	2.79257e+06	3.50963e+06	3.24023e+06	6.43512	4.31079
MYOF	Myoferlin OS=Homo sapiens OX=9606 GN=MYOF PE=1 SV=1	0	104.699	19	30	74	30			20831.6	98276.9	24943	2.51952e+06	3.9371e+06	3.74059e+06	20831.6	98276.9	24943	2.51952e+06	3.9371e+06	3.74059e+06	6.14545	4.28297
SLC25A13	Calcium-binding mitochondrial carrier protein Aralar2 OS=Homo sapiens OX=9606 GN=SLC25A13 PE=1 SV=2	0	93.315	44	21	67	16		7443.74	30355.7	38555.1	53289.9	5.57437e+06	5.96757e+06	6.14617e+06	30355.7	38555.1	53289.9	5.57437e+06	5.96757e+06	6.14617e+06	7.17738	4.27447
SSBP1	Single-stranded DNA-binding protein, mitochondrial OS=Homo sapiens OX=9606 GN=SSBP1 PE=1 SV=1	0	60.598	47	7	60	7	97253.8		51646.1	36213.2	32358.2	5.46954e+06	6.69728e+06	8.54387e+06	51646.1	36213.2	32358.2	5.46954e+06	6.69728e+06	8.54387e+06	7.42859	4.25623
RPN1	Dolichyl-diphosphooligosaccharide--protein glycosyltransferase subunit 1 OS=Homo sapiens OX=9606 GN=RPN1 PE=1 SV=1	0	78.602	41	17	56	17			23746.9	163973		4.89316e+06	6.2731e+06	5.7689e+06	23746.9	163973	4000	4.89316e+06	6.2731e+06	5.7689e+06	6.46488	4.24424
HNRNPM	Heterogeneous nuclear ribonucleoprotein M OS=Homo sapiens OX=9606 GN=HNRNPM PE=1 SV=1	0	73.968	30	19	58	7	23597.9		17050.7	196480	13820.5	3.07017e+06	4.02085e+06	4586480	17050.7	196480	13820.5	3.07017e+06	4.02085e+06	4586480	5.68267	4.22858
SLC25A5	ADP/ATP translocase 2 OS=Homo sapiens OX=9606 GN=SLC25A5 PE=1 SV=7	0	57.081	40	12	59	7	318194		309636	252285	247248	1.01299e+07	1.28895e+07	1.29352e+07	309636	252285	247248	1.01299e+07	1.28895e+07	1.29352e+07	5.47359	4.22116
VDAC2	Voltage-dependent anion-selective channel protein 2 OS=Homo sapiens OX=9606 GN=VDAC2 PE=1 SV=2	0	52.634	41	9	48	9			421762	369450	403250	6.33197e+06	7.86439e+06	6.92191e+06	421762	369450	403250	6.33197e+06	7.86439e+06	6.92191e+06	4.14406	4.19846
IMMT	Isoform 4 of MICOS complex subunit MIC60 OS=Homo sapiens OX=9606 GN=IMMT	0	81.591	32	20	51	1			71499	29638.3	96385.9	2.63891e+06	2.78736e+06	2.74631e+06	4000	4000	4000	69083	104417	75223.2	4.37344	4.17147
TLN1	Talin-1 OS=Homo sapiens OX=9606 GN=TLN1 PE=1 SV=3	0	150.466	22	37	47	37	7543.85	67750.8	15549	5.33486e+06	746358	25862.7	38700.8	105716	15549	5.33486e+06	746358	25862.7	38700.8	105716	-5.16207	4.15724
VDAC3	Voltage-dependent anion-selective channel protein 3 OS=Homo sapiens OX=9606 GN=VDAC3 PE=1 SV=1	0	29.968	25	6	33	6			294558	197196	225284	3.75488e+06	3.97017e+06	4.45651e+06	294558	197196	225284	3.75488e+06	3.97017e+06	4.45651e+06	4.08651	4.1342
ACTB	Actin, cytoplasmic 1 (Fragment) OS=Homo sapiens OX=9606 GN=ACTB PE=1 SV=1	0	33.65	59	4	44	1				153581	86139.9	20711.2	51777.2	70800.5	4000	153581	86139.9	20711.2	51777.2	70800.5	-0.766303	4.11321
IMMT	MICOS complex subunit MIC60 OS=Homo sapiens OX=9606 GN=IMMT PE=1 SV=1	0	85.397	32	20	53	1						69083	104417	75223.2	71499	29638.3	96385.9	2.63891e+06	2.78736e+06	2.74631e+06	5.3707	4.11083
FLNA	Filamin-A OS=Homo sapiens OX=9606 GN=FLNA PE=1 SV=4	0	102.282	14	25	45	22	5306.62			4.16289e+06	1.00469e+06	45284.5	23111.2	36491.4	4000	4.16289e+06	1.00469e+06	45284.5	23111.2	36491.4	-5.6237	4.09274
MAP4	Microtubule-associated protein 4 OS=Homo sapiens OX=9606 GN=MAP4 PE=1 SV=3	0	47.821	12	12	38	12			426568	328598	353435	1.68359e+06	2.31252e+06	1.82583e+06	426568	328598	353435	1.68359e+06	2.31252e+06	1.82583e+06	2.39276	4.09073
sspB	Stringent starvation protein B OS=Escherichia coli (strain K12) OX=83333 GN=sspB PE=1 SV=1	0	39.693	29	4	27	4						2.9932e+06	3.09714e+06	3.80548e+06	4000	4000	4000	2.9932e+06	3.09714e+06	3.80548e+06	9.68764	4.06886
PYCR2	Pyrroline-5-carboxylate reductase 2 OS=Homo sapiens OX=9606 GN=PYCR2 PE=1 SV=1	0	57.554	27	8	37	7	20649.6					2.32763e+06	2.97771e+06	3.13895e+06	4000	4000	4000	2.32763e+06	2.97771e+06	3.13895e+06	9.4588	4.0558
GFAP	Glial fibrillary acidic protein (Fragment) OS=Homo sapiens OX=9606 GN=GFAP PE=1 SV=2	0	8.253	15	1	28	1	366948	384406	482467	1.40168e+06	965636	1.83452e+07	1.10217e+06	4.43792e+06	482467	1.40168e+06	965636	1.83452e+07	1.10217e+06	4.43792e+06	3.0672	4.05106
LMNB1	Lamin-B1 OS=Homo sapiens OX=9606 GN=LMNB1 PE=1 SV=2	0	66.364	35	18	44	17	37547.9		27339.8	324194	210399	2.21984e+06	2.54958e+06	2.64683e+06	27339.8	324194	210399	2.21984e+06	2.54958e+06	2.64683e+06	3.72222	4.04851
HNRNPM	Heterogeneous nuclear ribonucleoprotein M (Fragment) OS=Homo sapiens OX=9606 GN=HNRNPM PE=1 SV=1	0	52.11	36	13	45	1						30605.7	36321.1	50956.5	4000	4000	4000	30605.7	36321.1	50956.5	3.29625	4.03487
LMNA	Prelamin-A/C OS=Homo sapiens OX=9606 GN=LMNA PE=1 SV=1	0	63.564	25	16	40	15	97245.4		41528.4	255712	131928	1.62018e+06	1.99216e+06	1.99012e+06	41528.4	255712	131928	1.62018e+06	1.99216e+06	1.99012e+06	3.70644	4.0306
MRPS22	28S ribosomal protein S22, mitochondrial OS=Homo sapiens OX=9606 GN=MRPS22 PE=1 SV=1	0	58.843	46	16	47	16			15809			2.33118e+06	3.44775e+06	3.66262e+06	15809	4000	4000	2.33118e+06	3.44775e+06	3.66262e+06	8.63137	4.02575
DAP3	28S ribosomal protein S29, mitochondrial OS=Homo sapiens OX=9606 GN=DAP3 PE=1 SV=1	0	55.654	37	11	36	11						1.55041e+06	2791078	3.26235e+06	4000	4000	4000	1.55041e+06	2791078	3.26235e+06	9.30755	4.00852
RPN2	Dolichyl-diphosphooligosaccharide--protein glycosyltransferase subunit 2 OS=Homo sapiens OX=9606 GN=RPN2 PE=1 SV=3	0	61.452	30	11	30	11			8421.6	15385.2	10131.8	1.04116e+06	1.8367e+06	1.31721e+06	8421.6	15385.2	10131.8	1.04116e+06	1.8367e+06	1.31721e+06	6.94962	4.00522
PHB2	Prohibitin-2 OS=Homo sapiens OX=9606 GN=PHB2 PE=1 SV=2	0	54.555	52	13	33	13	21487.1		19125.3	38351.5	13629.3	2.46738e+06	2.69392e+06	3.27857e+06	19125.3	38351.5	13629.3	2.46738e+06	2.69392e+06	3.27857e+06	6.8911	3.99249
VAPB	Vesicle-associated membrane protein-associated protein B/C OS=Homo sapiens OX=9606 GN=VAPB PE=1 SV=3	0	48.894	35	10	36	9	13598.1		30998.4	23185.3		3.34017e+06	4.30006e+06	3.93946e+06	30998.4	23185.3	4000	3.34017e+06	4.30006e+06	3.93946e+06	7.63677	3.96922
aceF	Dihydrolipoyllysine-residue acetyltransferase component of pyruvate dehydrogenase complex OS=Escherichia coli (strain K12) OX=83333 GN=aceF PE=1 SV=3	0	60.627	32	16	35	16	13767.8	11514.8	18311.4			1.12373e+06	1.74661e+06	1.84477e+06	18311.4	4000	4000	1.12373e+06	1.74661e+06	1.84477e+06	7.48546	3.94927
ATP2A2	Sarcoplasmic/endoplasmic reticulum calcium ATPase 2 OS=Homo sapiens OX=9606 GN=ATP2A2 PE=1 SV=1	0	61.44	21	17	47	17				11868.1	6582.32	1.79328e+06	2.48331e+06	2.2089e+06	4000	11868.1	6582.32	1.79328e+06	2.48331e+06	2.2089e+06	8.17433	3.93761
A2M	Alpha-2-macroglobulin OS=Homo sapiens OX=9606 GN=A2M PE=1 SV=3	0	33.841	3	5	26	3				1.21856e+07	4.62328e+06	10247.4			4000	1.21856e+07	4.62328e+06	10247.4	4000	4000	-9.84766	3.92447
FBXO11	F-box only protein 11 OS=Homo sapiens OX=9606 GN=FBXO11 PE=1 SV=3	0	64.789	22	14	30	14		20026.9	17779.7	20486.8		977491	1.18214e+06	1.16618e+06	17779.7	20486.8	4000	977491	1.18214e+06	1.16618e+06	6.29804	3.92184
lysC	Lysine-sensitive aspartokinase 3 OS=Escherichia coli (strain K12) OX=83333 GN=lysC PE=1 SV=2	0	35.185	11	4	16	4		27275.8	171125	351392	275968	516702	843368	773356	171125	351392	275968	516702	843368	773356	1.41783	3.91929
TRAF7	E3 ubiquitin-protein ligase TRAF7 OS=Homo sapiens OX=9606 GN=TRAF7 PE=1 SV=1	0	44.982	18	10	30	10						916043	1.53284e+06	1.52244e+06	4000	4000	4000	916043	1.53284e+06	1.52244e+06	8.37044	3.9039
UQCRC2	Cytochrome b-c1 complex subunit 2, mitochondrial OS=Homo sapiens OX=9606 GN=UQCRC2 PE=1 SV=1	0	48.843	35	8	33	8						1.14354e+06	1.64991e+06	1.44602e+06	4000	4000	4000	1.14354e+06	1.64991e+06	1.44602e+06	8.4647	3.89349
TUBA4B	Putative tubulin-like protein alpha-4B OS=Homo sapiens OX=9606 GN=TUBA4B PE=5 SV=2	0	16.612	11	2	22	1				322243	77083.4		112834	104359	4000	322243	77083.4	4000	112834	104359	-0.866636	3.88287
SNRNP200	U5 small nuclear ribonucleoprotein 200 kDa helicase OS=Homo sapiens OX=9606 GN=SNRNP200 PE=1 SV=2	0	53.344	9	16	34	16						636837	1.159e+06	973951	4000	4000	4000	636837	1.159e+06	973951	7.8506	3.85884
DDOST	Dolichyl-diphosphooligosaccharide--protein glycosyltransferase 48 kDa subunit OS=Homo sapiens OX=9606 GN=DDOST PE=1 SV=4	0	47.667	29	9	28	9			60984.1	35759.2	49596.2	2.19511e+06	2.62871e+06	2.46857e+06	60984.1	35759.2	49596.2	2.19511e+06	2.62871e+06	2.46857e+06	5.639	3.83724
MRPS31	28S ribosomal protein S31, mitochondrial OS=Homo sapiens OX=9606 GN=MRPS31 PE=1 SV=3	0	43.572	25	8	24	8				56115.3	33628.1	1.11555e+06	2.18258e+06	2.60603e+06	4000	56115.3	33628.1	1.11555e+06	2.18258e+06	2.60603e+06	5.97687	3.82023
JUP	Junction plakoglobin OS=Homo sapiens OX=9606 GN=JUP PE=1 SV=3	0	43.283	20	12	30	12	13614.2	47958.7	57865.9	816502	509070	1.23739e+06	805546	1.07935e+06	57865.9	816502	509070	1.23739e+06	805546	1.07935e+06	1.17435	3.8172
UQCRC1	Cytochrome b-c1 complex subunit 1, mitochondrial OS=Homo sapiens OX=9606 GN=UQCRC1 PE=1 SV=3	0	47.897	32	11	36	11			90965.6	19976.5	64111.4	2.82396e+06	3.16178e+06	2.86901e+06	90965.6	19976.5	64111.4	2.82396e+06	3.16178e+06	2.86901e+06	5.66058	3.81476
WWP2	NEDD4-like E3 ubiquitin-protein ligase WWP2 OS=Homo sapiens OX=9606 GN=WWP2 PE=1 SV=2	0	46.327	16	13	32	13	11911.4				6522.41	1.07209e+06	1.72017e+06	1.6092e+06	4000	4000	6522.41	1.07209e+06	1.72017e+06	1.6092e+06	8.24356	3.81357
PHB	Prohibitin OS=Homo sapiens OX=9606 GN=PHB PE=1 SV=1	0	40.133	51	10	27	10	9261.22	13570.4	11716.1			1.49871e+06	1.62094e+06	1.85067e+06	11716.1	4000	4000	1.49871e+06	1.62094e+06	1.85067e+06	7.97782	3.78969
PTBP1	Polypyrimidine tract-binding protein 1 OS=Homo sapiens OX=9606 GN=PTBP1 PE=1 SV=4	0	47.772	35	10	25	10	10338.5	6287.06	33223.1		17439.8	943196	1.18295e+06	2.03488e+06	33223.1	4000	17439.8	943196	1.18295e+06	2.03488e+06	6.25023	3.78867
PYCR1	Pyrroline-5-carboxylate reductase 1, mitochondrial OS=Homo sapiens OX=9606 GN=PYCR1 PE=1 SV=2	0	43.651	36	7	16	6	7832.45	46663			64519.7	1.0588e+06	1.26093e+06	1.24811e+06	4000	4000	64519.7	1.0588e+06	1.26093e+06	1.24811e+06	5.62054	3.78568
NUP214	Nuclear pore complex protein Nup214 OS=Homo sapiens OX=9606 GN=NUP214 PE=1 SV=2	0	48.797	14	15	32	15						500574	1.48878e+06	1.63051e+06	4000	4000	4000	500574	1.48878e+06	1.63051e+06	8.23676	3.78394
HBA1	Hemoglobin subunit alpha OS=Homo sapiens OX=9606 GN=HBA1 PE=1 SV=2	0	26.467	33	4	29	4			11272.3	9.75288e+06	2.30188e+06	26913.8		20420.4	11272.3	9.75288e+06	2.30188e+06	26913.8	4000	20420.4	-7.87682	3.75971
MRPS27	28S ribosomal protein S27, mitochondrial OS=Homo sapiens OX=9606 GN=MRPS27 PE=1 SV=1	0	39.981	39	11	26	11		17057	10408.1		31269	2.21957e+06	3.17607e+06	3.42678e+06	10408.1	4000	31269	2.21957e+06	3.17607e+06	3.42678e+06	7.59356	3.75721
MYH9	Myosin-9 OS=Homo sapiens OX=9606 GN=MYH9 PE=1 SV=4	0	77.949	15	22	29	22	24365.5			3.06184e+06	653861		16709.2	18187.4	4000	3.06184e+06	653861	4000	16709.2	18187.4	-6.5794	3.7108
HADHA	Enoyl-CoA hydratase OS=Homo sapiens OX=9606 GN=HADHA PE=1 SV=2	0	47.163	21	11	31	11	6255.26	20164.3				576657	614794	890893	4000	4000	4000	576657	614794	890893	7.43903	3.69561
SLC25A6	ADP/ATP translocase 3 OS=Homo sapiens OX=9606 GN=SLC25A6 PE=1 SV=4	0	19.128	20	6	28	1	20318.4		9071.08		19078.4	288564	376922	431991	9071.08	4000	19078.4	288564	376922	431991	5.09325	3.68722
ITIH2	Inter-alpha-trypsin inhibitor heavy chain H2 OS=Homo sapiens OX=9606 GN=ITIH2 PE=1 SV=2	0	37.153	9	7	26	7			42113.4	6.81533e+06	2.32511e+06	43037.6	511342	22180.6	42113.4	6.81533e+06	2.32511e+06	43037.6	511342	22180.6	-3.99335	3.68267
EFTUD2	116 kDa U5 small nuclear ribonucleoprotein component OS=Homo sapiens OX=9606 GN=EFTUD2 PE=1 SV=1	0	41.84	13	10	22	10						696197	1.02785e+06	1.10668e+06	4000	4000	4000	696197	1.02785e+06	1.10668e+06	7.882	3.67609
SF3B3	Splicing factor 3B subunit 3 OS=Homo sapiens OX=9606 GN=SF3B3 PE=1 SV=4	0	39.263	11	11	26	11					39701.7	960853	1.33878e+06	1.1839e+06	4000	4000	39701.7	960853	1.33878e+06	1.1839e+06	6.19037	3.66882
MT-CO2	Cytochrome c oxidase subunit 2 OS=Homo sapiens OX=9606 GN=MT-CO2 PE=1 SV=1	0	26.062	23	4	21	4			262029	202750	191457	4.40746e+06	5.10495e+06	4.39907e+06	262029	202750	191457	4.40746e+06	5.10495e+06	4.39907e+06	4.40592	3.645
SLC25A12	Calcium-binding mitochondrial carrier protein Aralar1 OS=Homo sapiens OX=9606 GN=SLC25A12 PE=1 SV=2	0	27.19	15	9	22	4						450551	473684	496065	4000	4000	4000	450551	473684	496065	6.88702	3.629
RRBP1	Ribosome-binding protein 1 OS=Homo sapiens OX=9606 GN=RRBP1 PE=1 SV=5	0	39.379	21	13	30	13	16473.4			16104.4	17412.3	421579	751475	915799	4000	16104.4	17412.3	421579	751475	915799	5.79904	3.62275
THBS1	Thrombospondin-1 OS=Homo sapiens OX=9606 GN=THBS1 PE=1 SV=2	0	44.002	12	11	18	11	8252.42			3.45703e+06	727488	20826.6		36262.4	4000	3.45703e+06	727488	20826.6	4000	36262.4	-6.09938	3.61817
CYC1	Cytochrome c1, heme protein, mitochondrial OS=Homo sapiens OX=9606 GN=CYC1 PE=1 SV=3	0	17.261	14	3	18	3			12065.3			546666	728076	688569	12065.3	4000	4000	546666	728076	688569	6.61245	3.56465
RBMX	RNA-binding motif protein, X chromosome OS=Homo sapiens OX=9606 GN=RBMX PE=1 SV=3	0	32.706	25	8	23	8	14841			8696.28	23094.2	1.67816e+06	2.56138e+06	2.97833e+06	4000	8696.28	23094.2	1.67816e+06	2.56138e+06	2.97833e+06	7.65585	3.5498
NUP93	Nuclear pore complex protein Nup93 OS=Homo sapiens OX=9606 GN=NUP93 PE=1 SV=1	0	32.115	14	9	25	9			8528.29			525478	1.08255e+06	1.27537e+06	8528.29	4000	4000	525478	1.08255e+06	1.27537e+06	7.44669	3.54853
RPSA	40S ribosomal protein SA OS=Homo sapiens OX=9606 GN=RPSA PE=1 SV=4	0	25.662	24	4	15	4	76184.4			13477.1		689397	1.24054e+06	1.36479e+06	4000	13477.1	4000	689397	1.24054e+06	1.36479e+06	7.26121	3.53976
VCL	Vinculin OS=Homo sapiens OX=9606 GN=VCL PE=1 SV=4	0	53.864	15	15	17	15	165603			1.46374e+08	3.95711e+07	557437	1.18624e+06	1.22443e+06	4000	1.46374e+08	3.95711e+07	557437	1.18624e+06	1.22443e+06	-5.96922	3.52216
S100A10	Protein S100-A10 OS=Homo sapiens OX=9606 GN=S100A10 PE=1 SV=2	0	12.807	35	3	19	3						1.29551e+06	1.8377e+06	1.67289e+06	4000	4000	4000	1.29551e+06	1.8377e+06	1.67289e+06	8.64569	3.51755
AHSG	Alpha-2-HS-glycoprotein OS=Homo sapiens OX=9606 GN=AHSG PE=1 SV=2	0	14.045	4	2	11	2			10857.9	8.87993e+06	2.887e+06	201201	14780.3		10857.9	8.87993e+06	2.887e+06	201201	14780.3	4000	-5.74255	3.51276
MRPS35	28S ribosomal protein S35, mitochondrial OS=Homo sapiens OX=9606 GN=MRPS35 PE=1 SV=1	0	33.926	37	9	25	9		14307.3		24375.8	46993.8	990955	1.34214e+06	1.62118e+06	4000	24375.8	46993.8	990955	1.34214e+06	1.62118e+06	5.71329	3.49197
#CONT#	Keratin, type I microfibrillar 48 kDa, component 8C-1 OS=Ovis aries OX=9940 PE=1 SV=2	0	9.921	12	4	21	3			13557.9	18949.5		144849			13557.9	18949.5	4000	144849	4000	4000	2.06585	3.49181
PZP	Pregnancy zone protein OS=Homo sapiens OX=9606 GN=PZP PE=1 SV=4	0	25.343	2	3	15	1				392545	34991.2				4000	392545	34991.2	4000	4000	4000	-5.16838	3.46686
MRPS23	28S ribosomal protein S23, mitochondrial OS=Homo sapiens OX=9606 GN=MRPS23 PE=1 SV=2	0	22.547	43	7	19	7				63228	23306.8	744710	1.17955e+06	1.18389e+06	4000	63228	23306.8	744710	1.17955e+06	1.18389e+06	5.10144	3.46173
MRPS28	28S ribosomal protein S28, mitochondrial OS=Homo sapiens OX=9606 GN=MRPS28 PE=1 SV=1	0	18.13	28	4	15	4			38878.3			643713	971644	1.01641e+06	38878.3	4000	4000	643713	971644	1.01641e+06	5.81097	3.40818
GSN	Actin-depolymerizing factor OS=Homo sapiens OX=9606 GN=GSN PE=1 SV=1	0	45.555	19	10	18	10	6522.5			2.46765e+06	827696				4000	2.46765e+06	827696	4000	4000	4000	-8.103	3.40323
TMPO	Lamina-associated polypeptide 2, isoforms beta/gamma OS=Homo sapiens OX=9606 GN=TMPO PE=1 SV=2	0	28.941	24	8	18	8						322711	458541	452464	4000	4000	4000	322711	458541	452464	6.68383	3.37498
STOML2	Stomatin-like protein 2, mitochondrial OS=Homo sapiens OX=9606 GN=STOML2 PE=1 SV=1	0	26.81	31	7	12	7			19720.4			324535	370899	441309	19720.4	4000	4000	324535	370899	441309	5.35782	3.37405
ompF	Outer membrane porin F OS=Escherichia coli (strain K12) OX=83333 GN=ompF PE=1 SV=1	0	21.945	21	6	14	6						986064	1.16371e+06	1.32254e+06	4000	4000	4000	986064	1.16371e+06	1.32254e+06	8.17672	3.37052
slyD	FKBP-type peptidyl-prolyl cis-trans isomerase SlyD OS=Escherichia coli (strain K12) OX=83333 GN=slyD PE=1 SV=1	0	25.078	36	4	15	4				92512.6		1.68267e+06	1.71957e+06	2.11341e+06	4000	92512.6	4000	1.68267e+06	1.71957e+06	2.11341e+06	5.77809	3.35153
COX4I1	Cytochrome c oxidase subunit 4 OS=Homo sapiens OX=9606 GN=COX4I1 PE=1 SV=1	0	17.381	30	4	13	4			57559		29629.3	1.06112e+06	1.36375e+06	1.12991e+06	57559	4000	29629.3	1.06112e+06	1.36375e+06	1.12991e+06	5.28477	3.34946
MRPS9	28S ribosomal protein S9, mitochondrial OS=Homo sapiens OX=9606 GN=MRPS9 PE=1 SV=2	0	29.144	22	7	19	7					13825.3	702216	1.14094e+06	1.32798e+06	4000	4000	13825.3	702216	1.14094e+06	1.32798e+06	7.18286	3.325
MRPS7	28S ribosomal protein S7, mitochondrial OS=Homo sapiens OX=9606 GN=MRPS7 PE=1 SV=2	0	24.485	33	8	21	8	12540.1		9906.44	113906	37090.4	995701	1.54621e+06	1.84594e+06	9906.44	113906	37090.4	995701	1.54621e+06	1.84594e+06	4.76925	3.31308
AFP	Alpha-fetoprotein OS=Homo sapiens OX=9606 GN=AFP PE=1 SV=1	0	21.693	5	3	13	3		42846.4		1.79113e+07	5.9114e+06	101051	30838	24086	4000	1.79113e+07	5.9114e+06	101051	30838	24086	-7.25512	3.31141
RPS19	40S ribosomal protein S19 OS=Homo sapiens OX=9606 GN=RPS19 PE=1 SV=2	0	22.342	43	6	15	6	79712.4					448040	926210	1.05304e+06	4000	4000	4000	448040	926210	1.05304e+06	7.66017	3.29525
dapB	4-hydroxy-tetrahydrodipicolinate reductase OS=Escherichia coli (strain K12) OX=83333 GN=dapB PE=1 SV=1	0	13.33	11	2	10	2		7611.19	133836	101761	133627	310901	497276	461116	133836	101761	133627	310901	497276	461116	1.78145	3.25948
ATAD3A	Isoform 2 of ATPase family AAA domain-containing protein 3A OS=Homo sapiens OX=9606 GN=ATAD3A	0	22.504	17	8	17	8	39989			54572.5	3.91436e+06	931178	1.42664e+06	1.67138e+06	4000	54572.5	3.91436e+06	931178	1.42664e+06	1.67138e+06	0.0202869	3.25082
RBM14	RNA-binding protein 14 OS=Homo sapiens OX=9606 GN=RBM14 PE=1 SV=2	0	22.471	12	6	14	6						514312	644902	657874	4000	4000	4000	514312	644902	657874	7.24245	3.24672
CCDC127	Coiled-coil domain-containing protein 127 OS=Homo sapiens OX=9606 GN=CCDC127 PE=1 SV=1	0	17.774	10	3	11	3						746940	951458	904166	4000	4000	4000	746940	951458	904166	7.76076	3.244
MGST3	Microsomal glutathione S-transferase 3 OS=Homo sapiens OX=9606 GN=MGST3 PE=1 SV=1	0	13.774	18	3	7	3						278351	392700	394593	4000	4000	4000	278351	392700	394593	6.47255	3.2432
MRPS2	28S ribosomal protein S2, mitochondrial OS=Homo sapiens OX=9606 GN=MRPS2 PE=1 SV=1	0	18.402	16	5	14	5				9682.79		728370	1.13282e+06	1.23609e+06	4000	9682.79	4000	728370	1.13282e+06	1.23609e+06	7.45251	3.23877
C3	Complement C3 OS=Homo sapiens OX=9606 GN=C3 PE=1 SV=2	0	29.688	6	7	14	7				4.03778e+06	865033				4000	4.03778e+06	865033	4000	4000	4000	-8.67561	3.23104
KRT73	Keratin, type II cytoskeletal 73 OS=Homo sapiens OX=9606 GN=KRT73 PE=1 SV=1	0	15.718	9	5	21	2		25921.2	117590		103725	777787	145068	257772	117590	4000	103725	777787	145068	257772	2.38953	3.2091
TEAD1	Transcriptional enhancer factor TEF-1 OS=Homo sapiens OX=9606 GN=TEAD1 PE=1 SV=2	0	25.06	12	4	11	4						685419	1.24906e+06	1.24163e+06	4000	4000	4000	685419	1.24906e+06	1.24163e+06	8.04808	3.20842
SERPINF1	Pigment epithelium-derived factor OS=Homo sapiens OX=9606 GN=SERPINF1 PE=1 SV=4	0	20.483	9	4	7	4				1.29597e+06	441194	57207.6			4000	1.29597e+06	441194	57207.6	4000	4000	-4.73887	3.19354
RALY	RNA-binding protein Raly (Fragment) OS=Homo sapiens OX=9606 GN=RALY PE=1 SV=1	0	19.858	25	5	16	5	12259.2		27961	29616.3	89516.2	581910	934816	1.09685e+06	27961	29616.3	89516.2	581910	934816	1.09685e+06	4.15122	3.18444
MRPS14	28S ribosomal protein S14, mitochondrial OS=Homo sapiens OX=9606 GN=MRPS14 PE=1 SV=1	0	15.787	29	3	10	3						265709	459798	582935	4000	4000	4000	265709	459798	582935	6.76867	3.17817
NFKBIZ	NF-kappa-B inhibitor zeta OS=Homo sapiens OX=9606 GN=NFKBIZ PE=1 SV=1	0	27.034	13	7	18	7				98175.2		595799	917088	908659	4000	98175.2	4000	595799	917088	908659	4.51141	3.15982
NUP98	Nuclear pore complex protein Nup98-Nup96 OS=Homo sapiens OX=9606 GN=NUP98 PE=1 SV=4	0	28.533	10	11	17	11	5045.36		1.91314e+06	1.24196e+06	1.72091e+06	3.65733e+06	6.0273e+06	5.47825e+06	1.91314e+06	1.24196e+06	1.72091e+06	3.65733e+06	6.0273e+06	5.47825e+06	1.63677	3.15703
RAP1B	Ras-related protein Rap-1b OS=Homo sapiens OX=9606 GN=RAP1B PE=1 SV=1	0	23.678	39	5	11	5	2702.21			1.39865e+06	189300	82495.7	102235	100082	4000	1.39865e+06	189300	82495.7	102235	100082	-2.48271	3.15592
DDX46	RNA helicase OS=Homo sapiens OX=9606 GN=DDX46 PE=1 SV=1	0	21.065	8	7	15	7						280914	400027	307983	4000	4000	4000	280914	400027	307983	6.36475	3.14707
ENDOD1	Endonuclease domain-containing 1 protein OS=Homo sapiens OX=9606 GN=ENDOD1 PE=1 SV=2	0	14.082	14	4	9	4						110773	153487	124347	4000	4000	4000	110773	153487	124347	5.0172	3.14334
SSR4	Translocon-associated protein subunit delta OS=Homo sapiens OX=9606 GN=SSR4 PE=1 SV=1	0	21.456	31	4	11	4			58733.9	68708.4	19009.3	645761	676811	720285	58733.9	68708.4	19009.3	645761	676811	720285	3.80209	3.14006
SSR1	Signal sequence receptor subunit alpha OS=Homo sapiens OX=9606 GN=SSR1 PE=1 SV=1	0	15.833	13	3	10	3			19489.9		19917.2	725979	733674	775249	19489.9	4000	19917.2	725979	733674	775249	5.68614	3.13996
PRPF6	Pre-mRNA-processing factor 6 OS=Homo sapiens OX=9606 GN=PRPF6 PE=1 SV=1	0	18.998	7	6	13	6						353260	476798	505311	4000	4000	4000	353260	476798	505311	6.79806	3.10918
metL	Bifunctional aspartokinase/homoserine dehydrogenase 2 OS=Escherichia coli (strain K12) OX=83333 GN=metL PE=1 SV=3	0	12.593	5	3	9	3		9110.08	120582	16637.5	84569.2	322266	365312	378572	120582	16637.5	84569.2	322266	365312	378572	2.26515	3.09909
SFXN1	Sideroflexin-1 OS=Homo sapiens OX=9606 GN=SFXN1 PE=1 SV=4	0	12.606	15	4	11	4	11846.6					233228	309010	336063	4000	4000	4000	233228	309010	336063	6.19361	3.09498
ompA	Outer membrane protein A OS=Escherichia coli (strain K12) OX=83333 GN=ompA PE=1 SV=1	0	20.915	23	5	9	5						124803	151080	198415	4000	4000	4000	124803	151080	198415	5.30469	3.0867
PRPF8	Pre-mRNA-processing-splicing factor 8 OS=Homo sapiens OX=9606 GN=PRPF8 PE=1 SV=2	0	22.097	4	9	17	9				32728.8		337444	551332	516366	4000	32728.8	4000	337444	551332	516366	5.10852	3.07986
DDX5	DEAD box protein 5 OS=Homo sapiens OX=9606 GN=DDX5 PE=1 SV=1	0	16.577	9	6	14	6					13329.1	511708	632379	549718	4000	4000	13329.1	511708	632379	549718	6.3113	3.07139
RANGAP1	Ran GTPase-activating protein 1 OS=Homo sapiens OX=9606 GN=RANGAP1 PE=1 SV=1	0	16.32	10	5	8	5						175278	270780	281315	4000	4000	4000	175278	270780	281315	5.92159	3.05384
NUP107	Nuclear pore complex protein Nup107 OS=Homo sapiens OX=9606 GN=NUP107 PE=1 SV=1	0	19.348	10	6	12	6		8430.69	8452.07	63385.4	129067	120127	437105	457308	8452.07	63385.4	129067	120127	437105	457308	2.33624	3.03516
HKDC1	Hexokinase HKDC1 OS=Homo sapiens OX=9606 GN=HKDC1 PE=1 SV=3	0	14.33	5	5	11	5	30407.9					307775	484996	494376	4000	4000	4000	307775	484996	494376	6.745	3.01891
aceE	Pyruvate dehydrogenase E1 component OS=Escherichia coli (strain K12) OX=83333 GN=aceE PE=1 SV=2	0	15.178	7	5	10	5						162355	197192	240949	4000	4000	4000	162355	197192	240949	5.64505	3.00334
HNRNPU	Heterogeneous nuclear ribonucleoprotein U OS=Homo sapiens OX=9606 GN=HNRNPU PE=1 SV=1	0	20.725	10	5	13	5		5408.38				487282	741600	912408	4000	4000	4000	487282	741600	912408	7.4793	2.99765
RPS10	40S ribosomal protein S10 OS=Homo sapiens OX=9606 GN=RPS10 PE=1 SV=1	0	12.157	23	3	8	3	17145				13171.4	227464	388832	448143	4000	4000	13171.4	227464	388832	448143	5.65183	2.99405
recA	Protein RecA OS=Escherichia coli (strain K12) OX=83333 GN=recA PE=1 SV=2	0	18.38	20	5	11	5						413955	564429	674197	4000	4000	4000	413955	564429	674197	7.10554	2.98795
HERC2	E3 ubiquitin-protein ligase HERC2 OS=Homo sapiens OX=9606 GN=HERC2 PE=1 SV=2	0	23.548	3	9	14	9						260058	530961	547066	4000	4000	4000	260058	530961	547066	6.80099	2.97354
MATR3	Matrin-3 OS=Homo sapiens OX=9606 GN=MATR3 PE=1 SV=1	0	14.312	7	4	9	4						105626	144563	180260	4000	4000	4000	105626	144563	180260	5.16474	2.97056
STT3A	Dolichyl-diphosphooligosaccharide--protein glycosyltransferase subunit STT3A OS=Homo sapiens OX=9606 GN=STT3A PE=1 SV=2	0	11.34	4	3	9	3			12146.9	4045.81	29333.2	515000	867439	671693	12146.9	4045.81	29333.2	515000	867439	671693	5.4957	2.96944
GHITM	Growth hormone-inducible transmembrane protein OS=Homo sapiens OX=9606 GN=GHITM PE=1 SV=2	0	9.503	6	2	7	2						221643	356756	253410	4000	4000	4000	221643	356756	253410	6.11515	2.96081
GC	Gc-globulin OS=Homo sapiens OX=9606 GN=GC PE=1 SV=1	0	13.641	10	3	5	3				2.61914e+06	652801				4000	2.61914e+06	652801	4000	4000	4000	-8.09273	2.95872
NUP205	Nuclear pore complex protein Nup205 OS=Homo sapiens OX=9606 GN=NUP205 PE=1 SV=3	0	20.734	4	7	8	7		4917.78				131361	349368	362982	4000	4000	4000	131361	349368	362982	6.13564	2.94738
LTF	Lactotransferrin (Fragment) OS=Homo sapiens OX=9606 GN=LTF PE=1 SV=1	0	9.756	4	3	9	3		43077.6	20917.7	2.56301e+07	8.42493e+06	243003	71194.4	43535.7	20917.7	2.56301e+07	8.42493e+06	243003	71194.4	43535.7	-6.57372	2.94452
ALYREF	THO complex subunit 4 OS=Homo sapiens OX=9606 GN=ALYREF PE=1 SV=1	0	17.175	16	3	9	3						224002	376741	346051	4000	4000	4000	224002	376741	346051	6.30194	2.92662
POLR2A	DNA-directed RNA polymerase II subunit RPB1 OS=Homo sapiens OX=9606 GN=POLR2A PE=1 SV=2	0	16.356	4	5	9	5						68055.5	249184	256268	4000	4000	4000	68055.5	249184	256268	5.57871	2.91871
ITIH3	Inter-alpha-trypsin inhibitor heavy chain H3 OS=Homo sapiens OX=9606 GN=ITIH3 PE=1 SV=1	0	14.713	5	4	8	4				2.06266e+06	508627				4000	2.06266e+06	508627	4000	4000	4000	-7.74555	2.91185
POLDIP3	Polymerase delta-interacting protein 3 OS=Homo sapiens OX=9606 GN=POLDIP3 PE=1 SV=2	0	10.285	12	3	9	3			43957	22310.5		154911	191544	179427	43957	22310.5	4000	154911	191544	179427	2.90381	2.90974
HBD	Hemoglobin subunit delta OS=Homo sapiens OX=9606 GN=HBD PE=1 SV=2	0	14.9	15	2	5	2				8.23678e+06	2.46368e+06	78171.8			4000	8.23678e+06	2.46368e+06	78171.8	4000	4000	-6.95678	2.90902
MRPS21	28S ribosomal protein S21, mitochondrial OS=Homo sapiens OX=9606 GN=MRPS21 PE=1 SV=3	0	15.615	39	3	8	3					26911	171802	510624	822675	4000	4000	26911	171802	510624	822675	5.43004	2.89639
MRPS26	28S ribosomal protein S26, mitochondrial OS=Homo sapiens OX=9606 GN=MRPS26 PE=1 SV=1	0	14.829	27	5	10	5				33831.7		385257	622607	686703	4000	33831.7	4000	385257	622607	686703	5.34018	2.89177
TMED10	Transmembrane emp24 domain-containing protein 10 OS=Homo sapiens OX=9606 GN=TMED10 PE=1 SV=2	0	13.405	18	3	6	3						302707	312331	369195	4000	4000	4000	302707	312331	369195	6.35789	2.86824
ADNP	Activity-dependent neuroprotector homeobox protein OS=Homo sapiens OX=9606 GN=ADNP PE=1 SV=1	0	13.737	5	4	9	4						123888	195397	226336	4000	4000	4000	123888	195397	226336	5.50679	2.8333
NUP88	Nuclear pore complex protein Nup88 OS=Homo sapiens OX=9606 GN=NUP88 PE=1 SV=2	0	20.623	13	6	11	6						136959	375319	392144	4000	4000	4000	136959	375319	392144	6.23589	2.82585
DDX17	RNA helicase OS=Homo sapiens OX=9606 GN=DDX17 PE=1 SV=2	0	14.771	7	4	8	4						112198	182276	177515	4000	4000	4000	112198	182276	177515	5.29765	2.81124
TOMM40	Mitochondrial import receptor subunit TOM40 homolog OS=Homo sapiens OX=9606 GN=TOMM40 PE=1 SV=1	0	16.717	16	4	11	4		32380.3	59782.7	853050	264065	427265	505570	505261	59782.7	853050	264065	427265	505570	505261	0.28917	2.8109
MRPS25	28S ribosomal protein S25, mitochondrial OS=Homo sapiens OX=9606 GN=MRPS25 PE=1 SV=1	0	19.208	44	6	16	6				22050		381065	594663	591879	4000	22050	4000	381065	594663	591879	5.70506	2.79758
LRRC1	Leucine-rich repeat-containing protein 1 OS=Homo sapiens OX=9606 GN=LRRC1 PE=1 SV=1	0	13.984	6	2	5	1						70693.2	107210	119985	4000	4000	4000	70693.2	107210	119985	4.63366	2.79503
SLC25A3	Phosphate carrier protein, mitochondrial OS=Homo sapiens OX=9606 GN=SLC25A3 PE=1 SV=2	0	9.798	9	3	7	3				19175.9	11630.9	618743	1.20614e+06	907320	4000	19175.9	11630.9	618743	1.20614e+06	907320	6.29455	2.78379
RPL24	60S ribosomal protein L24 OS=Homo sapiens OX=9606 GN=RPL24 PE=1 SV=1	0	11.66	13	2	7	2	16981.2					145320	296668	435531	4000	4000	4000	145320	296668	435531	6.19232	2.78174
HSD17B4	Peroxisomal multifunctional enzyme type 2 OS=Homo sapiens OX=9606 GN=HSD17B4 PE=1 SV=3	0	19.448	9	4	8	4						52152.1	70485.6	72790.8	4000	4000	4000	52152.1	70485.6	72790.8	4.02553	2.78047
UQCRFS1	Cytochrome b-c1 complex subunit Rieske, mitochondrial OS=Homo sapiens OX=9606 GN=UQCRFS1 PE=1 SV=2	0	17.454	24	6	10	6				9381.27	10599.2	300836	369354	344437	4000	9381.27	10599.2	300836	369354	344437	5.40295	2.77341
ARHGAP20	Rho GTPase-activating protein 20 OS=Homo sapiens OX=9606 GN=ARHGAP20 PE=1 SV=1	0.001	2.674	3	1	19	1				7.16784e+06	2.02272e+06	161656			4000	7.16784e+06	2.02272e+06	161656	4000	4000	-5.76009	2.7655
MRPS5	28S ribosomal protein S5, mitochondrial OS=Homo sapiens OX=9606 GN=MRPS5 PE=1 SV=2	0	10.925	8	3	8	3						170746	355776	481385	4000	4000	4000	170746	355776	481385	6.39219	2.76204
HADHB	Trifunctional enzyme subunit beta, mitochondrial OS=Homo sapiens OX=9606 GN=HADHB PE=1 SV=3	0	14.955	12	5	8	5					7700.15	317105	539205	590594	4000	4000	7700.15	317105	539205	590594	6.52605	2.75772
groL	60 kDa chaperonin OS=Escherichia coli (strain K12) OX=83333 GN=groL PE=1 SV=2	0	13.646	15	5	13	5						142943	146373	141915	4000	4000	4000	142943	146373	141915	5.16736	2.73992
ATP5PO	ATP synthase subunit O, mitochondrial OS=Homo sapiens OX=9606 GN=ATP5PO PE=1 SV=1	0	17.539	32	5	9	5		9378.08	18016.9			572963	568174	555715	18016.9	4000	4000	572963	568174	555715	6.02727	2.72925
NUP155	Nuclear pore complex protein Nup155 OS=Homo sapiens OX=9606 GN=NUP155 PE=1 SV=1	0	11.714	4	4	8	4	16513					102287	194503	250339	4000	4000	4000	102287	194503	250339	5.51077	2.72724
MRPS10	28S ribosomal protein S10, mitochondrial OS=Homo sapiens OX=9606 GN=MRPS10 PE=1 SV=2	0	12.883	20	3	11	3						261748	457130	427716	4000	4000	4000	261748	457130	427716	6.57818	2.71632
PARP1	Poly [ADP-ribose] polymerase 1 OS=Homo sapiens OX=9606 GN=PARP1 PE=1 SV=4	0	9.319	2	2	6	2						145121	199211	254641	4000	4000	4000	145121	199211	254641	5.64138	2.71397
TOMM22	Mitochondrial import receptor subunit TOM22 homolog OS=Homo sapiens OX=9606 GN=TOMM22 PE=1 SV=3	0	7.772	16	2	6	2						117426	137802	136305	4000	4000	4000	117426	137802	136305	5.02803	2.70938
EPHA2	Ephrin type-A receptor 2 OS=Homo sapiens OX=9606 GN=EPHA2 PE=1 SV=2	0	10.002	3	3	7	3						136108	152282	164848	4000	4000	4000	136108	152282	164848	5.23916	2.70824
DSG2	Desmoglein-2 OS=Homo sapiens OX=9606 GN=DSG2 PE=1 SV=2	0	13.794	7	5	12	5						142922	151700	171288	4000	4000	4000	142922	151700	171288	5.27895	2.70246
AGPAT5	1-acyl-sn-glycerol-3-phosphate acyltransferase epsilon OS=Homo sapiens OX=9606 GN=AGPAT5 PE=1 SV=3	0	9.062	13	3	7	3						124375	142664	175096	4000	4000	4000	124375	142664	175096	5.20338	2.69664
SNRPD3	Small nuclear ribonucleoprotein Sm D3 OS=Homo sapiens OX=9606 GN=SNRPD3 PE=1 SV=1	0	6.871	15	2	5	2						361419	391475	497475	4000	4000	4000	361419	391475	497475	6.70318	2.69478
DPY19L1	Probable C-mannosyltransferase DPY19L1 OS=Homo sapiens OX=9606 GN=DPY19L1 PE=1 SV=1	0	7.316	4	2	5	2						87810.7	154647	135054	4000	4000	4000	87810.7	154647	135054	4.97541	2.68674
MBOAT7	Lysophospholipid acyltransferase 7 OS=Homo sapiens OX=9606 GN=MBOAT7 PE=1 SV=2	0	10.741	10	3	6	3			7122.27			210783	345627	270806	7122.27	4000	4000	210783	345627	270806	5.77352	2.6765
ATP5F1C	ATP synthase subunit gamma, mitochondrial OS=Homo sapiens OX=9606 GN=ATP5F1C PE=1 SV=1	0	9.955	7	2	4	2						192738	225450	247489	4000	4000	4000	192738	225450	247489	5.79371	2.67537
APOA1	Apolipoprotein A-I OS=Homo sapiens OX=9606 GN=APOA1 PE=1 SV=1	0	9.792	6	1	5	1				2.06246e+06	560717				4000	2.06246e+06	560717	4000	4000	4000	-7.77434	2.66388
SURF4	Surfeit locus protein 4 OS=Homo sapiens OX=9606 GN=SURF4 PE=1 SV=3	0	14.136	12	2	7	2						136564	329751	123879	4000	4000	4000	136564	329751	123879	5.62008	2.65978
RAB5C	Ras-related protein Rab-5C OS=Homo sapiens OX=9606 GN=RAB5C PE=1 SV=2	0	7.428	12	2	4	2						91009.4	111476	74775.3	4000	4000	4000	91009.4	111476	74775.3	4.53014	2.65875
BCAP31	B-cell receptor-associated protein 31 OS=Homo sapiens OX=9606 GN=BCAP31 PE=1 SV=3	0	9.763	16	4	8	4	7055.27			177191		209808	294650	292161	4000	177191	4000	209808	294650	292161	2.10488	2.65229
RUVBL2	RuvB-like 2 OS=Homo sapiens OX=9606 GN=RUVBL2 PE=1 SV=3	0	7.979	5	2	6	2						104824	157517	161101	4000	4000	4000	104824	157517	161101	5.14106	2.64461
rpsJ	30S ribosomal protein S10 OS=Escherichia coli (strain K12) OX=83333 GN=rpsJ PE=1 SV=1	0	8.514	24	2	5	2						75035.4	94049.9	102097	4000	4000	4000	75035.4	94049.9	102097	4.49816	2.6407
SRSF8	Serine/arginine-rich splicing factor 8 OS=Homo sapiens OX=9606 GN=SRSF8 PE=1 SV=1	0	4.45	5	2	8	2			92449.9	75990	52326	610546	899643	895647	92449.9	75990	52326	610546	899643	895647	3.44595	2.64009
TMED2	Transmembrane emp24 domain-containing protein 2 OS=Homo sapiens OX=9606 GN=TMED2 PE=1 SV=1	0	10.373	6	1	4	1						190681	130915	201703	4000	4000	4000	190681	130915	201703	5.44653	2.63983
NDUFS1	NADH-ubiquinone oxidoreductase 75 kDa subunit, mitochondrial OS=Homo sapiens OX=9606 GN=NDUFS1 PE=1 SV=3	0	10.963	7	3	7	3	17611.5					194389	206233	189754	4000	4000	4000	194389	206233	189754	5.62053	2.62534
OCIAD2	OCIA domain-containing protein 2 OS=Homo sapiens OX=9606 GN=OCIAD2 PE=1 SV=1	0	6.175	8	1	3	1						68517.2	55973.8	68343.4	4000	4000	4000	68517.2	55973.8	68343.4	4.00626	2.61441
AIFM1	Apoptosis-inducing factor 1, mitochondrial OS=Homo sapiens OX=9606 GN=AIFM1 PE=1 SV=1	0	11.361	8	4	9	4						141349	245624	224145	4000	4000	4000	141349	245624	224145	5.67034	2.61113
SFXN3	Sidoreflexin OS=Homo sapiens OX=9606 GN=SFXN3 PE=1 SV=1	0	10.128	11	3	8	3						179538	240748	242847	4000	4000	4000	179538	240748	242847	5.78819	2.61089
SRSF3	Serine/arginine-rich-splicing factor 3 OS=Homo sapiens OX=9606 GN=SRSF3 PE=1 SV=1	0	11.799	42	4	7	3				96556.1		229194	418797	419067	4000	96556.1	4000	229194	418797	419067	3.35129	2.6078
APOB	Apolipoprotein B-100 OS=Homo sapiens OX=9606 GN=APOB PE=1 SV=2	0	12.227	1	4	6	4				623903	149224				4000	623903	149224	4000	4000	4000	-6.01704	2.59238
SF3A1	Splicing factor 3A subunit 1 OS=Homo sapiens OX=9606 GN=SF3A1 PE=1 SV=1	0	13.711	8	4	8	4						143257	188746	209012	4000	4000	4000	143257	188746	209012	5.49456	2.58801
SRSF7	Serine/arginine-rich splicing factor 7 OS=Homo sapiens OX=9606 GN=SRSF7 PE=1 SV=1	0	11.646	18	4	7	3	17468		13566.2		16600.4	284910	562378	502028	13566.2	4000	16600.4	284910	562378	502028	5.30349	2.58319
SSR3	Signal sequence receptor subunit gamma OS=Homo sapiens OX=9606 GN=SSR3 PE=1 SV=1	0	5.753	8	1	3	1					69967.6	170820	128325	182604	4000	4000	69967.6	170820	128325	182604	2.62734	2.57482
SEC61A1	Protein transport protein Sec61 subunit alpha isoform 1 OS=Homo sapiens OX=9606 GN=SEC61A1 PE=1 SV=1	0	12.392	7	2	7	2			102068			338940	393326	424651	102068	4000	4000	338940	393326	424651	3.39381	2.57263
EIF3F	Eukaryotic translation initiation factor 3 subunit F OS=Homo sapiens OX=9606 GN=EIF3F PE=1 SV=2	0	15.347	13	4	6	4						125473	175216	227580	4000	4000	4000	125473	175216	227580	5.46017	2.56998
CANX	Calnexin (Fragment) OS=Homo sapiens OX=9606 GN=CANX PE=1 SV=1	0	4.837	9	1	3	1		7224.05				71952.5	84256.3	69777.9	4000	4000	4000	71952.5	84256.3	69777.9	4.23513	2.5561
ERLIN1	Erlin-1 OS=Homo sapiens OX=9606 GN=ERLIN1 PE=1 SV=2	0	10.976	10	3	7	2						255227	279955	255728	4000	4000	4000	255227	279955	255728	6.04241	2.55144
IGKV4-1	Immunoglobulin kappa variable 4-1 OS=Homo sapiens OX=9606 GN=IGKV4-1 PE=1 SV=1	0.005	1.832	6	1	3	1			92750.7	46607.9	64641	65541.8	94702.2	85709.9	92750.7	46607.9	64641	65541.8	94702.2	85709.9	0.269822	2.5324
OSBPL8	Oxysterol-binding protein (Fragment) OS=Homo sapiens OX=9606 GN=OSBPL8 PE=1 SV=1	0	4.998	2	1	3	1						51368.9	47430.9	78719.5	4000	4000	4000	51368.9	47430.9	78719.5	3.88687	2.53215
KTN1	Kinectin OS=Homo sapiens OX=9606 GN=KTN1 PE=1 SV=1	0	15.739	5	5	12	5						142542	150388	138138	4000	4000	4000	142542	150388	138138	5.16681	2.52724
TOR1AIP1	Torsin-1A-interacting protein 1 OS=Homo sapiens OX=9606 GN=TOR1AIP1 PE=1 SV=1	0	5.19	5	2	4	2						149970	173517	172192	4000	4000	4000	149970	173517	172192	5.3683	2.51859
MRPS18B	28S ribosomal protein S18b, mitochondrial OS=Homo sapiens OX=9606 GN=MRPS18B PE=1 SV=1	0	11.715	40	4	10	4						267263	439653	610374	4000	4000	4000	267263	439653	610374	6.77839	2.50293
COX7A2L	Cytochrome c oxidase subunit 7A-related protein, mitochondrial (Fragment) OS=Homo sapiens OX=9606 GN=COX7A2L PE=1 SV=1	0	6.291	14	1	2	1			13300.8				134401	102823	13300.8	4000	4000	4000	134401	102823	3.5014	2.49363
RPS25	40S ribosomal protein S25 OS=Homo sapiens OX=9606 GN=RPS25 PE=1 SV=1	0	6.588	15	2	7	2						97943.9	162726	288974	4000	4000	4000	97943.9	162726	288974	5.51739	2.48492
GLG1	Golgi apparatus protein 1 OS=Homo sapiens OX=9606 GN=GLG1 PE=1 SV=2	0	7.17	2	2	5	2						50768.7	52806.9	50023.7	4000	4000	4000	50768.7	52806.9	50023.7	3.67807	2.48431
MRPS34	28S ribosomal protein S34, mitochondrial OS=Homo sapiens OX=9606 GN=MRPS34 PE=1 SV=2	0	5.749	13	3	6	3						416650	653161	896875	4000	4000	4000	416650	653161	896875	7.35659	2.47488
NDUFA4	Cytochrome c oxidase subunit NDUFA4 OS=Homo sapiens OX=9606 GN=NDUFA4 PE=1 SV=1	0	4.835	22	2	6	2			36964	18248.7	22539	653894	694532	715799	36964	18248.7	22539	653894	694532	715799	4.73058	2.47328
SNRPE	Small nuclear ribonucleoprotein E OS=Homo sapiens OX=9606 GN=SNRPE PE=1 SV=1	0	6.475	12	1	4	1	18412.8					303676	388544	445335	4000	4000	4000	303676	388544	445335	6.56676	2.46792
FLNC	Filamin-C OS=Homo sapiens OX=9606 GN=FLNC PE=1 SV=3	0	9.804	1	4	7	1				78614.8	38610.3		7186.83	7842.73	4000	78614.8	38610.3	4000	7186.83	7842.73	-2.67137	2.46024
G3BP2	Ras GTPase-activating protein-binding protein 2 OS=Homo sapiens OX=9606 GN=G3BP2 PE=4 SV=1	0	5.166	3	1	3	1						77620.3	120689	156644	4000	4000	4000	77620.3	120689	156644	4.88652	2.44861
SERPINF2	Alpha-2-antiplasmin OS=Homo sapiens OX=9606 GN=SERPINF2 PE=1 SV=3	0	3.822	2	1	3	1				420475	113739				4000	420475	113739	4000	4000	4000	-5.48708	2.44819
RALYL	RNA-binding Raly-like protein OS=Homo sapiens OX=9606 GN=RALYL PE=1 SV=2	0	5.754	4	1	2	1						144904	178175	302922	4000	4000	4000	144904	178175	302922	5.70506	2.44708
HACD2	Very-long-chain (3R)-3-hydroxyacyl-CoA dehydratase 2 OS=Homo sapiens OX=9606 GN=HACD2 PE=1 SV=1	0	6.06	8	2	6	2						102284	162377	136666	4000	4000	4000	102284	162377	136666	5.06367	2.42994
	Uncharacterized protein OS=Homo sapiens OX=9606 PE=3 SV=1	0	9.596	43	3	5	3						53441	75784	68650.4	4000	4000	4000	53441	75784	68650.4	4.04349	2.41461
NUP133	Nuclear pore complex protein Nup133 OS=Homo sapiens OX=9606 GN=NUP133 PE=1 SV=2	0	14.151	6	5	8	5						47105.5	98519.4	129899	4000	4000	4000	47105.5	98519.4	129899	4.52107	2.40537
RPS13	40S ribosomal protein S13 OS=Homo sapiens OX=9606 GN=RPS13 PE=1 SV=2	0	9.745	26	4	6	4						112452	247646	327428	4000	4000	4000	112452	247646	327428	5.84031	2.40388
MGST2	Microsomal glutathione S-transferase 2 OS=Homo sapiens OX=9606 GN=MGST2 PE=1 SV=1	0	4.996	10	1	3	1						192034	257655	196415	4000	4000	4000	192034	257655	196415	5.75066	2.40377
HNRNPAB	Heterogeneous nuclear ribonucleoprotein A/B OS=Homo sapiens OX=9606 GN=HNRNPAB PE=1 SV=1	0	8.647	8	2	6	2						193486	138881	115882	4000	4000	4000	193486	138881	115882	5.2232	2.39687
NUP160	Nuclear pore complex protein Nup160 OS=Homo sapiens OX=9606 GN=NUP160 PE=1 SV=3	0	10.122	2	3	5	3						105270	336333	347106	4000	4000	4000	105270	336333	347106	6.03839	2.38905
COX7A2	Cytochrome c oxidase subunit 7A2, mitochondrial OS=Homo sapiens OX=9606 GN=COX7A2 PE=1 SV=1	0	5.309	16	1	3	1	8540.74		23099.1			235597	292695	281694	23099.1	4000	4000	235597	292695	281694	4.70295	2.37729
DAD1	Dolichyl-diphosphooligosaccharide--protein glycosyltransferase subunit DAD1 OS=Homo sapiens OX=9606 GN=DAD1 PE=1 SV=1	0	7.896	26	2	7	2	6858.79					408833	677002	562207	4000	4000	4000	408833	677002	562207	7.10157	2.37424
TWNK	Twinkle protein, mitochondrial OS=Homo sapiens OX=9606 GN=TWNK PE=1 SV=1	0	9.788	7	4	6	4				11020.6		86607.2	192218	204786	4000	11020.6	4000	86607.2	192218	204786	4.66821	2.36733
HNRNPD	Heterogeneous nuclear ribonucleoprotein D0 (Fragment) OS=Homo sapiens OX=9606 GN=HNRNPD PE=1 SV=8	0	6.357	8	2	4	2	9699.5				17952.6	166589	175713	198946	4000	4000	17952.6	166589	175713	198946	4.38234	2.36411
TMCO1	Calcium load-activated calcium channel OS=Homo sapiens OX=9606 GN=TMCO1 PE=1 SV=2	0	10.841	16	3	5	3						118378	124761	156541	4000	4000	4000	118378	124761	156541	5.05774	2.36367
DSC1	Desmocollin-1 OS=Homo sapiens OX=9606 GN=DSC1 PE=1 SV=2	0	7.679	2	1	2	1					89904.3	307875		149823	4000	4000	89904.3	307875	4000	149823	2.2375	2.34564
RPS15A	40S ribosomal protein S15a OS=Homo sapiens OX=9606 GN=RPS15A PE=1 SV=1	0	6.787	17	1	6	1						192675	358406	391360	4000	4000	4000	192675	358406	391360	6.2953	2.34245
DECR2	Peroxisomal 2,4-dienoyl-CoA reductase [(3E)-enoyl-CoA-producing] OS=Homo sapiens OX=9606 GN=DECR2 PE=1 SV=1	0	9.423	13	3	6	3						76641	150302	163689	4000	4000	4000	76641	150302	163689	5.0247	2.34137
KPNB1	Importin subunit beta-1 OS=Homo sapiens OX=9606 GN=KPNB1 PE=1 SV=2	0	11.728	3	2	3	2				12025.5		73349.5	98891.7	135376	4000	12025.5	4000	73349.5	98891.7	135376	3.94122	2.33859
infB	Translation initiation factor IF-2 OS=Escherichia coli (strain K12) OX=83333 GN=infB PE=1 SV=1	0	3.79	1	1	3	1						38568.7	66543.5	80706.8	4000	4000	4000	38568.7	66543.5	80706.8	3.95279	2.33361
CHCHD1	Coiled-coil-helix-coiled-coil-helix domain-containing protein 1 OS=Homo sapiens OX=9606 GN=CHCHD1 PE=1 SV=1	0	6.777	16	2	6	2						147782	232106	281125	4000	4000	4000	147782	232106	281125	5.78357	2.32521
PNKD	Isoform 2 of Probable hydrolase PNKD OS=Homo sapiens OX=9606 GN=PNKD	0	4.645	8	1	3	1						43396.2	58612.7	41660.9	4000	4000	4000	43396.2	58612.7	41660.9	3.58165	2.31843
SLC2A1	Solute carrier family 2, facilitated glucose transporter member 1 OS=Homo sapiens OX=9606 GN=SLC2A1 PE=1 SV=2	0	3.968	2	1	3	1			23080.9			413295	606530	409038	23080.9	4000	4000	413295	606530	409038	5.5227	2.31586
PRPF19	Pre-mRNA-processing factor 19 OS=Homo sapiens OX=9606 GN=PRPF19 PE=1 SV=1	0	10.025	8	3	7	3						166318	200367	207133	4000	4000	4000	166318	200367	207133	5.57949	2.30602
U2SURP	U2 snRNP-associated SURP motif-containing protein OS=Homo sapiens OX=9606 GN=U2SURP PE=1 SV=2	0	6.326	2	2	6	2						91641.5	149786	192176	4000	4000	4000	91641.5	149786	192176	5.17527	2.30383
EEF1G	Elongation factor 1-gamma OS=Homo sapiens OX=9606 GN=EEF1G PE=1 SV=3	0	6.457	5	2	5	2			23544.3			140919	138377	177954	23544.3	4000	4000	140919	138377	177954	3.85753	2.30362
ATP6V0D1	V-type proton ATPase subunit OS=Homo sapiens OX=9606 GN=ATP6V0D1 PE=1 SV=1	0	7.934	6	2	5	2						153941	200173	207011	4000	4000	4000	153941	200173	207011	5.54721	2.29747
KIAA0100	Isoform 3 of Protein KIAA0100 OS=Homo sapiens OX=9606 GN=KIAA0100	0	2.803	3	1	7	1			2.73597e+06	2.18014e+06	3.40361e+06	3.22792e+06	4.78562e+06	5.42283e+06	2.73597e+06	2.18014e+06	3.40361e+06	3.22792e+06	4.78562e+06	5.42283e+06	0.691536	2.29529
lpdA	Dihydrolipoyl dehydrogenase OS=Escherichia coli (strain K12) OX=83333 GN=lpdA PE=1 SV=2	0	8.951	6	2	5	2						87611.8	94764.3	120328	4000	4000	4000	87611.8	94764.3	120328	4.6568	2.29395
ATP5MK	ATP synthase membrane subunit K, mitochondrial OS=Homo sapiens OX=9606 GN=ATP5MK PE=1 SV=1	0	4.6	26	1	3	1						43886	75321.8	56575.9	4000	4000	4000	43886	75321.8	56575.9	3.87269	2.29085
COX5B	Cytochrome c oxidase subunit 5B, mitochondrial OS=Homo sapiens OX=9606 GN=COX5B PE=1 SV=2	0	3.906	9	1	3	1			17107.2			163747	168071	190961	17107.2	4000	4000	163747	168071	190961	4.38003	2.28923
SRSF1	Serine/arginine-rich splicing factor 1 OS=Homo sapiens OX=9606 GN=SRSF1 PE=1 SV=1	0	7.461	12	3	6	3	9308.48					84789.4	157475	161503	4000	4000	4000	84789.4	157475	161503	5.07242	2.24377
RUVBL1	RuvB-like 1 OS=Homo sapiens OX=9606 GN=RUVBL1 PE=1 SV=1	0	10.476	9	3	5	3	7786.13					125809	135626	151641	4000	4000	4000	125809	135626	151641	5.1053	2.23882
OCIAD1	OCIA domain-containing protein 1 OS=Homo sapiens OX=9606 GN=OCIAD1 PE=1 SV=1	0	5.421	9	2	4	2						120858	148562	139950	4000	4000	4000	120858	148562	139950	5.0923	2.23753
SEC11A	Signal peptidase complex catalytic subunit SEC11 (Fragment) OS=Homo sapiens OX=9606 GN=SEC11A PE=1 SV=1	0.002	2.322	8	1	4	1						142720	188000	199831	4000	4000	4000	142720	188000	199831	5.46639	2.23637
MRPS17	28S ribosomal protein S17, mitochondrial (Fragment) OS=Homo sapiens OX=9606 GN=MRPS17 PE=1 SV=1	0	3.289	7	1	3	1						277833	370938	451959	4000	4000	4000	277833	370938	451959	6.51928	2.23342
DEK	Protein DEK OS=Homo sapiens OX=9606 GN=DEK PE=1 SV=2	0	11.295	14	4	6	4			77140.8	18329.6	54286.3	65085.5	237687	184688	77140.8	18329.6	54286.3	65085.5	237687	184688	1.70266	2.23186
HACD3	Very-long-chain (3R)-3-hydroxyacyl-CoA dehydratase 3 OS=Homo sapiens OX=9606 GN=HACD3 PE=1 SV=2	0	8.141	10	2	4	2						132583	214265	171958	4000	4000	4000	132583	214265	171958	5.43409	2.21572
mreB	Cell shape-determining protein MreB OS=Escherichia coli (strain K12) OX=83333 GN=mreB PE=1 SV=1	0	7.55	7	2	5	2						89270	106871	117994	4000	4000	4000	89270	106871	117994	4.71028	2.20631
ERLIN2	Erlin-2 OS=Homo sapiens OX=9606 GN=ERLIN2 PE=1 SV=1	0	7.128	9	2	6	1						87509.3	48350.9	88116.4	4000	4000	4000	87509.3	48350.9	88116.4	4.22224	2.20629
SEC61B	Protein transport protein Sec61 subunit beta OS=Homo sapiens OX=9606 GN=SEC61B PE=1 SV=2	0	3.102	16	1	3	1			19964	12426.5	10427.9	163195	193272	171622	19964	12426.5	10427.9	163195	193272	171622	3.62448	2.20277
HGFAC	Hepatocyte growth factor activator OS=Homo sapiens OX=9606 GN=HGFAC PE=1 SV=1	0	11.177	5	3	3	3				178322	31048.2				4000	178322	31048.2	4000	4000	4000	-4.15225	2.19756
CEP170	Centrosomal protein of 170 kDa OS=Homo sapiens OX=9606 GN=CEP170 PE=1 SV=1	0	6.454	2	2	3	2						23089.7	38319.8	45264.2	4000	4000	4000	23089.7	38319.8	45264.2	3.1521	2.1854
DHCR7	7-dehydrocholesterol reductase OS=Homo sapiens OX=9606 GN=DHCR7 PE=1 SV=1	0.001	2.582	2	1	3	1						113501	187945	133946	4000	4000	4000	113501	187945	133946	5.18121	2.17661
SNRPD2	Small nuclear ribonucleoprotein Sm D2 OS=Homo sapiens OX=9606 GN=SNRPD2 PE=1 SV=1	0	6.672	16	2	7	2	24271.2			171992	170853	343020	428079	533706	4000	171992	170853	343020	428079	533706	1.91147	2.17534
SF3B4	Splicing factor 3B subunit 4 OS=Homo sapiens OX=9606 GN=SF3B4 PE=1 SV=1	0	4.57	3	1	3	1						94922.5	126706	113819	4000	4000	4000	94922.5	126706	113819	4.80498	2.16504
MAGT1	Magnesium transporter protein 1 OS=Homo sapiens OX=9606 GN=MAGT1 PE=1 SV=1	0	5.198	5	2	4	2						203542	357396	271498	4000	4000	4000	203542	357396	271498	6.11623	2.15944
VTN	Vitronectin OS=Homo sapiens OX=9606 GN=VTN PE=1 SV=1	0	5.829	3	1	3	1				286284	87776.9				4000	286284	87776.9	4000	4000	4000	-4.97751	2.13926
rpoB	DNA-directed RNA polymerase subunit beta OS=Escherichia coli (strain K12) OX=83333 GN=rpoB PE=1 SV=1	0	4.187	1	1	3	1			9581.02		17194.5	42372.8	55026.8	54287	9581.02	4000	17194.5	42372.8	55026.8	54287	2.30124	2.12688
ATP5PD	ATP synthase subunit d, mitochondrial OS=Homo sapiens OX=9606 GN=ATP5PD PE=1 SV=2	0	4.837	32	2	5	2				31214.6		141064	134596	139539	4000	31214.6	4000	141064	134596	139539	3.40434	2.1121
COX5A	Cytochrome c oxidase polypeptide Va OS=Homo sapiens OX=9606 GN=COX5A PE=1 SV=1	0	5.83	16	2	4	2						122108	205909	203632	4000	4000	4000	122108	205909	203632	5.46937	2.10037
PTBP2	Polypyrimidine tract-binding protein 2 OS=Homo sapiens OX=9606 GN=PTBP2 PE=4 SV=1	0.002	2.346	1	1	3	1	8380.49					174616	166782	315847	4000	4000	4000	174616	166782	315847	5.77533	2.09989
HM13	Minor histocompatibility antigen H13 OS=Homo sapiens OX=9606 GN=HM13 PE=1 SV=1	0	7.933	5	2	3	2						89531.5	135685	119913	4000	4000	4000	89531.5	135685	119913	4.84603	2.09378
ADAR	Double-stranded RNA-specific adenosine deaminase (Fragment) OS=Homo sapiens OX=9606 GN=ADAR PE=1 SV=1	0	6.403	3	3	6	3				43287.1		87966.3	140798	143060	4000	43287.1	4000	87966.3	140798	143060	2.85795	2.07517
GATAD2B	Transcriptional repressor p66-beta OS=Homo sapiens OX=9606 GN=GATAD2B PE=1 SV=1	0	8.436	8	3	6	3						31767.1	40457.4	44185.9	4000	4000	4000	31767.1	40457.4	44185.9	3.27811	2.07179
TARDBP	TAR DNA-binding protein 43 (Fragment) OS=Homo sapiens OX=9606 GN=TARDBP PE=1 SV=1	0	4.779	7	1	3	1						27905	37759.1	44977.1	4000	4000	4000	27905	37759.1	44977.1	3.20478	2.07025
EIF3B	Eukaryotic translation initiation factor 3 subunit B OS=Homo sapiens OX=9606 GN=EIF3B PE=1 SV=3	0	5.788	3	2	4	2						46147.4	72380	87256.5	4000	4000	4000	46147.4	72380	87256.5	4.10002	2.06912
RPS20	40S ribosomal protein S20 OS=Homo sapiens OX=9606 GN=RPS20 PE=1 SV=1	0	7.316	19	2	3	2						160713	322629	380407	4000	4000	4000	160713	322629	380407	6.16951	2.06309
MRPS6	28S ribosomal protein S6, mitochondrial OS=Homo sapiens OX=9606 GN=MRPS6 PE=1 SV=3	0.001	2.534	6	1	3	1							166340	271350	4000	4000	4000	4000	166340	271350	5.20192	2.04646
APLP2	Amyloid-like protein 2 OS=Homo sapiens OX=9606 GN=APLP2 PE=1 SV=2	0	5.544	4	3	4	3				58378.3		135203	205793	222379	4000	58378.3	4000	135203	205793	222379	3.08531	2.04364
RAE1	mRNA export factor OS=Homo sapiens OX=9606 GN=RAE1 PE=1 SV=1	0	6.277	7	2	3	2	6783.11					27477.2	87002.1	95661	4000	4000	4000	27477.2	87002.1	95661	4.13025	2.03402
CDC5L	Cell division cycle 5-like protein OS=Homo sapiens OX=9606 GN=CDC5L PE=1 SV=2	0	5.81	4	2	3	2							22515.7	75595.3	4000	4000	4000	4000	22515.7	75595.3	3.08903	2.03226
ALDH3B1	Aldehyde dehydrogenase family 3 member B1 OS=Homo sapiens OX=9606 GN=ALDH3B1 PE=1 SV=1	0	3.2	3	1	3	1						34437.7	36168.9	30669	4000	4000	4000	34437.7	36168.9	30669	3.07718	2.03108
ITIH1	Inter-alpha-trypsin inhibitor heavy chain H1 OS=Homo sapiens OX=9606 GN=ITIH1 PE=1 SV=3	0	8.521	3	2	2	2				215904	46582.8				4000	215904	46582.8	4000	4000	4000	-4.47296	2.02473
SERPINC1	Antithrombin-III OS=Homo sapiens OX=9606 GN=SERPINC1 PE=1 SV=1	0	4.68	3	2	3	2				878987	418791				4000	878987	418791	4000	4000	4000	-6.7613	2.02469
C9	Complement component C9 OS=Homo sapiens OX=9606 GN=C9 PE=1 SV=2	0	6.353	4	2	3	2				186107	66392.1				4000	186107	66392.1	4000	4000	4000	-4.41785	2.02225
CPSF1	Cleavage and polyadenylation specificity factor subunit 1 OS=Homo sapiens OX=9606 GN=CPSF1 PE=1 SV=2	0	4.325	1	1	3	1						52511.2	69134.2	50349.9	4000	4000	4000	52511.2	69134.2	50349.9	3.84126	2.01941
OASL	2'-5'-oligoadenylate synthase-like protein OS=Homo sapiens OX=9606 GN=OASL PE=1 SV=2	0	6.086	2	1	2	1						44770.8	58235	70034.7	4000	4000	4000	44770.8	58235	70034.7	3.85	2.01027
SLC35B2	Adenosine 3'-phospho 5'-phosphosulfate transporter 1 OS=Homo sapiens OX=9606 GN=SLC35B2 PE=1 SV=1	0.001	2.647	2	1	4	1						55815.6	97910.3	81190.3	4000	4000	4000	55815.6	97910.3	81190.3	4.29104	2.00251
NUP35	Nucleoporin NUP35 (Fragment) OS=Homo sapiens OX=9606 GN=NUP35 PE=1 SV=1	0	4.308	25	1	3	1						30502.7	51194.7	70762.7	4000	4000	4000	30502.7	51194.7	70762.7	3.66733	1.98948
GNA12	Guanine nucleotide-binding protein subunit alpha-12 OS=Homo sapiens OX=9606 GN=GNA12 PE=1 SV=4	0	2.996	3	1	2	1				30509	36984.2	120862	145310	172327	4000	30509	36984.2	120862	145310	172327	2.6167	1.98528
MRPS11	28S ribosomal protein S11, mitochondrial OS=Homo sapiens OX=9606 GN=MRPS11 PE=1 SV=1	0.001	2.654	13	1	3	1						113725	159791	216626	4000	4000	4000	113725	159791	216626	5.3521	1.95484
NUP85	Nuclear pore complex protein Nup85 OS=Homo sapiens OX=9606 GN=NUP85 PE=1 SV=1	0	7.738	6	3	3	3						21596.1	97916.4	107124	4000	4000	4000	21596.1	97916.4	107124	4.23927	1.94581
SUPT16H	FACT complex subunit SPT16 OS=Homo sapiens OX=9606 GN=SUPT16H PE=1 SV=1	0	7.89	4	3	5	3						34439.1	161526	210051	4000	4000	4000	34439.1	161526	210051	5.08043	1.94011
PFN1	Profilin-1 OS=Homo sapiens OX=9606 GN=PFN1 PE=1 SV=2	0	6.984	14	2	2	2				801571	89450.1				4000	801571	89450.1	4000	4000	4000	-6.22082	1.93434
MYL6	Myosin light polypeptide 6 OS=Homo sapiens OX=9606 GN=MYL6 PE=1 SV=1	0	8.861	11	2	2	2				175012	16229.2				4000	175012	16229.2	4000	4000	4000	-4.02415	1.9297
CYSTM1	Cysteine-rich and transmembrane domain-containing protein 1 OS=Homo sapiens OX=9606 GN=CYSTM1 PE=1 SV=1	0	3.142	10	1	4	1						39672.8	69137	76830.9	4000	4000	4000	39672.8	69137	76830.9	3.95141	1.92775
LUM	Lumican OS=Homo sapiens OX=9606 GN=LUM PE=1 SV=2	0	9.588	11	3	3	3				537040	126657	45290.7	14583.3	47665.7	4000	537040	126657	45290.7	14583.3	47665.7	-2.63432	1.92221
LRRC59	Leucine-rich repeat-containing protein 59 OS=Homo sapiens OX=9606 GN=LRRC59 PE=1 SV=1	0	3.44	4	1	3	1	14930.9					174370	141746	159826	4000	4000	4000	174370	141746	159826	5.30968	1.92035
TMED9	Transmembrane emp24 domain-containing protein 9 OS=Homo sapiens OX=9606 GN=TMED9 PE=1 SV=2	0	4.569	5	1	3	1			8059.57		13807.1	193525	252377	206335	8059.57	4000	13807.1	193525	252377	206335	4.65623	1.92029
SF3A3	Splicing factor 3A subunit 3 OS=Homo sapiens OX=9606 GN=SF3A3 PE=1 SV=1	0	7.792	5	2	3	2						78679.6	89704.9	98824.8	4000	4000	4000	78679.6	89704.9	98824.8	4.47686	1.90489
NOMO3	Nodal modulator 3 OS=Homo sapiens OX=9606 GN=NOMO3 PE=4 SV=1	0	4.72	3	2	4	2						90707.2	157789	108521	4000	4000	4000	90707.2	157789	108521	4.89489	1.90422
H3-2	Histone HIST2H3PS2 OS=Homo sapiens OX=9606 GN=H3-2 PE=1 SV=1	0	4.61	13	2	5	2				73709.9		510115	1.30106e+06	2.71384e+06	4000	73709.9	4000	510115	1.30106e+06	2.71384e+06	5.79127	1.88947
PUF60	60 kDa poly(U)-binding-splicing factor (Fragment) OS=Homo sapiens OX=9606 GN=PUF60 PE=1 SV=1	0	7.846	8	3	5	3			34835.9	16190.7	62323.6	206077	205517	269924	34835.9	16190.7	62323.6	206077	205517	269924	2.58796	1.88896
MTUS1	Microtubule-associated tumor suppressor 1 OS=Homo sapiens OX=9606 GN=MTUS1 PE=1 SV=2	0	6.668	2	2	5	2						20193.6	28128.8	50207.4	4000	4000	4000	20193.6	28128.8	50207.4	3.03753	1.88266
APOE	Apolipoprotein E OS=Homo sapiens OX=9606 GN=APOE PE=1 SV=1	0	5.671	7	2	2	2				357393	57719.9	52279.4	48567.2		4000	357393	57719.9	52279.4	48567.2	4000	-1.99906	1.88094
FAM120A	Constitutive coactivator of PPAR-gamma-like protein 1 OS=Homo sapiens OX=9606 GN=FAM120A PE=1 SV=2	0	8.288	5	4	6	4	5598.16					72301.7	110957	86618.1	4000	4000	4000	72301.7	110957	86618.1	4.4912	1.8773
RALA	Ras-related protein Ral-A OS=Homo sapiens OX=9606 GN=RALA PE=1 SV=1	0	4.102	10	2	3	2						85807.8	136082	156274	4000	4000	4000	85807.8	136082	156274	4.9779	1.86787
DGAT1	Diacylglycerol O-acyltransferase 1 OS=Homo sapiens OX=9606 GN=DGAT1 PE=1 SV=1	0	3.822	7	1	2	1						19271.6	63345.7	44038.9	4000	4000	4000	19271.6	63345.7	44038.9	3.39981	1.84044
ATP5MF-PTCD1	ATP5MF-PTCD1 readthrough OS=Homo sapiens OX=9606 GN=ATP5MF-PTCD1 PE=4 SV=1	0	3.451	1	1	2	1						91049.3	75981.3	78710.9	4000	4000	4000	91049.3	75981.3	78710.9	4.35604	1.83961
GTF2I	General transcription factor II-I OS=Homo sapiens OX=9606 GN=GTF2I PE=1 SV=2	0	8.86	5	3	4	3						23376.1	121619	110460	4000	4000	4000	23376.1	121619	110460	4.41196	1.83912
MOGS	Mannosyl-oligosaccharide glucosidase OS=Homo sapiens OX=9606 GN=MOGS PE=1 SV=1	0	4.952	4	2	3	2						40194.1	39504.4	48264.3	4000	4000	4000	40194.1	39504.4	48264.3	3.41462	1.83687
NNT	NAD(P) transhydrogenase, mitochondrial OS=Homo sapiens OX=9606 GN=NNT PE=1 SV=3	0	8.469	3	3	4	3						166438	323245	210768	4000	4000	4000	166438	323245	210768	5.86718	1.82751
UQCR10	Cytochrome b-c1 complex subunit 9 OS=Homo sapiens OX=9606 GN=UQCR10 PE=1 SV=3	0.004	1.974	11	1	3	1					48131.2	83889.1	90975.8	123008	4000	4000	48131.2	83889.1	90975.8	123008	2.40782	1.81961
NUP153	Nuclear pore complex protein Nup153 OS=Homo sapiens OX=9606 GN=NUP153 PE=1 SV=2	0	11.266	4	4	5	4			10499.1	17323.7			77181	109760	10499.1	17323.7	4000	4000	77181	109760	2.585	1.81739
IGF2BP3	Insulin-like growth factor 2 mRNA-binding protein 3 OS=Homo sapiens OX=9606 GN=IGF2BP3 PE=1 SV=2	0	8.396	7	3	4	3						22171.6	33948.9	38037.6	4000	4000	4000	22171.6	33948.9	38037.6	2.97205	1.80246
RBBP7	Histone-binding protein RBBP7 OS=Homo sapiens OX=9606 GN=RBBP7 PE=1 SV=1	0	4.129	4	2	3	2						41699.2	59435.3	82557.1	4000	4000	4000	41699.2	59435.3	82557.1	3.93618	1.79706
CLEC3B	Tetranectin OS=Homo sapiens OX=9606 GN=CLEC3B PE=1 SV=1	0	8.955	13	1	2	1				220384	43296.5				4000	220384	43296.5	4000	4000	4000	-4.47941	1.79625
CASP14	Caspase-14 OS=Homo sapiens OX=9606 GN=CASP14 PE=1 SV=2	0	7.369	10	2	3	2						153223		40627.7	4000	4000	4000	153223	4000	40627.7	4.0433	1.77983
CEACAM6	Carcinoembryonic antigen-related cell adhesion molecule 6 OS=Homo sapiens OX=9606 GN=CEACAM6 PE=1 SV=3	0	4.748	11	2	4	2						134601	129203	188229	4000	4000	4000	134601	129203	188229	5.23532	1.76741
OSTC	Oligosaccharyltransferase complex subunit OS=Homo sapiens OX=9606 GN=OSTC PE=1 SV=1	0	4.998	14	1	1	1						80513.9	190933	47116.1	4000	4000	4000	80513.9	190933	47116.1	4.73047	1.70845
UQCRB	Cytochrome b-c1 complex subunit 7 OS=Homo sapiens OX=9606 GN=UQCRB PE=1 SV=2	0	4.857	21	2	4	2						130324	126011	120410	4000	4000	4000	130324	126011	120410	4.97248	1.67909
EMC2	ER membrane protein complex subunit 2 OS=Homo sapiens OX=9606 GN=EMC2 PE=1 SV=1	0	4.406	8	2	5	2						53550.4	77198.3	75854	4000	4000	4000	53550.4	77198.3	75854	4.10575	1.67568
SERPINA7	Thyroxine-binding globulin OS=Homo sapiens OX=9606 GN=SERPINA7 PE=1 SV=2	0	5.082	4	2	2	2				346544	107529				4000	346544	107529	4000	4000	4000	-5.25447	1.67343
F13A1	Coagulation factor XIII A chain OS=Homo sapiens OX=9606 GN=F13A1 PE=1 SV=4	0	4.804	3	2	3	2				372156	101596				4000	372156	101596	4000	4000	4000	-5.31516	1.67131
ACBD5	Acyl-CoA-binding domain-containing protein 5 OS=Homo sapiens OX=9606 GN=ACBD5 PE=4 SV=1	0	3.442	2	1	3	1						59934.9	64974.3	76414.7	4000	4000	4000	59934.9	64974.3	76414.7	4.06841	1.65826
PLPP2	Phospholipid phosphatase 2 OS=Homo sapiens OX=9606 GN=PLPP2 PE=1 SV=1	0	2.783	3	1	3	1						59407.8	82593.3	60510.6	4000	4000	4000	59407.8	82593.3	60510.6	4.0769	1.64676
ATP13A1	Endoplasmic reticulum transmembrane helix translocase OS=Homo sapiens OX=9606 GN=ATP13A1 PE=1 SV=2	0	2.768	1	1	2	1						43439.8	58248.8	41014.8	4000	4000	4000	43439.8	58248.8	41014.8	3.57191	1.63857
MRPS33	28S ribosomal protein S33, mitochondrial OS=Homo sapiens OX=9606 GN=MRPS33 PE=1 SV=1	0.002	2.279	9	1	3	1						108643	176577	232441	4000	4000	4000	108643	176577	232441	5.4309	1.6219
MRPS24	28S ribosomal protein S24, mitochondrial OS=Homo sapiens OX=9606 GN=MRPS24 PE=1 SV=1	0.005	1.844	5	1	3	1						98070.4	221363	276934	4000	4000	4000	98070.4	221363	276934	5.63509	1.615
CHD4	DNA helicase OS=Homo sapiens OX=9606 GN=CHD4 PE=1 SV=1	0	3.221	1	1	2	1						20939.8	62330.5	91216.9	4000	4000	4000	20939.8	62330.5	91216.9	3.86202	1.58122
UQCRQ	Cytochrome b-c1 complex subunit 8 OS=Homo sapiens OX=9606 GN=UQCRQ PE=1 SV=4	0	3.109	16	1	3	1						83991.7	117001	130764	4000	4000	4000	83991.7	117001	130764	4.78902	1.55778
ABCD3	ATP-binding cassette sub-family D member 3 OS=Homo sapiens OX=9606 GN=ABCD3 PE=1 SV=2	0	10.541	9	4	5	4						127734	187572	220763	4000	4000	4000	127734	187572	220763	5.48131	1.55177
NUP62	Nuclear pore glycoprotein p62 OS=Homo sapiens OX=9606 GN=NUP62 PE=1 SV=3	0	8.183	7	3	5	3						114167	236626	267226	4000	4000	4000	114167	236626	267226	5.68654	1.51664
MRPS16	28S ribosomal protein S16, mitochondrial OS=Homo sapiens OX=9606 GN=MRPS16 PE=1 SV=1	0	5.6	18	1	2	1						39077.4	68878.8	114717	4000	4000	4000	39077.4	68878.8	114717	4.21382	1.51101
SAMM50	Sorting and assembly machinery component 50 homolog OS=Homo sapiens OX=9606 GN=SAMM50 PE=1 SV=3	0	4.295	4	2	4	2						199164	210967	227764	4000	4000	4000	199164	210967	227764	5.73221	1.50557
SLC25A24	Calcium-binding mitochondrial carrier protein SCaMC-1 OS=Homo sapiens OX=9606 GN=SLC25A24 PE=1 SV=2	0	2.943	3	1	3	1						71640.1	114955	87750.6	4000	4000	4000	71640.1	114955	87750.6	4.51489	1.48786
DSTN	Actin-depolymerizing factor OS=Homo sapiens OX=9606 GN=DSTN PE=1 SV=1	0	4.65	8	1	1	1	10045.1			178292	32930.3				4000	178292	32930.3	4000	4000	4000	-4.16472	1.4808
MAN2A1	Alpha-mannosidase 2 OS=Homo sapiens OX=9606 GN=MAN2A1 PE=1 SV=2	0	4.407	1	1	2	1						25736.9	32365.3	36483.4	4000	4000	4000	25736.9	32365.3	36483.4	2.97859	1.47959
TMEM205	Transmembrane protein 205 (Fragment) OS=Homo sapiens OX=9606 GN=TMEM205 PE=1 SV=1	0	5.538	25	2	5	2				14808.4		73209.8	117157	80451	4000	14808.4	4000	73209.8	117157	80451	3.56968	1.47416
SRSF10	FUSIP1 protein OS=Homo sapiens OX=9606 GN=SRSF10 PE=1 SV=1	0	5.798	41	2	5	2						57554.7	77847.3	127773	4000	4000	4000	57554.7	77847.3	127773	4.45492	1.43538
TF	Serotransferrin (Fragment) OS=Homo sapiens OX=9606 GN=TF PE=1 SV=1	0.005	1.888	6	1	3	1				334610	354972				4000	334610	354972	4000	4000	4000	-5.85296	1.43337
DHX29	ATP-dependent RNA helicase DHX29 OS=Homo sapiens OX=9606 GN=DHX29 PE=1 SV=1	0.005	1.903	1	1	1	1						72248.3	147189	134797	4000	4000	4000	72248.3	147189	134797	4.8836	1.41518
RPS16	40S ribosomal protein S16 OS=Homo sapiens OX=9606 GN=RPS16 PE=1 SV=2	0	4.59	16	2	4	2						49793.4	95155.2	150015	4000	4000	4000	49793.4	95155.2	150015	4.61943	1.41502
FN1	Fibronectin OS=Homo sapiens OX=9606 GN=FN1 PE=1 SV=5	0	6.633	1	2	2	2				53936.3	36313.3				4000	53936.3	36313.3	4000	4000	4000	-2.97345	1.39696
FBLN1	Fibulin-1 OS=Homo sapiens OX=9606 GN=FBLN1 PE=1 SV=4	0	5.507	3	2	2	2				283166	78454.1				4000	283166	78454.1	4000	4000	4000	-4.92924	1.35251
SUB1	Activated RNA polymerase II transcriptional coactivator p15 OS=Homo sapiens OX=9606 GN=SUB1 PE=1 SV=3	0	5.081	16	2	2	2			27361.9	37741.8	43580	160947	165121	208633	27361.9	37741.8	43580	160947	165121	208633	2.2986	1.35213
EIF3G	Eukaryotic translation initiation factor 3 subunit G OS=Homo sapiens OX=9606 GN=EIF3G PE=1 SV=2	0	6.525	9	2	3	2				124311	29167.2	32558	62516.7	64172.8	4000	124311	29167.2	32558	62516.7	64172.8	0.016115	1.33987
NDUFV2	NADH dehydrogenase [ubiquinone] flavoprotein 2, mitochondrial OS=Homo sapiens OX=9606 GN=NDUFV2 PE=1 SV=1	0.004	2.105	5	1	2	1						44274	54393.4	47742.5	4000	4000	4000	44274	54393.4	47742.5	3.60891	1.25196
MCU	Calcium uniporter protein (Fragment) OS=Homo sapiens OX=9606 GN=MCU PE=1 SV=1	0	2.958	6	1	1	1						94461.2	105508	132888	4000	4000	4000	94461.2	105508	132888	4.7938	1.24771
PABPC1	Polyadenylate-binding protein 1 (Fragment) OS=Homo sapiens OX=9606 GN=PABPC1 PE=1 SV=1	0	3.364	8	1	2	1						19147.4	31541.1	31937.4	4000	4000	4000	19147.4	31541.1	31937.4	2.78356	1.24689
SHBG	Sex hormone-binding globulin OS=Homo sapiens OX=9606 GN=SHBG PE=1 SV=1	0	3.943	6	1	1	1				64269.2	13929				4000	64269.2	13929	4000	4000	4000	-2.77607	1.23951
COX6C	Cytochrome c oxidase subunit 6C OS=Homo sapiens OX=9606 GN=COX6C PE=1 SV=2	0.005	1.849	11	1	3	1				114673		447726	542380	436357	4000	114673	4000	447726	542380	436357	3.53955	1.23123
LBR	Delta(14)-sterol reductase LBR OS=Homo sapiens OX=9606 GN=LBR PE=1 SV=2	0	4.494	5	2	3	2						48702.4	88521.5	63176.6	4000	4000	4000	48702.4	88521.5	63176.6	4.06178	1.2275
TOMM20	Mitochondrial import receptor subunit TOM20 homolog OS=Homo sapiens OX=9606 GN=TOMM20 PE=1 SV=1	0	4.504	14	1	1	1						209329	393740	214179	4000	4000	4000	209329	393740	214179	6.08967	1.22394
CYB5R1	NADH-cytochrome b5 reductase 1 OS=Homo sapiens OX=9606 GN=CYB5R1 PE=1 SV=1	0	2.851	4	1	2	1			14094.7			57434.9	57098.9	57633.9	14094.7	4000	4000	57434.9	57098.9	57633.9	2.96204	1.193
RPL31	60S ribosomal protein L31 (Fragment) OS=Homo sapiens OX=9606 GN=RPL31 PE=1 SV=1	0	2.842	8	1	2	1							62243.7	62962.5	4000	4000	4000	4000	62243.7	62962.5	3.42857	1.17936
RRAS	Ras-related protein R-Ras OS=Homo sapiens OX=9606 GN=RRAS PE=1 SV=1	0.004	1.98	3	1	3	1					6992.63	36611.4	36035.3	38526.5	4000	4000	6992.63	36611.4	36035.3	38526.5	2.89048	1.1163
CUL1	Cullin-1 OS=Homo sapiens OX=9606 GN=CUL1 PE=1 SV=1	0.001	2.48	5	1	3	1						24741.9	44946.4	37616.6	4000	4000	4000	24741.9	44946.4	37616.6	3.16061	1.11278
CRNKL1	Crooked neck-like protein 1 OS=Homo sapiens OX=9606 GN=CRNKL1 PE=1 SV=4	0.001	2.509	1	1	2	1						13714.5	27005.4	29798.1	4000	4000	4000	13714.5	27005.4	29798.1	2.55496	1.10923
SUPT6H	Transcription elongation factor SPT6 OS=Homo sapiens OX=9606 GN=SUPT6H PE=1 SV=2	0	4.409	1	2	2	2						23680.7	113324	110871	4000	4000	4000	23680.7	113324	110871	4.36851	1.10578
SYPL1	Synaptophysin-like protein 1 (Fragment) OS=Homo sapiens OX=9606 GN=SYPL1 PE=1 SV=1	0.001	2.68	8	1	2	1						39418.7		51220.9	4000	4000	4000	39418.7	4000	51220.9	2.97941	1.08103
TFAM	Transcription factor A, mitochondrial OS=Homo sapiens OX=9606 GN=TFAM PE=1 SV=1	0.005	1.857	4	1	3	1			7006.49			100450	95195.4	68122.1	7006.49	4000	4000	100450	95195.4	68122.1	4.13561	1.07952
TGM3	Protein-glutamine gamma-glutamyltransferase E OS=Homo sapiens OX=9606 GN=TGM3 PE=1 SV=4	0	7.178	7	3	3	3	3133.11		14789.9	10419.1	38301.7	112993	55229.6	72759.3	14789.9	10419.1	38301.7	112993	55229.6	72759.3	1.92385	1.07319
RPL15	Ribosomal protein L15 (Fragment) OS=Homo sapiens OX=9606 GN=RPL15 PE=1 SV=1	0.001	2.55	7	1	2	1						16451.7	57193.7	73380.4	4000	4000	4000	16451.7	57193.7	73380.4	3.61496	0.990975
CHMP1A	Charged multivesicular body protein 1a OS=Homo sapiens OX=9606 GN=CHMP1A PE=1 SV=1	0.003	2.172	4	1	3	1						73926.8	71847.6	82424.4	4000	4000	4000	73926.8	71847.6	82424.4	4.24918	0.979882
MMGT1	ER membrane protein complex subunit 5 OS=Homo sapiens OX=9606 GN=MMGT1 PE=1 SV=1	0	3.256	18	1	3	1						55589.4	69566	66953.2	4000	4000	4000	55589.4	69566	66953.2	4.00082	0.935535
AHNAK2	Protein AHNAK2 OS=Homo sapiens OX=9606 GN=AHNAK2 PE=1 SV=2	0	3.647	3	1	2	1						33011.5	50813.9	55886.3	4000	4000	4000	33011.5	50813.9	55886.3	3.54135	0.93505
KHDRBS1	KH domain-containing, RNA-binding, signal transduction-associated protein 1 OS=Homo sapiens OX=9606 GN=KHDRBS1 PE=1 SV=1	0	4.853	7	2	2	2						76374.6	123431	136551	4000	4000	4000	76374.6	123431	136551	4.80888	0.933781
FUS	RNA-binding protein FUS OS=Homo sapiens OX=9606 GN=FUS PE=1 SV=1	0.001	2.644	2	1	1	1						161974	254709	197696	4000	4000	4000	161974	254709	197696	5.67802	0.932932
PARP4	Protein mono-ADP-ribosyltransferase PARP4 OS=Homo sapiens OX=9606 GN=PARP4 PE=1 SV=3	0	2.793	1	1	2	1						18042	35260.4	57913.6	4000	4000	4000	18042	35260.4	57913.6	3.21226	0.926844
TCIRG1	V-type proton ATPase subunit a (Fragment) OS=Homo sapiens OX=9606 GN=TCIRG1 PE=1 SV=1	0.001	2.5	5	1	2	1							71388.7	66419.4	4000	4000	4000	4000	71388.7	66419.4	3.56283	0.919326
MLEC	Malectin OS=Homo sapiens OX=9606 GN=MLEC PE=1 SV=1	0	6.243	9	2	2	2						77151.9	82907.4	80197.7	4000	4000	4000	77151.9	82907.4	80197.7	4.32347	0.918349
FAF2	FAS-associated factor 2 OS=Homo sapiens OX=9606 GN=FAF2 PE=1 SV=2	0	4.759	5	2	3	2			6515.52			82555.1	103511	98435.8	6515.52	4000	4000	82555.1	103511	98435.8	4.29277	0.905999
DNAH8	Dynein heavy chain 8, axonemal OS=Homo sapiens OX=9606 GN=DNAH8 PE=1 SV=1	0.005	1.879	0	1	2	1				264375	111435				4000	264375	111435	4000	4000	4000	-4.98417	0.90454
MRPS15	28S ribosomal protein S15, mitochondrial OS=Homo sapiens OX=9606 GN=MRPS15 PE=1 SV=1	0	5.001	7	2	3	2				135683	65130.7	72511.8	176431	241595	4000	135683	65130.7	72511.8	176431	241595	1.26005	0.872742
RBM39	RNA-binding protein 39 OS=Homo sapiens OX=9606 GN=RBM39 PE=1 SV=1	0	4.924	6	2	3	2						58463.9	62942	72829.6	4000	4000	4000	58463.9	62942	72829.6	4.0167	0.869095
APOOL	MICOS complex subunit OS=Homo sapiens OX=9606 GN=APOOL PE=1 SV=1	0	3.298	5	1	2	1						37583.4	40534.5	57511.7	4000	4000	4000	37583.4	40534.5	57511.7	3.49857	0.865519
rpsE	30S ribosomal protein S5 OS=Escherichia coli (strain K12) OX=83333 GN=rpsE PE=1 SV=2	0	3.949	7	1	1	1						58022		70583	4000	4000	4000	58022	4000	70583	3.46603	0.864736
SEPTIN9	Septin-9 (Fragment) OS=Homo sapiens OX=9606 GN=SEPTIN9 PE=1 SV=1	0	2.719	5	1	2	1						30110	35370.7	36074	4000	4000	4000	30110	35370.7	36074	3.08115	0.856023
PCBP1	Poly(rC)-binding protein 1 OS=Homo sapiens OX=9606 GN=PCBP1 PE=1 SV=2	0	5.148	9	2	3	1				33642.4		83915.1	95676	109001	4000	33642.4	4000	83915.1	95676	109001	2.79291	0.784893
EIF3L	Eukaryotic translation initiation factor 3 subunit L OS=Homo sapiens OX=9606 GN=EIF3L PE=1 SV=1	0.001	2.677	3	1	2	1						32789.6	35743.8	53922.9	4000	4000	4000	32789.6	35743.8	53922.9	3.35116	0.775774
AFG3L2	AFG3-like protein 2 OS=Homo sapiens OX=9606 GN=AFG3L2 PE=1 SV=2	0	4.574	3	2	3	2						29124.3	40831.2	47406.8	4000	4000	4000	29124.3	40831.2	47406.8	3.28986	0.744895
DNAJC11	DnaJ homolog subfamily C member 11 OS=Homo sapiens OX=9606 GN=DNAJC11 PE=1 SV=2	0.001	2.48	1	1	3	1						20896	40075.3	40180.3	4000	4000	4000	20896	40075.3	40180.3	3.07541	0.736935
MACROH2A1	Histone H2A OS=Homo sapiens OX=9606 GN=MACROH2A1 PE=1 SV=1	0.005	1.848	6	1	3	1						50856	92338.9	139332	4000	4000	4000	50856	92338.9	139332	4.55728	0.729976
DDX3X	ATP-dependent RNA helicase DDX3X OS=Homo sapiens OX=9606 GN=DDX3X PE=1 SV=3	0	5.366	3	2	3	2				31714.1	28523.9	22634.7	23412.4	29667.2	4000	31714.1	28523.9	22634.7	23412.4	29667.2	0.237139	0.7218
lpp	Major outer membrane lipoprotein Lpp OS=Escherichia coli (strain K12) OX=83333 GN=lpp PE=1 SV=1	0.002	2.42	18	1	3	1						48726.9	54127.1	65375.2	4000	4000	4000	48726.9	54127.1	65375.2	3.80932	0.721262
NDUFA13	Complex I-B16.6 OS=Homo sapiens OX=9606 GN=NDUFA13 PE=3 SV=1	0.001	2.693	6	1	1	1						72709.2	83772.1	63312.3	4000	4000	4000	72709.2	83772.1	63312.3	4.19504	0.715071
ISY1	Pre-mRNA-splicing factor ISY1 homolog OS=Homo sapiens OX=9606 GN=ISY1 PE=1 SV=3	0.01	1.641	3	1	2	1						839633	1.01371e+06	1.27768e+06	4000	4000	4000	839633	1.01371e+06	1.27768e+06	8.02745	0.705018
LRPPRC	Leucine-rich PPR motif-containing protein, mitochondrial OS=Homo sapiens OX=9606 GN=LRPPRC PE=1 SV=3	0	5.474	1	1	2	1					52267.4		84706.5	63034.6	4000	4000	52267.4	4000	84706.5	63034.6	1.33216	0.697663
EMC7	ER membrane protein complex subunit 7 OS=Homo sapiens OX=9606 GN=EMC7 PE=1 SV=1	0	3.861	5	1	1	1						26408.7	31267.7	34496.7	4000	4000	4000	26408.7	31267.7	34496.7	2.94131	0.694931
NUP58	Nucleoporin p58/p45 OS=Homo sapiens OX=9606 GN=NUP58 PE=1 SV=1	0	5.043	5	2	3	2						28459.2	84805.7	102753	4000	4000	4000	28459.2	84805.7	102753	4.17004	0.688773
A1BG	Alpha-1B-glycoprotein OS=Homo sapiens OX=9606 GN=A1BG PE=1 SV=4	0.007	1.742	1	1	1	1				1.06418e+06	307350				4000	1.06418e+06	307350	4000	4000	4000	-6.84081	0.680757
CHIA	Acidic mammalian chitinase OS=Homo sapiens OX=9606 GN=CHIA PE=1 SV=1	0.002	2.281	2	1	1	1				72379	21816.2				4000	72379	21816.2	4000	4000	4000	-3.03262	0.677425
bluF	Blue light- and temperature-regulated antirepressor BluF OS=Escherichia coli (strain K12) OX=83333 GN=bluF PE=1 SV=1	0.003	2.175	2	1	2	1						47856.3	37748.2	41093.2	4000	4000	4000	47856.3	37748.2	41093.2	3.40028	0.66873
IQGAP3	Ras GTPase-activating-like protein IQGAP3 OS=Homo sapiens OX=9606 GN=IQGAP3 PE=1 SV=1	0	2.865	1	1	2	1						23106.8	23789.7	26842.2	4000	4000	4000	23106.8	23789.7	26842.2	2.61939	0.666983
ATP5PB	ATP synthase F(0) complex subunit B1, mitochondrial OS=Homo sapiens OX=9606 GN=ATP5PB PE=1 SV=2	0	3.703	6	2	4	2			13106.2	11468.1		241997	297674	285838	13106.2	11468.1	4000	241997	297674	285838	4.8525	0.664462
TRIM27	Zinc finger protein RFP OS=Homo sapiens OX=9606 GN=TRIM27 PE=1 SV=1	0.003	2.263	2	1	1	1						33060.8	41738	65912.5	4000	4000	4000	33060.8	41738	65912.5	3.55163	0.660275
HNRNPR	Heterogeneous nuclear ribonucleoprotein R OS=Homo sapiens OX=9606 GN=HNRNPR PE=1 SV=1	0.003	2.278	2	1	1	1						32135.1	51330.2	70473	4000	4000	4000	32135.1	51330.2	70473	3.68125	0.656559
PPIE	Peptidyl-prolyl cis-trans isomerase E OS=Homo sapiens OX=9606 GN=PPIE PE=1 SV=1	0	2.878	3	1	2	1				319679	116478				4000	319679	116478	4000	4000	4000	-5.19691	0.654348
MTCH2	Mitochondrial carrier homolog 2 (Fragment) OS=Homo sapiens OX=9606 GN=MTCH2 PE=1 SV=8	0.004	2.082	3	1	2	1					509534	106902	158893	168606	4000	4000	509534	106902	158893	168606	-0.252626	0.652052
TMED4	Transmembrane emp24 domain-containing protein 4 OS=Homo sapiens OX=9606 GN=TMED4 PE=1 SV=1	0	3.129	5	1	2	1						93898.7	111955	100609	4000	4000	4000	93898.7	111955	100609	4.6746	0.652051
RAB10	Ras-related protein Rab-10 OS=Homo sapiens OX=9606 GN=RAB10 PE=1 SV=1	0.004	2.164	6	1	3	1						57371.3	70639.3	67542.8	4000	4000	4000	57371.3	70639.3	67542.8	4.02646	0.649715
CPT1A	Carnitine O-palmitoyltransferase 1, liver isoform OS=Homo sapiens OX=9606 GN=CPT1A PE=1 SV=2	0.002	2.354	2	1	2	1						62376	79980.6	67090.2	4000	4000	4000	62376	79980.6	67090.2	4.12548	0.639853
PTRH2	Aminoacyl-tRNA hydrolase OS=Homo sapiens OX=9606 GN=PTRH2 PE=1 SV=1	0.001	2.622	8	1	3	1						26894		23701.2	4000	4000	4000	26894	4000	23701.2	2.18574	0.636919
TRIO	Triple functional domain protein OS=Homo sapiens OX=9606 GN=TRIO PE=1 SV=2	0.004	2.075	0	1	1	1						379122	351616	407094	4000	4000	4000	379122	351616	407094	6.56711	0.635814
ELOVL1	Elongation of very long chain fatty acids protein 1 OS=Homo sapiens OX=9606 GN=ELOVL1 PE=1 SV=1	0	3.878	4	1	2	1						86306.2	192995	139838	4000	4000	4000	86306.2	192995	139838	5.12632	0.63566
RPL27A	60S ribosomal protein L27a OS=Homo sapiens OX=9606 GN=RPL27A PE=1 SV=1	0.004	1.998	10	1	1	1						71277.4	153818	193073	4000	4000	4000	71277.4	153818	193073	5.12298	0.634407
WWP1	NEDD4-like E3 ubiquitin-protein ligase WWP1 OS=Homo sapiens OX=9606 GN=WWP1 PE=1 SV=1	0.003	2.175	1	1	1	1						12791.1	26178.9	29628.3	4000	4000	4000	12791.1	26178.9	29628.3	2.51514	0.632096
ATP5F1D	ATP synthase subunit delta, mitochondrial OS=Homo sapiens OX=9606 GN=ATP5F1D PE=1 SV=2	0.001	2.459	5	1	2	1						68573.8	59813.5	59435	4000	4000	4000	68573.8	59813.5	59435	3.96826	0.630578
KNG1	Kininogen-1 OS=Homo sapiens OX=9606 GN=KNG1 PE=1 SV=2	0.001	2.622	1	1	1	1				527848	208870				4000	527848	208870	4000	4000	4000	-5.94782	0.628169
RPTOR	Regulatory-associated protein of mTOR OS=Homo sapiens OX=9606 GN=RPTOR PE=1 SV=1	0.01	1.628	1	1	2	1		4193.38	7571.46	2.2069e+06	646301	14373.3	8208.21		7571.46	2.2069e+06	646301	14373.3	8208.21	4000	-6.74984	0.622292
NDC1	Nucleoporin NDC1 OS=Homo sapiens OX=9606 GN=NDC1 PE=1 SV=2	0.004	2.107	2	1	1	1			8581.52			30305.1	60963	40703	8581.52	4000	4000	30305.1	60963	40703	2.99257	0.620209
EIF3A	Eukaryotic translation initiation factor 3 subunit A OS=Homo sapiens OX=9606 GN=EIF3A PE=1 SV=1	0	3.806	2	2	2	2						17172.5	24225.5	56266.2	4000	4000	4000	17172.5	24225.5	56266.2	3.0248	0.619947
GPR89B	Golgi pH regulator B OS=Homo sapiens OX=9606 GN=GPR89B PE=1 SV=1	0	3.733	3	1	1	1						36885.6	44799.3		4000	4000	4000	36885.6	44799.3	4000	2.83601	0.611354
FGA	Fibrinogen alpha chain OS=Homo sapiens OX=9606 GN=FGA PE=1 SV=2	0.001	2.501	1	1	1	1				54512.6	35689				4000	54512.6	35689	4000	4000	4000	-2.97272	0.611022
SCD	Stearoyl-CoA desaturase OS=Homo sapiens OX=9606 GN=SCD PE=1 SV=2	0	3.534	4	1	1	1						38649.5	64210.6	68027.5	4000	4000	4000	38649.5	64210.6	68027.5	3.83194	0.603694
TMEM209	Transmembrane protein 209 OS=Homo sapiens OX=9606 GN=TMEM209 PE=1 SV=2	0.009	1.649	1	1	1	1						32424.4	47002.8	58366.5	4000	4000	4000	32424.4	47002.8	58366.5	3.5214	0.594805
BAIAP2L1	Brain-specific angiogenesis inhibitor 1-associated protein 2-like protein 1 OS=Homo sapiens OX=9606 GN=BAIAP2L1 PE=1 SV=2	0.004	1.964	2	1	2	1						41544.2	52858.8	83796.9	4000	4000	4000	41544.2	52858.8	83796.9	3.89239	0.592756
NDUFB10	Complex I-PDSW OS=Homo sapiens OX=9606 GN=NDUFB10 PE=1 SV=1	0.004	2.134	6	1	1	1			13509.8	14353.7	28625.2	43492.2	62984.3	70288.3	13509.8	14353.7	28625.2	43492.2	62984.3	70288.3	1.6458	0.592456
DERL1	Derlin OS=Homo sapiens OX=9606 GN=DERL1 PE=1 SV=1	0.004	2.071	7	1	3	1						97496.3	140029	139985	4000	4000	4000	97496.3	140029	139985	4.97541	0.591614
ALDH3A2	Aldehyde dehydrogenase family 3 member A2 OS=Homo sapiens OX=9606 GN=ALDH3A2 PE=1 SV=1	0.004	2.055	3	1	1	1						29257.3	49402.9	46871.6	4000	4000	4000	29257.3	49402.9	46871.6	3.38695	0.589111
HTATSF1	HIV Tat-specific factor 1 OS=Homo sapiens OX=9606 GN=HTATSF1 PE=1 SV=1	0	3.974	3	2	2	2						21285.9	38986.1	41838.6	4000	4000	4000	21285.9	38986.1	41838.6	3.08903	0.586382
UBTF	Nucleolar transcription factor 1 OS=Homo sapiens OX=9606 GN=UBTF PE=1 SV=1	0	2.707	2	1	2	1						64366.3	124248	157085	4000	4000	4000	64366.3	124248	157085	4.84841	0.58483
CHTOP	Chromatin target of PRMT1 protein OS=Homo sapiens OX=9606 GN=CHTOP PE=1 SV=1	0	3.445	6	1	2	1						16455.3	32718.4	45652.5	4000	4000	4000	16455.3	32718.4	45652.5	2.98225	0.583666
TOP1	DNA topoisomerase 1 OS=Homo sapiens OX=9606 GN=TOP1 PE=1 SV=2	0.003	2.197	1	1	1	1						24759.2	43160.2	37932	4000	4000	4000	24759.2	43160.2	37932	3.14094	0.581652
POLR2E	DNA-directed RNA polymerase II subunit E OS=Homo sapiens OX=9606 GN=POLR2E PE=1 SV=1	0.004	2.005	5	1	1	1						18526.7	34456.6	33313.1	4000	4000	4000	18526.7	34456.6	33313.1	2.84626	0.581587
S100A9	Protein S100-A9 OS=Homo sapiens OX=9606 GN=S100A9 PE=1 SV=1	0	3.257	13	1	1	1			18774.2	14547.4	11419.5	109600	40491.9	58369.1	18774.2	14547.4	11419.5	109600	40491.9	58369.1	2.2201	0.569362
RDX	Radixin OS=Homo sapiens OX=9606 GN=RDX PE=1 SV=1	0.002	2.29	2	1	1	1			7235.64	69954.4	16827.6	28144.7	15460.8	28807	7235.64	69954.4	16827.6	28144.7	15460.8	28807	-0.376696	0.556869
ftsZ	Cell division protein FtsZ OS=Escherichia coli (strain K12) OX=83333 GN=ftsZ PE=1 SV=1	0.004	2.035	3	1	1	1						18126.7	20875.6	23780.7	4000	4000	4000	18126.7	20875.6	23780.7	2.38734	0.555874
SMU1	WD40 repeat-containing protein SMU1 OS=Homo sapiens OX=9606 GN=SMU1 PE=1 SV=2	0.001	2.674	2	1	1	1						32989.2	34903.2	41973.9	4000	4000	4000	32989.2	34903.2	41973.9	3.19464	0.548213
NDUFA7	NADH dehydrogenase [ubiquinone] 1 alpha subcomplex subunit 7 OS=Homo sapiens OX=9606 GN=NDUFA7 PE=1 SV=3	0.006	1.772	16	1	1	1						22171.3	28353.4	25357.7	4000	4000	4000	22171.3	28353.4	25357.7	2.66073	0.522953
PTDSS1	Phosphatidylserine synthase 1 OS=Homo sapiens OX=9606 GN=PTDSS1 PE=1 SV=1	0.003	2.169	3	1	1	1						39713.3	54195.2	52715.9	4000	4000	4000	39713.3	54195.2	52715.9	3.61102	0.521342
SLC25A1	Tricarboxylate transport protein, mitochondrial OS=Homo sapiens OX=9606 GN=SLC25A1 PE=1 SV=2	0	2.749	4	1	1	1						43226.8	76201.5	76046.7	4000	4000	4000	43226.8	76201.5	76046.7	4.02588	0.509986
TUBG1	Tubulin gamma-1 chain OS=Homo sapiens OX=9606 GN=TUBG1 PE=1 SV=2	0.004	1.948	2	1	1	1						47709.7	54853.3	64530.7	4000	4000	4000	47709.7	54853.3	64530.7	3.79955	0.505794
PGAM5	Serine/threonine-protein phosphatase PGAM5, mitochondrial OS=Homo sapiens OX=9606 GN=PGAM5 PE=1 SV=1	0.004	2.029	7	1	1	1						28717.7	41329.1	45195.4	4000	4000	4000	28717.7	41329.1	45195.4	3.26356	0.490551
TPI1	Triosephosphate isomerase OS=Homo sapiens OX=9606 GN=TPI1 PE=1 SV=4	0	4.065	10	2	2	2				30533.3	7276.46				4000	30533.3	7276.46	4000	4000	4000	-1.80081	0.488426
PLEC	Plectin OS=Homo sapiens OX=9606 GN=PLEC PE=1 SV=3	0.005	1.894	0	1	1	1			14505.7			23058.6	37998.5	41518.7	14505.7	4000	4000	23058.6	37998.5	41518.7	2.18833	0.481974
ZC3H4	Zinc finger CCCH domain-containing protein 4 (Fragment) OS=Homo sapiens OX=9606 GN=ZC3H4 PE=1 SV=1	0.007	1.73	1	1	1	1			15846.1		7068.94	17276.9	32073.4	25884.5	15846.1	4000	7068.94	17276.9	32073.4	25884.5	1.48299	0.453157
H1-0	Histone H1.0 OS=Homo sapiens OX=9606 GN=H1-0 PE=1 SV=3	0.002	2.432	5	1	1	1					13456		16420.2	21729.5	4000	4000	13456	4000	16420.2	21729.5	0.974144	0.425401
RPL13	60S ribosomal protein L13 OS=Homo sapiens OX=9606 GN=RPL13 PE=1 SV=4	0.009	1.698	5	1	1	1				23524.9		16474.8	63080.7	81713.9	4000	23524.9	4000	16474.8	63080.7	81713.9	2.35491	0.399177
TPR	Nucleoprotein TPR OS=Homo sapiens OX=9606 GN=TPR PE=1 SV=3	0.003	2.168	1	1	1	1						13528.9	22055.5	26111.6	4000	4000	4000	13528.9	22055.5	26111.6	2.36214	0.366277
EMC1	ER membrane protein complex subunit 1 (Fragment) OS=Homo sapiens OX=9606 GN=EMC1 PE=1 SV=1	0.01	1.627	5	1	2	1				75856.4	21904.8		27611.9	21931.2	4000	75856.4	21904.8	4000	27611.9	21931.2	-0.926417	0.340062
RBP4	Retinol-binding protein OS=Homo sapiens OX=9606 GN=RBP4 PE=1 SV=2	0.004	2.072	5	1	2	1				178320	68524.4				4000	178320	68524.4	4000	4000	4000	-4.38569	0.319234
EMC4	ER membrane protein complex subunit 4 OS=Homo sapiens OX=9606 GN=EMC4 PE=1 SV=1	0.005	1.837	18	1	1	1			46545.7	99274.1		30892	29706.6	24666.8	46545.7	99274.1	4000	30892	29706.6	24666.8	-0.813196	0.297584
USP9X	Probable ubiquitin carboxyl-terminal hydrolase FAF-X OS=Homo sapiens OX=9606 GN=USP9X PE=1 SV=4	0.003	2.266	0	1	1	1						30103.5	50158.2	45879.3	4000	4000	4000	30103.5	50158.2	45879.3	3.39393	0.285128
IKBIP	Isoform 4 of Inhibitor of nuclear factor kappa-B kinase-interacting protein OS=Homo sapiens OX=9606 GN=IKBIP	0	3.438	7	2	2	2						22461.6	32939.6		4000	4000	4000	22461.6	32939.6	4000	2.30746	0.23275
NUP50	Nuclear pore complex protein Nup50 (Fragment) OS=Homo sapiens OX=9606 GN=NUP50 PE=1 SV=1	0	2.738	7	1	1	1						23234.2	35786.7	46955.1	4000	4000	4000	23234.2	35786.7	46955.1	3.14263	0.175421
EIF3E	Eukaryotic translation initiation factor 3 subunit E OS=Homo sapiens OX=9606 GN=EIF3E PE=4 SV=1	0	3.423	6	2	2	2						20149.3	82494.9	107972	4000	4000	4000	20149.3	82494.9	107972	4.13351	0.158812
DNAJA1	DnaJ homolog subfamily A member 1 OS=Homo sapiens OX=9606 GN=DNAJA1 PE=1 SV=2	0.002	2.426	3	1	2	1						31581.6	42272.3	40653.7	4000	4000	4000	31581.6	42272.3	40653.7	3.25434	0.134115
RPS23	40S ribosomal protein S23 OS=Homo sapiens OX=9606 GN=RPS23 PE=1 SV=1	0.006	1.769	8	1	1	1						7910.51	31317.9	39104.3	4000	4000	4000	7910.51	31317.9	39104.3	2.70658	0.132666
UQCC3	Ubiquinol-cytochrome-c reductase complex assembly factor 3 OS=Homo sapiens OX=9606 GN=UQCC3 PE=1 SV=2	0.004	2.064	24	1	1	1						30833.2	28399.2	25516	4000	4000	4000	30833.2	28399.2	25516	2.82015	0.0564403
VCP	Transitional endoplasmic reticulum ATPase OS=Homo sapiens OX=9606 GN=VCP PE=1 SV=2	0.009	1.69	1	1	1	1						26080.1	22679	28434.5	4000	4000	4000	26080.1	22679	28434.5	2.68545	0.0246807
SLC25A10	Mitochondrial dicarboxylate carrier OS=Homo sapiens OX=9606 GN=SLC25A10 PE=1 SV=1	0.004	2.109	6	1	1	1						25726.2	21135.4	35427.9	4000	4000	4000	25726.2	21135.4	35427.9	2.77767	0.0187504
TMEM33	Transmembrane protein 33 (Fragment) OS=Homo sapiens OX=9606 GN=TMEM33 PE=1 SV=1	0.004	2.003	5	1	1	1						19312.6	50706	46094.3	4000	4000	4000	19312.6	50706	46094.3	3.27442	0.0050768
ZNF232	Zinc finger protein 232 OS=Homo sapiens OX=9606 GN=ZNF232 PE=1 SV=1	0.005	1.882	4	1	1	1			19690.6	67773	79669.2	229157	272338		19690.6	67773	79669.2	229157	272338	4000	1.5967	0.0046762
