# Supplementary material for: KLF5 enables dichotomous lineage programs in pancreatic cancer via the AAA+ ATPase coactivators RUVBL1 and RUVBL2
Source: Nat Commun. 2025 Nov 15;16:9996. doi: 10.1038/s41467-025-66007-0 (PMC12619835; doi:10.1038/s41467-025-66007-0)
Supplement: Supplementary file 11 — Supplementary Data 9 [file 41467_2025_66007_MOESM11_ESM.xlsx]

## Sheet: AsPC1_sgKLF5_RNAseq
Gene	baseMean	log2FoldChange	pvalue	padj
PLAT	10347.7	-1.75847	6.23642e-217	7.45252e-213
LOXL4	582.143	-2.45347	3.97574e-131	2.3755e-127
ALDH1A1	3141.32	2.39705	1.74696e-128	6.95871e-125
COL21A1	212.316	3.40262	3.68911e-106	1.10212e-102
SMIM3	255.541	2.98838	4.36277e-105	1.0427e-101
LGR5	1734.86	1.79117	1.08511e-102	2.16118e-99
VSTM2L	385.979	-2.27202	5.51261e-101	9.41081e-98
MAP2	165.485	4.23458	2.21157e-98	3.30353e-95
MMP24	376.313	3.06223	3.59603e-86	4.77472e-83
KCNJ13	181.346	5.66946	1.36109e-80	1.6265e-77
AGR2	614.716	4.17334	2.67079e-80	2.90145e-77
HS3ST1	339.482	-2.15974	1.40994e-79	1.40407e-76
ELL2	433.421	1.76599	4.36012e-78	4.00796e-75
IGFBP6	903.244	-1.54714	1.22821e-77	1.04837e-74
MEF2C	159.939	3.33001	2.06183e-77	1.64259e-74
KMO	127.967	3.64765	5.27053e-76	3.93642e-73
TLDC2	316.214	-1.9933	1.35941e-75	9.55586e-73
SOX4	1518.1	1.17275	1.53244e-70	1.01737e-67
ALS2CL	392.61	-2.46566	6.48819e-68	4.08073e-65
TGFB2	639.896	1.89178	1.72363e-67	1.02987e-64
ATP1B1	2529.91	1.19424	7.54162e-67	4.29154e-64
RASSF10	460.323	1.56609	1.21065e-66	6.57604e-64
KLK10	5427.79	-1.64557	4.25539e-66	2.21095e-63
FKBP10	355.597	1.71194	1.86952e-65	9.30866e-63
C5	376.573	2.15885	2.21659e-65	1.05953e-62
CA12	654.018	1.40073	7.18076e-65	3.30039e-62
NRCAM	1172.54	1.53431	8.40657e-65	3.72069e-62
TGM2	5194.81	-1.3226	1.03573e-64	4.42035e-62
THBS1	1710.01	2.45698	8.2674e-64	3.40674e-61
SLC2A6	1348.77	-1.47358	2.21893e-62	8.83874e-60
FGL1	107.804	3.63697	3.59615e-62	1.38626e-59
MSLN	2776.81	-1.14705	4.75688e-61	1.7764e-58
MDK	7002.91	-1.46903	1.03709e-60	3.75554e-58
MMP28	526.871	-2.73731	3.88187e-60	1.36436e-57
ALPPL2	158.107	-4.00955	4.87401e-60	1.66413e-57
DACT1	332.778	-2.43155	7.23332e-58	2.40106e-55
CFH	138.805	3.35844	9.01874e-58	2.91281e-55
CYP3A5	1948.28	-1.77009	1.20073e-57	3.77599e-55
KCNN4	1518.72	-1.14773	2.05637e-57	6.30094e-55
EFEMP2	176.911	2.22619	3.74246e-57	1.11806e-54
NR1I2	623.266	-1.37125	4.10681e-57	1.19699e-54
SLC20A1	3846.12	-2.09844	6.08174e-57	1.7304e-54
GLIPR1	608.728	1.85518	1.9567e-55	5.4378e-53
Cromer	3743.22	-1.28885	2.21824e-55	6.02453e-53
GPRC5B	97.5872	3.54799	2.9548e-55	7.81877e-53
ALOX5	742.776	-1.8236	3.00974e-55	7.81877e-53
SYT12	190.934	2.29219	1.13833e-54	2.89427e-52
COL5A2	855.018	1.49485	9.65425e-54	2.40351e-51
INPP1	1447.14	-1.293	1.10399e-53	2.69239e-51
ADGRG6	2533.17	1.06803	1.46226e-53	3.49479e-51
HNF4A	1743.86	-1.53925	2.17612e-53	5.09894e-51
NRP2	509.911	-1.70013	1.53878e-52	3.53625e-50
TRIM31	420.211	-1.76121	3.04782e-52	6.87196e-50
IL20RB	260.029	-1.85365	9.07887e-52	2.00912e-49
TM4SF1	7958.02	1.21723	4.10232e-51	8.76678e-49
TUBA1A	485.353	2.31665	4.10828e-51	8.76678e-49
DEPTOR	2769.33	1.29031	9.69056e-51	2.03162e-48
CTGF	793.633	2.63389	2.26215e-50	4.66081e-48
NEBL	148.056	2.71739	4.07065e-50	8.2448e-48
TUBB3	584.374	1.47561	7.00167e-50	1.3945e-47
GJB3	605.498	-1.46264	1.36174e-49	2.66768e-47
TINAGL1	995.107	-1.12542	5.20559e-49	1.00333e-46
EPS8L3	1554.95	-1.10873	6.30889e-49	1.19669e-46
FOXA1	226.343	2.0929	1.49049e-47	2.78302e-45
CFI	415.132	3.01149	1.55762e-47	2.86362e-45
ATG16L1	1461.26	-0.990333	1.77266e-47	3.20958e-45
ALPP	150.126	-3.22398	2.81448e-47	5.01986e-45
ELF3	2442.69	-1.40107	3.38047e-47	5.94068e-45
RASL11A	174.332	2.10065	6.9648e-47	1.20622e-44
TSPAN13	116.978	2.33647	1.89043e-46	3.22724e-44
MYH15	538.347	-1.24846	2.29387e-46	3.86081e-44
LRRN4	280.621	2.98951	2.88785e-46	4.79303e-44
LIMCH1	1485	1.07684	4.24213e-46	6.94431e-44
LAMB1	4672.99	1.23414	5.54781e-46	8.95896e-44
PLA2G12A	903.961	1.02997	2.86786e-45	4.56946e-43
PLCD3	3606.14	-1.58023	6.22364e-45	9.78585e-43
SLC38A11	103.791	2.75794	8.6414e-45	1.3411e-42
EPHA2	2752.04	-1.21153	9.66669e-45	1.48099e-42
ENC1	6333.71	0.807119	1.5395e-44	2.32874e-42
CAPN5	1561.67	-1.66647	1.70979e-44	2.554e-42
CD82	3327.84	-1.87022	3.29932e-44	4.86751e-42
IL27RA	203.484	1.78712	7.02369e-44	1.02357e-41
IVNS1ABP	6290.56	0.84708	1.62746e-43	2.34315e-41
ERRFI1	2053.95	1.17915	5.74401e-43	8.17153e-41
EMP1	2307.07	-1.05804	1.03083e-42	1.44922e-40
CKAP4	191.45	1.7417	3.09984e-42	4.30733e-40
PLD1	977.241	1.06704	3.38359e-42	4.64758e-40
LINC00483	277.858	-1.57606	8.02532e-42	1.0898e-39
NTN4	107.569	2.72946	1.02813e-41	1.38047e-39
PRSS3	1190.74	-1.06374	2.47248e-41	3.28291e-39
SEMA3A	1270.58	1.37591	2.52307e-41	3.31326e-39
CDA	590.193	-1.16342	2.81222e-41	3.65283e-39
SNX25	253.584	1.6811	6.49853e-41	8.35026e-39
MOGAT3	164.039	-2.40614	6.72754e-41	8.55256e-39
H1F0	4716.4	-1.0455	7.14019e-41	8.98161e-39
AOC1	383.82	-1.5376	2.68883e-40	3.34704e-38
S100A11	4907.58	-0.844862	7.11681e-40	8.76762e-38
SULF2	9307.33	-1.48223	8.26284e-40	1.00756e-37
LPAR5	151.195	-2.20376	8.49912e-40	1.0259e-37
KALRN	535.928	-1.364	1.08766e-39	1.29975e-37
CES2	1169.45	-0.910817	1.23184e-39	1.45747e-37
TSPAN8	27079.1	1.59036	1.3285e-39	1.55643e-37
ERMP1	1494.29	1.24242	3.94928e-39	4.58193e-37
TP53I11	620.188	2.42467	7.42723e-39	8.53417e-37
LMO7	3324.79	-1.02297	7.98541e-39	9.08815e-37
NAPRT	1877.45	-1.39939	8.38055e-39	9.44788e-37
NMUR2	347.953	1.67459	1.08328e-38	1.20983e-36
RARRES1	793.511	1.77579	1.7236e-38	1.90714e-36
TFEB	298.183	-1.47069	1.74401e-38	1.91201e-36
MAP3K8	569.749	1.48148	2.40166e-38	2.60908e-36
MISP	2723.26	-0.978832	2.84143e-38	3.05902e-36
CD9	3564.71	-0.855701	3.27226e-38	3.49139e-36
MYH14	2293.53	-1.4264	4.7942e-38	5.06997e-36
CFAP221	136.923	2.60678	6.88056e-38	7.21252e-36
PCDH1	2556.71	-1.59683	1.0545e-37	1.09577e-35
OAS1	2073.18	-0.95058	1.87232e-37	1.92881e-35
UNC93B1	3070.79	-1.02834	2.05102e-37	2.09484e-35
IGFBP4	3031.96	-1.01267	2.08019e-37	2.10663e-35
FRMD8	3122.37	-1.11957	2.28321e-37	2.2928e-35
BEX3	116.028	2.20416	2.32156e-37	2.31188e-35
TMEM45B	1534.98	-1.13855	3.68617e-37	3.64048e-35
FBP1	501.681	-1.07007	3.99305e-37	3.91122e-35
GJB1	188.389	-1.81283	4.41177e-37	4.28623e-35
CREB3L3	2484.35	-1.09217	4.90348e-37	4.72553e-35
TMC7	643.82	-1.66528	5.53486e-37	5.27859e-35
MUC13	11178.6	1.54111	5.56571e-37	5.27859e-35
SDC1	7678.1	-0.870255	7.71181e-37	7.25639e-35
JUNB	1517.57	-0.963556	8.19338e-37	7.64928e-35
CADM4	282.294	1.29241	1.75244e-36	1.62338e-34
ADAM28	64.4954	3.65713	1.92304e-36	1.76771e-34
PHLDB2	665.357	1.34424	1.94589e-36	1.77507e-34
EPB41L1	2987.61	-1.73406	2.8109e-36	2.54472e-34
ITPK1	2448.39	-0.81832	4.2639e-36	3.8311e-34
GNG4	2048.31	-1.22363	7.46417e-36	6.65648e-34
OPN3	1035.97	1.09716	9.64463e-36	8.53729e-34
KIAA1147	468.46	1.15769	1.0845e-35	9.52928e-34
UGDH	2314.51	0.706868	1.6313e-35	1.42292e-33
CXCL1	59.7348	3.1809	2.73007e-35	2.36408e-33
SLCO4A1	1237.95	-1.14701	5.47284e-35	4.70507e-33
FGF18	188.326	-2.31266	8.98546e-35	7.66973e-33
ISL1	199.174	-1.52287	1.26735e-34	1.0741e-32
TMEM150B	260.797	-2.01545	1.36569e-34	1.1493e-32
CLTRN	94.2312	2.22587	1.43903e-34	1.20255e-32
CDKN1B	879.273	1.00369	1.76585e-34	1.46541e-32
PLEKHA7	1216.85	-1.48964	4.55322e-34	3.75248e-32
KCNK1	1056.25	-0.912006	5.63491e-34	4.61213e-32
PPP1R1B	440.911	-1.39562	5.68351e-34	4.62027e-32
QSOX1	2203.38	0.771918	9.68528e-34	7.82021e-32
UNC5B	322.954	-2.39356	1.07602e-33	8.62982e-32
AES	4684.32	-0.723823	1.33837e-33	1.06623e-31
SLC2A1	3962.73	-1.57119	1.57044e-33	1.24283e-31
VSIR	1119.18	-1.07229	2.06422e-33	1.62286e-31
FOXL1	990.851	-1.00568	2.36711e-33	1.84882e-31
GALNT7	1704.96	0.977358	3.12814e-33	2.42735e-31
G0S2	218.256	1.58064	3.19025e-33	2.45958e-31
CCNJL	239.712	1.37017	3.27656e-33	2.50993e-31
CFD	327.144	-1.26288	3.75787e-33	2.86029e-31
BMP7	716.489	-0.992926	4.47951e-33	3.38798e-31
VIPR1	337.133	-2.03423	5.37216e-33	4.03757e-31
ID1	671.885	-1.56437	7.0259e-33	5.24034e-31
PTK6	570.197	-1.27838	7.06021e-33	5.24034e-31
PTGES	558.036	-1.24962	1.06018e-32	7.82047e-31
SPON1	4170.27	-1.49154	1.37576e-32	1.00861e-30
BCAS1	83.4351	3.47835	1.49566e-32	1.08982e-30
SCARB2	2833.61	0.755853	3.56393e-32	2.58115e-30
KLF13	1616.33	-1.14708	6.11425e-32	4.40152e-30
ARSJ	475.825	1.08171	6.18088e-32	4.42284e-30
FHL1	643.106	-1.03066	8.30207e-32	5.90534e-30
HTR1D	875.307	-1.14675	8.77549e-32	6.20515e-30
RAPGEFL1	678.049	-1.71416	1.49069e-31	1.04787e-29
TTBK1	156.986	-2.87739	2.10937e-31	1.47409e-29
TM4SF20	637.779	1.62323	3.12573e-31	2.17165e-29
PLEKHB1	66.8438	2.5655	4.86256e-31	3.34674e-29
LBH	888.595	0.990324	4.87308e-31	3.34674e-29
SLC29A4	97.2276	2.02582	5.39337e-31	3.6829e-29
ASS1	459.198	-1.42569	5.90735e-31	4.01096e-29
DOK4	2140.34	-0.622428	8.22087e-31	5.53614e-29
PLA2G16	1443.16	-1.39519	8.2463e-31	5.53614e-29
ABTB1	583.815	-1.16711	1.08531e-30	7.24548e-29
CASK	1312.64	0.789739	1.183e-30	7.85381e-29
UBASH3B	1201.84	1.16022	1.66592e-30	1.09987e-28
C2orf72	100.404	2.03907	1.7619e-30	1.15685e-28
MAP3K1	1919.41	0.722345	1.82859e-30	1.19408e-28
CDH17	25572	-0.602517	2.18968e-30	1.4221e-28
RNF19A	4791.9	0.796671	2.74345e-30	1.77212e-28
ALDH3A1	1934.14	-1.53892	4.05198e-30	2.60329e-28
MTCL1	430.617	1.43362	4.43175e-30	2.83206e-28
SLC16A3	736.557	-0.89926	6.62177e-30	4.20905e-28
TMEM164	2156.78	-1.05491	8.30799e-30	5.25293e-28
C4BPB	456.132	-1.23412	1.14678e-29	7.21265e-28
CNN3	174.117	1.5767	1.16795e-29	7.30734e-28
DGAT1	2217.76	-1.04968	1.8053e-29	1.12361e-27
ROR1	643.29	1.12896	1.89263e-29	1.17186e-27
HAVCR1	142.65	2.08766	2.19518e-29	1.35218e-27
KIAA0040	3461.25	-1.74987	2.24029e-29	1.3729e-27
FILIP1L	228.002	1.44038	2.5489e-29	1.55405e-27
EEF1A2	1431.49	1.23146	3.23094e-29	1.95989e-27
CITED2	1139.37	0.882137	3.61047e-29	2.17905e-27
ARHGEF37	113.457	1.82259	6.79253e-29	4.07893e-27
MEST	902.643	1.16808	7.40205e-29	4.42273e-27
RAB7B	132.9	1.65461	7.69876e-29	4.57712e-27
STN1	651.814	-0.911574	7.80558e-29	4.61766e-27
SEMA3B	753.929	-1.32125	1.04959e-28	6.1786e-27
RNF128	3802.7	1.14624	1.205e-28	7.05869e-27
RAPGEF3	680.222	-1.08692	1.35052e-28	7.87252e-27
GPER1	1021.74	-1.02019	1.62726e-28	9.43969e-27
PRR15	733.955	-1.06826	1.99377e-28	1.15099e-26
EMB	55.1368	2.80612	3.28974e-28	1.89002e-26
TTC39A	198.042	1.40068	3.53834e-28	2.02312e-26
CALHM2	391.449	-1.40125	4.08462e-28	2.32434e-26
TOB1	908.945	-0.923502	4.23778e-28	2.40007e-26
RDH10	1090.68	-1.09913	4.27244e-28	2.40829e-26
SPNS2	1073	-1.01354	6.85683e-28	3.84691e-26
TM4SF18	503.339	1.38816	7.6531e-28	4.27358e-26
NDRG1	3447.7	-0.956088	8.57946e-28	4.76858e-26
JPH2	127.748	-1.7231	1.02123e-27	5.64986e-26
CTSC	3334.95	0.842227	1.16473e-27	6.41409e-26
CABLES1	1707.79	0.67661	1.24442e-27	6.82148e-26
MANSC1	621.905	1.04921	1.33062e-27	7.26068e-26
SLC12A2	1016.42	1.09467	1.49132e-27	8.10058e-26
TJP3	1465.5	-0.891441	1.60984e-27	8.70481e-26
GPR35	1623.42	-1.00769	1.79332e-27	9.65324e-26
CLDN2	1470.92	1.11373	2.28899e-27	1.22661e-25
MFGE8	303.012	1.46451	2.3775e-27	1.26835e-25
FLRT3	2050.4	1.14142	2.51198e-27	1.33414e-25
RASD2	61.4931	3.02445	2.73222e-27	1.44469e-25
HIP1	479.917	1.61279	3.00233e-27	1.58052e-25
VAV2	3130.7	-0.795517	3.41115e-27	1.78786e-25
CA9	8028.78	0.843405	3.90826e-27	2.03946e-25
ERBB2	1457.69	-0.911635	4.46571e-27	2.32023e-25
DGKA	311.665	-1.21493	5.66621e-27	2.93122e-25
AP1M1	1329.9	0.709711	6.17423e-27	3.18026e-25
NUDT4	5472.48	0.953413	7.24069e-27	3.71357e-25
TNFRSF6B	3046.03	-1.15525	7.90257e-27	4.03571e-25
PODXL	1633.68	-0.93031	1.12024e-26	5.69656e-25
REG4	1212.26	4.06873	1.82479e-26	9.23991e-25
SESTD1	1028.49	-1.08488	1.91474e-26	9.65451e-25
LRP6	1312.54	0.741212	2.57408e-26	1.29245e-24
KCNF1	45.7184	3.14164	2.99362e-26	1.49681e-24
PRSS12	571.379	-0.982124	4.15163e-26	2.06717e-24
CX3CL1	48.6661	3.4593	4.25038e-26	2.10755e-24
CACNG6	502.209	0.984689	5.6781e-26	2.80386e-24
CPVL	1800.17	-1.17916	6.16964e-26	3.03404e-24
ETS2	868.937	-0.830913	8.30856e-26	4.06915e-24
FAM198B	87.5904	1.92621	8.81121e-26	4.29771e-24
DUSP4	2386.17	-0.59539	9.67982e-26	4.70219e-24
AKAP12	18047.3	0.664707	1.07216e-25	5.18717e-24
ADAP1	1860.44	-0.598197	1.11023e-25	5.3497e-24
ETHE1	784.838	-1.14667	1.57314e-25	7.5498e-24
CST3	1827.54	-0.745327	1.87072e-25	8.94205e-24
TRIB2	774.625	-1.06463	1.89971e-25	9.04441e-24
ETNK2	72.4107	2.12777	2.181e-25	1.03424e-23
CYTH3	750.583	0.84503	2.2641e-25	1.06941e-23
NPSR1	175.277	-2.11738	2.61109e-25	1.22845e-23
CEBPA	213.654	-1.67763	2.78081e-25	1.30317e-23
VASN	174.543	1.57848	3.21544e-25	1.50096e-23
IGFBP1	1744.49	-1.53255	3.72116e-25	1.73026e-23
MTMR11	1592.76	-0.970372	3.75113e-25	1.73744e-23
GRB14	80.2622	1.92963	4.16962e-25	1.92382e-23
GPA33	3691.23	-1.39429	4.90011e-25	2.25217e-23
DDAH2	1901.41	-0.89196	5.12561e-25	2.34678e-23
CNTFR	538.581	-1.50225	5.24393e-25	2.39179e-23
G6PD	1846.05	0.841173	5.50552e-25	2.49322e-23
FOXA3	84.4567	2.03324	5.50804e-25	2.49322e-23
TMC5	2760.68	0.726879	6.50917e-25	2.93527e-23
EVPL	1972.25	-1.37032	7.71131e-25	3.46429e-23
ANKRD1	43.0057	3.94386	8.53017e-25	3.81781e-23
SNX8	1580.45	-0.643398	1.02524e-24	4.57151e-23
PKM	28503.8	-0.840411	1.69701e-24	7.53876e-23
CYR61	1396.51	1.36996	1.80617e-24	7.99399e-23
STOM	863.091	0.838168	2.30223e-24	1.01519e-22
GJB4	86.6885	-2.1469	2.66101e-24	1.16908e-22
LAPTM4B	2601.83	0.936086	4.7169e-24	2.06473e-22
CREB5	52.609	3.09102	4.85066e-24	2.11553e-22
TMEM106B	4633.08	1.27387	5.17229e-24	2.2476e-22
SLC44A5	639.201	-1.11588	6.32818e-24	2.73992e-22
TMEM92	101.76	-1.89208	8.16686e-24	3.52325e-22
TXNIP	8111.36	-0.801542	8.39413e-24	3.60827e-22
FAM213B	1804.82	-0.669012	8.51527e-24	3.64722e-22
SPRY1	710.377	0.830758	8.81463e-24	3.76196e-22
RAB38	173.638	1.65066	9.96518e-24	4.23786e-22
S100A4	13362.4	-1.10899	1.09831e-23	4.6542e-22
ERBB3	4872.46	-1.00981	1.52915e-23	6.45703e-22
PAPSS2	1814.24	0.757608	1.55779e-23	6.55478e-22
EHBP1L1	2392.97	-0.88221	1.68994e-23	7.08588e-22
TPM1	3059.64	1.00062	1.95852e-23	8.18332e-22
MAP3K20	1680.75	0.765824	2.0932e-23	8.71557e-22
PCSK7	720.269	-1.02688	2.34375e-23	9.72493e-22
ITGB4	22235.2	-1.71554	2.76093e-23	1.14163e-21
FAXDC2	929.312	0.921204	3.6863e-23	1.51901e-21
ADAM9	7681.92	0.921163	3.97277e-23	1.63143e-21
GAS6	192.395	-1.25849	4.21208e-23	1.72378e-21
PERP	16564.8	-0.667078	7.28824e-23	2.97251e-21
SH3TC2	506.645	-1.93604	7.66144e-23	3.11409e-21
DSG3	192.577	-1.43179	9.90187e-23	4.0111e-21
SELPLG	56.8829	-2.2177	1.21929e-22	4.92248e-21
ADAMTS15	293.553	1.58968	1.22939e-22	4.94654e-21
MYL9	116.222	2.7204	1.24611e-22	4.99698e-21
P4HA2	271.999	1.14173	1.25221e-22	5.00465e-21
ARHGAP27	1473.84	-1.34344	1.34406e-22	5.35384e-21
CFB	1166.03	0.946993	1.55572e-22	6.17636e-21
FTH1	41603.8	-1.12629	1.66624e-22	6.59323e-21
TMEM132A	511.566	1.27826	2.07414e-22	8.18019e-21
BHLHE40	927.892	-0.932904	2.52502e-22	9.92566e-21
PDXK	3391.01	-0.596082	2.67061e-22	1.04635e-20
WNT10A	278.772	-1.20775	2.74717e-22	1.07283e-20
NIPA1	863.135	0.657186	2.86474e-22	1.1151e-20
SH3KBP1	1243.04	0.750832	3.11917e-22	1.2102e-20
CHST2	41.1339	-3.13422	4.30189e-22	1.66367e-20
DUSP7	826.86	-0.878593	4.51055e-22	1.73875e-20
RIPOR3	772.41	1.18457	4.99701e-22	1.92007e-20
KHK	516.104	-0.956293	5.01824e-22	1.92205e-20
PLTP	854.876	1.03022	5.56374e-22	2.12418e-20
CCDC126	166.673	1.42477	7.11194e-22	2.70661e-20
LGALS4	4540.72	-0.98191	7.51805e-22	2.85208e-20
TLN2	761.601	-1.04925	8.595e-22	3.25032e-20
CAVIN3	414.952	-1.86387	9.21445e-22	3.47358e-20
PDLIM7	1331.28	-0.787396	1.01453e-21	3.81247e-20
NGEF	1475.5	-1.06123	1.08978e-21	4.08241e-20
PRICKLE2	118.894	1.47738	1.1028e-21	4.11827e-20
RASSF6	678.86	1.43044	1.2319e-21	4.58604e-20
NTSR1	4933.02	-1.20325	1.34681e-21	4.99826e-20
TMCO3	1426.9	0.59969	1.61131e-21	5.96133e-20
TOR4A	3142.37	-0.850508	2.00445e-21	7.39295e-20
LIPH	1190.17	-0.813966	2.04219e-21	7.50898e-20
MYO1A	1509.19	-2.70276	2.35103e-21	8.61805e-20
SUSD1	296.262	0.986516	2.3876e-21	8.72534e-20
FMO5	249.974	-1.25153	3.29341e-21	1.19989e-19
VASP	2228.04	-0.577458	3.56048e-21	1.29324e-19
TRIP10	1245.98	-0.737806	3.71968e-21	1.34698e-19
MOK	374.385	0.910601	3.96271e-21	1.43065e-19
RHOF	1326.85	-0.837221	5.04492e-21	1.81587e-19
SGK1	225.516	1.26326	5.22828e-21	1.87621e-19
KLHL5	446.904	1.46416	5.2852e-21	1.89096e-19
SCARA3	310.483	1.00558	6.58607e-21	2.34936e-19
TBC1D8	1394.51	-0.921531	7.54433e-21	2.68318e-19
HMGA1	22589.9	-0.769172	7.75363e-21	2.74943e-19
HEG1	98.355	1.85422	7.99173e-21	2.82548e-19
SPARC	31.4765	3.21078	8.17252e-21	2.88087e-19
PAM	4290.8	0.53779	1.03518e-20	3.63834e-19
ITM2C	1324.52	0.725182	1.11108e-20	3.89367e-19
PKIB	56.7576	1.99301	1.2485e-20	4.36243e-19
GREB1L	1254.63	-1.0583	1.27159e-20	4.43019e-19
SLC16A4	1616.86	0.620178	1.46603e-20	5.09274e-19
SRPX2	155.666	-1.522	1.47804e-20	5.1196e-19
CAPG	6273.29	-0.916868	1.70511e-20	5.88902e-19
APOLD1	72.0953	1.83708	1.82928e-20	6.29967e-19
FAM129B	3035.83	-0.519164	1.8892e-20	6.48733e-19
PYGB	8272.41	-0.62288	1.90139e-20	6.5105e-19
ENAH	1389.45	0.829554	1.97882e-20	6.75624e-19
AMMECR1	731.085	0.944305	2.01038e-20	6.84447e-19
JAZF1	270.084	1.20278	2.13394e-20	7.24447e-19
NECTIN3	573.421	1.15069	2.14731e-20	7.26922e-19
PLEKHM1	821.638	-1.20153	2.3298e-20	7.86472e-19
PITPNM3	519.637	-1.44376	2.5036e-20	8.42761e-19
KLC4	618.368	-0.924764	2.52652e-20	8.48087e-19
GOLM1	1115.52	0.620572	2.80089e-20	9.37551e-19
ZNF618	64.2463	2.5749	3.10488e-20	1.03641e-18
CGN	2104.56	-0.747154	3.38918e-20	1.12815e-18
ARSB	318.949	1.01962	4.14321e-20	1.37532e-18
TMEM253	66.4212	-2.22392	4.95705e-20	1.64091e-18
KIF13B	1165.78	-0.926603	5.31376e-20	1.75413e-18
CLDN11	43.6602	2.39738	5.79924e-20	1.90912e-18
CTNNAL1	2633.98	0.94862	5.92192e-20	1.94415e-18
COL5A3	32.3127	-4.74147	6.80613e-20	2.22831e-18
Junior	1508.78	-1.14269	7.10551e-20	2.31997e-18
SEMA4B	3419.2	-1.059	7.35817e-20	2.39592e-18
MYEOV	660.293	-0.810664	7.95351e-20	2.58273e-18
PHTF2	576.038	0.97504	8.01653e-20	2.59614e-18
S1PR5	56.808	2.01867	8.42806e-20	2.72203e-18
RIC8B	322.913	0.971745	8.54474e-20	2.75228e-18
AKAP1	1389.77	-0.720306	9.27453e-20	2.97932e-18
GPX2	79.0617	-2.10998	9.71257e-20	3.11167e-18
EFNA2	244.407	-1.39507	9.91871e-20	3.16921e-18
ITGA2	2078.47	-1.03552	1.02956e-19	3.28086e-18
SLX1A	553.942	-0.819506	1.10888e-19	3.5149e-18
SLX1B	553.942	-0.819506	1.10888e-19	3.5149e-18
SERPINE1	1371.32	1.16196	1.36878e-19	4.32721e-18
GRK5	854.653	-0.851777	1.40074e-19	4.41657e-18
ARRDC1	1495.23	-0.624822	1.72682e-19	5.43038e-18
TNFSF9	146.253	-1.3095	1.76636e-19	5.54016e-18
PELI2	266.128	0.996387	1.8888e-19	5.90869e-18
RNF19B	944.214	-0.656344	2.03754e-19	6.35733e-18
SMARCD3	134.259	1.35331	2.20811e-19	6.86226e-18
CCL24	89.8434	-2.22749	2.21085e-19	6.86226e-18
SYNE1	921.811	0.764641	2.59631e-19	8.0378e-18
TNFRSF14	695.735	-1.04193	2.72711e-19	8.42092e-18
CHMP4B	4103.24	-0.604991	2.76389e-19	8.51249e-18
SURF6	1392.73	-0.656796	2.91982e-19	8.96964e-18
GALM	282.599	-1.08936	3.13352e-19	9.5863e-18
VCAM1	27.7342	4.263	3.1366e-19	9.5863e-18
TXNRD1	9803.89	0.760891	3.44469e-19	1.0501e-17
SCIN	142.429	1.30781	3.65225e-19	1.11054e-17
NCR3LG1	616.773	-1.16964	3.98947e-19	1.21e-17
IGFL2	177.637	-1.7441	4.99351e-19	1.51069e-17
ACY1	1134.05	-0.754347	5.06e-19	1.52695e-17
NUB1	1906.27	-0.621472	5.66569e-19	1.70542e-17
NUAK1	157.615	1.22346	5.87799e-19	1.76487e-17
SEC23B	2129.23	0.682437	6.1929e-19	1.85477e-17
PBLD	277.117	0.913251	6.2807e-19	1.87462e-17
MVP	8697.67	-0.546988	6.29056e-19	1.87462e-17
ACSL5	4422.85	-0.836275	6.38091e-19	1.89681e-17
WWTR1	844.356	0.823896	6.85908e-19	2.0339e-17
TRAM1	3759.05	0.852354	7.91279e-19	2.34054e-17
SH3PXD2A	306.584	-1.36555	8.16208e-19	2.40832e-17
TAGLN	378.662	1.53903	8.2394e-19	2.42514e-17
KBTBD11	1255.36	-0.763795	9.41824e-19	2.76531e-17
SLC4A11	148.718	-1.41968	9.50357e-19	2.78352e-17
PLCB3	2720.79	-1.19095	1.00292e-18	2.93029e-17
ANK3	188.99	1.44674	1.08851e-18	3.1726e-17
ITGAV	3809.11	1.04957	1.31818e-18	3.83267e-17
MAP3K6	439.692	-1.15035	1.32377e-18	3.83958e-17
KIF12	29.0462	3.53316	1.4536e-18	4.20592e-17
ITGA6	5496.7	-0.776285	1.45858e-18	4.21015e-17
TFPI	1976.44	0.758864	1.49955e-18	4.31799e-17
S100A16	3139.46	-0.978579	1.54831e-18	4.44766e-17
LMCD1	243.382	-1.29217	1.62248e-18	4.64956e-17
BCL2L1	2612.75	-0.763196	1.70147e-18	4.86424e-17
Cartwright	135.382	2.30078	1.7161e-18	4.89438e-17
PRICKLE4	421.452	-1.3029	1.75987e-18	5.00725e-17
GOLGA7B	213.191	-1.04975	1.81281e-18	5.14561e-17
ITGA3	3154.47	-0.817988	1.94597e-18	5.50186e-17
PHETA1	1139.69	-0.877283	1.94752e-18	5.50186e-17
GRAMD4	678.878	-1.04034	2.05556e-18	5.79339e-17
PITX1	545.855	-0.772339	2.0869e-18	5.86788e-17
TRIOBP	2010.01	-0.841702	2.20052e-18	6.17281e-17
P2RX4	212.955	1.02705	2.28406e-18	6.38532e-17
EPB41L2	2771.84	0.550363	2.28696e-18	6.38532e-17
NUDT4B	1575.46	0.735715	2.30834e-18	6.43e-17
CDX2	417.437	0.814455	2.54946e-18	7.08513e-17
SULT2B1	126.12	-1.26739	2.8027e-18	7.77083e-17
LIMD2	72.028	1.64582	2.8422e-18	7.86211e-17
PRPS2	710.464	0.715199	2.85577e-18	7.8814e-17
SUCO	1294.89	1.05154	2.90748e-18	8.00563e-17
PECR	509.27	-0.919134	3.47953e-18	9.55872e-17
COBLL1	710.599	0.973029	3.52157e-18	9.652e-17
KIF21B	169.202	-1.79914	3.6195e-18	9.89772e-17
KIAA1211L	501.93	-0.925657	3.74125e-18	1.02073e-16
KLHDC7A	40.7819	2.53233	4.05784e-18	1.10458e-16
TMEM51	374.117	0.874683	4.29032e-18	1.16521e-16
TPD52	239.653	0.911849	4.73417e-18	1.28284e-16
ACE2	57.9653	-2.67715	5.14094e-18	1.38992e-16
BST2	351.215	1.07351	5.73629e-18	1.54737e-16
ANXA13	2956.72	-0.973741	6.11422e-18	1.64561e-16
FERMT1	2695.02	-1.26642	7.53482e-18	2.0234e-16
CYP4F3	192.63	-3.49857	7.74714e-18	2.07575e-16
AKR1B10	688.622	1.18382	7.98163e-18	2.13379e-16
ST3GAL4	916.479	-0.590391	8.16031e-18	2.17669e-16
TMEM132B	63.8775	1.8954	8.45995e-18	2.25159e-16
KCP	49.8121	-2.28368	9.86716e-18	2.62028e-16
GLIS3	54.608	2.07691	1.0661e-17	2.82482e-16
EPDR1	1145.53	0.737913	1.11114e-17	2.93764e-16
CRIM1	2919.57	0.615892	1.16218e-17	3.06579e-16
FAM160A2	1156.42	-0.975589	1.23703e-17	3.25607e-16
TTLL6	176.548	1.40716	1.32714e-17	3.48557e-16
SYBU	556.494	0.794926	1.33181e-17	3.49017e-16
SSTR5	761.328	-0.778549	1.39559e-17	3.6493e-16
TSPAN11	73.0456	-2.65777	1.40966e-17	3.67804e-16
CIDEB	253.502	-1.07995	1.41969e-17	3.69616e-16
CA11	506.405	0.766733	1.45611e-17	3.78273e-16
CIDEC	121.611	-1.25871	1.58442e-17	4.10712e-16
GUCD1	1848.52	-0.591561	1.70241e-17	4.40341e-16
EXTL2	525.832	0.784122	1.76189e-17	4.54742e-16
CD68	1646.42	-0.673063	1.97488e-17	5.08618e-16
SVIL	2504.32	1.03597	2.1501e-17	5.52553e-16
EPHB6	43.8391	2.59373	2.1951e-17	5.62906e-16
LOC100996717	162.361	1.42391	2.36363e-17	6.0367e-16
POFUT1	2601.32	0.469022	2.36416e-17	6.0367e-16
RIN1	2074.32	-0.684034	2.48098e-17	6.32148e-16
TNK2	846.49	-1.30668	2.64065e-17	6.714e-16
SOAT1	508.359	0.789389	2.79354e-17	7.08764e-16
NPNT	5460.71	0.460787	2.84866e-17	7.21217e-16
SLC26A2	273.888	0.927866	2.86423e-17	7.23627e-16
HGD	342.919	0.864377	2.88791e-17	7.2807e-16
LOC401478	68.4058	-2.13087	3.17417e-17	7.98554e-16
PFKFB2	986.752	-0.899582	3.35826e-17	8.43093e-16
NLRC5	290.084	-1.01112	3.59457e-17	9.00527e-16
INPP5D	1587.05	-1.06449	3.60296e-17	9.00741e-16
AHCYL2	1028.92	-0.668298	3.61785e-17	9.02574e-16
AGMAT	701.588	-0.718527	3.93283e-17	9.79111e-16
PFN2	252.872	0.916322	4.17616e-17	1.03753e-15
ENTPD8	131.765	-1.37192	4.33808e-17	1.07552e-15
LGR4	3598.34	0.607868	4.71091e-17	1.16554e-15
TNFAIP2	1370.85	-1.09915	4.88532e-17	1.20619e-15
C1QL4	36.5255	2.43832	5.06407e-17	1.24775e-15
LGALS8	662.113	0.78425	5.09696e-17	1.25327e-15
ANKRD9	371.426	-0.848311	5.54201e-17	1.3599e-15
UGT1A10	1173.45	0.841334	5.63646e-17	1.38024e-15
PHC2	1963.86	-0.625683	5.72254e-17	1.39845e-15
RRAS	852.874	-0.663148	5.83277e-17	1.42248e-15
PRRT1B	58.7384	1.75372	6.00829e-17	1.4623e-15
MAOB	723.672	-0.988561	6.09447e-17	1.48026e-15
CYP2W1	371.647	-1.27248	6.19157e-17	1.5008e-15
TMEM9	818.165	0.730924	6.26448e-17	1.5154e-15
TST	1199.38	-0.886195	6.60288e-17	1.59403e-15
USF2	830.491	-0.63189	6.92835e-17	1.66923e-15
RPS6KA1	1032.81	-0.543497	7.07726e-17	1.70167e-15
RAI14	515.988	0.871597	8.01054e-17	1.92221e-15
LRRC66	263.488	-1.09147	8.96785e-17	2.14761e-15
FAM107B	3541.82	0.718497	9.20945e-17	2.20106e-15
NF2	678.392	0.775989	9.78667e-17	2.33434e-15
TPRG1L	1210.45	-0.706318	9.89119e-17	2.35458e-15
SH2D3A	329.36	-0.925301	1.01526e-16	2.41199e-15
C1orf116	572.856	-0.911182	1.04889e-16	2.48696e-15
HOXB13	301.207	0.790281	1.1329e-16	2.68082e-15
SIPA1L2	35.4762	2.64811	1.21423e-16	2.86761e-15
ARHGAP29	1041.64	0.971778	1.30145e-16	3.06752e-15
BAG1	871.416	-0.741902	1.44942e-16	3.40956e-15
VGF	918.328	-1.25161	1.45778e-16	3.4225e-15
SYT13	315.616	-0.849613	1.475e-16	3.45613e-15
NRP1	3162.07	0.546461	1.48916e-16	3.48249e-15
LAMB3	2201.57	-0.862129	1.49623e-16	3.49218e-15
S100A6	9654.68	-0.787576	1.73494e-16	4.04144e-15
PDGFB	299.738	0.916951	1.74933e-16	4.06703e-15
B4GALT4	2289.4	0.590338	1.75836e-16	4.08008e-15
IFITM1	699.105	0.821542	1.88668e-16	4.36935e-15
SHC2	99.6402	1.70817	1.94142e-16	4.48742e-15
RSPH1	364.398	0.901508	1.9823e-16	4.57306e-15
RHOBTB1	46.7238	2.14491	2.02841e-16	4.67043e-15
DBNDD1	62.9874	1.70364	2.08636e-16	4.79463e-15
FGFR4	1061.95	-0.736515	2.15983e-16	4.95392e-15
XYLT1	552.81	-1.19334	2.22487e-16	5.09332e-15
PLCG2	425.869	-0.865663	2.35587e-16	5.38291e-15
VDR	555.75	-1.36077	2.40211e-16	5.47808e-15
PDLIM1	3195.71	-0.598871	2.43621e-16	5.54528e-15
PITPNM1	1399.52	-0.630071	2.62796e-16	5.97035e-15
EMX1	57.184	-1.74995	2.72406e-16	6.17695e-15
ME1	165.501	1.12763	2.73486e-16	6.18969e-15
GALNT10	585.732	0.6629	2.81564e-16	6.36046e-15
PNMA2	1354.06	0.581284	2.96351e-16	6.68188e-15
ANXA2	27706.4	-0.755215	3.04196e-16	6.84193e-15
NOS3	797.493	-0.82024	3.04595e-16	6.84193e-15
TLDC1	810.306	-0.609524	3.16368e-16	7.09306e-15
SEMA4F	115.895	1.33093	3.21868e-16	7.20285e-15
SLC44A3	413.29	0.794632	3.26951e-16	7.30293e-15
PROCR	2790.93	0.643023	3.62269e-16	8.0767e-15
BIRC3	1291.2	1.10928	3.67515e-16	8.1784e-15
F5	264.774	1.52174	3.91916e-16	8.7052e-15
ZBED2	137.064	-2.021	4.13838e-16	9.1707e-15
ARL4C	1960.93	-0.706395	4.14408e-16	9.1707e-15
CEBPG	833.156	-0.658561	4.48437e-16	9.9054e-15
RAP1GAP	649.563	0.928167	4.62051e-16	1.01873e-14
C15orf41	291.854	0.807473	4.71112e-16	1.03679e-14
MPST	1128.88	-0.600557	4.81662e-16	1.05806e-14
IFNGR1	1858.94	0.773534	4.96644e-16	1.08897e-14
CTSH	812.477	0.912402	5.27909e-16	1.1554e-14
C1S	26.8934	2.80372	5.44344e-16	1.1892e-14
CXCL5	30.6879	2.73208	5.64716e-16	1.23145e-14
EML4	6355.49	0.417328	5.80739e-16	1.26409e-14
TAC3	28.5428	-2.80901	5.83781e-16	1.2684e-14
LAMC1	3125.02	0.602342	6.60488e-16	1.43246e-14
EPB41	577.75	0.695497	6.69879e-16	1.45019e-14
DISP2	190.004	-1.63461	6.75412e-16	1.45953e-14
LEPROTL1	901.573	0.763072	6.96677e-16	1.50276e-14
TPM4	4596.36	-0.580177	7.06769e-16	1.52178e-14
DNMT3A	280.891	0.825481	7.09737e-16	1.52542e-14
SAMD4A	204.336	1.15282	7.20701e-16	1.54621e-14
C9orf16	724.947	-0.612124	7.62678e-16	1.63333e-14
LAMA3	1316.41	-0.965062	8.16956e-16	1.74644e-14
WWC2	1309.1	0.643263	8.1862e-16	1.74688e-14
NET1	2732.53	-0.660616	8.25502e-16	1.75842e-14
TMEM54	1162.03	-0.547838	8.49611e-16	1.80656e-14
FOS	422.72	-0.942527	8.56362e-16	1.81768e-14
PSD4	1005.64	-0.776587	8.68393e-16	1.83995e-14
ANO1	4350.6	-1.00887	9.07278e-16	1.91893e-14
ARAP3	175.393	-1.53077	9.1385e-16	1.92942e-14
SMURF2	1092.83	-0.639204	1.11974e-15	2.35995e-14
I	51.969	-2.02923	1.13362e-15	2.385e-14
SEMA4G	1168.51	-1.50028	1.19843e-15	2.51692e-14
DNTTIP1	1933.84	-0.891194	1.25969e-15	2.64092e-14
MCM3	1788.43	-0.502472	1.37024e-15	2.86767e-14
PCNX2	126.899	1.26398	1.47716e-15	3.08602e-14
HS3ST3B1	210.08	-1.05482	1.52642e-15	3.18337e-14
JCAD	117.156	1.31001	1.54762e-15	3.22196e-14
PKIG	82.1575	1.39005	1.77846e-15	3.69611e-14
OPTN	2788.07	-0.820316	1.83933e-15	3.81597e-14
CRYM	184.408	1.01499	2.01501e-15	4.17321e-14
DOC2B	67.8749	-1.94519	2.12924e-15	4.40216e-14
CSF1	256.852	1.18635	2.1644e-15	4.46712e-14
E2F1	592.161	-0.736984	2.35964e-15	4.86167e-14
RCAN1	284.093	0.814994	2.40897e-15	4.95476e-14
CHRM4	41.2466	-2.10495	2.58863e-15	5.31515e-14
ACOT1	239.643	-1.32518	2.79637e-15	5.73184e-14
FNDC3B	3676.39	0.639709	3.13866e-15	6.42243e-14
HDAC9	43.2974	2.07192	3.41224e-15	6.97031e-14
SLC35C1	932.347	-0.669894	3.45456e-15	7.0447e-14
SPRY4	1752.81	-0.875352	3.47632e-15	7.077e-14
SCAMP5	76.7493	1.55141	3.55952e-15	7.23406e-14
GPD1	99.9348	-1.3738	3.60074e-15	7.30541e-14
GALNT2	2320.55	0.574077	3.70742e-15	7.5091e-14
SMIM14	868.746	0.595172	3.77168e-15	7.62633e-14
TVP23C-CDRT4	86.44	1.28338	3.88748e-15	7.8472e-14
CCDC68	751.035	-0.893499	4.17477e-15	8.41289e-14
JUN	763.851	0.910693	4.66112e-15	9.37716e-14
MCF2L	649.028	-0.866639	5.25291e-15	1.055e-13
ZNF22	362.388	0.801299	5.61899e-15	1.12663e-13
ZSCAN31	275.571	0.838663	5.69617e-15	1.14019e-13
FGF19	1010.16	-0.647448	5.77501e-15	1.15404e-13
REEP2	26.7316	2.65639	5.82889e-15	1.16286e-13
ARTN	35.9888	-2.41413	5.87425e-15	1.16996e-13
DOK7	155.65	-1.0427	5.98116e-15	1.18926e-13
SH2D4A	858.974	-0.564174	6.09987e-15	1.21085e-13
ZNF281	586.422	0.647073	6.57166e-15	1.30234e-13
FXYD3	32.7574	-3.43131	6.62002e-15	1.30976e-13
POU2F2	56.7024	2.06278	6.6339e-15	1.31033e-13
GJB5	399.031	-1.12492	6.67741e-15	1.31675e-13
FGD5	984.291	-0.873143	7.07782e-15	1.39341e-13
PRDM8	714.971	-0.928481	7.67841e-15	1.50916e-13
C1QTNF12	119.526	-1.31729	8.63379e-15	1.69309e-13
ABHD17C	328.604	-0.921348	8.64255e-15	1.69309e-13
PKP3	2218.93	-0.603809	8.83135e-15	1.72724e-13
TPST1	58.2043	1.60027	9.74728e-15	1.90327e-13
JAG1	2511.39	0.829302	1.12965e-14	2.20218e-13
ASPH	13676.7	0.524635	1.33747e-14	2.60305e-13
GPAT3	340.344	-0.848123	1.47826e-14	2.87239e-13
RIPK2	284.921	0.859673	1.56228e-14	3.03072e-13
CYP4F12	254.911	-3.4459	1.70279e-14	3.29796e-13
NIPSNAP2	825.16	0.704714	1.82341e-14	3.52586e-13
BCL2L15	111.071	-1.22788	1.83645e-14	3.54533e-13
TUBAL3	321.404	-0.842609	1.90936e-14	3.68014e-13
TNFRSF11B	338.258	0.927072	1.97511e-14	3.80073e-13
CISD3	621.225	-0.647627	2.0956e-14	4.02611e-13
ZG16B	261.724	1.17285	2.21337e-14	4.24554e-13
CAPS2	74.0133	1.47209	2.24891e-14	4.30681e-13
RND1	48.2018	1.72788	2.65914e-14	5.08427e-13
PINK1	1213.27	-0.659985	3.29539e-14	6.29073e-13
ANXA11	6036.28	-0.530215	3.50404e-14	6.67835e-13
TLCD2	313.956	-1.39894	3.51677e-14	6.68621e-13
KRT15	914.156	0.866906	3.51935e-14	6.68621e-13
MYOM1	75.2361	1.32167	3.8241e-14	7.25365e-13
ADAM22	53.1984	1.83242	4.01566e-14	7.60494e-13
NSMF	4166.96	-0.504976	4.37394e-14	8.27034e-13
TNFRSF1B	958.989	-0.740185	4.47036e-14	8.43931e-13
EFNB3	27.3787	2.51972	4.60762e-14	8.68472e-13
OSBP2	884.546	-0.764255	4.65454e-14	8.75932e-13
IL1R1	104.116	1.40103	4.9263e-14	9.25617e-13
SLC6A20	1518.17	-0.685674	4.9983e-14	9.37672e-13
KDM1A	2053.85	-0.418616	5.06458e-14	9.48617e-13
NAV2	26.4716	-3.16621	5.42409e-14	1.01436e-12
PPP1R14D	38.4334	-2.23467	5.4345e-14	1.01472e-12
ARF6	1573.21	-0.497823	5.61618e-14	1.04701e-12
NR1H3	1955.16	-0.564124	6.31268e-14	1.17502e-12
CAP2	385.298	0.662878	6.38131e-14	1.18595e-12
SYNJ2	821.815	-0.689325	6.71033e-14	1.24516e-12
ECE1	8212.2	0.71373	7.18461e-14	1.3311e-12
ARVCF	111.992	1.32008	7.63367e-14	1.41211e-12
KCNK5	807.694	-0.64294	8.40571e-14	1.55252e-12
PCDH7	3022.83	0.453347	9.3981e-14	1.73314e-12
GDPD5	743.479	0.851572	1.06757e-13	1.96571e-12
ST6GALNAC6	424.884	0.682899	1.22612e-13	2.25417e-12
CTDSP1	2225.38	-0.449414	1.24877e-13	2.29229e-12
ARC	50.9802	1.89965	1.38159e-13	2.53221e-12
CLCC1	735.49	0.53483	1.61237e-13	2.95067e-12
MTURN	230.733	0.803435	1.66703e-13	3.04603e-12
TIMP4	67.5486	-1.41965	1.70104e-13	3.10343e-12
ZSCAN25	489.208	-0.799899	1.73357e-13	3.15795e-12
BCR	1631.29	-0.594278	1.82954e-13	3.3277e-12
GRK3	135.953	1.23523	1.84307e-13	3.34722e-12
USH1C	3980.68	-0.503088	1.88917e-13	3.42574e-12
USP12	1064.85	0.651582	1.90786e-13	3.45439e-12
THSD1	136.576	1.22446	1.91954e-13	3.47028e-12
CDK2AP2	520.996	-1.14352	1.92856e-13	3.48132e-12
PRKCD	521.324	-0.712161	1.96067e-13	3.53395e-12
RHOQ	351.812	0.877036	2.01866e-13	3.63031e-12
CXCL8	62.9731	2.05588	2.02022e-13	3.63031e-12
PHC1	75.4878	1.44907	2.11309e-13	3.7915e-12
ZNF496	571.914	0.606398	2.30219e-13	4.12461e-12
CORO2A	1198.79	-0.815404	2.40034e-13	4.29402e-12
KLF4	893.966	0.816541	2.42213e-13	4.32527e-12
OGDHL	50.466	1.66026	2.42505e-13	4.32527e-12
SREBF2	2322.16	-0.632723	2.43112e-13	4.32965e-12
MLLT11	85.9611	1.26352	2.44408e-13	4.34624e-12
TMEM263	398.7	0.722319	2.53858e-13	4.50758e-12
CDKN1A	349.542	-0.827754	2.84238e-13	5.03953e-12
KLHL23	214.476	0.955722	2.99373e-13	5.30001e-12
F3	1579.34	0.755894	3.05901e-13	5.40757e-12
MAP1LC3A	145.869	1.16198	3.12823e-13	5.52177e-12
ANTXR2	2758.36	-0.776182	3.17116e-13	5.58929e-12
PDCD6	2536.02	-0.435106	3.38048e-13	5.9435e-12
CEACAM1	1674.16	-0.561363	3.38207e-13	5.9435e-12
CHST15	2531.57	0.479564	3.40728e-13	5.979e-12
THBS3	1240.77	0.818554	3.44862e-13	6.04267e-12
SOWAHC	745.192	-0.54022	3.49088e-13	6.10777e-12
MUC5AC	29.4731	-3.22374	3.62282e-13	6.32934e-12
RRM2	1688.25	-0.417336	3.70077e-13	6.45609e-12
TSC22D1	2846.21	-0.537336	3.92557e-13	6.83827e-12
ADM	118.713	1.32166	4.00488e-13	6.96627e-12
UBALD2	380.184	-0.682048	4.26874e-13	7.41446e-12
ADD3	5884.02	0.547897	4.44612e-13	7.71134e-12
CAPN1	5469.28	-0.400227	4.4558e-13	7.71692e-12
ARHGEF26	45.119	1.69825	4.75668e-13	8.22609e-12
LMNA	10415	-0.564956	4.98729e-13	8.61244e-12
ZNF219	552.555	-0.829576	5.0378e-13	8.68711e-12
PPT1	1296.91	0.661753	5.23023e-13	9.00595e-12
CXADR	1902.7	0.798878	5.49847e-13	9.45421e-12
PRSS23	3980.97	0.755399	5.63223e-13	9.67028e-12
MAML2	767.95	-0.851896	5.68225e-13	9.74217e-12
ARHGAP23	2362.21	-1.08039	5.69791e-13	9.75502e-12
BET1	1118.36	0.679652	5.76922e-13	9.86297e-12
AHR	1152.79	0.546344	5.80945e-13	9.91757e-12
SEMA3C	3230.94	0.756276	5.87206e-13	1.00101e-11
CALU	3050.27	0.469519	6.0616e-13	1.03185e-11
IRAK2	530.667	-0.628209	6.13657e-13	1.04313e-11
MEX3A	200.961	1.05784	6.181e-13	1.04919e-11
CYP3A7	71.9015	-1.70907	6.27102e-13	1.06296e-11
AKAP2	1690.06	-0.488687	7.05294e-13	1.1938e-11
LDLR	2103.36	-0.88208	7.46496e-13	1.26176e-11
PALM	25.4013	-2.55112	7.52268e-13	1.26972e-11
ABHD16A	722.488	-0.564027	7.72587e-13	1.30217e-11
GNA11	1334.71	-0.60078	8.09791e-13	1.36296e-11
SOX7	220.442	-1.23282	8.78033e-13	1.47574e-11
ATP2B1	3327.94	0.803667	8.82867e-13	1.48178e-11
OSBPL5	1383.06	-0.672769	9.1159e-13	1.52784e-11
KLHL4	329.079	0.892637	9.13959e-13	1.52967e-11
SIGIRR	968.841	-0.513563	9.44554e-13	1.57866e-11
SH3D21	691.44	-1.45023	9.70464e-13	1.6197e-11
CLU	2480.96	0.775038	9.72242e-13	1.6204e-11
BDNF	562.552	0.903923	9.74636e-13	1.62213e-11
SMIM10L2A	43.0926	1.73839	1.01394e-12	1.6852e-11
TNS4	652.507	-2.54137	1.03654e-12	1.72037e-11
NR2F6	935.3	-0.551436	1.0626e-12	1.76118e-11
ADRA1B	121.059	-1.24865	1.08391e-12	1.794e-11
RND3	283.792	0.847597	1.2003e-12	1.98196e-11
MAPK3	1060.47	-0.526948	1.20079e-12	1.98196e-11
PDGFA	551.748	-0.653443	1.21153e-12	1.99576e-11
STARD10	202.331	0.893158	1.21248e-12	1.99576e-11
PLS3	5118.17	0.588989	1.24012e-12	2.03824e-11
FAM83H	3648.33	-0.97802	1.24257e-12	2.03824e-11
TMEM67	184.481	0.866558	1.24341e-12	2.03824e-11
HSD11B2	57.166	-1.95742	1.27691e-12	2.09029e-11
C5orf15	1655.81	0.550518	1.31664e-12	2.15238e-11
CLIP4	275.603	1.05092	1.39995e-12	2.28544e-11
CERCAM	148.611	1.11807	1.40718e-12	2.29411e-11
ANKRD46	407.754	0.74034	1.46155e-12	2.3795e-11
C6orf132	309.645	-1.03258	1.52214e-12	2.47477e-11
RASA4B	638.181	-0.919741	1.55917e-12	2.53154e-11
TEAD2	328.107	0.735729	1.583e-12	2.56674e-11
MOXD1	44.3748	1.86317	1.60543e-12	2.59958e-11
NCS1	495.979	0.608868	1.60904e-12	2.6019e-11
MXRA7	292.983	0.758511	1.62397e-12	2.6225e-11
RGS20	41.0814	1.77161	1.80661e-12	2.91349e-11
MYH10	50.2282	1.67414	1.86416e-12	3.00225e-11
ADIRF	348.713	-3.07291	1.89335e-12	3.04517e-11
RBP4	264.34	0.979318	1.90299e-12	3.05655e-11
EXOC3L4	110.578	-1.26818	1.93425e-12	3.10259e-11
EDAR	692.531	-3.19608	1.93834e-12	3.10498e-11
DTX2	1223.72	-0.984219	2.04362e-12	3.26925e-11
NME4	2107.73	0.661483	2.12173e-12	3.38966e-11
GLCCI1	106.317	1.12965	2.12651e-12	3.39276e-11
GFOD1	198.043	0.830095	2.2167e-12	3.53193e-11
PEX5L	250.619	0.828094	2.30134e-12	3.66193e-11
PVR	928.459	0.680445	2.35837e-12	3.74767e-11
FFAR4	136.878	0.971079	2.3673e-12	3.75688e-11
PLAUR	1670.23	-0.601761	2.496e-12	3.95267e-11
PRCP	810.461	0.63893	2.49729e-12	3.95267e-11
VPS37B	1464.18	-0.569186	2.64862e-12	4.18665e-11
FTO	739.689	0.542543	2.81278e-12	4.44025e-11
TTC7B	42.4771	1.87847	2.82738e-12	4.45741e-11
SDHA	5904.85	-0.424094	3.17537e-12	4.99943e-11
CAMK2N1	1827.94	-0.829866	3.29141e-12	5.1753e-11
TSPYL2	165.486	1.13038	3.51482e-12	5.51933e-11
TMBIM1	4521.11	-0.518064	3.62841e-12	5.69022e-11
ERCC2	654.846	0.610628	3.75353e-12	5.87873e-11
CKMT1B	298.304	-0.978896	3.79138e-12	5.93024e-11
CPA4	36.7102	1.97296	3.95322e-12	6.17529e-11
CHAF1A	507.343	-0.620313	4.03246e-12	6.29085e-11
GLI1	82.8197	-1.36729	4.10476e-12	6.3953e-11
NUCB2	558.658	0.864308	4.31646e-12	6.71637e-11
CYP2B6	322.788	0.76744	4.42871e-12	6.88207e-11
PCYT2	532.639	-0.576233	4.5327e-12	7.03452e-11
LACTB	408.626	0.649485	4.59004e-12	7.11427e-11
HSD3B7	1909.96	-0.438422	4.62463e-12	7.15859e-11
SMPDL3B	278.81	0.83557	4.7705e-12	7.37484e-11
TJP2	4729.19	-0.35185	4.97807e-12	7.68577e-11
SYTL4	75.9783	-1.27001	5.06452e-12	7.80916e-11
CHST4	55.4039	-1.53545	5.18122e-12	7.9788e-11
SMO	100.665	1.26916	5.207e-12	8.00819e-11
UBE2I	2879.38	-0.419935	5.26808e-12	8.09172e-11
MTMR10	427.327	-0.694189	5.31709e-12	8.15652e-11
PREB	1338.18	-0.43665	5.37831e-12	8.23985e-11
PSCA	49.2557	-1.69747	5.44064e-12	8.32466e-11
EFNB1	3676.4	-0.483076	5.55212e-12	8.48438e-11
ADAMTSL5	229.512	-1.02802	5.74246e-12	8.76404e-11
DDX11	2389.04	-0.831549	5.95729e-12	9.08032e-11
SLC13A3	284.57	0.834471	6.02605e-12	9.17341e-11
FAM214B	569.084	-0.606173	6.27075e-12	9.53378e-11
SERINC5	8861.36	-0.505289	6.34945e-12	9.64116e-11
ASF1B	494.447	-0.657756	6.84374e-12	1.03785e-10
FAM3C	10238	-0.642397	7.202e-12	1.0908e-10
SLC40A1	1610.79	0.626109	7.46526e-12	1.12874e-10
RTKN	1280.14	-0.528852	7.47142e-12	1.12874e-10
CKMT1A	410.421	-0.853115	7.76052e-12	1.17036e-10
PHACTR3	56.583	-1.90369	7.76651e-12	1.17036e-10
STK39	1292.08	-0.585506	7.77965e-12	1.17087e-10
FTSJ1	542.407	-0.574622	8.04986e-12	1.21001e-10
SPEG	42.2058	1.6688	8.12072e-12	1.21913e-10
TRIM26	1397.69	-0.500293	8.48245e-12	1.27184e-10
NFKBIZ	1436.31	0.638907	8.86639e-12	1.32774e-10
SSFA2	19583.9	-0.519058	9.41843e-12	1.40864e-10
LRRC8A	1216.95	-0.549758	9.54199e-12	1.42533e-10
B4GALT5	4379.17	-0.383381	9.63177e-12	1.43695e-10
EVA1C	527.127	-0.579529	9.86592e-12	1.47005e-10
LIF	1498.15	-0.682052	1.06165e-11	1.57991e-10
MROH6	1825.23	-0.951554	1.09469e-11	1.62705e-10
ODC1	2014.79	0.593965	1.14236e-11	1.69579e-10
CDC25B	3868.58	-0.99858	1.1934e-11	1.76938e-10
CCNG2	437.238	0.623984	1.19777e-11	1.77365e-10
CPD	1956.71	0.493663	1.22098e-11	1.80578e-10
LRG1	148.724	0.90197	1.25269e-11	1.85039e-10
FABP3	304.436	-1.1355	1.2586e-11	1.85683e-10
FLNA	12468	0.765218	1.28136e-11	1.88807e-10
SLC39A5	33.5376	-2.00831	1.284e-11	1.88962e-10
EXOC6	239.155	0.901852	1.33834e-11	1.96718e-10
ETAA1	339.505	0.838348	1.34342e-11	1.97222e-10
SEC24D	350.683	0.609306	1.36939e-11	2.00788e-10
STMN1	8783.58	-0.783505	1.41567e-11	2.0732e-10
TM4SF5	436.151	-0.764824	1.48313e-11	2.16933e-10
DHFR	2480.36	-0.705246	1.58087e-11	2.30947e-10
CRYBG2	54.425	-1.54451	1.60739e-11	2.34533e-10
VNN2	43.0107	1.79317	1.64054e-11	2.39079e-10
TBC1D9	229.795	0.754834	1.70736e-11	2.48513e-10
LMAN1	1312.46	0.676752	1.73266e-11	2.5189e-10
CDR2L	367.878	-0.699949	1.76651e-11	2.56476e-10
KCNQ3	1462.17	-1.24256	1.7685e-11	2.56476e-10
EEPD1	1372.86	-0.522153	1.7836e-11	2.58352e-10
TRAK1	918.031	-0.58044	1.81348e-11	2.62361e-10
PLEK2	918.87	-0.504294	1.82944e-11	2.64351e-10
ABHD11	964.117	-0.517439	2.03426e-11	2.93592e-10
CHRNB1	90.7307	1.17327	2.097e-11	3.02282e-10
CPNE8	566.816	0.642095	2.17247e-11	3.12783e-10
FAM83A	3320.17	-0.768909	2.28229e-11	3.282e-10
MCC	627.062	-0.606351	2.3449e-11	3.36797e-10
ITGB6	834.762	0.724702	2.36224e-11	3.38881e-10
LGR6	1437.33	-2.72978	2.67298e-11	3.82999e-10
MYO18A	4157.74	-0.708747	2.74955e-11	3.93499e-10
LGALSL	307.763	-0.778813	2.80355e-11	4.00747e-10
THBD	879.492	-0.603326	2.85418e-11	4.07497e-10
FOSL2	2277.26	0.694776	2.87022e-11	4.09297e-10
FAM114A1	801.868	-0.548163	2.90685e-11	4.14027e-10
SHC1	4842.5	0.372876	2.94017e-11	4.18275e-10
C8orf82	744.43	-0.586964	3.32481e-11	4.72431e-10
VNN1	5432.95	0.538234	3.34008e-11	4.74037e-10
SLC52A3	400.736	-0.599425	3.42369e-11	4.85327e-10
MMP15	884.672	-0.774647	3.56467e-11	5.04714e-10
FERMT3	35.6626	-1.84677	3.59982e-11	5.09087e-10
TMSB4X	16957	0.702684	3.66685e-11	5.17954e-10
HMOX1	106.119	1.21752	3.68937e-11	5.20519e-10
CCDC74A	127.618	0.941192	3.70636e-11	5.22299e-10
LIFR	97.0205	1.11158	3.73608e-11	5.25867e-10
TCEAL9	86.0698	1.31855	3.93072e-11	5.52612e-10
ARL14	243.95	-0.845676	4.07416e-11	5.72106e-10
DMXL2	562.393	0.815077	4.21271e-11	5.90867e-10
TLR6	474.779	-0.589059	4.27479e-11	5.98871e-10
KLHDC8B	93.7252	1.118	4.32441e-11	6.05114e-10
FGFR2	222.736	-0.77959	4.42862e-11	6.18971e-10
CEP126	654.106	0.782276	4.43818e-11	6.19583e-10
EML6	288.989	-0.810773	4.55671e-11	6.35015e-10
MCM4	2209.6	-0.384923	4.56407e-11	6.35015e-10
ALDH3B1	2421.89	-0.510471	4.56467e-11	6.35015e-10
MST1R	1137.8	-0.815821	4.7977e-11	6.66658e-10
ASCC3	879.164	0.667473	4.84429e-11	6.72349e-10
NXN	1646.69	0.421298	5.16115e-11	7.15497e-10
NCK2	302.363	0.686234	5.27386e-11	7.30273e-10
PTGFRN	47.8618	1.54352	5.68387e-11	7.86137e-10
TMEM56	72.0688	1.38002	5.71593e-11	7.88991e-10
MAP2K6	101.51	1.18745	5.71771e-11	7.88991e-10
PCDH20	52.8024	1.43076	6.17225e-11	8.50731e-10
Colton	31.34	-1.95727	6.47507e-11	8.9144e-10
PKN1	1456.64	0.458476	6.50658e-11	8.94749e-10
TRNP1	3905.75	0.47216	6.59411e-11	9.05742e-10
RASL12	64.7993	-1.31372	6.94639e-11	9.53035e-10
PLLP	397.057	-0.716059	6.97081e-11	9.55289e-10
TRIM16L	133.748	1.00775	7.2195e-11	9.88236e-10
MXD1	484.751	-0.818992	7.63969e-11	1.04456e-09
GPR176	74.1761	1.22029	7.74398e-11	1.05761e-09
BIN1	843.701	0.619065	7.7933e-11	1.06313e-09
MLX	862.322	-0.491647	7.81316e-11	1.06462e-09
PCED1B	373.368	0.837469	8.11971e-11	1.10513e-09
PMAIP1	484.541	-0.842116	8.22367e-11	1.11801e-09
PTGIS	5499.17	-0.743242	8.37672e-11	1.13752e-09
IRX5	100.568	1.12521	8.45686e-11	1.1471e-09
TNFRSF18	81.4884	1.13102	8.56822e-11	1.16089e-09
DENND5A	803.8	0.553293	8.63966e-11	1.16924e-09
ZADH2	600.68	-0.535378	8.68767e-11	1.17441e-09
SFN	1430.09	-0.492897	9.26038e-11	1.25014e-09
BAIAP2L2	844.476	-0.890826	9.26885e-11	1.25014e-09
TMPRSS5	57.1783	-1.78633	9.53023e-11	1.28395e-09
SLC9A3	982.828	-1.07184	9.93599e-11	1.33711e-09
SYNM	140.238	1.08732	9.95491e-11	1.33815e-09
GNA15	327.905	-0.7635	1.0015e-10	1.3447e-09
DVL1	934.797	-0.510381	1.03781e-10	1.3919e-09
NCEH1	1554.5	0.524503	1.03917e-10	1.39216e-09
TRIM7	279.71	-0.820558	1.07308e-10	1.43598e-09
SH3PXD2B	201.208	1.08714	1.1099e-10	1.4836e-09
FZD2	35.1077	1.73569	1.14546e-10	1.52941e-09
SLPI	413.68	-1.05959	1.14776e-10	1.53077e-09
NEURL3	44.3066	2.15003	1.17182e-10	1.56112e-09
NT5C3A	1697.19	0.632317	1.19324e-10	1.58789e-09
KLC1	727.504	-0.586915	1.22459e-10	1.6278e-09
SARAF	3055.96	0.487967	1.30418e-10	1.73166e-09
ZNF84	411.437	0.749444	1.30738e-10	1.73398e-09
AKAP5	69.5757	-1.25123	1.35522e-10	1.79544e-09
NEXN	37.3886	2.12934	1.35863e-10	1.79796e-09
IRS2	1573.17	-1.15946	1.36245e-10	1.80102e-09
COL13A1	120.336	-1.09329	1.37317e-10	1.81319e-09
C11orf42	93.6446	-1.15317	1.42668e-10	1.88177e-09
ARPC1B	59482.2	-0.449189	1.43736e-10	1.89377e-09
ARHGEF16	666.108	-0.490542	1.44049e-10	1.8958e-09
UBTD1	270.321	0.668051	1.5538e-10	2.04268e-09
SLC25A30	150.545	0.887195	1.64287e-10	2.1574e-09
RXFP4	23.3718	-2.29237	1.6863e-10	2.212e-09
MCRIP1	322.078	0.971867	1.76944e-10	2.3185e-09
LRIG3	198.139	0.747433	1.79393e-10	2.34802e-09
SCAMP1	794.748	0.639508	1.80639e-10	2.36175e-09
BRSK2	27.8779	2.01898	1.81502e-10	2.37043e-09
TINAG	103.965	1.0389	1.82077e-10	2.37534e-09
CLN3	628.933	0.551718	2.03709e-10	2.65466e-09
ABCC4	194.332	0.876069	2.10109e-10	2.73508e-09
INPP5F	618.957	-0.52016	2.11087e-10	2.74482e-09
NBPF10	134.224	0.934474	2.17933e-10	2.83075e-09
FBXO32	349.418	0.852067	2.18918e-10	2.84047e-09
DYNC2H1	60.0187	1.59207	2.30058e-10	2.98178e-09
RCN1	3167.35	0.592198	2.30733e-10	2.98728e-09
TM7SF2	400.085	0.775515	2.31556e-10	2.99469e-09
NR5A2	366.033	0.656888	2.35665e-10	3.04454e-09
BIRC7	68.6716	-1.39557	2.41254e-10	3.11337e-09
SHF	38.6926	1.80158	2.44619e-10	3.15339e-09
ZSWIM5	560.732	-0.873347	2.52787e-10	3.25518e-09
ELK3	587	-0.571828	2.5539e-10	3.28516e-09
SARDH	36.542	1.5932	2.56931e-10	3.30142e-09
SIL1	916.031	0.513435	2.60889e-10	3.34869e-09
C8G	28.507	-2.09831	2.68034e-10	3.4367e-09
ATP8B1	923.317	0.473739	2.73888e-10	3.50799e-09
ICAM1	49.0736	1.87293	2.91821e-10	3.73369e-09
UBE2J1	914.866	0.554317	2.98655e-10	3.81704e-09
DKK3	39.5866	1.55488	3.09613e-10	3.95286e-09
MFAP2	146.475	0.9641	3.2659e-10	4.16516e-09
PRKCQ	58.0651	1.26527	3.28261e-10	4.182e-09
HPCAL1	1760.61	-0.43691	3.41002e-10	4.3397e-09
AACS	853.322	0.481486	3.48412e-10	4.42928e-09
PEAR1	1119.58	-0.682851	3.63861e-10	4.62076e-09
TM4SF4	5575.15	0.747902	3.7184e-10	4.71708e-09
CYB561	862.635	0.476627	3.87502e-10	4.91056e-09
TRIM2	557.667	0.866601	3.96109e-10	5.01431e-09
RPGRIP1L	365.388	0.82233	3.96543e-10	5.01448e-09
WFDC3	53.5733	-1.52918	4.02492e-10	5.08434e-09
CNGA1	277.776	0.789209	4.14252e-10	5.2251e-09
MORN4	135.814	0.839254	4.1451e-10	5.2251e-09
TANK	971.4	0.693244	4.1534e-10	5.23005e-09
CD99L2	1174.92	0.411176	4.35114e-10	5.47327e-09
MMP7	2439.94	-0.647586	4.39368e-10	5.52098e-09
ARHGEF28	1004.14	0.512593	4.46204e-10	5.60098e-09
UBQLN4	2695.56	-0.47408	4.48801e-10	5.62768e-09
MANBA	369.527	0.626922	4.64389e-10	5.81704e-09
TIMP2	5247.43	-1.08538	4.89491e-10	6.12504e-09
LRCH4	591.326	-0.89681	4.97922e-10	6.22402e-09
PLA2G15	396.086	0.611142	5.10964e-10	6.38037e-09
CPEB4	260.221	0.823724	5.12446e-10	6.3922e-09
RTEL1	1200.53	-0.751453	5.22305e-10	6.50838e-09
HS2ST1	1179.78	0.469784	5.44301e-10	6.77542e-09
PM20D2	449.689	0.548109	5.45959e-10	6.78898e-09
STMN3	3441.3	-0.616425	5.62062e-10	6.98196e-09
FZD6	589.556	0.623874	5.87613e-10	7.29177e-09
CLDN15	113.954	-1.12338	6.09984e-10	7.56152e-09
TRIM8	1103.9	-0.505994	6.21061e-10	7.69086e-09
RNF157	383.684	-0.744597	6.38486e-10	7.89845e-09
PHLDA1	2987.64	-0.506642	6.70859e-10	8.29035e-09
LRRC20	368.3	0.604174	6.81857e-10	8.41755e-09
UPK3B	6855.58	-0.918808	7.34217e-10	9.05458e-09
NBPF14	775.766	0.632171	7.44377e-10	9.17042e-09
IQGAP3	1633.8	-0.8308	7.65348e-10	9.41906e-09
MINPP1	473.03	0.614141	7.87772e-10	9.68505e-09
NT5C3B	480.999	0.499251	8.1359e-10	9.99219e-09
PNMA1	1062.89	-0.506635	8.29095e-10	1.01722e-08
FNBP1L	1238.36	0.551249	8.66556e-10	1.06209e-08
ANKS6	843.473	-0.666157	8.81519e-10	1.07932e-08
HECTD3	783.02	-0.525541	8.90416e-10	1.0891e-08
ADAM8	1108.6	-0.793311	9.04253e-10	1.10489e-08
P3H2	93.6941	1.08987	9.12078e-10	1.11331e-08
CLIC1	11445.2	-0.556758	9.16329e-10	1.11671e-08
LYRM1	1625.78	-0.531502	9.16732e-10	1.11671e-08
ATG9B	65.5616	-1.39059	9.31861e-10	1.13399e-08
LDLRAP1	343.308	-0.597558	9.38237e-10	1.14058e-08
RCN2	574.282	0.49464	9.77752e-10	1.18741e-08
GJC2	451.408	-0.553306	9.99817e-10	1.21298e-08
AS3MT	69.46	1.16817	1.09165e-09	1.32304e-08
BTBD1	1139.73	0.543232	1.12765e-09	1.3653e-08
PRAP1	612.886	-0.769217	1.16511e-09	1.40921e-08
FAM234A	4544.17	-0.545789	1.17276e-09	1.41703e-08
STRIP2	1889.58	-0.597694	1.20859e-09	1.45886e-08
SOX13	983.545	-0.965569	1.21548e-09	1.46569e-08
WFS1	927.097	0.685297	1.22394e-09	1.4744e-08
CACNA2D4	357.986	-0.728067	1.24707e-09	1.50076e-08
APBB1	190.795	0.697389	1.25007e-09	1.50285e-08
DPYD	427.534	-0.606231	1.27889e-09	1.53595e-08
RHBDF1	1334.41	-0.720648	1.31896e-09	1.58249e-08
CBR4	453.105	0.6006	1.3209e-09	1.58323e-08
SHROOM1	702.802	-0.977367	1.33011e-09	1.59266e-08
NUPR1	55.3936	1.42421	1.33226e-09	1.59365e-08
ACOX1	1043.49	-0.429881	1.37166e-09	1.63913e-08
SLC39A11	601.49	0.511958	1.41339e-09	1.68732e-08
LPCAT4	842.317	-0.748182	1.47338e-09	1.75717e-08
CHKA	994.2	-0.449708	1.47891e-09	1.76201e-08
AMPD3	68.7589	-1.09336	1.48636e-09	1.76913e-08
CHN2	583.924	-0.663037	1.49483e-09	1.77743e-08
TCAF1	2950.44	0.402287	1.50289e-09	1.78524e-08
CCDC198	147.317	0.920664	1.50457e-09	1.78546e-08
MYO5B	777.514	-0.542081	1.52084e-09	1.80299e-08
NCF2	24.7803	-2.02546	1.55334e-09	1.83969e-08
SCNN1A	384.77	-0.868341	1.59651e-09	1.88894e-08
FAM32A	1661.81	0.593844	1.61696e-09	1.91125e-08
LIMS1	2268.42	0.459768	1.73445e-09	2.04809e-08
BIK	191.041	-0.830229	1.7747e-09	2.09355e-08
ARHGAP18	2892.74	0.626059	1.834e-09	2.16137e-08
non-enzymatic	547.313	0.52594	1.92036e-09	2.26092e-08
CENPV	999.348	-0.521389	1.93457e-09	2.27541e-08
PROSER2	430.562	-0.626824	1.9511e-09	2.29259e-08
TP53INP1	101.927	0.979466	1.9634e-09	2.30478e-08
HSD17B2	403.062	-0.849153	1.99779e-09	2.34285e-08
RUNX3	25.6163	-2.14607	2.05051e-09	2.40231e-08
FOXO1	516.313	-0.8004	2.05844e-09	2.40924e-08
DIAPH1	4595.85	-0.429706	2.06188e-09	2.4109e-08
C1QTNF8	38.4682	-1.61101	2.12389e-09	2.48098e-08
ZBTB7B	1299.2	-0.571739	2.14943e-09	2.50837e-08
NDST1	1340.55	0.660819	2.15674e-09	2.51444e-08
NBPF7	25.9762	1.90349	2.20942e-09	2.57335e-08
ANK1	1096.27	-1.04904	2.39847e-09	2.79082e-08
P2RY2	2591.29	-0.817211	2.40705e-09	2.79808e-08
NFATC1	102.79	-1.15815	2.44716e-09	2.84194e-08
THEM4	752.723	-0.478032	2.69126e-09	3.12239e-08
OAT	845.585	0.6112	2.71525e-09	3.14716e-08
HR	239.278	-2.23797	2.82358e-09	3.26836e-08
TRIM14	1147.73	-0.682979	2.82528e-09	3.26836e-08
CASTOR1	51.2035	-1.27424	2.9062e-09	3.35871e-08
SHB	882.774	-0.49208	2.92818e-09	3.38085e-08
ANXA2R	48.9591	-1.44054	2.93192e-09	3.3819e-08
CDT1	455.937	-0.613505	2.99057e-09	3.44622e-08
ACSS2	1422.39	-0.641677	3.02883e-09	3.48694e-08
RAB3IL1	110.124	-1.04031	3.38744e-09	3.89605e-08
FAM69B	187.065	0.740635	3.54154e-09	4.06937e-08
TRAF4	870.801	-0.515926	3.65538e-09	4.19614e-08
CIB1	1761.55	-0.488791	3.69019e-09	4.23204e-08
CDKN2AIP	1210.09	-0.487539	3.78014e-09	4.33103e-08
TMSB10	13317.5	-0.468838	4.0391e-09	4.6233e-08
SERPINB5	1233.29	-1.72375	4.11086e-09	4.70094e-08
CARD6	315.446	-0.700009	4.16974e-09	4.76308e-08
AHNAK2	8807.85	-0.953677	4.17318e-09	4.76308e-08
SCD	9627.3	-0.899474	4.39766e-09	5.01451e-08
DPEP1	194.981	-2.60301	4.42868e-09	5.04507e-08
FBXL16	107.159	-1.09925	4.43706e-09	5.0498e-08
TEAD1	3292.45	0.511285	4.779e-09	5.43378e-08
B3GNT9	158.14	0.831565	4.81529e-09	5.46984e-08
FAM84B	6631.06	-0.333575	4.84025e-09	5.49297e-08
CASP10	559.498	0.542282	4.85993e-09	5.51007e-08
AMN1	140.762	0.846377	4.8847e-09	5.53291e-08
ABHD14B	1207.64	-0.448538	4.89724e-09	5.54186e-08
SYNPO	465.011	1.17196	4.95147e-09	5.59793e-08
FADS1	212.473	0.781175	5.04847e-09	5.7022e-08
TANC1	1825.08	-0.553231	5.09501e-09	5.74933e-08
ATXN10	1849.74	0.402036	5.10187e-09	5.75163e-08
GLUD1	3468.39	-0.437129	5.1255e-09	5.77283e-08
EIF5A2	154.06	0.829554	5.27995e-09	5.94119e-08
alpha-1,3-	10210.8	-0.60097	5.36439e-09	6.03053e-08
FAM92A	82.2904	1.00619	5.42669e-09	6.09482e-08
MALT1	292.836	0.637173	5.43836e-09	6.1022e-08
OBSL1	200.68	0.851183	5.47211e-09	6.13431e-08
DPP7	1213.39	0.385434	5.59981e-09	6.27158e-08
KLF10	964.199	-0.410808	5.60729e-09	6.27407e-08
SAT1	496.422	-0.563622	5.80452e-09	6.48869e-08
PMEPA1	4049.35	-0.358433	5.99333e-09	6.69349e-08
TMEM136	312.734	0.687633	6.08798e-09	6.79285e-08
GUCY2C	57.5117	1.49048	6.10451e-09	6.80493e-08
WNT11	75.3445	-1.09583	6.29242e-09	7.00786e-08
ITPR2	308.214	0.832356	6.66032e-09	7.41069e-08
CDSN	134.01	-0.841927	6.78904e-09	7.54689e-08
S100A13	700.98	-0.688215	6.86333e-09	7.62228e-08
TMPRSS2	114.817	0.888719	6.86962e-09	7.62228e-08
LOC100996763	136.799	0.861261	6.88376e-09	7.63088e-08
CNPY4	118.248	-0.897429	6.90332e-09	7.64547e-08
ATP2A3	836.424	-0.719936	7.09798e-09	7.85378e-08
CYTIP	25.7761	1.91089	7.2969e-09	8.06642e-08
ARRDC3	707.275	-0.50587	7.35445e-09	8.12252e-08
PLK3	189.521	-0.784088	7.74272e-09	8.54345e-08
CCNYL1	706.905	0.603408	7.92327e-09	8.7346e-08
DPP4	4392.93	0.361533	7.96488e-09	8.77238e-08
RARRES3	579.219	-0.71788	8.20576e-09	9.02936e-08
C4BPA	26.9667	1.87947	8.44161e-09	9.28033e-08
PIK3AP1	175.964	-0.769941	8.71862e-09	9.57606e-08
MTAP	787.735	-0.498791	8.92322e-09	9.79178e-08
HAS3	438.645	-0.908874	8.98709e-09	9.85282e-08
RNF43	298.158	-0.797079	9.07088e-09	9.93556e-08
SGPP2	2188.28	-0.554874	9.25965e-09	1.0133e-07
MYO1B	1941.62	0.405371	9.51811e-09	1.04063e-07
PHKA1	436.001	0.516109	9.66787e-09	1.05604e-07
CDYL	547.147	-0.473641	9.78001e-09	1.06732e-07
ELMSAN1	1073.83	-0.865432	9.95726e-09	1.08567e-07
GNPAT	1127.64	0.412677	1.019e-08	1.11003e-07
C3orf70	37.5835	-1.49376	1.027e-08	1.11773e-07
SLC39A6	985.197	0.456593	1.03727e-08	1.12774e-07
ARMH4	33.0722	1.64747	1.03809e-08	1.12774e-07
AK7	197.086	-0.689687	1.04674e-08	1.13611e-07
MIB2	434.083	-0.787672	1.06751e-08	1.1576e-07
PNPO	1021.51	-0.533928	1.08858e-08	1.17938e-07
DLX1	40.2761	1.33062	1.10215e-08	1.193e-07
GABARAPL1	362.935	0.539259	1.23611e-08	1.33678e-07
BST1	117.037	0.982549	1.26254e-08	1.36414e-07
TLE2	140.502	-1.00247	1.26566e-08	1.36627e-07
UGT2A3	31.4175	1.66151	1.27496e-08	1.37507e-07
TMED9	3128.22	0.413233	1.27665e-08	1.37566e-07
ZMYM4	886.23	0.438026	1.30749e-08	1.40736e-07
CHP1	1978.57	-0.431215	1.30843e-08	1.40736e-07
BTBD3	992.032	0.518577	1.31475e-08	1.41289e-07
JMY	493.498	0.561902	1.3386e-08	1.43723e-07
USP7	3637.71	-0.389825	1.34826e-08	1.44629e-07
NLN	1017.1	0.432455	1.35748e-08	1.45488e-07
ITGBL1	51.4827	1.20515	1.3859e-08	1.484e-07
ARHGEF19	505.999	-0.619996	1.41121e-08	1.50975e-07
ME3	417.459	0.551312	1.41496e-08	1.51241e-07
TBC1D8B	297.347	0.79042	1.42737e-08	1.52432e-07
OSGIN2	522.488	0.594622	1.51979e-08	1.62157e-07
TSPAN15	2882.1	0.322064	1.52718e-08	1.62799e-07
PTPN18	936.181	-0.713269	1.53715e-08	1.63717e-07
SH3BGRL3	3357.87	-0.696748	1.54748e-08	1.64669e-07
EXT2	1129.31	0.406164	1.57223e-08	1.67154e-07
AKR1C2	1970.63	0.678905	1.59459e-08	1.69381e-07
RALGDS	1049.84	-0.470642	1.623e-08	1.72246e-07
CALCOCO2	1834.2	0.416763	1.6712e-08	1.77203e-07
CHST3	1535.73	0.474926	1.68219e-08	1.7821e-07
PREPL	1506.44	0.427598	1.6932e-08	1.79218e-07
ERFE	288.565	-0.687153	1.70277e-08	1.80072e-07
STEAP1	1805.61	-0.449904	1.75015e-08	1.84919e-07
PAWR	633.42	0.541253	1.77735e-08	1.87627e-07
ADAMTS16	53.5974	1.23674	1.78082e-08	1.87827e-07
IGFBP3	23345.8	-0.314329	1.86279e-08	1.96299e-07
ARMC9	293.211	0.717689	1.88963e-08	1.98953e-07
C2orf88	935.92	-0.785494	1.95041e-08	2.05171e-07
RGS2	3648.62	0.549579	1.9553e-08	2.05505e-07
EEA1	449.268	1.2761	2.00687e-08	2.10739e-07
ITGA5	259.627	0.661118	2.08493e-08	2.18744e-07
FAM160B1	270.903	0.572528	2.18756e-08	2.2931e-07
SREBF1	1713.02	-1.03852	2.19324e-08	2.29597e-07
ACAT1	1339.92	0.545414	2.19414e-08	2.29597e-07
TMX4	570.594	0.567102	2.22545e-08	2.3267e-07
CLCN4	49.9747	1.3063	2.27098e-08	2.37222e-07
CTSF	103.7	0.873807	2.29491e-08	2.39512e-07
SLC30A10	195.032	-0.935672	2.39272e-08	2.49502e-07
KDM2B	375.045	-0.600154	2.48504e-08	2.58903e-07
IL20RA	71.232	-1.03909	2.49278e-08	2.59484e-07
AP1S1	3561.04	-0.422157	2.52286e-08	2.62386e-07
CAPRIN2	1469.27	-0.621761	2.70779e-08	2.81375e-07
EDEM2	663.48	0.465129	2.75248e-08	2.8577e-07
CAST	3597.88	-0.419177	2.76736e-08	2.87065e-07
SLC44A4	32.3122	1.60615	2.82263e-08	2.92545e-07
B3GNT3	1956.47	-0.424328	2.83066e-08	2.93123e-07
UBE2D1	335.839	0.662928	2.87013e-08	2.96953e-07
GCHFR	560.722	-0.528404	2.91242e-08	3.01068e-07
CFAP97	675.416	0.533645	2.94059e-08	3.03716e-07
PRKCG	100.949	1.47497	3.13508e-08	3.23525e-07
IL6ST	1532.55	0.749232	3.22366e-08	3.32379e-07
SLC27A4	524.296	-0.622425	3.35328e-08	3.45433e-07
C1orf115	261.63	0.696407	3.35605e-08	3.45433e-07
E2F8	314.062	-0.531329	3.37194e-08	3.4651e-07
USP43	101.652	-0.919261	3.37231e-08	3.4651e-07
CLIC4	1567.41	0.569131	3.40359e-08	3.49424e-07
PIK3R3	361.281	0.546212	3.42588e-08	3.51411e-07
IMMP2L	230.598	0.624218	3.5427e-08	3.63081e-07
CASP6	488.535	0.494416	3.5578e-08	3.64316e-07
GOLT1A	200.573	0.90558	3.78576e-08	3.87328e-07
ZC3H12C	44.7207	1.23648	3.86109e-08	3.94697e-07
LRCH1	860.965	-0.457421	4.01979e-08	4.10568e-07
MYBL1	117.985	0.866986	4.04945e-08	4.13245e-07
COL27A1	469.727	-0.880952	4.09432e-08	4.17467e-07
SSH3	1612.79	-0.503676	4.10714e-08	4.18417e-07
TMEM30A	2087.07	0.479186	4.19731e-08	4.27239e-07
HIVEP2	365.203	0.632861	4.2093e-08	4.28094e-07
MTUS1	2258.81	0.409349	4.21461e-08	4.28271e-07
TMCC3	522.289	-0.535685	4.31006e-08	4.37598e-07
DNM2	3129.42	-0.45228	4.3648e-08	4.42779e-07
TSPO	2670.84	-0.399807	4.37756e-08	4.43697e-07
GTDC1	256.942	0.617244	4.44763e-08	4.50417e-07
AXIN2	79.1215	-1.05202	4.45642e-08	4.50925e-07
ATP6V0E2	126.172	0.799936	4.46543e-08	4.51454e-07
ITGA7	243.421	0.577179	4.47118e-08	4.51653e-07
SLC16A1	1612.65	-0.449304	4.47558e-08	4.51716e-07
CHORDC1	780.807	0.50597	4.48371e-08	4.52155e-07
SHTN1	1238.76	0.637703	4.55458e-08	4.58914e-07
FHDC1	154.224	-0.728788	4.56451e-08	4.59528e-07
SLC17A4	25.6552	1.69062	4.6218e-08	4.64903e-07
SUMF1	302.171	0.590291	4.64367e-08	4.6671e-07
CCDC91	363.991	0.546536	4.6965e-08	4.71624e-07
HID1	27.2421	1.72034	4.75631e-08	4.77229e-07
CDC42EP5	242.104	-0.698798	4.92682e-08	4.93922e-07
SMAGP	301.583	-0.591078	4.98798e-08	4.99635e-07
APMAP	3504.79	0.376916	5.05641e-08	5.06064e-07
WASF2	3122.94	-0.538923	5.24711e-08	5.24711e-07
FGF11	79.4695	1.16866	5.2614e-08	5.257e-07
NR4A2	294.495	-0.787592	5.47128e-08	5.46214e-07
ACKR3	546.198	-0.449676	5.50109e-08	5.48731e-07
RNF130	756.963	0.521834	5.7901e-08	5.77078e-07
ZBTB7A	846.686	-0.786403	5.81616e-08	5.79192e-07
TERF2	706.64	-0.409639	5.94058e-08	5.91091e-07
TACC1	1532.51	0.342364	5.96296e-08	5.92823e-07
EIF4EBP2	2961.14	-0.47544	6.00901e-08	5.96905e-07
TCF19	339.017	-0.56423	6.06965e-08	6.02383e-07
ZNF605	132.233	0.771142	6.07424e-08	6.02383e-07
OGFR	1231.12	-0.362219	6.24588e-08	6.18891e-07
GRTP1	454.5	-0.555153	6.26113e-08	6.19888e-07
STARD8	67.7517	-1.11825	6.35417e-08	6.28579e-07
H1FX	736.875	-0.518964	6.59364e-08	6.51729e-07
EN2	107.806	-0.884431	6.73002e-08	6.64659e-07
NOTUM	63.9327	-1.1585	6.7537e-08	6.66447e-07
LDLRAD3	199.954	0.62991	6.78156e-08	6.68644e-07
FAM171A2	28.0419	1.81382	6.94474e-08	6.84168e-07
SH3BP4	1816.28	0.372402	7.07387e-08	6.96316e-07
RAB11FIP5	484.449	-0.610471	7.08317e-08	6.96657e-07
SLC22A18	660.432	-0.567385	7.10205e-08	6.9794e-07
PLPP5	429.578	0.484545	7.13792e-08	7.00888e-07
SLC48A1	1033.13	-0.386572	7.23373e-08	7.09714e-07
H2AFX	957.796	-0.541768	7.58103e-08	7.43177e-07
KIFC3	1804.12	0.454869	7.88069e-08	7.7192e-07
RASA4	865.277	-0.854141	7.95394e-08	7.78457e-07
PLEKHA2	460.392	-0.550848	7.98385e-08	7.80745e-07
LITAF	1636.83	0.344765	8.16707e-08	7.98009e-07
ZNF518B	36.2935	1.33623	8.25203e-08	8.05652e-07
ZNF286A	149.685	0.721497	8.31256e-08	8.10899e-07
TMEM250	1414.16	-0.326917	8.38149e-08	8.16956e-07
PIGK	523.97	0.53825	8.55304e-08	8.32998e-07
RBP1	27.7294	-1.91619	8.81133e-08	8.57454e-07
TOR1B	670.909	0.476969	8.85184e-08	8.60695e-07
GDA	4917.39	-0.614377	9.0609e-08	8.80307e-07
ERO1B	27.4787	1.7263	9.07798e-08	8.8125e-07
DDA1	417.945	-0.516953	9.16606e-08	8.89078e-07
HLA-A	6897.94	0.449304	9.25044e-08	8.96535e-07
SLC4A7	215.787	0.629643	9.32878e-08	9.03285e-07
SLC9A3R1	2217.34	-0.386907	9.33521e-08	9.03285e-07
PYCR1	1223.47	0.486165	9.45653e-08	9.14285e-07
TGFBR3	315.479	-0.591957	9.63177e-08	9.30474e-07
SOD1	4071.56	0.648044	9.70188e-08	9.3649e-07
PXN	5637.02	-0.57409	9.78696e-08	9.4394e-07
ADGRA3	828.257	0.385515	9.95647e-08	9.59515e-07
IMPA1	731.027	0.465812	1.00675e-07	9.69435e-07
RGPD5	332.207	0.632917	1.03149e-07	9.92454e-07
FCGRT	1929.31	-0.448819	1.0346e-07	9.94647e-07
NCMAP	86.4964	0.893717	1.04237e-07	1.00131e-06
ARHGEF2	3862.39	-0.835964	1.04757e-07	1.0055e-06
RAD18	446.322	-0.631474	1.04876e-07	1.00583e-06
OSGEP	430.233	-0.527268	1.06538e-07	1.02095e-06
TMEM37	1872.62	-0.407728	1.09752e-07	1.05091e-06
EXOC6B	594.796	0.441573	1.11942e-07	1.07102e-06
NFATC2IP	1510.88	-0.531445	1.13263e-07	1.08279e-06
RAB15	413.859	-0.569565	1.1417e-07	1.09059e-06
SLC25A45	235.028	-0.829349	1.15283e-07	1.10034e-06
SHH	360.031	0.510832	1.15685e-07	1.1033e-06
PGD	3375.58	-0.446527	1.16205e-07	1.10738e-06
MSRA	464.074	-0.569741	1.18292e-07	1.12637e-06
ID3	29.9656	1.56929	1.18915e-07	1.13139e-06
LPAR2	140.314	0.747762	1.19513e-07	1.13618e-06
STK38	691.734	-0.591094	1.20269e-07	1.14246e-06
ST5	44.5337	1.52624	1.21007e-07	1.14855e-06
BLCAP	1234.02	-0.382765	1.21926e-07	1.15637e-06
TEP1	999.888	-0.81209	1.24082e-07	1.17588e-06
SNAI2	326.008	-0.590747	1.27253e-07	1.20468e-06
TPPP	280.658	0.878727	1.27323e-07	1.20468e-06
UPP1	997.788	-0.458102	1.27455e-07	1.20497e-06
PAX8	146.576	-0.789378	1.28506e-07	1.21335e-06
RPS6KA2	467.231	0.456233	1.28544e-07	1.21335e-06
TSPAN17	1416.98	0.321107	1.31808e-07	1.24317e-06
TSHZ1	502.306	-0.539357	1.3192e-07	1.24325e-06
WLS	897.057	0.406173	1.32395e-07	1.24675e-06
GSTP1	4213.04	0.523803	1.34692e-07	1.26738e-06
BTN2A2	60.8586	1.04276	1.37019e-07	1.28826e-06
TCEAL1	249.391	-0.66477	1.37539e-07	1.29213e-06
MDFI	141.217	-0.858576	1.41438e-07	1.32772e-06
KCTD15	674.147	-0.518927	1.44826e-07	1.35845e-06
PPP1R15A	574.16	-0.530254	1.45422e-07	1.36298e-06
LGALS3	4471.83	-0.487053	1.45849e-07	1.3659e-06
KIAA1211	111.52	-0.810209	1.49796e-07	1.40178e-06
SPAG1	604.646	0.632536	1.50322e-07	1.40559e-06
SH3BP2	987.188	-0.805678	1.53045e-07	1.42994e-06
NUDT12	526.083	0.604974	1.55852e-07	1.45503e-06
TNIK	1090.06	0.427822	1.60147e-07	1.49396e-06
IGFBP2	566.209	-0.460609	1.60805e-07	1.49892e-06
SLC25A4	210.197	0.611445	1.6134e-07	1.50274e-06
putative	23440	0.224386	1.62406e-07	1.51149e-06
METTL15	626.31	0.54324	1.62818e-07	1.51414e-06
ZFAND5	1937.83	0.343996	1.70295e-07	1.58245e-06
TRIM25	2084	-0.424885	1.70592e-07	1.58397e-06
FAM221A	267.576	0.612524	1.71463e-07	1.59082e-06
SRP68	1245.81	-0.364163	1.73484e-07	1.60833e-06
ABI2	1296.24	0.41675	1.77199e-07	1.64149e-06
LPIN1	559.914	0.446038	1.77997e-07	1.64761e-06
NIPAL2	349.022	0.475437	1.78162e-07	1.64786e-06
CXXC5	745.134	-0.443991	1.78718e-07	1.65149e-06
MMEL1	70.5103	-1.22316	1.78831e-07	1.65149e-06
DOC2A	82.4284	0.877424	1.791e-07	1.6527e-06
CAMK1D	429.836	0.453493	1.80786e-07	1.66697e-06
SPHK2	296.843	-0.647087	1.82046e-07	1.6773e-06
MCM7	3594.22	-0.29687	1.82975e-07	1.68366e-06
PDLIM5	6860.33	-0.333493	1.83019e-07	1.68366e-06
ACE	47.1413	-1.22633	1.83291e-07	1.68487e-06
UNC13D	1578.67	0.565185	1.85181e-07	1.70093e-06
GBP1	213.863	0.86138	1.92109e-07	1.76321e-06
S100A10	11333.4	-0.586715	1.92468e-07	1.76515e-06
RASSF3	1056.04	-0.376938	2.02667e-07	1.85726e-06
COBL	1080.99	-0.540618	2.03866e-07	1.86682e-06
HDHD3	411.255	-0.633297	2.05891e-07	1.88392e-06
WNT7B	1020.05	-0.730805	2.11552e-07	1.93424e-06
PHLDA2	402.112	-0.553062	2.12068e-07	1.93747e-06
TRPM4	483.286	-0.561417	2.14124e-07	1.95476e-06
CAMK1	69.2794	1.09437	2.14942e-07	1.96073e-06
CTSV	177.346	0.663025	2.17212e-07	1.97993e-06
PTPRH	1038.2	-0.479292	2.19024e-07	1.99492e-06
MAP2K3	928.338	-0.64665	2.21456e-07	2.01554e-06
AGFG1	1614.14	0.384999	2.21792e-07	2.01706e-06
HOOK1	240.306	0.802869	2.22937e-07	2.02593e-06
COL17A1	19528.6	-0.597149	2.23404e-07	2.02863e-06
PHTF1	326.114	0.486272	2.29763e-07	2.08479e-06
GLG1	7026.92	-0.366152	2.35659e-07	2.13667e-06
ABCC6	675.618	-0.550145	2.38861e-07	2.16405e-06
FUT2	239.42	-0.89084	2.40004e-07	2.17276e-06
HTATIP2	1610.86	0.481428	2.40664e-07	2.17709e-06
MSH5	476.247	-0.638688	2.4373e-07	2.20316e-06
PDXP	225.136	-0.636115	2.44145e-07	2.20524e-06
FZD7	513.292	0.57158	2.47487e-07	2.23372e-06
PELI1	1154.76	0.414203	2.47672e-07	2.23372e-06
ABL2	549.576	0.491772	2.51881e-07	2.26997e-06
SIRT6	262.684	-0.516574	2.5435e-07	2.29049e-06
TMEM169	51.6725	-1.18298	2.65638e-07	2.39035e-06
OCLN	1209.2	0.472442	2.67051e-07	2.40125e-06
BDH1	1434.26	-0.554346	2.68475e-07	2.41224e-06
IL34	30.7171	-1.57781	2.73187e-07	2.45273e-06
ASL	1963.78	-0.418105	2.77574e-07	2.49024e-06
ENDOD1	2025.33	0.33121	2.80955e-07	2.51869e-06
PCM1	1937.09	0.622932	2.92036e-07	2.61606e-06
SPIRE1	320.485	0.550033	2.95756e-07	2.64741e-06
PBXIP1	1310.67	0.362372	3.12815e-07	2.79801e-06
QPRT	5479.09	0.485904	3.14073e-07	2.80716e-06
ESYT1	2301.69	0.332189	3.22131e-07	2.87703e-06
ARAP2	544.84	0.520315	3.28944e-07	2.93568e-06
YTHDF3	2249.24	0.426275	3.32958e-07	2.96929e-06
ZNF469	99.5854	-1.01032	3.38273e-07	3.01444e-06
AGFG2	382.243	-0.473877	3.40989e-07	3.03637e-06
C15orf62	65.9134	-1.11727	3.41856e-07	3.04183e-06
LAD1	2893.27	-0.394065	3.507e-07	3.1182e-06
ABCC2	2291.18	-0.322425	3.62079e-07	3.21698e-06
WNT16	47.5744	-1.30178	3.63303e-07	3.22546e-06
GNPTAB	385.215	0.451731	3.63906e-07	3.22841e-06
P2RX5	113.727	0.87111	3.65468e-07	3.2396e-06
ADCK5	526.17	-0.458209	3.65708e-07	3.2396e-06
ERO1A	2073.53	0.393774	3.70513e-07	3.27973e-06
INO80C	240.705	-0.635403	3.79235e-07	3.35445e-06
LRRC8B	184.433	0.657756	3.82156e-07	3.37779e-06
DPP9	2782.22	-0.51288	3.86497e-07	3.41363e-06
CANT1	1461.13	-0.319563	3.87945e-07	3.42389e-06
NIPSNAP1	1416.67	0.368345	3.89166e-07	3.43213e-06
EFNB2	3472.46	-0.36157	3.96965e-07	3.49832e-06
GIPC1	1574.84	-0.387782	4.02626e-07	3.5456e-06
CABP1	28.5649	-1.71086	4.09913e-07	3.60542e-06
S100A14	76.5557	-1.18815	4.10023e-07	3.60542e-06
GALNT11	565.209	0.426603	4.1609e-07	3.65608e-06
RUNX1	364.005	-0.89741	4.18075e-07	3.67083e-06
PTMS	2299.39	-0.660009	4.26441e-07	3.73981e-06
BAIAP3	1195.25	-0.736085	4.26557e-07	3.73981e-06
FAM171A1	61.6141	1.38505	4.29879e-07	3.76617e-06
HOMER1	393.833	0.469486	4.41344e-07	3.86378e-06
TBKBP1	32.7832	1.43082	4.4359e-07	3.8806e-06
BMPR1A	755.969	0.451426	4.45322e-07	3.8929e-06
SLC35F2	1519.04	0.347955	4.49685e-07	3.92817e-06
BHLHA15	52.1494	1.06888	4.51649e-07	3.94244e-06
PGPEP1	544.492	-0.561181	4.54492e-07	3.96436e-06
NUDT15	594.244	-0.476761	4.60768e-07	4.01618e-06
ARG2	206.43	0.592374	4.62465e-07	4.02803e-06
IL22RA1	1223.33	-0.682387	4.67238e-07	4.06664e-06
PSEN1	1717.91	-0.328364	4.70116e-07	4.08871e-06
PKP4	2052.86	0.292834	4.74808e-07	4.12651e-06
PNKD	572.35	-0.439511	4.75432e-07	4.12727e-06
ZFP36L2	1642.02	-0.921801	4.75586e-07	4.12727e-06
CDK8	654.997	-0.441455	4.79291e-07	4.15641e-06
GEM	403.219	-0.483931	4.81621e-07	4.17358e-06
TK1	910.918	-0.498352	4.85395e-07	4.20324e-06
LGMN	2748.57	-0.44941	4.86922e-07	4.20886e-06
USP3	687.186	0.41403	4.86986e-07	4.20886e-06
TUBB2A	291.035	0.646162	4.87101e-07	4.20886e-06
VPS4A	1279.13	-0.374806	4.94606e-07	4.27062e-06
GLI4	378.906	-0.770168	4.9592e-07	4.27888e-06
GGA2	1660.21	0.42633	4.96603e-07	4.28168e-06
C19orf33	660.948	-0.805531	4.97234e-07	4.28403e-06
ALAS1	1417.82	-0.418277	5.06934e-07	4.36446e-06
ZNF32	215.444	0.709438	5.25918e-07	4.52464e-06
CD109	122.433	-0.860034	5.34991e-07	4.59778e-06
VEZT	818.365	0.467156	5.35189e-07	4.59778e-06
GAA	532.505	0.801821	5.38048e-07	4.61901e-06
ADARB1	97.0204	0.828902	5.54956e-07	4.76075e-06
RFFL	765.013	-0.465359	5.57449e-07	4.77871e-06
SPC24	325.124	-0.506323	5.64277e-07	4.83377e-06
DAPK3	527.764	0.483066	5.69843e-07	4.87796e-06
PPP2R3A	94.3239	0.940734	5.83834e-07	4.99414e-06
BABAM2	997.666	0.472836	5.92344e-07	5.06332e-06
NPTXR	115.605	1.05479	5.95352e-07	5.08539e-06
ULK2	210.281	0.646605	5.96366e-07	5.09041e-06
LMAN2L	720.068	0.466822	5.98477e-07	5.10478e-06
NT5C2	2106.31	0.346292	5.98943e-07	5.10511e-06
MELTF	297.321	0.804468	6.05933e-07	5.15905e-06
LIPA	1982.27	0.415258	6.06134e-07	5.15905e-06
PSAP	17933.2	0.276455	6.15179e-07	5.23231e-06
CRACR2B	220.416	-0.619318	6.25174e-07	5.31354e-06
CTIF	72.4071	0.944121	6.26047e-07	5.31717e-06
PDIA4	5972.38	0.296191	6.29881e-07	5.34594e-06
MAP3K21	310.894	0.472083	6.38667e-07	5.41665e-06
ALS2	886.202	0.363123	6.48616e-07	5.49714e-06
BSCL2	1242.43	0.398394	6.59984e-07	5.58951e-06
PANX1	590.944	0.452605	6.62623e-07	5.60789e-06
RAB20	84.8933	0.796971	6.82665e-07	5.77342e-06
MAT2A	7395.13	-0.473771	6.87497e-07	5.81017e-06
KRT7	91.042	1.14563	6.8996e-07	5.82687e-06
MBTPS2	521.776	0.460686	6.90995e-07	5.83149e-06
SYN3	283.325	-2.12061	7.04907e-07	5.9447e-06
SLFN12	115.732	0.837446	7.125e-07	6.0045e-06
C1orf106	2654.7	-0.657215	7.34251e-07	6.18344e-06
AMIGO2	3018.13	0.395622	7.37293e-07	6.20469e-06
KIAA1549	1251.09	-0.812973	7.43054e-07	6.24876e-06
CYFIP2	31.3324	1.71311	7.49453e-07	6.29815e-06
EFNA5	716.678	0.465115	7.57885e-07	6.36453e-06
DCUN1D1	602.822	0.497573	7.64242e-07	6.41341e-06
ORAI2	1407.37	0.353761	7.68372e-07	6.44309e-06
SLC52A2	2742.13	-0.303935	7.68857e-07	6.44309e-06
LY6E	9373.36	0.320591	8.04493e-07	6.737e-06
KPNA7	165.447	-0.82154	8.23085e-07	6.88786e-06
SCOC	123.028	0.897308	8.2709e-07	6.91653e-06
ARID3A	261.425	0.632213	8.28872e-07	6.92659e-06
OGFRL1	103.794	0.979996	8.33635e-07	6.95805e-06
MACROD1	630.278	-0.391837	8.33802e-07	6.95805e-06
GAB2	359.734	-0.686373	8.4094e-07	7.01273e-06
ANXA3	1319.99	0.675997	8.50344e-07	7.0862e-06
ISY1-RAB43	849.22	-0.387335	8.52974e-07	7.10316e-06
CENPB	2291.64	-0.332834	8.59809e-07	7.15151e-06
PGP	574.236	-0.506045	8.59977e-07	7.15151e-06
HPS3	437.683	0.478077	8.72608e-07	7.25151e-06
PATJ	923.255	0.399389	8.85384e-07	7.35256e-06
DHX57	461.352	0.448804	8.88267e-07	7.37138e-06
LOC107985770	70.3747	1.48805	8.97589e-07	7.44357e-06
DDB2	341.786	-0.575955	9.00111e-07	7.45826e-06
TSC22D3	470.702	0.632616	9.00609e-07	7.45826e-06
TM2D3	285.083	0.488021	9.08783e-07	7.52013e-06
TTC3	2471.13	0.480629	9.09338e-07	7.52013e-06
LTB4R	141.301	-0.799374	9.41147e-07	7.7778e-06
CFAP300	48.0341	1.14854	9.42856e-07	7.78655e-06
LYZ	38.7792	-1.45635	9.46625e-07	7.81054e-06
CDC45	277.381	-0.497635	9.47068e-07	7.81054e-06
LGALS2	3298.46	0.509274	9.57897e-07	7.89439e-06
RAB30	143.952	0.794684	9.91182e-07	8.16308e-06
TMEM131L	72.8759	0.987237	9.98197e-07	8.21519e-06
IER2	1687.46	-0.382606	1.00753e-06	8.28631e-06
KLK6	88.4499	-0.8127	1.02933e-06	8.45975e-06
WFDC2	137.405	-1.14811	1.04255e-06	8.56256e-06
SLC9B2	102.015	0.902425	1.04983e-06	8.61636e-06
MTARC2	203.659	0.589935	1.07473e-06	8.81474e-06
ZMYND11	1655.73	0.299056	1.10942e-06	9.09296e-06
FKBP11	261.622	0.542983	1.11196e-06	9.10758e-06
RAB17	82.7806	0.856924	1.12587e-06	9.21515e-06
EPHA10	227.29	0.889419	1.12961e-06	9.23948e-06
SGK2	776.573	0.529496	1.13107e-06	9.23953e-06
GTF2IRD1	722.111	-0.484388	1.13117e-06	9.23953e-06
TNXB	45.2502	-1.21255	1.14943e-06	9.38226e-06
SETD7	1007.05	0.449147	1.15098e-06	9.38853e-06
CNTRL	740.387	0.430531	1.15938e-06	9.45064e-06
MORC4	1214.8	0.517848	1.16405e-06	9.48224e-06
GMCL1	772.763	0.458166	1.16681e-06	9.49818e-06
PKMYT1	683.303	-0.449182	1.18238e-06	9.61837e-06
JADE1	709.213	0.404842	1.18594e-06	9.64078e-06
BFSP1	115.308	0.707073	1.18894e-06	9.65865e-06
C1orf226	1105.9	-0.69777	1.20339e-06	9.76938e-06
PLEKHG5	728.587	-0.789728	1.20985e-06	9.81513e-06
USP13	368.425	0.478716	1.22944e-06	9.96731e-06
SYCP2	30.4141	1.45163	1.23216e-06	9.9826e-06
SAP30BP	936.509	-0.3358	1.24199e-06	1.00554e-05
SLC6A9	34.7379	1.41659	1.24855e-06	1.01017e-05
MBOAT7	1714.35	-0.538236	1.25559e-06	1.01518e-05
AP1G1	2089.47	0.276068	1.25888e-06	1.01715e-05
GPR157	62.9073	-1.11776	1.26433e-06	1.02086e-05
ARNTL	232.55	-0.603364	1.2685e-06	1.02354e-05
MAGT1	2684.69	0.37445	1.28242e-06	1.03407e-05
MXRA8	120	-1.12101	1.30121e-06	1.04852e-05
GATA2	60.0228	-1.00305	1.30425e-06	1.05025e-05
NR1D1	369.268	-1.11224	1.3341e-06	1.07357e-05
PRTFDC1	381.008	0.53832	1.33632e-06	1.07463e-05
SEMA6C	147.242	-0.816757	1.34615e-06	1.08181e-05
ACOT4	89.57	-0.799474	1.36155e-06	1.09345e-05
LMO4	3969.07	0.342444	1.38331e-06	1.11018e-05
KIFC1	817.886	-0.367355	1.41335e-06	1.13352e-05
TOE1	314.205	-0.488489	1.42408e-06	1.14136e-05
CACHD1	33.3165	1.26015	1.43991e-06	1.15328e-05
TNS3	4971.6	0.542863	1.47503e-06	1.18062e-05
CDC6	568.111	-0.476808	1.48844e-06	1.19056e-05
SLC37A3	653.95	0.437818	1.49977e-06	1.19881e-05
MAN2A2	515.404	0.400643	1.53725e-06	1.22795e-05
PACSIN3	730.098	-0.432804	1.54112e-06	1.23022e-05
F8	62.0141	1.01807	1.54354e-06	1.23133e-05
ZNF518A	801.714	0.550099	1.56465e-06	1.24734e-05
INF2	2669.7	-0.678029	1.5872e-06	1.26447e-05
MAP7	544.851	0.447783	1.59572e-06	1.27041e-05
MUC17	2534.46	-1.50595	1.60313e-06	1.27546e-05
LHFPL2	1614.09	-0.34347	1.60786e-06	1.27837e-05
PARD3	2705.69	0.322317	1.61345e-06	1.28197e-05
ERLIN1	2040.56	0.272064	1.62613e-06	1.29118e-05
ORMDL3	970.389	-0.408374	1.65377e-06	1.31226e-05
DPY19L1	4632.31	-0.335497	1.65739e-06	1.31425e-05
DSTN	6334.78	0.432145	1.66115e-06	1.3158e-05
STX4	1050.32	-0.34105	1.66154e-06	1.3158e-05
LXN	1031.69	0.561346	1.66631e-06	1.3187e-05
SNX15	483.114	-0.456878	1.67375e-06	1.32372e-05
ULBP2	89.1612	0.866443	1.68395e-06	1.3309e-05
SMARCD1	1154.56	-0.342337	1.69186e-06	1.33627e-05
ATP1B3	2327.01	-0.337925	1.74322e-06	1.37546e-05
ADGRB2	67.1921	1.1641	1.74378e-06	1.37546e-05
SELENOM	50.5864	1.08466	1.75366e-06	1.38234e-05
NABP1	951.634	0.555794	1.759e-06	1.38508e-05
VWA5A	69.6601	1.08293	1.75945e-06	1.38508e-05
MOV10	1380.95	0.394836	1.76492e-06	1.38847e-05
FABP5	141.61	0.771418	1.78518e-06	1.40272e-05
SCRN1	4704.02	0.258044	1.78539e-06	1.40272e-05
MSI2	601.656	0.426463	1.78775e-06	1.40365e-05
ZNF860	62.6364	-0.909529	1.79216e-06	1.40619e-05
PCYOX1	2112.82	0.354561	1.83535e-06	1.43914e-05
SLC2A9	46.162	1.09423	1.91429e-06	1.50005e-05
ENPP4	64.076	1.10878	1.92961e-06	1.51106e-05
CDK11B	833.487	-0.36761	1.96024e-06	1.53404e-05
TTC33	367.028	0.526676	1.97914e-06	1.54782e-05
NBN	991.681	0.454041	1.98345e-06	1.55018e-05
Raph	4912.66	0.392256	2.00263e-06	1.56415e-05
XPNPEP1	2531.1	0.299373	2.02793e-06	1.58287e-05
MIOS	344.218	0.456255	2.04115e-06	1.59215e-05
LTBP4	562.467	-0.964691	2.05108e-06	1.59885e-05
BCL2L14	24.3793	-1.58385	2.09985e-06	1.6358e-05
SERINC2	1130.47	-0.631935	2.12355e-06	1.65318e-05
RBM47	2624.65	0.313935	2.13328e-06	1.65968e-05
STOX1	71.9954	0.866169	2.16792e-06	1.68553e-05
RETSAT	1174.42	-0.295443	2.17356e-06	1.68882e-05
SHISA4	128.668	0.710769	2.17875e-06	1.69175e-05
POF1B	1274.73	-0.571713	2.19892e-06	1.7063e-05
TCN2	510.78	-0.418893	2.20069e-06	1.70657e-05
RHOG	600.472	-0.407651	2.21528e-06	1.71677e-05
NUP62CL	209.813	-0.607455	2.23735e-06	1.73275e-05
MAPKAPK3	571.658	0.434181	2.25146e-06	1.74255e-05
PDF	209.842	-0.558049	2.2738e-06	1.7587e-05
BEGAIN	171.886	0.812742	2.32716e-06	1.7988e-05
FAM89A	103.541	0.694444	2.32935e-06	1.79934e-05
RALA	1047.44	-0.502495	2.34185e-06	1.80783e-05
BEAN1	37.3965	-1.50395	2.37153e-06	1.82955e-05
RAB3D	421.308	0.426258	2.39471e-06	1.84625e-05
EHD2	1214.31	-0.844837	2.39693e-06	1.84676e-05
KIZ	134.449	0.620895	2.42468e-06	1.86581e-05
NFXL1	393.919	0.435821	2.42477e-06	1.86581e-05
N-acetyl	7219.47	-0.316053	2.44035e-06	1.87659e-05
TRIQK	408.739	0.488301	2.44832e-06	1.88151e-05
KRT80	915.034	0.550147	2.45554e-06	1.88584e-05
DUSP9	58.5218	-0.918623	2.46336e-06	1.89063e-05
MFAP3L	149.355	-0.706739	2.54258e-06	1.95012e-05
C6orf141	1052.32	-0.742665	2.54413e-06	1.95012e-05
TMED2	6225.39	0.349948	2.55942e-06	1.96058e-05
FERMT2	45.7898	1.11305	2.58033e-06	1.97533e-05
LSS	1323.01	-0.407675	2.58524e-06	1.97782e-05
PCSK5	1803.52	-0.421648	2.58949e-06	1.97981e-05
TMEM267	269.112	0.547439	2.64071e-06	2.01768e-05
SP1	2480.64	-0.449066	2.65763e-06	2.02931e-05
RPN2	7297.13	0.323311	2.72154e-06	2.07678e-05
SLC37A1	1551.31	0.37084	2.72831e-06	2.08062e-05
PCK2	338.221	-0.529419	2.81405e-06	2.14463e-05
RBM4	1511.2	0.313873	2.82383e-06	2.15072e-05
EMP2	392.63	-0.740488	2.85008e-06	2.16933e-05
RAB40C	608.202	-0.398151	2.85596e-06	2.17242e-05
CYB5B	11520.5	-0.428049	2.8681e-06	2.18027e-05
LMNB1	1784.77	-0.375587	2.87512e-06	2.18421e-05
AKR1C1	4541.62	0.562004	2.88598e-06	2.19107e-05
B3GNT8	33.3753	-1.30442	2.91691e-06	2.21315e-05
UGGT2	319.497	0.562311	2.9422e-06	2.23092e-05
CCNC	753.783	0.433333	2.95881e-06	2.24209e-05
ZNF627	149.326	0.610789	3.00917e-06	2.27881e-05
MIF	3497.73	0.416526	3.01924e-06	2.28371e-05
F2RL1	2912	0.431352	3.01947e-06	2.28371e-05
NSMAF	887.35	0.330844	3.04291e-06	2.29998e-05
ALDH1A3	16340.4	0.330617	3.08831e-06	2.33283e-05
HMGB2	2713.71	-0.433011	3.10053e-06	2.34058e-05
B3GALT5	243.965	-1.02711	3.10361e-06	2.34142e-05
PEX26	993.009	-0.359135	3.12237e-06	2.35409e-05
C11orf52	104.95	0.747918	3.18165e-06	2.39727e-05
MICAL1	478.899	-0.553825	3.18791e-06	2.40047e-05
IQCN	70.2307	-1.62976	3.21419e-06	2.41874e-05
TMEM206	127.098	0.793753	3.29358e-06	2.47692e-05
RAB32	177.097	-0.783776	3.2972e-06	2.47808e-05
PUS7L	635.753	0.661909	3.3667e-06	2.52873e-05
E2F2	183.762	-0.676468	3.37106e-06	2.53001e-05
TCIRG1	2214.05	-0.502358	3.37264e-06	2.53001e-05
TMED5	1347.1	0.607835	3.38543e-06	2.53801e-05
RCOR1	968.331	-0.569862	3.39583e-06	2.54421e-05
FLYWCH2	113.562	0.813782	3.4083e-06	2.55196e-05
CSTB	1692.84	-0.332572	3.43767e-06	2.57233e-05
MAN1B1	1670.42	0.323614	3.45986e-06	2.58732e-05
CEP170B	1880.46	-0.778851	3.47498e-06	2.597e-05
C6orf99	40.0152	1.11674	3.4833e-06	2.60082e-05
PCSK6	919.325	0.435725	3.48445e-06	2.60082e-05
RAB43	248.095	-0.628859	3.49525e-06	2.60725e-05
TLE3	1100.71	-0.620392	3.52918e-06	2.63092e-05
RAB27B	1159.1	0.567925	3.55548e-06	2.64887e-05
PLCB1	47.4036	1.0615	3.57201e-06	2.65953e-05
TMED7	2001.6	0.416784	3.59887e-06	2.67786e-05
PTPRB	90.4406	-0.775676	3.63507e-06	2.70312e-05
FBXO44	263.407	0.465473	3.64842e-06	2.71067e-05
WDR35	716.2	0.403241	3.64977e-06	2.71067e-05
beta-1,4-	44.8739	-1.20078	3.66054e-06	2.71698e-05
CCL15	187.034	-0.617368	3.66577e-06	2.71809e-05
HACD3	2714.77	0.376094	3.66658e-06	2.71809e-05
PRADC1	176.416	-0.685154	3.6976e-06	2.73938e-05
CHPF	2120.98	0.339244	3.73771e-06	2.76739e-05
SOWAHA	108.033	-0.709711	3.80585e-06	2.81609e-05
DUSP5	23.4461	-1.55944	3.81714e-06	2.8227e-05
DHRS7	459.712	0.424545	3.82769e-06	2.82875e-05
NAT8L	39.2098	1.11943	3.83895e-06	2.83532e-05
NR0B2	593.889	0.441943	3.91487e-06	2.8896e-05
IRF2BPL	395.979	0.465697	3.93614e-06	2.90351e-05
ZNF148	664.1	0.586343	3.99152e-06	2.94255e-05
ZNF91	167.897	0.659634	4.04964e-06	2.98279e-05
ARHGAP1	1745.11	-0.639191	4.0511e-06	2.98279e-05
TMEM176B	1777.85	-0.334782	4.10898e-06	3.02281e-05
DGKZ	1464.97	-0.461148	4.11052e-06	3.02281e-05
UBXN4	2422.77	0.332458	4.11903e-06	3.02721e-05
PPM1B	649.962	0.355504	4.12317e-06	3.02839e-05
ACACA	1511.14	-0.397339	4.2006e-06	3.08336e-05
TYMS	1352.99	-0.366759	4.21265e-06	3.09031e-05
CYP1A1	56.0637	0.907758	4.245e-06	3.11213e-05
SBNO2	1160.85	-0.508741	4.25757e-06	3.11943e-05
LANCL1	795.778	0.443822	4.27364e-06	3.12929e-05
TRIM16	301.136	0.590829	4.28641e-06	3.13672e-05
FDPS	2326.52	-0.453011	4.33227e-06	3.16779e-05
SP6	85.345	-0.735161	4.33417e-06	3.16779e-05
TNIP1	2490.69	-0.434498	4.36399e-06	3.18763e-05
EZH2	737.854	-0.319562	4.38534e-06	3.20127e-05
KAZN	86.7949	0.898134	4.38807e-06	3.20131e-05
CBX6	1385.89	0.493767	4.41663e-06	3.21984e-05
ZNF25	74.3513	0.839319	4.41886e-06	3.21984e-05
DZIP3	540.59	0.553647	4.49042e-06	3.26999e-05
TIGD3	25.2944	-1.47534	4.49802e-06	3.27353e-05
SLC12A8	51.0493	0.987594	4.51162e-06	3.28143e-05
ATRN	978.171	0.351786	4.55966e-06	3.31435e-05
CD22	33.0126	-1.45444	4.56818e-06	3.31852e-05
MET	12094.6	-0.303858	4.63385e-06	3.36418e-05
AP2A1	1631.18	-0.404565	4.64016e-06	3.36672e-05
VAMP1	204.881	-0.55421	4.70821e-06	3.41402e-05
RBKS	213.172	0.649572	4.77009e-06	3.45679e-05
REPS2	30.3606	1.2821	4.77631e-06	3.45921e-05
AIG1	297.473	0.484673	4.8386e-06	3.5022e-05
RNF126	490.205	-0.453599	4.98961e-06	3.60931e-05
IQCK	101.961	0.708467	5.00741e-06	3.62e-05
AVPI1	199.672	-0.540914	5.06125e-06	3.65671e-05
ALDH6A1	253.207	0.646965	5.14727e-06	3.71508e-05
KLHL24	410.349	0.54401	5.14826e-06	3.71508e-05
CBX7	435.396	-0.40501	5.22797e-06	3.77032e-05
HDAC5	657.958	0.389974	5.26316e-06	3.79341e-05
METTL7B	1001.84	-0.373539	5.28089e-06	3.8039e-05
ZC3H12D	128.059	-0.921576	5.35455e-06	3.85296e-05
TLNRD1	329.882	-0.499921	5.35545e-06	3.85296e-05
PLBD1	2483.13	-0.266633	5.37593e-06	3.86537e-05
MYOF	16514.5	-0.291284	5.42926e-06	3.90136e-05
SFPQ	5603.75	-0.249422	5.47333e-06	3.93066e-05
STK11	936.253	-0.463302	5.47671e-06	3.93073e-05
SLC7A9	75.9476	-1.28855	5.51758e-06	3.95769e-05
ERLIN2	2026.97	0.277824	5.59693e-06	4.0122e-05
C5orf24	1423.78	0.400114	5.60652e-06	4.01666e-05
GBP2	663.3	-0.431702	5.64941e-06	4.04496e-05
TRIM23	217.146	0.741002	5.72432e-06	4.09427e-05
INPP5K	490.694	-0.375407	5.72512e-06	4.09427e-05
TRIM46	28.572	1.43193	5.7344e-06	4.09845e-05
SPIRE2	422.35	-0.498712	5.77656e-06	4.12612e-05
CLDN3	762.174	-0.48009	5.88886e-06	4.20382e-05
TEF	384.217	-0.444606	5.9536e-06	4.24749e-05
RELL2	167.349	0.633737	6.08258e-06	4.33692e-05
C6orf47	393.025	-0.44435	6.10862e-06	4.3529e-05
TCF7L1	35.6965	-1.49578	6.11456e-06	4.35453e-05
COL6A1	3984.36	-0.678455	6.16985e-06	4.39129e-05
SPON2	97.4207	-0.753707	6.1956e-06	4.40699e-05
RASSF7	1261.92	-0.398418	6.2277e-06	4.42719e-05
TLR1	123.131	-0.931208	6.26223e-06	4.44757e-05
ETV3	556.335	-0.349695	6.26745e-06	4.44757e-05
VPS13C	455.835	0.731628	6.26754e-06	4.44757e-05
TFAP2A	674.278	-0.814958	6.45246e-06	4.57608e-05
HLTF	876.877	0.5381	6.50051e-06	4.60537e-05
SLC7A5	2008.93	-0.397728	6.50147e-06	4.60537e-05
TNFRSF21	4274.34	0.571565	6.51977e-06	4.61559e-05
CCDC74B	41.9571	1.40968	6.53862e-06	4.6262e-05
MTERF2	118.661	0.631441	6.73095e-06	4.75946e-05
MVK	207.779	-0.59398	6.77278e-06	4.7862e-05
NDUFS7	534.035	-0.411449	6.79145e-06	4.79656e-05
EIF2AK4	1004.33	0.406862	6.82911e-06	4.82031e-05
SYNGR2	1676.56	-0.293272	6.8647e-06	4.84257e-05
ESPN	119.153	-0.859397	6.87753e-06	4.84876e-05
KANK2	1316.64	-0.400086	6.90605e-06	4.86599e-05
PGM3	621.066	0.377623	7.0487e-06	4.96358e-05
ACOT11	152.929	-0.60527	7.07692e-06	4.98052e-05
CDC42EP2	644.833	-0.372489	7.13272e-06	5.01683e-05
RBBP9	711.252	0.444873	7.16589e-06	5.0372e-05
UBE2G1	1598.63	0.287242	7.19543e-06	5.05499e-05
DLG3	1243.29	-0.267988	7.39312e-06	5.19082e-05
SIX4	83.1263	0.829215	7.45521e-06	5.23134e-05
WDR19	204.759	0.495421	7.57427e-06	5.31177e-05
MVD	543.641	-0.536601	7.59938e-06	5.3249e-05
PDZD3	589.948	-0.59407	7.60191e-06	5.3249e-05
COMMD3-BMI1	761.385	0.487321	7.75319e-06	5.42769e-05
CALCOCO1	557.536	-0.528752	7.81736e-06	5.4694e-05
AHRR	1001.67	-0.731879	7.82989e-06	5.47496e-05
SBDS	2810.47	-0.433949	7.8761e-06	5.50406e-05
HNRNPUL2	4476.64	-0.26706	7.88774e-06	5.50897e-05
CMBL	2135.94	-0.362825	7.92114e-06	5.52906e-05
SLC9A2	153.078	-0.588831	7.94755e-06	5.54426e-05
MYO7B	2245.03	-0.70928	7.99915e-06	5.577e-05
TRERF1	597.289	-0.779952	8.01853e-06	5.58725e-05
HIF1A	764.525	0.506924	8.05735e-06	5.61103e-05
CREG2	724.386	-0.517057	8.07359e-06	5.61907e-05
PRODH2	382.918	-0.481758	8.13606e-06	5.65925e-05
FUCA1	580.229	0.417849	8.30579e-06	5.77395e-05
PLOD3	2647	-0.343785	8.33961e-06	5.79409e-05
GALNT6	82.8381	1.06934	8.39069e-06	5.82619e-05
KREMEN2	171.176	0.699653	8.39676e-06	5.82702e-05
PPARG	765.576	-0.37119	8.48809e-06	5.88698e-05
ZNF524	116.866	-0.650769	8.63232e-06	5.98354e-05
FBXL6	494.382	-0.570056	8.65968e-06	5.99903e-05
TTC13	384.688	0.61688	8.79638e-06	6.0902e-05
CDK5RAP3	2543.23	-0.454127	8.90701e-06	6.16322e-05
POC1A	270.506	-0.47397	9.03308e-06	6.24683e-05
B4GALNT1	113.798	0.840848	9.05974e-06	6.26165e-05
TGIF2	306.614	0.480029	9.17771e-06	6.33943e-05
ADIPOR2	1582.15	-0.289123	9.18288e-06	6.33943e-05
PSEN2	510.335	0.458169	9.35949e-06	6.45761e-05
CLMP	1898.42	0.276229	9.38293e-06	6.47005e-05
GCOM1	272.499	0.875693	9.6818e-06	6.67218e-05
SMAD1	380.875	0.465402	9.68723e-06	6.67218e-05
TUBB4B	9413.92	-0.362238	9.79175e-06	6.74029e-05
DDHD1	138.389	0.697959	1.00219e-05	6.89478e-05
ZNF217	1872.07	0.301893	1.00513e-05	6.91096e-05
SEL1L	1900.88	0.365915	1.01431e-05	6.97008e-05
ANGPTL2	515.463	-0.514868	1.02615e-05	7.0474e-05
XPR1	1101.56	0.3711	1.02746e-05	7.04951e-05
ZFP69B	56.2043	0.915436	1.02764e-05	7.04951e-05
DDC	2083.6	0.322393	1.05663e-05	7.24358e-05
SOCS5	454.482	0.467041	1.05714e-05	7.24358e-05
RGS4	31.7065	1.17207	1.05907e-05	7.25263e-05
ATP6AP2	1034.97	0.328084	1.07395e-05	7.35034e-05
PTPN3	1167.66	-0.317587	1.08244e-05	7.40421e-05
PTHLH	28.7366	1.32261	1.08466e-05	7.41417e-05
LYRM9	30.6389	1.47151	1.08514e-05	7.41417e-05
RXYLT1	286.806	0.488132	1.08798e-05	7.42933e-05
FZD3	33.3372	1.25931	1.08897e-05	7.43187e-05
MYO1C	8179	-0.31935	1.11364e-05	7.59586e-05
EIPR1	784.058	-0.359812	1.13012e-05	7.70387e-05
CENPO	749.999	-0.349309	1.14046e-05	7.76995e-05
THNSL1	416.563	0.507908	1.14812e-05	7.81769e-05
ZNF480	254.75	0.720646	1.15412e-05	7.85409e-05
STON2	489.415	-0.545453	1.15846e-05	7.87913e-05
FAM155A	105.374	-0.702782	1.16107e-05	7.89239e-05
CYSTM1	5484.01	0.482089	1.162e-05	7.8942e-05
GAN	85.9932	-0.780237	1.18037e-05	8.01447e-05
TTC38	1015.07	-0.316147	1.18397e-05	8.03432e-05
TP53BP1	1283.99	0.325339	1.1957e-05	8.1093e-05
RFLNA	1208.64	0.563793	1.21772e-05	8.25401e-05
RTN2	442.579	-0.512856	1.23294e-05	8.35238e-05
ICE2	964.991	-0.410219	1.24079e-05	8.40081e-05
AIF1L	40.9714	1.15804	1.24386e-05	8.4168e-05
PDX1	154.149	-0.66808	1.25673e-05	8.49596e-05
ZNF608	885.314	0.455597	1.25698e-05	8.49596e-05
NFE2L3	101.462	0.723057	1.26033e-05	8.51382e-05
ADPRHL1	120.602	0.635133	1.27044e-05	8.57729e-05
CYP2S1	2470.97	-0.571547	1.28147e-05	8.64683e-05
FAHD2B	189.916	0.698346	1.30298e-05	8.78703e-05
CRABP2	72.5649	0.858497	1.30801e-05	8.81594e-05
TSPAN14	1217.4	-0.503468	1.30916e-05	8.81872e-05
DPY19L3	255.016	0.480321	1.32178e-05	8.89871e-05
SAPCD1	62.036	-0.922809	1.32441e-05	8.91141e-05
LLGL2	1731.94	-0.390721	1.32662e-05	8.92131e-05
INSIG2	1380.99	0.487416	1.34487e-05	9.03893e-05
SZRD1	2502.41	-0.2607	1.35439e-05	9.09778e-05
ACVR1B	334.848	0.496985	1.37259e-05	9.21483e-05
GSTA4	40.4504	1.08374	1.37733e-05	9.24149e-05
TMEM139	633.504	-0.345264	1.39253e-05	9.33825e-05
SIAE	863.342	0.405169	1.39691e-05	9.36235e-05
METTL21A	229.808	0.565608	1.41673e-05	9.48984e-05
RHOB	868.825	0.40684	1.4245e-05	9.53659e-05
TCTN1	533.767	0.394161	1.43329e-05	9.59002e-05
GALC	1348.97	-0.380734	1.4413e-05	9.63822e-05
LAMP2	1797.47	0.34748	1.44493e-05	9.65711e-05
OAS2	198.684	-0.489189	1.4555e-05	9.72233e-05
TMEM231	120.199	0.615658	1.46133e-05	9.75579e-05
HEXB	2006.2	0.297491	1.46932e-05	9.80366e-05
NRARP	436.704	-0.544289	1.4855e-05	9.90612e-05
RAE1	783.873	-0.321902	1.48755e-05	9.90903e-05
PGRMC2	984.985	0.289904	1.4876e-05	9.90903e-05
ENOPH1	568.961	0.493734	1.4912e-05	9.92746e-05
FAM43A	934.159	-0.379505	1.49333e-05	9.93613e-05
PHLDA3	64.6403	-0.907478	1.49622e-05	9.94981e-05
TTYH2	49.8611	0.994547	1.49921e-05	9.96413e-05
BCO1	74.2028	-0.865768	1.51122e-05	0.000100384
ARHGEF4	304.892	-0.726409	1.53969e-05	0.000102218
MEIS2	662.361	0.343445	1.54263e-05	0.000102356
CLIP1	1327.23	0.394349	1.56188e-05	0.000103577
TTC17	1841.42	0.260356	1.60996e-05	0.000106706
AK1	483.927	-0.451239	1.6172e-05	0.000107126
GLB1	934.766	0.388748	1.62374e-05	0.000107467
FAM46A	116.238	-0.606163	1.62415e-05	0.000107467
GGT1	339.125	-0.43351	1.64253e-05	0.000108623
BCL7B	1046.2	-0.332368	1.6453e-05	0.000108746
GLS	3825.41	0.405423	1.64824e-05	0.000108881
ZSCAN2	87.1639	0.939078	1.66033e-05	0.000109619
IDE	1000.14	0.408918	1.66153e-05	0.000109637
BMP4	2214.65	-0.290631	1.67859e-05	0.000110702
KCNC4	377.397	-0.760391	1.68387e-05	0.000110989
YPEL3	278.71	-0.493425	1.69474e-05	0.000111643
OLFML2B	29.6619	1.32464	1.69843e-05	0.000111767
ARHGEF1	1176.3	-0.418883	1.69849e-05	0.000111767
ADA	169.834	0.723092	1.70211e-05	0.000111944
LFNG	454.582	-0.533714	1.7101e-05	0.000112408
ZBTB18	290.954	0.515562	1.74685e-05	0.00011476
CDKN2C	133.005	-0.637165	1.74903e-05	0.00011484
AGAP3	1166.84	-0.433925	1.75138e-05	0.000114931
HRCT1	91.7302	-0.684786	1.78701e-05	0.000117205
PHLDB1	449.485	0.498549	1.80228e-05	0.000118142
ERLEC1	1089.62	0.375766	1.8071e-05	0.000118393
CXorf38	391.997	-0.378201	1.83985e-05	0.000120445
ALDH5A1	105.208	0.750579	1.84043e-05	0.000120445
FUS	5873.01	-0.276454	1.84784e-05	0.000120863
TYRO3	760.974	0.329936	1.85615e-05	0.000121294
DBN1	2464.69	0.362376	1.85645e-05	0.000121294
LOC107987285	50.2193	-0.954623	1.86124e-05	0.00012154
CDR2	737.915	0.366629	1.88596e-05	0.000123087
TCEAL8	251.248	0.601257	1.91011e-05	0.000124595
MSANTD3	242.303	0.523362	1.91551e-05	0.000124879
DEF8	493.104	0.520134	1.92043e-05	0.000125114
B4GALT1	2307.38	0.453577	1.92121e-05	0.000125114
NHS	187.423	0.599107	1.92287e-05	0.000125154
CDKL1	133.538	-0.709259	1.9262e-05	0.000125303
RAB1B	2940.02	-0.253164	1.95036e-05	0.000126805
HERC6	131.311	-0.72308	1.96663e-05	0.000127794
IMPAD1	1411.45	0.432892	1.9693e-05	0.000127898
BAX	590.797	-0.351711	1.97341e-05	0.000128095
ID2	235.98	0.559833	1.98058e-05	0.00012849
PTPRN2	811.654	-0.478755	1.98309e-05	0.000128583
MINDY4	113.869	0.674734	1.9946e-05	0.000129259
FNDC4	52.1343	0.906909	2.00269e-05	0.000129714
MMP11	256.741	0.496556	2.02664e-05	0.000131194
FNDC11	51.7001	-0.941023	2.03481e-05	0.000131651
TWISTNB	1151.57	0.527654	2.05369e-05	0.000132801
FLNB	13735.3	-0.568804	2.07731e-05	0.000134256
EML2	471.334	-0.477349	2.08542e-05	0.000134707
IKBKB	785.884	-0.52507	2.09528e-05	0.000135268
PITPNA	1846.74	-0.426312	2.09638e-05	0.000135268
FAM216A	229.831	0.5982	2.09982e-05	0.000135417
FLII	2647.47	-0.291486	2.16361e-05	0.000139456
NABP2	440.376	-0.394737	2.1858e-05	0.00014081
MUC5B	179.397	-2.85556	2.24749e-05	0.000144706
SPATA2	435.164	-0.581933	2.26645e-05	0.000145849
PPP1R18	1262.3	-0.4124	2.29214e-05	0.000147422
KIFAP3	424.104	-0.413893	2.32448e-05	0.000149422
NOSTRIN	284.874	-0.564351	2.35772e-05	0.000151477
AKAP6	77.489	0.788046	2.36116e-05	0.000151617
MYO1E	2256.77	-0.255206	2.36482e-05	0.00015177
FKTN	553.94	0.424309	2.37057e-05	0.000152057
SOX15	26.4219	-1.34532	2.37611e-05	0.000152331
RABGAP1L	1393.8	-0.683977	2.38355e-05	0.000152726
LRRC75B	114.592	-0.798668	2.38904e-05	0.000152996
RUBCN	298.956	-0.632894	2.39544e-05	0.000153323
B4GALT6	99.7729	0.673115	2.41079e-05	0.000154223
TMTC3	268.083	0.608463	2.41396e-05	0.000154344
TFCP2L1	63.2578	-0.922106	2.43362e-05	0.000155517
C2orf48	48.4583	-1.13821	2.46892e-05	0.000157676
BRD3OS	345.405	0.426802	2.47004e-05	0.000157676
SLCO3A1	625.612	-0.370349	2.4793e-05	0.000158183
TSPAN9	389.628	0.384443	2.48597e-05	0.000158524
TUBA1C	9934.36	-0.288177	2.50354e-05	0.000159559
ZFP62	689.392	0.311569	2.50731e-05	0.000159714
PPP1R36	63.8561	-0.831688	2.5168e-05	0.000160199
NDRG2	71.66	-0.81408	2.5176e-05	0.000160199
BTBD9	108.48	0.686448	2.51973e-05	0.000160249
SYTL1	165.39	-0.640829	2.53938e-05	0.000161413
KRT16	737.818	0.597669	2.55621e-05	0.000162396
ZNF260	159.508	0.864856	2.56992e-05	0.000163181
ELOVL6	854.084	0.378773	2.58804e-05	0.000164244
SPTBN1	10259	-0.388297	2.61626e-05	0.000165871
EIF4E	941.185	0.332025	2.61645e-05	0.000165871
TMEM87A	1037.21	0.280846	2.63895e-05	0.000167208
TMEM176A	1211.65	-0.464816	2.66968e-05	0.000169065
IBA57	333.487	-0.48301	2.67564e-05	0.000169353
SLC1A5	2515.51	-0.276623	2.69633e-05	0.000170572
SH3BP1	257.618	-0.528536	2.70327e-05	0.000170921
MCUR1	536.992	-0.348615	2.7086e-05	0.000171167
ARHGEF12	3920.35	0.279311	2.714e-05	0.000171418
CCNF	1116.73	-0.49436	2.72534e-05	0.000172043
BAK1	784.806	-0.318088	2.77765e-05	0.000175253
N4BP2	336.43	0.652267	2.94186e-05	0.000185516
ZDHHC24	579.53	0.371044	2.94724e-05	0.000185757
CATSPER1	28.2152	-1.25922	2.95767e-05	0.000186316
RASA3	1087.61	-0.377937	2.98007e-05	0.000187628
CDC42EP4	667.412	-0.348429	2.98646e-05	0.000187932
CORO1A	119.064	-0.70111	2.9886e-05	0.000187967
PPARA	1137.77	-0.500953	2.99515e-05	0.00018828
MYLIP	153.283	-0.582925	2.99764e-05	0.000188338
ANXA9	100.534	-0.884006	3.00694e-05	0.000188823
SLC45A3	288.324	-0.479465	3.00993e-05	0.000188911
SCYL2	818.773	0.497217	3.03787e-05	0.000190565
SESN2	196.083	0.627242	3.04172e-05	0.000190706
ARHGEF10L	869.824	-0.308299	3.12127e-05	0.000195495
SLC23A2	1130.43	-0.425203	3.12137e-05	0.000195495
DNAH7	23.8447	1.24148	3.15297e-05	0.00019737
FAM241B	59.3998	0.851597	3.17774e-05	0.000198817
RICTOR	1640.89	0.640663	3.22725e-05	0.000201809
WDR45	805.592	-0.421823	3.25136e-05	0.00020321
SMC1A	1929.16	-0.320454	3.27106e-05	0.000204334
ZFYVE9	150.368	0.560862	3.28348e-05	0.000205003
LUZP1	1681.1	-0.349951	3.31725e-05	0.000207003
LYSMD4	146.961	-0.559062	3.32578e-05	0.000207427
ABR	2980.46	-0.375253	3.34138e-05	0.000208291
KLHL30	29.2087	-1.23228	3.34649e-05	0.000208501
IYD	38.5073	-1.03374	3.35244e-05	0.000208752
PRDX3	4864.93	0.329342	3.35401e-05	0.000208752
IRF2BP2	2624.52	-0.456183	3.36673e-05	0.000209435
CAPN2	7069.53	-0.24558	3.36927e-05	0.000209464
PPFIA1	1814.96	-0.284912	3.37071e-05	0.000209464
Rodgers	40.1325	1.09343	3.38072e-05	0.000209977
LTBP1	993.04	-0.367194	3.38442e-05	0.000210098
SSBP3	618.604	-0.402039	3.39016e-05	0.000210345
OAS3	1298.58	-0.38997	3.44135e-05	0.00021341
GPSM1	353.142	0.564888	3.44368e-05	0.000213444
MKL2	1060.02	0.497308	3.46318e-05	0.000214541
SSBP4	745.025	-0.459229	3.47967e-05	0.000215451
THBS2	4925.48	0.381056	3.49874e-05	0.000216519
EPS8L1	520.711	0.42517	3.50781e-05	0.000216969
CMTM8	39.6355	1.09428	3.51004e-05	0.000216994
TBC1D1	1126.73	-0.348139	3.51611e-05	0.000217257
SMNDC1	647.473	-0.507985	3.53773e-05	0.00021848
ARMC7	276.635	-0.435221	3.54802e-05	0.000219002
MICALL2	853.011	-0.662611	3.5578e-05	0.000219492
PLA2R1	2939.06	-0.339155	3.58717e-05	0.00022119
PAFAH2	467.234	-0.38893	3.61641e-05	0.000222878
GOLGA6L9	163.094	0.606179	3.6481e-05	0.000224716
PCNX4	732.169	0.368534	3.69642e-05	0.000227574
CLDN7	1163.37	-0.401637	3.7362e-05	0.000229905
SSR1	2399.91	0.367377	3.75248e-05	0.000230788
POLB	335.447	-0.525887	3.80505e-05	0.000233901
C20orf96	151.747	0.596273	3.83917e-05	0.000235877
GCA	617.433	0.448193	3.84784e-05	0.000236288
ERGIC2	1074.6	0.369659	3.85208e-05	0.000236427
ZNF318	517.351	-0.59092	3.88893e-05	0.000238566
TMEM245	1996.13	0.284696	3.89339e-05	0.000238717
SESN3	23.1005	1.37311	3.97054e-05	0.000243298
SLC39A10	1628.39	0.365128	3.97231e-05	0.000243298
EXD2	167.409	0.503568	3.97421e-05	0.000243298
KDM5B	924.61	0.36063	3.99295e-05	0.00024432
ZNF367	196.055	-0.474664	4.0038e-05	0.000244859
ARL5A	676.561	0.515337	4.02286e-05	0.000245899
KRT23	954.068	1.17702	4.0384e-05	0.000246722
UGT1A6	42.8243	1.36467	4.09103e-05	0.00024981
LNX2	422.673	0.382474	4.12178e-05	0.000251559
PER3	512.975	-0.494598	4.18662e-05	0.000255386
HRH1	324.694	-0.403327	4.19391e-05	0.0002557
ZSCAN30	131.617	0.724701	4.24205e-05	0.000258503
CRAT	857.259	-0.399652	4.25542e-05	0.000259186
SAMHD1	207.265	0.563031	4.3415e-05	0.000264294
PTER	832.111	0.404243	4.39928e-05	0.000267634
RAB11FIP3	512.91	0.476153	4.40085e-05	0.000267634
GGT7	114.769	0.890741	4.40833e-05	0.000267953
STRBP	365.981	0.433612	4.41071e-05	0.000267961
CAPNS1	4719.94	-0.237705	4.42684e-05	0.000268805
LGI3	46.1945	0.919311	4.44535e-05	0.000269792
TNFRSF25	200.695	-0.646375	4.45431e-05	0.000270198
FSCN1	4235.95	-0.276568	4.49228e-05	0.000272363
LIG1	925.524	-0.422191	4.51053e-05	0.000273331
TMX1	866.266	0.383797	4.5141e-05	0.000273409
ATP11C	709.671	0.49472	4.55396e-05	0.000275683
YTHDC2	818.759	0.339265	4.55874e-05	0.000275833
S100A2	60.1347	-0.799358	4.58967e-05	0.000277564
TRAM2	726.043	0.38451	4.59722e-05	0.00027788
NLGN2	329.731	0.796877	4.62579e-05	0.000279465
ANP32B	3291.53	-0.343479	4.70434e-05	0.000284067
ZNF438	227.577	-0.4531	4.7196e-05	0.000284845
GRAMD2A	25.0679	1.19447	4.73655e-05	0.000285723
SLC37A4	1033.27	-0.327897	4.74795e-05	0.000286266
AURKB	492.182	-0.392202	4.82357e-05	0.000290679
STMP1	639.473	0.322967	4.82872e-05	0.000290843
CDCA5	1216.39	-0.275051	4.88739e-05	0.000294228
LZTS2	1324.95	-0.393153	4.92689e-05	0.000296457
BTBD11	134.84	-0.70976	4.98595e-05	0.00029986
NECAB3	409.548	-0.397409	5.03423e-05	0.000302611
CLCF1	205.501	0.542998	5.04112e-05	0.000302873
NCLN	1647.29	-0.341349	5.0803e-05	0.000305073
MGST1	1489.73	0.531999	5.09629e-05	0.000305784
RCN3	92.5654	-0.91572	5.09844e-05	0.000305784
SULT1A4	1041.2	-1.54483	5.0998e-05	0.000305784
DUSP16	584.719	0.368019	5.13395e-05	0.000307676
HEXIM1	761.101	0.338582	5.15614e-05	0.000308852
DHRS11	177.595	-0.482096	5.20024e-05	0.000311337
TGFA	503.864	-0.406529	5.29875e-05	0.000317076
FAM117A	45.8214	0.90907	5.31334e-05	0.00031779
EHMT1	1236.96	-0.393026	5.34148e-05	0.000319313
[truncated: 9,951 more rows]

## Sheet: AsPC1_sgRUVBL1_RNAseq
Gene	baseMean	log2FoldChange	pvalue	padj
PRPF3	1129.73	1.45162	1.06064e-101	1.2559e-97
RRN3	2411.26	1.34474	2.07125e-78	1.22628e-74
VSTM2L	395.697	-1.6142	4.344e-66	1.71458e-62
TRIM4	695.786	1.34276	9.87475e-57	2.92317e-53
PDRG1	438.791	1.42026	9.34226e-55	2.21243e-51
RUVBL1	668.37	-1.57572	8.02157e-54	1.58306e-50
ZNF263	1394.97	1.13333	1.78777e-51	3.02414e-48
LTB4R	392.476	1.89658	4.90343e-50	7.25769e-47
PRPF6	5349.45	0.94494	5.48394e-49	7.21503e-46
KIAA1024	86.2095	2.91469	4.59821e-48	5.44475e-45
ZFAND2A	548.897	1.56505	1.07462e-47	1.15678e-44
ALDH3A1	1862.61	-1.41212	2.64242e-46	2.60741e-43
LSG1	1501.75	1.02	2.98977e-46	2.72322e-43
RAB15	295.512	-1.89962	3.28875e-44	2.78158e-41
LOC112268238	162.711	2.90686	1.82164e-43	1.438e-40
LEPR	345.917	1.37973	2.94809e-41	2.18177e-38
LOXL4	575.054	-1.97603	2.81918e-40	1.96365e-37
CDK11B	1376.8	1.11196	3.12633e-39	2.0566e-36
SLC35E1	1386.51	1.16839	2.24186e-38	1.39715e-35
HSD3B7	1572.52	-0.900369	1.91113e-37	1.13148e-34
PLAT	11096.9	-0.991924	2.4088e-37	1.35822e-34
DDX27	2794.82	0.845969	3.10726e-37	1.67241e-34
MGLL	1775.87	-1.01434	1.53652e-36	7.91041e-34
PTGIS	4975.47	-0.829125	1.08322e-35	5.34433e-33
ABHD14B	957.339	-1.06348	4.87386e-35	2.30845e-32
ZNF75D	576.772	1.27493	5.7035e-35	2.59751e-32
C12orf57	735.16	1.29964	6.01926e-35	2.63978e-32
DDX55	1062.54	0.967894	9.78972e-35	4.02814e-32
LOC107985939	191.179	2.34211	9.86539e-35	4.02814e-32
RABL2A	245.277	1.61935	1.13431e-34	4.47713e-32
PCDH7	1888.74	-1.0815	1.89033e-34	7.22044e-32
MSLN	2664.64	-0.998174	2.39081e-33	8.84673e-31
SLC48A1	856.243	-0.847574	4.77581e-33	1.70061e-30
KDM7A	175.63	1.63157	4.96738e-33	1.70061e-30
BMP4	1551.28	-1.39882	5.02673e-33	1.70061e-30
DACT1	351.565	-1.4781	5.44458e-33	1.79081e-30
SLC35C2	1111.48	-0.74758	5.89213e-33	1.88564e-30
ACADVL	3378.3	-0.674317	1.06211e-32	3.3096e-30
SLU7	1560.74	0.816937	2.36318e-32	7.17499e-30
RXFP4	116.133	2.41798	2.72854e-32	8.07716e-30
NPTXR	225.335	2.43379	4.4581e-32	1.28752e-29
MUC1	383.392	-1.68941	4.8756e-32	1.37457e-29
CREB3	1269.46	0.91811	5.50401e-32	1.51565e-29
SLC29A2	627.508	-1.07905	1.02662e-31	2.76278e-29
ORC3	644.097	0.981686	1.53759e-31	4.04592e-29
GABARAPL1	478.321	1.30001	4.15153e-31	1.05691e-28
PRPF4	893.956	0.835656	4.19514e-31	1.05691e-28
TUT1	816.381	1.05795	5.0367e-31	1.24249e-28
C1orf52	590.494	1.02502	1.00367e-30	2.39236e-28
ERBB3	4241.96	-1.04434	1.01257e-30	2.39236e-28
GOSR1	1735.22	0.741507	1.03041e-30	2.39236e-28
KLHL31	89.2429	2.12821	2.53688e-30	5.77676e-28
TUFT1	1001.05	1.23884	5.48962e-30	1.22647e-27
CCNT1	1458.52	1.09641	2.04085e-29	4.47512e-27
PLA2G16	1507.98	-0.96714	2.32918e-29	5.0145e-27
LRPPRC	6571.82	0.673432	2.9669e-29	6.27341e-27
UGDH	2183.45	0.768564	3.06888e-29	6.3752e-27
TBX19	198.352	1.77124	3.12493e-29	6.3797e-27
SLC30A5	1594.21	0.859453	4.23014e-29	8.48967e-27
DGUOK	865.341	0.95291	4.69105e-29	9.25779e-27
METTL16	1013.14	1.25031	5.38234e-29	1.04479e-26
TUBG2	566.452	1.01423	1.07515e-28	2.05336e-26
ESYT1	1461.13	-0.865047	1.73026e-28	3.25206e-26
HIST1H2BD	198.914	1.40246	2.02153e-28	3.74014e-26
HIST2H2AA3	65.8839	2.40244	2.33007e-28	4.18036e-26
HIST2H2AA4	65.8839	2.40244	2.33007e-28	4.18036e-26
ADAM32	39.5981	3.87827	2.37204e-28	4.19214e-26
LCN2	902.015	-1.5259	3.09528e-28	5.38989e-26
TAF15	1815.45	-1.06207	3.85799e-28	6.62065e-26
SRP54	945.709	0.86696	4.95492e-28	8.38159e-26
FBXO32	359.833	1.08418	7.26656e-28	1.21188e-25
GSDMD	1022.44	-1.01352	8.2868e-28	1.36283e-25
RAD9A	429.656	1.15139	9.03955e-28	1.46626e-25
NDRG3	618.437	-1.27647	9.7592e-28	1.5616e-25
SCARB1	2070.09	-0.780407	1.02529e-27	1.61873e-25
OPLAH	1016.86	-0.753584	1.39076e-27	2.16684e-25
ALOX5	733.233	-1.44501	1.63579e-27	2.51551e-25
TNS4	731.231	-1.23652	2.42959e-27	3.68831e-25
PNPLA6	1097.14	-0.805248	2.57965e-27	3.86653e-25
RPA2	704.016	0.962616	2.94001e-27	4.35159e-25
BMP7	659.624	-1.02103	3.09912e-27	4.53046e-25
ALPP	150.377	-2.31417	3.82966e-27	5.53012e-25
ADGRF1	1658.7	-1.22048	6.14353e-27	8.76452e-25
SDE2	665.691	0.86511	8.33598e-27	1.17507e-24
NAV3	273.327	-1.37599	9.49456e-27	1.32265e-24
TLR6	378.733	-1.19793	1.07564e-26	1.481e-24
BUD31	795.133	0.970589	1.26547e-26	1.72234e-24
FAM53B	683.882	-0.948609	1.60589e-26	2.16083e-24
NPIPA5	495.862	1.00336	2.96902e-26	3.9384e-24
HIST3H2A	91.0431	1.78637	2.99346e-26	3.9384e-24
TMEM37	1380.95	-1.33304	5.77493e-26	7.51439e-24
WDR45B	1388.45	0.73073	7.73944e-26	9.96116e-24
AGAP6	532.971	0.975505	8.36659e-26	1.06526e-23
DDX46	2920.3	0.850207	1.04096e-25	1.31127e-23
DDX51	994.831	1.08407	1.22437e-25	1.52609e-23
RHBDD2	1780.55	1.12774	1.43191e-25	1.76618e-23
FBP1	423.63	-1.51015	1.73929e-25	2.12319e-23
ATP6AP2	1098.17	0.680332	2.06045e-25	2.48957e-23
RFX5	570.95	-0.85091	3.18474e-25	3.80914e-23
TMEM120A	779.892	-0.80223	3.4479e-25	4.08266e-23
PPAN-P2RY11	257.964	1.05727	3.54153e-25	4.152e-23
SGK2	807.505	0.801119	3.78563e-25	4.39467e-23
CEBPZ	1978.65	0.938726	4.3622e-25	5.01484e-23
BTN3A2	343.762	-1.13318	4.93635e-25	5.62032e-23
MED10	402.928	1.02814	6.95423e-25	7.84238e-23
TM2D2	811.64	1.11094	9.03285e-25	1.00904e-22
YME1L1	4214.78	0.648791	1.79747e-24	1.98914e-22
RRM2	1207.24	-1.47844	1.87594e-24	2.05675e-22
FAF2	2696.07	0.783148	1.90985e-24	2.07472e-22
SART1	1618.74	0.745736	2.06289e-24	2.22061e-22
TPM2	14108.6	0.656589	2.85063e-24	3.04093e-22
GHITM	4398.23	0.624808	3.22201e-24	3.40641e-22
CPNE7	512.722	-0.831883	3.38845e-24	3.55067e-22
IFRD1	726.804	1.03376	4.56674e-24	4.74341e-22
NAPA	743.466	1.08718	5.18774e-24	5.34157e-22
DPYSL2	2833.32	-1.09792	5.84004e-24	5.94348e-22
IK	2698.15	0.674075	5.8727e-24	5.94348e-22
NT5E	4537.3	1.08504	6.45204e-24	6.47446e-22
DNASE1	715.143	1.51604	1.0161e-23	1.01106e-21
COPS8	1015.43	0.778119	1.21303e-23	1.19696e-21
TNXB	152.796	2.19252	1.43448e-23	1.40378e-21
OVGP1	56.8333	2.38695	1.68726e-23	1.63761e-21
NBPF12	391.133	1.11412	1.77919e-23	1.71279e-21
MED29	1421.13	0.894236	2.50586e-23	2.39289e-21
SLC16A5	1726.15	-0.686812	2.64818e-23	2.50856e-21
ALDH7A1	1017	-0.949553	2.72221e-23	2.55823e-21
ITGB4	22640.3	-1.20544	2.86939e-23	2.67531e-21
HEXIM1	870.228	0.846255	3.48945e-23	3.22801e-21
chondrodysplasia	224.555	-1.14526	3.7147e-23	3.40975e-21
SPNS2	890.536	-1.53978	3.76253e-23	3.42708e-21
CLDN3	580.061	-1.29904	4.0921e-23	3.67384e-21
UPF3B	492.64	0.858714	4.09549e-23	3.67384e-21
RASSF1	430.645	0.927666	4.42465e-23	3.93927e-21
CSGALNACT2	290.331	1.17282	4.83512e-23	4.27258e-21
ABHD2	7031.56	-0.664352	5.718e-23	5.01308e-21
AKAP8L	647.511	0.840096	5.75778e-23	5.01308e-21
CHID1	1878.04	0.613962	6.47303e-23	5.59468e-21
GEM	616.415	0.878725	7.53118e-23	6.46208e-21
LYRM1	1286.4	-1.15732	9.32857e-23	7.94673e-21
ZNF251	612.261	0.890889	1.01453e-22	8.58074e-21
ZNF451	747.088	0.852439	1.07919e-22	9.06286e-21
PGLS	742.233	-0.854691	1.13899e-22	9.49775e-21
ILVBL	800.305	-0.9209	1.19431e-22	9.88936e-21
LFNG	363.08	-1.21052	1.26416e-22	1.03951e-20
LOC102724993	1551.87	0.854638	1.64195e-22	1.34085e-20
DIS3	1127.4	0.868056	2.00006e-22	1.6221e-20
CFB	496.235	-1.53899	2.27687e-22	1.83404e-20
NOP58	2690.4	0.557479	2.39715e-22	1.91788e-20
Gill	404.181	-1.44557	3.64865e-22	2.89958e-20
VSIR	2010.65	0.888967	4.06194e-22	3.20649e-20
GAS6	173.296	-1.39464	4.32472e-22	3.39133e-20
MRPL49	2223.42	0.869411	4.60404e-22	3.57754e-20
WDR18	433.97	-0.877356	4.62261e-22	3.57754e-20
MPHOSPH10	648.524	0.868264	5.35554e-22	4.11785e-20
ABTB1	569.965	-0.953088	5.68582e-22	4.3436e-20
FGFR4	835.814	-1.41135	7.02709e-22	5.33383e-20
TMCO1	1869.6	0.609265	8.46132e-22	6.38156e-20
YTHDF1	1653.1	0.649098	8.75127e-22	6.55847e-20
USPL1	444.492	0.826827	1.13319e-21	8.43902e-20
ZNF10	116.494	1.46433	1.25771e-21	9.30782e-20
SMAD3	4639.01	0.816881	1.2801e-21	9.41473e-20
TSPYL2	217.687	1.78925	1.3535e-21	9.89311e-20
ALDH16A1	718.311	-0.916113	2.02271e-21	1.46938e-19
SARNP	590.949	0.696481	2.16035e-21	1.55958e-19
CYP4F3	227.747	-1.24412	2.17321e-21	1.55958e-19
SEC23IP	1498.87	0.66984	2.25252e-21	1.60675e-19
MYO1A	1629.03	-1.46711	2.36576e-21	1.67742e-19
SBNO1	2783.21	0.699782	2.56465e-21	1.80762e-19
SLX1A	472.92	-1.07139	2.69149e-21	1.8747e-19
SLX1B	472.92	-1.07139	2.69149e-21	1.8747e-19
ARHGEF2	3785.75	-0.566824	2.92199e-21	2.02335e-19
TCIRG1	2067.26	-0.506533	2.96883e-21	2.04383e-19
EHMT2	847.782	-1.03453	3.98246e-21	2.72302e-19
LSS	1087.19	-0.83252	4.00139e-21	2.72302e-19
NBPF14	844.346	0.996739	4.17055e-21	2.82191e-19
ARFGAP1	1680.13	0.788334	5.16325e-21	3.47375e-19
EREG	635.407	1.10127	5.76691e-21	3.85796e-19
AQR	1109.22	0.862208	5.95028e-21	3.95827e-19
FAM13B	699.914	0.898955	6.48988e-21	4.29311e-19
HPS5	1253.35	1.02352	6.82256e-21	4.48811e-19
RABGAP1L	1073.69	-1.2897	8.20428e-21	5.36723e-19
ZNF597	117.129	1.34968	1.01677e-20	6.61437e-19
RPS6KB1	628.265	1.04919	1.02224e-20	6.61437e-19
CACNG6	233.162	-1.02079	1.13816e-20	7.32445e-19
RALGAPA2	933.475	-1.16853	1.19362e-20	7.63982e-19
SS18L1	749.055	0.83681	1.24877e-20	7.94985e-19
LOC107986805	261.399	1.14943	1.26761e-20	8.02659e-19
ZBTB48	327.446	0.976328	1.27783e-20	8.04829e-19
PYGB	7547.17	-0.680583	1.32762e-20	8.31764e-19
LOC730268	478.29	0.952019	1.54135e-20	9.57306e-19
ARAF	564.862	-0.782407	1.54417e-20	9.57306e-19
EMC7	779.698	0.872408	1.56699e-20	9.66393e-19
RARS2	561.968	0.774766	1.67799e-20	1.02496e-18
APOLD1	69.3544	1.91272	1.67927e-20	1.02496e-18
STEAP3	532.034	-0.903519	1.73496e-20	1.05352e-18
CRY2	643.379	0.925922	1.96653e-20	1.18453e-18
MPI	194.994	-1.14785	1.97071e-20	1.18453e-18
ISY1	473.076	0.799256	2.23345e-20	1.33567e-18
ZMAT1	39.1396	3.26909	2.34914e-20	1.3978e-18
TFEB	299.889	-1.05648	2.40563e-20	1.42426e-18
NTHL1	309.983	-1.0977	2.46036e-20	1.444e-18
KLHDC2	487.423	-1.01879	2.46337e-20	1.444e-18
TMEM242	274.619	0.954421	2.53737e-20	1.48005e-18
CEP63	265.951	1.08963	2.56915e-20	1.49124e-18
HMG20B	747.692	-0.781006	2.73995e-20	1.58262e-18
PEG10	1479.91	-1.56508	2.87833e-20	1.65448e-18
TRAF7	3642.33	-0.599237	2.9158e-20	1.66792e-18
PSMB10	376.356	-0.972975	2.95615e-20	1.68287e-18
C1R	43.8673	3.01247	3.15203e-20	1.7858e-18
ZNF473	391.513	0.888544	3.57672e-20	2.01164e-18
DIABLO	1328.97	0.712468	3.58463e-20	2.01164e-18
AKAP17A	468.58	1.00249	3.69713e-20	2.06499e-18
POFUT2	696.636	1.03547	3.73921e-20	2.07868e-18
KIF26B	31.8098	4.25573	4.62735e-20	2.56039e-18
PPIL4	506.54	0.801874	4.84798e-20	2.67e-18
KCTD17	254.031	-1.04775	5.84882e-20	3.20629e-18
PMM2	1516.58	0.591391	6.06884e-20	3.31157e-18
COL18A1	1427.89	-0.670291	6.23575e-20	3.38704e-18
ABCC5	368.641	-0.867467	6.39708e-20	3.4588e-18
NKPD1	39.6089	3.49102	7.16853e-20	3.8583e-18
RIOK2	562.789	0.721812	7.30297e-20	3.9089e-18
SAP18	1474.81	0.718501	7.32858e-20	3.9089e-18
ANKRD46	401.658	0.891962	7.58884e-20	4.02957e-18
ZFP64	544.409	-0.944807	9.38431e-20	4.9607e-18
SLC22A23	316.185	-0.962282	1.03696e-19	5.45719e-18
ZNF532	638.304	-0.838366	1.1455e-19	6.00173e-18
DDX18	2478.5	0.520421	1.25777e-19	6.56092e-18
PELI2	253.086	1.06633	1.30031e-19	6.73341e-18
PRSS21	1903.7	-0.665367	1.30221e-19	6.73341e-18
FGF18	197.328	-1.42897	1.37662e-19	7.08719e-18
B4GALT5	3853.28	-0.548929	1.49468e-19	7.6617e-18
USP8	1085.43	0.825708	1.5326e-19	7.82218e-18
SOX4	573.3	-1.59518	1.54206e-19	7.8367e-18
SBDS	3970.67	0.744503	1.60126e-19	8.10277e-18
DHCR24	3146.67	-1.09298	1.74795e-19	8.80742e-18
ACY1	1041.13	-0.782223	1.80953e-19	9.07908e-18
IFIT3	708.706	-1.06982	1.93892e-19	9.68725e-18
CALR	6779.73	-0.849917	1.99598e-19	9.9304e-18
SECTM1	243.883	-1.0546	2.30593e-19	1.14245e-17
CAVIN2	467.615	-1.66883	2.40989e-19	1.18898e-17
ICE1	1800.87	1.01136	2.64943e-19	1.30174e-17
SLC25A10	396.196	-1.02981	2.88002e-19	1.40919e-17
LINC00483	273.135	-1.22603	2.90045e-19	1.41334e-17
MUC20	108.755	1.64807	2.97294e-19	1.44273e-17
ZDHHC16	497.629	-0.867532	3.90532e-19	1.88746e-17
DCHS1	57.7903	2.24704	4.0909e-19	1.96912e-17
UNKL	619.95	0.859096	4.19426e-19	2.0107e-17
VIL1	5379.28	-0.868178	4.26626e-19	2.03697e-17
FOXQ1	68.3508	-1.882	4.34834e-19	2.06579e-17
IER3	1519.15	-0.861111	4.36152e-19	2.06579e-17
SMG5	3283.82	0.734346	4.42001e-19	2.08515e-17
PROCR	1617.29	-0.68169	4.89039e-19	2.2979e-17
XPNPEP3	502.666	0.957504	5.21357e-19	2.44007e-17
NADSYN1	597.212	-0.789032	5.24767e-19	2.44636e-17
NUB1	2553.48	0.480926	5.91389e-19	2.74613e-17
CALHM2	388.965	-1.0345	6.94376e-19	3.21176e-17
PLCB3	2896.3	-0.617379	7.81075e-19	3.59872e-17
ZBED1	241.136	-1.03922	8.16486e-19	3.74633e-17
STRAP	1847.51	0.574709	8.1944e-19	3.74633e-17
LARGE1	492.005	-0.920445	9.08851e-19	4.13912e-17
CMYA5	39.6471	3.31763	9.46011e-19	4.29184e-17
MEIS3	33.8375	2.75003	1.06383e-18	4.80796e-17
HIST1H2BK	656.024	0.883149	1.0828e-18	4.86013e-17
HS2ST1	1046.35	0.626934	1.08359e-18	4.86013e-17
PPIE	677.642	0.628127	1.15078e-18	5.14202e-17
GPER1	1000.33	-0.786357	1.32179e-18	5.8761e-17
GAB2	304.191	-1.07046	1.32499e-18	5.8761e-17
SYNE1	817.578	0.677576	1.35788e-18	5.9773e-17
TLE2	118.981	-1.42037	1.3579e-18	5.9773e-17
PTGR1	854.17	0.889269	1.58814e-18	6.96489e-17
HMGA1	21273.9	-0.748791	1.63896e-18	7.16123e-17
DHRS11	131.322	-1.41305	1.87781e-18	8.17468e-17
TM4SF18	184.081	-1.16464	2.37776e-18	1.02931e-16
SMN1	821.096	0.66006	2.38182e-18	1.02931e-16
TMEM222	568.001	0.83847	2.81643e-18	1.2127e-16
UBE4A	1661.88	0.639989	2.83765e-18	1.21741e-16
KLK10	5419.34	-1.24901	2.8522e-18	1.21924e-16
TBC1D15	648.036	0.740825	3.1012e-18	1.32091e-16
ITGB2	322.81	-0.922197	3.12698e-18	1.32712e-16
SERPINB1	1558.37	-0.985529	3.21192e-18	1.3583e-16
TUBB	13919.3	-0.772957	3.39104e-18	1.42894e-16
R3HCC1L	461.194	0.979418	3.58619e-18	1.50582e-16
GRPEL1	835.528	0.71846	3.61311e-18	1.51176e-16
RHOB	487.079	-1.30913	3.64661e-18	1.5204e-16
ARL13B	269.265	1.05515	4.04735e-18	1.68157e-16
MTG2	1279.89	0.894001	4.58203e-18	1.89706e-16
RNMT	781.573	0.669798	4.95121e-18	2.04276e-16
NAGA	630.281	-0.750429	5.01575e-18	2.0622e-16
MAP1LC3B	1064.29	0.966037	5.109e-18	2.09327e-16
ICE2	1309.24	0.679533	5.33086e-18	2.17665e-16
STAT6	2901.98	-0.58734	5.52495e-18	2.24814e-16
TMEM63A	598.409	-0.852015	5.56846e-18	2.25809e-16
TMEM225B	77.0944	1.77193	6.27132e-18	2.53443e-16
DDIT3	271.977	0.927294	6.76474e-18	2.72453e-16
SMOX	534.697	1.17498	7.26407e-18	2.91573e-16
PATJ	547.726	-0.99158	7.66205e-18	3.06508e-16
GRAMD4	668.596	-0.755411	8.62174e-18	3.43738e-16
BAG1	1272.81	0.612034	9.02766e-18	3.58713e-16
EWSR1	3029.2	-0.668554	9.15195e-18	3.62436e-16
ZNF791	378.028	0.890506	9.4684e-18	3.73718e-16
TCF7	400.493	-0.992459	9.98285e-18	3.92714e-16
TP53	175.547	1.54776	1.04315e-17	4.09003e-16
AREG	423.443	1.12057	1.06612e-17	4.16632e-16
CPVL	1771.69	-0.888359	1.12751e-17	4.39171e-16
ADM	126.278	1.57651	1.13448e-17	4.40437e-16
SIGIRR	881.547	-0.606303	1.20505e-17	4.66306e-16
DDX39B	3112.02	-0.665704	1.2744e-17	4.91535e-16
TYW1	913.599	0.81233	1.29798e-17	4.99006e-16
TEX14	33.1352	3.70044	1.34223e-17	5.14348e-16
ARPC1B	52397.1	-0.618854	1.44014e-17	5.50085e-16
KISS1	39.4608	2.60183	1.55771e-17	5.93083e-16
OASL	2607.1	-1.19821	1.58523e-17	6.01626e-16
PRICKLE4	407.991	-1.09873	1.63584e-17	6.18848e-16
NBPF10	164.261	1.49203	1.64152e-17	6.19022e-16
TSNAX	713.839	0.773623	1.83142e-17	6.88441e-16
NTAN1	220.93	-1.11514	1.94436e-17	7.28581e-16
SREK1	2516.35	0.70103	2.15304e-17	8.04233e-16
UPF2	1278.61	0.783039	2.23103e-17	8.29256e-16
ABCC2	1908.07	-0.67966	2.23404e-17	8.29256e-16
PRDM8	715.199	-0.622592	2.25723e-17	8.35245e-16
DDIT4	754.432	-0.824223	2.35922e-17	8.70265e-16
PIK3R4	701.782	0.775787	2.40779e-17	8.85422e-16
ANKRD42	271.286	1.07503	2.44484e-17	8.96265e-16
CTDSP1	1860.99	-0.808734	2.56204e-17	9.36332e-16
CHD1L	841.79	-0.995081	2.97116e-17	1.08251e-15
KLHL20	296.597	0.828197	3.1552e-17	1.14603e-15
TMEM175	336.379	1.20531	3.21781e-17	1.1652e-15
HFE	466.51	-1.11916	3.31032e-17	1.19165e-15
UBOX5	276.306	0.899426	3.31098e-17	1.19165e-15
PEAR1	1597.18	0.574607	3.64043e-17	1.30625e-15
NUP160	1829.37	0.504325	3.87059e-17	1.38464e-15
PBLD	294.811	1.28369	3.8923e-17	1.38822e-15
CALM1	2340.85	-0.506625	3.97226e-17	1.41248e-15
IFT80	511.711	1.01618	4.2512e-17	1.50714e-15
NDEL1	607.917	0.862261	4.31382e-17	1.52477e-15
SPON1	4239.49	-1.02387	4.32951e-17	1.52577e-15
USP20	336.443	0.945957	4.40274e-17	1.54697e-15
ADCY3	554.328	-0.84114	4.41902e-17	1.5481e-15
SRR	127.25	1.17812	4.76218e-17	1.66339e-15
DDX39A	847.737	-0.786029	4.8077e-17	1.67435e-15
TRPC6	50.005	1.86651	4.93421e-17	1.71337e-15
PIGO	954.393	-0.877506	5.02268e-17	1.73899e-15
SPATA20	1059.52	-0.52977	5.10552e-17	1.76252e-15
AMIGO3	70.2545	1.75895	5.29711e-17	1.82335e-15
DAPK3	549.561	0.750301	5.5339e-17	1.89933e-15
TCF19	290.796	-0.839342	5.57146e-17	1.90669e-15
NUDT13	123.014	-1.39313	5.5889e-17	1.90715e-15
ZDHHC6	1385.23	0.560757	5.82961e-17	1.98358e-15
ATP6V1D	745.605	0.691718	6.12503e-17	2.07812e-15
MED11	156.486	-1.25256	6.44714e-17	2.18116e-15
BNIP2	869.897	0.621172	6.53923e-17	2.20601e-15
PIDD1	466.898	1.14955	6.6598e-17	2.2403e-15
PIGV	276.492	-0.863646	7.17479e-17	2.40671e-15
POP1	335.273	-1.13099	7.20085e-17	2.40862e-15
ARL4C	1861.73	-0.607881	7.64099e-17	2.54865e-15
ZGPAT	776.02	0.654222	8.51049e-17	2.83069e-15
MCM7	3049.15	-0.611232	8.57496e-17	2.84415e-15
TROVE2	895.599	0.933259	8.75502e-17	2.89576e-15
RAE1	1023.47	0.633951	8.79192e-17	2.89987e-15
MUT	624.966	0.634928	8.8413e-17	2.90805e-15
FUBP3	1229.61	0.691819	9.12248e-17	2.99223e-15
ATP1B1	1704.62	0.494595	9.37144e-17	3.06539e-15
DPP3	1168.31	-0.935165	9.82084e-17	3.20354e-15
ZNF23	173.342	1.18856	9.92543e-17	3.22877e-15
RAPGEF5	365.474	-0.946839	9.96916e-17	3.2341e-15
NBPF11	500.653	0.979187	1.01917e-16	3.29727e-15
ATG12	1088.98	0.631306	1.02555e-16	3.30887e-15
MPDU1	809.16	-0.662857	1.04568e-16	3.36463e-15
CIR1	561.941	0.792801	1.08899e-16	3.49452e-15
PIPOX	33.2876	2.83239	1.13586e-16	3.63506e-15
ZNF432	245.412	1.15603	1.17187e-16	3.74019e-15
MED6	388.121	0.751756	1.1797e-16	3.75127e-15
TUBGCP5	387.361	0.828596	1.18168e-16	3.75127e-15
TXNL4B	268.755	1.0788	1.19853e-16	3.7946e-15
LOC102724250	602.022	0.944809	1.39037e-16	4.39022e-15
FAM193B	847.246	0.83719	1.39943e-16	4.40709e-15
EIF2D	533.946	-1.1811	1.4123e-16	4.43581e-15
CAPN1	4995.3	-0.450871	1.45617e-16	4.56151e-15
TBC1D23	523.143	0.657921	1.54631e-16	4.83111e-15
RNF157	335.39	-1.00071	1.55898e-16	4.85788e-15
GSTM4	162.046	-1.25401	1.61012e-16	5.00406e-15
KDM1A	1804.44	-0.575042	1.64418e-16	5.09654e-15
FGFR2	176.298	-1.42149	1.66545e-16	5.14897e-15
GPX2	73.4028	-2.1089	1.83018e-16	5.64353e-15
SUCO	1176.19	1.03142	1.84587e-16	5.67712e-15
CTDSPL	482.503	-0.868756	1.97935e-16	6.07188e-15
YKT6	2522.84	0.593949	2.02881e-16	6.20751e-15
PCSK9	456.745	-1.51184	2.04374e-16	6.2371e-15
GNG4	2190.4	-0.616918	2.22012e-16	6.75795e-15
CDH1	1141.58	-0.794125	2.26993e-16	6.89185e-15
NFATC2IP	1385.71	-0.566078	2.2763e-16	6.89351e-15
IDS	1703.92	1.01989	2.28317e-16	6.89668e-15
VIRMA	2492.89	0.629727	2.35018e-16	7.08103e-15
GALNT5	1413.34	-0.741043	2.42678e-16	7.29326e-15
LOC101060022	765.454	1.21135	2.45572e-16	7.36156e-15
UNC5B	365.598	-1.09972	2.57115e-16	7.68812e-15
C19orf25	383.283	0.811517	2.70387e-16	8.06463e-15
ZNF550	117.337	1.31446	2.73784e-16	8.14541e-15
SERINC1	3348.37	0.645138	2.75702e-16	8.18191e-15
SERPINI1	34.3284	2.54608	2.81663e-16	8.33794e-15
ZNHIT3	458.051	0.721898	2.86242e-16	8.45234e-15
BDH1	1140.52	-1.16142	2.89983e-16	8.54151e-15
DDX60L	576.163	0.968037	2.95335e-16	8.67757e-15
TUBB4B	7588.06	-0.872203	3.20567e-16	9.39562e-15
FBXL19	872.98	-0.640583	3.25604e-16	9.51969e-15
SLC39A9	1489.79	0.536043	3.30493e-16	9.63882e-15
CAPNS1	3812.46	-0.706056	3.31314e-16	9.63904e-15
RGS5	44.2138	2.27861	3.44134e-16	9.98749e-15
NLK	230.988	0.869126	3.5399e-16	1.02484e-14
HCFC1R1	562.433	-0.669289	3.65487e-16	1.05555e-14
GOLGA3	1956.46	0.922292	3.82131e-16	1.10093e-14
C22orf46	551.503	0.868315	4.07393e-16	1.17086e-14
RBBP5	702.192	0.961354	4.09273e-16	1.17341e-14
ID2	267.78	1.03078	4.19252e-16	1.19912e-14
LSMEM1	78.2854	1.68502	4.3837e-16	1.25078e-14
PLK3	377.845	1.24351	4.45898e-16	1.26632e-14
RPN2	5036.15	-0.549911	4.45954e-16	1.26632e-14
SYS1	802.207	-0.771044	4.54604e-16	1.28779e-14
ZNF707	417.728	0.930822	4.64758e-16	1.31341e-14
METTL7B	820.402	-0.816179	4.68159e-16	1.31987e-14
IFI35	315.163	-0.986654	5.10547e-16	1.43596e-14
ITPA	996.302	-0.698479	5.38805e-16	1.51185e-14
NPIPA8	277.284	1.28552	5.50224e-16	1.54024e-14
NAMPT	1934.82	0.589391	5.66438e-16	1.58188e-14
TCFL5	408.856	-0.840033	5.72448e-16	1.59276e-14
NKIRAS2	536.882	0.801552	5.73023e-16	1.59276e-14
ZNF140	273.415	0.814147	6.05334e-16	1.67863e-14
SH3BGRL2	343.686	-0.867243	6.48253e-16	1.79345e-14
ZNF469	84.6784	-1.4779	6.52307e-16	1.80046e-14
CDKL3	65.407	1.80488	6.79684e-16	1.87166e-14
PYCR1	786.427	-0.574365	6.82428e-16	1.87486e-14
FBXO2	104.191	-1.31027	6.88877e-16	1.88819e-14
IMPA2	420.766	-0.899072	7.12877e-16	1.94946e-14
SLC5A6	1063.77	-0.561738	7.27137e-16	1.98388e-14
CMTM3	524.478	-0.683317	7.46499e-16	2.03202e-14
ZFYVE27	1473.33	0.491227	7.83654e-16	2.12827e-14
MTG1	509.917	-0.73899	7.88695e-16	2.134e-14
SERPINB6	940.016	-0.675136	7.89369e-16	2.134e-14
SUPV3L1	657.635	0.649467	7.99826e-16	2.15734e-14
ZNF510	186.585	1.02194	8.51215e-16	2.28936e-14
CUX1	2011.69	-0.706717	8.52638e-16	2.28936e-14
FBXO25	132.505	1.15114	8.55352e-16	2.29145e-14
ALDH18A1	2630.12	-0.686664	8.59856e-16	2.29832e-14
LRSAM1	184.904	-1.00092	9.44363e-16	2.51851e-14
SEMA6C	120.418	-1.34	9.96353e-16	2.65119e-14
TMBIM4	702.913	-0.897177	1.00367e-15	2.66469e-14
SDAD1	747.092	0.751688	1.02778e-15	2.72259e-14
TRIM25	1886.65	-0.500402	1.13121e-15	2.98989e-14
LOC112268260	59.9038	2.08575	1.15265e-15	3.03976e-14
SNORC	331.066	-1.19864	1.26454e-15	3.32742e-14
ENOSF1	797.113	-0.670928	1.26867e-15	3.33088e-14
BTN3A1	207	-1.21973	1.36979e-15	3.58841e-14
DHCR7	1134.69	-1.14121	1.39409e-15	3.64403e-14
TEX261	1199.72	-0.699588	1.40902e-15	3.67494e-14
CLN6	684.436	-0.689639	1.42392e-15	3.70445e-14
ALDH4A1	137.612	-1.27812	1.42659e-15	3.70445e-14
PODXL	1572.57	-0.773356	1.44161e-15	3.73526e-14
SLC37A4	869.859	-0.685189	1.54324e-15	3.98985e-14
COPG2	475.387	-0.967781	1.55562e-15	4.0131e-14
ALPPL2	156.327	-2.94702	1.56275e-15	4.02272e-14
TFIP11	743.542	0.586367	1.62766e-15	4.18072e-14
GZF1	499.054	0.858226	1.70712e-15	4.37534e-14
HNRNPH3	1736.84	-0.811055	1.78525e-15	4.5657e-14
E4F1	785.003	0.634781	1.79138e-15	4.57149e-14
ELL	309.065	0.787015	1.79632e-15	4.57425e-14
SPHK2	266.755	-0.857029	1.90181e-15	4.83126e-14
SYNGR2	1392.44	-0.666407	1.90839e-15	4.83126e-14
AOC2	33.4611	2.8864	1.90949e-15	4.83126e-14
CPNE2	787.247	-0.774501	1.91451e-15	4.83362e-14
DOK7	142.59	-1.17786	2.15477e-15	5.41857e-14
SLC4A11	140.532	-1.5205	2.15535e-15	5.41857e-14
ARFIP2	1073.06	0.638334	2.18992e-15	5.48909e-14
UST	583.728	-0.651285	2.19267e-15	5.48909e-14
ENO1	18978.5	-0.460061	2.2086e-15	5.51731e-14
SPTY2D1	952.994	0.709581	2.22457e-15	5.5455e-14
MEIS1	202.078	-1.47286	2.29181e-15	5.70112e-14
LOC107986800	329.322	1.43217	2.30124e-15	5.71259e-14
RCC1	912.664	-0.949243	2.41186e-15	5.97465e-14
DSG3	179.94	-1.35515	2.48736e-15	6.14881e-14
RTL6	890.901	-0.700149	2.60143e-15	6.41741e-14
KCTD5	1741.9	0.718991	2.67553e-15	6.58648e-14
POLR2C	1355.81	0.56741	2.73566e-15	6.72052e-14
SNRNP200	9808.52	0.74089	2.74653e-15	6.73326e-14
PFKL	1897.69	-0.651149	2.90911e-15	7.1171e-14
DMPK	375.654	1.09381	2.92201e-15	7.13392e-14
ANKS3	370.684	0.833137	2.9867e-15	7.27686e-14
VCPIP1	717.072	0.724387	3.008e-15	7.31371e-14
NCLN	1447.72	-0.531026	3.01767e-15	7.32217e-14
EHD1	3056.08	0.669504	3.20153e-15	7.75242e-14
NARF	444.72	0.801976	3.22488e-15	7.79302e-14
TNFRSF10D	974.771	0.736487	3.27144e-15	7.88944e-14
ISOC2	348.529	-0.716428	3.30678e-15	7.95845e-14
NOP9	1556.06	0.892917	3.39358e-15	8.1508e-14
SYTL1	130.236	-1.34875	3.43547e-15	8.23469e-14
HS3ST3B1	182.705	-1.30678	3.52373e-15	8.42918e-14
ISL1	206.974	-0.934921	3.5445e-15	8.46178e-14
TMX4	565.774	0.748784	3.59209e-15	8.55814e-14
VAMP4	271.612	0.863027	3.89561e-15	9.26264e-14
DISP1	69.8134	1.62574	4.01825e-15	9.53508e-14
RRM2B	676.334	0.728009	4.03454e-15	9.5546e-14
PXMP2	256.748	-1.20587	4.07952e-15	9.64183e-14
ACACA	1255.47	-0.804506	4.27844e-15	1.00918e-13
HINFP	425.331	0.711853	4.4001e-15	1.03582e-13
TTYH3	1656.21	-0.86267	4.52094e-15	1.06215e-13
PTGES	545.233	-0.963741	4.55958e-15	1.06805e-13
KLHL26	156.962	1.33773	4.5641e-15	1.06805e-13
PAPSS1	654.854	-0.657354	4.62911e-15	1.08113e-13
GPN2	460.591	0.70937	4.67139e-15	1.08886e-13
IGFBP3	17177.3	-1.19215	4.73075e-15	1.10053e-13
BZW1	5627.41	0.552693	4.74181e-15	1.10057e-13
LIN7C	620.708	0.795994	4.74953e-15	1.10057e-13
SENP2	636.704	0.789937	4.83933e-15	1.11919e-13
CALCOCO1	505.68	-0.618049	5.03579e-15	1.16235e-13
MLF1	166.317	1.07521	5.07879e-15	1.17e-13
WRB-SH3BGR	56.1665	1.74369	5.27212e-15	1.21218e-13
SHMT1	227.505	-1.03959	5.60039e-15	1.28516e-13
CNPY4	100.812	-1.25582	5.72013e-15	1.3101e-13
PITHD1	544.456	0.730119	6.07307e-15	1.38825e-13
TEX2	371.854	-0.849257	6.09599e-15	1.3908e-13
AXIN2	65.3369	-1.56463	6.10993e-15	1.3913e-13
AUH	521.547	0.711957	6.26409e-15	1.42367e-13
HNRNPA1	10909.5	-1.18712	6.43311e-15	1.45928e-13
DEF6	169.691	-1.03729	6.50107e-15	1.47188e-13
ABHD4	420.022	0.812502	6.53952e-15	1.47776e-13
PAFAH1B3	325.093	-0.841507	6.69336e-15	1.50964e-13
SREBF1	1607.59	-1.00331	6.75818e-15	1.52136e-13
TSTA3	1057.82	-0.569535	6.78348e-15	1.52416e-13
SNAPC4	545.848	0.813665	6.8603e-15	1.5385e-13
CARD6	273.911	-0.858081	6.90129e-15	1.54477e-13
CHMP5	1780.63	0.523733	7.02171e-15	1.56876e-13
CARNS1	2025.03	-0.864997	7.05685e-15	1.57364e-13
RSL1D1	5106.73	0.463822	7.59175e-15	1.68973e-13
UFM1	784.468	0.684438	7.78065e-15	1.72853e-13
KRT80	543.665	-0.790974	8.04389e-15	1.78366e-13
VPS28	782.795	-0.589299	8.1907e-15	1.81282e-13
SMIM14	826.499	0.673904	8.26221e-15	1.82524e-13
CUBN	79.4531	1.63941	8.35693e-15	1.84273e-13
KCNJ14	86.0313	1.49529	9.20422e-15	2.02578e-13
C9orf78	726.653	0.536141	9.54649e-15	2.09722e-13
ZNF160	320.357	0.818941	9.65962e-15	2.11814e-13
NREP	64.8449	-1.59362	9.97732e-15	2.18376e-13
TP53I3	350.688	-0.935642	1.02683e-14	2.2433e-13
LY6E	6215.24	-0.723872	1.07183e-14	2.33731e-13
DHX40	942.528	0.549459	1.08369e-14	2.35882e-13
TMEM218	135.608	-1.17302	1.10442e-14	2.39953e-13
ATP13A2	1160.22	-0.609767	1.12783e-14	2.44591e-13
C8orf33	1715.49	0.486391	1.13865e-14	2.46486e-13
ANAPC15	437.333	-0.803873	1.1961e-14	2.5845e-13
ZBED2	139.07	-1.38187	1.2384e-14	2.67102e-13
RP1L1	57.5028	2.11244	1.429e-14	3.07539e-13
NATD1	162.63	1.74885	1.43108e-14	3.07539e-13
CKMT1A	374.159	-0.972544	1.45505e-14	3.11647e-13
AHCY	4301.01	-1.02987	1.45546e-14	3.11647e-13
CASTOR2	268.437	-0.947439	1.48061e-14	3.16461e-13
EFNB2	3112.46	-0.460685	1.55868e-14	3.32547e-13
MYBL2	1568.27	-0.673976	1.63134e-14	3.47423e-13
FASN	2290.51	-1.00768	1.64548e-14	3.49804e-13
CD68	1591.19	-0.512934	1.70576e-14	3.61505e-13
SMNDC1	893.117	0.633133	1.7125e-14	3.61505e-13
HIST2H4A	27.6171	2.38306	1.71273e-14	3.61505e-13
HIST2H4B	27.6171	2.38306	1.71273e-14	3.61505e-13
LRRC14	1063.22	0.704303	1.72397e-14	3.6323e-13
KCTD15	560.02	-0.927248	1.79341e-14	3.7719e-13
DENND6B	324.664	0.957577	1.83676e-14	3.85621e-13
IRS1	1540.14	-0.612215	1.85546e-14	3.88859e-13
TBL2	1367.32	0.478443	1.864e-14	3.89911e-13
SYTL5	706.865	-0.805188	1.86707e-14	3.89911e-13
ELL2	250.545	0.863314	1.87807e-14	3.91518e-13
AGRN	5495.46	-0.532494	1.90225e-14	3.95861e-13
GSTZ1	158.887	-1.77239	1.90622e-14	3.95992e-13
NOLC1	3537.14	0.423164	2.08139e-14	4.31623e-13
CFAP43	36.6805	2.86789	2.12081e-14	4.3903e-13
MAZ	3876.27	-0.637221	2.17841e-14	4.50166e-13
ATG4B	1464.44	0.658799	2.27824e-14	4.69977e-13
MPZL1	1230.29	-0.576413	2.28551e-14	4.70657e-13
MPND	191.655	-0.872057	2.31451e-14	4.75801e-13
C2orf81	115.275	1.18523	2.37377e-14	4.87136e-13
BAP1	1044.71	0.651787	2.43339e-14	4.98509e-13
ESCO1	515.962	1.09621	2.66826e-14	5.4568e-13
XAB2	1033.8	0.720691	2.67627e-14	5.46375e-13
ETHE1	764.81	-0.988311	2.74023e-14	5.58469e-13
GALNT12	275.485	-0.867927	2.84259e-14	5.78335e-13
LRRC27	216.815	0.798888	2.86441e-14	5.81774e-13
MRPL55	412.069	0.715747	2.92498e-14	5.93059e-13
IFI44	160.763	-1.0844	2.9342e-14	5.93913e-13
RBMXL1	268.716	-1.06913	3.05313e-14	6.1693e-13
SEC61G	755.956	0.735551	3.06298e-14	6.17867e-13
EDRF1	448.396	0.699574	3.07008e-14	6.18244e-13
WDR37	676.924	0.646619	3.20023e-14	6.4336e-13
GNL2	897.154	0.626103	3.22238e-14	6.46716e-13
SFPQ	4650.97	-0.617366	3.34673e-14	6.70535e-13
SYN3	333.105	-0.831725	3.41416e-14	6.8289e-13
SENP5	602.503	0.855913	3.46884e-14	6.92657e-13
HDAC1	2568.42	-0.55492	3.63546e-14	7.24705e-13
ZDHHC20	1894.03	0.643315	3.69447e-14	7.3523e-13
SFXN2	86.1049	-1.44471	3.72407e-14	7.39878e-13
AP3S2	804.851	0.553178	3.97343e-14	7.88096e-13
ZNF629	1308.91	0.7044	4.04209e-14	7.9986e-13
PRR15	710.472	-0.995081	4.04625e-14	7.9986e-13
MAPK8	558.701	0.631931	4.15728e-14	8.19206e-13
TRIB2	718.584	-1.05028	4.15795e-14	8.19206e-13
PACSIN3	589.741	-0.95138	4.1967e-14	8.25467e-13
NOXO1	134.367	1.14887	4.23018e-14	8.30674e-13
WDR13	612.131	-0.74528	4.34728e-14	8.52254e-13
FAM213B	1654.72	-0.728405	4.41178e-14	8.63469e-13
TNFRSF14	731.886	-0.639678	4.49956e-14	8.79197e-13
TOR4A	3157.31	-0.557829	4.58645e-14	8.94698e-13
BRAF	921.654	0.639146	4.75609e-14	9.26264e-13
ZNF587B	127.008	-1.0562	4.78109e-14	9.29605e-13
AKR1B10	518.331	0.734119	4.83161e-14	9.37887e-13
GTF2I	6666.11	-0.676307	4.97233e-14	9.63624e-13
CREBRF	584.963	0.978708	5.07721e-14	9.82341e-13
B4GALT1	2358.09	0.697998	5.10455e-14	9.86019e-13
SERINC5	8254.26	-0.460581	5.15403e-14	9.93956e-13
MRAP2	315.328	-0.843743	5.21189e-14	1.00348e-12
NR1H3	1690.16	-0.815176	5.25447e-14	1.00886e-12
GATA2	46.5314	-1.94272	5.25689e-14	1.00886e-12
BCAS2	397.325	0.857231	5.31469e-14	1.0183e-12
ANO9	1078.03	-0.854451	5.41502e-14	1.03585e-12
PLXND1	1553.55	-0.660042	5.45166e-14	1.04118e-12
KLF2	173.261	-1.28141	5.50082e-14	1.04888e-12
ZNF552	127.62	-1.06134	5.574e-14	1.06112e-12
SDC4	2209.37	0.828961	5.76848e-14	1.09638e-12
HSD17B8	111.48	-1.38973	5.8719e-14	1.11425e-12
MTMR6	398.251	0.712994	5.89628e-14	1.11708e-12
SYT17	395.923	-0.84014	5.92265e-14	1.11905e-12
FMO5	222.747	-1.4013	5.92552e-14	1.11905e-12
TIMELESS	930.809	-0.866578	5.99938e-14	1.13119e-12
MBP	1466.6	0.822356	6.21054e-14	1.16774e-12
OSGIN1	313.188	1.08931	6.21499e-14	1.16774e-12
CITED2	608.372	-0.651614	6.22284e-14	1.16774e-12
TUBA1B	24682.2	-0.625101	6.26405e-14	1.17362e-12
CENPI	263.098	-0.97092	6.40728e-14	1.19856e-12
PRPF18	714.284	0.687766	6.43259e-14	1.20139e-12
PTPRF	5322.23	-0.724186	6.83993e-14	1.27546e-12
SLC25A29	109.856	-1.5106	6.93689e-14	1.29151e-12
FAM84B	5588.79	-0.649838	6.96291e-14	1.29431e-12
RSPRY1	722.905	0.550841	7.27837e-14	1.35083e-12
PREPL	1391.8	0.450724	7.29622e-14	1.35203e-12
FTH1	41503.4	-0.792259	7.67314e-14	1.41965e-12
SUMF2	3334.43	-0.560872	7.71063e-14	1.42436e-12
KIF20A	1021.2	-1.01062	7.96591e-14	1.46923e-12
SCRIB	2054.22	-0.478788	8.06639e-14	1.48545e-12
SGTA	1290.29	0.668147	8.4318e-14	1.55033e-12
BCKDHB	315.252	-1.0406	8.45496e-14	1.55217e-12
SP140L	313.153	1.00827	8.54958e-14	1.56711e-12
THOC6	819.433	-0.623244	8.62679e-14	1.57882e-12
MTMR4	456.936	-0.888242	8.79619e-14	1.60518e-12
MORC3	419.751	0.70258	8.7979e-14	1.60518e-12
CAT	679.624	-0.718218	9.17187e-14	1.67083e-12
ZMYM6	299.149	0.743675	9.48397e-14	1.72503e-12
MAFF	683.161	0.69832	9.51631e-14	1.72826e-12
MARCHF1	79.7757	-1.54954	9.61116e-14	1.74281e-12
CDK11A	682.601	0.979921	1.04203e-13	1.88665e-12
MUC5B	189.758	-1.74342	1.05124e-13	1.90041e-12
ZMYM3	972.304	-0.743201	1.09184e-13	1.96912e-12
FIBP	798.146	-0.630671	1.09257e-13	1.96912e-12
WDR91	225.817	1.10847	1.14698e-13	2.06404e-12
HKDC1	3841.48	0.689939	1.15762e-13	2.08002e-12
ZNF517	340.691	1.03229	1.1636e-13	2.08761e-12
GPN3	448.555	0.661319	1.18336e-13	2.11985e-12
ABLIM1	3137.18	-0.525914	1.23919e-13	2.21651e-12
LOC107985911	157.708	0.976347	1.26086e-13	2.25186e-12
PPP1R15B	1231.97	0.535497	1.30034e-13	2.31714e-12
APBB3	168.22	0.999995	1.30133e-13	2.31714e-12
MCF2L	557.735	-1.15943	1.31177e-13	2.33223e-12
ARPIN	313.718	-0.912093	1.35331e-13	2.40248e-12
TTLL12	1770.72	-0.671591	1.41632e-13	2.51058e-12
GUCA1B	51.0827	2.09881	1.46898e-13	2.59774e-12
LGSN	34.1998	2.30733	1.46988e-13	2.59774e-12
HMBS	514.519	-1.00921	1.53931e-13	2.7164e-12
MBD5	271.525	1.17896	1.59383e-13	2.80841e-12
CLDN1	527.592	-1.36621	1.66113e-13	2.92266e-12
RASA3	1510.89	0.719959	1.71973e-13	3.02126e-12
SAMD8	889.581	0.877055	1.73645e-13	3.04611e-12
EIF5	3963.51	0.42737	1.79026e-13	3.13587e-12
AES	4549.3	-0.557262	1.79452e-13	3.13868e-12
FAM222A	45.3403	2.37759	1.80258e-13	3.14813e-12
CDCA5	1532.39	0.57496	1.80789e-13	3.15276e-12
IFIT1	504.468	-0.924444	1.85007e-13	3.22157e-12
COG3	464.123	0.697078	1.86298e-13	3.23929e-12
CRISPLD2	49.7948	1.92068	1.87288e-13	3.25172e-12
NPIPA7	471.483	0.80482	1.90458e-13	3.30193e-12
GRHPR	641.241	-0.663945	1.98489e-13	3.43612e-12
GSN	1748.21	-0.587007	2.14228e-13	3.70317e-12
H2AFZ	2412.69	-0.540662	2.18516e-13	3.7718e-12
PLTP	408.941	-0.754289	2.22479e-13	3.8346e-12
ANAPC2	690.741	0.694248	2.26123e-13	3.89176e-12
RPS6KA1	956.279	-0.546381	2.26786e-13	3.8975e-12
GJB5	386.11	-0.886512	2.27847e-13	3.91004e-12
MMP14	1149.04	-0.494676	2.29694e-13	3.93604e-12
DAZAP1	1539.28	-0.51329	2.30975e-13	3.95228e-12
CCNF	976.597	-0.701725	2.33407e-13	3.98813e-12
CLBA1	223.746	1.0184	2.34026e-13	3.99293e-12
NCAPH	560.626	-0.918935	2.37698e-13	4.04975e-12
SGSM2	915.15	-0.523805	2.40544e-13	4.09237e-12
CHURC1	418.86	-0.812116	2.45592e-13	4.17225e-12
HDAC5	655.12	0.564106	2.46097e-13	4.17483e-12
FAXDC2	447.38	-1.02305	2.47649e-13	4.19515e-12
TBL1X	1144.43	-0.659389	2.48393e-13	4.20174e-12
ZPR1	1082.52	0.550167	2.51552e-13	4.24911e-12
ATP6V0A1	816.54	0.639844	2.62905e-13	4.43456e-12
LOC101929959	259.275	0.775396	2.8555e-13	4.80967e-12
GTF2B	418.715	0.766975	2.88946e-13	4.85996e-12
DPAGT1	713.08	-0.606817	2.91219e-13	4.89124e-12
SNIP1	290.815	0.729711	3.01251e-13	5.04748e-12
PIKFYVE	1205.33	0.965422	3.01374e-13	5.04748e-12
OBSL1	116.24	-1.03198	3.05285e-13	5.10577e-12
ZNF608	538.342	-0.75712	3.088e-13	5.15726e-12
SULT1A1	1165.66	-0.948008	3.32495e-13	5.54517e-12
CFAP45	29.8138	2.26486	3.34353e-13	5.56831e-12
DSC2	1078.13	-0.62693	3.35802e-13	5.5846e-12
ADAM11	43.3995	1.98437	3.43797e-13	5.70953e-12
FBXW11	1248.53	0.50594	3.45103e-13	5.7232e-12
CDK5RAP2	804.897	-0.59951	3.53534e-13	5.85482e-12
IL20RA	58.7743	-1.61016	3.60797e-13	5.96675e-12
TJAP1	485.905	0.714036	3.61599e-13	5.97168e-12
RXYLT1	292.74	0.753263	3.63555e-13	5.99561e-12
SLC2A1	4818.37	-0.405422	3.72999e-13	6.14281e-12
RNF207	531.635	-0.581111	3.77317e-13	6.20529e-12
NR5A2	331.458	0.664916	3.84088e-13	6.30789e-12
SERPINE1	1190.8	1.02508	3.92566e-13	6.4381e-12
ADSL	1018.29	-0.701668	3.93199e-13	6.4381e-12
LIG1	752.698	-0.906969	3.93648e-13	6.4381e-12
ARL4A	490.062	-0.886734	3.9738e-13	6.49017e-12
MYO1C	7091.46	-0.540184	4.11719e-13	6.7151e-12
STARD8	140.97	1.20242	4.30999e-13	7.01989e-12
TWNK	738	0.587061	4.38673e-13	7.13507e-12
KDM5A	1175.89	0.70121	4.44488e-13	7.21972e-12
SLC25A23	825.634	-0.787049	4.55182e-13	7.38331e-12
ATP2B4	1911.67	-0.59531	4.67449e-13	7.57191e-12
PTGDS	87.8868	-1.74609	4.69687e-13	7.59776e-12
HSD17B4	1394.49	-0.646839	4.72877e-13	7.63893e-12
TMEM139	527	-0.746586	4.76455e-13	7.68625e-12
PSMC3IP	166.146	1.36944	5.03705e-13	8.11478e-12
TYW1B	174.759	0.9739	5.04651e-13	8.11899e-12
KLHL18	291.056	0.999465	5.08164e-13	8.16441e-12
ELMO3	624.825	-0.97118	5.10222e-13	8.18599e-12
EVPL	2142.12	-0.691057	5.1089e-13	8.18599e-12
AP1G2	1036.13	-0.583755	5.13855e-13	8.22237e-12
CHML	448.832	-1.28703	5.16482e-13	8.25325e-12
TSN	2019.19	0.477894	5.50896e-13	8.79133e-12
POLD2	1952.24	-0.593349	5.60748e-13	8.9365e-12
IRAK1	5144.48	-0.409749	5.6913e-13	9.05789e-12
GTF2H3	1292.7	0.559666	5.70587e-13	9.06888e-12
PITX1	524.709	-0.645936	5.771e-13	9.16011e-12
LIME1	252.863	-0.810792	5.80476e-13	9.20137e-12
MAP1LC3A	138.931	1.21084	6.17967e-13	9.78254e-12
BOP1	1485.45	-0.495049	6.19934e-13	9.80059e-12
AGFG2	292.128	-0.973674	6.25662e-13	9.87795e-12
PEX26	872.787	-0.552252	6.30962e-13	9.93525e-12
GOLGA8N	45.1594	1.7936	6.3097e-13	9.93525e-12
SPRY1	364.644	-0.854284	6.33411e-13	9.96045e-12
RB1CC1	1324.82	1.00133	6.35995e-13	9.98782e-12
VASN	157.283	1.49369	6.53563e-13	1.02501e-11
WASHC1	3687.01	0.39578	6.61626e-13	1.03601e-11
DIMT1	404.821	-0.677526	6.62324e-13	1.03601e-11
ANKRD10	1925.43	0.567162	6.66878e-13	1.04176e-11
LMLN	120.016	1.13709	6.7629e-13	1.05507e-11
PHTF1	196.645	-0.802562	6.77815e-13	1.05605e-11
AAGAB	1216.55	0.785185	7.0325e-13	1.09424e-11
DPYD	329.96	-1.27794	7.16358e-13	1.11317e-11
ATG2A	1433.88	0.986457	7.59232e-13	1.17599e-11
Scianna	129.931	-1.11074	7.59685e-13	1.17599e-11
FERMT1	2774.74	-0.788915	7.59758e-13	1.17599e-11
TOGARAM1	302.434	0.715605	7.78755e-13	1.20382e-11
SORL1	9172.6	-0.553686	7.81748e-13	1.20687e-11
CLDN4	5284.12	-0.65511	7.85045e-13	1.21038e-11
SLC18B1	300.009	-1.15329	8.22598e-13	1.26663e-11
CEP120	512.45	0.614802	8.38973e-13	1.29017e-11
TGFBR2	6359.68	-0.713922	8.50298e-13	1.30589e-11
ANXA2	24127.5	-0.984511	8.61099e-13	1.31943e-11
PRR11	1562.09	-0.843162	8.61346e-13	1.31943e-11
ARL6IP6	552.361	0.571203	8.78902e-13	1.34458e-11
PPP1R1B	431.56	-1.22905	8.85868e-13	1.35349e-11
EML4	4207.87	-0.543798	8.91145e-13	1.3598e-11
SMPDL3B	134.27	-1.17769	9.27077e-13	1.41281e-11
EIF1AD	660.258	0.679765	9.34626e-13	1.42248e-11
ZKSCAN5	438.107	0.62149	9.37054e-13	1.42435e-11
ARHGEF28	619.863	-0.674413	9.79512e-13	1.48557e-11
SOX12	501.63	-0.88137	9.79841e-13	1.48557e-11
PLBD1	2015.29	-0.710696	9.84259e-13	1.49036e-11
HKR1	286.361	0.743174	1.01363e-12	1.53288e-11
C2CD3	545.628	0.854417	1.01626e-12	1.53489e-11
API5	2189.8	0.475768	1.02632e-12	1.54811e-11
DOCK9	764.731	-0.513937	1.04274e-12	1.57087e-11
ANKRD9	365.68	-0.698078	1.05294e-12	1.58423e-11
PTPN18	898.76	-0.584728	1.05709e-12	1.58845e-11
ALKBH5	904.602	0.566607	1.07782e-12	1.61754e-11
FAM96B	590.256	0.599749	1.08673e-12	1.62885e-11
VAMP1	308.208	0.96611	1.09677e-12	1.63994e-11
CASP6	283.156	-0.943877	1.0969e-12	1.63994e-11
MST1R	1161.87	-0.45245	1.21326e-12	1.80939e-11
DDR2	37.2062	2.22546	1.21329e-12	1.80939e-11
GPATCH3	420.401	0.739923	1.22062e-12	1.81803e-11
P	7244.49	-0.619216	1.23147e-12	1.83188e-11
PIGG	740.414	0.77295	1.23318e-12	1.83212e-11
PIBF1	293.032	0.745298	1.25252e-12	1.85853e-11
PATZ1	433.259	-0.753432	1.27306e-12	1.88665e-11
PLXNB1	1139.71	-0.542269	1.28505e-12	1.90204e-11
CORO1B	2354.56	-0.549561	1.3201e-12	1.95148e-11
RAB11FIP1	2283.55	-0.493218	1.33509e-12	1.97117e-11
CTXN1	84.5552	-1.48189	1.38812e-12	2.04692e-11
MINPP1	449.451	0.700655	1.40011e-12	2.06203e-11
CCDC92	561.397	0.553706	1.40959e-12	2.07341e-11
ASIC1	75.8203	-1.35777	1.41687e-12	2.08153e-11
USP36	998.461	0.752262	1.49988e-12	2.20076e-11
MTHFD1	1745.07	-0.600805	1.5181e-12	2.22472e-11
PIK3AP1	139.522	-1.32821	1.53294e-12	2.2437e-11
CYP3A5	2244.69	-0.81091	1.53739e-12	2.24744e-11
WDR90	762.731	0.618724	1.58957e-12	2.32085e-11
MIPEP	453.151	-0.708601	1.6074e-12	2.344e-11
LZTS3	360.146	-0.974378	1.62066e-12	2.35978e-11
CBLC	226.439	-0.910482	1.62221e-12	2.35978e-11
LAMB2	1479.26	-0.466029	1.6859e-12	2.44942e-11
SEC24C	2971.4	0.526458	1.70293e-12	2.47113e-11
CAPN5	1834.37	-0.582869	1.70936e-12	2.47742e-11
FAM83D	804.81	-0.777791	1.73058e-12	2.50511e-11
SH3TC2	579.268	-0.818574	1.78063e-12	2.57441e-11
C1QTNF6	379.971	-0.778538	1.78855e-12	2.58271e-11
MTX3	413.584	0.909718	1.83532e-12	2.64701e-11
BRD2	3776.19	0.567068	1.87949e-12	2.70496e-11
SLC2A6	1510.24	-0.622373	1.88006e-12	2.70496e-11
PLK1	1351.5	-0.909854	1.8932e-12	2.72056e-11
EDEM3	1076.42	0.721293	1.90843e-12	2.73912e-11
COL11A2	30.2278	2.06671	1.94953e-12	2.79472e-11
IKZF5	349.738	0.726652	2.06678e-12	2.95922e-11
REXO2	569.862	-0.659667	2.09491e-12	2.99588e-11
LPCAT4	785.892	-0.735882	2.10969e-12	3.01337e-11
SP6	141.121	0.880016	2.17875e-12	3.10827e-11
ZZEF1	1896.2	0.995602	2.21182e-12	3.15164e-11
TM7SF3	1622.73	-0.431131	2.23298e-12	3.17797e-11
JRK	1275.49	-0.665359	2.39423e-12	3.40337e-11
ASL	1692.84	-0.683464	2.49142e-12	3.53728e-11
SLC44A5	573.82	-0.880105	2.50517e-12	3.55254e-11
USP39	1109.41	0.455467	2.54497e-12	3.60466e-11
EPHB4	1602.65	-0.509768	2.57136e-12	3.6377e-11
KPNA2	1940.18	-0.598897	2.59856e-12	3.67178e-11
PGD	3133.83	-0.429466	2.64602e-12	3.73439e-11
EPHA2	4774.92	0.74849	2.65498e-12	3.74258e-11
CTPS1	477.743	-0.828553	2.66546e-12	3.75054e-11
HNRNPAB	3147.61	-0.557915	2.66919e-12	3.75054e-11
GID8	1375.34	0.448171	2.67014e-12	3.75054e-11
PPME1	992.612	0.750883	2.68859e-12	3.77199e-11
SLC25A5	6022	-0.711307	2.71441e-12	3.8037e-11
MYSM1	934.145	0.820696	3.03554e-12	4.24371e-11
KANSL3	1680.45	0.563861	3.03557e-12	4.24371e-11
GOLGA8M	102.52	1.42126	3.0769e-12	4.29641e-11
PNMA2	837.647	-0.5634	3.1182e-12	4.34896e-11
ALDH3B1	2286.51	-0.434203	3.13646e-12	4.36928e-11
AMT	75.6258	-1.33325	3.15159e-12	4.38519e-11
PDPK1	2740.93	0.661005	3.16958e-12	4.40505e-11
PCBD1	1200.64	-0.674136	3.30369e-12	4.58605e-11
DDC	1335.82	-0.811005	3.43683e-12	4.76528e-11
TKFC	932.267	-0.577697	3.51319e-12	4.86546e-11
RBM48	387.606	0.678337	3.56595e-12	4.93276e-11
TBCD	1003.09	-0.570334	3.5847e-12	4.9529e-11
EPPK1	1578.04	1.01359	3.59282e-12	4.95834e-11
RC3H1	628.624	0.802695	3.64053e-12	5.01834e-11
ATP2A1	45.6401	1.82636	3.65967e-12	5.03886e-11
PHPT1	638.98	-0.718799	3.71906e-12	5.11468e-11
SCNM1	384.988	0.663184	3.88963e-12	5.34305e-11
POLD1	673.463	-0.623122	3.94322e-12	5.41039e-11
IMPDH2	1629.47	-0.763903	4.16927e-12	5.71393e-11
TTC30A	169.441	0.888699	4.17837e-12	5.71978e-11
SCG2	319.173	0.808413	4.32787e-12	5.91759e-11
LRRC45	199.849	-0.85873	4.3598e-12	5.95436e-11
ACSS2	1195.09	-1.0233	4.3651e-12	5.95474e-11
STARD3NL	616.237	0.505069	4.40791e-12	6.00622e-11
FZD4	443.138	0.607831	4.44534e-12	6.05025e-11
DCUN1D2	387.174	0.8957	4.45547e-12	6.05171e-11
CLU	1447.1	-0.507153	4.45663e-12	6.05171e-11
TK1	813.793	-0.618941	4.53951e-12	6.15719e-11
SLC27A1	179.534	-0.893098	4.5493e-12	6.16342e-11
SQSTM1	12514	-0.584339	4.63249e-12	6.26895e-11
KRT8	79992.1	-0.768624	4.74915e-12	6.41949e-11
KRT15	426.01	-1.34999	4.81949e-12	6.50714e-11
C1orf109	300.485	0.720793	4.89084e-12	6.59595e-11
HECW1	148.861	1.44334	4.96483e-12	6.68812e-11
WDR78	35.8579	2.0483	5.03731e-12	6.77805e-11
RBL2	913.412	-0.670965	5.10101e-12	6.85596e-11
ARHGEF35	393.39	-0.704937	5.16411e-12	6.92801e-11
SNX19	1967.23	0.578578	5.16631e-12	6.92801e-11
GMDS	293.381	-0.86886	5.23759e-12	7.01565e-11
SRRM1	1519.71	0.669826	5.31151e-12	7.10661e-11
TOPORS	464.998	-0.587375	5.43199e-12	7.25961e-11
ETV1	617.623	-0.777177	5.43842e-12	7.26002e-11
NXF1	1138.55	0.658743	5.47967e-12	7.30685e-11
MBOAT1	311.443	-0.890558	5.52946e-12	7.36495e-11
LDAH	453.738	0.600046	5.57962e-12	7.42341e-11
ASPHD1	2396.43	0.424344	5.74371e-12	7.62735e-11
DEF8	456.027	0.668624	5.74579e-12	7.62735e-11
PTBP1	4879.38	-0.55273	5.80052e-12	7.69138e-11
AURKA	1393.96	-0.675091	5.87213e-12	7.77762e-11
ZNF358	322.147	-0.769529	5.97347e-12	7.90301e-11
GBA2	1580.83	0.578323	6.12059e-12	8.0886e-11
ZCCHC7	450.457	0.568575	6.17327e-12	8.14913e-11
CDH17	23878.3	-0.554519	6.19947e-12	8.1746e-11
AGO3	258.844	0.92661	6.37186e-12	8.39256e-11
NUBP2	1081.49	0.542012	6.40575e-12	8.42783e-11
HNRNPL	3128.31	-0.580918	6.46698e-12	8.49894e-11
PHLDB2	454.008	0.697827	6.62161e-12	8.69251e-11
ZBTB12	123.294	-1.13906	6.68938e-12	8.77176e-11
MAPK15	152.572	-1.08655	6.78634e-12	8.88905e-11
CREB3L4	193.335	-0.835234	6.95866e-12	9.1047e-11
MLEC	11174.9	-0.469447	7.06099e-12	9.22839e-11
PRPF38A	769.722	0.500313	7.1331e-12	9.31235e-11
ATF3	114.63	1.37673	7.22402e-12	9.42066e-11
PDHX	816.389	0.503664	7.3926e-12	9.6299e-11
KRT18	40922.8	-0.860678	7.43533e-12	9.67492e-11
NME4	1279.77	-0.5333	7.50268e-12	9.75183e-11
SMPD1	361.192	0.955652	7.53502e-12	9.78313e-11
KPNA4	1602.78	0.470748	7.72081e-12	1.00134e-10
SDC1	7949.6	-0.475063	7.82869e-12	1.01422e-10
ETF1	3235.69	0.470912	7.9853e-12	1.03338e-10
TMEM44	374.123	-0.631349	8.10606e-12	1.04786e-10
KPNA1	1237.37	0.489932	8.12319e-12	1.04893e-10
KAT2A	705.981	-0.666265	8.27166e-12	1.06694e-10
DARS2	853.224	-0.622104	8.37094e-12	1.07857e-10
PRPF40A	3319.93	0.559745	8.396e-12	1.07982e-10
INTS3	1149.18	-0.624392	8.39893e-12	1.07982e-10
HAS2	203.201	-0.961515	8.56079e-12	1.09944e-10
PHF10	354.927	-0.693016	8.5728e-12	1.09979e-10
C20orf27	560.058	-0.806905	8.61327e-12	1.10378e-10
TAF13	115.297	1.05341	8.82552e-12	1.12976e-10
ACSL5	4574.52	-0.395561	8.95883e-12	1.14559e-10
SNX8	1567.2	-0.416641	9.1617e-12	1.17027e-10
CHFR	522.086	0.773989	9.46977e-12	1.20831e-10
FAM210B	430.406	-0.6734	9.49934e-12	1.21078e-10
EHD2	1184.14	-0.656069	9.66032e-12	1.22998e-10
CORO1A	97.6766	-1.15144	9.74436e-12	1.23934e-10
TMEM67	168.897	0.823073	9.93764e-12	1.2623e-10
ATF6B	1130.79	-0.605389	9.94618e-12	1.2623e-10
CMBL	1843.92	-0.589907	1.00435e-11	1.27329e-10
CCNT2	1162.31	0.692704	1.00921e-11	1.27808e-10
TMEM30A	1982.7	0.564277	1.0367e-11	1.31149e-10
MAFK	1150.89	0.854053	1.03888e-11	1.31285e-10
GJC2	394.112	-0.775434	1.04601e-11	1.32044e-10
KLF5	2402.54	-0.683076	1.04775e-11	1.32123e-10
DDX19A	745.392	0.543539	1.05369e-11	1.32731e-10
MYH15	602.493	-0.488939	1.11003e-11	1.3968e-10
PBXIP1	911.073	-0.488224	1.11608e-11	1.40291e-10
TIMM10B	667.405	0.688049	1.12665e-11	1.41471e-10
PGS1	492.753	0.706437	1.14889e-11	1.44008e-10
CLDN9	44.925	2.09042	1.14929e-11	1.44008e-10
CYB5B	9989.77	-0.637535	1.16453e-11	1.45763e-10
ZNF839	291.392	0.684801	1.18897e-11	1.48608e-10
MAPK3	998.059	-0.481109	1.1905e-11	1.48608e-10
FPGS	825.429	-0.543858	1.19102e-11	1.48608e-10
RBAK	411.882	0.839589	1.20831e-11	1.50606e-10
USP37	878.502	0.49338	1.22619e-11	1.52674e-10
NUDT2	211.856	-0.911758	1.23094e-11	1.53105e-10
MARCKSL1	1682.99	-0.607672	1.27103e-11	1.57925e-10
ABRAXAS1	226.982	-0.805789	1.27933e-11	1.5879e-10
PYCARD	192.341	-0.980995	1.32303e-11	1.64042e-10
CDCA7	566.757	-0.997271	1.34954e-11	1.67059e-10
PPIG	1372.61	0.675304	1.35018e-11	1.67059e-10
HOXB6	1150.33	0.577994	1.36398e-11	1.68589e-10
ZBED6CL	204.957	-0.830943	1.37573e-11	1.69865e-10
IRF2BP2	2292.94	-0.650713	1.37829e-11	1.70003e-10
CDKN3	260.264	-0.840062	1.38457e-11	1.706e-10
SMAD7	178.074	0.93478	1.39983e-11	1.72302e-10
PTRH1	73.972	-1.24321	1.44137e-11	1.7723e-10
KLF10	1233.7	0.516551	1.47854e-11	1.81612e-10
TAPT1	207.379	0.850736	1.48528e-11	1.82251e-10
RAB29	224.707	-0.872343	1.49204e-11	1.8289e-10
RDH10	1100.88	-0.725614	1.50507e-11	1.84298e-10
I	51.2504	-1.49455	1.51373e-11	1.85167e-10
ZNF75A	224.338	1.11652	1.56675e-11	1.91454e-10
SLC44A3	214.232	-0.820243	1.61381e-11	1.97001e-10
ASS1	475.268	-0.886698	1.67146e-11	2.03828e-10
ADAM17	988.499	0.585952	1.67868e-11	2.04498e-10
TMEM248	3836.87	0.347608	1.69399e-11	2.06151e-10
CDKN2B	626.402	0.661858	1.7752e-11	2.15812e-10
ACP1	1588.62	0.532975	1.78463e-11	2.16736e-10
FGF19	833.816	-1.13214	1.8328e-11	2.22358e-10
RNPEPL1	1998.88	-0.483051	1.84501e-11	2.2361e-10
SETX	1599.54	0.76878	1.85091e-11	2.24096e-10
SNAP29	538.459	0.691094	1.8654e-11	2.2562e-10
MARCHF6	3330.02	0.546518	1.88294e-11	2.2751e-10
LHX1	419.478	0.862034	1.90572e-11	2.30027e-10
MAGED1	641.825	-0.586772	1.91576e-11	2.31004e-10
KDM3A	1610.33	0.468359	1.91811e-11	2.31051e-10
COG1	560.221	0.611973	1.93056e-11	2.32315e-10
GOT2	1216.75	-0.478301	1.9431e-11	2.33586e-10
CHST4	50.555	-1.64684	1.96003e-11	2.35382e-10
LOC107987428	335.038	-0.693481	2.10705e-11	2.52782e-10
DCXR	203.192	-0.91328	2.22975e-11	2.67231e-10
PSD4	1001.62	-0.532746	2.23249e-11	2.6729e-10
PLCG2	411.375	-0.68491	2.24659e-11	2.68706e-10
FTSJ1	490.785	-0.616527	2.2609e-11	2.70144e-10
VGF	1568.57	0.681764	2.32705e-11	2.77768e-10
FHL1	613.592	-0.843701	2.34167e-11	2.79231e-10
MLST8	1006.79	-0.631553	2.35708e-11	2.80787e-10
KHK	471.997	-0.994758	2.38174e-11	2.83439e-10
EIF2S1	1271.41	0.407368	2.38864e-11	2.83665e-10
EDN1	532.588	-1.15675	2.38903e-11	2.83665e-10
PHLDA2	631.949	0.875909	2.39082e-11	2.83665e-10
MEF2D	1328.93	0.743839	2.45174e-11	2.90601e-10
TNKS2	1324.56	0.529744	2.49685e-11	2.95652e-10
TAF9B	250.741	-0.941407	2.52211e-11	2.98345e-10
PERP	15041	-0.731709	2.58817e-11	3.05853e-10
KLHL15	186.734	0.974744	2.62185e-11	3.09525e-10
EIF2B1	1206.33	0.478584	2.63947e-11	3.11294e-10
HK2	567.465	-0.572357	2.64442e-11	3.11567e-10
SAP30BP	1158.09	0.466514	2.65878e-11	3.12642e-10
VPS26C	1037.08	0.507786	2.65882e-11	3.12642e-10
SEPTIN8	1052.23	-0.449328	2.72203e-11	3.19582e-10
PPP1R32	40.6945	1.64045	2.72323e-11	3.19582e-10
CRIPT	395.057	0.575989	2.73788e-11	3.20932e-10
MLXIPL	175.732	-1.08834	2.74016e-11	3.20932e-10
PSAT1	220.433	-0.768088	2.76926e-11	3.23853e-10
NGRN	1164.06	0.473418	2.77234e-11	3.23853e-10
CCNK	860.395	0.683728	2.77577e-11	3.23853e-10
CCDC142	392.984	0.806658	2.77604e-11	3.23853e-10
ARRDC4	229.227	0.768819	2.8081e-11	3.27271e-10
CD59	6205.35	0.552305	2.842e-11	3.30896e-10
TMEM86B	425.076	-0.938936	2.8458e-11	3.31014e-10
SIPA1L1	878.547	-0.585321	2.97491e-11	3.4569e-10
LAMB1	2189.71	-0.514073	2.97876e-11	3.45799e-10
ESYT2	3274.24	0.426729	2.98894e-11	3.46641e-10
PADI2	78.5037	-1.45722	2.999e-11	3.47468e-10
STMN1	7599.99	-1.03934	3.00402e-11	3.47709e-10
IGFBP1	1609.34	-1.55009	3.02677e-11	3.49999e-10
RETREG3	1029.56	0.590833	3.12861e-11	3.61424e-10
CREG2	646.612	-0.658957	3.16832e-11	3.65653e-10
HHIPL2	243.704	1.44049	3.21778e-11	3.71e-10
IKBKE	201.041	-0.814901	3.33214e-11	3.83768e-10
ADIPOR1	1858.19	0.584486	3.335e-11	3.83768e-10
MAN2B1	403.04	-0.624736	3.37607e-11	3.88117e-10
SNRPA1	454.78	0.545821	3.38494e-11	3.88759e-10
NBPF9	1709.3	0.687802	3.39496e-11	3.89532e-10
HIP1R	771.706	-0.538285	3.42291e-11	3.9231e-10
TRAF5	1012.44	-0.526577	3.4258e-11	3.9231e-10
ZNF26	249.514	0.841652	3.45567e-11	3.95348e-10
AMPD2	774.274	-0.523349	3.61479e-11	4.13154e-10
CLN3	389.123	-0.628622	3.655e-11	4.17347e-10
SIGMAR1	2044.72	-0.430392	3.68106e-11	4.19918e-10
GCAT	221.849	-0.733401	3.79974e-11	4.33039e-10
NUP88	662.772	-0.502474	3.86364e-11	4.39897e-10
CORO6	52.7763	-1.97405	3.91468e-11	4.45281e-10
ARID5B	135.8	-0.900442	3.9219e-11	4.45673e-10
CACNB3	360.966	-0.729777	4.02798e-11	4.56879e-10
KYAT1	145.401	-0.881196	4.02822e-11	4.56879e-10
TOP1MT	1230.42	-0.634132	4.04511e-11	4.57917e-10
ESRP2	228.205	-0.912295	4.04511e-11	4.57917e-10
B4GALT2	459.856	-0.590944	4.07672e-11	4.61055e-10
RABL2B	418.018	0.855133	4.13717e-11	4.67445e-10
NBPF26	920.124	0.97894	4.14476e-11	4.67856e-10
ENC1	3708.77	-0.420419	4.15962e-11	4.69086e-10
PURB	1555.03	0.403293	4.18324e-11	4.71301e-10
TRMT61A	510.306	0.564447	4.22164e-11	4.75175e-10
WDR53	168.115	0.794362	4.27702e-11	4.80951e-10
GSTP1	2654.6	-0.616657	4.29462e-11	4.82472e-10
WDR77	515.081	-0.808118	4.37148e-11	4.90641e-10
KLHDC3	711.442	-0.481755	4.43077e-11	4.96825e-10
FOXM1	1061.59	-0.707195	4.45085e-11	4.98604e-10
EIF2B2	402.45	-0.739568	4.50011e-11	5.03646e-10
BET1L	1221.34	0.410412	4.62857e-11	5.17534e-10
CCNB1	2376.73	-0.78438	4.67181e-11	5.21876e-10
RBM12	1242.19	-0.641426	4.71422e-11	5.26117e-10
FAM198A	49.0584	1.69223	4.76719e-11	5.31528e-10
TMPRSS5	62.7624	-1.40618	4.8503e-11	5.40286e-10
LIG4	158.926	1.10494	4.87085e-11	5.42065e-10
Hsp110	3118.34	0.429397	4.90269e-11	5.45096e-10
MYO7B	2170.44	-0.557308	4.94975e-11	5.49812e-10
PHF1	606.115	0.567623	4.9814e-11	5.52809e-10
THEM6	876.399	-0.732623	5.02578e-11	5.57212e-10
SLC7A11	2972.98	1.05974	5.11838e-11	5.66948e-10
ATF6	1249.61	0.524841	5.18912e-11	5.74246e-10
Indian	6581.89	-0.402556	5.20822e-11	5.75822e-10
RPSAP58	539.49	-0.852241	5.25475e-11	5.80425e-10
PIK3C3	718.085	0.583055	5.27581e-11	5.82208e-10
XYLT1	594.94	-0.688787	5.37189e-11	5.92259e-10
UROD	637.662	-0.724998	5.38252e-11	5.92878e-10
THUMPD1	1206.52	0.492677	5.42694e-11	5.97121e-10
MIA2	1486.39	0.714715	5.43112e-11	5.97121e-10
UPK3B	6267.6	-0.995528	5.56924e-11	6.11738e-10
OXA1L	1082.52	-0.5685	5.58942e-11	6.13385e-10
GPR153	195.506	-0.797241	5.66222e-11	6.20799e-10
QARS	1795.23	-0.449917	5.73372e-11	6.28057e-10
MARCKS	2140.3	-0.926281	5.81049e-11	6.35878e-10
KRT19	28173.7	-0.921579	5.87135e-11	6.41946e-10
C6orf141	1026.92	-0.469731	5.9328e-11	6.48066e-10
ALDH2	3326.01	-0.688556	5.94481e-11	6.48779e-10
CRTAP	1489.76	-0.640855	5.96989e-11	6.50908e-10
ITGB6	440.654	-0.938903	5.97531e-11	6.50908e-10
EFHC1	366.336	-0.587477	6.07056e-11	6.60675e-10
ZNF721	338.266	0.913681	6.09511e-11	6.62738e-10
SLC25A32	692.783	0.54745	6.20528e-11	6.74098e-10
MBTD1	394.929	0.661232	6.31269e-11	6.84525e-10
GJB3	663.613	-0.697955	6.31494e-11	6.84525e-10
EHF	3949.35	-0.840345	6.3186e-11	6.84525e-10
LTN1	798.757	0.872069	6.62339e-11	7.16888e-10
NEPRO	583.811	0.509505	6.72167e-11	7.26861e-10
BAG2	290.52	-0.874425	6.73799e-11	7.27961e-10
TCF25	1448.36	-0.433048	6.75933e-11	7.29601e-10
ZNF408	311.947	0.728251	6.77463e-11	7.30586e-10
VSIG10L	124.816	-0.911135	6.79026e-11	7.31606e-10
ZNF468	612.646	0.565054	6.99323e-11	7.52789e-10
ARF6	1434.05	-0.532479	7.0406e-11	7.572e-10
ZNF84	376.234	0.737825	7.20432e-11	7.74105e-10
FAM234A	4303.11	-0.479313	7.22874e-11	7.76025e-10
KIFC3	1645.45	0.410761	7.25964e-11	7.78636e-10
BOLA2	357.025	-0.617882	7.27648e-11	7.79031e-10
BOLA2B	357.025	-0.617882	7.27648e-11	7.79031e-10
FAH	562.685	-0.6864	7.31339e-11	7.82275e-10
MYOM3	471.595	-0.692386	7.91681e-11	8.46056e-10
FAM91A1	1844.42	0.599847	8.35242e-11	8.91803e-10
SEPTIN6	138.73	-0.899662	8.39637e-11	8.95688e-10
SORD	772.38	-0.702867	8.40497e-11	8.95799e-10
TIMP2	8374.61	0.618934	8.5322e-11	9.08541e-10
DPEP1	240.077	-0.862294	8.56649e-11	9.11373e-10
QTRT2	816.645	0.479406	8.72896e-11	9.27824e-10
UTP3	537.67	0.594209	8.80391e-11	9.34952e-10
PYGO2	693.141	-0.535416	8.92476e-11	9.4632e-10
TMEM81	40.6691	1.56698	8.92695e-11	9.4632e-10
TJP3	1450.85	-0.639385	8.96983e-11	9.50016e-10
SFXN3	1296.54	-0.411822	9.0292e-11	9.55449e-10
DHRS1	196.736	-0.80077	9.17661e-11	9.70181e-10
GON4L	1097.34	0.718865	9.20831e-11	9.72664e-10
EEPD1	1283.48	-0.444421	9.42545e-11	9.94713e-10
KLK11	1495.6	-0.719079	9.67333e-11	1.01996e-09
GSS	1736.06	-0.51093	9.93316e-11	1.04643e-09
ATAD1	906.688	0.484421	9.9641e-11	1.04801e-09
EAPP	391.257	0.565844	9.96585e-11	1.04801e-09
PIMREG	185.211	-0.831664	9.99623e-11	1.04973e-09
DSE	40.8616	2.01146	9.99991e-11	1.04973e-09
SLC2A4RG	1199.46	-0.484123	1.01199e-10	1.06137e-09
PLA2R1	2623.97	-0.450062	1.02014e-10	1.06898e-09
TSR2	584.811	0.639293	1.02358e-10	1.07164e-09
ARHGEF1	1089.69	-0.436294	1.02599e-10	1.07321e-09
FADS3	160.662	-0.832133	1.03426e-10	1.08091e-09
TMF1	466.03	0.788292	1.0542e-10	1.10078e-09
PAQR7	409.033	-0.741836	1.05638e-10	1.10208e-09
GDA	4357.99	-0.796887	1.05924e-10	1.1041e-09
DEDD2	459.987	0.850293	1.08027e-10	1.12502e-09
LOC107985803	40.9878	1.71759	1.08496e-10	1.12891e-09
NCAPG	776.618	-0.722793	1.09481e-10	1.13788e-09
DDX24	1544.54	0.522465	1.0955e-10	1.13788e-09
MBD1	499.476	0.682343	1.12256e-10	1.16497e-09
SLC41A3	435.91	0.626526	1.15616e-10	1.19878e-09
FAM208B	1888.82	0.784696	1.16925e-10	1.2113e-09
LGALS1	1208.35	-0.508939	1.17083e-10	1.21187e-09
SEC16B	40.3364	1.53231	1.19142e-10	1.23211e-09
RDH5	106.776	-1.1111	1.21015e-10	1.25038e-09
PGPEP1	748.649	0.529285	1.21812e-10	1.25752e-09
BSDC1	802.523	0.597987	1.22032e-10	1.25801e-09
FBXL6	670.804	0.522682	1.22072e-10	1.25801e-09
NSMAF	625.031	-0.462444	1.24213e-10	1.27896e-09
ZNF226	138.45	0.823527	1.25977e-10	1.29593e-09
RAB1B	2623.45	-0.385361	1.2608e-10	1.29593e-09
TRNP1	2407.29	-0.775864	1.27019e-10	1.30445e-09
TSC22D1	2559.72	-0.587699	1.27231e-10	1.3055e-09
RAB37	38.0527	1.82439	1.27762e-10	1.30981e-09
MRPS25	322.319	-0.742754	1.28546e-10	1.31671e-09
AFF4	2705.13	0.653548	1.28984e-10	1.32005e-09
MEF2A	935.065	0.558968	1.29758e-10	1.32682e-09
ZC3H13	1328.84	0.824189	1.31681e-10	1.34533e-09
ZFP36L1	4199.71	-0.517575	1.32376e-10	1.35126e-09
BRD3OS	357.818	0.693054	1.3285e-10	1.35493e-09
ACKR3	684.701	0.445372	1.34497e-10	1.37055e-09
BBS5	914.975	0.63001	1.36582e-10	1.3906e-09
DECR1	720.086	-0.643319	1.38627e-10	1.41021e-09
KLF3	1730.64	-0.472626	1.40181e-10	1.42479e-09
TECPR1	1114.82	-0.567036	1.41793e-10	1.43995e-09
ZKSCAN1	2203.63	0.517562	1.42898e-10	1.44992e-09
OSTM1	377.247	0.730883	1.43638e-10	1.45618e-09
LOC100996717	148.506	1.36471	1.51451e-10	1.53408e-09
UDP-N-acetyl	4557.53	-0.460813	1.522e-10	1.54034e-09
N-acetyl	6214.62	-0.628587	1.52656e-10	1.54364e-09
RAPGEFL1	712.126	-1.03533	1.53378e-10	1.54961e-09
NUDT1	338.096	-0.666791	1.54104e-10	1.55562e-09
TYSND1	606.401	-0.906574	1.54793e-10	1.56124e-09
SUGT1	969.164	0.526198	1.55539e-10	1.56743e-09
SELENBP1	652.319	-0.538911	1.57708e-10	1.58794e-09
UTP6	755.803	0.541535	1.64809e-10	1.65758e-09
FLVCR1	429.493	0.572308	1.64904e-10	1.65758e-09
KLHL2	334.94	0.791538	1.65461e-10	1.66177e-09
LRRC20	220.658	-0.690206	1.76366e-10	1.76979e-09
ZNF703	1788.03	-0.488467	1.79741e-10	1.80213e-09
ZBTB22	140.613	-1.1064	1.83583e-10	1.83909e-09
MAD2L2	309.146	0.618725	1.87574e-10	1.87749e-09
TMEM147	534.451	-0.705952	1.89349e-10	1.89365e-09
SERINC2	1111.84	-0.441724	1.90822e-10	1.90677e-09
ANKMY2	590.925	-0.678365	1.92325e-10	1.92017e-09
MYLK	2932.15	-0.891255	1.94893e-10	1.94416e-09
ACBD3	1049.13	0.434001	1.97507e-10	1.96859e-09
STK25	1372.82	-0.386692	1.97927e-10	1.97111e-09
PTMA	22949.2	-0.721037	2.02039e-10	2.01037e-09
DBNL	1812.39	-0.387298	2.02757e-10	2.01583e-09
GSTK1	1802.54	-0.721403	2.0623e-10	2.04863e-09
MAMLD1	59.8933	1.62327	2.10873e-10	2.093e-09
CCNA2	805.404	-0.87185	2.12612e-10	2.10849e-09
LMF1	281.84	-0.664451	2.13018e-10	2.11075e-09
AKAP12	11118.4	-0.454059	2.16066e-10	2.13916e-09
FBXW5	1495.8	-0.392463	2.1733e-10	2.14987e-09
UNG	496.433	-0.637934	2.20143e-10	2.17589e-09
PEMT	195.06	-0.79799	2.24598e-10	2.21807e-09
ROGDI	433.879	-0.678867	2.26145e-10	2.23149e-09
HEXDC	178.013	-0.795261	2.26465e-10	2.23278e-09
UNC119B	1251.54	0.419721	2.2874e-10	2.25334e-09
VPS4B	673.704	0.47556	2.29191e-10	2.25513e-09
RCN3	82.5615	-1.16263	2.29303e-10	2.25513e-09
ZNF614	147.651	0.897833	2.29885e-10	2.25898e-09
factor	144.585	-0.898544	2.36153e-10	2.31686e-09
COPS3	818.278	0.494197	2.36167e-10	2.31686e-09
PKP3	2014.88	-0.684124	2.36465e-10	2.31787e-09
MYH14	2479.01	-0.741668	2.38826e-10	2.33907e-09
LRRC66	248.454	-0.983963	2.39658e-10	2.34529e-09
PHACTR3	52.335	-2.01206	2.39984e-10	2.34653e-09
SYNM	138.985	1.22436	2.44061e-10	2.38443e-09
TRIM34	52.6484	-1.53857	2.45203e-10	2.39361e-09
ABCB8	741.498	-0.691192	2.52497e-10	2.46278e-09
ACTB	45789.4	-0.552355	2.56196e-10	2.49589e-09
ACBD4	163.99	-0.78455	2.56313e-10	2.49589e-09
ASB16	72.9629	1.23216	2.59038e-10	2.52035e-09
LONP1	714.1	0.526553	2.60791e-10	2.53533e-09
TAF1	1003.44	0.489448	2.64054e-10	2.56494e-09
HIRA	1055.79	0.515197	2.6897e-10	2.61055e-09
PAICS	3089.32	-0.506192	2.72227e-10	2.64e-09
HAUS2	490.351	0.588318	2.73503e-10	2.64945e-09
TNFAIP8L1	390.415	-0.766981	2.73649e-10	2.64945e-09
UQCRC1	1399.76	-0.450153	2.77474e-10	2.68429e-09
FOSB	145.164	1.04762	2.8032e-10	2.70961e-09
PPP1R14B	1576.31	-0.674411	2.87273e-10	2.77455e-09
MAGT1	2489.34	0.397027	2.88328e-10	2.78247e-09
SDR39U1	327.533	0.619558	2.95613e-10	2.85045e-09
DNPH1	400.383	-0.748476	2.9935e-10	2.88413e-09
AKR1A1	481.519	-0.627499	3.08659e-10	2.97002e-09
UBFD1	1537.46	0.570483	3.08765e-10	2.97002e-09
EEF2	26346.4	-0.466017	3.11322e-10	2.99218e-09
ADAP1	1832.58	-0.365006	3.19395e-10	3.06728e-09
SCNN1A	375.294	-0.670509	3.24458e-10	3.11337e-09
TOR1AIP2	1422.91	0.539587	3.25562e-10	3.12144e-09
LGALS9	68.1438	-1.37164	3.32823e-10	3.18848e-09
ZCCHC6	719.639	0.620914	3.3567e-10	3.21315e-09
MAPKAPK3	368.422	-0.657974	3.36698e-10	3.22039e-09
ING4	267.486	0.628037	3.38495e-10	3.23429e-09
LRIF1	455.426	0.626182	3.38697e-10	3.23429e-09
XRRA1	182.692	0.889186	3.40984e-10	3.2535e-09
AFDN	2818.62	-0.375919	3.48178e-10	3.31947e-09
ETV4	926.941	-0.564841	3.56959e-10	3.40044e-09
MANBA	219.649	-0.711167	3.59699e-10	3.42379e-09
NDRG2	56.825	-1.42583	3.70457e-10	3.52336e-09
BACE2	337.09	-0.719826	3.73266e-10	3.54722e-09
TOP3B	366.545	0.589809	3.75441e-10	3.56503e-09
ELOF1	345.078	0.596076	3.82652e-10	3.63059e-09
RIOK3	3204.6	0.577052	3.84751e-10	3.64758e-09
PBX2	697.804	-0.633033	3.86241e-10	3.65879e-09
PKD1	8640.59	0.938307	3.88607e-10	3.67825e-09
PCCB	532.161	-0.75861	3.93096e-10	3.71777e-09
RBMX	3323.12	-0.781384	3.97768e-10	3.75895e-09
RNF145	1278.86	-0.704236	3.99397e-10	3.77134e-09
FZD1	145.77	-0.862234	4.1082e-10	3.87611e-09
LOC101928095	30.6018	1.78173	4.12432e-10	3.88822e-09
NDUFS7	498.582	-0.527874	4.17108e-10	3.92917e-09
TSGA10	106.231	1.14325	4.25374e-10	4.00386e-09
PCSK5	1704.29	-0.445849	4.25753e-10	4.00424e-09
PILRB	610.213	0.530437	4.39031e-10	4.12585e-09
RABAC1	229.689	-0.714038	4.43457e-10	4.16414e-09
COMTD1	224.116	-0.958702	4.48108e-10	4.20448e-09
LTB4R2	67.2679	1.6278	4.54562e-10	4.26166e-09
MXD4	573.219	-0.501611	4.67209e-10	4.37676e-09
ATP6V0A2	563.04	0.696369	4.67754e-10	4.37751e-09
RBM27	1138.41	0.64491	4.68028e-10	4.37751e-09
MAT2A	6540.42	-0.624261	4.71535e-10	4.40682e-09
CEP95	525.463	0.592132	4.84733e-10	4.52347e-09
STAT2	575.991	0.676968	4.84781e-10	4.52347e-09
GCSH	497.366	-0.906473	4.85997e-10	4.53125e-09
TRMU	312.524	0.725134	4.9151e-10	4.57905e-09
LOC107984841	209.965	1.45926	5.02551e-10	4.67823e-09
MECOM	343.655	-0.65551	5.08577e-10	4.7306e-09
MXD3	220.802	-0.933158	5.13636e-10	4.77392e-09
STAM	620.384	0.557907	5.14443e-10	4.77766e-09
SH3GLB2	719.937	-0.535287	5.16601e-10	4.79395e-09
ANP32A	1839.56	-0.597066	5.21949e-10	4.83978e-09
ARHGAP45	1776.58	0.453199	5.33115e-10	4.93945e-09
NFE2L3	111.862	1.11567	5.3624e-10	4.96452e-09
SYVN1	1256.63	0.540085	5.41567e-10	5.00992e-09
PLSCR3	297.088	-0.626164	5.43126e-10	5.02042e-09
DCTPP1	537.428	-0.823572	5.51407e-10	5.09155e-09
TTC9C	298.318	0.693604	5.51681e-10	5.09155e-09
SLC15A1	2899.39	-0.435638	5.52295e-10	5.09325e-09
CRCP	1232.4	0.456032	5.54499e-10	5.10666e-09
TMEM14B	603.911	-0.688569	5.54613e-10	5.10666e-09
NT5DC2	438.734	-0.734969	5.62143e-10	5.17198e-09
TPP1	2405.32	-0.452266	5.68659e-10	5.22787e-09
RNF39	72.4594	1.19844	5.71112e-10	5.24634e-09
BTN2A1	588.509	0.561	5.73193e-10	5.26138e-09
PELI3	175.031	-0.838891	5.74581e-10	5.27004e-09
LINS1	243.032	0.720769	5.76297e-10	5.28169e-09
SLC31A1	823.183	0.670298	5.7995e-10	5.31105e-09
TKT	4256.84	-0.354079	5.81781e-10	5.32311e-09
ANKRD16	117.093	-1.10195	5.82166e-10	5.32311e-09
PLEKHB2	4311.39	0.375657	5.90212e-10	5.39251e-09
ZNF44	187.339	0.76768	6.01584e-10	5.49218e-09
CHMP1B	780.983	0.526257	6.07758e-10	5.54427e-09
ZFAND3	983.918	0.657957	6.08544e-10	5.54523e-09
CTR9	1705.92	0.426011	6.088e-10	5.54523e-09
EHHADH	283.728	0.603492	6.09861e-10	5.55063e-09
HOMER2	68.8837	1.53651	6.2607e-10	5.69377e-09
SP110	265.708	0.633233	6.33839e-10	5.76001e-09
UBXN7	1104.88	0.802893	6.39375e-10	5.80586e-09
GAL3ST1	1266.2	0.517681	6.43849e-10	5.842e-09
TFB2M	448.355	0.56749	6.52235e-10	5.91356e-09
PRODH2	330.329	-0.707302	6.59238e-10	5.97249e-09
HK1	896.156	-0.456066	6.86865e-10	6.21802e-09
ZNF888	259.399	0.752621	6.88092e-10	6.22436e-09
MAFG	1112.17	0.639835	6.94067e-10	6.27363e-09
FLOT2	864.522	-0.458848	6.95081e-10	6.27799e-09
ZNF771	46.5564	-1.42301	7.00666e-10	6.32362e-09
CDHR3	98.0169	1.20117	7.08281e-10	6.38748e-09
ST3GAL4	889.022	-0.433109	7.20437e-10	6.49216e-09
SLC35F5	2354.1	0.423646	7.27186e-10	6.548e-09
ITGA10	58.6613	-1.44884	7.28101e-10	6.55125e-09
CAPG	6561.49	-0.458452	7.38573e-10	6.64043e-09
GALK1	357.476	-0.589527	7.5477e-10	6.78091e-09
RNASEH1	1145.05	0.549003	7.5583e-10	6.78528e-09
PODNL1	42.3026	1.67256	7.66013e-10	6.87149e-09
ALAD	543.487	-0.507581	7.77674e-10	6.97081e-09
CACTIN	522.406	0.865198	7.90606e-10	7.08137e-09
OGDH	3469.05	0.570784	8.12195e-10	7.26924e-09
HADH	576.831	-0.540267	8.14202e-10	7.2817e-09
DDX11	2350.07	-0.599534	8.24361e-10	7.36699e-09
USP53	418.866	0.843955	8.36975e-10	7.47407e-09
F2R	1616.74	-0.461643	8.39628e-10	7.49211e-09
RP9	306.973	0.572079	8.50635e-10	7.58462e-09
DERL1	1845.83	0.404421	8.5885e-10	7.6521e-09
PER1	333.423	0.874673	8.76858e-10	7.80616e-09
ABTB2	537.592	0.901852	8.77658e-10	7.80616e-09
POLR2K	744.662	0.585099	8.78119e-10	7.80616e-09
DYNC1LI2	1715.82	0.399708	8.79148e-10	7.80945e-09
RNF19B	1265.75	0.457965	8.82826e-10	7.83624e-09
SEMA3A	494.97	-0.88953	8.84732e-10	7.84727e-09
RFFL	691.888	-0.536375	8.86877e-10	7.86041e-09
BAIAP2L1	8419.04	0.335489	8.983e-10	7.9557e-09
CYB5D1	336.799	0.788172	9.18679e-10	8.1301e-09
SIRT1	430.702	0.638449	9.28622e-10	8.21196e-09
APLP2	27222.2	0.314039	9.30086e-10	8.21876e-09
TRIOBP	2100.41	-0.484484	9.45832e-10	8.35167e-09
LMTK2	7950.52	0.800899	9.47345e-10	8.35881e-09
JMY	462.912	0.597201	9.74282e-10	8.58456e-09
VEZT	772.55	0.524217	9.74756e-10	8.58456e-09
MSH6	1041	-0.508004	9.75106e-10	8.58456e-09
TIMP4	65.8349	-1.18063	9.8497e-10	8.66496e-09
SHKBP1	597.974	-0.560553	1.00728e-09	8.85468e-09
KIN	306.917	0.579547	1.011e-09	8.88073e-09
PALLD	512.833	-0.581589	1.02143e-09	8.96571e-09
FZD5	1182.17	-0.490159	1.0272e-09	9.00702e-09
STAT3	1093.51	0.631061	1.02766e-09	9.00702e-09
UHRF1BP1L	389.841	0.716535	1.03467e-09	9.06178e-09
LHPP	110.96	-1.668	1.05375e-09	9.22209e-09
IRS2	1663.99	-0.619362	1.07454e-09	9.39708e-09
TYMS	1220.47	-0.397408	1.08242e-09	9.45694e-09
BMP1	1053.68	0.662962	1.08298e-09	9.45694e-09
MICB	32.9002	1.96053	1.08679e-09	9.48316e-09
QPRT	3419.41	-0.695968	1.10742e-09	9.65607e-09
ACD	411.176	0.804875	1.13023e-09	9.84775e-09
SOS2	461.513	0.636827	1.13588e-09	9.88964e-09
IPO4	918.197	-0.613585	1.13742e-09	9.89581e-09
SSSCA1	396.523	0.581425	1.1495e-09	9.99357e-09
PLK2	1570.31	-0.769716	1.16304e-09	1.01e-08
SNN	811.414	-0.670759	1.16345e-09	1.01e-08
CARM1	987.3	-0.472535	1.18717e-09	1.02984e-08
CYC1	2949.4	-0.438094	1.19448e-09	1.03542e-08
ACE	38.8189	-1.70907	1.19889e-09	1.03849e-08
DNAH7	30.5902	1.74927	1.20288e-09	1.04118e-08
NADP	3415.45	-0.657742	1.20482e-09	1.04209e-08
ZNF136	88.8794	1.00336	1.26108e-09	1.08996e-08
UHRF1	746.251	-0.488038	1.26678e-09	1.09338e-08
NPNT	3638.51	-0.478973	1.26688e-09	1.09338e-08
DDX50	918.443	0.404582	1.28337e-09	1.10681e-08
SLC25A13	1906.3	-0.495618	1.31376e-09	1.13219e-08
RNPS1	3260.66	0.341554	1.31909e-09	1.13595e-08
NASP	1726.8	-0.490767	1.33005e-09	1.14456e-08
PLCG1	1030.77	-0.501553	1.3455e-09	1.15701e-08
CRIM1	2491.77	0.41883	1.35036e-09	1.16035e-08
STEAP1	1533.51	-0.740374	1.35374e-09	1.16241e-08
NINL	419.282	0.737393	1.3552e-09	1.16282e-08
VIPR1	401.894	-0.663709	1.39932e-09	1.19938e-08
PLCD3	4378.18	-0.424286	1.39984e-09	1.19938e-08
ATP13A3	2699.51	0.725237	1.40836e-09	1.20581e-08
TMEM14C	1240.67	-0.631888	1.43045e-09	1.22384e-08
TMEM192	272.775	0.848465	1.44492e-09	1.2345e-08
ZNF488	224.09	-0.793803	1.44499e-09	1.2345e-08
LATS1	556.676	0.487485	1.45072e-09	1.2385e-08
CISD3	597.163	-0.513867	1.47579e-09	1.25878e-08
WDR66	215.475	0.769203	1.4766e-09	1.25878e-08
LAMA3	1341.48	-0.555253	1.48915e-09	1.26856e-08
TMC6	270.473	-0.660558	1.52212e-09	1.29572e-08
EIF3D	4269.89	0.414598	1.53144e-09	1.30271e-08
SIRT7	661.25	0.575977	1.54874e-09	1.31648e-08
OSER1	1128.13	0.529075	1.55398e-09	1.31999e-08
ADGRE5	2522.1	0.527273	1.55534e-09	1.3202e-08
SLC39A14	4102.39	-0.574157	1.55845e-09	1.32143e-08
PPP1R15A	792.023	0.59033	1.55926e-09	1.32143e-08
AHCYL2	1001.38	-0.489042	1.56014e-09	1.32143e-08
DAGLB	451.777	0.6555	1.56937e-09	1.3283e-08
PRTFDC1	226.643	-0.743802	1.57151e-09	1.32866e-08
CASTOR3	239.96	-0.689274	1.57204e-09	1.32866e-08
ZNF28	344.655	0.746757	1.58079e-09	1.3351e-08
PRPF39	415.974	0.635909	1.58855e-09	1.3407e-08
KIAA0040	4194.57	-0.502075	1.59114e-09	1.34193e-08
SLC23A2	1019.7	-0.511378	1.59566e-09	1.34478e-08
RWDD2B	231.757	0.713863	1.61223e-09	1.35778e-08
CENPH	354.992	-0.661542	1.61361e-09	1.35798e-08
PITPNC1	454.281	-0.553081	1.63104e-09	1.37167e-08
TUBA1C	8909.27	-0.388424	1.67915e-09	1.41113e-08
NSUN6	300.372	0.727283	1.68329e-09	1.41361e-08
SNX12	1049.07	-0.526897	1.72382e-09	1.44661e-08
CASK	762.48	-0.490264	1.72903e-09	1.44996e-08
PEX16	497.41	0.513154	1.73778e-09	1.45627e-08
CCP110	361.341	0.775231	1.74225e-09	1.45898e-08
QSOX2	1417.21	0.364615	1.74354e-09	1.45903e-08
SON	5011.79	0.391941	1.75887e-09	1.47082e-08
COQ7	266.904	-0.687651	1.77661e-09	1.48461e-08
SHROOM1	719.114	-0.607869	1.78305e-09	1.48894e-08
RNF40	2505.36	0.50635	1.78783e-09	1.49188e-08
TMEM160	126.473	-0.86908	1.81071e-09	1.5099e-08
CCNG1	1031.94	-0.567545	1.81277e-09	1.51055e-08
SH2D4A	833.644	-0.387213	1.82456e-09	1.51931e-08
ANKLE2	1672.49	0.447851	1.84706e-09	1.53697e-08
PLD3	1106.84	0.474799	1.86025e-09	1.54685e-08
WASHC5	1236.66	-0.481589	1.90943e-09	1.58663e-08
TNFRSF19	239.554	-1.20338	1.91532e-09	1.59041e-08
BMF	157.97	0.797219	1.94347e-09	1.61266e-08
ANGPTL4	69.7882	1.49957	1.97458e-09	1.63664e-08
SMCR8	1096.12	0.611735	1.97514e-09	1.63664e-08
BCL11B	214.112	-1.01307	1.98849e-09	1.64656e-08
RAB13	1250.51	-0.488875	2.00175e-09	1.65533e-08
FLII	2358.91	-0.419415	2.00188e-09	1.65533e-08
BAMBI	921.588	-1.00399	2.0229e-09	1.67118e-08
JUND	840.236	-0.726373	2.02387e-09	1.67118e-08
GLYCTK	482.487	-1.05099	2.07437e-09	1.71168e-08
SEMA4G	1354.58	-0.554304	2.07796e-09	1.71345e-08
PTPA	1679.57	-0.340871	2.08468e-09	1.71779e-08
TARSL2	97.018	0.894689	2.10964e-09	1.73715e-08
LARP4B	2279.85	0.402554	2.11372e-09	1.7393e-08
EXOSC5	256.467	0.619924	2.13035e-09	1.75177e-08
ADAM9	5888.45	0.50332	2.16211e-09	1.77665e-08
CPEB4	264.607	0.903014	2.18723e-09	1.79605e-08
FKBP4	1859.88	-0.336068	2.20919e-09	1.81175e-08
EDF1	2636.96	0.427298	2.20941e-09	1.81175e-08
PPP1CA	3436.57	-0.451376	2.25972e-09	1.85172e-08
AURKAIP1	1076.45	0.42259	2.26436e-09	1.85417e-08
AGAP5	171.557	0.823892	2.26584e-09	1.85417e-08
C17orf49	248.87	-0.69645	2.28798e-09	1.87099e-08
ACP6	137.596	-0.865933	2.30794e-09	1.88602e-08
SUMO3	1679.37	-0.420104	2.32207e-09	1.89625e-08
CAP2	224.085	-0.6466	2.32702e-09	1.89899e-08
VARS	1441.42	-0.425894	2.34318e-09	1.91085e-08
HOXB3	2216.61	0.363883	2.35185e-09	1.91661e-08
SAP130	676.356	-0.652337	2.40098e-09	1.9553e-08
MTAP	715.621	-0.529023	2.41495e-09	1.96532e-08
NUP58	739.207	0.605335	2.42155e-09	1.96934e-08
PDXK	3308.94	-0.351178	2.46723e-09	2.00511e-08
SNRNP35	247.593	-0.687146	2.48337e-09	2.01685e-08
CYP3A7	70.0437	-1.33054	2.54072e-09	2.062e-08
METRN	424.445	-0.50487	2.54617e-09	2.06501e-08
FLRT3	1438.44	0.552425	2.5539e-09	2.06987e-08
RNF43	282.885	-0.702733	2.56105e-09	2.07424e-08
KATNB1	201.734	-0.727049	2.58101e-09	2.08898e-08
UPK3BL1	237.837	0.698549	2.58997e-09	2.09435e-08
BDH2	98.9591	-0.984342	2.59118e-09	2.09435e-08
USP47	1193.04	0.479878	2.61013e-09	2.10765e-08
SLC6A20	1460.13	-0.507984	2.6112e-09	2.10765e-08
ZBTB4	718.962	-0.564774	2.62155e-09	2.11456e-08
TMEM94	660.388	-0.585751	2.66941e-09	2.1517e-08
PAFAH2	402.653	-0.618434	2.68791e-09	2.16514e-08
RUSC1	586.071	-0.544154	2.70088e-09	2.17411e-08
AOC3	27.5792	2.45609	2.75913e-09	2.21905e-08
FAM168B	3337.74	0.332859	2.76046e-09	2.21905e-08
AARS	2292.18	-0.349694	2.7694e-09	2.22473e-08
FNIP1	699.386	0.528518	2.79009e-09	2.23983e-08
LPCAT1	692.816	-0.68684	2.79623e-09	2.24323e-08
FBXO38	733.132	0.526664	2.83233e-09	2.27065e-08
SMC5	575.285	0.725148	2.83548e-09	2.27164e-08
NOTUM	56.7485	-1.3732	2.84553e-09	2.27816e-08
SLC39A4	1487.78	-0.487049	2.85436e-09	2.28368e-08
LOC107987457	59.1913	1.24138	2.87525e-09	2.29884e-08
SREBF2	2248.71	-0.485272	2.89764e-09	2.31518e-08
GADD45A	187.565	0.898117	2.91434e-09	2.32696e-08
CLIC1	10213.8	-0.69367	3.01938e-09	2.4092e-08
PNMA1	1010.19	-0.41489	3.11339e-09	2.48253e-08
TMEM185A	432.012	0.532573	3.12789e-09	2.49242e-08
LAMB3	3499.13	0.726957	3.19539e-09	2.54449e-08
RAB4B	125.405	-0.909853	3.21854e-09	2.56121e-08
DNAL4	173.664	0.881902	3.36181e-09	2.67342e-08
MKLN1	1747.08	0.698284	3.384e-09	2.68926e-08
DBI	2052.4	-0.875064	3.40892e-09	2.70724e-08
SSRP1	2740.37	-0.385258	3.42261e-09	2.71629e-08
SYAP1	796.484	0.438048	3.45104e-09	2.73702e-08
VPS11	817.728	0.486179	3.45828e-09	2.74093e-08
C2orf49	527.679	0.541173	3.4646e-09	2.7441e-08
CBX7	387.732	-0.547169	3.48603e-09	2.75923e-08
RHEB	2027.04	0.37947	3.50819e-09	2.77492e-08
TNKS	1041.27	0.527099	3.52111e-09	2.78327e-08
PIGW	242.83	0.628217	3.54497e-09	2.80027e-08
PAQR4	1201.52	-0.408534	3.56252e-09	2.81226e-08
ARRDC1	1661.3	-0.331728	3.58304e-09	2.82657e-08
EHBP1	1888.9	0.441267	3.5918e-09	2.83159e-08
TAF1C	492.112	0.537612	3.61528e-09	2.84821e-08
ADSS	1083.19	-0.59983	3.61809e-09	2.84852e-08
CCDC113	80.3476	1.07507	3.66848e-09	2.88628e-08
A1CF	1471.42	0.692037	3.75097e-09	2.94922e-08
YTHDC1	1119.39	0.382118	3.76552e-09	2.95869e-08
MCU	814.848	-0.573301	3.81085e-09	2.99233e-08
PECR	498.843	-0.703666	3.81412e-09	2.99291e-08
MVP	8562.46	-0.344394	3.85605e-09	3.02381e-08
SARS2	293.764	-0.862943	3.91154e-09	3.06529e-08
RHOU	1304.16	-0.495272	3.97685e-09	3.11441e-08
HMGB1	6979.57	-0.501812	4.00454e-09	3.13402e-08
C4BPB	471.858	-0.762514	4.01837e-09	3.14277e-08
RHBDF2	467.93	-0.558319	4.07813e-09	3.1874e-08
FAM200A	117.691	0.842048	4.08568e-09	3.1912e-08
PNPLA8	425.132	0.748061	4.0941e-09	3.19409e-08
MRPL24	700.222	-0.553098	4.09478e-09	3.19409e-08
DOHH	295.089	0.695588	4.1118e-09	3.20525e-08
MIDN	1216.9	0.454603	4.16778e-09	3.24676e-08
PRR26	226.977	0.967532	4.17795e-09	3.25254e-08
ATP6AP1	1408.23	0.465992	4.19368e-09	3.26264e-08
HELZ2	1701.99	0.80043	4.21982e-09	3.28082e-08
SH2D3A	322.689	-0.657467	4.23229e-09	3.28836e-08
CIDEB	336.092	-0.580447	4.24318e-09	3.29466e-08
SRRD	182.984	-0.731425	4.31247e-09	3.34626e-08
SNX17	1430.02	-0.445806	4.32672e-09	3.35512e-08
ISYNA1	440.238	-0.499244	4.37474e-09	3.39014e-08
ATP13A1	800.119	-0.613723	4.41159e-09	3.41646e-08
ARHGAP19	273.874	-0.648145	4.41591e-09	3.41757e-08
SULT1A4	1149.21	-0.742359	4.44222e-09	3.43569e-08
SCARB2	2235.65	0.383331	4.45254e-09	3.44142e-08
ARMC7	380.401	0.567497	4.48185e-09	3.46181e-08
TNFSF13	191.049	-0.798343	4.52437e-09	3.49238e-08
NR0B2	356.731	-0.913819	4.54614e-09	3.5069e-08
LOC100996763	153.755	1.17347	4.57573e-09	3.52742e-08
UTP23	555.06	0.643052	4.5885e-09	3.53496e-08
FANCA	562.76	-0.646631	4.62163e-09	3.55817e-08
CSRNP2	267.564	0.672835	4.88944e-09	3.76191e-08
CAB39	2214.41	0.462794	4.90455e-09	3.77109e-08
SOX7	223.041	-0.842597	4.91075e-09	3.77341e-08
MPST	991.61	-0.795956	4.92705e-09	3.78348e-08
MPP1	517.923	-0.511582	4.94043e-09	3.79129e-08
HSD11B2	58.7302	-1.33441	4.96378e-09	3.80674e-08
ALKBH3	297.105	0.584026	4.98665e-09	3.82181e-08
SGSH	391.703	0.578947	5.05762e-09	3.87369e-08
KIAA1191	1986.22	0.418798	5.06399e-09	3.87606e-08
NPC1L1	28.8609	2.13891	5.12043e-09	3.91673e-08
THBS3	769.906	-0.40296	5.13546e-09	3.92569e-08
FAM206A	243.065	0.627751	5.19531e-09	3.96888e-08
EMC3	438.846	0.529655	5.23542e-09	3.99695e-08
HAUS4	403.957	-0.846358	5.27761e-09	4.02656e-08
STAP2	238.744	-0.856989	5.3277e-09	4.06216e-08
NDST2	493.637	0.686224	5.3871e-09	4.1048e-08
SMG7	2382.3	0.72399	5.4908e-09	4.18113e-08
CRYZL2P-SEC16B	486.622	-0.647959	5.49434e-09	4.18114e-08
ENO3	105.451	1.08444	5.50234e-09	4.18453e-08
TERF2	861.913	0.401308	5.52809e-09	4.20142e-08
MRNIP	142.479	0.91919	5.54277e-09	4.20987e-08
ACADS	438.412	-0.516677	5.58756e-09	4.24118e-08
KLHL42	359.474	-0.53545	5.62294e-09	4.26529e-08
TST	1151.05	-0.736621	5.66059e-09	4.2911e-08
UCK2	1070.18	-0.492836	5.70084e-09	4.31885e-08
PDLIM5	5932.94	-0.59132	5.75095e-09	4.35403e-08
TCP1	3286.26	0.321868	5.77591e-09	4.37013e-08
PRDM15	195.414	-0.769147	5.79497e-09	4.38175e-08
ERBB2	1511.79	-0.469094	5.83651e-09	4.41034e-08
CHURC1-FNTB	307.129	0.643732	5.84802e-09	4.41622e-08
HIST2H2BE	92.0385	1.13244	5.85729e-09	4.4204e-08
RANBP2	3035.04	0.927777	5.92184e-09	4.46628e-08
C10orf88	173.638	0.679359	5.97842e-09	4.50566e-08
TTF2	548.772	-0.657754	5.98167e-09	4.50566e-08
ALG2	525.768	0.525718	6.00036e-09	4.51687e-08
CYSRT1	45.1062	1.37518	6.02912e-09	4.53563e-08
NIT2	418.847	-0.646367	6.10942e-09	4.59312e-08
SMARCC1	1390.06	-0.437567	6.12491e-09	4.60184e-08
ZNF646	968.623	0.712666	6.15984e-09	4.62516e-08
PKP2	793.614	-0.537525	6.24513e-09	4.68622e-08
TTC12	448.972	-0.525206	6.25374e-09	4.68971e-08
DDT	416.923	-0.616281	6.32588e-09	4.74081e-08
SLC2A5	53.4851	-1.78014	6.35259e-09	4.75781e-08
ZNF512B	536.637	-0.755201	6.56561e-09	4.91425e-08
GUSB	747.962	-0.497778	6.59485e-09	4.93302e-08
SIKE1	436.285	0.557948	6.6171e-09	4.94654e-08
UBR2	887.095	0.43992	6.65991e-09	4.97539e-08
DNTTIP2	883.427	0.706468	6.72097e-09	5.01785e-08
VPS51	1674.97	-0.402852	6.75057e-09	5.03664e-08
TNFRSF10B	2661.73	0.545467	6.75465e-09	5.03664e-08
EPB41L1	3658.97	-0.482053	6.81762e-09	5.08039e-08
ANP32E	1168.27	-0.676069	6.97806e-09	5.19668e-08
TAF2	1185.69	0.474785	6.99467e-09	5.20577e-08
SP1	2264.01	-0.485422	7.10972e-09	5.28808e-08
SLC35A2	542.941	0.519773	7.18491e-09	5.34065e-08
GTF3C2	1272.06	-0.418744	7.19702e-09	5.3463e-08
RABGEF1	1258.99	0.453765	7.21585e-09	5.35397e-08
LMNB1	1552.63	-0.611693	7.21639e-09	5.35397e-08
MET	13846.4	0.318032	7.33131e-09	5.43582e-08
SGPP1	245.915	0.607068	7.36412e-09	5.45673e-08
GYS1	490.886	-0.541069	7.47899e-09	5.53838e-08
HELQ	180.372	0.713346	7.57644e-09	5.60704e-08
CCNDBP1	537.279	0.488886	7.65335e-09	5.66042e-08
MTRR	685.767	0.41926	7.88401e-09	5.82737e-08
TM4SF4	2901.58	-0.954375	7.98026e-09	5.89484e-08
LXN	585.671	-0.915006	8.04307e-09	5.93753e-08
AACS	562.68	-0.485738	8.08272e-09	5.96296e-08
ZNHIT2	183.209	0.794009	8.08759e-09	5.96296e-08
HIST2H3PS2	39.1863	1.53763	8.18927e-09	6.03417e-08
SLC35E4	203.523	-0.671163	8.26119e-09	6.08338e-08
SLC7A6	1007.08	0.374445	8.29621e-09	6.10537e-08
INPP5K	616.358	0.51611	8.31493e-09	6.11528e-08
SMARCA5	2088.37	0.516756	8.32001e-09	6.11528e-08
MCM3	1629.3	-0.557909	8.38938e-09	6.16245e-08
TOMM40	1149.59	0.422529	8.40863e-09	6.17276e-08
LYG1	34.6787	1.66204	8.43137e-09	6.18562e-08
NAPRT	2311.34	-0.311656	8.45226e-09	6.19708e-08
TYRO3	535.227	-0.508681	8.45747e-09	6.19708e-08
EXOC8	407.611	0.551688	8.48233e-09	6.21146e-08
DALRD3	266.467	-0.637485	8.4971e-09	6.21843e-08
FUBP1	1650.56	-0.430671	8.67846e-09	6.34723e-08
CDK5RAP3	2312.5	-0.598952	8.71228e-09	6.36803e-08
ZC3H6	216.037	0.60063	8.78266e-09	6.41551e-08
TMEM106C	1071.46	-0.514523	8.82142e-09	6.43986e-08
ZFP36	737.576	-0.545579	8.83886e-09	6.44861e-08
ZEB1	604.469	1.02895	8.84984e-09	6.45264e-08
IGSF9	163.836	-0.95159	8.86547e-09	6.46006e-08
INTS8	1260.3	-0.512142	8.87572e-09	6.46355e-08
SMARCD2	763.547	-0.505581	8.89118e-09	6.47083e-08
DDX23	2609.01	0.358655	8.94278e-09	6.50439e-08
HEXB	1458.76	-0.39267	8.98853e-09	6.53365e-08
ERAP2	132.823	0.825563	9.14238e-09	6.64141e-08
NT5C2	1944.69	0.386001	9.14977e-09	6.6427e-08
PIGA	136.685	0.7393	9.19109e-09	6.66861e-08
RAPGEF3	1134.18	0.680357	9.24344e-09	6.70248e-08
ANKRA2	241.166	0.59973	9.28593e-09	6.72918e-08
ELP3	619.036	0.497561	9.36321e-09	6.78103e-08
MSMO1	738.095	-0.818773	9.39137e-09	6.79727e-08
EEF1A1	161588	-0.623321	9.4439e-09	6.83111e-08
CYBA	2526.96	-0.359291	9.46591e-09	6.84285e-08
LDB1	933.016	0.526555	9.55471e-09	6.90282e-08
HPS1	892.503	-0.384372	9.73885e-09	7.03157e-08
FABP3	299.449	-0.976914	9.9091e-09	7.15013e-08
RDH11	784.763	-0.82055	9.9462e-09	7.17253e-08
MPC1	127.435	0.769584	9.95292e-09	7.173e-08
ZMPSTE24	1017.18	0.392115	1.00817e-08	7.26143e-08
CAPZA2	2638.51	0.479714	1.01212e-08	7.28541e-08
GNG11	610.156	-1.01612	1.01607e-08	7.30938e-08
GTSE1	601.533	-0.592936	1.02234e-08	7.35004e-08
STYXL1	660.273	0.464502	1.02719e-08	7.38041e-08
TMEM259	2092.15	0.350285	1.02968e-08	7.39387e-08
FDPS	2028.02	-0.642779	1.0315e-08	7.40244e-08
TMEM69	230.038	-0.712046	1.03776e-08	7.44286e-08
CHPF2	1187.8	0.587497	1.04178e-08	7.46712e-08
PPWD1	583.906	0.569257	1.04885e-08	7.51324e-08
ZC3H18	970.817	0.590394	1.05918e-08	7.57865e-08
VAT1	2694.92	-0.289387	1.05926e-08	7.57865e-08
CRYBG3	461.582	0.984691	1.08192e-08	7.73611e-08
C9orf72	53.6408	1.31445	1.08888e-08	7.78119e-08
GMPR2	754.871	-0.464804	1.09586e-08	7.82633e-08
C9orf85	92.5422	0.989353	1.10868e-08	7.91312e-08
EGLN2	858.356	-0.462753	1.12657e-08	8.03597e-08
ODR4	829.466	0.561042	1.13492e-08	8.09063e-08
MTMR11	1732.12	-0.431451	1.14023e-08	8.12363e-08
LPCAT3	859.316	-0.421902	1.16496e-08	8.29483e-08
GABRE	1258.66	0.430301	1.17241e-08	8.34284e-08
PCNX4	695.764	0.47961	1.18308e-08	8.41371e-08
PSMC5	1451.46	-0.398207	1.18671e-08	8.4345e-08
MYO1B	1311.42	-0.498953	1.20167e-08	8.53568e-08
RAD17	667.18	0.550618	1.20718e-08	8.56969e-08
CKB	202.617	-0.661216	1.21295e-08	8.60551e-08
SLC25A1	1154.75	-0.409889	1.22168e-08	8.66223e-08
HINT2	338.402	-0.745367	1.22654e-08	8.69148e-08
AP5M1	514.262	0.498087	1.23993e-08	8.78108e-08
HNRNPA3	6697.6	-0.530837	1.24094e-08	8.78303e-08
SSU72	1402.71	0.457752	1.24924e-08	8.83646e-08
OARD1	191.981	-0.824063	1.25262e-08	8.85511e-08
FOXO6	85.7866	-1.04974	1.25429e-08	8.86158e-08
CYP1A1	62.3612	1.28643	1.25511e-08	8.86211e-08
KIF1C	2188.53	-0.357858	1.25786e-08	8.87624e-08
SOD1	2400.55	-0.650508	1.26837e-08	8.94508e-08
PPP1R3E	126.201	-0.819574	1.27604e-08	8.99384e-08
NRP2	945.237	0.679678	1.29667e-08	9.1338e-08
TARS2	475.281	-0.572162	1.30709e-08	9.20169e-08
MCM6	1410.23	-0.354828	1.31817e-08	9.27419e-08
ABHD18	248.176	0.566934	1.34722e-08	9.47295e-08
TNFRSF6B	3352.99	-0.476567	1.35061e-08	9.49116e-08
COBL	1010.14	-0.491171	1.37327e-08	9.64467e-08
PBRM1	373.078	-0.497075	1.37506e-08	9.65151e-08
GRK6	755.998	-0.409718	1.39293e-08	9.77113e-08
CLDND1	447.336	0.470556	1.40349e-08	9.83941e-08
GLG1	6510.26	-0.361466	1.41973e-08	9.94735e-08
TTN	413.485	-0.669107	1.42371e-08	9.96931e-08
NCS1	304.396	-0.557473	1.42836e-08	9.99601e-08
SRGAP2B	421.286	0.641964	1.43567e-08	1.00412e-07
LARS	3026.88	-0.382189	1.45176e-08	1.01477e-07
KAT5	589.37	-0.886014	1.45413e-08	1.01583e-07
DTX4	766.545	-0.779782	1.4815e-08	1.03434e-07
LOC105372412	28.9302	1.6166	1.51489e-08	1.05703e-07
REXO1	978.186	0.542505	1.52431e-08	1.06298e-07
YEATS4	156.257	-0.732035	1.52705e-08	1.06426e-07
WDR6	1297.45	-0.34921	1.53722e-08	1.07072e-07
METTL25	83.5204	-1.01967	1.56521e-08	1.08957e-07
ZNF692	342.221	-0.663362	1.60531e-08	1.11683e-07
ODC1	1714.78	0.384455	1.61145e-08	1.12044e-07
KDM2B	341.409	-0.544632	1.61414e-08	1.12166e-07
CENPM	180.628	-0.734176	1.62237e-08	1.12671e-07
PLEKHA7	1438.15	-0.454631	1.65205e-08	1.14665e-07
TSSC4	582.465	0.5467	1.6567e-08	1.14921e-07
RBM3	3375.01	-0.645461	1.67692e-08	1.16256e-07
SYTL2	974.348	0.552142	1.683e-08	1.16534e-07
GNPNAT1	503.315	-0.547957	1.68335e-08	1.16534e-07
PPM1M	142.62	-0.894235	1.6839e-08	1.16534e-07
DCAF11	738.014	-0.413883	1.6974e-08	1.174e-07
GJB2	290.197	-0.669478	1.70651e-08	1.17961e-07
PCDHGB2	238.148	-0.944909	1.71686e-08	1.18608e-07
DDX41	1621.28	0.425025	1.73477e-08	1.19775e-07
RPSA	6903.99	-0.671057	1.73862e-08	1.19971e-07
CCT6B	33.7109	1.80378	1.7442e-08	1.20245e-07
PITPNB	1126.36	0.360438	1.74462e-08	1.20245e-07
SLC7A7	1172.48	-0.70098	1.75015e-08	1.20556e-07
MFSD3	391.099	-0.528407	1.76009e-08	1.2114e-07
CPNE3	1209.84	-0.465878	1.76068e-08	1.2114e-07
TMPO	1969.16	-0.658638	1.77282e-08	1.21904e-07
MFAP1	600.372	0.469602	1.80188e-08	1.23831e-07
ABHD5	119.118	1.01187	1.83002e-08	1.25692e-07
OSBP	2504.52	0.416032	1.85415e-08	1.27276e-07
ZNF131	775.233	0.410569	1.86158e-08	1.27711e-07
KDM6B	453.252	0.782869	1.86357e-08	1.27774e-07
LDHA	26791.1	-0.450263	1.87807e-08	1.28693e-07
TRIM15	348.084	0.520216	1.88795e-08	1.29296e-07
PMF1	414.117	-0.7354	1.90154e-08	1.30151e-07
KRI1	718.337	0.492146	1.91319e-08	1.30873e-07
S.	2638.58	0.308554	1.92273e-08	1.3145e-07
MVD	488.219	-0.652899	1.95795e-08	1.3378e-07
AMER1	233.178	-0.780266	1.98e-08	1.35208e-07
SPRYD4	169.864	-0.664886	1.99701e-08	1.36292e-07
DENND4A	433.872	0.70704	1.99969e-08	1.36396e-07
LIMK2	454.984	0.52538	2.02574e-08	1.38093e-07
MINDY3	460.188	0.559899	2.02843e-08	1.38197e-07
G0S2	138.56	0.800084	2.04038e-08	1.38931e-07
CTNNB1	3369.55	-0.40262	2.07642e-08	1.41304e-07
COL9A3	156.657	-0.8538	2.09403e-08	1.4242e-07
C11orf80	231.355	-0.636156	2.13692e-08	1.45254e-07
EPHX2	313.903	-0.702222	2.13943e-08	1.45341e-07
LDLRAP1	307.134	-0.627292	2.16388e-08	1.46918e-07
SLC5A3	2297.93	-0.71024	2.17036e-08	1.47274e-07
FBXO11	1009.1	0.376668	2.19504e-08	1.48863e-07
TTC21A	32.2065	1.5003	2.20771e-08	1.49636e-07
KIAA0895L	122.392	-0.839918	2.21318e-08	1.49851e-07
HMGN2	4102.68	-0.565662	2.2134e-08	1.49851e-07
CDR2L	361.391	-0.510166	2.2399e-08	1.51558e-07
DCBLD2	3814.66	0.53531	2.24908e-08	1.52092e-07
PTRHD1	192.17	-1.01084	2.27829e-08	1.5398e-07
ZSCAN25	470.156	-0.60065	2.35623e-08	1.59157e-07
NFATC3	557.171	-0.424955	2.36699e-08	1.59792e-07
SMARCA2	432.278	-0.586856	2.3727e-08	1.60086e-07
VEGFB	854.109	-0.511923	2.39136e-08	1.61253e-07
ITM2C	1080.21	0.413985	2.42528e-08	1.63397e-07
TTC28	33.6523	2.03743	2.4259e-08	1.63397e-07
SF3B6	1112.56	0.464392	2.43374e-08	1.63831e-07
PRMT1	1510.6	-0.379456	2.51781e-08	1.69395e-07
PGM1	760.831	-0.460661	2.52092e-08	1.69507e-07
C16orf91	293.263	0.604337	2.55089e-08	1.71425e-07
ERN1	601.834	0.707992	2.55983e-08	1.71928e-07
MTR	843.932	-0.519974	2.58362e-08	1.73428e-07
SRSF7	1986.93	-0.428017	2.58611e-08	1.73497e-07
C2CD5	422.728	-0.606722	2.58841e-08	1.73553e-07
C5orf30	186.953	-0.655067	2.59331e-08	1.73736e-07
MMRN2	34.1385	1.42527	2.59409e-08	1.73736e-07
SRSF4	1144.89	0.417666	2.61849e-08	1.75271e-07
NCKIPSD	287.148	-0.586588	2.62748e-08	1.75774e-07
LOC112268219	112.746	1.09849	2.63715e-08	1.76321e-07
LUC7L3	2010.18	0.310461	2.64499e-08	1.76746e-07
ZSCAN32	648.08	0.483875	2.68581e-08	1.79372e-07
CLN8	263.549	-0.598898	2.69382e-08	1.79806e-07
TOB1	959.305	-0.432998	2.71418e-08	1.81063e-07
PTER	764.151	0.392097	2.72119e-08	1.81428e-07
ELOVL6	570.836	-0.51181	2.7596e-08	1.83886e-07
IMMT	2911.1	-0.51553	2.78078e-08	1.85193e-07
TMEM102	100.917	-0.967159	2.81568e-08	1.87411e-07
YIF1A	878.625	0.400862	2.84248e-08	1.89085e-07
ZC3H3	645.347	0.725384	2.84402e-08	1.89085e-07
EIF4A3	1136.13	0.384484	2.84629e-08	1.8913e-07
KCNIP4	28.1116	1.54271	2.88105e-08	1.91332e-07
GPAA1	2610.7	-0.344244	2.90659e-08	1.9292e-07
PCYOX1L	92.0179	1.07352	2.93217e-08	1.94509e-07
MEIS2	448.821	-0.578414	2.94362e-08	1.95159e-07
ACTG1	22459.1	-0.52182	2.95847e-08	1.96034e-07
ARRDC3	922.114	0.509014	2.96369e-08	1.9627e-07
ZNF274	247.625	0.563303	3.00009e-08	1.9857e-07
P4HA1	814.48	0.388796	3.00741e-08	1.98943e-07
ADCY9	784.233	-0.588926	3.02233e-08	1.99818e-07
RALGAPB	1894.79	0.406812	3.03007e-08	2.0012e-07
AGBL2	47.9608	-1.29127	3.03129e-08	2.0012e-07
SPOPL	508.726	0.509113	3.03197e-08	2.0012e-07
SEPTIN7	3330.17	0.378581	3.06239e-08	2.02016e-07
ATP5MC1	472.384	-0.633469	3.08114e-08	2.03139e-07
TCP11L1	833.747	0.59793	3.11725e-08	2.05405e-07
PLCD1	52.8259	-1.15452	3.14265e-08	2.06964e-07
HMGB2	2446.79	-0.484659	3.14597e-08	2.0702e-07
MAOB	732.098	-0.636231	3.147e-08	2.0702e-07
TRIM47	597.935	-0.570509	3.17814e-08	2.08952e-07
TLNRD1	306.051	-0.525498	3.19317e-08	2.09824e-07
CA13	160.726	0.702313	3.26311e-08	2.14301e-07
TTLL7	32.5868	1.72413	3.27524e-08	2.14916e-07
LOC107986803	45.7459	1.39481	3.27611e-08	2.14916e-07
SLC11A2	541.132	-0.614648	3.32806e-08	2.18108e-07
TBC1D1	986.311	-0.536805	3.32844e-08	2.18108e-07
ANO1	4440.3	-0.616026	3.35983e-08	2.20043e-07
TXNRD2	392.434	0.665357	3.37119e-08	2.20664e-07
NUP155	920.842	0.390884	3.38645e-08	2.21541e-07
TBC1D9B	2368.21	-0.361221	3.41297e-08	2.23153e-07
CTSC	2033.12	-0.328281	3.42873e-08	2.2406e-07
SART3	1127.69	0.412822	3.43144e-08	2.24113e-07
SLC27A4	497.16	-0.596425	3.43458e-08	2.24194e-07
TAP2	379.393	-0.538253	3.47129e-08	2.26466e-07
HOXA1	29.7938	1.63369	3.48094e-08	2.26911e-07
TMTC3	259.081	0.785978	3.48194e-08	2.26911e-07
PPP1R2	657.013	0.760839	3.5223e-08	2.29414e-07
RELA	1422.07	0.407183	3.52775e-08	2.29643e-07
PPP2R2D	713.971	0.460833	3.53861e-08	2.30223e-07
ACSS1	983.102	-0.559173	3.54293e-08	2.30378e-07
ACOT2	564.302	0.505243	3.58918e-08	2.33257e-07
PMPCB	1033.14	-0.538029	3.59234e-08	2.33335e-07
ABO	96.0755	-1.29106	3.59587e-08	2.33436e-07
OAS1	2104.26	-0.520191	3.60413e-08	2.33844e-07
TMED7-TICAM2	163.852	0.959263	3.63269e-08	2.35568e-07
DDX56	2150.64	0.34083	3.68641e-08	2.38827e-07
CLCC1	644.047	0.414441	3.68699e-08	2.38827e-07
ZNF394	328.281	0.579041	3.70875e-08	2.40106e-07
RGPD2	387.697	0.646747	3.7301e-08	2.41356e-07
VIM	38478.3	-0.537427	3.73248e-08	2.41378e-07
FAM126B	1016.88	0.719457	3.73574e-08	2.41457e-07
NAAA	479.088	-0.563562	3.75562e-08	2.42549e-07
HMGN1	3035.02	-0.478972	3.75673e-08	2.42549e-07
VANGL1	497.304	-0.474604	3.77431e-08	2.43551e-07
TM4SF1	3832.17	-0.422694	3.78695e-08	2.44234e-07
VPS16	621.321	-0.451149	3.79788e-08	2.44805e-07
TMEM54	1047.47	-0.667036	3.83445e-08	2.47028e-07
IMPAD1	1365.15	0.558413	3.83658e-08	2.47031e-07
C2CD2L	297.318	0.915791	3.84202e-08	2.47247e-07
STK40	844.514	0.619589	3.8486e-08	2.47535e-07
TSPAN14	1157.89	-0.463546	3.88152e-08	2.49517e-07
NISCH	741.135	0.56068	3.89112e-08	2.49999e-07
FILIP1L	84.7311	-0.962876	3.92841e-08	2.52258e-07
NUBP1	427.166	-0.562762	4.03362e-08	2.58873e-07
CARMIL1	918.552	-0.448369	4.14918e-08	2.66145e-07
SELENOK	164.587	0.766471	4.19103e-08	2.68684e-07
RCAN1	233.793	0.553307	4.27537e-08	2.73943e-07
TANGO6	235.289	-0.721905	4.27842e-08	2.7399e-07
SKAP1	60.9673	-1.27281	4.28334e-08	2.74157e-07
ZNF426	298.735	0.603316	4.295e-08	2.74755e-07
SNRK	346.474	0.588823	4.3228e-08	2.76384e-07
EMC9	123.096	-0.821401	4.35128e-08	2.78054e-07
BABAM2	649.017	-0.559987	4.38279e-08	2.79917e-07
AGAP4	264.204	0.754888	4.40602e-08	2.81249e-07
BHLHE40	979.873	-0.438555	4.42633e-08	2.82256e-07
TCHH	48.7086	1.41203	4.42656e-08	2.82256e-07
MFAP2	67.9462	-1.10945	4.44235e-08	2.8311e-07
UBQLN4	2533.16	-0.395871	4.45171e-08	2.83554e-07
SOWAHA	90.4921	-1.14245	4.54101e-08	2.89087e-07
ISG15	645.213	-0.695804	4.54997e-08	2.89501e-07
ZNF654	235.102	0.769264	4.59224e-08	2.92034e-07
THYN1	346.887	-0.543875	4.6028e-08	2.92549e-07
COX20	724.803	-0.519499	4.65521e-08	2.9572e-07
ZNF24	1451.4	0.429241	4.6593e-08	2.95822e-07
NYNRIN	59.1658	-1.14634	4.74466e-08	3.0108e-07
DDOST	3545.04	0.27651	4.77371e-08	3.0262e-07
MRPL42	411.975	-0.687057	4.77404e-08	3.0262e-07
TAX1BP1	4080.45	0.474654	4.78518e-08	3.03164e-07
TEN1	191.361	-0.762757	4.88392e-08	3.09254e-07
LAS1L	844.058	-0.417913	4.9117e-08	3.10847e-07
CWC27	453.225	-0.466982	5.03402e-08	3.18418e-07
RBM42	1014.89	0.342827	5.09953e-08	3.22238e-07
CROCC	445.641	0.534182	5.09985e-08	3.22238e-07
WDR75	1125	0.364633	5.1245e-08	3.23623e-07
PTPRA	1511.41	0.33414	5.20488e-08	3.28523e-07
BTG2	206.105	-0.678028	5.24572e-08	3.30925e-07
B9D1	157.544	-0.85985	5.31032e-08	3.34665e-07
NPEPL1	365.665	-0.521899	5.31067e-08	3.34665e-07
CTSK	52.6986	1.15795	5.32437e-08	3.35351e-07
MUTYH	265.014	0.651313	5.33954e-08	3.36127e-07
UHRF2	296.614	0.570536	5.37052e-08	3.37897e-07
TALDO1	2858.15	-0.390422	5.39614e-08	3.39329e-07
ZNF12	445.561	0.557553	5.50999e-08	3.46305e-07
HNRNPDL	2043.7	-0.752181	5.51758e-08	3.46598e-07
CATSPER3	40.9127	1.37428	5.54616e-08	3.48208e-07
NPR3	22.2862	2.47585	5.57681e-08	3.49947e-07
IFT46	305.985	0.552693	5.61159e-08	3.51943e-07
DNMT1	1574.37	-0.514856	5.71975e-08	3.58537e-07
LMO4	2282.93	-1.32081	5.72524e-08	3.58691e-07
LCORL	184.454	0.767699	5.73546e-08	3.59141e-07
MVB12B	33.0172	-2.06637	5.7464e-08	3.59636e-07
EPM2AIP1	262.345	0.674009	5.76608e-08	3.60677e-07
TXNRD1	8127.53	0.514292	5.79536e-08	3.62317e-07
TEF	348.325	-0.513622	5.81027e-08	3.63058e-07
CCDC47	1873.43	0.388246	5.81555e-08	3.63196e-07
BCAR1	3256.59	0.500575	5.82598e-08	3.63655e-07
S100A4	13980.8	-0.607714	5.90376e-08	3.68316e-07
PUS7L	556.49	0.663984	5.91563e-08	3.68862e-07
EMC1	1616.8	0.504684	5.94386e-08	3.70428e-07
ECPAS	1060.64	-0.378797	5.99127e-08	3.73186e-07
HJURP	941.499	-0.456323	6.00098e-08	3.73594e-07
MMP24-AS1-EDEM2	56.4288	1.27504	6.02478e-08	3.74879e-07
ARL5B	609.726	0.672442	6.09481e-08	3.79037e-07
GAPDH	35961.7	-0.319685	6.10625e-08	3.79549e-07
SMU1	1395.88	0.347142	6.20807e-08	3.85567e-07
MCRS1	1153.16	-0.556421	6.20958e-08	3.85567e-07
PCOTH	37.6937	-1.48694	6.23098e-08	3.86693e-07
HSCB	169.27	0.735681	6.24492e-08	3.87355e-07
RAD51D	123.48	-0.803446	6.3168e-08	3.91609e-07
TSPAN11	79.7195	-1.42638	6.3228e-08	3.91776e-07
USE1	147.578	-0.870891	6.37831e-08	3.95008e-07
USP54	1145.25	-0.364654	6.43187e-08	3.98117e-07
BPHL	315.391	-0.528465	6.51172e-08	4.02849e-07
CYP2W1	381.243	-0.871594	6.54838e-08	4.04903e-07
TNFSF12	55.169	-1.25296	6.55176e-08	4.04903e-07
LGALS3BP	4364.76	-0.324585	6.60586e-08	4.08033e-07
ATP6V1E1	1203.11	0.627456	6.62013e-08	4.08702e-07
BRD9	934.724	0.388053	6.73756e-08	4.15735e-07
POLR2L	1134.93	0.493142	6.75935e-08	4.16862e-07
TNC	1217.79	-0.858355	6.91842e-08	4.2645e-07
F12	212.685	-0.720269	6.94048e-08	4.27587e-07
RABEPK	392.778	-0.833203	6.98091e-08	4.29854e-07
GPATCH2L	763.344	0.618043	6.9856e-08	4.29919e-07
SLC8B1	450.567	0.782631	6.99675e-08	4.30382e-07
III	55.1299	1.17271	7.21692e-08	4.43694e-07
CCNG2	252.66	-0.780993	7.23969e-08	4.44863e-07
ZNF200	301.09	0.61449	7.25215e-08	4.45398e-07
ATP5MC3	3185.98	-0.550234	7.2913e-08	4.4757e-07
PRRX2	157.702	-0.875313	7.32154e-08	4.49193e-07
NONO	7967.36	-0.390589	7.33506e-08	4.4979e-07
SELENOS	284.833	0.619586	7.3953e-08	4.53249e-07
OPA1	1386.61	0.461061	7.41571e-08	4.54265e-07
PGM2	332.908	-0.573806	7.4306e-08	4.54942e-07
ECI2	636.937	-0.484581	7.44973e-08	4.55877e-07
TOP2A	3212.15	-0.640334	7.48438e-08	4.57761e-07
RPLP0	25732.7	-0.566254	7.53489e-08	4.60613e-07
COX19	762.403	0.428998	7.63608e-08	4.66557e-07
ING5	791.079	-0.61555	7.64029e-08	4.66574e-07
DNM1	1832.82	-0.518053	7.69384e-08	4.69602e-07
DDR1	4250.91	-0.332554	8.06645e-08	4.92091e-07
C11orf1	377.458	0.546485	8.09685e-08	4.93691e-07
ARL6IP4	2083.83	-0.388182	8.12224e-08	4.94984e-07
RBBP9	453.011	-0.636561	8.2189e-08	5.00617e-07
ZNF555	101.247	0.906032	8.34435e-08	5.07997e-07
KIF3A	325.251	0.628152	8.38e-08	5.09905e-07
SMC1A	1738.54	-0.403223	8.38614e-08	5.09986e-07
GIPC1	1427.55	-0.472685	8.38995e-08	5.09986e-07
ZNF280C	132.71	0.733434	8.48239e-08	5.15341e-07
LEKR1	35.6803	1.74688	8.51132e-08	5.16834e-07
RAB3D	280.898	-0.548699	8.54421e-08	5.1838e-07
CENPK	408.975	-0.530613	8.54554e-08	5.1838e-07
ATP5F1A	7398.66	-0.477969	8.63336e-08	5.23439e-07
ZNF33B	754.903	-0.547964	8.73939e-08	5.29596e-07
MEX3A	87.8943	-1.08617	8.75708e-08	5.3031e-07
ATG4D	236.283	0.553525	8.76013e-08	5.3031e-07
FAM120B	484.869	0.722207	8.8144e-08	5.33323e-07
RAB22A	1298.94	0.45035	8.83719e-08	5.34429e-07
FAM57A	516.751	-0.528523	8.98343e-08	5.42996e-07
ATP5IF1	725.668	-0.61732	9.14421e-08	5.52432e-07
TM9SF3	4465.55	0.370682	9.17485e-08	5.54e-07
UBN2	1186.18	0.741356	9.25482e-08	5.58544e-07
INPP4B	841.401	-0.58591	9.39129e-08	5.66491e-07
STX4	987.003	-0.335573	9.41076e-08	5.67377e-07
IFNE	37.4634	1.28985	9.49049e-08	5.71892e-07
TSPAN1	718.502	-0.893203	9.49746e-08	5.72022e-07
XKR8	155.545	-0.673985	9.52531e-08	5.73407e-07
PDP2	182.644	-0.691818	9.57666e-08	5.76206e-07
TMEM19	543.927	-0.51355	9.69986e-08	5.83322e-07
AP5S1	237.017	-0.622617	1.0066e-07	6.04799e-07
TCTEX1D4	53.3178	1.47515	1.00672e-07	6.04799e-07
ARL2	549.723	-0.565014	1.01334e-07	6.08464e-07
RFXANK	359.762	-0.576585	1.01902e-07	6.11277e-07
MED23	503.958	0.580506	1.01905e-07	6.11277e-07
ZDHHC4	726.56	0.416487	1.01994e-07	6.11499e-07
SPSB2	344.032	-0.506668	1.02106e-07	6.11858e-07
gene/pseudogene	977.476	0.356581	1.02877e-07	6.16168e-07
HOXA11	269.092	0.550297	1.03348e-07	6.18676e-07
RSF1	1245.35	0.63153	1.04053e-07	6.22581e-07
C10orf126	33.0859	-1.45928	1.04306e-07	6.23529e-07
MRI1	374.52	-0.52575	1.04316e-07	6.23529e-07
TRANK1	108.824	-0.787131	1.04491e-07	6.24256e-07
CEP350	1150.78	0.807313	1.05682e-07	6.31052e-07
HIST1H1C	116.497	0.962285	1.0585e-07	6.31738e-07
IQCE	1113.33	-0.495579	1.05947e-07	6.31997e-07
RTKN	1233.72	-0.393313	1.07319e-07	6.39861e-07
CLPTM1	1559.03	0.474301	1.08948e-07	6.49246e-07
RPS6KA2	311.092	-0.554016	1.09203e-07	6.50438e-07
RACK1	17392.1	-0.483286	1.09408e-07	6.51332e-07
ADRA1B	131.751	-0.924685	1.12154e-07	6.67346e-07
FUT2	235.635	-0.660119	1.1286e-07	6.71209e-07
KRT16	369.073	-1.50139	1.13903e-07	6.77069e-07
MCUB	194.731	-0.639398	1.15144e-07	6.84103e-07
LMNB2	2761.69	-0.461968	1.17458e-07	6.97503e-07
SLC25A22	555.05	-0.457435	1.17798e-07	6.99172e-07
TMC4	115.537	-1.02468	1.18397e-07	7.02374e-07
SF3B3	3404.94	-0.340641	1.1851e-07	7.0269e-07
C19orf33	628.729	-0.699911	1.19272e-07	7.06857e-07
CCDC82	613.758	0.697993	1.20367e-07	7.12991e-07
[truncated: 9,842 more rows]

## Sheet: AsPC1_sgRUVBL2_RNAseq
Gene	baseMean	log2FoldChange	pvalue	padj
PRPF3	739.671	1.3766	1.66957e-73	1.9175e-69
SERPINE1	999.678	1.44715	3.39837e-57	1.95151e-53
IGFBP3	13019.7	-0.753391	3.31502e-55	1.2691e-51
PLAT	8327.38	-0.627429	8.2575e-52	2.37094e-48
HNRNPA1	8078.49	-0.902407	3.30286e-47	7.01746e-44
BMP4	1129.72	-1.08258	3.66606e-47	7.01746e-44
LOXL4	406.793	-1.64892	5.56663e-47	9.13325e-44
TRIM4	436.598	1.15141	5.28106e-46	7.58162e-43
TAF15	1227.88	-1.11264	3.35706e-45	4.28398e-42
PEG10	1088.36	-1.24739	1.82478e-44	2.02435e-41
SPNS2	618.082	-1.36563	1.93886e-44	2.02435e-41
ALDH7A1	704.493	-0.998633	1.322e-42	1.26526e-39
METTL16	649.083	1.0959	2.40846e-42	2.12778e-39
RRN3	1523.87	1.14268	1.67474e-41	1.37388e-38
RRM2	868.605	-1.28804	1.8887e-40	1.44611e-37
SMOX	349.712	1.13766	4.66133e-40	3.34596e-37
LYRM1	939.926	-0.951803	3.44882e-39	2.32998e-36
LOC112268238	81.9734	2.35819	1.51078e-38	9.63964e-36
IFRD1	503.97	1.02452	2.31635e-38	1.40018e-35
CALR	4761.81	-0.729483	6.98846e-38	4.01312e-35
ZNF263	846.974	0.872163	1.14372e-37	6.25505e-35
ZFAND2A	339.864	1.32778	3.37377e-37	1.76126e-34
HNRNPH3	1214.96	-0.786014	6.26041e-35	3.12612e-32
FBP1	303.872	-1.32817	7.61654e-35	3.64483e-32
PLA2G16	1030.72	-0.926182	2.03397e-34	9.11411e-32
AHCY	3123.32	-0.751634	2.06327e-34	9.11411e-32
TUFT1	601.742	0.976682	3.1253e-34	1.32941e-31
ALDH3A1	1292.57	-1.29889	1.04085e-33	4.26932e-31
SOX4	425.764	-1.1207	1.19458e-33	4.73094e-31
LEPR	248.134	1.40279	1.39776e-33	5.3511e-31
TMEM37	1039.75	-0.902021	3.32884e-32	1.23328e-29
MYO1A	1254.36	-0.935792	1.25023e-31	4.48716e-29
ITGA5	222.798	1.33648	2.99625e-31	1.02949e-28
ICE1	1180.76	0.87876	3.04768e-31	1.02949e-28
SLC35E1	819.272	0.849966	5.52887e-31	1.81426e-28
NBPF14	588.589	1.00799	6.98411e-31	2.22812e-28
FGF19	588.747	-0.919277	8.51992e-31	2.64463e-28
CCNT1	943.63	0.916453	1.03753e-30	3.13578e-28
VSTM2L	291.856	-1.11669	4.0159e-30	1.18263e-27
TUBB4B	5292.23	-0.7549	5.41812e-30	1.55568e-27
LTB4R	200.613	1.40328	1.187e-29	3.32504e-27
ALOX5	523.851	-1.13461	2.07547e-29	5.67541e-27
ERBB3	3223.95	-0.712461	4.14465e-29	1.10701e-26
DDC	932.329	-0.762559	6.14893e-29	1.60501e-26
GABARAPL1	309.002	1.17317	3.26445e-28	8.33161e-26
PRPF6	3308.36	0.733034	3.36993e-28	8.41383e-26
LOC107985939	99.1905	1.79165	9.11403e-28	2.22712e-25
LCN2	670.713	-1.0748	1.95097e-27	4.66811e-25
SEC24C	2044.13	0.539511	5.71031e-27	1.33843e-24
CLDN3	391.873	-1.22323	6.17896e-27	1.41931e-24
RALGAPA2	670.399	-1.00705	1.59776e-26	3.54517e-24
PDRG1	260.886	1.10389	1.60513e-26	3.54517e-24
EREG	459.382	1.17214	1.66025e-25	3.59772e-23
MED10	270.206	0.975229	2.23602e-25	4.75569e-23
SERPINB1	1140.68	-0.759081	5.12619e-25	1.07044e-22
ACADVL	2289.76	-0.671946	1.09622e-24	2.24824e-22
SMG5	2217.26	0.726167	2.566e-24	5.17026e-22
BDH1	840.711	-0.886596	3.58522e-24	7.09935e-22
MED29	875.057	0.666975	3.81145e-24	7.41941e-22
SNRNP200	6677.48	0.728206	5.8712e-24	1.12385e-21
AFF4	1970.95	0.749109	8.39872e-24	1.5813e-21
MYLK	2191.91	-0.61754	1.27082e-23	2.35409e-21
PPP1R1B	301.037	-1.07761	1.79397e-23	3.27043e-21
KLK10	4068.91	-0.806052	2.32184e-23	4.16662e-21
FAM13B	483.177	0.863021	2.72613e-23	4.81686e-21
CREB3	785.895	0.707071	2.87924e-23	5.01031e-21
ANP32A	1243.43	-0.685892	3.6322e-23	6.22625e-21
RHBDD2	1074.53	0.888529	4.11982e-23	6.95826e-21
VSIR	1225.9	0.65586	6.3631e-23	1.05913e-20
KDM7A	117.611	1.56472	1.04081e-22	1.70767e-20
HIVEP2	281.174	1.03176	1.08936e-22	1.76215e-20
GEM	414.221	0.810395	1.46883e-22	2.34299e-20
SULT1A1	801.19	-0.806511	1.64959e-22	2.59527e-20
MSLN	1839.71	-0.858832	3.09239e-22	4.79947e-20
MRPL49	1440.07	0.732454	4.74618e-22	7.26798e-20
LSG1	928.467	0.785676	5.00249e-22	7.55968e-20
KIAA1024	41.6092	2.35871	5.7213e-22	8.53366e-20
RUVBL2	679.007	-1.3454	5.96392e-22	8.78149e-20
PCDH7	1391.59	-0.654658	7.10196e-22	1.03248e-19
DDX39B	2131.03	-0.64335	8.35984e-22	1.20016e-19
NT5E	2837.18	0.861912	8.51614e-22	1.2075e-19
ALDH18A1	1845.04	-0.617738	8.87564e-22	1.24313e-19
NDRG3	471.054	-0.860239	1.70512e-21	2.35943e-19
ATP5F1A	5185.77	-0.429689	1.78277e-21	2.43751e-19
ADGRF1	1294.57	-0.923535	1.90757e-21	2.57746e-19
PTMA	15528.3	-0.800355	2.06805e-21	2.7618e-19
DDX27	1750.06	0.64635	2.53293e-21	3.34376e-19
RASA3	983.761	0.629203	2.59487e-21	3.38661e-19
DDX60L	423.398	1.03649	4.29264e-21	5.49703e-19
CDKN1A	422.62	0.987506	4.30764e-21	5.49703e-19
LRPPRC	4461	0.614112	4.68901e-21	5.91794e-19
NPTXR	94.1975	1.6233	5.69589e-21	7.11058e-19
HNRNPA3	4805.77	-0.533022	9.0787e-21	1.12117e-18
BAMBI	648.431	-0.900974	1.29935e-20	1.58756e-18
NAPA	436.702	0.826427	1.35195e-20	1.63444e-18
RXFP4	57.3817	1.88596	1.8576e-20	2.22235e-18
TNFRSF10D	657.573	0.679795	1.97939e-20	2.32286e-18
EIF2D	400.892	-0.788079	1.99734e-20	2.32286e-18
SDE2	432.954	0.720613	2.0074e-20	2.32286e-18
LMO4	1686.69	-1.03321	2.02251e-20	2.32286e-18
COPG2	341.91	-0.826753	2.13912e-20	2.43246e-18
LMTK2	5145.11	0.679287	2.30722e-20	2.59789e-18
IMPDH2	1138.66	-0.701915	2.57364e-20	2.86973e-18
HIST1H2BK	441.844	0.908406	2.97608e-20	3.28656e-18
NDEL1	401.634	0.791614	3.18802e-20	3.48708e-18
SMG1	5070.02	0.777733	3.34761e-20	3.6271e-18
HPS5	741.458	0.658684	3.9049e-20	4.19138e-18
EPHA2	2972.85	0.571215	4.34078e-20	4.6161e-18
IDS	1116.07	0.888614	4.61147e-20	4.85044e-18
P	5114.75	-0.531533	4.64561e-20	4.85044e-18
ARPC1B	36882.7	-0.473442	6.48618e-20	6.71115e-18
RABL2A	135.386	1.20153	8.04028e-20	8.24487e-18
CD59	4286.3	0.540718	1.00173e-19	1.01813e-17
KRT18	29393.8	-0.63992	1.1119e-19	1.12019e-17
PLK3	222.912	0.975133	1.19321e-19	1.19165e-17
UBN2	863.722	0.831131	1.82575e-19	1.80765e-17
HDAC1	1802.23	-0.467126	1.85462e-19	1.80899e-17
MBP	934.782	0.615803	1.85861e-19	1.80899e-17
KRT8	56312.8	-0.622765	1.90434e-19	1.83793e-17
GOSR1	1104.29	0.565896	2.41121e-19	2.30773e-17
MCM3	1109.06	-0.592368	2.43212e-19	2.30851e-17
VIL1	3771.45	-0.748312	2.81738e-19	2.65226e-17
IVNS1ABP	2387.64	-0.660171	2.94826e-19	2.75291e-17
MYB	99.0459	-1.66766	3.1792e-19	2.9446e-17
LOC730268	316.711	0.844471	3.58159e-19	3.29076e-17
CLMP	1345.14	0.547351	3.70999e-19	3.38169e-17
ALDH2	2299.29	-0.627885	3.75122e-19	3.39234e-17
SOD1	1653.46	-0.647166	4.98458e-19	4.47249e-17
OGDH	2319.4	0.506315	5.33539e-19	4.75015e-17
SLX1A	319.259	-1.08537	5.98102e-19	5.24367e-17
SLX1B	319.259	-1.08537	5.98102e-19	5.24367e-17
PIK3R4	465.528	0.662266	7.07101e-19	6.15232e-17
B4GALT1	1498.19	0.517329	1.08857e-18	9.40017e-17
SLC25A5	4234.07	-0.650861	1.12241e-18	9.62006e-17
GJB1	121.058	-1.60011	1.25068e-18	1.064e-16
ETHE1	528.174	-0.922524	1.36684e-18	1.15427e-16
NCOA3	1776.49	0.652132	1.45114e-18	1.21652e-16
CCNB1	1708.98	-0.661166	1.58295e-18	1.3174e-16
CREBRF	395.538	0.861607	1.69713e-18	1.40227e-16
DDX55	642.216	0.686392	2.2156e-18	1.81758e-16
SLC18B1	216.191	-1.00284	2.52838e-18	2.05946e-16
EDAR	624.217	-0.803434	2.54737e-18	2.06032e-16
ANXA13	2029.94	-0.651485	2.863e-18	2.29941e-16
ALPPL2	119.101	-1.85267	3.14944e-18	2.5119e-16
SDC4	1437.91	0.699701	3.65728e-18	2.89682e-16
FAF2	1826.8	0.723608	3.73531e-18	2.93836e-16
HMGN2	2840.2	-0.575362	3.88658e-18	3.03656e-16
TNFRSF10B	1771.65	0.470698	4.19863e-18	3.25819e-16
C12orf57	399.703	0.836877	4.28052e-18	3.29945e-16
LMNB1	1036.02	-0.743344	4.63192e-18	3.54651e-16
RPS3	15093.4	-0.482975	4.76215e-18	3.62207e-16
SPON1	3259.77	-0.591726	4.796e-18	3.62382e-16
ZNF75D	350.266	0.954278	5.30807e-18	3.98452e-16
MAT2A	4735.81	-0.456152	6.28369e-18	4.68625e-16
ILVBL	569.522	-0.692207	6.59153e-18	4.88411e-16
GPA33	2644.02	-0.81768	7.17345e-18	5.26094e-16
TM2D2	487.594	0.766733	7.19705e-18	5.26094e-16
TXNRD1	5917.63	0.627765	7.23751e-18	5.26094e-16
C1orf52	414.388	1.01349	7.90981e-18	5.71347e-16
CFB	374.514	-1.038	8.5974e-18	6.17132e-16
PXMP2	174.213	-1.20772	1.03071e-17	7.31228e-16
CLDN1	377.56	-1.21199	1.03142e-17	7.31228e-16
ATF3	80.5316	1.4166	1.08113e-17	7.61763e-16
ATP5MC3	2196.4	-0.612055	1.12351e-17	7.86802e-16
DDX39A	562.336	-0.757075	1.22902e-17	8.55475e-16
ABHD14B	705.427	-0.747301	1.48593e-17	1.02806e-15
ADM	82.4552	1.49249	1.49835e-17	1.03045e-15
BRAF	652.303	0.674982	2.26042e-17	1.5453e-15
DPYSL2	2149.37	-0.710491	2.32528e-17	1.58022e-15
FOSB	106.226	1.2357	2.45106e-17	1.65591e-15
KCTD5	1114.43	0.583217	2.70269e-17	1.81523e-15
TMC5	1082.16	-0.665698	2.73303e-17	1.82493e-15
PRPF4	590.667	0.714825	2.78334e-17	1.84779e-15
GSTK1	1291.85	-0.546193	2.96353e-17	1.9561e-15
FAM53B	475.679	-0.826623	3.62373e-17	2.37821e-15
LINC00483	192.051	-1.09939	4.06534e-17	2.65287e-15
ELMO3	424.015	-0.909047	5.01857e-17	3.2564e-15
NCAPG	538.678	-0.758579	6.01372e-17	3.8802e-15
KLHL18	191.895	0.927934	6.31612e-17	4.05255e-15
PIKFYVE	810.574	0.885503	6.4876e-17	4.13945e-15
DBI	1410.96	-0.882633	6.87134e-17	4.36007e-15
ETFB	1008.4	-0.574869	7.31408e-17	4.6155e-15
SCARB1	1461.71	-0.621945	8.48793e-17	5.32699e-15
HMG20B	505.033	-0.736865	8.67336e-17	5.41378e-15
DDX51	565.945	0.720597	9.09847e-17	5.64843e-15
LGALS2	1326.48	-0.855069	9.7845e-17	6.04167e-15
C1/C2	4818.84	-0.39464	1.09108e-16	6.7011e-15
ALPP	110.682	-1.67494	1.30511e-16	7.97295e-15
SEC23IP	1032.14	0.640561	1.3308e-16	8.08691e-15
RAB15	236.47	-1.05568	1.46896e-16	8.87948e-15
HPCAL1	1488.36	0.427147	1.53855e-16	9.25144e-15
MAZ	2662.71	-0.590601	1.62422e-16	9.71572e-15
CHD1L	628.541	-0.681769	1.80689e-16	1.07524e-14
GRAMD4	450.158	-0.824772	1.94532e-16	1.15165e-14
DGUOK	537.611	0.698547	1.97424e-16	1.16278e-14
TMBIM1	4264.05	0.604102	2.12348e-16	1.24429e-14
IRAK2	528.94	0.661913	2.14787e-16	1.2522e-14
SLC48A1	603.874	-0.677999	2.27418e-16	1.31914e-14
SBNO1	1815.45	0.538709	2.32472e-16	1.34168e-14
TMEM139	357.862	-0.769501	2.53219e-16	1.45411e-14
PVR	550.414	0.71444	2.64189e-16	1.50956e-14
TST	773.094	-0.739584	2.66718e-16	1.51647e-14
MKLN1	1216.99	0.76361	3.06918e-16	1.73643e-14
DCTPP1	378.339	-0.718587	3.12642e-16	1.76014e-14
PRR15L	244.606	-1.16854	3.33148e-16	1.86644e-14
ARRDC3	716.947	0.742209	3.38796e-16	1.88887e-14
CYP3A5	1644.25	-0.587536	3.48806e-16	1.93528e-14
CDK11B	761.265	0.676973	3.55933e-16	1.96533e-14
ABL2	380.933	0.707674	3.61456e-16	1.98628e-14
SAMD8	589.19	0.745102	3.76713e-16	2.05603e-14
GPATCH2L	518.751	0.684677	3.77729e-16	2.05603e-14
HMGB2	1672.51	-0.559348	4.07768e-16	2.20906e-14
HIVEP1	423.96	1.05118	4.2906e-16	2.3135e-14
VCPIP1	508.492	0.748036	4.33325e-16	2.32558e-14
PERP	11157.7	-0.490075	4.41383e-16	2.35781e-14
DCBLD2	2827.27	0.669783	5.14447e-16	2.73519e-14
SMG7	1544.39	0.58219	5.16792e-16	2.73519e-14
MEIS1	148.026	-1.17512	6.01137e-16	3.167e-14
THBD	826.154	0.570987	6.28577e-16	3.29644e-14
KHK	332.545	-0.833223	7.04532e-16	3.67737e-14
DUSP1	300.297	1.01831	7.07618e-16	3.67737e-14
MAP1LC3B	659.679	0.728904	7.59046e-16	3.92687e-14
ERP29	1413.06	-0.578217	7.71226e-16	3.97199e-14
RCC1	660.523	-0.734642	7.91608e-16	4.05876e-14
SMCR8	750.162	0.622883	8.69691e-16	4.43929e-14
NUP160	1284.82	0.519051	8.80623e-16	4.4752e-14
MPST	666.545	-0.752746	1.29451e-15	6.54953e-14
CDCA7	412.628	-0.792509	1.5323e-15	7.71693e-14
LY6E	4270.72	-0.650657	1.53868e-15	7.71693e-14
MEF2D	866.655	0.659679	1.70188e-15	8.49829e-14
FAM126B	756.552	0.827093	2.01933e-15	1.00161e-13
TUBA1B	17422.7	-0.51583	2.02328e-15	1.00161e-13
AKAP8L	415.254	0.713576	2.28125e-15	1.12447e-13
FZD4	323.522	0.728455	2.94017e-15	1.44307e-13
NOP9	979.382	0.72425	3.01639e-15	1.47418e-13
OSGIN1	190.513	0.887974	3.26869e-15	1.59072e-13
RNMT	522.882	0.582569	3.46285e-15	1.67809e-13
UGDH	1447.54	0.634055	3.6067e-15	1.74046e-13
RAPGEFL1	512.645	-0.813327	3.82787e-15	1.83374e-13
TYSND1	437.961	-0.634803	3.83194e-15	1.83374e-13
LOC100996717	122.559	1.53513	4.23457e-15	2.01801e-13
EWSR1	2158.16	-0.529315	4.70815e-15	2.23443e-13
UROD	448.097	-0.630675	4.86963e-15	2.30155e-13
TCFL5	280.88	-0.866082	5.11154e-15	2.40598e-13
SLC39A14	2885.84	-0.508475	5.47193e-15	2.56511e-13
TUT1	482.806	0.792743	5.52581e-15	2.57983e-13
ZNF251	382.288	0.67462	5.68578e-15	2.64377e-13
ANXA2	17952.4	-0.669947	5.79116e-15	2.68192e-13
KPNA2	1408.62	-0.451416	5.82279e-15	2.68573e-13
TYMS	814.992	-0.529815	6.03355e-15	2.77181e-13
RPS6KB1	399.401	0.796651	6.1117e-15	2.79653e-13
PDIA6	3530.1	-0.390057	6.23461e-15	2.84145e-13
RBMX	2446.05	-0.576465	6.32666e-15	2.872e-13
KLHDC2	355.022	-0.901151	6.52203e-15	2.94904e-13
ATG4B	901.721	0.49892	6.7721e-15	3.0501e-13
TBX19	97.3924	1.16311	6.88392e-15	3.08835e-13
FGFR4	602.598	-1.0579	8.39547e-15	3.75183e-13
NASP	1154.57	-0.6607	8.49737e-15	3.78265e-13
SNORC	231.189	-0.933464	8.6537e-15	3.83736e-13
KRT15	312.108	-1.01069	9.33424e-15	4.12322e-13
KDM5A	767.873	0.558367	1.01302e-14	4.45767e-13
ZEB1	460.439	1.20128	1.06707e-14	4.67759e-13
GSTP1	1840.48	-0.504949	1.07333e-14	4.68715e-13
SMAD3	3103.19	0.746832	1.1647e-14	5.05243e-13
LYST	238.334	1.11156	1.16578e-14	5.05243e-13
KIAA0556	597.044	0.561829	1.24601e-14	5.37987e-13
NCAPH	386.626	-0.841227	1.26501e-14	5.44146e-13
RASSF1	267.31	0.777863	1.4795e-14	6.34033e-13
TUBB	10184.1	-0.541218	1.57003e-14	6.70326e-13
ZFYVE27	976.538	0.449476	1.60091e-14	6.80979e-13
TSPAN8	6662.77	-0.914947	1.6646e-14	7.05457e-13
DPYD	247.702	-0.881026	1.68849e-14	7.12951e-13
NUP58	521.183	0.634995	1.90816e-14	8.02755e-13
MARCHF6	2271.08	0.443801	1.96359e-14	8.23059e-13
TMSB4X	6927.63	-0.554911	1.98201e-14	8.27761e-13
MAFF	452.524	0.634848	2.20448e-14	9.17337e-13
TCP11L1	575.071	0.668298	2.36411e-14	9.80211e-13
NR5A2	239.338	0.775663	2.68973e-14	1.11121e-12
ACY1	730.443	-0.615644	2.76877e-14	1.13976e-12
OVGP1	34.0954	2.16459	2.80452e-14	1.15035e-12
LFNG	244.817	-1.10307	2.9493e-14	1.20543e-12
DEDD2	302.367	0.772899	3.06781e-14	1.24943e-12
DACT1	284.993	-0.767597	3.10446e-14	1.2596e-12
S100A4	9740.38	-0.566176	3.11472e-14	1.2596e-12
CDH17	17710.3	-0.331738	3.1306e-14	1.26158e-12
CYC1	1961.66	-0.48076	3.16006e-14	1.26853e-12
PRR15	516.197	-0.659436	3.16995e-14	1.26853e-12
MACF1	2548.71	0.559303	3.20953e-14	1.27991e-12
YTHDF1	1039.24	0.450224	3.29771e-14	1.31053e-12
DSG3	128.265	-1.24756	3.63576e-14	1.43989e-12
HKDC1	2386.47	0.459525	3.94905e-14	1.55859e-12
GLYCTK	351.111	-0.815398	4.16555e-14	1.6384e-12
BTN3A2	265.855	-0.767156	4.31509e-14	1.69143e-12
LAMB3	2350.56	0.717892	4.63674e-14	1.80577e-12
BMP7	487.521	-0.651059	4.63825e-14	1.80577e-12
PKDCC	2480.85	-0.791285	5.01764e-14	1.94688e-12
RPA2	421.906	0.626678	5.17099e-14	1.99962e-12
AKAP17A	276.682	0.732694	5.25817e-14	2.02651e-12
PAICS	2166.18	-0.489651	5.73356e-14	2.20234e-12
DIS3	725.857	0.685968	6.06075e-14	2.32026e-12
PHLDB2	338.826	0.867149	6.20343e-14	2.36699e-12
VIRMA	1650.67	0.505934	6.51004e-14	2.47576e-12
IMMT	2077.17	-0.408615	6.8931e-14	2.61278e-12
ACTN4	11454.5	0.438919	6.92666e-14	2.61687e-12
ABHD4	285.546	0.768269	6.9973e-14	2.63489e-12
MTMR4	329.385	-0.698695	7.33171e-14	2.75179e-12
CDKN2B	438.376	0.690374	7.68949e-14	2.87667e-12
PPP1R15A	553.185	0.669046	7.88197e-14	2.93911e-12
ZNF451	519.211	0.769194	8.14638e-14	3.02787e-12
USP8	716.761	0.671258	8.35878e-14	3.09679e-12
SLC7A11	2288.25	1.1887	9.14547e-14	3.37736e-12
CDH1	802.838	-0.693586	9.24208e-14	3.40209e-12
VASN	90.437	1.26797	1.10844e-13	4.06725e-12
SART1	997.905	0.559216	1.13841e-13	4.16388e-12
AKAP2	1502.78	0.455459	1.15195e-13	4.20004e-12
EHD1	1904.9	0.491955	1.18609e-13	4.31085e-12
DDIT4	530.598	-0.646704	1.25373e-13	4.52911e-12
CSGALNACT2	189.992	1.01448	1.25403e-13	4.52911e-12
SDC1	5489.03	-0.414164	1.31366e-13	4.72959e-12
AURKA	962.49	-0.624615	1.44206e-13	5.17563e-12
TUBA1C	6112.06	-0.383882	1.53646e-13	5.49728e-12
HIST2H2AA3	32.8571	1.91219	1.54815e-13	5.50479e-12
HIST2H2AA4	32.8571	1.91219	1.54815e-13	5.50479e-12
KLF10	862.431	0.529994	1.56729e-13	5.55566e-12
JAG1	1515.03	0.711259	1.7247e-13	6.09481e-12
AGAP6	333.727	0.812558	1.73294e-13	6.10517e-12
AREG	244.847	0.753004	1.89554e-13	6.65759e-12
RC3H2	700.373	0.762623	2.0425e-13	7.15186e-12
POLD2	1365.59	-0.476044	2.37342e-13	8.27713e-12
TMEM54	707.203	-0.636456	2.37828e-13	8.27713e-12
KLHL31	47.6926	1.66995	2.42074e-13	8.39946e-12
SNAI1	29.5751	1.98029	2.44634e-13	8.46271e-12
PCBD1	853.453	-0.556294	2.5357e-13	8.7455e-12
ADIPOR1	1208.97	0.439769	2.76501e-13	9.50784e-12
PCNA	1301.13	-0.516268	2.79792e-13	9.59227e-12
CALM1	1666.12	-0.430262	2.92445e-13	9.99622e-12
BAG1	877.149	0.605558	2.97868e-13	1.01514e-11
ZDHHC20	1334.17	0.645374	3.00541e-13	1.02122e-11
PSMB10	253.895	-0.915713	3.08832e-13	1.0463e-11
HSD3B7	1162.98	-0.534599	3.16202e-13	1.06811e-11
MYBL2	1089.54	-0.578824	3.18015e-13	1.07108e-11
TMEM120A	557.267	-0.639485	3.31853e-13	1.11442e-11
PLBD1	1489.69	-0.484033	3.37082e-13	1.12869e-11
RPSA	4985.13	-0.500588	3.44205e-13	1.14918e-11
LNPEP	910.235	0.644018	3.56346e-13	1.18627e-11
METTL7B	587.405	-0.605626	3.60796e-13	1.19761e-11
RPS6	4514.85	-0.521785	3.64192e-13	1.20483e-11
KRT19	20081.9	-0.702005	3.65067e-13	1.20483e-11
RHOB	359.201	-0.949615	3.74549e-13	1.22792e-11
KCTD17	171.418	-0.965565	3.7494e-13	1.22792e-11
MET	10435.4	0.511876	3.75272e-13	1.22792e-11
GSDMD	688.48	-0.869845	3.8785e-13	1.26547e-11
SRSF7	1382.02	-0.473942	3.94723e-13	1.28425e-11
KIRREL1	2558.29	0.575708	4.12316e-13	1.3377e-11
ADGRE5	1659.48	0.466932	4.3128e-13	1.39528e-11
NBPF26	596.535	0.841312	4.33538e-13	1.39865e-11
CXCL8	36.8776	1.90078	4.38954e-13	1.41215e-11
OASL	2152.92	-0.42599	4.47222e-13	1.43473e-11
TMEM106C	745.936	-0.520516	4.74115e-13	1.51677e-11
NPIPA7	307.797	0.681062	5.13499e-13	1.6382e-11
HMGN1	2131.63	-0.464241	5.26078e-13	1.67369e-11
LRRC45	125.19	-1.09156	5.44398e-13	1.72718e-11
ABTB1	399.356	-0.741736	5.59048e-13	1.76878e-11
KPNA1	872.487	0.503086	5.75174e-13	1.8148e-11
UBFD1	1018.53	0.483332	6.03099e-13	1.89531e-11
AES	3145.45	-0.475784	6.03991e-13	1.89531e-11
FGFR2	127.69	-1.07585	6.31598e-13	1.97654e-11
PROCR	1188.37	-0.44896	6.36166e-13	1.98542e-11
LOC107986800	181.655	1.06637	6.5017e-13	2.02363e-11
NDUFS2	1134.02	-0.438098	6.6709e-13	2.07068e-11
MRPS34	1008.98	-0.506531	6.88408e-13	2.1311e-11
ZNF791	240.562	0.712924	7.21213e-13	2.22665e-11
FBXO32	222.497	0.821717	7.45946e-13	2.29684e-11
STMN1	5515.91	-0.85911	7.63973e-13	2.3411e-11
HMBS	358.326	-0.816963	7.644e-13	2.3411e-11
SUCO	776.679	0.904444	7.67074e-13	2.34304e-11
HNRNPL	2246.19	-0.390676	7.73728e-13	2.3571e-11
RNF145	926.083	-0.527235	7.79157e-13	2.36736e-11
PPP1R15B	884.594	0.606037	7.82686e-13	2.37181e-11
EEF1A1	119896	-0.395064	7.90429e-13	2.38897e-11
TYW1	551.867	0.5056	8.59201e-13	2.59001e-11
MTHFD1	1251.77	-0.462568	8.77678e-13	2.63878e-11
MTG1	349.643	-0.671173	8.94283e-13	2.68168e-11
MMP7	1551.45	-0.688376	9.40668e-13	2.81343e-11
SLC25A10	278.059	-0.870816	9.6118e-13	2.86731e-11
IRF2BP2	1678.41	-0.432707	9.79995e-13	2.91586e-11
TBC1D23	369.207	0.655999	1.00272e-12	2.97578e-11
UHRF1	476.273	-0.681273	1.05341e-12	3.11814e-11
AGO3	175.95	0.876289	1.09049e-12	3.21627e-11
DNASE1	387.106	1.08194	1.09216e-12	3.21627e-11
C19orf33	425.768	-0.713491	1.14233e-12	3.35542e-11
ARF6	1004.72	-0.479068	1.24509e-12	3.64792e-11
HNRNPAB	2168.47	-0.531966	1.32944e-12	3.88516e-11
MARCKS	1657.36	-0.506083	1.38939e-12	4.05005e-11
CLIC1	7556.66	-0.431353	1.4745e-12	4.28725e-11
RPS12	5273.63	-0.444631	1.51115e-12	4.38272e-11
SLC29A2	438.817	-0.762305	1.52339e-12	4.40709e-11
HIST1H2BD	121.527	1.20422	1.63563e-12	4.71989e-11
ICE2	889.356	0.602524	1.68132e-12	4.83958e-11
RAB13	856.89	-0.484007	1.68966e-12	4.85142e-11
ENO1	13314.2	-0.365276	1.73659e-12	4.97375e-11
CPVL	1303.77	-0.636822	1.77029e-12	5.05765e-11
TNXB	63.1053	1.39702	1.7894e-12	5.09956e-11
AQR	755.239	0.786789	1.80838e-12	5.14091e-11
GSTZ1	115.359	-1.04391	1.81474e-12	5.14625e-11
MTG2	757.26	0.616519	1.85434e-12	5.2456e-11
cobalamin	386.354	-0.613059	1.89583e-12	5.34979e-11
EDN1	394.291	-0.777107	1.96804e-12	5.53992e-11
DECR1	489.762	-0.730319	2.06613e-12	5.80183e-11
BNIP2	642.483	0.722843	2.09035e-12	5.85552e-11
HSD17B4	999.57	-0.542428	2.1095e-12	5.89479e-11
YKT6	1645.82	0.482124	2.14541e-12	5.98059e-11
STAT3	714.676	0.594401	2.25721e-12	6.27701e-11
OXA1L	756.895	-0.493505	2.2714e-12	6.30123e-11
MGLL	1323.42	-0.632043	2.628e-12	7.2729e-11
RB1CC1	980.427	1.1	2.69926e-12	7.45216e-11
ZNF24	1103.57	0.694205	2.73368e-12	7.52908e-11
TMEM14B	428.735	-0.655507	2.75104e-12	7.54712e-11
SRP54	587.386	0.581615	2.75337e-12	7.54712e-11
CALHM2	287.87	-0.75869	2.76656e-12	7.56522e-11
RPL10	11610.1	-0.429137	2.8628e-12	7.80981e-11
LIN7C	432.694	0.756277	2.90682e-12	7.91109e-11
CHD2	1588.25	0.505762	3.09894e-12	8.41401e-11
TMEM222	348.938	0.615731	3.16099e-12	8.54309e-11
PPP1R14B	1125.02	-0.44338	3.16135e-12	8.54309e-11
DCHS1	31.4407	1.95875	3.20489e-12	8.63132e-11
NBPF12	231.514	0.84723	3.20903e-12	8.63132e-11
LIG1	523.103	-0.765493	3.25451e-12	8.73319e-11
TIMELESS	653.31	-0.754731	3.51626e-12	9.41358e-11
BCKDHB	226.06	-0.840808	3.65563e-12	9.76392e-11
SGTA	812.948	0.529337	3.86566e-12	1.03009e-10
ABTB2	338.908	0.772977	3.88957e-12	1.03407e-10
GAS6	123.746	-1.02679	3.96362e-12	1.04922e-10
SP140L	202.2	0.842348	3.96485e-12	1.04922e-10
RPN2	3590.78	-0.423276	3.99547e-12	1.05489e-10
STARD8	93.7437	1.1782	4.07692e-12	1.07393e-10
SHMT1	159.71	-0.913944	4.10167e-12	1.07798e-10
SOX12	335.052	-0.852099	4.31603e-12	1.1316e-10
DIABLO	847.553	0.556784	4.3263e-12	1.1316e-10
ASXL2	1109.31	0.592221	4.34282e-12	1.1316e-10
PYGB	5438.83	-0.458318	4.34509e-12	1.1316e-10
EHMT2	614.093	-0.749023	4.47814e-12	1.16361e-10
NTHL1	218.693	-0.883095	4.67594e-12	1.21226e-10
PATL1	1368.24	0.456874	5.10566e-12	1.32069e-10
A1CF	1085.81	0.797496	5.51922e-12	1.42446e-10
FIBP	552.275	-0.569999	6.0951e-12	1.56956e-10
PDXK	2224.55	-0.404965	6.29376e-12	1.61709e-10
SERINC5	5971.09	-0.313985	6.74147e-12	1.72825e-10
BIRC6	2698.08	0.553948	6.86012e-12	1.75476e-10
GSTO2	443.131	-0.614772	7.33571e-12	1.87224e-10
CCNK	564.071	0.596666	7.62431e-12	1.94158e-10
PATJ	405.566	-0.566976	7.65412e-12	1.94486e-10
CENPH	241.442	-0.793951	7.89216e-12	2.00092e-10
CPNE2	558.562	-0.569633	8.05246e-12	2.03706e-10
C2orf88	579.404	-0.943704	8.19412e-12	2.06834e-10
CEBPZ	1322.71	0.829076	8.44112e-12	2.12602e-10
ENOSF1	552.653	-0.594265	9.16927e-12	2.30436e-10
HECW1	84.9385	1.08462	9.38228e-12	2.35274e-10
PHLDA1	2543.72	0.344408	9.41402e-12	2.35556e-10
CDKL3	42.2758	1.64121	9.43619e-12	2.35597e-10
INTS8	879.159	-0.513028	9.92658e-12	2.47303e-10
ATF6	862.332	0.519549	9.95479e-12	2.47469e-10
LRRC14	658.446	0.565226	1.01599e-11	2.52023e-10
CCNA2	594.701	-0.654527	1.04969e-11	2.59778e-10
PIGG	492.138	0.728676	1.05178e-11	2.59778e-10
MED13L	2235.03	0.531723	1.10452e-11	2.7222e-10
EDEM3	755.175	0.714152	1.12253e-11	2.76065e-10
QARS	1229.11	-0.404458	1.12746e-11	2.76166e-10
MBD5	173.768	0.98912	1.12775e-11	2.76166e-10
ZKSCAN1	1495.36	0.446712	1.2108e-11	2.95874e-10
LOC102724250	386.704	0.791878	1.21506e-11	2.96284e-10
SECTM1	172.012	-0.844402	1.22433e-11	2.97913e-10
CAVIN2	374.966	-0.958329	1.26373e-11	3.06848e-10
CTDSPL	353.658	-0.6123	1.2693e-11	3.07066e-10
UPF2	796.868	0.513201	1.26997e-11	3.07066e-10
NAGA	446.051	-0.638078	1.31066e-11	3.16237e-10
MUC17	3785.15	1.11808	1.48971e-11	3.58685e-10
HNRNPM	2936.64	-0.319885	1.54384e-11	3.70942e-10
THEM6	592.576	-0.691072	1.5857e-11	3.80205e-10
MCM7	2068.54	-0.591325	1.58927e-11	3.80266e-10
TMBIM4	532.363	-0.621198	1.64174e-11	3.92005e-10
MYSM1	633.92	0.742381	1.73611e-11	4.13677e-10
IK	1684.66	0.431813	1.76557e-11	4.19827e-10
Gill	308.268	-0.911956	1.80719e-11	4.28835e-10
POFUT2	413.75	0.783439	1.82683e-11	4.32602e-10
CRYBG3	330.036	1.02291	1.94128e-11	4.58033e-10
XAB2	645.145	0.561488	1.94382e-11	4.58033e-10
SORD	555.764	-0.534742	1.94619e-11	4.58033e-10
EXOC8	296.43	0.64987	1.99163e-11	4.67768e-10
PEAR1	1094.66	0.612842	2.07541e-11	4.8645e-10
TRIB2	515.785	-0.855003	2.08139e-11	4.8686e-10
HAUS4	274.498	-0.828781	2.23457e-11	5.21628e-10
ORC3	401.158	0.699093	2.29966e-11	5.35733e-10
PRMT1	1017.53	-0.394216	2.33042e-11	5.41799e-10
SLC30A5	971.097	0.544142	2.36625e-11	5.49018e-10
ESCO1	357.484	1.05354	2.39308e-11	5.54122e-10
DHCR24	2408.48	-0.635149	2.40314e-11	5.55333e-10
NBPF1	335.665	0.695168	2.44724e-11	5.64388e-10
PAPSS1	466.119	-0.539706	2.47088e-11	5.68699e-10
ANKRD42	169.893	0.811188	2.61185e-11	5.99942e-10
ZNF408	208.405	0.712026	2.6835e-11	6.1402e-10
KANSL3	1135.91	0.544968	2.68383e-11	6.1402e-10
LMO7	3278.95	0.388484	2.74652e-11	6.27113e-10
MORC3	290.161	0.669022	2.79143e-11	6.36102e-10
EDRF1	302.391	0.619157	2.79729e-11	6.36177e-10
C19orf25	241.8	0.688718	2.8108e-11	6.36939e-10
ZNF320	373.108	0.582871	2.81174e-11	6.36939e-10
CDCP1	1556.65	0.447678	2.99742e-11	6.77665e-10
PODXL	1149.13	-0.517905	3.13648e-11	7.0771e-10
RBM3	2456.54	-0.487787	3.15736e-11	7.11024e-10
ACADS	272.775	-0.748473	3.44136e-11	7.73463e-10
RPSAP58	402.903	-0.553314	3.51199e-11	7.87796e-10
KIF20A	742.938	-0.78585	3.53585e-11	7.91602e-10
FAH	391.295	-0.578622	3.76699e-11	8.4171e-10
ATP6V0A1	534.731	0.516316	3.93718e-11	8.7803e-10
EEF1B2	6159.73	-0.442259	4.0385e-11	8.98879e-10
TSPYL2	107.798	1.23726	4.07821e-11	9.05493e-10
STAM	431.699	0.539613	4.08398e-11	9.05493e-10
USPL1	298.377	0.700099	4.27096e-11	9.45125e-10
GABRE	867.647	0.462005	4.27987e-11	9.45275e-10
TJP3	1024.7	-0.449818	4.34607e-11	9.58054e-10
ALDH16A1	478.858	-0.864322	4.41967e-11	9.72413e-10
HSD17B8	78.0529	-1.20026	4.43153e-11	9.73158e-10
SYS1	593.174	-0.489797	4.4451e-11	9.74273e-10
ARID3A	181.715	0.828886	4.85794e-11	1.06273e-09
PTGR1	521.461	0.620185	4.90764e-11	1.07156e-09
ZC3H3	409.433	0.553666	4.9467e-11	1.07804e-09
SS18L1	465.255	0.574974	5.05195e-11	1.0989e-09
RTL6	639.909	-0.522615	5.13113e-11	1.11401e-09
ZNF597	73.024	1.10952	5.33074e-11	1.15516e-09
chondrodysplasia	163.529	-0.815828	5.57591e-11	1.20601e-09
KDM6B	284.377	0.660402	5.67407e-11	1.22494e-09
FH	673.238	-0.56547	5.76523e-11	1.24228e-09
FGF18	152.227	-0.901964	5.895e-11	1.26787e-09
TNFRSF19	179.441	-0.789831	5.95509e-11	1.2784e-09
GON4L	689.965	0.504865	6.39059e-11	1.36933e-09
NUDT1	223.322	-0.776328	6.69071e-11	1.43096e-09
TMX4	365.488	0.549986	6.88206e-11	1.4685e-09
MAFG	709.934	0.493111	6.89178e-11	1.4685e-09
CAPNS1	2821.63	-0.397814	7.29043e-11	1.55057e-09
PRPF31	478.432	-0.532558	7.47885e-11	1.5877e-09
DEF8	311.445	0.723308	7.64699e-11	1.6204e-09
ZSWIM4	95.9252	1.04088	7.75415e-11	1.64008e-09
PIK3AP1	105.943	-1.02347	7.7918e-11	1.64501e-09
FAM83D	567.413	-0.634448	7.86792e-11	1.65804e-09
IMPA2	290.863	-0.830442	7.96454e-11	1.67533e-09
PHF1	402.312	0.511926	8.37255e-11	1.75793e-09
LOC107986805	153.366	0.909287	8.55468e-11	1.79289e-09
IGFBP1	1266.05	-0.879899	9.02085e-11	1.88715e-09
SERINC3	2993.16	0.444363	9.12645e-11	1.90577e-09
AKAP13	2744.07	0.377139	9.1995e-11	1.91754e-09
XRN1	372.541	0.719822	9.22789e-11	1.91997e-09
CTDSP1	1386.39	-0.470742	9.46032e-11	1.96477e-09
SRRM1	955.928	0.451164	9.51523e-11	1.97261e-09
NAPRT	1452.16	-0.451555	1.01028e-10	2.09064e-09
RRM2B	470.38	0.681511	1.03193e-10	2.1316e-09
RNASET2	722.811	-0.492569	1.04147e-10	2.14744e-09
UBE4A	1087.5	0.470138	1.05214e-10	2.16556e-09
RFX5	416.79	-0.630154	1.06979e-10	2.19794e-09
TUBG2	339.903	0.727104	1.08973e-10	2.23491e-09
FAM208B	1305.26	0.75944	1.10302e-10	2.25815e-09
C8orf33	1139.58	0.393451	1.11289e-10	2.27429e-09
GSN	1201.28	-0.535248	1.14081e-10	2.32722e-09
PPME1	627.052	0.550984	1.16873e-10	2.37993e-09
RPS6KA1	664.544	-0.474715	1.22996e-10	2.5002e-09
WDR45B	851.504	0.476123	1.24284e-10	2.52191e-09
MPHOSPH10	418.813	0.677984	1.25664e-10	2.54542e-09
PGLS	535.998	-0.557341	1.27364e-10	2.57531e-09
DNMBP	1791.47	0.562011	1.47089e-10	2.96892e-09
DDIT3	169.037	0.767135	1.48396e-10	2.99005e-09
SLC22A23	217.668	-0.814395	1.51805e-10	3.05339e-09
PSMA4	969.308	-0.517329	1.53213e-10	3.07632e-09
BOLA2	234.745	-0.685777	1.56038e-10	3.12211e-09
BOLA2B	234.745	-0.685777	1.56038e-10	3.12211e-09
HNRNPA2B1	10644.5	-0.322755	1.56512e-10	3.12617e-09
RPL8	17322.6	-0.375136	1.62677e-10	3.24366e-09
RNF111	471.735	0.521989	1.63559e-10	3.25558e-09
SPRY1	262.283	-0.720943	1.67849e-10	3.33519e-09
TBC1D8	1312.21	0.376923	1.70722e-10	3.38643e-09
GZF1	306.918	0.615965	1.71645e-10	3.39887e-09
TLR6	293.278	-0.6719	1.75435e-10	3.46793e-09
PAQR4	813.951	-0.442884	1.75919e-10	3.47152e-09
RHOU	907.66	-0.465563	1.80403e-10	3.54855e-09
HFE	344.823	-0.896502	1.8044e-10	3.54855e-09
LATS1	393.286	0.581419	1.84058e-10	3.61352e-09
TGFBR2	4941.68	-0.303814	1.8439e-10	3.61385e-09
FGD6	672.48	0.592232	1.84712e-10	3.614e-09
MSH6	714.216	-0.526161	1.85747e-10	3.62807e-09
JPT1	950.988	-0.44026	1.94758e-10	3.79762e-09
PLEKHB2	2904.54	0.304102	1.96345e-10	3.82206e-09
ZNF75A	131.446	0.831528	1.9789e-10	3.84563e-09
ATP5PO	1079.91	-0.442172	1.9936e-10	3.86766e-09
PRSS21	1395.99	-0.376213	1.99789e-10	3.86944e-09
TFIP11	490.646	0.522023	2.01816e-10	3.90212e-09
KLK11	1092.52	-0.445946	2.03304e-10	3.92428e-09
ZNF629	826.135	0.540738	2.0885e-10	4.02457e-09
UBOX5	172.871	0.707066	2.1205e-10	4.07938e-09
NPC1	1064.54	0.444025	2.15951e-10	4.14749e-09
PTGIS	3763.13	-0.459192	2.20556e-10	4.22887e-09
DNAH1	388.237	0.77427	2.35819e-10	4.51398e-09
DPP3	886.242	-0.467087	2.37347e-10	4.53566e-09
SH3BGRL2	243.793	-0.829203	2.46838e-10	4.70919e-09
MED11	109.101	-0.992844	2.48999e-10	4.74255e-09
BCL11B	154.633	-0.788009	2.63207e-10	5.00486e-09
STUB1	894.584	-0.463646	2.69204e-10	5.11043e-09
OSMR	912.857	0.429907	2.80198e-10	5.31035e-09
DDX46	1820.65	0.520936	2.89309e-10	5.47224e-09
FAM213B	1166.32	-0.535681	2.89693e-10	5.47224e-09
TARS2	318.987	-0.618929	2.95762e-10	5.57346e-09
TMPO	1455.83	-0.456738	2.96022e-10	5.57346e-09
EML4	3048.39	-0.428532	3.02847e-10	5.69264e-09
CDK5RAP3	1541.94	-0.645488	3.03646e-10	5.69833e-09
GALK1	233.004	-0.667992	3.05059e-10	5.71551e-09
RNF40	1672.13	0.447956	3.0764e-10	5.75447e-09
NATD1	89.9498	1.39562	3.11561e-10	5.81834e-09
GNG11	439.752	-0.822925	3.24065e-10	6.03451e-09
SREK1	1678.35	0.566945	3.24187e-10	6.03451e-09
ACBD3	745.86	0.460315	3.26653e-10	6.07056e-09
GTF2I	4818.73	-0.51003	3.30232e-10	6.12717e-09
ETV3	483.009	0.497885	3.32773e-10	6.16435e-09
DCUN1D2	244.417	0.665767	3.40609e-10	6.29862e-09
GPER1	703.5	-0.616666	3.41118e-10	6.29862e-09
GSTM4	120.243	-0.919971	3.53445e-10	6.51576e-09
RAPGEF3	718.277	0.543095	3.59954e-10	6.62512e-09
SERINC1	2371.29	0.665178	3.70446e-10	6.80732e-09
GNG4	1585.69	-0.425703	3.79698e-10	6.96619e-09
BRD2	2526	0.468767	3.92178e-10	7.18367e-09
PDPK1	1739.31	0.490614	4.00652e-10	7.32721e-09
PAFAH1B3	225.729	-0.727101	4.06285e-10	7.41842e-09
RPLP0	18398.3	-0.404662	4.07457e-10	7.42801e-09
TNPO1	2653.9	0.601923	4.10925e-10	7.47935e-09
LATS2	296.805	0.60114	4.24913e-10	7.72172e-09
ADCY3	400.158	-0.6414	4.34563e-10	7.8846e-09
RDH10	804.14	-0.497929	4.40743e-10	7.98413e-09
RPL13A	10665.5	-0.362003	4.46178e-10	8.06985e-09
UBXN7	720.575	0.653722	4.49079e-10	8.10954e-09
SMNDC1	621.462	0.626086	4.53673e-10	8.17965e-09
HNRNPH1	3528.01	-0.313313	4.6274e-10	8.33005e-09
AK7	121.877	-0.946408	4.80272e-10	8.63212e-09
SRSF2	2082.37	-0.432806	4.88356e-10	8.76371e-09
ARPIN	218.309	-0.810638	4.93617e-10	8.84429e-09
BTBD9	77.0675	1.01087	5.17768e-10	9.26257e-09
ZNF10	72.1642	1.13366	5.31437e-10	9.4923e-09
BET1L	837.076	0.430778	5.5458e-10	9.89029e-09
MBOAT1	245.084	-0.618409	5.58524e-10	9.93096e-09
SYNGR2	1003.84	-0.450042	5.58798e-10	9.93096e-09
NDST2	336.124	0.616739	5.59454e-10	9.93096e-09
SLC39A9	1007.96	0.431384	5.61862e-10	9.95831e-09
CARHSP1	2592.61	-0.344383	5.66265e-10	1.00209e-08
GMDS	202.216	-0.738824	6.04584e-10	1.06825e-08
BUD31	500.233	0.786198	6.19207e-10	1.09241e-08
STEAP1	1153.29	-0.481669	6.44382e-10	1.13508e-08
TMEM147	370.102	-0.665146	6.62678e-10	1.16552e-08
ZBED1	173.038	-0.740105	6.69119e-10	1.17505e-08
KPNA4	1171.12	0.55915	6.77075e-10	1.18721e-08
HINFP	275.096	0.608862	6.84779e-10	1.19888e-08
CAT	499.977	-0.519013	6.99944e-10	1.22357e-08
KRT23	214.607	-2.19277	7.18309e-10	1.25377e-08
TROVE2	627.231	0.827572	7.221e-10	1.25847e-08
ABCC5	280.139	-0.614399	7.29346e-10	1.26917e-08
ESYT2	2236.52	0.40145	7.46918e-10	1.29778e-08
ARL4A	364.13	-0.656907	7.56563e-10	1.31092e-08
IER3	1085.06	-0.641862	7.56758e-10	1.31092e-08
PMM2	964.72	0.414643	7.72103e-10	1.33548e-08
CEP350	812.825	0.833266	7.75076e-10	1.33861e-08
ICAM1	32.9274	1.89551	7.78436e-10	1.34239e-08
TMEM182	99.1157	1.00382	7.87531e-10	1.35604e-08
OAS2	108.254	-1.11118	8.00801e-10	1.37669e-08
NT5DC2	293.756	-0.687511	8.01919e-10	1.37669e-08
EHF	3043.83	-0.479859	8.03549e-10	1.37743e-08
SETX	1078.5	0.633798	8.40001e-10	1.43667e-08
FTH1	29597.3	-0.656396	8.40611e-10	1.43667e-08
SMPD1	215.199	0.665184	8.69853e-10	1.48444e-08
PTCD3	1331.75	-0.338874	9.03953e-10	1.54034e-08
UNG	343.244	-0.625619	9.19088e-10	1.56381e-08
SERBP1	2932.83	-0.396476	9.2601e-10	1.57326e-08
VPS26C	730.022	0.545278	9.31309e-10	1.57992e-08
RIOK3	2261.11	0.597964	9.51186e-10	1.61126e-08
H2AFZ	1678.49	-0.515232	9.69033e-10	1.63908e-08
NLK	154.556	0.754213	9.73006e-10	1.64338e-08
RPS24	9336.63	-0.425524	9.93911e-10	1.67622e-08
SFPQ	3316.87	-0.424988	1.10819e-09	1.86621e-08
SERPINB6	669.705	-0.48705	1.11632e-09	1.87714e-08
PPP1CA	2387.55	-0.36129	1.12059e-09	1.88158e-08
PMPCB	737.838	-0.450081	1.15169e-09	1.93097e-08
GRPEL1	531.054	0.512261	1.15796e-09	1.93866e-08
RAE1	659.227	0.454761	1.17007e-09	1.95607e-08
COG1	372.543	0.537664	1.18648e-09	1.98063e-08
TNKS2	934.027	0.554439	1.21196e-09	2.02022e-08
RPLP1	5346.85	-0.445415	1.22397e-09	2.03728e-08
TRPC6	30.2367	1.63601	1.23902e-09	2.05935e-08
ANKRD9	246.367	-0.637887	1.26371e-09	2.09736e-08
HNRNPR	1782.27	-0.397033	1.2744e-09	2.11204e-08
TUBGCP5	252.017	0.681975	1.28397e-09	2.12485e-08
MCF2L	389.654	-0.958046	1.29956e-09	2.14755e-08
GLB1L2	468.128	-0.492618	1.3027e-09	2.14965e-08
NAMPT	1377.35	0.60265	1.38037e-09	2.27453e-08
ADSL	734.446	-0.572602	1.38825e-09	2.28424e-08
C1QBP	1155.14	-0.423452	1.44486e-09	2.374e-08
ANKMY2	427.756	-0.520287	1.45134e-09	2.38123e-08
TMED7	1389.86	0.590926	1.45489e-09	2.38366e-08
HIST3H2A	46.1602	1.30075	1.47181e-09	2.40793e-08
RSPRY1	486.469	0.461591	1.49429e-09	2.44124e-08
SRSF3	2169.57	-0.481358	1.50046e-09	2.44783e-08
NXF1	706.559	0.483889	1.53918e-09	2.50744e-08
TNS4	565.509	-0.65497	1.56136e-09	2.53997e-08
TSTA3	709.115	-0.560971	1.60479e-09	2.60693e-08
HDAC5	432.906	0.535811	1.65342e-09	2.68214e-08
USP53	330.628	1.0638	1.68854e-09	2.73524e-08
R3HCC1L	297.851	0.733495	1.70278e-09	2.75442e-08
ERN1	409.301	0.720909	1.72672e-09	2.78922e-08
NADSYN1	419.506	-0.606517	1.73027e-09	2.79102e-08
NME3	382.103	-0.577525	1.7348e-09	2.79441e-08
LRRC66	182.01	-0.801839	2.01123e-09	3.23515e-08
G0S2	94.9591	0.872265	2.0891e-09	3.35571e-08
EMC1	1077.84	0.414873	2.1224e-09	3.40007e-08
KIAA1191	1359.8	0.367266	2.12264e-09	3.40007e-08
ACACA	936.842	-0.486463	2.1451e-09	3.43127e-08
TBL2	908.296	0.383317	2.14821e-09	3.43146e-08
ATP6AP2	705.58	0.453701	2.15997e-09	3.44545e-08
ASL	1208.66	-0.477543	2.25612e-09	3.59384e-08
CCNT2	816.434	0.665528	2.3151e-09	3.68267e-08
ITGB4	16754.6	-0.805344	2.38629e-09	3.79067e-08
MARCHF1	54.7503	-1.34036	2.46046e-09	3.90045e-08
JMJD1C	1729.52	1.03824	2.46219e-09	3.90045e-08
ANAPC15	308.636	-0.635789	2.51171e-09	3.97341e-08
SYNE1	560.795	0.506295	2.53557e-09	4.00565e-08
SENP2	402.53	0.562185	2.60885e-09	4.11133e-08
TCTEX1D4	38.7856	1.4993	2.60963e-09	4.11133e-08
PRICKLE4	293.677	-0.763165	2.68405e-09	4.22278e-08
GOLGA3	1126.24	0.566721	2.70816e-09	4.25488e-08
MTPN	2536.16	0.487571	2.76917e-09	4.33913e-08
RNF157	232.953	-0.855644	2.76933e-09	4.33913e-08
NINL	258.192	0.569796	2.88259e-09	4.51043e-08
VAMP4	183.253	0.708144	2.91529e-09	4.55539e-08
ITPKC	182.421	0.701857	2.94239e-09	4.59148e-08
ASS1	337.591	-0.693593	2.96692e-09	4.62348e-08
ATG2A	888.313	0.819544	3.03378e-09	4.72127e-08
PATZ1	309.909	-0.570708	3.05194e-09	4.74311e-08
MTR	611.44	-0.412252	3.06497e-09	4.75691e-08
TNFRSF6B	2184.06	-0.556193	3.07693e-09	4.76894e-08
ELL	202.367	0.66232	3.08102e-09	4.76894e-08
TALDO1	1949.78	-0.386086	3.11667e-09	4.81763e-08
LOC101929959	175.886	0.693701	3.2263e-09	4.98039e-08
PPIE	435.883	0.474761	3.35809e-09	5.17687e-08
TMF1	318.119	0.731205	3.43289e-09	5.28509e-08
SON	3552.44	0.367848	3.49253e-09	5.3697e-08
ZNF473	237.235	0.60004	3.50802e-09	5.38631e-08
IL32	191.801	1.21468	3.5261e-09	5.40595e-08
NONO	5579.11	-0.332622	3.53023e-09	5.40595e-08
HNRNPU	5666.9	-0.309879	3.57465e-09	5.46669e-08
CRISPLD2	29.3168	1.71542	3.63477e-09	5.55125e-08
SPTY2D1	657.361	0.666698	3.65917e-09	5.58108e-08
PHC2	1775.99	0.327099	3.68912e-09	5.61931e-08
CBX7	252.233	-0.660377	3.73896e-09	5.68768e-08
LSS	773.039	-0.522495	3.80535e-09	5.78101e-08
GCSH	368.011	-0.722645	3.94592e-09	5.98665e-08
ATP13A3	1884.66	0.706583	4.13459e-09	6.26461e-08
N-acetyl	4502.48	-0.38028	4.17224e-09	6.31333e-08
SARNP	381.056	0.508252	4.19054e-09	6.33267e-08
CTPS2	198.186	-0.676919	4.29633e-09	6.48401e-08
BZW1	4166.12	0.681067	4.3066e-09	6.49098e-08
TXNDC5	2052.23	-0.312226	4.33689e-09	6.52807e-08
USP9X	1630.39	0.470158	4.35598e-09	6.54822e-08
PKP3	1407.81	-0.512366	4.41778e-09	6.63244e-08
C20orf27	402.012	-0.549629	4.44151e-09	6.65937e-08
MIPEP	318.058	-0.683949	4.55978e-09	6.82777e-08
MYH14	1701.69	-0.642805	4.63525e-09	6.92762e-08
ARAF	414.721	-0.523554	4.63852e-09	6.92762e-08
RPS8	6051.49	-0.39976	4.81631e-09	7.1838e-08
BSDC1	518.341	0.450851	4.90531e-09	7.30707e-08
HIPK3	940.545	0.523353	4.95823e-09	7.37633e-08
ZNF44	128.62	0.813888	5.00984e-09	7.44347e-08
TBC1D1	690.527	-0.460792	5.01978e-09	7.44861e-08
GHITM	2877.14	0.462586	5.04301e-09	7.47341e-08
FCHO2	945.153	0.759499	5.16412e-09	7.64304e-08
PBLD	155.599	0.743426	5.22631e-09	7.72512e-08
ECI1	754.674	-0.562266	5.30766e-09	7.8281e-08
NIT2	292.014	-0.607089	5.3112e-09	7.8281e-08
YME1L1	2815.12	0.544834	5.31643e-09	7.8281e-08
TM4SF18	142.062	-0.838731	5.40553e-09	7.9491e-08
ZFAND3	623.806	0.482721	5.43866e-09	7.9876e-08
DDX11	1590.93	-0.609567	5.517e-09	8.08527e-08
DISP1	40.7758	1.33122	5.51924e-09	8.08527e-08
MTCH2	1048.67	-0.34613	5.63327e-09	8.23412e-08
NRP2	644.099	0.656599	5.63519e-09	8.23412e-08
ZWINT	704.094	-0.465943	5.70012e-09	8.31842e-08
HEXIM1	516.288	0.517262	5.83199e-09	8.50005e-08
RALGAPB	1314.22	0.385742	5.84244e-09	8.50449e-08
SMC5	407.117	0.737155	5.85582e-09	8.51317e-08
ATP5MC2	1499.06	-0.404938	5.98377e-09	8.68819e-08
SMURF1	10025.9	0.375709	6.03493e-09	8.75141e-08
LHX1	265.062	0.659109	6.06853e-09	8.78904e-08
UQCRC2	2413.18	-0.367621	6.1173e-09	8.84852e-08
RABGAP1L	850.066	-0.856011	6.17212e-09	8.91658e-08
DDX24	1004.43	0.386173	6.18254e-09	8.92041e-08
UQCRC1	966.734	-0.384113	6.22767e-09	8.9662e-08
PELI2	172.386	0.969599	6.22989e-09	8.9662e-08
IL6ST	1036.18	0.85469	6.37787e-09	9.16768e-08
SLC35C2	809.949	-0.455088	6.45825e-09	9.27162e-08
PACSIN3	433.204	-0.579123	6.49373e-09	9.31092e-08
SPHK2	178.579	-0.780745	6.60593e-09	9.45999e-08
PIGV	200.766	-0.697312	6.72839e-09	9.62335e-08
NR1H3	1227.23	-0.561035	6.91254e-09	9.87444e-08
TK1	539.574	-0.69511	6.94398e-09	9.90703e-08
TAF1	670.169	0.392737	6.95531e-09	9.91089e-08
ANKRD46	257.822	0.654569	6.9846e-09	9.93698e-08
ZMYM3	701.053	-0.573081	6.99093e-09	9.93698e-08
MEF2A	675.871	0.633861	7.00596e-09	9.94604e-08
LRRC37A3	178.014	0.745061	7.07555e-09	1.00324e-07
TOR1AIP2	998.74	0.539678	7.09552e-09	1.00483e-07
CALML4	920.274	-0.445398	7.11111e-09	1.0058e-07
ZPR1	701.125	0.410227	7.32973e-09	1.03545e-07
NFAT5	2723.52	0.508317	7.48215e-09	1.05568e-07
PTGDS	64.3851	-1.23905	7.60751e-09	1.07205e-07
PSMC5	1005.59	-0.346293	7.64769e-09	1.07639e-07
SYTL1	92.292	-1.11491	7.66424e-09	1.0774e-07
ITPA	702.004	-0.506213	7.78315e-09	1.09278e-07
TSNAX	477.472	0.647295	7.88102e-09	1.10517e-07
TOP1MT	827.919	-0.620689	8.04338e-09	1.12656e-07
SEMA6C	84.0908	-1.04653	8.1168e-09	1.13546e-07
TFEB	222.245	-0.638504	8.14592e-09	1.13815e-07
B4GALT5	2828.47	-0.337831	8.17013e-09	1.14014e-07
EHBP1	1278.04	0.380182	8.33569e-09	1.16184e-07
ALDH4A1	94.7009	-1.15053	8.40233e-09	1.16971e-07
WDR18	297.07	-0.74082	8.626e-09	1.19939e-07
ZBTB20	349.14	1.05027	8.6496e-09	1.2e-07
TAF9B	187.81	-0.727676	8.6513e-09	1.2e-07
NIPA1	504.356	0.42629	8.6974e-09	1.20352e-07
TM4SF4	2190.34	-0.635937	8.69762e-09	1.20352e-07
SDAD1	524.884	0.739629	8.96448e-09	1.23895e-07
BZW2	1427.25	-0.41874	9.1833e-09	1.26767e-07
MPND	129.329	-0.773362	9.23522e-09	1.27331e-07
TMEM33	730.892	0.57089	9.26113e-09	1.27535e-07
MAGED1	447.978	-0.495285	9.31991e-09	1.28191e-07
PTPRB	107.146	0.967885	9.33391e-09	1.2823e-07
HJURP	638.07	-0.489641	9.46656e-09	1.29897e-07
LOC107984841	124.752	1.19827	9.48545e-09	1.3e-07
ADAP1	1223.27	-0.409105	9.5665e-09	1.30955e-07
TMEM14C	897.912	-0.473889	9.71569e-09	1.32839e-07
POLD1	436.685	-0.713584	9.76458e-09	1.33349e-07
CKMT1B	198.964	-0.859993	9.87209e-09	1.34657e-07
UFM1	533.604	0.586633	1.00126e-08	1.36411e-07
NBPF11	311.968	0.788051	1.01372e-08	1.37945e-07
SIGIRR	609.23	-0.45799	1.01622e-08	1.38122e-07
FLVCR1	306.996	0.592861	1.02232e-08	1.38786e-07
ARL6IP4	1396.71	-0.396625	1.03695e-08	1.40607e-07
TSC22D2	360.105	0.511552	1.03951e-08	1.40788e-07
PSAT1	154.907	-0.716042	1.04437e-08	1.41279e-07
SPAG7	348.372	-0.542721	1.07575e-08	1.45353e-07
ANKRD10	1283.07	0.439326	1.08098e-08	1.45862e-07
FMO5	171.153	-0.857798	1.08206e-08	1.45862e-07
ZNF654	165.473	0.754002	1.08402e-08	1.45955e-07
ZCCHC6	505.212	0.61417	1.10598e-08	1.48738e-07
SPTSSA	201.279	0.702642	1.10808e-08	1.48846e-07
NUDT15	370.822	-0.517358	1.11861e-08	1.50084e-07
TP53	89.8629	0.99298	1.13222e-08	1.51734e-07
TBL1X	829.619	-0.465836	1.17073e-08	1.56712e-07
MLEC	7951.57	-0.357193	1.19707e-08	1.60051e-07
ZNF646	610.189	0.575245	1.20524e-08	1.60956e-07
HINT2	235.307	-0.682769	1.21769e-08	1.6243e-07
TMEM218	98.6224	-0.933837	1.25666e-08	1.67433e-07
EPHX2	211.689	-0.709424	1.26394e-08	1.68208e-07
ESYT1	1046.94	-0.651057	1.29412e-08	1.72025e-07
RP1L1	28.1318	1.53243	1.29689e-08	1.72194e-07
FCGRT	1185.88	-0.48538	1.30655e-08	1.73276e-07
CHMP3	1570.8	-0.303256	1.31101e-08	1.73668e-07
TMEM248	2615.04	0.273083	1.31614e-08	1.74146e-07
DAPK3	336.751	0.605602	1.32185e-08	1.747e-07
ANO1	3195.88	-0.426178	1.34883e-08	1.7793e-07
CHURC1	313.138	-0.551295	1.3504e-08	1.7793e-07
CMBL	1341.06	-0.424035	1.35094e-08	1.7793e-07
H1F0	3490.1	-0.425192	1.35415e-08	1.78148e-07
MBNL1	2185.59	0.767663	1.37241e-08	1.80344e-07
DPAGT1	506.129	-0.519789	1.3983e-08	1.83537e-07
RACK1	12500.6	-0.326319	1.41003e-08	1.84866e-07
RSL1D1	3393.47	0.354719	1.4146e-08	1.85252e-07
CCDC186	298.094	0.812145	1.43527e-08	1.87746e-07
DMWD	259.812	0.660055	1.47642e-08	1.92909e-07
POP1	253.445	-0.667821	1.48212e-08	1.934e-07
RANBP2	2114.32	0.916487	1.48384e-08	1.934e-07
GUSB	507.918	-0.493398	1.48649e-08	1.934e-07
CITED2	426.669	-0.533452	1.48692e-08	1.934e-07
RPL28	2279.93	-0.39452	1.51522e-08	1.96859e-07
PLEKHM2	534.876	0.496149	1.52526e-08	1.97939e-07
LOC101060341	437.075	1.06957	1.5312e-08	1.98486e-07
DNPH1	279.328	-0.603244	1.54018e-08	1.99425e-07
TLE2	89.5831	-0.960184	1.54407e-08	1.99703e-07
SLC25A23	592.872	-0.562215	1.55046e-08	2.00304e-07
GRB10	1357.86	0.392986	1.58038e-08	2.0394e-07
COQ7	186.555	-0.691319	1.63861e-08	2.11217e-07
RBM33	850.544	0.529028	1.64607e-08	2.11941e-07
BTN3A1	149.756	-0.845856	1.67656e-08	2.15625e-07
FBXO38	496.933	0.450794	1.67987e-08	2.15808e-07
CPEB4	177.653	0.782208	1.7091e-08	2.19318e-07
WASL	1074.4	0.385896	1.71761e-08	2.20164e-07
DOK7	95.1606	-1.06038	1.72322e-08	2.20638e-07
CRY2	369.681	0.52014	1.78418e-08	2.28188e-07
TMTC3	199.644	0.924797	1.79042e-08	2.28732e-07
ERBB2	1041.79	-0.41641	1.80577e-08	2.30436e-07
HMGB1	4860.25	-0.479098	1.81227e-08	2.31009e-07
ANO9	759.542	-0.635523	1.82568e-08	2.32461e-07
CASP6	204.781	-0.791813	1.82971e-08	2.32716e-07
AKAP11	650.913	0.712655	1.84078e-08	2.33865e-07
TMPRSS5	40.3614	-1.44323	1.84454e-08	2.34083e-07
NFKB2	565.473	0.441294	1.87228e-08	2.37341e-07
EMC7	485.589	0.608849	1.89219e-08	2.396e-07
ZZEF1	1155.87	0.715045	1.89443e-08	2.39621e-07
PI4K2A	399.691	0.477927	1.94136e-08	2.45286e-07
SAP18	947.131	0.538454	1.97967e-08	2.49852e-07
FKBP4	1278.58	-0.329433	2.00064e-08	2.52221e-07
TIMM10B	436.191	0.55852	2.01563e-08	2.53832e-07
AAGAB	770.96	0.62309	2.04518e-08	2.57019e-07
HHIPL2	144.041	1.18991	2.04541e-08	2.57019e-07
KLF5	1825.72	-0.369358	2.08938e-08	2.62257e-07
NPNT	2669.2	-0.295797	2.09884e-08	2.63157e-07
ADAM17	644.19	0.415212	2.10472e-08	2.63607e-07
ATP5IF1	504.768	-0.653545	2.17936e-08	2.72658e-07
RTKN	829.232	-0.403379	2.20311e-08	2.7501e-07
HNRNPD	1911.1	-0.398616	2.2039e-08	2.7501e-07
NOLC1	2336.26	0.316663	2.20535e-08	2.7501e-07
NADP	2484.03	-0.494942	2.20903e-08	2.7517e-07
ALAD	371.121	-0.519326	2.22382e-08	2.76712e-07
SLC44A3	154.409	-0.707724	2.26112e-08	2.81049e-07
ITPRIP	158.501	0.690935	2.35783e-08	2.92753e-07
CRIM1	1678.06	0.353093	2.38737e-08	2.96101e-07
RC3H1	414.844	0.674158	2.42697e-08	3.00688e-07
KIAA0355	200.802	0.627848	2.43464e-08	3.01313e-07
KLHL20	191.183	0.640438	2.44338e-08	3.01964e-07
SNX19	1300.58	0.444018	2.44516e-08	3.01964e-07
ENTPD8	85.958	-1.03528	2.47004e-08	3.0471e-07
SMAD4	337.266	0.473442	2.5229e-08	3.10897e-07
CELSR3	297.298	0.645662	2.54851e-08	3.13716e-07
FAM102B	297.305	-0.660007	2.58904e-08	3.18363e-07
WLS	576.425	0.470938	2.62648e-08	3.22293e-07
C1orf116	555.645	0.451419	2.62661e-08	3.22293e-07
ABLIM1	2333.41	-0.301757	2.63027e-08	3.22398e-07
APLP2	18126.6	0.231466	2.63684e-08	3.22858e-07
TTC30A	110.858	0.75852	2.64745e-08	3.23813e-07
MXD3	153.905	-0.926217	2.71249e-08	3.31414e-07
MDK	5690.8	-0.341186	2.73267e-08	3.33525e-07
NGRN	788.651	0.435424	2.76659e-08	3.37306e-07
MUC5B	132.533	-1.43288	2.81463e-08	3.428e-07
BAP1	662.069	0.517509	2.85983e-08	3.47936e-07
VPS18	417.759	0.597627	2.91604e-08	3.54399e-07
ELL2	184.568	0.949318	2.97119e-08	3.60377e-07
GSS	1252.15	-0.324293	2.9715e-08	3.60377e-07
ZBED2	106.602	-0.925006	3.00293e-08	3.63804e-07
TNKS	702.829	0.460494	3.01345e-08	3.64695e-07
SLC37A4	580.605	-0.684012	3.0962e-08	3.74314e-07
LIME1	164.673	-0.817963	3.10356e-08	3.7481e-07
MRPL24	487.541	-0.449184	3.13996e-08	3.78807e-07
SLC41A3	277.467	0.504852	3.20622e-08	3.86395e-07
ACAT2	352.591	-0.871097	3.22051e-08	3.8771e-07
ANP32B	2014.66	-0.46288	3.27596e-08	3.93972e-07
EEPD1	898.227	-0.380324	3.2988e-08	3.96305e-07
ZBTB41	383.539	0.974254	3.35531e-08	4.02329e-07
MSN	3812.15	0.443928	3.35595e-08	4.02329e-07
SSRP1	1904.7	-0.336133	3.36116e-08	4.02533e-07
CKMT1A	272.577	-0.743374	3.36958e-08	4.03121e-07
MTMR6	283.628	0.697077	3.38325e-08	4.04158e-07
GOLGA8N	30.1942	1.7707	3.38529e-08	4.04158e-07
CTPS1	333.926	-0.659384	3.39734e-08	4.0502e-07
SNRK	257.361	0.695217	3.39956e-08	4.0502e-07
MAP1LC3A	82.4868	0.996608	3.47784e-08	4.13917e-07
RCAN1	167.396	0.632297	3.49484e-08	4.15509e-07
SENP5	393.294	0.702875	3.52507e-08	4.1867e-07
ADGRG6	1235.4	0.420449	3.53118e-08	4.18962e-07
THOC6	551.891	-0.57378	3.6404e-08	4.31475e-07
SLC7A7	851.568	-0.496088	3.67985e-08	4.35702e-07
DENND4A	306.95	0.731999	3.69227e-08	4.36722e-07
GPAA1	1712.78	-0.420819	3.72907e-08	4.40621e-07
SLU7	1004.19	0.624033	3.77498e-08	4.45587e-07
RGPD1	129.377	0.781575	3.81073e-08	4.49345e-07
UPF3B	310.027	0.592583	3.88176e-08	4.57251e-07
CDK1	941.632	-0.409302	3.92172e-08	4.61485e-07
FOXJ3	622.042	0.384835	3.93698e-08	4.62807e-07
TEX2	272.047	-0.575421	3.94789e-08	4.63614e-07
SELENBP1	439.233	-0.528056	4.01661e-08	4.71133e-07
RBMXL1	202.958	-0.682599	4.02078e-08	4.71133e-07
PITHD1	344.861	0.522478	4.02422e-08	4.71133e-07
HECA	177.953	0.71614	4.14363e-08	4.84618e-07
RALY	2388.26	-0.299216	4.1656e-08	4.86693e-07
ZKSCAN8	345.756	0.569027	4.17846e-08	4.8729e-07
C2CD3	344.622	0.560115	4.17963e-08	4.8729e-07
MRPL11	670.202	-0.391346	4.18344e-08	4.8729e-07
TOGARAM1	199.721	0.573417	4.21219e-08	4.90142e-07
SFXN2	61.2366	-1.11384	4.31501e-08	5.01598e-07
RAB3GAP2	791.018	0.491564	4.40607e-08	5.11665e-07
ABCC2	1415.87	-0.439991	4.43088e-08	5.13852e-07
FAM91A1	1276.92	0.518038	4.43385e-08	5.13852e-07
C1QTNF6	248.782	-0.695281	4.48627e-08	5.19403e-07
PTRHD1	140.384	-0.7743	4.49113e-08	5.19442e-07
TGOLN2	6020.1	0.337447	4.50986e-08	5.20966e-07
DDX56	1463.41	0.34035	4.51337e-08	5.20966e-07
WDR91	133.907	0.743476	4.61253e-08	5.31876e-07
SMARCA2	287.053	-0.697187	4.63856e-08	5.34341e-07
TOP2A	2354.64	-0.472115	4.7465e-08	5.46229e-07
LTB4R2	39.2826	1.33129	4.80161e-08	5.52017e-07
PNPLA6	819.822	-0.411157	4.89983e-08	5.62746e-07
Hsp110	2084.64	0.334353	5.01035e-08	5.74573e-07
ADAM9	4112.13	0.489064	5.01282e-08	5.74573e-07
SHC1	2939.61	0.296282	5.03261e-08	5.76266e-07
BAIAP2L1	5648.89	0.278852	5.05749e-08	5.78538e-07
MBD1	310.671	0.479869	5.07943e-08	5.8047e-07
TINAGL1	984.322	0.382305	5.09253e-08	5.81389e-07
MRPL28	1079.95	-0.371339	5.16358e-08	5.88915e-07
ZC3H13	849.792	0.625337	5.18366e-08	5.90215e-07
PIH1D1	296.332	-0.579045	5.18526e-08	5.90215e-07
ACSS1	660.156	-0.617626	5.19972e-08	5.91275e-07
PREPL	946.469	0.364575	5.27708e-08	5.99478e-07
TSR2	375.64	0.50182	5.38729e-08	6.11393e-07
SPRY4	1680.64	0.437818	5.43187e-08	6.15844e-07
REEP3	872.661	0.51534	5.48688e-08	6.21467e-07
CEP120	347.072	0.516767	5.50874e-08	6.23328e-07
NBPF10	93.9883	1.20859	5.55751e-08	6.28229e-07
KLHL15	119.99	0.774919	5.64663e-08	6.37675e-07
ZNF140	177.313	0.649006	5.68396e-08	6.41261e-07
TOR1AIP1	873.145	0.392005	5.9292e-08	6.68272e-07
Cartwright	51.0548	1.44667	5.98525e-08	6.73927e-07
VPS28	543.344	-0.469257	6.01766e-08	6.76913e-07
class	1109.75	-0.338412	6.06259e-08	6.813e-07
NTAN1	164.448	-0.787121	6.11012e-08	6.8597e-07
CLDN4	3752.29	-0.479439	6.21944e-08	6.97562e-07
RPL3	11545.2	-0.355068	6.24362e-08	6.9959e-07
NOTCH2	1016.21	0.584254	6.25914e-08	7.00645e-07
RPL4	14427.7	-0.298988	6.28728e-08	7.0311e-07
TMC4	76.6394	-1.08792	6.39357e-08	7.14301e-07
ZSCAN32	447.665	0.476881	6.44149e-08	7.18956e-07
SMIM5	215.398	0.535506	6.53457e-08	7.28637e-07
REXO2	410.85	-0.541959	6.56641e-08	7.31476e-07
ENC1	2698.84	-0.259646	6.59283e-08	7.33708e-07
LAMA4	735.669	0.450245	6.60654e-08	7.34521e-07
RPS17	4453.84	-0.450959	6.65356e-08	7.39034e-07
WAPL	1195.87	0.361408	6.66976e-08	7.40118e-07
KRT16	280.624	-0.906187	6.70567e-08	7.43384e-07
NMRAL1	636.028	-0.425527	6.72338e-08	7.44629e-07
SLC25A29	77.759	-1.22788	6.7387e-08	7.45607e-07
KCTD10	686.594	0.373865	6.75062e-08	7.46207e-07
KCTD15	419.416	-0.555583	6.85899e-08	7.57457e-07
TCF19	215.872	-0.636177	6.94474e-08	7.6619e-07
FBXW11	852.146	0.441239	7.19508e-08	7.93047e-07
FNDC3B	2085.1	0.330621	7.2567e-08	7.99072e-07
CREB3L4	126.806	-0.859272	7.44631e-08	8.19166e-07
AKR1A1	340.254	-0.513267	7.48674e-08	8.22824e-07
CYP4F3	178.895	-0.642513	7.5226e-08	8.25976e-07
SLC4A11	101.864	-0.916865	7.53265e-08	8.2629e-07
SMARCD2	515.981	-0.489945	7.58297e-08	8.31015e-07
RICTOR	1155.73	0.838506	7.64661e-08	8.3719e-07
DIP2B	932.361	0.331688	7.94095e-08	8.68589e-07
LCOR	895.759	0.743888	8.1185e-08	8.87164e-07
SHISA9	609.023	0.511968	8.13474e-08	8.88094e-07
ERAP2	95.9516	0.881455	8.17553e-08	8.91378e-07
TTC12	307.409	-0.55983	8.18034e-08	8.91378e-07
WDFY3	712.588	0.435275	8.2007e-08	8.92749e-07
ZBTB12	89.1721	-0.919171	8.25835e-08	8.98174e-07
CDKN2AIPNL	212.835	-0.62102	8.28769e-08	9.00512e-07
PEX2	398.392	-0.463668	8.36335e-08	9.07874e-07
KDM1A	1311.65	-0.395278	8.51374e-08	9.23327e-07
TTLL12	1244.65	-0.509881	8.52723e-08	9.23917e-07
ZNF84	259.532	0.705304	8.54611e-08	9.2509e-07
CCDC34	296.315	-0.678019	8.57351e-08	9.27091e-07
TSSC4	380.249	0.469287	8.59098e-08	9.27091e-07
EIF5	2707.7	0.374192	8.59528e-08	9.27091e-07
ARL2	376.61	-0.465304	8.59689e-08	9.27091e-07
TEX261	883.254	-0.440733	8.70393e-08	9.37755e-07
SPRED3	78.2119	1.01003	8.9856e-08	9.67194e-07
EIF3K	1288.87	-0.395409	9.3e-08	9.99756e-07
TP53I3	265.98	-0.704369	9.30552e-08	9.99756e-07
HMGXB3	981.381	0.405005	9.37109e-08	1.00586e-06
RPL7A	13231.9	-0.420215	9.48807e-08	1.01746e-06
ABLIM3	82.9825	0.850211	9.53596e-08	1.02165e-06
FBL	1325.15	-0.373764	9.79684e-08	1.04862e-06
MCRS1	796.582	-0.426234	9.95771e-08	1.06484e-06
TXNL4B	166.348	0.815819	1.00025e-07	1.06864e-06
NEPRO	409.699	0.47659	1.00156e-07	1.06904e-06
ROGDI	293.511	-0.614924	1.00251e-07	1.06907e-06
MBNL2	423.134	0.800541	1.02722e-07	1.0944e-06
KDM3A	1088.4	0.366719	1.03081e-07	1.09721e-06
GULP1	739.616	0.703942	1.03493e-07	1.10057e-06
ZNF468	405.92	0.448379	1.06329e-07	1.12969e-06
IMPAD1	984.453	0.619265	1.07098e-07	1.13681e-06
PTGES	411.445	-0.564563	1.12071e-07	1.18849e-06
PNRC2	899.693	-0.454234	1.12605e-07	1.19305e-06
CLPTM1	997.338	0.34638	1.13659e-07	1.20311e-06
TCEAL4	670.823	-0.418683	1.19816e-07	1.26711e-06
MARCKSL1	1205.55	-0.444466	1.21004e-07	1.2785e-06
NIPBL	1106.58	0.834311	1.25637e-07	1.32623e-06
GOT2	859.978	-0.358489	1.27914e-07	1.34903e-06
RCC2	993.786	-0.359983	1.29433e-07	1.3638e-06
CYLD	209.063	0.708762	1.29753e-07	1.36592e-06
PLA2G4C	36.6816	1.51675	1.30669e-07	1.3743e-06
RBM27	800.474	0.635436	1.31102e-07	1.37759e-06
WDR34	1004.02	-0.476139	1.32791e-07	1.39406e-06
CRTAP	1104.5	-0.395727	1.3297e-07	1.39466e-06
HIST2H3PS2	25.4016	1.57681	1.33708e-07	1.40113e-06
SPRED2	1102.39	0.414286	1.33884e-07	1.40169e-06
MRPS25	221.457	-0.695368	1.34971e-07	1.41178e-06
CDA	598.888	0.416346	1.35194e-07	1.41283e-06
PRTFDC1	161.215	-0.72075	1.35636e-07	1.41616e-06
TOR4A	2165.06	-0.451667	1.35868e-07	1.4173e-06
RAPGEF5	276.439	-0.639543	1.36317e-07	1.41983e-06
DTX4	572.062	-0.444203	1.36358e-07	1.41983e-06
CLDN7	707.783	-0.54915	1.38289e-07	1.43863e-06
PIGO	710.979	-0.526128	1.40933e-07	1.46481e-06
SYNJ1	174.779	0.648687	1.41574e-07	1.47014e-06
FLRT3	1047.29	0.614155	1.45679e-07	1.51141e-06
CDC25C	223.443	-0.624396	1.46011e-07	1.51348e-06
MED6	254.561	0.565413	1.46186e-07	1.51393e-06
CISD3	413.24	-0.460741	1.46353e-07	1.5143e-06
MIA2	1008.66	0.583922	1.47734e-07	1.52721e-06
PEMT	130.61	-0.753261	1.5356e-07	1.586e-06
PREB	859.77	-0.329065	1.58355e-07	1.63406e-06
SLC5A6	752.713	-0.405975	1.60127e-07	1.65086e-06
CRELD2	133.619	-0.742027	1.62132e-07	1.67003e-06
TRIO	1788.35	0.354619	1.62803e-07	1.67544e-06
PPIB	1988.56	-0.380622	1.63799e-07	1.68418e-06
GRHPR	437.766	-0.65116	1.66978e-07	1.71533e-06
SCARB2	1561.49	0.380459	1.6967e-07	1.74143e-06
CHM	559.453	0.755768	1.70228e-07	1.74518e-06
UHRF1BP1L	272.956	0.788235	1.70339e-07	1.74518e-06
NREP	49.7787	-1.23241	1.74098e-07	1.7821e-06
AP3S2	518.695	0.402474	1.74713e-07	1.78681e-06
UBE2C	769.494	-0.450523	1.75305e-07	1.79126e-06
REX1BD	189.014	-0.606629	1.77281e-07	1.80886e-06
SRGAP2B	276.47	0.499093	1.77342e-07	1.80886e-06
LIG4	99.6061	0.918347	1.77531e-07	1.80918e-06
CENPS	61.4202	-1.07826	1.77948e-07	1.81078e-06
NBPF15	1014.89	0.368803	1.78003e-07	1.81078e-06
VPS53	656.301	0.368797	1.79354e-07	1.82254e-06
RIOK2	361.418	0.527666	1.79477e-07	1.82254e-06
TMEM63A	442.753	-0.506372	1.80372e-07	1.83001e-06
PCCB	372.888	-0.637289	1.81871e-07	1.84359e-06
HNRNPA0	1299.62	-0.36648	1.82336e-07	1.84667e-06
ARHGEF35	280.859	-0.543566	1.83019e-07	1.85196e-06
MTRR	469.755	0.393948	1.83656e-07	1.85677e-06
XPNPEP3	297	0.563125	1.93427e-07	1.95383e-06
SLC35F2	968.721	0.344932	1.95236e-07	1.97038e-06
CBL	1230.75	0.50411	1.95566e-07	1.97197e-06
TGFA	446.204	0.499673	1.97989e-07	1.99465e-06
PFKFB3	651.697	0.391452	1.98219e-07	1.99522e-06
GPATCH8	707.77	0.466227	2.01984e-07	2.03133e-06
SEPTIN8	727.23	-0.411914	2.0396e-07	2.04836e-06
DSTYK	334	0.461991	2.04034e-07	2.04836e-06
NISCH	466.575	0.476296	2.04718e-07	2.05344e-06
SETD2	624.926	0.456222	2.05817e-07	2.06266e-06
RNF19B	873.568	0.489232	2.06537e-07	2.06807e-06
CREBZF	1174.58	0.338838	2.07578e-07	2.07647e-06
CAB39	1574.33	0.496941	2.07737e-07	2.07647e-06
TWNK	469.582	0.416666	2.13336e-07	2.13057e-06
LARP4B	1531.91	0.351188	2.14565e-07	2.14099e-06
LTN1	547.51	0.779489	2.15552e-07	2.14897e-06
PLK1	976.855	-0.629558	2.1681e-07	2.15963e-06
RUVBL1	604.836	-0.373733	2.22417e-07	2.21325e-06
SBDS	2530.52	0.538469	2.22718e-07	2.21325e-06
DHX40	629.371	0.430431	2.2277e-07	2.21325e-06
LDHA	19114.9	-0.370358	2.24792e-07	2.23141e-06
RBBP5	419.479	0.586066	2.26334e-07	2.24477e-06
TKFC	620.721	-0.523106	2.31121e-07	2.29027e-06
LOC100996763	116.448	1.42014	2.34663e-07	2.32337e-06
PKD1	5307.33	0.743385	2.35814e-07	2.33275e-06
KLF2	127.915	-0.900774	2.37068e-07	2.34314e-06
ATRAID	888.156	-0.313184	2.37878e-07	2.34912e-06
FOXQ1	53.3941	-1.21746	2.38773e-07	2.35594e-06
B4GALT4	1020.97	-0.402087	2.50964e-07	2.47409e-06
LHPP	84.3712	-0.897917	2.55698e-07	2.5186e-06
NFE2L3	70.5171	0.924132	2.56575e-07	2.52508e-06
HELZ	447.358	0.51158	2.62194e-07	2.57817e-06
MAP3K7	1945.67	0.289941	2.62634e-07	2.58028e-06
HIST2H2BE	58.9911	0.953895	2.66138e-07	2.61247e-06
AHCTF1	1291.79	0.621695	2.673e-07	2.62164e-06
SLC2A4RG	803.389	-0.465663	2.68286e-07	2.62907e-06
CDC45	167.8	-0.711914	2.72704e-07	2.67008e-06
PRR11	1121.09	-0.650515	2.7421e-07	2.68254e-06
XRRA1	118.9	0.705115	2.7813e-07	2.71857e-06
RBL2	691.083	-0.413714	2.79535e-07	2.72998e-06
RAD9A	225.156	0.658699	2.8213e-07	2.75299e-06
PHF10	257.617	-0.56728	2.83061e-07	2.75973e-06
CLEC16A	609.075	0.559817	2.83664e-07	2.76326e-06
TBCD	685.303	-0.535077	2.85478e-07	2.77857e-06
BCLAF1	1970.85	0.576903	2.85959e-07	2.7797e-06
CENPM	117.12	-0.755803	2.86078e-07	2.7797e-06
TOX4	760.39	0.349624	2.88796e-07	2.80374e-06
MAFK	673.025	0.564277	2.9182e-07	2.8307e-06
PTPN18	646.034	-0.384628	3.00411e-07	2.91158e-06
ZFYVE1	146.27	0.604634	3.02369e-07	2.92808e-06
ARL13B	177.266	0.862139	3.03908e-07	2.9405e-06
SSH2	339.471	0.543704	3.06e-07	2.95826e-06
EFHC1	258.316	-0.533557	3.06685e-07	2.96238e-06
PLK2	1208.12	-0.397574	3.09936e-07	2.99127e-06
TSPO	1642.17	-0.449604	3.2157e-07	3.10095e-06
NPM1	11547.7	-0.350966	3.34309e-07	3.22109e-06
RNF103	825.77	0.503223	3.39894e-07	3.27216e-06
MAP1LC3B2	29.1927	1.88056	3.41465e-07	3.28453e-06
CTR9	1141.23	0.327385	3.43501e-07	3.30135e-06
PANX1	361.068	0.437434	3.6241e-07	3.48016e-06
B9D1	101.488	-0.782048	3.63016e-07	3.48308e-06
ZNF608	394.992	-0.53559	3.66275e-07	3.51141e-06
CTNNBIP1	121.214	-0.701763	3.68849e-07	3.53313e-06
GTF2B	265.919	0.544407	3.70977e-07	3.55056e-06
TMEM225B	48.5098	1.49192	3.74916e-07	3.58527e-06
RAB26	40.5124	-1.39158	3.75437e-07	3.58726e-06
STAT6	2102.8	-0.376955	3.75976e-07	3.58943e-06
TMCO1	1204.05	0.379534	3.80204e-07	3.62678e-06
DERL1	1250.82	0.368262	3.8087e-07	3.63012e-06
SNAPC4	314.381	0.508832	3.85708e-07	3.67318e-06
PTPRF	3816.36	-0.51558	3.87594e-07	3.68808e-06
OSBP	1689.22	0.35759	3.94785e-07	3.7534e-06
LARGE1	353.843	-0.752148	3.95145e-07	3.75372e-06
GOSR2	653.463	0.551306	3.98367e-07	3.78062e-06
RARS2	356.106	0.495662	3.98636e-07	3.78062e-06
PUM2	1733.39	0.366328	4.05405e-07	3.84165e-06
KRT80	387.514	-0.608313	4.06319e-07	3.84713e-06
FAM193B	491.213	0.559376	4.09853e-07	3.8774e-06
MPDU1	592.046	-0.442669	4.11903e-07	3.89358e-06
SLC7A6	713.29	0.422957	4.15714e-07	3.92338e-06
TBC1D15	455.291	0.662485	4.15739e-07	3.92338e-06
SNAPIN	211.845	-0.553771	4.16826e-07	3.93041e-06
NSMAF	440.175	-0.425694	4.25128e-07	4.00541e-06
DCTD	1111.76	0.322328	4.3162e-07	4.06325e-06
HNRNPDL	1490.13	-0.570956	4.37257e-07	4.11294e-06
RSF1	862.743	0.583129	4.38256e-07	4.11896e-06
HSD17B2	274.118	-0.554295	4.40533e-07	4.13697e-06
ZFP64	409.465	-0.50438	4.41003e-07	4.13801e-06
FEN1	592.577	-0.379031	4.44308e-07	4.16561e-06
ATP6V0A2	364.105	0.551254	4.48994e-07	4.20611e-06
LDAH	323.93	0.611062	4.5166e-07	4.22764e-06
APOLD1	36.944	1.32735	4.52954e-07	4.2363e-06
SCYL1	822.299	0.357304	4.53817e-07	4.24092e-06
NBPF9	1092	0.51658	4.62828e-07	4.32161e-06
DDAH2	1332.52	-0.483212	4.69172e-07	4.37729e-06
GPR107	1227.37	0.527438	4.79632e-07	4.47125e-06
TSR1	1160.06	0.29874	4.84292e-07	4.51102e-06
ODF2L	339.873	0.567707	4.8635e-07	4.52652e-06
CHCHD10	276.813	-0.625784	4.93847e-07	4.59006e-06
C22orf46	331.281	0.525362	4.93976e-07	4.59006e-06
TMEM192	175.644	0.668147	4.98603e-07	4.62931e-06
SNRNP35	171.357	-0.68395	5.00264e-07	4.64098e-06
SPAG5	737.673	-0.460948	5.03365e-07	4.66598e-06
ETNK1	513.191	0.513378	5.13026e-07	4.75169e-06
PDHB	358.859	-0.502428	5.19327e-07	4.80618e-06
NUB1	1639.56	0.299277	5.24024e-07	4.84574e-06
SYTL5	543.932	-0.449892	5.27314e-07	4.87225e-06
TGM2	5308.16	0.332854	5.29213e-07	4.88587e-06
GPATCH3	261.155	0.531561	5.33101e-07	4.9154e-06
ETS1	805.366	0.458093	5.33308e-07	4.9154e-06
APBB2	460.074	0.407272	5.33696e-07	4.9154e-06
DDX18	1667.68	0.41347	5.35306e-07	4.92627e-06
DYNC1LI2	1178.19	0.363807	5.38335e-07	4.95019e-06
GJC2	279.006	-0.536701	5.44448e-07	5.00239e-06
ARFIP2	667.794	0.393666	5.46679e-07	5.01887e-06
GTSE1	413.827	-0.55484	5.48122e-07	5.0281e-06
ZNHIT2	117.778	0.717875	5.50967e-07	5.05016e-06
EAF1	243.241	0.538111	5.53181e-07	5.06642e-06
LOC112268260	31.3705	1.69262	5.54643e-07	5.07576e-06
DDT	279.857	-0.57721	5.56984e-07	5.09312e-06
LRIF1	321.001	0.546289	5.71039e-07	5.21749e-06
UNC5B	266.813	-0.697034	5.7477e-07	5.2474e-06
SUMF2	2450.84	-0.312249	5.85412e-07	5.34032e-06
EIF1AD	409.549	0.481638	5.90302e-07	5.38065e-06
AKR1C4	47.0533	-1.26287	5.947e-07	5.41643e-06
TPI1	5225.85	-0.231085	6.02333e-07	5.48161e-06
POLK	418.538	0.741815	6.14859e-07	5.59118e-06
SLC25A32	476.877	0.491658	6.22441e-07	5.65565e-06
NF1	1221.15	0.406008	6.33163e-07	5.74852e-06
ABCD1	202.364	0.661557	6.35089e-07	5.76145e-06
RNF38	681.841	0.342618	6.3571e-07	5.76253e-06
YTHDC1	761.62	0.320097	6.44277e-07	5.83558e-06
WDR77	381.273	-0.480626	6.49839e-07	5.87831e-06
STK40	530.898	0.468232	6.50018e-07	5.87831e-06
RAB11FIP1	1652.12	-0.329451	6.5523e-07	5.92078e-06
MLXIPL	117.705	-0.768374	6.58827e-07	5.94861e-06
PAGR1	659.401	-0.370901	6.63616e-07	5.98436e-06
MTX3	264.599	0.69028	6.64201e-07	5.98436e-06
USP20	190.402	0.580443	6.6435e-07	5.98436e-06
KLHL21	494.557	0.572605	6.77054e-07	6.08742e-06
SEC61G	515.97	0.686533	6.772e-07	6.08742e-06
RRP12	1001.91	0.365937	6.77381e-07	6.08742e-06
SPTBN4	43.3659	-1.40708	6.78598e-07	6.09359e-06
MS4A4E	75.3161	0.968115	6.80165e-07	6.10042e-06
PTPN14	940.342	0.446916	6.80421e-07	6.10042e-06
LOC101060022	444.701	0.928499	6.8461e-07	6.13319e-06
KIAA1109	801.763	0.715208	7.02721e-07	6.29053e-06
ZNF23	98.6124	0.770055	7.04219e-07	6.29903e-06
UBTF	1122.05	-0.409057	7.07809e-07	6.32621e-06
LGALS4	3302.26	-0.386441	7.14017e-07	6.37674e-06
PRPF8	5597.85	0.465178	7.14634e-07	6.37729e-06
DHRS11	95.9885	-0.930797	7.17899e-07	6.40145e-06
ZNF699	54.6556	1.08635	7.2408e-07	6.45156e-06
LPCAT4	562.595	-0.490162	7.33808e-07	6.53317e-06
BMP1	637.927	0.418552	7.37083e-07	6.55724e-06
SNN	584.091	-0.463372	7.42042e-07	6.59625e-06
JUND	576.046	-0.55043	7.4919e-07	6.65464e-06
USE1	100.067	-0.78759	7.62089e-07	6.76022e-06
RPL41	8243.41	-0.386618	7.62254e-07	6.76022e-06
ING5	554.394	-0.491087	7.6569e-07	6.78546e-06
HIBCH	530.249	-0.445883	7.67085e-07	6.79257e-06
UTP23	391.135	0.629839	7.68481e-07	6.79969e-06
WASHC5	898.002	-0.354766	7.86207e-07	6.95118e-06
ZNF703	1202.64	-0.455565	7.9049e-07	6.98368e-06
MIF	1658.69	-0.333742	7.9294e-07	6.99993e-06
PSMD4	1512	-0.268942	8.12493e-07	7.16704e-06
UPK2	28.4346	1.35981	8.18824e-07	7.21734e-06
PFKL	1279.26	-0.627348	8.37283e-07	7.37438e-06
ZNF692	242.779	-0.511066	8.38204e-07	7.37684e-06
AMPD2	548.566	-0.369936	8.39092e-07	7.37899e-06
ITGB2	232.215	-0.592232	8.4284e-07	7.40629e-06
RPL11	6085.29	-0.383698	8.47991e-07	7.44586e-06
KIF4A	999.528	-0.380006	8.49061e-07	7.44956e-06
PLCH1	276.895	-0.552185	8.5053e-07	7.45674e-06
OSTM1	275.23	0.775132	8.54501e-07	7.48584e-06
ARRDC4	156.608	0.746228	8.61811e-07	7.54413e-06
DHCR7	859.266	-0.662021	8.62644e-07	7.54567e-06
KAT5	461.955	-0.407439	8.67302e-07	7.58064e-06
OIP5	80.5568	-0.9314	8.83742e-07	7.71846e-06
CGREF1	353.382	-0.468368	8.86712e-07	7.73852e-06
UCK2	770.007	-0.334599	8.90397e-07	7.76477e-06
FBXW5	962.115	-0.500154	8.97408e-07	7.81997e-06
SELENOK	112.526	0.711829	9.1372e-07	7.95609e-06
PKP2	575.505	-0.362634	9.16165e-07	7.97133e-06
LOC107985803	24.4271	1.57737	9.19039e-07	7.99028e-06
COPS8	655.007	0.580729	9.20819e-07	7.9997e-06
SERTAD2	874.05	0.326039	9.22298e-07	8.00649e-06
SIGMAR1	1433.45	-0.318724	9.28607e-07	8.05518e-06
ZNF839	191.601	0.613101	9.38487e-07	8.13473e-06
DNTTIP2	606.275	0.648784	9.4475e-07	8.18285e-06
RBAK	270.738	0.686947	9.58783e-07	8.29814e-06
HIGD2A	528.042	-0.494664	9.91574e-07	8.57547e-06
GATA2	35.5102	-1.29154	9.98148e-07	8.62583e-06
CPNE7	345.896	-0.773821	1.0154e-06	8.76835e-06
IGSF9	112.346	-0.82352	1.03484e-06	8.92948e-06
IFI35	233.9	-0.591582	1.03643e-06	8.93653e-06
CORO1A	66.2561	-0.971602	1.04701e-06	9.02094e-06
NDUFAF8	105.008	-0.781645	1.06324e-06	9.15394e-06
RWDD2B	153.395	0.581462	1.06596e-06	9.17022e-06
LSM7	280.585	-0.490096	1.06673e-06	9.17022e-06
C6orf48	512.019	0.390707	1.07339e-06	9.21515e-06
ALDH3B1	1574.5	-0.360496	1.07356e-06	9.21515e-06
NKIRAS2	311.748	0.464218	1.08241e-06	9.28415e-06
SLC44A5	447.899	-0.546946	1.09624e-06	9.38959e-06
PTBP1	3439.48	-0.406776	1.09634e-06	9.38959e-06
IKZF5	231.399	0.626295	1.11102e-06	9.50822e-06
MLST8	708.215	-0.488384	1.11674e-06	9.55008e-06
RHBDL1	31.0455	-1.38518	1.12468e-06	9.61079e-06
SUMO3	1181.5	-0.367075	1.13642e-06	9.70392e-06
NDUFA1	680.31	-0.442458	1.13816e-06	9.71156e-06
RCN3	55.5528	-1.02246	1.14048e-06	9.72412e-06
SPAG9	1298.41	0.363577	1.14405e-06	9.74736e-06
BAG2	219.681	-0.612139	1.14598e-06	9.75655e-06
EPHB4	1083.89	-0.487587	1.14785e-06	9.76521e-06
STAT2	354.93	0.432827	1.16358e-06	9.89172e-06
POLD3	273.96	-0.495923	1.16712e-06	9.9145e-06
SKIL	898.097	0.610176	1.17903e-06	1.00082e-05
FUBP3	744.5	0.363072	1.19149e-06	1.01065e-05
COQ10B	306.131	0.516886	1.1995e-06	1.0167e-05
NOMO2	1471.92	0.312737	1.20044e-06	1.01674e-05
SUSD6	311.634	0.467949	1.24562e-06	1.05423e-05
NAAA	335.472	-0.505274	1.26242e-06	1.06767e-05
USP49	110.547	0.735365	1.26669e-06	1.07049e-05
RPS29	2162.83	-0.323123	1.28531e-06	1.08542e-05
USP36	635.77	0.607093	1.29987e-06	1.09691e-05
PHC3	646.152	0.693316	1.30441e-06	1.09993e-05
CEP63	157.495	0.685264	1.30889e-06	1.1029e-05
CUX1	1431.02	-0.578816	1.31108e-06	1.10394e-05
NFKBIB	161.449	0.63252	1.31315e-06	1.10487e-05
UPK3B	4578.57	-0.684681	1.31914e-06	1.1091e-05
AMT	55.0942	-1.01794	1.34111e-06	1.12675e-05
SEC31A	1625.55	0.409277	1.34522e-06	1.12938e-05
PIK3C2A	973.231	0.780415	1.35121e-06	1.13358e-05
PCK2	203.355	-0.607072	1.36623e-06	1.14534e-05
KIFC1	496.211	-0.443929	1.36802e-06	1.14601e-05
MARCHF7	892.876	0.477573	1.40968e-06	1.18004e-05
BOD1L1	1001.82	0.765329	1.4117e-06	1.18087e-05
CLIP1	884.389	0.491515	1.41553e-06	1.18322e-05
MPI	134.645	-0.930082	1.42979e-06	1.19349e-05
C1orf123	143.215	-0.655441	1.43084e-06	1.19349e-05
FAM198A	29.0335	1.38815	1.43094e-06	1.19349e-05
PER1	202.012	0.699511	1.43598e-06	1.19683e-05
ALKBH5	569.154	0.410913	1.44972e-06	1.2074e-05
GPX2	59.6118	-1.23437	1.46498e-06	1.21923e-05
EIF3D	2855.66	0.33924	1.46831e-06	1.22072e-05
ZNF91	111.975	0.766177	1.46891e-06	1.22072e-05
TMEM175	181.498	0.663568	1.48829e-06	1.23594e-05
DMPK	207.93	0.737057	1.50449e-06	1.24849e-05
FKTN	356.687	0.479775	1.51562e-06	1.25682e-05
MECP2	781.604	0.384098	1.52449e-06	1.26326e-05
PCDHGB1	35.3947	-1.511	1.53504e-06	1.27108e-05
C4orf33	112.048	-0.764722	1.53652e-06	1.2714e-05
PTAR1	458.056	0.680857	1.54912e-06	1.2809e-05
SGPP1	171.554	0.614939	1.56923e-06	1.29659e-05
CRIPT	267.716	0.469811	1.57067e-06	1.29685e-05
CABLES1	735.159	-0.413348	1.58723e-06	1.30958e-05
LCORL	135.136	0.760975	1.59507e-06	1.3151e-05
TMEM30A	1356.46	0.482755	1.59948e-06	1.31779e-05
MCM5	557.011	-0.448073	1.61629e-06	1.33069e-05
ZNF106	996.134	0.363411	1.62465e-06	1.33661e-05
TFPI	1116.13	0.457175	1.62729e-06	1.33782e-05
TMEM67	107.114	0.682458	1.63591e-06	1.34395e-05
P4HTM	124.424	-0.680669	1.64774e-06	1.3527e-05
RAD54L2	216.804	0.678697	1.65217e-06	1.35537e-05
ASCC3	548.985	0.529593	1.67382e-06	1.37215e-05
PRODH2	226.116	-0.661484	1.68758e-06	1.38188e-05
ZNF510	123.144	0.830218	1.6881e-06	1.38188e-05
HOOK2	418.889	-0.469674	1.69108e-06	1.38333e-05
NFKBIE	69.6832	0.835005	1.71269e-06	1.39928e-05
TRAK2	988.807	0.335633	1.71301e-06	1.39928e-05
CDHR3	59.0477	0.964427	1.72624e-06	1.40909e-05
FBXO28	589.874	0.450449	1.75857e-06	1.43446e-05
COMTD1	151.325	-0.769262	1.76468e-06	1.43842e-05
SKP2	303.43	-0.511439	1.77268e-06	1.44392e-05
LOC107985911	92.699	0.695949	1.78168e-06	1.45022e-05
MTMR11	1220.78	-0.308317	1.78393e-06	1.45102e-05
PYGO2	486.53	-0.40623	1.78863e-06	1.45382e-05
EPM2AIP1	186.577	0.658989	1.80779e-06	1.46835e-05
ARRDC1	1039.38	-0.509291	1.82985e-06	1.48522e-05
SPC24	198.686	-0.630933	1.83565e-06	1.48887e-05
HEMK1	98.3991	-0.855703	1.84871e-06	1.49841e-05
NPIPA8	153.732	0.891754	1.86925e-06	1.51399e-05
VAMP1	193.299	0.617424	1.88261e-06	1.52373e-05
BDP1	938.857	0.821405	1.88549e-06	1.52499e-05
BCAS2	267.659	0.722579	1.89092e-06	1.52831e-05
NPAT	380.067	0.748347	1.91043e-06	1.54299e-05
REPIN1	1371.83	-0.378124	1.91942e-06	1.54916e-05
UBAC1	359.847	-0.458299	1.94123e-06	1.56566e-05
OARD1	132.102	-0.694812	1.96034e-06	1.57937e-05
ZFP36L2	1147.94	-0.482786	1.96098e-06	1.57937e-05
CCNF	684.858	-0.565429	1.9657e-06	1.58207e-05
AFF1	951.514	0.364402	1.99045e-06	1.60086e-05
SDR39U1	213.978	0.531841	1.99426e-06	1.60251e-05
INO80D	459.574	0.454948	1.99529e-06	1.60251e-05
OR2C3	59.8635	0.870579	2.0533e-06	1.64795e-05
MRNIP	88.2623	0.770964	2.05576e-06	1.64877e-05
DAGLB	285.464	0.47547	2.0591e-06	1.6503e-05
CENPA	155.467	-0.666304	2.13948e-06	1.71353e-05
PGM2	242.048	-0.489618	2.14182e-06	1.71384e-05
S100A6	6663.6	-0.433024	2.14286e-06	1.71384e-05
ARID3B	95.238	0.807801	2.14951e-06	1.71796e-05
TMEM181	1182.95	0.338807	2.16417e-06	1.72848e-05
KLC4	443.45	-0.442088	2.17797e-06	1.73829e-05
RABEPK	295.544	-0.555473	2.1799e-06	1.73862e-05
CHMP1B	523.498	0.419282	2.20168e-06	1.75477e-05
GAPDH	25048.2	-0.264083	2.23885e-06	1.78288e-05
HAUS1	184.763	-0.654645	2.24005e-06	1.78288e-05
GRK6	519.191	-0.3897	2.25145e-06	1.79018e-05
PAFAH2	288.476	-0.508271	2.25234e-06	1.79018e-05
FNIP1	478.753	0.441989	2.28637e-06	1.81597e-05
UNKL	363.834	0.560526	2.29349e-06	1.82037e-05
DHRS1	140.086	-0.74739	2.29904e-06	1.82351e-05
DUSP4	1983.11	0.233013	2.30759e-06	1.82903e-05
IL18BP	97.71	0.936871	2.3277e-06	1.8437e-05
PHACTR3	39.6588	-1.34617	2.33833e-06	1.85084e-05
I	35.0904	-1.24766	2.34993e-06	1.85874e-05
PRIM2	165.313	-0.633459	2.40023e-06	1.89722e-05
ETV4	651.824	-0.432939	2.40985e-06	1.90242e-05
C16orf58	946.174	-0.352665	2.41139e-06	1.90242e-05
RABGEF1	843.929	0.36268	2.41177e-06	1.90242e-05
ZNF707	243.064	0.687295	2.41388e-06	1.90278e-05
H6PD	508.174	-0.47935	2.42727e-06	1.91115e-05
RNASEH1	731.055	0.364706	2.42783e-06	1.91115e-05
ANAPC16	1085.98	-0.310158	2.49274e-06	1.9609e-05
TTC27	300.034	-0.463224	2.51764e-06	1.97913e-05
TSPAN1	521.116	-0.678248	2.53503e-06	1.99144e-05
PGP	361.351	-0.488573	2.5467e-06	1.99924e-05
FOXM1	745.95	-0.610654	2.57068e-06	2.01668e-05
CTSL	500.613	0.390102	2.57499e-06	2.01868e-05
EFNB2	2296.06	-0.23709	2.60787e-06	2.04307e-05
ENOX1	582.782	0.507349	2.61657e-06	2.04849e-05
BABAM2	468.085	-0.398254	2.65322e-06	2.07576e-05
RMND5A	1607.96	0.352237	2.66137e-06	2.08072e-05
CCNDBP1	370.485	0.458668	2.71044e-06	2.11765e-05
PAQR7	292.719	-0.550623	2.75947e-06	2.15448e-05
HADH	408.421	-0.479598	2.8e-06	2.18465e-05
ENSA	1382.89	-0.401922	2.82873e-06	2.20557e-05
SGSH	238.972	0.578381	2.8335e-06	2.20778e-05
HSP90AB1	11807.9	-0.203797	2.8577e-06	2.22513e-05
ZNF555	67.1042	0.819941	2.88349e-06	2.24369e-05
SARS2	210.407	-0.568414	2.92303e-06	2.27292e-05
TMEM69	164.818	-0.612437	2.9368e-06	2.28208e-05
TAF2	822.201	0.453639	2.95091e-06	2.29149e-05
PCOTH	25.9832	-1.46373	2.96797e-06	2.30318e-05
EVI5	149.234	0.672282	2.9725e-06	2.30514e-05
PRSS16	68.4437	-0.874609	2.98986e-06	2.31704e-05
NCKIPSD	194.544	-0.547304	3.04354e-06	2.35705e-05
RPS6KA5	175.045	0.600956	3.04723e-06	2.35832e-05
ALMS1	393.448	0.625981	3.05316e-06	2.36131e-05
FILIP1L	56.0601	-0.995997	3.06063e-06	2.3655e-05
FLII	1639.58	-0.316315	3.06435e-06	2.36679e-05
PYROXD2	307.112	-0.446601	3.07448e-06	2.37301e-05
TMEM160	79.3891	-0.924667	3.1021e-06	2.39272e-05
ZNF160	203.362	0.564626	3.11567e-06	2.40157e-05
LAS1L	567.326	-0.430911	3.1244e-06	2.40669e-05
AXIN2	50.1277	-0.997424	3.13357e-06	2.41213e-05
EPC1	423.661	0.43925	3.14459e-06	2.41899e-05
ZNF552	92.7136	-0.84086	3.16129e-06	2.43021e-05
ZSCAN25	334.35	-0.46944	3.1834e-06	2.44557e-05
CTSC	1437.33	-0.303912	3.20604e-06	2.46133e-05
PLAU	960.837	0.371821	3.25256e-06	2.49537e-05
ARCN1	2177.01	0.269944	3.25726e-06	2.49731e-05
CAPG	4696.16	-0.285929	3.31093e-06	2.53676e-05
ACAD10	422.615	-0.483739	3.33478e-06	2.55333e-05
TMEM245	1292.32	0.301953	3.34343e-06	2.55825e-05
AREL1	616.317	0.367516	3.35118e-06	2.56247e-05
ZNF292	365.78	0.937133	3.35572e-06	2.56423e-05
CTXN1	60.8821	-1.00728	3.37771e-06	2.57788e-05
TRPM4	313.136	-0.441046	3.37965e-06	2.57788e-05
PPP1R2	428.443	0.566692	3.38031e-06	2.57788e-05
PIP5K1A	677.395	0.353982	3.39408e-06	2.58666e-05
ISOC2	238.171	-0.595247	3.4302e-06	2.61245e-05
POLR2C	907.117	0.479193	3.43841e-06	2.61697e-05
SLC15A1	2125.05	-0.243213	3.46237e-06	2.63346e-05
ARFIP1	353.2	0.480044	3.46847e-06	2.63636e-05
TPM1	1135.83	-0.409147	3.48985e-06	2.65085e-05
KHDC4	746.754	0.341834	3.54203e-06	2.68871e-05
LRSAM1	130.102	-0.677219	3.55412e-06	2.69501e-05
DNAAF5	778.906	-0.36963	3.55502e-06	2.69501e-05
ARHGEF2	2685.43	-0.425267	3.59086e-06	2.72039e-05
SLC27A1	122.518	-0.750564	3.65906e-06	2.77023e-05
ENTPD2	92.7393	-0.900328	3.68018e-06	2.78349e-05
KAT2A	500.974	-0.476263	3.68144e-06	2.78349e-05
SP110	179.757	0.620018	3.69177e-06	2.78947e-05
CAPN5	1305.1	-0.403196	3.69879e-06	2.79294e-05
FHL1	479.657	-0.433244	3.75128e-06	2.83071e-05
HLA-B	524.518	0.555671	3.78551e-06	2.85467e-05
TNFRSF10A	224.015	0.575685	3.80422e-06	2.86689e-05
BACE2	240.62	-0.601155	3.81344e-06	2.87196e-05
ATF6B	803.307	-0.437696	3.83587e-06	2.88696e-05
CDC6	370.833	-0.442432	3.84254e-06	2.89009e-05
STRAP	1220.83	0.437152	3.84595e-06	2.89076e-05
MANBAL	649.284	0.351111	3.85855e-06	2.89833e-05
SCD5	95.5064	0.815711	3.89823e-06	2.92622e-05
PIMREG	131.897	-0.665121	3.9554e-06	2.9672e-05
DMTF1	922.038	0.364366	3.98469e-06	2.98722e-05
SLC38A1	4759.96	0.446473	3.99198e-06	2.99073e-05
III	36.2445	1.10072	4.02088e-06	3.01041e-05
COBL	723.437	-0.330643	4.04917e-06	3.02827e-05
TNFAIP3	912.606	0.339487	4.05e-06	3.02827e-05
PHLDA2	353.389	0.500725	4.08145e-06	3.0498e-05
PSMC3	1313.03	-0.280387	4.11039e-06	3.06943e-05
E4F1	474.695	0.421526	4.12715e-06	3.07994e-05
RASSF6	312.934	0.719155	4.13673e-06	3.08509e-05
USP30	129.325	-0.656226	4.1558e-06	3.0973e-05
SMARCA5	1430.77	0.459791	4.17698e-06	3.11107e-05
FN3KRP	334.608	-0.417873	4.19576e-06	3.12302e-05
GMPR2	531.159	-0.362051	4.19925e-06	3.1236e-05
SNX7	543.739	-0.418331	4.23857e-06	3.15081e-05
TERF2	598.639	0.41189	4.24677e-06	3.15486e-05
SOD2	1456.86	0.388124	4.25027e-06	3.15542e-05
DOK3	44.1484	1.16352	4.26679e-06	3.16564e-05
FRS2	172.275	0.623582	4.27445e-06	3.16927e-05
NFATC2IP	1007.11	-0.351947	4.32176e-06	3.20228e-05
ZNF268	213.506	0.629382	4.3255e-06	3.20299e-05
ZNF488	158.295	-0.703877	4.37814e-06	3.23951e-05
SCAF4	520.755	0.376853	4.38046e-06	3.23951e-05
LUZP1	1379.96	0.365897	4.40127e-06	3.25281e-05
SLC25A1	772.964	-0.39062	4.41019e-06	3.2573e-05
RPL37A	4289.2	-0.331071	4.45213e-06	3.28616e-05
ACTR1B	328.058	-0.459528	4.46665e-06	3.29476e-05
ZMYM6	191.487	0.509431	4.55905e-06	3.36077e-05
FAM83E	29.4363	-1.44293	4.57993e-06	3.37399e-05
YTHDF3	1424.42	0.37505	4.58933e-06	3.37849e-05
FAM214B	520.212	0.520986	4.59193e-06	3.37849e-05
ZNF562	303.78	0.4295	4.61931e-06	3.39646e-05
DDX23	1752.14	0.315178	4.7161e-06	3.46541e-05
RNF128	1788.48	0.434622	4.72088e-06	3.46671e-05
CAPZA2	1927.92	0.559336	4.76999e-06	3.50054e-05
NEK9	954.62	0.324023	4.86606e-06	3.56875e-05
NUDT13	96.8736	-0.837775	4.87741e-06	3.5748e-05
LMBR1L	224.88	0.476973	5.00199e-06	3.66376e-05
ASAP2	1305.18	0.303369	5.02942e-06	3.68151e-05
DECR2	447.422	-0.426429	5.04271e-06	3.68888e-05
GJB5	294.674	-0.509846	5.05875e-06	3.69827e-05
AHCYL1	993.012	-0.314157	5.06808e-06	3.70273e-05
CNDP2	872.289	-0.286297	5.09882e-06	3.72282e-05
TRAP1	3087.07	-0.313369	5.10539e-06	3.72525e-05
MCM6	981.625	-0.372736	5.15124e-06	3.75632e-05
ZSWIM8	581.206	0.414896	5.19229e-06	3.78385e-05
ODR4	613.509	0.746034	5.20577e-06	3.79127e-05
TAZ	256.024	-0.557451	5.2507e-06	3.82156e-05
PCLAF	219.352	-0.500662	5.27319e-06	3.8355e-05
ZGPAT	465.084	0.406666	5.31847e-06	3.86569e-05
ITGAV	1980.18	0.551947	5.32142e-06	3.86569e-05
PBX2	490.398	-0.495642	5.32484e-06	3.86572e-05
PPIL4	317.471	0.506827	5.33848e-06	3.87318e-05
EMC9	81.2301	-0.896892	5.36e-06	3.88634e-05
SLC2A1	3361.49	-0.330288	5.3777e-06	3.89671e-05
SLC35A2	351.557	0.410822	5.4455e-06	3.94335e-05
ANGPTL4	38.2406	1.19148	5.46491e-06	3.95492e-05
RPUSD3	104.253	-0.761298	5.4795e-06	3.96297e-05
KIF21B	221.796	0.738116	5.49368e-06	3.97006e-05
RAB11FIP4	354.552	-0.38533	5.49621e-06	3.97006e-05
CHMP5	1211.02	0.436437	5.52159e-06	3.98426e-05
CRCP	825.388	0.373734	5.5228e-06	3.98426e-05
ATP6V1D	514.748	0.644705	5.59478e-06	4.03365e-05
TMEM242	163.029	0.553937	5.62122e-06	4.05017e-05
VEZT	522.88	0.418923	5.63281e-06	4.05598e-05
YEATS4	109.693	-0.794588	5.67574e-06	4.08433e-05
COG3	298.011	0.487461	5.73344e-06	4.12327e-05
NR2F1	398.003	-0.488807	5.75027e-06	4.13278e-05
SUPT6H	1691.2	0.354487	5.77449e-06	4.14759e-05
RPL19	7133.77	-0.24247	5.82091e-06	4.17832e-05
ZNF550	63.6502	0.827894	5.87804e-06	4.21669e-05
LOC101928212	81.302	0.950159	5.91875e-06	4.24287e-05
SNX17	1030.12	-0.296345	5.92191e-06	4.24287e-05
PARD6B	447.154	0.512723	5.97735e-06	4.27991e-05
VPS13C	296.25	0.751096	6.09668e-06	4.36264e-05
TSR3	429.843	-0.468637	6.12739e-06	4.38189e-05
KCTD7	429.081	0.370642	6.19379e-06	4.42662e-05
PLCB3	1976.62	-0.497998	6.27936e-06	4.48498e-05
ESRP2	143.307	-0.939057	6.3463e-06	4.52997e-05
GPR176	42.374	1.0036	6.39788e-06	4.56396e-05
MEIS2	311.432	-0.557969	6.44091e-06	4.5918e-05
RCE1	307.401	0.40858	6.47031e-06	4.60951e-05
THUMPD1	809.222	0.390078	6.47379e-06	4.60951e-05
CYP1A1	38.172	1.03681	6.49449e-06	4.62139e-05
NOTUM	38.1385	-1.32223	6.51581e-06	4.63369e-05
NAE1	361.472	-0.405218	6.54921e-06	4.65456e-05
RPS20	5672.77	-0.316875	6.55776e-06	4.65775e-05
MYO1B	960.678	-0.340869	6.58928e-06	4.67725e-05
TMC7	706.007	0.391175	6.6224e-06	4.69785e-05
PIK3C3	492.085	0.532496	6.71849e-06	4.76308e-05
FANCF	156.166	-0.592028	6.80464e-06	4.82118e-05
STARD3NL	422.675	0.443656	6.81828e-06	4.82786e-05
PECR	365.561	-0.542328	6.87789e-06	4.86707e-05
DCP1A	329.654	0.418075	6.94344e-06	4.91043e-05
UHRF2	204.245	0.493608	7.02579e-06	4.96561e-05
PIP4K2C	516.278	0.383958	7.07544e-06	4.99762e-05
UNC93B1	2249.96	-0.381811	7.13712e-06	5.0381e-05
TMED5	891.538	0.655834	7.1811e-06	5.06603e-05
NT5C2	1331.71	0.321602	7.19491e-06	5.07265e-05
CCP110	237.147	0.588053	7.30883e-06	5.14981e-05
SEL1L	1217.9	0.374904	7.34216e-06	5.17012e-05
ZNHIT3	278.417	0.418835	7.40147e-06	5.20869e-05
ZNF721	222.16	0.739978	7.42509e-06	5.22212e-05
HCFC1R1	374.63	-0.603507	7.4741e-06	5.25337e-05
HKR1	180.44	0.615334	7.48654e-06	5.25889e-05
ABHD11	640.233	-0.454487	7.53477e-06	5.28716e-05
LPCAT3	600.415	-0.356876	7.53598e-06	5.28716e-05
ATAD1	654.989	0.560222	7.5599e-06	5.3007e-05
COX4I1	1932.51	-0.357181	7.63898e-06	5.35288e-05
BLVRA	201.68	-0.511192	7.6821e-06	5.37981e-05
SLC30A7	385.485	0.558764	7.72576e-06	5.40709e-05
TRAPPC10	596.429	0.386563	7.74297e-06	5.41584e-05
MLF1	107.859	0.806827	7.77301e-06	5.43354e-05
MUC20	49.4809	0.905034	7.78461e-06	5.43833e-05
PTPRZ1	82.4749	0.72371	7.79473e-06	5.44209e-05
HS2ST1	753.97	0.636871	7.81941e-06	5.45601e-05
TOR3A	299.232	-0.419813	7.84219e-06	5.46858e-05
PTPN1	910.946	0.293236	7.85966e-06	5.47744e-05
SYTL2	695.299	0.48385	7.87977e-06	5.48812e-05
DPH5	174.43	-0.581348	7.89617e-06	5.49621e-05
PRKG2	52.5232	1.01759	8.03624e-06	5.59032e-05
MOSMO	167.26	0.626981	8.10975e-06	5.63805e-05
RELA	932.585	0.350088	8.14086e-06	5.65625e-05
TGFBI	5105.22	0.257279	8.15757e-06	5.66443e-05
TRMT61A	333.307	0.506307	8.18302e-06	5.67867e-05
P2RX4	108.885	0.614988	8.28322e-06	5.74474e-05
SRSF6	2368.78	-0.27958	8.39292e-06	5.8173e-05
LMNB2	1840.03	-0.493287	8.44108e-06	5.84715e-05
PPTC7	590.995	0.373544	8.52821e-06	5.90114e-05
KPNA6	832.849	0.405557	8.52929e-06	5.90114e-05
RGP1	352.995	0.445405	8.54604e-06	5.90917e-05
PIN1	240.099	-0.458516	8.58408e-06	5.9319e-05
PTMS	1476.24	-0.527342	8.60257e-06	5.93774e-05
DAZAP1	1060.12	-0.411279	8.60395e-06	5.93774e-05
MAPK8	381.075	0.554304	8.60805e-06	5.93774e-05
CDK19	424.471	0.384281	8.64423e-06	5.95913e-05
TAOK1	1084.09	0.464937	8.68972e-06	5.98689e-05
HOXB3	1464.91	0.28579	8.70955e-06	5.99695e-05
SUOX	364.351	-0.536229	8.82296e-06	6.0714e-05
PPP6C	519.917	0.360167	8.89616e-06	6.11811e-05
IPO4	634.004	-0.521601	8.96354e-06	6.16076e-05
SECISBP2L	503.958	0.51623	9.00261e-06	6.18391e-05
RCOR1	817.447	0.281432	9.01296e-06	6.18732e-05
TRAF7	2469.16	-0.574591	9.02234e-06	6.19006e-05
CDCA7L	129.11	-0.665232	9.05612e-06	6.20952e-05
PLXNB1	790.604	-0.4032	9.06634e-06	6.21283e-05
CALM3	2406.89	-0.35695	9.15677e-06	6.26862e-05
CA5B	112.01	0.734911	9.15868e-06	6.26862e-05
LSMEM1	48.2979	1.43536	9.19286e-06	6.28827e-05
TMEM86B	310.23	-0.56836	9.20943e-06	6.29585e-05
STK38	470.434	-0.366886	9.23452e-06	6.30925e-05
TTYH3	1145.93	-0.7215	9.29212e-06	6.34483e-05
FOXL1	929.302	0.298849	9.34172e-06	6.3749e-05
SPOPL	356.908	0.474302	9.39806e-06	6.40954e-05
DARS2	634.234	-0.40771	9.42094e-06	6.41667e-05
TRIOBP	1452.22	-0.357901	9.42197e-06	6.41667e-05
VPS4B	487.389	0.521275	9.42526e-06	6.41667e-05
MYO1E	1709.3	0.248317	9.49615e-06	6.4611e-05
CFAP36	252.372	-0.479442	9.51455e-06	6.46978e-05
FEM1C	491.077	0.392372	9.55668e-06	6.49458e-05
SPIDR	417.458	-0.380425	9.57276e-06	6.50166e-05
NDRG2	39.8063	-1.14439	9.63012e-06	6.53676e-05
COX7B	914.099	-0.403455	9.67083e-06	6.56051e-05
CNPY4	76.1917	-0.78658	9.7369e-06	6.60143e-05
COL7A1	59.4231	1.01158	9.86542e-06	6.68462e-05
TMEM184A	557.922	0.418704	9.91432e-06	6.71379e-05
DHRS4	186.378	-0.673141	9.92833e-06	6.71932e-05
USP39	721.677	0.30571	9.98401e-06	6.7509e-05
BMF	100.312	0.675588	9.98675e-06	6.7509e-05
RDH5	78.8808	-0.907712	1.00001e-05	6.75595e-05
NFE2L1	2872.96	0.2898	1.00538e-05	6.78824e-05
SREBF2	1588.81	-0.360505	1.02482e-05	6.91544e-05
CENPI	193.73	-0.557772	1.02758e-05	6.92996e-05
NANS	304.358	-0.46604	1.03451e-05	6.97262e-05
FAM234A	3022.34	-0.339248	1.04027e-05	7.00736e-05
RALGAPA1	333.031	0.464729	1.04285e-05	7.02059e-05
RETREG3	639.966	0.362922	1.04764e-05	7.04787e-05
TJP2	3103.21	-0.219168	1.04813e-05	7.04787e-05
HAUS2	322.559	0.452924	1.05184e-05	7.0687e-05
MRPS26	236.557	-0.467881	1.05888e-05	7.1118e-05
NDST1	720.979	0.476413	1.06212e-05	7.12941e-05
SCYL2	562.196	0.628245	1.06599e-05	7.1512e-05
ZXDC	273.417	0.400237	1.06892e-05	7.1667e-05
PLCG1	729.419	-0.360209	1.07856e-05	7.22712e-05
CA9	3068.18	-0.516243	1.08312e-05	7.25344e-05
TMEM214	897.631	0.293159	1.10786e-05	7.41476e-05
MAGT1	1671.24	0.287603	1.10873e-05	7.41628e-05
FANCL	214.627	-0.517382	1.11286e-05	7.43961e-05
RABAC1	156.882	-0.586223	1.11468e-05	7.44742e-05
GGCT	289.442	-0.495882	1.11878e-05	7.47046e-05
TMED7-TICAM2	105.956	0.778491	1.13523e-05	7.57591e-05
KYAT1	101.009	-0.666631	1.139e-05	7.59665e-05
CSRNP2	171.805	0.544969	1.14069e-05	7.60351e-05
IL20RA	47.1579	-0.959399	1.14281e-05	7.61322e-05
SCAF11	1510.22	0.472008	1.14605e-05	7.63039e-05
LAMB2	1008.41	-0.422955	1.15022e-05	7.65203e-05
PSME1	997.05	-0.363737	1.15064e-05	7.65203e-05
ANKHD1	2270.13	0.355936	1.15964e-05	7.70743e-05
FAM84B	4312.3	-0.263645	1.16044e-05	7.70828e-05
FAM162A	313.255	-0.497683	1.16202e-05	7.71435e-05
MEX3A	64.4321	-0.868716	1.17636e-05	7.80499e-05
RalGDS/AF-6	456.094	0.542928	1.18564e-05	7.86206e-05
GNL2	556.287	0.354123	1.18994e-05	7.88599e-05
LBR	1019.37	-0.388684	1.19555e-05	7.91864e-05
SLC39A5	21.8668	-1.51613	1.19685e-05	7.92264e-05
CARM1	698.233	-0.328026	1.22312e-05	8.09186e-05
ITGB6	336.636	-0.582907	1.22382e-05	8.0919e-05
SMC1A	1221.48	-0.334933	1.22677e-05	8.10672e-05
CACNG6	176.92	-0.512168	1.23865e-05	8.18052e-05
MYL6	3212.79	-0.339272	1.24091e-05	8.19069e-05
TAF6L	184.675	-0.508928	1.24345e-05	8.20275e-05
TRIM47	432.865	-0.368232	1.24789e-05	8.22732e-05
COA3	227.741	-0.531707	1.25665e-05	8.28033e-05
AMOTL2	1486.18	0.252223	1.26002e-05	8.29497e-05
OTULIN	609.827	0.353603	1.26058e-05	8.29497e-05
KLHL28	183.787	0.589229	1.26104e-05	8.29497e-05
TCF7	288.323	-0.659904	1.26295e-05	8.30278e-05
NDUFB8	692.518	-0.294148	1.27051e-05	8.34775e-05
RHOC	1995.91	0.288088	1.27284e-05	8.35825e-05
DTYMK	483.795	-0.474205	1.28048e-05	8.40361e-05
PSMB8	380.889	-0.435982	1.28344e-05	8.41824e-05
CSNK1E	574.502	0.335621	1.30036e-05	8.5243e-05
COX7C	1475.46	-0.319547	1.31265e-05	8.59998e-05
FASTKD1	253.349	-0.566604	1.31752e-05	8.62699e-05
SYN3	247.022	-0.531016	1.31894e-05	8.63137e-05
ZNF587B	95.5352	-0.745893	1.33572e-05	8.73424e-05
COMMD10	347.421	0.617285	1.33688e-05	8.73424e-05
RAB3D	187.856	-0.56225	1.33694e-05	8.73424e-05
PCYT2	349.482	-0.416192	1.33828e-05	8.738e-05
HIV-1	507.632	-0.443714	1.33954e-05	8.74127e-05
RBM48	273.216	0.640535	1.34708e-05	8.78547e-05
JRK	929.465	-0.442903	1.34931e-05	8.79333e-05
GJB2	210.877	-0.519697	1.34982e-05	8.79333e-05
ORC4	2092.34	0.474581	1.35079e-05	8.79466e-05
QTRT1	181.36	-0.621216	1.35867e-05	8.84099e-05
JMY	299.791	0.444119	1.36387e-05	8.86977e-05
ZNF517	183.002	0.59599	1.3698e-05	8.90102e-05
BLVRB	739.041	-0.331806	1.37022e-05	8.90102e-05
PSPH	337.604	-0.467728	1.37288e-05	8.91324e-05
TNFSF10	62.6731	-0.928134	1.37698e-05	8.93483e-05
CRNDE	56.8454	-0.908233	1.3935e-05	9.03689e-05
GALNT12	210.349	-0.498003	1.40009e-05	9.0745e-05
CD82	2966.11	-0.252173	1.40975e-05	9.13197e-05
P4HA2	145.704	0.744341	1.41069e-05	9.13289e-05
NUDT2	161.756	-0.572085	1.43332e-05	9.2742e-05
SLC11A2	402.726	-0.416739	1.43642e-05	9.28904e-05
ETV1	473.41	-0.451372	1.43815e-05	9.29495e-05
CLCF1	132.304	0.58748	1.44155e-05	9.30929e-05
MAU2	574.153	0.428906	1.44199e-05	9.30929e-05
MIEN1	255.872	-0.431772	1.45993e-05	9.41984e-05
ATP5MC1	340.311	-0.447062	1.46996e-05	9.47423e-05
MANBA	155.854	-0.547253	1.47001e-05	9.47423e-05
PRR26	136.348	0.613787	1.47758e-05	9.51767e-05
ACTB	32530.6	-0.395856	1.4875e-05	9.57622e-05
ATG12	738.421	0.525925	1.48912e-05	9.58128e-05
FBXL19	619.282	-0.446837	1.49431e-05	9.60924e-05
KLHDC3	502.665	-0.329416	1.50297e-05	9.65954e-05
PSD4	722.956	-0.317317	1.51129e-05	9.70761e-05
NDUFS7	334.887	-0.415962	1.52966e-05	9.8201e-05
SEC24A	569.603	0.430949	1.53504e-05	9.84912e-05
GOLGA8M	55.0974	0.921405	1.54005e-05	9.87573e-05
PLTP	298.854	-0.473419	1.55695e-05	9.97856e-05
SF3B3	2403.92	-0.259449	1.56227e-05	0.000100047
TJAP1	305.245	0.571617	1.56336e-05	0.000100047
EIF3L	2809.73	-0.301377	1.56364e-05	0.000100047
ETF1	2246.91	0.458362	1.5651e-05	0.000100085
PCGF6	77.2488	-0.762153	1.56801e-05	0.000100215
WDR37	415.629	0.415823	1.5714e-05	0.000100376
CCPG1	839.057	0.677996	1.57302e-05	0.000100423
BCO1	43.7656	-1.09913	1.5775e-05	0.000100652
DSC2	825.255	-0.324218	1.57836e-05	0.000100652
LOC107985428	42.411	0.966404	1.60024e-05	0.000101991
AP5M1	374.408	0.532865	1.60376e-05	0.000102135
DBNL	1256.27	-0.296154	1.60427e-05	0.000102135
EXOC5	496.645	0.662186	1.60763e-05	0.000102292
RBM12	959.135	-0.303824	1.61306e-05	0.00010258
CHCHD5	189.864	-0.524758	1.63741e-05	0.000104071
FNDC4	35.0308	1.07045	1.6423e-05	0.000104293
MS4A8	123.597	-1.07596	1.64272e-05	0.000104293
ZBTB49	58.9304	0.897676	1.64769e-05	0.000104551
LAMC2	1604.4	0.288886	1.65446e-05	0.000104922
GOT1	574.441	-0.430435	1.65973e-05	0.000105199
LOC105372798	27.4817	1.15003	1.67616e-05	0.000106131
RPL12	5647.67	-0.284039	1.67629e-05	0.000106131
CENPX	286.725	-0.409887	1.68169e-05	0.000106414
FADS3	112.794	-0.627707	1.68828e-05	0.000106773
NDUFB1	155.902	-0.68649	1.71369e-05	0.00010832
BLZF1	292.964	0.46047	1.71539e-05	0.000108367
ESR1	50.0162	0.878595	1.72404e-05	0.000108854
HK2	407.16	-0.380666	1.73655e-05	0.000109584
FDPS	1473.14	-0.44027	1.74046e-05	0.00010977
LOC102724993	888.811	0.433918	1.74428e-05	0.000109951
PSIP1	350.622	-0.411291	1.74838e-05	0.000110149
AKR7A3	518.235	-0.48749	1.74939e-05	0.000110152
GLYR1	1701.49	0.257458	1.77549e-05	0.000111677
PPIG	904.415	0.463378	1.77555e-05	0.000111677
PPP2R2D	478.515	0.350681	1.78572e-05	0.000112255
PPFIBP1	1775.05	0.247417	1.7961e-05	0.000112846
MAGED2	643.691	-0.330128	1.81434e-05	0.00011393
TRNP1	1808.75	-0.39256	1.81746e-05	0.000114063
PNPLA8	287.777	0.643484	1.82211e-05	0.000114293
CCDC142	230.595	0.471112	1.82386e-05	0.000114296
DHPS	292.107	0.404942	1.82417e-05	0.000114296
ATIC	1789.31	-0.288066	1.82756e-05	0.000114446
AGFG1	1001.74	0.34004	1.84707e-05	0.000115605
LACC1	75.7171	1.12025	1.85292e-05	0.000115909
EFR3A	994.056	0.392385	1.85673e-05	0.000116083
AARS	1611.48	-0.259093	1.87241e-05	0.000117
UBA6	763.012	0.415573	1.87362e-05	0.000117012
HRH1	275.581	0.437682	1.88248e-05	0.000117502
INPP5K	401.656	0.43603	1.90395e-05	0.000118777
MPZL1	929.893	-0.304748	1.90666e-05	0.000118882
SURF6	950.147	-0.334986	1.91711e-05	0.000119432
SLC16A4	915.835	0.318807	1.91757e-05	0.000119432
CYP2W1	255.895	-0.670808	1.91996e-05	0.000119516
FBXO2	77.163	-0.758057	1.93092e-05	0.000120133
MUT	416.071	0.488118	1.94643e-05	0.000121033
MED28	296.672	0.39361	1.95271e-05	0.000121336
FKBP2	638.815	-0.324338	1.95342e-05	0.000121336
NME1	748.535	-0.329351	1.96184e-05	0.000121789
MRPL16	508.87	-0.393772	1.96284e-05	0.000121789
GTF2H3	836.71	0.415375	1.96849e-05	0.000122074
HIST1H1C	76.1257	0.845234	1.9807e-05	0.000122765
POLR3K	167.22	-0.61691	1.98882e-05	0.000123202
ZFYVE21	210.628	-0.511368	2.00095e-05	0.000123887
USP34	1773.69	0.458189	2.00779e-05	0.000124243
CENPK	290.749	-0.491291	2.01429e-05	0.000124578
EEF2K	477.074	-0.4243	2.02738e-05	0.00012532
factor	98.1739	-0.64896	2.03054e-05	0.000125448
SREBF1	1167.85	-0.660022	2.03661e-05	0.000125724
TEN1	134.924	-0.574022	2.0372e-05	0.000125724
CXorf40B	296.983	0.415978	2.04134e-05	0.000125901
ICMT	803.84	-0.265655	2.0424e-05	0.000125901
PGAP2	284.902	-0.491708	2.04335e-05	0.000125901
ROCK1	1254.98	0.497483	2.05514e-05	0.000126559
CLU	1012.94	-0.396935	2.06001e-05	0.000126791
SLC39A4	1013.06	-0.385372	2.06394e-05	0.000126965
VSIG10	1358.36	-0.310441	2.06747e-05	0.000127114
ODC1	1127.41	0.263192	2.11337e-05	0.000129866
TTF2	395.527	-0.442298	2.11714e-05	0.000130028
ALG2	341.701	0.371846	2.12758e-05	0.0001306
SP100	718.989	0.3373	2.13515e-05	0.000130994
TESK1	377.241	0.380941	2.1525e-05	0.000131988
ZBTB22	101.061	-0.750193	2.17413e-05	0.000133244
EPAS1	1054.36	0.299129	2.18626e-05	0.000133916
SYNM	79.0452	0.799545	2.23188e-05	0.000136637
ALG12	152.694	-0.522555	2.23972e-05	0.000137044
SLC35F5	1626.28	0.34006	2.24636e-05	0.000137342
MUC1	275.693	-1.36487	2.24699e-05	0.000137342
PPIA	14035.9	-0.407549	2.24843e-05	0.000137358
E2F8	207.151	-0.489032	2.26341e-05	0.000138152
CDC42EP5	152.97	-0.6048	2.26384e-05	0.000138152
HOXC4	35.1794	-1.2745	2.26965e-05	0.000138405
NUSAP1	792.774	-0.42321	2.2704e-05	0.000138405
BCL2L1	2300.85	0.26659	2.2766e-05	0.00013871
MRPS16	1144.06	-0.256903	2.28496e-05	0.000139145
EPB41L4B	417.521	-0.357353	2.28741e-05	0.000139153
CYBA	1734.18	-0.243589	2.28751e-05	0.000139153
GBP2	433.74	-0.376008	2.29153e-05	0.000139324
RPL13	11188.2	-0.256002	2.31283e-05	0.000140544
EML6	274.074	0.491335	2.33387e-05	0.000141748
CDX2	170.502	-0.523098	2.34236e-05	0.000142188
REL	252.062	0.666671	2.34924e-05	0.000142531
ZNF66	1045.78	0.602445	2.39603e-05	0.000145293
SIRT1	309.38	0.682315	2.40784e-05	0.000145932
CCNB2	442.868	-0.446302	2.41767e-05	0.00014645
PURB	1030.12	0.285933	2.42228e-05	0.000146652
BIN1	349.948	-0.497757	2.44437e-05	0.000147911
SNRPA	585.44	-0.405854	2.45598e-05	0.000148536
UFC1	653.652	-0.305855	2.46872e-05	0.000149228
ARL5B	435.648	0.682408	2.48164e-05	0.00014993
MTF1	274.383	0.436746	2.48862e-05	0.000150272
CRACR2B	138.352	-0.600003	2.50352e-05	0.000151093
EIF5A2	93.517	0.67215	2.5089e-05	0.000151332
SLC31A1	520.503	0.412589	2.5109e-05	0.000151332
PITPNC1	325.034	-0.431871	2.51196e-05	0.000151332
TMEM185A	263.133	0.404187	2.51275e-05	0.000151332
AP1G2	739.458	-0.377559	2.51526e-05	0.000151404
RLIM	938.076	0.472056	2.53175e-05	0.000152316
PRR13	1721.59	-0.27004	2.53872e-05	0.000152655
APEX1	1314.55	-0.370607	2.54088e-05	0.000152706
TNFSF13	139.033	-0.675733	2.54801e-05	0.000153054
ERLIN2	1068.89	-0.255536	2.58206e-05	0.000155018
SHROOM1	507.822	-0.3583	2.58853e-05	0.000155325
CCND1	2550.81	0.252224	2.59653e-05	0.000155724
RAB34	849.029	-0.328469	2.60185e-05	0.000155962
STEAP3	415.674	-0.385908	2.6041e-05	0.000156015
DGCR8	353.665	-0.400273	2.60639e-05	0.000156071
KLK6	57.0298	-0.839798	2.60857e-05	0.00015612
VPS51	1153.11	-0.312723	2.61749e-05	0.000156572
UST	431.602	-0.398264	2.63152e-05	0.00015733
AK1	303.68	-0.432231	2.63609e-05	0.000157521
ARHGEF40	230.742	-0.575056	2.64093e-05	0.000157728
STX1A	125.567	0.613316	2.64998e-05	0.000158186
PSMD1	1508.68	-0.263705	2.65798e-05	0.000158545
ACP1	1111.43	0.529082	2.65875e-05	0.000158545
TMEM19	397.1	-0.383695	2.66438e-05	0.000158798
EEF1G	22126.5	-0.248555	2.66881e-05	0.000158979
TMEM189	307.753	0.468697	2.6864e-05	0.000159945
UPP1	799.579	0.335148	2.6912e-05	0.000160147
USP11	524.642	0.459247	2.71117e-05	0.000161252
SLC25A13	1413.47	-0.263092	2.73795e-05	0.000162761
TSEN2	101.171	-0.667929	2.73976e-05	0.000162784
SLC37A2	120.735	0.646552	2.74825e-05	0.000163204
HERC4	748.777	0.382629	2.75692e-05	0.000163608
IFT80	306.499	0.62225	2.75789e-05	0.000163608
CHML	361.621	-0.749768	2.76391e-05	0.00016388
FAM213A	606.715	-0.366043	2.7702e-05	0.000164168
PCSK9	372.589	-0.636433	2.77175e-05	0.000164175
ACP6	96.1132	-0.734618	2.77394e-05	0.00016422
RAB22A	872.623	0.338229	2.8209e-05	0.000166914
RPS18	10043.7	-0.280759	2.82952e-05	0.000167338
ZBTB43	143.376	0.516388	2.83168e-05	0.000167379
GTPBP1	706.877	0.407656	2.83704e-05	0.00016761
SPG21	530.358	-0.321864	2.8501e-05	0.000168295
MCU	610.864	-0.360032	2.85819e-05	0.000168686
SNX8	1087.74	-0.307403	2.87592e-05	0.000169645
MAB21L3	117.754	0.998886	2.88431e-05	0.000170053
EEF2	19032.1	-0.241864	2.89268e-05	0.000170459
RFC4	249.055	-0.455382	2.9225e-05	0.000172128
SUCLG1	817.113	-0.310508	2.92793e-05	0.000172359
DOHH	178.657	0.529337	2.9296e-05	0.000172369
DOCK5	3028.02	0.446442	2.97404e-05	0.000174894
TSPAN6	400.856	-0.498542	2.9794e-05	0.00017512
RIC1	156.593	0.636667	3.02631e-05	0.000177786
SKAP1	44.1751	-1.05466	3.03003e-05	0.000177913
CLCN6	216.226	0.485143	3.03829e-05	0.000178308
ABHD2	5434.66	-0.241424	3.0435e-05	0.000178522
REV3L	313.08	0.726299	3.04954e-05	0.000178785
ARL8B	459.201	0.380061	3.05648e-05	0.0001791
PIGF	139.752	-0.559717	3.06398e-05	0.000179448
CERK	941.512	-0.424028	3.06806e-05	0.000179596
TSC22D3	290.932	0.561937	3.08095e-05	0.000180259
DNMT1	1097.78	-0.423837	3.08488e-05	0.000180397
KLRD1	46.1003	0.868471	3.09023e-05	0.000180595
NLRP6	36.2393	-1.08258	3.09141e-05	0.000180595
SGK2	460.019	0.386989	3.09696e-05	0.000180827
CHTOP	633.41	-0.318632	3.10271e-05	0.000180999
RAD50	1420.86	0.474327	3.10306e-05	0.000180999
ELP3	393.165	0.33994	3.11249e-05	0.000181457
API5	1476.23	0.351284	3.11924e-05	0.000181758
SP6	86.2764	0.633383	3.13169e-05	0.000182391
STK17A	152.246	0.622682	3.14676e-05	0.000183163
Hsp70	42726.9	-0.252039	3.14951e-05	0.000183163
CORO1B	1620.59	-0.44553	3.14973e-05	0.000183163
CACTIN	301.53	0.589893	3.19437e-05	0.000185665
REXO1	602.014	0.375695	3.21292e-05	0.000186649
ARSD	517.849	0.378959	3.23695e-05	0.000187949
SEPHS1	902.845	-0.342584	3.2624e-05	0.000189331
RPL6	10652.1	-0.299916	3.27344e-05	0.000189876
CERS2	2699.07	0.216964	3.2772e-05	0.000189998
FAM168B	2215.58	0.232511	3.39749e-05	0.000196873
COX20	525.872	-0.367401	3.4226e-05	0.000198228
PGD	2245.44	-0.296259	3.42797e-05	0.000198439
ANO6	2599.98	0.26526	3.45219e-05	0.000199653
CHEK2	171.225	-0.547925	3.45243e-05	0.000199653
PTTG1	596.833	-0.417293	3.47601e-05	0.000200868
LETM2	56.2235	0.793739	3.47692e-05	0.000200868
PLXND1	1108.56	-0.512685	3.48544e-05	0.000201258
NME4	896.926	-0.378983	3.50253e-05	0.000202144
OXSR1	428.225	0.355893	3.50518e-05	0.000202195
PHPT1	453.675	-0.531188	3.55063e-05	0.000204714
C11orf98	313.828	-0.509448	3.56452e-05	0.000205412
DPEP1	167.13	-0.651756	3.57781e-05	0.000206074
MFN2	1898.9	0.238649	3.60106e-05	0.000207309
CBX1	650.512	-0.339292	3.61104e-05	0.00020778
MEPCE	1135.97	0.244332	3.62146e-05	0.000208275
GTF3C4	577.552	0.305094	3.69481e-05	0.000212387
SCLY	193.137	-0.498241	3.70618e-05	0.000212934
[truncated: 9,488 more rows]

## Sheet: AsPC1_sgSERPINB5_RNAseq
Gene	baseMean	log2FoldChange	pvalue	padj
SERPINB5	1970.6	-1.32182	4.54316e-64	3.74583e-60
SDHAF3	606.286	0.475688	9.11373e-07	0.00346411
TM4SF4	1270.2	0.468955	1.26044e-06	0.00346411
MZT1	426.587	0.532071	5.41021e-06	0.0111518
SPTSSA	272.34	0.627211	7.83739e-06	0.0129239
TMEM106B	1655.8	0.384803	1.21444e-05	0.0166885
C5orf15	790.988	0.412336	2.60414e-05	0.0306731
CISD2	503.85	0.395527	3.6326e-05	0.0374385
MOB4	612.631	0.433321	4.16846e-05	0.0381877
RNF138	558.491	0.500738	6.54888e-05	0.0539955
TMX1	908.433	0.389149	0.000119569	0.0896222
MT2A	437.472	-0.358389	0.000143418	0.0985399
ANXA4	9448.96	0.257161	0.00017291	0.109665
TRAM1	1784.61	0.321924	0.000194912	0.11479
RCN2	528.106	0.3814	0.000242361	0.125121
R3HCC1L	247.099	0.413263	0.000242806	0.125121
PARD6B	317.097	0.417376	0.000258874	0.125554
TAF15	3025.2	0.253783	0.000398248	0.176807
PCLAF	631.154	0.369872	0.000407439	0.176807
RNF128	1647.99	0.285687	0.000441648	0.182069
ARL6IP6	575.447	0.319378	0.000587752	0.220615
GNG10	967.409	0.417866	0.000588662	0.220615
SLC39A4	1677.83	-0.314621	0.000706793	0.25337
BET1	695.433	0.411444	0.000782537	0.268834
ANPEP	1947.19	-0.321584	0.000864416	0.285084
LYPLA1	1884.37	0.35983	0.000941566	0.297742
TWSG1	825.47	0.307482	0.000995472	0.297742
PTGR2	277.564	0.368581	0.00101113	0.297742
RP2	182.101	0.450338	0.00104115	NA
EIF4E	1018.5	0.296024	0.00109565	0.311506
CAV2	1822.23	0.308598	0.00120703	0.321592
SLC7A7	666.083	0.284185	0.00120914	0.321592
NFKBIZ	384.568	0.341966	0.00133215	0.340034
KLF11	304.016	-0.317111	0.00136096	0.340034
RPP14	244.587	-0.375929	0.00140698	0.341192
KRT10	353.881	0.328663	0.00166935	0.393251
ZNF738	81.8879	0.530684	0.0017	NA
CYCS	3511.62	0.31887	0.00180809	0.413253
TTC33	217.805	0.427286	0.0018545	0.413253
LONRF3	192.096	-0.375596	0.00186685	NA
RPSAP58	1604.12	0.301982	0.00194634	0.420431
CAPZA2	2337.12	0.282402	0.00204005	0.420431
SRP9	2859.81	0.315924	0.00204306	0.420431
ATF1	298.494	0.346824	0.00231312	0.420431
CIZ1	1188.85	-0.254065	0.00231781	0.420431
FAM3C	9344.62	0.265245	0.00238661	0.420431
C1D	279.668	0.404511	0.0024021	0.420431
LAMTOR3	324.58	0.347681	0.00242029	0.420431
NEK7	1369.37	0.329371	0.00250235	0.420431
CRY1	258.735	0.379403	0.0025392	0.420431
TRA2A	1281.37	0.267255	0.00254973	0.420431
FSCN1	5207.3	-0.191875	0.0025683	0.420431
LGALS2	1126.6	0.322801	0.0025811	0.420431
GATAD2A	1195.66	-0.225392	0.0026006	0.420431
CNIH1	1114.1	0.267965	0.00268797	0.426198
ABHD14A-ACY1	69.8083	0.883795	0.00271928	NA
GNB3	53.0918	0.612018	0.00282893	NA
HTD2	42.6723	2.49715	0.00285346	NA
TMEM267	219.786	0.377743	0.00288185	0.438123
EEF1E1	313.539	0.333439	0.00294445	0.438123
SLC9A3R2	1926.9	-0.253975	0.00299305	0.438123
LOC102724200	74.5032	0.885066	0.00300141	NA
ABHD3	558.83	0.256112	0.00300243	0.438123
TCHP	247.283	-0.416913	0.00302887	0.438123
LOC100506248	75.0656	0.762316	0.00315336	NA
FLYWCH1	731.188	-0.308053	0.00317278	0.443364
TGFB1	605.837	-0.262308	0.00322475	0.443364
CUL9	341.82	-0.323939	0.00322642	0.443364
TIA1	1049.05	0.222282	0.00328404	0.443884
CAAP1	134.896	0.427527	0.00351211	NA
TMED7	1262.28	0.324591	0.00351324	0.454042
SH3BGRL	378.721	0.291372	0.00351752	0.454042
LAMB3	2077.6	-0.227348	0.00357902	0.454042
MLPH	246.318	-0.325793	0.00364608	0.454042
STK26	338.238	0.331555	0.00365884	0.454042
RRAS2	695.508	0.262179	0.00373009	0.454042
SLC35A3	517.041	0.304858	0.00374468	0.454042
GLS	2403.45	0.302413	0.00390947	0.467153
APOOL	365.712	-0.394692	0.00400569	0.469382
CYSTM1	1243.67	0.270641	0.00404198	0.469382
ANXA13	622.731	0.264886	0.00423523	0.474087
UBE2E1	939.763	0.289702	0.00433976	0.474087
CDC42EP4	715.763	-0.247422	0.00437716	0.474087
GATAD2B	411.263	-0.330668	0.00442312	0.474087
SUMO2	1832.24	0.25653	0.0044318	0.474087
KPNA6	748.747	-0.22365	0.00444943	0.474087
GLRX2	297.043	0.387636	0.00448499	0.474087
LIN7C	364.387	0.315227	0.00454453	0.474299
MTFR1	552.287	0.252213	0.00460965	0.475082
VMP1	3228.62	0.21455	0.00475359	0.483868
CEBPZOS	569.598	0.462508	0.00489656	0.486837
ORAI2	772.336	-0.255156	0.00490085	0.486837
MAD2L1	1082.6	0.279968	0.00510668	0.49227
CD276	830.884	-0.239455	0.00516846	0.49227
TMEM14A	309.593	0.286948	0.00519487	0.49227
TRIM8	992.371	-0.216877	0.00523513	0.49227
CHORDC1	777.893	0.32028	0.00527659	0.49227
NXT2	215.939	0.353039	0.0053858	0.49227
DCK	378.654	0.280407	0.00540165	0.49227
SLC30A7	306.782	-0.402607	0.00543318	0.49227
HEXDC	124.621	-0.414625	0.00553492	NA
GATD1	1217.54	-0.268678	0.00557782	0.495435
PCNP	983.456	0.292465	0.00562211	0.495435
ABRACL	109.085	0.411488	0.00568742	NA
SULT1A3	591.058	-1.02278	0.00578294	0.495435
B4GALT4	664.366	0.302946	0.00580456	0.495435
UBE2B	543.6	0.268566	0.00583266	0.495435
TSNAX	579.97	0.252069	0.00599724	0.495435
ZNF703	2076.15	-0.228554	0.0060578	0.495435
MYH14	1117.8	-0.271955	0.00610118	0.495435
RCHY1	251.898	0.318373	0.00610432	0.495435
PHETA1	1441.12	-0.240109	0.00615057	0.495435
ZNF330	430.774	0.264899	0.00628798	0.495435
HPGD	581.835	0.28116	0.00631348	0.495435
C19orf24	487.718	-0.283719	0.00631437	0.495435
FOXK1	876.837	-0.246077	0.00647557	0.495435
RBM7	337.734	0.296022	0.00654533	0.495435
MANEA	215.586	0.329526	0.00660411	0.495435
ZNF644	343.088	0.38033	0.00661189	0.495435
NDUFA5	769.844	0.278989	0.00664053	0.495435
ALG13	565.801	0.287822	0.0066553	0.495435
ITM2B	1504.73	0.222713	0.00666989	0.495435
CHAC2	140.669	0.403862	0.00668732	NA
STYX	304.711	0.294088	0.00675322	0.497146
YAF2	163.986	0.432184	0.0067582	NA
PDLIM7	2386.55	-0.196121	0.0068758	0.499299
INPP5D	2763.7	-0.267414	0.00690358	0.499299
EHMT1	1159.02	-0.199618	0.00699235	0.501321
IQCE	927.195	-0.288994	0.0070571	0.501602
RFK	147.87	0.398391	0.00716137	NA
NPAS2	1658.42	-0.231244	0.00731057	0.515176
TSPAN8	4026.5	0.286159	0.00738123	0.515748
ZNF326	527.143	0.298942	0.00759806	0.524308
HOXA3	550.444	-0.219404	0.00769426	0.524308
C1GALT1C1	457.131	0.289247	0.00769452	0.524308
SRGAP2C	166.623	0.39743	0.00772436	NA
UGCG	452.976	0.231901	0.0077924	0.526626
C4orf46	166.286	0.332339	0.00792466	NA
RNF19A	1442.2	0.205025	0.0080313	0.537548
CBFB	782.077	0.248887	0.00808441	0.537548
NPIPB5	673.101	0.243357	0.00821502	0.541863
ARL5A	645.372	0.293483	0.0083093	0.543731
CRYZ	1216.24	0.221219	0.00866635	0.56263
SMARCA4	2176.38	-0.190615	0.00879918	0.562812
NFIX	361.365	-0.345831	0.00886813	0.562812
RAB2A	1630.07	0.192134	0.00887583	0.562812
PLEKHA3	265.607	0.291818	0.00894219	0.562812
HOXC9	74.9259	-0.476854	0.00898019	NA
DBI	1929.45	0.337582	0.00909547	0.562867
FGF2	428.18	0.325285	0.0091569	0.562867
TAPBP	688.031	-0.244664	0.00921552	0.562867
NGEF	2746.09	-0.167635	0.00925554	0.562867
EVI5L	188.615	-0.313805	0.00930296	NA
UBE2D1	246.832	0.38838	0.00935465	0.562867
ENOPH1	587.336	0.234801	0.00936247	0.562867
FAR1	1341.82	0.27435	0.00943205	0.562867
LOC100996747	520.274	0.438289	0.00956593	0.562867
AGAP4	170.288	0.340951	0.00957878	NA
TSPAN14	1112.06	-0.304754	0.00957947	0.562867
POLR2K	731.856	0.256429	0.00962574	0.562867
ZNF747	143.205	-0.381215	0.00975723	NA
SCRIB	2514.82	-0.197718	0.00976378	0.566918
SLC36A4	162.407	0.403393	0.00978875	NA
TCF7	437.242	-0.296833	0.00985224	0.568054
WRB	454.615	0.262578	0.0101176	0.576117
CDK1	2449.92	0.221515	0.0101318	0.576117
RGPD5	210.015	0.383127	0.0103115	0.581813
NUP54	667.403	0.224178	0.010383	0.581813
EREG	1102.63	0.276602	0.0104437	0.581813
NPIPB2	124.23	0.426826	0.0106069	NA
WHRN	205.043	-0.36384	0.0106292	0.587123
IQCN	60.2037	-0.569977	0.0107259	NA
GNAI1	1203.12	0.209565	0.0108018	0.587123
TGFBI	8396.98	-0.147964	0.0108858	0.587123
PRNP	2448.41	0.216631	0.0109003	0.587123
MINOS1-NBL1	2354.73	0.308504	0.0109072	0.587123
OASL	1379.43	-0.17135	0.0109663	0.587123
WDR53	152.381	0.371607	0.011037	NA
C5orf24	894.904	0.260081	0.0111243	0.591739
RASA2	184.251	0.362634	0.0113781	NA
SNX16	50.8949	0.555378	0.0114235	NA
BCL2L2	564.452	0.198512	0.0115844	0.605465
RAB31	1979.61	-0.158217	0.0116509	0.605465
DROSHA	1067.36	-0.169006	0.0116517	0.605465
ACAP3	783.362	-0.223259	0.0118116	0.605465
SYN3	978.843	-0.229975	0.0118458	0.605465
LGR6	2367.15	-0.206054	0.0118585	0.605465
HNRNPA1L2	435.679	0.233458	0.0119507	0.605465
TOB1	1064.83	0.198955	0.0119698	0.605465
MYO15B	541.859	-0.271579	0.0120449	0.605551
SGPP1	205.425	0.329798	0.0122417	0.611715
UBE2K	1311.36	0.207309	0.0124093	0.616351
CBWD3	83.1867	0.609967	0.012525	NA
ARHGEF1	1300.22	-0.190702	0.012591	0.618387
ZCCHC10	183.628	0.319855	0.0126307	NA
CENPQ	145.98	0.349181	0.0126312	NA
NUDT12	303.283	0.282039	0.0126491	0.618387
SPRY2	1146.94	0.207442	0.0126752	0.618387
ZNF805	60.1401	0.483807	0.0128477	NA
PITPNM1	1029.64	-0.198509	0.0129192	0.626443
RNF227	55.6617	-0.513948	0.0130249	NA
OAT	460.247	0.234922	0.0131075	0.626443
GNL3L	459.11	-0.257271	0.0131754	0.626443
ACADM	707.724	0.220383	0.013177	0.626443
FUS	6326.51	0.210339	0.0132203	0.626443
REEP3	910.792	0.201049	0.013432	0.632839
SMIM8	39.9422	0.620519	0.013489	NA
UMA	229.654	0.320465	0.0135953	0.636892
FAM241A	176.367	0.314571	0.0136946	NA
TMEM41B	474.943	0.233365	0.0138369	0.639472
PRELID3B	2063.47	0.232899	0.013894	0.639472
AK3	256.872	0.262857	0.0139215	0.639472
CREM	257.793	0.346993	0.0139793	0.639472
ZNF598	1453	-0.194258	0.0140381	0.639472
ARF4	1783.21	0.181363	0.0141979	0.643197
ANKRD46	187.789	0.345358	0.0142542	NA
UAP1L1	230.562	-0.278557	0.0142839	0.643554
COMMD8	152.56	0.341378	0.0143925	NA
ARL5B	462.712	0.290909	0.0145969	0.652614
EIF5B	3334.73	-0.229273	0.0147409	0.652614
MAP4K4	5234.66	-0.218688	0.0147782	0.652614
RIDA	419.995	0.283425	0.0148016	0.652614
GDPD3	59.3445	-0.473543	0.0150491	NA
GMCL1	572.103	0.244976	0.0150923	0.660818
TUBB3	417.829	-0.218302	0.0151479	0.660818
TBC1D8	1224.76	0.254319	0.0152761	0.662901
IKZF5	240.081	0.264253	0.0154991	0.669059
TMEM167A	1951.18	0.22077	0.015922	0.683734
PPP2CB	1613.33	0.211325	0.0164596	0.697193
JAK2	57.3853	0.473988	0.0165556	NA
WEE1	420.357	0.22548	0.0165973	0.697193
NDOR1	672.32	-0.216254	0.0166602	0.697193
ZNF680	160.824	0.39065	0.0166915	NA
UBE3B	585.842	-0.28543	0.0168667	0.697193
BAG4	202.801	0.298445	0.0168897	0.697193
STRADB	706.753	0.195538	0.0169098	0.697193
TMEM50B	269.075	0.264063	0.0171733	0.697193
CHMP6	205.447	-0.285807	0.0172929	0.697193
GTPBP10	645.98	0.20047	0.0173025	0.697193
LGALSL	229.894	0.266849	0.017364	0.697193
FAAP20	355.276	-0.284957	0.0174059	0.697193
MCC	488.916	-0.280505	0.0174232	0.697193
HNMT	408.137	0.320285	0.0174293	0.697193
ARL1	515.429	0.230265	0.017464	0.697193
LMO4	2493.16	0.187339	0.0175512	0.697193
ALDH1A1	413.123	0.218469	0.0176065	0.697193
MIDN	1275.17	-0.239793	0.0176729	0.697193
DBN1	1550.47	-0.203045	0.0180046	0.705723
CREB3L2	311.716	-0.274819	0.0180604	0.705723
TMEM191B	64.2301	-0.484037	0.0181368	NA
RAP2C	724.194	0.280887	0.0181834	0.707181
HIGD1A	876.123	0.266505	0.018507	0.712521
MROH6	2233.62	-0.207976	0.01852	0.712521
MSRB2	487.916	0.283534	0.01858	0.712521
PACRGL	165.143	0.309234	0.0185967	NA
NFE2L2	1533.14	0.164181	0.0187495	0.713791
SCNN1A	376.959	-0.220774	0.0187863	0.713791
LGR5	817.623	0.181171	0.0192276	0.723365
CLN8	201.116	-0.381386	0.0192456	0.723365
BBS5	574.539	-0.264153	0.0193906	0.723365
SFI1	275.083	-0.251597	0.0194631	0.723365
TMEM65	276.134	0.26517	0.0194769	0.723365
AASDHPPT	716.314	0.186526	0.0195651	0.723383
SASS6	248.603	0.271643	0.0197231	0.725967
NKIRAS1	119.928	0.371878	0.0197718	NA
TMEM38B	245.928	0.28639	0.0199264	0.728586
TMEM69	283.877	0.249699	0.019971	0.728586
TNK2	1131.34	-0.261888	0.020759	0.751795
LYSMD3	306.504	0.288625	0.0207895	0.751795
STARD4	88.5463	0.519147	0.0209415	NA
ALKBH7	446.027	-0.247009	0.020948	0.752633
SLC18A2	88.3482	0.474865	0.0209835	NA
INF2	2388.23	-0.190741	0.0210198	0.752633
DNMBP	1630.63	-0.152435	0.0210865	0.752633
SPAST	430.142	0.229091	0.021188	0.752997
SDHC	1881.59	0.17931	0.0213917	0.75464
CHMP5	1343.58	0.238946	0.0214173	0.75464
TCF19	463.184	-0.215653	0.0217217	0.762106
TCEAL1	282.518	0.267202	0.0221787	0.772145
C6orf106	1227.24	-0.164233	0.022323	0.772145
ZCCHC9	368.548	0.237199	0.0224252	0.772145
GULP1	685.615	0.242066	0.0225338	0.772145
ADIRF	554.02	-0.251096	0.022539	0.772145
MTR	672.86	-0.210501	0.0225697	0.772145
FLNA	11883.3	-0.320062	0.0229711	0.776823
C12orf75	2236.74	0.18549	0.0230075	0.776823
NRP2	1280.71	-0.258414	0.0230658	0.776823
FBXL17	336.721	0.243559	0.0230952	0.776823
SMIM13	169.17	0.288095	0.0231072	NA
CHERP	854.517	-0.232879	0.0231775	0.776823
ATG16L1	2764.13	-0.132319	0.0234322	0.78218
RUBCN	234.183	-0.255356	0.0237945	0.790591
C3orf38	191.532	0.264122	0.0239653	NA
TMEM106C	995.08	0.191235	0.0240647	0.790591
SSBP4	880.4	-0.226762	0.0241334	0.790591
SAFB2	913.628	-0.178335	0.0242159	0.790591
SH3YL1	345.377	0.252361	0.0243541	0.790591
ABHD13	169.767	0.322709	0.0244423	NA
MSLN	2176.37	-0.203505	0.0245158	0.790591
SRRM1	1024.42	-0.182149	0.0245916	0.790591
TMEM50A	1055.48	0.187539	0.0246475	0.790591
SORBS3	770.17	-0.206813	0.0251769	0.790591
ISOC1	568.708	0.205221	0.025277	0.790591
PLCB3	2801.6	-0.219899	0.025307	0.790591
TNFRSF1B	1528.2	-0.188967	0.0253386	0.790591
TBL3	1738.85	-0.191502	0.0254017	0.790591
SARAF	1869.83	0.17523	0.0254534	0.790591
ADAM20	46.8407	0.755679	0.0254873	NA
AXL	2089.64	-0.145465	0.0255325	0.790591
ANGPTL2	655.986	-0.217077	0.0256699	0.790591
COL18A1	1260.28	-0.233067	0.0258291	0.790591
SLC19A1	612.678	-0.203197	0.0258743	0.790591
TMX2	1387.81	0.155545	0.0258899	0.790591
YTHDF3	1166.14	0.220347	0.0259455	0.790591
LOC730268	260.966	0.265555	0.0260414	0.790591
PGRMC2	600.393	0.177734	0.0261251	0.790591
RNF146	285.538	0.25993	0.0261426	0.790591
RPTOR	578.209	-0.261211	0.0261523	0.790591
SOD1	2592.67	0.221219	0.0262903	0.790591
COX11	595.065	0.1749	0.0263062	0.790591
SENP5	274.472	-0.308511	0.0264453	0.790591
GYS1	478.99	-0.223274	0.0264605	0.790591
FAM72A	345.064	0.219521	0.0264649	0.790591
SCAMP1	423.667	0.254732	0.0266907	0.794457
CIC	681.751	-0.299955	0.0268851	0.795336
LAMTOR5	775.826	0.273418	0.0269131	0.795336
STXBP3	551.848	0.263439	0.0270138	0.795459
FAM120C	89.9763	-0.473347	0.0272247	NA
SRD5A1	660.545	0.16633	0.0272398	0.79926
DPP9	2812.05	-0.201847	0.0274135	0.799931
ADGRL1	164.03	-0.317548	0.0274469	NA
GSKIP	599.906	0.205161	0.0274689	0.799931
RUNX1	608.638	-0.284068	0.0275863	0.799931
PRMT3	707.227	0.16722	0.0277007	0.799931
TRUB1	436.425	0.259064	0.0278404	0.799931
VPS53	621.824	-0.21098	0.0278448	0.799931
WRNIP1	707.98	0.163696	0.0279522	0.800228
MYL5	58.047	0.42557	0.0281945	NA
CCNC	618.904	0.193866	0.0282521	0.803568
DGCR6L	371.914	-0.26231	0.0282637	0.803568
OSTM1	248.024	0.289436	0.0284983	0.80743
FAM76B	267.656	0.284863	0.0285955	0.80743
HSD17B12	2026.76	0.191098	0.0290593	0.81732
RAD9B	37.5789	0.524195	0.0290824	NA
R3HDM4	897.474	-0.15469	0.029173	0.81732
TMEM128	256.496	0.288705	0.0292431	0.81732
B2M	5914.72	0.227271	0.0294991	0.821688
AMN	50.6858	-0.500649	0.0296103	NA
MAP1S	465.771	-0.255033	0.0296136	0.822102
ERG28	274.956	0.230058	0.0298294	0.823041
TMEM53	73.0864	-0.388305	0.0298797	NA
PYGB	6516.82	-0.158248	0.0298912	0.823041
AKR1B10	84.7421	0.36883	0.0301243	NA
FAM103A1	211.518	0.27293	0.0301779	0.823041
EVPL	1383.24	-0.247793	0.0301871	0.823041
PLEC	16600	-0.282268	0.0302829	0.823041
GTF2A1	532.592	0.241718	0.0303045	0.823041
CCNG2	117.063	0.309833	0.0303045	NA
PCGF5	167.923	0.31421	0.0303298	NA
PLCD3	4564.19	-0.1775	0.0303483	0.823041
DPYSL2	1069.12	-0.151496	0.0305689	0.823041
SPRED1	413.175	0.227281	0.0307384	0.823041
ACTR3	3991.99	0.164265	0.0308415	0.823041
NUDT14	107.609	-0.320228	0.0308591	NA
CD46	2516.62	0.159664	0.030901	0.823041
TCEA1	2986.28	0.184057	0.0312149	0.823041
NDFIP2	687.707	0.208396	0.031271	0.823041
HGS	1477.24	-0.190022	0.0313821	0.823041
CAMTA2	230.766	-0.230939	0.0314112	0.823041
KIAA1468	244.699	0.242346	0.0314463	0.823041
ACER3	569.482	-0.28112	0.0314565	0.823041
CDKL1	124.41	-0.35351	0.0314848	NA
SH3GL1	1343.1	-0.213711	0.0316619	0.823041
CHD4	3524.89	-0.160323	0.0319229	0.823041
SEMA4B	3623.28	-0.167911	0.0322335	0.823041
ORAOV1	286.327	0.231258	0.032277	0.823041
SLX4	321.022	-0.294896	0.0323686	0.823041
PDCD10	561.553	0.216164	0.0324034	0.823041
SPTBN2	1410.19	-0.212451	0.0325218	0.823041
B3GNT2	280.878	0.267356	0.0325821	0.823041
MAT2B	1173.91	0.164701	0.0325913	0.823041
TPMT	822.962	0.189524	0.0326435	0.823041
ZDHHC13	234.679	0.257685	0.0327964	0.823041
PGRMC1	2185.46	0.158216	0.032852	0.823041
USP15	685.363	0.285494	0.032893	0.823041
SYNE3	66.24	-0.438915	0.0329225	NA
TMA16	331.896	0.24356	0.032956	0.823041
PELI1	578.074	0.212597	0.0331268	0.823041
CYB5R3	1622.37	-0.175295	0.0333075	0.823041
SLC35A1	472.669	0.203992	0.0333154	0.823041
OSGIN1	166.731	-0.271344	0.0333256	NA
UQCRH	3160.26	0.257949	0.0333759	0.823041
TIAF1	42.5111	1.15399	0.0333959	NA
SCARB1	2408.34	-0.170248	0.0334096	0.823041
GAR1	431.82	0.252863	0.0336111	0.823041
MFSD3	383.155	-0.234475	0.0336174	0.823041
TEX49	65.1632	1.02641	0.0336194	NA
POLR2M	411.88	0.30531	0.0337677	0.823041
FAM160B2	579.488	-0.190941	0.0338261	0.823041
ZNF567	44.036	0.520994	0.0339784	NA
SDHD	2504.78	0.175785	0.033999	0.823041
TMEM59	1659.27	0.180815	0.0340108	0.823041
TTYH3	1365.1	-0.263718	0.0341944	0.823041
OTUD6B	446.082	0.289105	0.0342298	0.823041
PEA15	994.8	0.177216	0.0343146	0.823041
NCLN	1843.25	-0.146617	0.034365	0.823041
ZSWIM9	126.679	0.283179	0.0344018	NA
TOM1L2	795.102	-0.209258	0.0344357	0.823041
PSMD10	700.041	0.183506	0.0345511	0.823041
VNN1	2615.02	0.144885	0.0345771	0.823041
GLIPR1L2	37.1357	0.529059	0.0346476	NA
PRSS23	2532.03	0.14089	0.0346494	0.823041
SIK3	547.685	-0.232713	0.0348267	0.823041
KLC1	964.655	-0.16008	0.034966	0.823041
H6PD	337.382	-0.221497	0.0349857	0.823041
ARMT1	428.292	0.217161	0.0351108	0.823041
TPD52	240.223	0.246145	0.0351721	0.823041
CDC42BPB	3042.37	-0.263945	0.0352624	0.823041
MAGOHB	310.585	0.270688	0.0353374	0.823041
OSBPL5	1274.5	-0.164078	0.0354518	0.82338
PERP	16658.4	0.167083	0.0357952	0.827524
RIN1	2060.08	-0.18129	0.035831	0.827524
ABCB10	504.458	0.203522	0.0360777	0.829033
NTSR1	5077.04	-0.179344	0.036148	0.829033
PDLIM5	2646.34	0.166345	0.0365718	0.829033
C1GALT1	828.106	0.218888	0.0366481	0.829033
ZNF213	244.723	-0.298632	0.0366876	0.829033
CCNT2	865.23	0.213578	0.0367223	0.829033
PLOD3	2604.05	-0.160863	0.0370012	0.829033
DISP2	138.873	-0.422986	0.0370874	NA
CCDC88C	520.688	-0.24438	0.0370943	0.829033
PITX1	620.442	-0.198346	0.0371057	0.829033
PPM1B	454.488	0.222042	0.0371587	0.829033
ELMOD2	284.578	0.272222	0.0372404	0.829033
FASN	2015.98	-0.280007	0.0374016	0.829033
KITLG	950.248	0.249124	0.0374078	0.829033
BTBD1	828.589	0.17387	0.0374649	0.829033
ZNF841	114.649	-0.307373	0.0375537	NA
SNX6	790.689	0.184863	0.0376017	0.829033
FOXRED2	445.965	-0.255357	0.0376643	0.829033
ZNHIT3	391.584	0.254346	0.0376657	0.829033
CBWD5	377.971	0.268054	0.0377062	0.829033
ALG10B	150.766	0.290387	0.0378335	NA
BST2	57.3341	0.452013	0.0379302	NA
IL1RAP	180.626	0.25973	0.0380613	NA
C5orf30	250.319	0.243121	0.0380898	0.833663
RPL31	8973.14	0.241964	0.0381514	0.833663
NAPRT	2105.09	-0.198584	0.0382285	0.833663
TOR4A	2686.14	-0.167031	0.0383212	0.833663
RNF11	437.129	0.214334	0.0385053	0.835463
ATF7IP	570.573	-0.298826	0.0387517	0.836029
MICAL1	371.372	-0.191248	0.0388224	0.836029
MYH9	13966	-0.246667	0.0388356	0.836029
PARPBP	305.715	0.221667	0.0393858	0.839063
ORMDL3	467.94	0.172678	0.0395163	0.839063
LTBP3	803.395	-0.164451	0.0396228	0.839063
PRPF18	453.928	0.205549	0.0396289	0.839063
PLS1	887.112	0.192067	0.0396652	0.839063
NCOA7	453.853	0.243945	0.0396952	0.839063
PKP3	2674.07	-0.162516	0.039797	0.839063
TAP2	472.278	-0.217721	0.0398126	0.839063
ZBTB11	393.933	0.235658	0.0399935	0.839063
ACAT2	318.883	0.234566	0.0401091	0.839063
RAVER1	925.532	-0.243978	0.0404271	0.839063
KCNH2	100.987	-0.340034	0.0405806	NA
GMIP	277.798	-0.205044	0.0406488	0.839063
TMEM127	1365.9	-0.133823	0.0407711	0.839063
RHOD	773.802	-0.177192	0.0407974	0.839063
ZNF430	73.9168	0.370865	0.0408834	NA
PRDX3	4121.37	0.157176	0.040944	0.839063
COX7B	1986.68	0.249883	0.0409634	0.839063
TWF1	2354.08	0.189639	0.0409871	0.839063
C16orf58	1103.06	-0.187803	0.0410982	0.839063
NOL3	620.17	-0.195048	0.0411811	0.839063
MTMR6	308.804	0.216082	0.0413757	0.839063
MXRA8	114.253	-0.328644	0.041451	NA
SH2B1	998.947	-0.175463	0.0416451	0.839063
ANAPC4	382.754	0.249443	0.041668	0.839063
ISG15	530.728	-0.238678	0.0419528	0.839063
GDF11	81.015	-0.401286	0.0420059	NA
KRAS	515.581	0.221899	0.0420383	0.839063
FAM162A	436.295	0.225096	0.0420515	0.839063
POLD1	1099.53	-0.176035	0.0421516	0.839063
LAMB1	2409.94	-0.129014	0.0424587	0.839063
DBT	190.16	0.255377	0.0427032	NA
MSRB3	362.748	-0.372815	0.0428345	0.839063
CYBRD1	1037.24	0.15282	0.0429538	0.839063
IQCJ-SCHIP1	54.6522	-0.479312	0.0430293	NA
TRMT2A	547.417	-0.195227	0.043034	0.839063
PIGK	406.384	0.210525	0.0430391	0.839063
RPS6KA1	1050.01	-0.179261	0.043043	0.839063
PLEKHH3	249.611	-0.258957	0.0431316	0.839063
CEP70	201.373	0.240877	0.0431949	0.839063
RGS12	460.22	-0.189602	0.0432161	0.839063
ADAM19	789.358	-0.215759	0.0432533	0.839063
ZMIZ2	2940.79	-0.213	0.0432914	0.839063
GAB2	152.192	-0.318322	0.0433264	NA
FAM173B	311.723	0.235914	0.0434035	0.839063
MIB2	462.966	-0.222088	0.0434095	0.839063
CD9	4317.52	0.146728	0.0434315	0.839063
LSM5	1185.17	0.245363	0.0434814	0.839063
GALNT7	879.608	0.158399	0.0435293	0.839063
NXN	1001.48	-0.153492	0.0435296	0.839063
LACTB2	283.022	0.230863	0.0435774	0.839063
CIT	908.448	-0.280341	0.0436206	0.839063
CDC42EP2	467.756	-0.180811	0.0436577	0.839063
MBLAC2	135.268	0.297402	0.0437565	NA
KRT23	89.0423	0.351739	0.0439629	NA
HNRNPF	5520.7	0.107159	0.0440557	0.844742
PKN1	924.291	-0.1743	0.0443072	0.846858
CCDC15	72.4852	-0.372857	0.0445831	NA
TMEM184A	389.599	-0.220386	0.0446464	0.846858
IPMK	210.968	0.286381	0.0450257	0.846858
TEX30	210.21	0.255263	0.0452675	0.846858
NPTN	1740.33	0.15775	0.0453	0.846858
CNP	993.536	-0.153281	0.045452	0.846858
CD164	2627.39	0.212864	0.0456527	0.846858
ARHGAP11B	129.699	-0.330265	0.0457564	NA
TECPR1	859.908	-0.168307	0.0458955	0.846858
AKR1C2	1194.94	0.161413	0.0459947	0.846858
GPA33	541.47	0.209953	0.0460691	0.846858
DUSP22	119.293	-0.306304	0.0460921	NA
MDFIC	785.95	0.217089	0.0463121	0.846858
LTBR	1712.77	-0.140085	0.0463222	0.846858
ANAPC16	1864.51	0.141137	0.0464348	0.846858
NACC1	1579.74	-0.193859	0.0464559	0.846858
LXN	212.007	0.244862	0.0468609	0.846858
PDE7A	281.959	0.214834	0.046898	0.846858
RXRA	952.051	-0.191038	0.0469486	0.846858
MFSD14B	804.788	0.151026	0.0472691	0.846858
EPHB2	668.467	-0.160027	0.0473472	0.846858
COL17A1	19352.4	-0.202441	0.0473614	0.846858
AGO4	137.167	-0.276133	0.0475187	NA
EMP2	380.245	-0.183845	0.0475427	0.846858
ZNRF2	451.554	0.200735	0.0476198	0.846858
GCSH	980.257	0.196623	0.0476661	0.846858
TMEM161B	356.213	0.205401	0.047675	0.846858
AK6	492.579	0.247282	0.0477159	0.846858
TUBD1	103.748	0.298143	0.0478362	NA
WASF1	244.857	0.208981	0.0478417	0.846858
TMEM33	773.703	0.190894	0.0478557	0.846858
SPRY4	1832.32	-0.162097	0.0480069	0.846858
SYPL1	2334.95	0.185233	0.0480184	0.846858
CABIN1	518.886	-0.213375	0.0480384	0.846858
LARP1	4673.19	-0.190344	0.0480494	0.846858
CDKAL1	149.421	-0.30813	0.0480495	NA
BDNF	595.235	0.171616	0.0480664	0.846858
DCTN6	393.23	0.255155	0.0481338	0.846858
U2AF1	963.791	0.244578	0.0481489	0.846858
KIF16B	738.859	-0.179026	0.0482014	0.846858
MYO18A	2865.47	-0.178492	0.048212	0.846858
ZC2HC1A	139.956	0.273342	0.0482149	NA
NCOR2	9324.29	-0.315546	0.0482687	0.846858
WDR20	266.025	0.231807	0.0484092	0.846858
MICALL2	857.785	-0.154002	0.0484166	0.846858
DTX2	1468.8	-0.179902	0.0484289	0.846858
TICAM2	57.848	0.473013	0.0485246	NA
AZI2	349.14	0.212275	0.0487038	0.846858
LOC102724197	38.8563	-0.517273	0.0488446	NA
SPAG1	252.258	0.2397	0.0488965	0.846858
PRDM8	519.808	-0.202176	0.0489242	0.846858
KRCC1	352.078	0.218191	0.0490983	0.846858
BRWD1	664.383	0.181269	0.049185	0.846858
MRPL41	518.683	-0.189088	0.0492085	0.846858
NDUFB3	1338.38	0.252333	0.0494174	0.846858
COL13A1	320.613	-0.18917	0.0494191	0.846858
ELMSAN1	1073.54	-0.216116	0.0496256	0.846858
ARTN	144.247	-0.266208	0.0496304	NA
EML3	968.313	-0.158866	0.0496493	0.846858
FNDC10	344.122	-0.184352	0.0497053	0.846858
MAIP1	505.451	0.173919	0.0498006	0.846858
DEPDC1B	500.489	0.188393	0.0498424	0.846858
EXOSC6	312.018	-0.200471	0.0498557	0.846858
ALDH1A3	11896.1	0.111	0.0500693	0.846858
IMPA1	450.824	0.250874	0.0501663	0.846858
MT1M	41.84	-0.499272	0.0502712	NA
ALG6	191.451	0.274828	0.0503265	NA
TRMT13	245.987	0.263149	0.0503785	0.846858
RAI1	1125.19	-0.272008	0.0504524	0.846858
KDM6B	209.342	-0.320029	0.0504554	0.846858
EMP1	4642.32	0.121815	0.0508552	0.846858
CLK1	527.595	0.210022	0.0509278	0.846858
BTF3L4	376.776	0.189808	0.0510191	0.846858
SMIM15	1370.09	0.204845	0.051028	0.846858
ALG10	217.247	0.244336	0.0510578	0.846858
SNRPE	1432.38	0.230285	0.0511481	0.846858
SH2B3	792.725	-0.220309	0.0512378	0.846858
RSL24D1	978.37	0.19653	0.0512674	0.846858
AP1AR	560.025	0.188607	0.0513418	0.846858
TMLHE	270.509	0.282882	0.0513688	0.846858
ALDH3B1	1366.77	-0.168719	0.0514041	0.846858
TNFRSF12A	3584.37	0.195137	0.0514586	0.846858
CTTN	6410.88	-0.148155	0.0516864	0.846951
RPL17	4923.97	0.205196	0.0517924	0.846951
PHRF1	1119.82	-0.205865	0.0519392	0.846951
SNX29	153.487	-0.318153	0.051959	NA
ZNF117	43.7075	0.626168	0.0520181	NA
CELSR1	1341.86	-0.201836	0.052051	0.846951
PPP1CB	2152.2	0.211667	0.0521734	0.846951
NIPA1	523.024	0.18656	0.0521927	0.846951
LUM	1250.99	0.17758	0.052385	0.846951
PTPRS	640.222	-0.178233	0.0523893	0.846951
LTBP4	392.086	-0.183923	0.0524724	0.846951
SCAF1	988.737	-0.206549	0.0525117	0.846951
RRBP1	2459.41	-0.141609	0.0529015	0.846951
LPCAT4	662.444	-0.159922	0.0529871	0.846951
CCHCR1	438.565	-0.176305	0.0530327	0.846951
LOC100996717	102.161	-0.376421	0.0530434	NA
PXN	8090.96	-0.138927	0.0530762	0.846951
TPPP	75.9101	-0.349585	0.0531033	NA
SUFU	197.811	-0.288155	0.0531106	NA
FEM1A	364.391	-0.18083	0.0533972	0.846951
APIP	400.243	0.249368	0.0534757	0.846951
NOP14	1124.8	-0.143591	0.0535913	0.846951
DCAF13	2294.46	0.169407	0.0535986	0.846951
MIER3	375.3	0.246948	0.05376	0.846951
NF2	458.536	-0.203826	0.0538275	0.846951
PXK	66.4824	0.368312	0.0539642	NA
AUH	282.993	0.215617	0.053988	0.846951
TAF9	1063.02	0.171048	0.0541531	0.846951
C15orf38-AP3S2	250.924	-0.296743	0.0543304	0.846951
SCAMP4	695.634	-0.211318	0.0544459	0.846951
EMC7	664.03	0.183296	0.0544937	0.846951
STX12	345.755	0.200208	0.0546853	0.846951
IGFBP1	1074.44	0.156182	0.0547815	0.846951
HSBP1	1195.19	0.162582	0.0548133	0.846951
AEBP2	389.678	0.184776	0.0548278	0.846951
HOXA13	222.42	0.236288	0.0549839	0.846951
ZNF717	66.9558	-0.388725	0.0549977	NA
CD68	1382.9	-0.133381	0.055052	0.846951
UBA3	537.632	0.177569	0.0551108	0.846951
EEF2K	635.868	-0.175874	0.0552515	0.846951
NCKAP5L	121.193	-0.307163	0.0554341	NA
MED17	513.715	0.175463	0.0556327	0.846951
INTS1	2784.29	-0.217221	0.0556934	0.846951
SMIM30	283.592	0.248825	0.0557983	0.846951
CENPS	149.171	0.272935	0.0558047	NA
ZNF107	141.425	0.336753	0.0558083	NA
HCFC1	1722	-0.23528	0.0558604	0.846951
ATP6AP2	771.7	0.170069	0.0559624	0.846951
ACOX3	148.021	-0.253826	0.0561277	NA
MYBBP1A	1681.97	-0.176276	0.0562007	0.846951
RAD23A	1311.45	-0.150388	0.0563111	0.846951
CCDC9B	663.408	-0.187628	0.0563173	0.846951
GRB10	1369.93	-0.132404	0.0564131	0.846951
ING3	192.802	0.232991	0.0564206	NA
RPP38	317.184	0.216301	0.0565267	0.846951
EHD2	919.187	-0.191146	0.0565453	0.846951
SLC2A1	4952.12	-0.128267	0.0566423	0.846951
ATN1	1909.61	-0.259652	0.0567487	0.846951
STX6	444.164	0.197063	0.0568794	0.846951
ITGB4	12564.6	-0.216651	0.056915	0.846951
PMEPA1	5145.04	-0.110999	0.0570815	0.846951
SPCS2	1350.31	0.191228	0.0570897	0.846951
KIAA1549L	1151.87	-0.299468	0.0571326	0.846951
RAPGEF3	522.549	-0.16508	0.0573751	0.846951
BRAT1	1259.11	-0.159993	0.0574459	0.846951
RSRP1	271.566	0.194566	0.057472	0.846951
MTERF2	78.2803	0.326567	0.0575516	NA
SULF2	16051.7	-0.168307	0.0575654	0.846951
POLRMT	845.192	-0.167754	0.0575976	0.846951
KLHL11	94.2141	0.35261	0.0576066	NA
SNAP23	637.03	0.161247	0.0577736	0.846951
USP19	670.224	-0.165054	0.0579669	0.846951
RTF1	899.429	-0.140999	0.0580221	0.846951
CORO7	345.811	-0.216782	0.0580451	0.846951
ARHGAP1	1413.64	-0.199087	0.0580715	0.846951
SLC27A4	529.325	-0.1773	0.0582293	0.846951
SPIN4	296.21	0.293559	0.0582896	0.846951
CCNG1	842.748	0.158573	0.0584245	0.846951
RABEPK	610.317	0.18904	0.0584931	0.846951
PLEKHA2	444.25	-0.172747	0.0585294	0.846951
NFYB	354.246	0.213187	0.0585299	0.846951
ZNF587	226.926	-0.256425	0.0586039	0.846951
RAP1A	471.696	0.193414	0.0586329	0.846951
MED25	610.836	-0.211412	0.0586548	0.846951
2025-09-02	7480.16	0.109632	0.0587739	0.847186
ZNF22	194.789	0.23769	0.0588869	NA
CXCL2	147.424	0.333513	0.0589932	NA
ANAPC2	498.311	-0.168424	0.0590813	0.847619
AMOTL1	627.053	-0.21636	0.059194	0.847619
CDKN1B	336.583	0.182568	0.0592111	0.847619
TNIP1	1532.44	-0.148945	0.0592151	0.847619
C11orf80	188.604	-0.232814	0.0595321	NA
SAMD9	153.655	-0.264411	0.0595953	NA
TMSB4X	15632.4	0.223668	0.0596718	0.851616
PIGZ	87.2862	-0.336597	0.0597448	NA
TRAF3	490.887	-0.232399	0.0598851	0.851616
LRP5	2984.02	-0.190974	0.0600503	0.851616
PKD1L1	118.698	0.326453	0.0600684	NA
CTU2	270.738	-0.197873	0.0602975	0.851616
FAAP100	441.224	-0.180603	0.0604501	0.851616
C1orf116	416.475	0.18587	0.0604684	0.851616
ZC3H7B	1632.68	-0.153526	0.0604697	0.851616
WNT7B	1671.86	-0.151343	0.0604959	0.851616
G2E3	420.033	0.211538	0.0605401	0.851616
SGK1	206.265	0.240732	0.0606798	0.851616
IER3IP1	740.689	0.185032	0.0607736	0.851616
ARL16	399.52	0.202201	0.0610243	0.851616
NOMO2	1634.02	-0.221284	0.0611546	0.851616
RASA4	289.493	-0.224687	0.0611575	0.851616
RPL26L1	716.181	0.193195	0.0612143	0.851616
ACTR3B	237.376	0.208141	0.0613722	0.851616
PI4K2B	501.396	0.1804	0.0615011	0.851616
SBF1	1585.91	-0.220397	0.0615868	0.851616
ZFYVE1	77.0414	-0.324513	0.0617023	NA
RNF6	655.937	0.179875	0.0617359	0.851616
LIMK1	1094.23	-0.156518	0.0617574	0.851616
LYPD3	322.03	-0.186855	0.0617821	0.851616
TMPO	2621.53	0.160588	0.0617854	0.851616
SLC16A1	1509.09	0.138231	0.06187	0.851616
GMFB	758.234	0.208818	0.0619735	0.851619
LGALS3BP	2806.11	-0.174032	0.0621205	0.851731
IFITM1	257.413	0.229337	0.0622631	0.851731
OSTC	822.637	0.192768	0.0622915	0.851731
THAP1	138.348	0.243781	0.0624328	NA
LYN	91.6725	0.309785	0.0625195	NA
ZP3	131.385	0.260986	0.0625282	NA
TMEM123	5169.87	0.156622	0.0625287	0.852294
BCORL1	253.62	-0.32458	0.0629833	0.852294
BST1	53.6166	0.459988	0.0631544	NA
MDP1	38.6904	-0.468379	0.063262	NA
SIPA1L3	621.258	-0.237426	0.0635405	0.852294
SCYL1	1081.86	-0.144002	0.0636494	0.852294
KLF13	1496.32	-0.208502	0.0637615	0.852294
URGCP-MRPS24	339.584	-0.241572	0.0638127	0.852294
SPACA9	45.5989	-0.415554	0.0638334	NA
STRN3	270.928	0.226039	0.0642304	0.852294
NUS1	1062.08	0.165528	0.0642788	0.852294
HNRNPH3	2679.83	0.155105	0.0644606	0.852294
CHST11	1136.52	-0.14691	0.0646116	0.852294
MCM3AP	1507.01	-0.160047	0.0647808	0.852294
LRP1	412.841	-0.33252	0.0648571	0.852294
NSMF	3316.57	-0.148142	0.0648739	0.852294
HINFP	191.677	0.226987	0.064877	NA
P4HA1	587.613	0.155606	0.0649466	0.852294
CITED4	53.179	-0.391193	0.0650301	NA
BCS1L	666.005	-0.148925	0.0650984	0.852294
LMNB2	4317.84	-0.171711	0.0653435	0.852294
ORC5	385.956	0.191099	0.0654592	0.852294
RAB18	820.799	0.185389	0.0654732	0.852294
MRPL32	744.447	0.180254	0.0656821	0.852294
B4GALT2	650.495	-0.170966	0.0657634	0.852294
GPR180	222.837	0.232292	0.0657952	0.852294
PRCP	380.836	0.188391	0.0658211	0.852294
TMED5	917.101	0.198311	0.0659114	0.852294
MPZL3	61.9771	-0.354434	0.0659277	NA
FLII	2547.69	-0.138112	0.0659982	0.852294
NAAA	598.74	0.143744	0.0660273	0.852294
CREBBP	1984.08	-0.279736	0.0660517	0.852294
MATR3	5147.11	0.146131	0.0661702	0.852294
RHOBTB2	248.797	-0.195322	0.0663661	0.852294
TGM2	8291.17	-0.168129	0.0663866	0.852294
ZC3H13	1018.55	-0.198068	0.0666069	0.852294
ZNF138	102.278	0.276029	0.0666287	NA
ARSA	406.588	-0.181222	0.0667309	0.852294
TNS4	1351.78	-0.241239	0.0668058	0.852294
ZNF202	306.996	0.185142	0.0670171	0.852294
ITGA3	3886.11	-0.149703	0.0670305	0.852294
LINC00483	140.394	0.268388	0.0670726	NA
CEP170B	1595.69	-0.176898	0.0670928	0.852294
GTF2B	298.256	0.194512	0.0670958	0.852294
SSBP2	216.553	0.203864	0.0671912	0.852294
FAM122B	930.002	0.160588	0.0673624	0.852294
LMF2	754.742	-0.171653	0.0673742	0.852294
CLDN12	829.016	0.172232	0.0674669	0.852294
RTEL1	1909.64	-0.152812	0.0674749	0.852294
DELE1	841.75	-0.204715	0.0675434	0.852294
SLX1A	688.892	-0.161803	0.0675869	0.852294
SLX1B	688.892	-0.161803	0.0675869	0.852294
AP3M2	259.14	0.210403	0.0676749	0.852294
CPOX	245.504	0.215594	0.0679968	0.852294
RBM18	255.594	0.244613	0.0681013	0.852294
CASD1	568.822	0.192463	0.0681359	0.852294
TMEM131	1760.1	-0.219433	0.0683645	0.852294
DYNC2LI1	120.729	0.300989	0.068393	NA
LAPTM4B	1426.16	0.137063	0.0683985	0.852294
AMBRA1	701.577	-0.164885	0.068415	0.852294
TERT	74.3254	-0.335673	0.0686775	NA
LTBP2	102.814	-0.31905	0.0687392	NA
MGST2	504.676	0.185545	0.0688448	0.852294
HAGHL	377.514	-0.185208	0.0688605	0.852294
MAP2K2	1778.18	-0.149059	0.0689104	0.852294
PPDPF	2055.43	-0.176506	0.0689385	0.852294
OXCT1	93.1475	0.280706	0.0689796	NA
PTPRF	4684.12	-0.234683	0.0690658	0.852294
MED21	313.295	0.225687	0.0690755	0.852294
PLCXD1	177.878	-0.244956	0.0692396	NA
GXYLT1	517.522	0.181603	0.0692528	0.852294
FAM221A	102.32	0.303367	0.0693668	NA
IPO13	276.838	-0.182524	0.0694123	0.852294
C9orf64	446.952	0.195627	0.0694154	0.852294
PLCG1	1077.74	-0.175902	0.0694305	0.852294
PEX26	793.805	-0.160831	0.0694491	0.852294
RPS6KA4	2016.88	-0.158665	0.0696732	0.852294
MARVELD1	897.874	-0.162674	0.0697292	0.852294
CAMKK2	626.37	-0.167131	0.0698927	0.852294
CYB5A	122.683	0.268084	0.0699697	NA
MPHOSPH8	585.028	-0.184106	0.0702793	0.852294
KHDC4	561.457	0.173946	0.0703491	0.852294
HACD2	803.249	0.146423	0.0706421	0.852294
PM20D2	324.335	0.203127	0.0708406	0.852294
MFSD14C	49.2643	0.438033	0.0709945	NA
EIF4G1	6477.08	-0.135246	0.0710487	0.852294
ADAM8	924.46	-0.161978	0.0710519	0.852294
EID1	1144.75	0.185711	0.071325	0.852294
TMEM64	311.71	0.219222	0.0713385	0.852294
AGPAT5	969.158	0.152096	0.0715227	0.852294
WASHC1	2456.84	-0.147977	0.0717092	0.852294
TRIM39-RPP21	58.2682	-0.46513	0.0718128	NA
PDHX	716.28	0.169814	0.0718386	0.852294
LSM6	313.747	0.226097	0.0718396	0.852294
LAMC2	3367.88	-0.168112	0.0719121	0.852294
IVNS1ABP	2282.93	0.109557	0.0719278	0.852294
LMTK3	181.386	-0.283068	0.0719446	NA
PHACTR4	574.364	-0.186486	0.0720364	0.852294
MALL	4015.62	-0.113156	0.0721213	0.852294
MTRNR2L8	45512.1	0.124117	0.0721475	0.852294
CENPL	258.685	0.199902	0.0722013	0.852294
HINT1	3613.33	0.180257	0.0723026	0.852294
TANC2	136.218	-0.3469	0.0723413	NA
CAVIN3	862.011	-0.199182	0.0723677	0.852294
CCDC82	546.116	0.163075	0.0724121	0.852294
MEAF6	529.546	0.14589	0.0726287	0.852294
MED15	883.27	-0.13326	0.0728151	0.852294
FAM96A	736.015	0.209393	0.0728864	0.852294
HSDL2	1083.06	0.161982	0.0729565	0.852294
IFT81	161.887	0.273348	0.0729968	NA
TMEM9B	495.486	0.169074	0.0730101	0.852294
RABL6	3249.72	-0.128379	0.0730389	0.852294
PUM2	1768.44	0.141678	0.0730542	0.852294
VIL1	1301.71	0.179107	0.0732097	0.852294
NUCB1	1407.88	-0.1644	0.0734361	0.852294
CMPK1	1633.64	0.163331	0.0734527	0.852294
CLPTM1	1178.85	-0.17254	0.0735168	0.852294
KLC2	431.999	-0.179958	0.0737234	0.852294
ANXA3	957.959	0.17492	0.0739569	0.852294
DCLRE1C	381.335	-0.208041	0.0739827	0.852294
VASP	2605.91	-0.139561	0.0740595	0.852294
F12	327.975	-0.195973	0.074088	0.852294
YTHDC1	875.76	0.141281	0.0741711	0.852294
DNASE1	248.963	0.204424	0.0745688	0.852294
NUDCD2	604.894	0.169446	0.0746206	0.852294
INSIG1	252.721	0.187585	0.0746648	0.852294
GNA11	1492.01	-0.151575	0.074843	0.852294
FGFR4	626.094	-0.160803	0.0750259	0.852294
PRR11	1693.95	-0.173769	0.0752392	0.852294
AP2A1	1306.45	-0.151677	0.075369	0.852294
HMGCS1	694.789	0.179426	0.0754039	0.852294
TRMT11	228.996	0.223558	0.0755128	0.852294
CDKN3	500.819	0.1808	0.075799	0.852294
OSBPL1A	1620.01	0.127749	0.0758988	0.852294
NCK1	359.729	0.168252	0.0759099	0.852294
TM9SF3	3422.26	0.144702	0.0759122	0.852294
BRD9	908.908	-0.135877	0.0759292	0.852294
LAMP2	1291.15	0.146797	0.0760722	0.852294
EDN1	842.804	0.144899	0.0764867	0.852294
AGPAT3	959.078	-0.146639	0.0766547	0.852294
SDC1	6856.97	-0.128929	0.0767409	0.852294
AGRN	4627.92	-0.184461	0.0767504	0.852294
MMP7	1936.59	0.162074	0.076844	0.852294
NUP37	597.689	0.20902	0.0768591	0.852294
CAST	2471.35	-0.112108	0.0768654	0.852294
SOCS6	607.385	0.158865	0.0769318	0.852294
PSMD1	2779.09	-0.10764	0.0769326	0.852294
ANKRD11	2365.57	-0.22876	0.0770152	0.852294
ARPC5	2350.17	0.123988	0.0770402	0.852294
CSTF1	802.334	0.13054	0.0772537	0.852294
DCTN1	3113.43	-0.162762	0.0773439	0.852294
PCBD1	1601.29	0.143734	0.0774304	0.852294
MVP	5083.5	-0.126775	0.0774555	0.852294
AP3S1	1500.92	0.161233	0.0774652	0.852294
ABCD3	1172.93	0.140756	0.0775746	0.852294
SUZ12	758.634	0.174145	0.0776727	0.852294
TOMM40L	157.214	-0.240515	0.0776925	NA
ABHD17C	337.372	0.202035	0.077718	0.852294
PFDN5	1807.6	0.193407	0.0779937	0.852294
DACT1	379.846	-0.161526	0.0781506	0.852294
KIAA1143	421.925	0.1725	0.078189	0.852294
PLEKHG5	658.54	-0.201773	0.0783546	0.852294
ZNF888	114.38	0.257227	0.0784352	NA
RNF34	442.726	0.213223	0.0784626	0.852294
IPO4	1162.96	-0.14583	0.0786479	0.852294
LTN1	528.376	0.178886	0.0788182	0.852294
ENY2	1183.84	0.208745	0.0790128	0.852294
RAB10	3503.34	0.153593	0.0790382	0.852294
RPS18	14710.5	0.211763	0.079067	0.852294
TTLL12	2041.33	-0.16315	0.0792153	0.852294
SLC4A7	244.576	0.246158	0.0794149	0.852294
2025-03-04	229.3	-0.202735	0.0794461	0.852294
PRKAG1	869.733	0.154593	0.0795325	0.852294
RNF13	357.806	0.19728	0.0795418	0.852294
PSMB9	48.6372	-0.370883	0.0796445	NA
GPR89A	278.634	0.21164	0.0797451	0.852294
ARL4C	2692.86	-0.115576	0.0798394	0.852294
DOC2B	104.271	-0.291202	0.0798493	NA
AGPAT2	3479.69	-0.15441	0.0799822	0.852294
RRNAD1	429.627	-0.180252	0.0801919	0.852294
ZBTB6	92.6816	0.289165	0.0802372	NA
PXMP4	265.186	-0.190623	0.0803121	0.852294
FAM49B	2461.88	0.135047	0.0805372	0.852294
BMP7	652.512	-0.148136	0.0807891	0.852294
PGPEP1	310.203	-0.296086	0.0808827	0.852294
CNOT3	587.678	-0.191829	0.0810316	0.852294
DCTD	1339.1	0.141925	0.081169	0.852294
CDC42BPA	898.947	-0.252285	0.081269	0.852294
ABCA2	2258.47	-0.233923	0.0813367	0.852294
CGGBP1	682.97	0.181519	0.0815122	0.852294
USP3	393.886	0.178	0.0816449	0.852294
ERVMER34-1	55.61	0.352207	0.0816643	NA
TUBG1	944.818	-0.140222	0.081672	0.852294
MPST	669.679	-0.161305	0.0820894	0.852294
PPIB	3930.78	0.162186	0.0821796	0.852294
FAM53B	379.077	-0.183262	0.0822894	0.852294
SLC35G1	143.505	0.25671	0.0823279	NA
PRSS53	71.512	-0.351505	0.0823686	NA
PDCD2	747.304	0.14997	0.082385	0.852294
PKD2	235.493	0.218853	0.0824642	0.852294
KIAA0100	2498.91	-0.180913	0.0825298	0.852294
TRA2B	2489.24	0.12438	0.0825466	0.852294
ATP13A1	855.086	-0.206363	0.0827621	0.852294
MAP3K14	254.346	-0.206658	0.0830528	0.852294
DGKZ	1305.43	-0.158859	0.0830674	0.852294
CEP57L1	176.666	-0.222181	0.0830986	NA
MTRNR2L4	1693.86	0.167272	0.0831012	0.852294
PRRC2B	1856.64	-0.213421	0.0832477	0.852294
TAOK3	1481.75	-0.125463	0.0833478	0.852294
IRF7	135.527	-0.233156	0.0833723	NA
LTBP1	886.485	-0.144335	0.0833762	0.852294
HDAC4	358.622	-0.206464	0.0835043	0.852294
ANAPC10	165.037	0.271752	0.0835879	NA
CCDC88A	1647.45	-0.231402	0.0836359	0.852294
GNL3	1447.53	0.145048	0.0837245	0.852294
LAMA5	7519.66	-0.237594	0.0839977	0.852294
SNX19	1147.46	-0.11369	0.0840621	0.852294
PRODH2	168.426	0.236136	0.0841618	NA
MLXIP	1739.12	-0.20205	0.0841685	0.852294
ATP1B1	1214.99	0.148746	0.0848942	0.852294
WDR66	55.7169	-0.362207	0.0849713	NA
TMEM201	245.543	-0.190939	0.0849971	0.852294
RECQL	769.93	0.156987	0.0850071	0.852294
FURIN	895.355	-0.176536	0.0850708	0.852294
SLC45A3	468.651	-0.169898	0.085133	0.852294
ARID5B	57.9267	-0.340087	0.0854762	NA
MBD2	527.766	0.158194	0.0854864	0.852294
SCG2	177.376	0.232321	0.0855915	NA
RNF25	264.08	-0.185219	0.0856875	0.852294
MINDY2	243.753	0.261795	0.0856986	0.852294
GCA	288.008	0.188017	0.0857254	0.852294
RBM10	806.549	-0.151666	0.0857653	0.852294
TMEM30A	1420.66	0.151948	0.0858379	0.852294
SFSWAP	859.223	-0.125988	0.0858447	0.852294
RBMS2	450.229	-0.225967	0.0859085	0.852294
HIPK2	1477.3	-0.246182	0.0860363	0.852294
TRNP1	1637.85	0.140669	0.0860753	0.852294
TSEN15	279.053	0.169221	0.0861608	0.852294
RAB4A	547.247	0.162809	0.0863448	0.852294
GLG1	4954.84	-0.136428	0.0863488	0.852294
PCSK5	1043.96	-0.138126	0.0863748	0.852294
RAD18	908.261	0.14054	0.0864693	0.852294
SPTBN1	5488.49	-0.226067	0.0864976	0.852294
GNAI3	1191.35	0.137611	0.0865715	0.852294
HERC6	62.7109	-0.341052	0.0866281	NA
ADAMTSL5	183.718	-0.201072	0.0866421	NA
CENPK	852.624	0.180776	0.086781	0.852294
GLOD4	1376.62	0.123764	0.0869495	0.852294
TMEM209	475.15	0.163026	0.0870541	0.852294
TNIK	909.377	-0.181914	0.0870779	0.852294
SUV39H2	317.771	0.180358	0.0871071	0.852294
MAP7D1	1231.74	-0.168221	0.0871163	0.852294
TEAD4	372.767	0.165269	0.0871397	0.852294
NRCAM	244.621	0.21555	0.0871422	0.852294
SPRYD7	201.037	0.201226	0.0872304	0.852294
SETD9	192.482	0.233197	0.0872731	NA
CES2	835.659	-0.134423	0.0873574	0.852294
SYNRG	412.292	-0.202412	0.0873781	0.852294
HKR1	126.316	0.272825	0.0874868	NA
POM121	2921.89	-0.163806	0.0875113	0.852294
AHRR	647.55	-0.196848	0.0876235	0.852294
COX7A2	1237.91	0.186804	0.0876803	0.852294
IDI1	691.145	0.183607	0.0877826	0.852294
IKBKG	730.94	-0.135011	0.0878594	0.852294
EIF4A2	2024.54	0.14058	0.0878832	0.852294
GPS1	931.951	-0.139448	0.0878948	0.852294
PIGQ	566.876	-0.167201	0.0879049	0.852294
PAQR4	1730.9	-0.129177	0.087907	0.852294
LRRC61	261.625	-0.186028	0.0881496	0.852294
FGD5	683.541	-0.177005	0.0882083	0.852294
NPHP4	182.256	-0.2155	0.0882095	NA
DPY19L4	968.666	0.194511	0.0882552	0.852294
TTC22	195.502	0.27678	0.0884564	NA
OCEL1	84.1926	-0.28412	0.0884666	NA
TGDS	231.152	0.192941	0.0884677	0.852294
CAT	582.187	0.14762	0.0886546	0.852294
LHX1	330.4	-0.17972	0.0886709	0.852294
CKS2	957.412	0.202798	0.0887103	0.852294
ZFAND6	678.935	0.176058	0.0887515	0.852294
FABP3	164.332	0.22809	0.0889371	NA
RPL23	6647.25	0.209039	0.0890352	0.852294
OAS3	747.124	-0.190102	0.089098	0.852294
TMEM8A	1918.13	-0.15452	0.0891015	0.852294
SNRPA1	598.026	0.144356	0.0891347	0.852294
PPIG	1322.57	-0.159843	0.0891722	0.852294
PLEKHG2	750.791	-0.220045	0.0892068	0.852294
PKIB	49.8349	0.428771	0.0895464	NA
FAM234A	3393.42	-0.149982	0.089716	0.852294
SELENOT	978.704	0.151765	0.0897738	0.852294
TUBGCP2	1711.2	-0.128144	0.0898572	0.852294
UGGT1	1723.08	-0.143334	0.0899263	0.852294
JRKL	353.6	0.1696	0.0899608	0.852294
CLEC16A	657.231	-0.219738	0.0899977	0.852294
CLUH	3388.81	-0.158102	0.0902038	0.852294
SLC25A10	687.451	-0.181232	0.0902166	0.852294
DDX54	2170.21	-0.141537	0.0903092	0.852294
HCFC1R1	746.075	-0.208865	0.0903357	0.852294
PDE11A	72.886	-0.399203	0.0903462	NA
FAM83H	3214.99	-0.177903	0.0905241	0.852294
RND3	268.735	0.195227	0.0906551	0.852294
PLEKHA6	1762.34	-0.185245	0.0906871	0.852294
CSNK1G1	368.889	-0.226942	0.0906915	0.852294
EFNA2	376.441	-0.17734	0.0907634	0.852294
SLC25A46	653.532	0.195135	0.0908356	0.852294
GGA1	668.136	-0.155754	0.0908885	0.852294
PTGR1	503.428	0.191837	0.0909226	0.852294
NIPA2	1376.78	0.120599	0.0910871	0.852294
SGMS2	411.817	0.226659	0.0912252	0.852294
TRMT1	876.832	-0.150192	0.0913362	0.852294
PHF13	353.538	-0.158635	0.0913987	0.852294
RAP1B	1601.36	0.165304	0.0914436	0.852294
LAPTM4A	2394.84	0.132882	0.0914578	0.852294
D-aspartate	1772.03	0.131036	0.0914825	0.852294
MAN1A1	167.578	0.234489	0.0915052	NA
SELENON	763.905	-0.190575	0.0915832	0.852294
TMEM68	280.037	0.208413	0.091722	0.852294
PPM1F	815.034	-0.13605	0.0917398	0.852294
C9orf40	159.615	0.24133	0.0917695	NA
LYRM1	1256.55	0.127222	0.0918699	0.852294
FAM98A	606.836	0.147524	0.0922047	0.852294
CSNK1G3	432.928	0.160978	0.0922475	0.852294
IGF1R	480.609	-0.219342	0.0923177	0.852294
NIPAL3	679.43	-0.143016	0.092327	0.852294
C6orf47	311.59	0.163407	0.0924793	0.852294
UBR2	562.871	-0.202668	0.092492	0.852294
WNT16	64.6539	0.3232	0.0925112	NA
AKAP8L	439.417	0.160329	0.0925181	0.852294
CTGF	1724.26	0.159885	0.0925184	0.852294
SIAH1	286.592	0.219159	0.0927606	0.852294
DNA2	396.587	0.16101	0.0929136	0.852294
PRR7	231.351	-0.201548	0.0930455	0.852294
GINM1	303.965	0.162077	0.0931167	0.852294
DGAT1	1779.21	-0.128978	0.0932209	0.852294
HMGB2	3859.78	0.155712	0.0932382	0.852294
2025-03-05	372.048	0.170362	0.0933033	0.852294
INPP5K	260.745	0.194332	0.093416	0.852294
SEMA3C	2035.79	0.191519	0.0935323	0.852294
SLC35F6	452.265	-0.147642	0.0935551	0.852294
SLC41A2	355.039	0.168171	0.0936194	0.852294
BEND7	144.648	0.240043	0.0936617	NA
AMDHD2	692.426	-0.163589	0.093676	0.852294
ARL6IP5	929.796	0.159225	0.0936852	0.852294
NUMA1	4800.54	-0.219513	0.0937212	0.852294
CA5B	76.1345	0.31258	0.0938426	NA
ERP29	2428.78	0.152709	0.0939476	0.852294
KLK11	1159.32	0.137445	0.0944187	0.852294
ITPKA	62.3767	-0.319163	0.0944701	NA
ADAM9	4892.88	0.146149	0.0946084	0.852294
TEDC2	379.862	-0.185444	0.0947799	0.852294
SOCS5	396.29	0.172371	0.0947948	0.852294
GIGYF1	1483.92	-0.175566	0.0948366	0.852294
ACTR2	5723.11	0.141453	0.0948671	0.852294
AP1S2	392.707	0.214523	0.0949717	0.852294
BICRA	182.65	-0.231373	0.0951887	NA
BTBD2	943.787	-0.171897	0.0952514	0.852294
AAK1	564.165	-0.203308	0.09528	0.852294
FAM83A	4020.84	-0.134481	0.0952864	0.852294
WDR25	83.5013	-0.282469	0.095358	NA
TSKU	757.362	-0.165197	0.0954709	0.852294
SELENOF	2185.69	0.141701	0.095549	0.852294
NDE1	1024.9	-0.173593	0.0955677	0.852294
TMEM263	195.807	0.198105	0.0956997	NA
Indian	5464.76	-0.113455	0.0957092	0.852294
GLTP	208.785	-0.196993	0.0957252	0.852294
TSPAN1	563.288	0.171871	0.0957498	0.852294
MCUB	206.283	0.193235	0.0957609	0.852294
DHRS7B	267.063	0.175341	0.0958266	0.852294
EIF1AX	1765.43	0.167469	0.0959241	0.852294
ZNF322	167.822	0.207872	0.0959964	NA
MEX3D	510.481	-0.173957	0.0960557	0.852294
ARMC1	714.332	0.152477	0.0961595	0.852294
RPL39	6834.4	0.202516	0.0961645	0.852294
TMCO4	394.37	-0.169692	0.0962649	0.852294
BCL9	394.534	-0.236043	0.0963014	0.852294
SETD1B	556.53	-0.272763	0.0963581	0.852294
GHITM	3673.9	0.125278	0.0963904	0.852294
CPT1A	2196.79	-0.143441	0.0965538	0.852294
STK38L	289.071	0.166007	0.0966063	0.852294
LOC107986762	70.3172	-0.311589	0.0966578	NA
PHTF2	500.088	0.185839	0.0966581	0.852294
NOD1	298.508	-0.178093	0.0967818	0.852294
NOTCH1	997.965	-0.252948	0.0968878	0.852294
TSHZ1	373.05	-0.193296	0.0970011	0.852294
RAB27A	119.337	0.239818	0.0971073	NA
BRMS1L	95.3012	0.280822	0.097122	NA
MOB1B	239.621	0.22438	0.097136	0.852294
TOE1	342.216	0.154261	0.0972391	0.852294
ZNF23	101.702	0.251737	0.0972875	NA
RPS27L	506.719	0.195888	0.0973077	0.852294
TCF20	931.838	-0.199997	0.0973628	0.852294
ADGRA3	646.954	0.136548	0.0974918	0.852294
GALC	1031.05	0.116127	0.097508	0.852294
ZNF561	152.31	0.226763	0.0975253	NA
TRIP11	461.551	-0.181036	0.0976367	0.852294
MRPL50	324.328	0.178248	0.0976948	0.852294
TBCD	1086.75	-0.135307	0.0977042	0.852294
XAB2	676.812	-0.154696	0.0978386	0.852294
GPRC5A	4719.98	-0.140828	0.0979183	0.852294
FBXL3	441.786	0.203344	0.0980328	0.852294
C15orf39	596.209	-0.190887	0.0980427	0.852294
FGFBP1	754.29	0.203611	0.0981054	0.852294
NIPSNAP3A	161.02	0.241684	0.0982181	NA
PPID	416.089	0.178717	0.0982948	0.852294
CNTLN	59.1415	0.326761	0.0983474	NA
GALNT2	1867.86	-0.127017	0.0983548	0.852294
DYNC1I2	1740.63	0.112972	0.098366	0.852294
SYVN1	785.704	-0.14988	0.0983986	0.852294
AARS2	331.11	-0.186365	0.0984973	0.852294
NLGN2	114.589	0.22968	0.098531	NA
MPZL1	981.634	-0.120327	0.0985441	0.852294
KRT7	46.1865	-0.363179	0.0987726	NA
TVP23B	427.536	0.158035	0.0988235	0.852294
HYAL1	199.126	-0.235899	0.0988408	0.852294
LRRC40	363.422	0.194961	0.0988766	0.852294
TACC2	585.733	-0.143803	0.0989322	0.852294
UBL3	246.966	0.190696	0.0990403	0.852294
FAM189B	511.254	-0.1727	0.0990851	0.852294
AP2A2	981.427	-0.149114	0.0991024	0.852294
CYTH3	327.506	0.168699	0.0992874	0.852294
ARL4A	884.945	0.140682	0.0993007	0.852294
SAT1	578.594	0.158337	0.0993266	0.852294
LOC107987428	410.237	-0.199809	0.0993921	0.852294
CRY2	250.028	0.211574	0.0994429	0.852294
LOC107984203	55.6901	0.342608	0.0996412	NA
FOSL1	2425	-0.127344	0.0999637	0.853903
GIT1	1210.45	-0.136725	0.100178	0.853903
FUNDC1	120.58	0.240333	0.100196	NA
CTDSP1	1745.12	-0.144791	0.10028	0.853903
TMC6	178.765	-0.211326	0.100281	NA
DSTN	3767.24	0.138614	0.100314	0.853903
ALDH3A2	4104.67	0.091983	0.100402	0.853903
SKIL	524.135	0.179043	0.100413	0.853903
PHLDB1	261.875	-0.216508	0.100476	0.853903
LRRC37A	42.9672	0.416338	0.100511	NA
LRIF1	329.223	0.218915	0.100529	0.853903
TAF3	290.444	-0.173451	0.100747	0.853903
SOGA1	1295.48	-0.258614	0.100851	0.853903
YOD1	709.068	0.197333	0.100982	0.853903
TES	2149.77	0.118297	0.101283	0.853903
TXNDC9	672.936	0.178753	0.101381	0.853903
MALSU1	572.846	0.188698	0.101438	0.853903
TRIOBP	2026.17	-0.1322	0.101464	0.853903
C9orf16	851.736	-0.178794	0.101486	0.853903
TXNDC12	857.097	0.142555	0.101538	0.853903
CCDC71L	231.56	-0.203579	0.101604	0.853903
TM4SF1	5750.42	0.119694	0.10178	0.853903
LOC389831	56.1871	0.334101	0.101808	NA
SRRD	174.512	0.225632	0.101869	NA
MDH1	2636.65	0.143421	0.101985	0.853903
ARL8B	679.789	0.159588	0.101988	0.853903
SDF2	343.466	0.173442	0.102022	0.853903
NID1	567.077	-0.201547	0.102143	0.853903
COA1	1257.88	0.117875	0.102144	0.853903
CPSF1	2058.79	-0.145734	0.10222	0.853903
RBKS	97.0751	0.254158	0.102277	NA
EFNA1	140.503	0.233167	0.102455	NA
NBEAL2	2145	-0.163119	0.102463	0.854528
KLRD1	47.2859	0.488083	0.102505	NA
GMEB1	90.5049	0.272638	0.102611	NA
IPO8	1078.68	-0.151193	0.102627	0.854528
IFITM3	621.142	-0.145532	0.102664	0.854528
TMEM143	136.58	-0.243599	0.102927	NA
CAPN1	4446.78	-0.132567	0.102985	0.854528
RDH13	244.908	-0.175174	0.102988	0.854528
DUT	1051.78	0.154918	0.103142	0.854528
ITGA6	7992.09	-0.132682	0.103217	0.854528
PITPNM2	1113.22	-0.207715	0.10325	0.854528
RPS15A	9479.8	0.189057	0.10336	0.854528
SUCLA2	619.968	0.151555	0.103439	0.854528
FARP1	50.4984	-0.335133	0.103456	NA
GLTPD2	86.0245	-0.268796	0.103464	NA
NFXL1	291.15	0.1718	0.10355	0.854528
CHURC1-FNTB	194.03	0.209276	0.103726	NA
Ok	6591.24	-0.120801	0.10374	0.854528
SERPINB1	2119.5	-0.112167	0.10376	0.854528
DDX11	3956.83	-0.131465	0.103767	0.854528
ABR	1631.72	-0.123889	0.103849	0.854528
PARK7	2515.62	0.162358	0.104058	0.855389
TICAM1	306.326	-0.186921	0.104295	0.856039
USP22	2168.04	-0.145062	0.104354	0.856039
TNC	3545.24	-0.21238	0.10452	0.856039
AP1G1	1145.7	-0.147682	0.104552	0.856039
KDM5C	984.21	-0.154639	0.105232	0.856607
ZNF436	133.145	-0.229475	0.105494	NA
DRG2	414.675	-0.140515	0.105539	0.856607
PCYT1A	402.564	-0.173716	0.105566	0.856607
ALDH7A1	844.978	0.127621	0.105793	0.856607
MRPL35	1382.23	0.140573	0.105854	0.856607
CASP7	240.538	0.181798	0.105918	0.856607
PRKDC	6960.49	-0.20954	0.105924	0.856607
UPK3BL1	143.9	-0.240199	0.105973	NA
ECE1	4409.89	-0.15601	0.106033	0.856607
ENOX2	258.767	0.17384	0.106041	0.856607
EDC3	502.272	-0.14664	0.106076	0.856607
FANCA	900.369	-0.155031	0.106076	0.856607
PLSCR4	155.716	0.224149	0.106079	NA
SCAP	699	-0.129932	0.106091	0.856607
GUCD1	1401.78	-0.136163	0.106103	0.856607
MPV17L	467.986	-0.152717	0.106173	0.856607
DGCR8	532.223	-0.129691	0.106226	0.856607
CEP131	273.759	-0.16772	0.106284	0.856607
VPS29	1165.6	0.154192	0.106528	0.857042
TMED7-TICAM2	66.0721	-0.424523	0.106703	NA
SAMD1	524.553	-0.1703	0.106703	0.857042
RPE	845.143	0.132397	0.106823	0.857042
GRAMD4	438.151	-0.168266	0.106845	0.857042
SETDB2-PHF11	68.7745	-0.311922	0.106894	NA
TNS2	663.295	-0.185266	0.107025	0.857042
TIMM44	633.354	-0.134948	0.107088	0.857042
RPL38	2365.5	0.187554	0.107213	0.857042
ANKRD12	363.203	-0.257254	0.107295	0.857042
BRCA1	992.139	-0.119344	0.107312	0.857042
ATM	986.289	-0.235373	0.107389	0.857042
SMPD4	2588.41	-0.123347	0.10773	0.857042
WDR55	1048.58	-0.116224	0.107776	0.857042
FANCI	1532.5	-0.10938	0.107846	0.857042
SUB1	2079.81	0.175765	0.10803	0.857042
PTK6	553.449	-0.144803	0.108325	0.857042
LEMD3	381.829	0.171274	0.108438	0.857042
UBE2Q2	344.85	0.18599	0.108447	0.857042
TYSND1	688.583	-0.154617	0.108594	0.857042
SPG11	786.893	-0.151475	0.108686	0.857042
RSBN1	154.123	0.205396	0.108711	NA
LGR4	2181.67	0.14037	0.108806	0.857042
SRSF8	753.548	0.121262	0.10881	0.857042
ACYP2	101.864	0.266004	0.109069	NA
ZC3H4	511.458	-0.187373	0.109128	0.857042
AKT1S1	798.942	-0.142107	0.109136	0.857042
NAPEPLD	273.236	0.162892	0.109337	0.857042
MFSD10	1039.45	-0.133981	0.109509	0.857042
ZNF100	42.3307	0.36664	0.109636	NA
PLD3	549.154	-0.146601	0.109647	0.857042
TBX19	50.1546	0.353375	0.109787	NA
SMPD1	134.725	-0.222133	0.109801	NA
MTX2	829.425	0.185433	0.10981	0.857042
PBK	602.014	0.152503	0.109815	0.857042
GNG11	606.994	0.187809	0.109923	0.857042
CDK17	236.501	0.182127	0.109961	0.857042
TMEM165	685.314	0.128619	0.110094	0.857042
WASF2	2188.99	-0.139363	0.110186	0.857042
BORCS5	94.3018	0.368604	0.110225	NA
SETD1A	876.087	-0.178856	0.110308	0.857042
DPM1	978.379	0.181392	0.110365	0.857042
SF3B6	1141.47	0.185891	0.110379	0.857042
FAM199X	1066.34	0.151137	0.110421	0.857042
PLEKHN1	194.338	-0.192265	0.11048	NA
PANK1	198.244	0.17703	0.110729	0.857042
ECT2	1512.37	0.146138	0.110775	0.857042
TRIM23	112.616	0.27757	0.111114	NA
MORC2	662.548	-0.133611	0.111116	0.857042
XPO6	2212.07	-0.11147	0.111164	0.857042
SNRPD2	2330.63	0.172757	0.111205	0.857042
RHOT2	1411.42	-0.149202	0.111211	0.857042
PLEKHA1	1494.88	0.149522	0.111248	0.857042
KLHL12	696.425	0.123966	0.111345	0.857042
TTC32	63.8776	0.344897	0.111354	NA
LEPROTL1	541.531	0.135052	0.111362	0.857042
MCM5	1391.05	-0.135568	0.111673	0.857042
TMEM160	167.055	0.20563	0.111719	NA
TFDP1	1809.02	0.104071	0.11187	0.857042
NCKIPSD	370.507	-0.152534	0.111927	0.857042
FUCA1	158.334	0.217187	0.111987	NA
ZBTB41	295.485	0.234353	0.112141	0.857042
CENPA	399.42	0.148642	0.112214	0.857042
RABGGTB	785.049	0.14869	0.112286	0.857042
TONSL	1445.71	-0.135606	0.112407	0.857042
SHANK3	486.322	-0.246004	0.112443	0.857042
RGPD6	50.8889	-0.88796	0.112484	NA
HPS6	468.129	-0.160179	0.112491	0.857042
SGTA	1087.82	-0.1244	0.112564	0.857042
TSC22D4	578.576	-0.166579	0.112564	0.857042
TRAPPC6B	323.774	0.187126	0.112654	0.857042
BCR	1503.35	-0.12209	0.112679	0.857042
TMEM14C	1756.75	0.146423	0.112684	0.857042
GAK	1204.94	-0.149448	0.112855	0.857042
PLBD2	726.78	-0.245011	0.112861	0.857042
2'	589.804	0.151977	0.112952	0.857042
PITPNM3	662.259	-0.181057	0.113083	0.857042
CNN3	39.8591	0.382996	0.113268	NA
CRB3	109.346	0.239129	0.113475	NA
CYP2R1	139.722	0.219174	0.113506	NA
VPS28	767.476	-0.156934	0.113872	0.857042
SNU13	2164.67	0.128159	0.1139	0.857042
PPCDC	152.427	-0.224875	0.113984	NA
NPR2	118.405	0.256233	0.113993	NA
DUSP1	3904.13	0.133357	0.113994	0.857042
TYW3	462.288	0.151627	0.11403	0.857042
ABHD14A	89.0966	-0.25825	0.11411	NA
PIGO	959.735	-0.13399	0.114141	0.857042
NUPL2	365.32	0.159504	0.114252	0.857042
SGF29	261.88	-0.183921	0.11442	0.857042
ABCC3	4090.09	-0.145199	0.114483	0.857042
LSM3	733.076	0.166161	0.114567	0.857042
TNFAIP8	217.154	0.193339	0.114605	0.857042
CCDC115	402.227	0.173981	0.114637	0.857042
LDHA	26636.5	0.106642	0.114697	0.857042
PI4KA	989.335	-0.153211	0.114719	0.857042
CRIP2	186.961	-0.218749	0.11472	NA
TTPAL	528.551	-0.167679	0.11473	0.857042
SS18L1	499.241	0.137204	0.114767	0.857042
LRR1	289.617	0.178474	0.114849	0.857042
C10orf88	118.394	0.248813	0.114852	NA
DNAH14	77.6441	0.323859	0.114929	NA
CBWD2	428.555	0.193203	0.114999	0.857042
ADCY7	704.992	-0.166993	0.115095	0.857042
HNRNPUL1	3723.36	-0.148569	0.115105	0.857042
ANO8	234.205	-0.219257	0.115121	0.857042
2025-03-07	1230.55	0.147847	0.115159	0.857042
ZNF629	676.078	-0.150697	0.115294	0.857042
ITGAV	2516.03	0.193024	0.11539	0.857042
FHL1	262.963	0.178887	0.115549	0.857042
RRAS	1003.23	-0.135312	0.115607	0.857042
KDELR2	3288.84	0.108907	0.115634	0.857042
MKI67	8586.87	-0.233228	0.115704	0.857042
ARID3A	161.488	-0.206062	0.116199	NA
ADRA1B	206.855	-0.239753	0.11625	0.857042
HSF1	1427.32	-0.149756	0.116334	0.857042
LMO7	2958.9	-0.140735	0.116458	0.857042
NDUFS5	1478.8	0.177259	0.116699	0.857042
SPOPL	344.681	0.166243	0.116715	0.857042
THBD	2594.82	-0.131846	0.116809	0.857042
RSPH1	214.863	0.208737	0.116972	0.857042
TMEM185A	290.738	0.160673	0.117041	0.857042
KHSRP	3918.94	-0.190601	0.117183	0.857042
MAGOH	475.787	0.19064	0.117218	0.857042
ARFIP1	383.323	0.151986	0.117339	0.857042
SMARCC1	1767.09	-0.146586	0.117355	0.857042
GFOD1	98.8734	-0.247171	0.117357	NA
RFWD3	1203.49	-0.124933	0.117387	0.857042
TM2D1	187.966	0.221328	0.117643	NA
ASNSD1	633.285	0.139858	0.117788	0.857042
FAM174A	117.511	0.244435	0.117791	NA
MPRIP	10249.4	-0.105525	0.117906	0.857042
NOS3	989.037	-0.128233	0.117939	0.857042
OXLD1	207.038	-0.19688	0.118023	0.857042
TCF3	1949.46	-0.154316	0.118078	0.857042
GMEB2	569.727	-0.143251	0.118119	0.857042
CHMP1A	1414.97	-0.121145	0.118433	0.857042
FAM83G	606.264	-0.165816	0.118463	0.857042
KRBOX4	107.305	0.226582	0.11853	NA
TLE3	1119.51	-0.144043	0.118689	0.857042
ITPR3	4984.94	-0.222417	0.11921	0.857042
LAMA3	1865.55	-0.15793	0.119469	0.857042
LMCD1	278.53	0.162749	0.119636	0.857042
MTHFSD	245.094	-0.166642	0.119639	0.857042
UBE2Z	1380.55	0.109447	0.11964	0.857042
BCL9L	4935.13	-0.206544	0.119684	0.857042
TFPT	155.435	-0.283178	0.119744	NA
ADAM10	1585.25	0.124127	0.119778	0.857042
GOLGA6L9	134.642	0.206166	0.119799	NA
SARS2	418.32	-0.162106	0.119843	0.857042
NMD3	755.29	0.14284	0.119944	0.857042
LHX4	82.8065	-0.329996	0.120012	NA
PARD3	2208.19	-0.0937657	0.120083	0.857042
CSAD	124.045	0.213214	0.120136	NA
SNX4	237.171	0.169652	0.120207	0.857042
TIMP2	7636.01	-0.092481	0.120209	0.857042
RIOK2	486.483	0.155491	0.120244	0.857042
ZNF219	312.986	-0.180626	0.120313	0.857042
TNRC18	3395.48	-0.20846	0.120372	0.857042
KIF1C	2496.98	-0.12111	0.120476	0.857042
MEGF8	354.852	-0.193938	0.120503	0.857042
FOXM1	1712.62	-0.138887	0.120507	0.857042
PIF1	373.082	0.149114	0.120554	0.857042
GOLPH3	954.471	0.144312	0.120661	0.857042
FLRT3	787.79	0.12357	0.120724	0.857042
CROCC	286.157	-0.156277	0.120729	0.857042
EXOC5	625.07	0.15863	0.120808	0.857042
ZSCAN31	64.9948	0.307864	0.120957	NA
RPAP1	428.374	-0.172213	0.121027	0.857042
PTPN4	430.28	0.155222	0.121044	0.857042
SAMD13	39.7256	0.394185	0.12108	NA
CAMK1D	256.386	0.214138	0.121088	0.857042
JRK	706.989	-0.192655	0.121299	0.857042
STK35	651.495	-0.185664	0.121494	0.857042
RBM14-RBM4	99.3345	-0.239631	0.121625	NA
TBX3	83.4541	0.305256	0.121783	NA
UHRF2	241.806	0.176463	0.121869	0.857042
ATG5	505.335	0.179635	0.12199	0.857042
ZSWIM1	173.216	-0.209547	0.122144	NA
DYRK3	80.5716	0.288937	0.122147	NA
ALDH16A1	804.333	-0.134598	0.122156	0.857042
LOC102724843	313.722	0.22188	0.122284	0.857042
MYO1A	913.493	-0.112526	0.122284	0.857042
TRMT10A	55.6559	0.301311	0.12237	NA
MTF2	331.125	0.146534	0.122376	0.857042
ZNF646	460.53	-0.207293	0.122438	0.857042
DTNB	364.812	0.407452	0.122468	0.857042
SLC44A5	307.884	0.187478	0.122625	0.857042
SPON1	3582.22	-0.127764	0.12274	0.857042
IFNAR1	568.833	-0.147732	0.122748	0.857042
BAMBI	992.612	0.132431	0.12284	0.857042
RPS14	11576	0.17137	0.122886	0.857042
ASB6	422.262	-0.152406	0.122985	0.857042
RPL30	11820.2	0.170996	0.122998	0.857042
ALG2	356.84	0.151447	0.123091	0.857042
HEBP1	354.169	0.177255	0.12316	0.857042
TLN1	6044.42	-0.208476	0.123167	0.857042
GALK2	487.73	0.133867	0.123259	0.857042
NUDT9	314.348	0.193269	0.123278	0.857042
TINAGL1	1715.42	-0.0998173	0.123344	0.857042
ZCCHC4	146.215	-0.206901	0.123354	NA
ZBTB8OS	386.929	0.191223	0.123377	0.857042
ARL2	582.765	-0.147411	0.1234	0.857042
NES	220.911	-0.176953	0.123487	0.857042
LARP1B	282.117	0.168255	0.123641	0.857042
FHL3	369.535	-0.147722	0.123711	0.857042
PITPNB	1071.45	0.119432	0.12386	0.857042
RAB40B	157.941	0.225536	0.123958	NA
DLC1	272.427	-0.160609	0.123966	0.857042
PHYH	445.817	0.140859	0.123992	0.857042
LETM1	922.4	-0.126142	0.124056	0.857042
PRTFDC1	322.534	0.153971	0.124155	0.857042
PRKACA	413.603	-0.181474	0.124217	0.857042
ZBTB18	101.502	0.264719	0.124355	NA
SF1	3271.69	-0.115688	0.124416	0.857699
PRIMPOL	153.545	-0.195882	0.124438	NA
FNTB	47.704	-0.356639	0.124996	NA
TBP	199.837	0.180046	0.125137	0.859837
TSC2	1406.28	-0.177331	0.125227	0.859837
TSC22D3	163.763	0.202771	0.125264	NA
ALKBH2	215.318	0.172077	0.125269	0.859837
RHOU	1180.78	0.107473	0.125331	0.859837
ZDHHC20	1111.73	0.176752	0.125548	0.859837
SBNO2	1298.72	-0.135534	0.125591	0.859837
RPL28	3152.98	-0.105805	0.125611	0.859837
RIPOR1	771.578	-0.175478	0.125687	0.859837
NEK1	233.437	-0.187537	0.125703	0.859837
FOXJ3	679.532	-0.146375	0.125769	0.859837
APPL2	1094.33	0.107826	0.125878	0.859869
TMEM51	131.901	0.21393	0.12589	NA
RC3H1	276.618	0.189441	0.126257	0.860385
PQLC1	290.859	-0.170614	0.126269	0.860385
SMG9	497.334	-0.151852	0.126419	0.860385
NUP214	638.117	-0.160825	0.126636	0.860385
ZNF574	212.866	-0.200763	0.126663	0.860385
TCIRG1	1891.28	-0.114014	0.126826	0.860385
ACBD7	56.3628	0.350275	0.126829	NA
FAM86C1	245.916	-0.163642	0.126908	0.860385
SHMT1	316.217	0.14804	0.12701	0.860385
MOSPD1	135.359	0.23288	0.12709	NA
PRH1	40.6358	0.348748	0.127093	NA
NFIC	855.389	-0.419827	0.127102	0.860385
ATP6V0E1	1547.34	0.147399	0.127121	0.860385
SUPT4H1	587.418	0.137016	0.127274	0.860385
C7orf26	285.903	-0.160451	0.127393	0.860385
GIGYF2	1465.62	-0.170085	0.127474	0.860385
HNRNPLL	508.79	0.136716	0.127495	0.860385
TRAM2	520.078	-0.160553	0.127636	0.860385
RPL36AL	1341.76	0.189555	0.127724	0.860385
DESI2	780.744	0.122632	0.127786	0.860385
C22orf46	305.433	-0.157865	0.127832	0.860385
TDRD7	121.754	0.223255	0.127906	NA
ULK1	351.937	-0.194672	0.128113	0.860464
SLPI	189.407	0.226933	0.128134	NA
CHURC1	416.295	0.139598	0.128141	0.860464
GSTO2	636.071	0.143219	0.128156	0.860464
NMNAT1	163.265	0.192194	0.128179	NA
GLB1L	75.5137	-0.261004	0.128528	NA
HNRNPH1	5106.54	0.110969	0.128613	0.862041
ZNF555	50.1498	0.325475	0.128618	NA
H2AFX	1649.22	-0.135378	0.128782	0.862041
ARL14	232.747	0.20127	0.128835	0.862041
CRIPT	278.944	0.160991	0.128857	0.862041
EMC2	783.727	0.140921	0.128918	0.862041
MYPOP	70.7052	-0.292978	0.128934	NA
SPTAN1	4896.02	-0.180645	0.129075	0.862041
SAP18	1181.45	0.145206	0.129245	0.862041
TCTN1	332.003	0.255329	0.129298	0.862041
TCAIM	245.875	0.161581	0.129562	0.862041
GAA	139.825	-0.20844	0.129646	NA
PER2	212.95	-0.20226	0.129691	0.862041
ITGB8	1026.68	0.213328	0.129697	0.862041
ESPL1	552.023	-0.204547	0.129764	0.862041
CSF1	51.1598	0.321176	0.12981	NA
PPIL2	624.407	-0.132447	0.12982	0.862041
FYTTD1	511.02	0.139916	0.129918	0.862041
HUS1	322.169	0.148826	0.130043	0.862041
FKBP8	1938.22	-0.15612	0.130064	0.862041
SYTL2	344.441	0.180727	0.130232	0.862461
UNC119	125.801	-0.228307	0.130337	NA
NAT1	90.1319	0.25648	0.130407	NA
CLDN4	3353.92	0.143176	0.130577	0.863212
CPLX1	102.997	-0.267046	0.13073	NA
PRKCSH	2687.11	-0.108712	0.130792	0.863212
RTL6	598.609	-0.148052	0.130909	0.863212
LIN9	364.034	0.151591	0.131029	0.863212
RCBTB1	208.804	0.188465	0.131034	0.863212
GABPA	440.194	0.173959	0.131038	0.863212
GPAA1	3065.72	-0.128795	0.131078	0.863212
CBX5	1580.3	-0.143481	0.131352	0.863426
ZC3H10	42.6989	0.349432	0.131538	NA
CADM4	89.3395	0.294685	0.131749	NA
PGK1	11035.3	0.0991377	0.131776	0.863426
ACYP1	111.632	0.242491	0.131968	NA
THUMPD3	586.921	0.127875	0.13197	0.863426
CCDC124	680.433	-0.152726	0.132243	0.863426
DHX34	524.262	-0.129161	0.132373	0.863426
TRMT5	334.744	0.153735	0.132565	0.863426
DLGAP4	786.62	-0.149098	0.132591	0.863426
ST7L	115.036	0.216618	0.13264	NA
HIF1A	541.85	0.154084	0.132835	0.863426
MAFF	681.285	0.161356	0.132871	0.863426
RNASEH1	1253.34	-0.114486	0.132889	0.863426
LFNG	520.91	-0.132009	0.132959	0.863426
SULT1A4	1152.06	0.414809	0.133011	0.863426
PWWP2B	334.783	-0.156369	0.133024	0.863426
PAM	2146.92	0.0941146	0.133146	0.863426
SRGAP1	293.335	-0.27085	0.133373	0.863426
EED	598.344	0.135196	0.133397	0.863426
CENPU	709.111	0.138264	0.133428	0.863426
XPNPEP3	224.029	-0.175872	0.133549	0.863426
SDCBP	3441.72	0.120114	0.133606	0.863426
CCNF	1355.04	-0.118921	0.133651	0.863426
LBR	1957.18	0.123776	0.133745	0.863426
FMR1	603.111	0.169908	0.133823	0.863426
IP6K2	654.647	-0.153649	0.133875	0.863426
RBM42	975.479	-0.121973	0.134017	0.863426
CALB2	1424.18	-0.113224	0.134058	0.863426
MANBAL	870.557	0.121423	0.134111	0.863426
WDR61	563.12	0.154701	0.134202	0.863426
NDFIP1	1331.66	0.104625	0.134232	0.863426
MLKL	752.424	-0.121784	0.134236	0.863426
OXNAD1	219.71	0.179159	0.134335	0.863426
HSDL1	312.95	0.157487	0.134357	0.863426
CCDC125	137.92	0.197082	0.134425	NA
PPP2CA	2640.26	0.117522	0.134627	0.864088
CHMP2B	1601.36	0.144992	0.13467	0.864088
PIGA	104.314	0.232208	0.134818	NA
BIN1	803.868	-0.129994	0.135023	0.864538
MTBP	381.115	0.147638	0.135023	0.864538
SPDYE2	57.4038	-0.390818	0.135138	NA
DDX60	507.803	-0.150268	0.135177	0.864538
MDK	8262.8	-0.139876	0.135208	0.864538
ARHGAP35	1499.22	-0.197998	0.135264	0.864538
LZTR1	281.894	-0.171776	0.135422	0.864875
B4GALT1	1531.07	-0.109043	0.135663	0.865744
LOC105373132	51.5418	0.336686	0.135885	NA
SGPP2	662.722	0.142616	0.135929	0.866382
USF2	1323.51	-0.1165	0.135985	0.866382
BRK1	1019.71	0.124288	0.136078	0.866382
RPL36A	8135.53	0.172324	0.136282	0.866843
KLHL22	87.8225	0.264675	0.136308	NA
MCAT	266.718	-0.174391	0.136361	0.866843
NUDT7	46.1712	0.314485	0.136445	NA
SLC25A40	390.919	0.17046	0.136655	0.86748
ZNF124	72.555	0.318051	0.136792	NA
C2orf76	47.0564	0.353195	0.136936	NA
EPHB4	1469.88	-0.116781	0.136995	0.86748
ZNF469	44.4368	-0.399753	0.137094	NA
PRPS2	586.838	0.121754	0.137204	0.86748
IMPAD1	1299.88	0.118751	0.137367	0.86748
CARM1	1169.16	-0.144991	0.13757	0.86748
CUEDC1	774.486	-0.145356	0.137825	0.86748
ZNF207	2165.35	0.0946242	0.137843	0.86748
KLHDC2	398.382	0.146962	0.137949	0.86748
ABI1	995.831	0.117369	0.137985	0.86748
FAM173A	407.96	-0.191415	0.138005	0.86748
FOXL2NB	173.257	-0.203658	0.138026	NA
COL6A1	2306.77	-0.135235	0.138064	0.86748
IL4R	1329.33	-0.121526	0.138119	0.86748
OSGIN2	432.33	0.140213	0.138139	0.86748
PELP1	1185.96	-0.107145	0.13825	0.86748
FDPS	1716.89	0.128326	0.138305	0.86748
TRIM2	206.533	0.299037	0.13859	0.86748
TBL1XR1	965.407	0.15809	0.13863	0.86748
DPH3P1	45.0974	-0.336478	0.138643	NA
HGSNAT	301.948	-0.200161	0.138819	0.86748
FGFR1	907.819	-0.150585	0.138916	0.86748
FUT10	144.31	-0.211585	0.138969	NA
TNFAIP2	1219.36	-0.146033	0.139037	0.86748
ARMC5	297.374	-0.147543	0.13908	0.86748
CD58	269.22	0.179008	0.139136	0.86748
BTN3A1	61.1528	-0.318363	0.139224	NA
SLC25A14	120.399	0.216184	0.139345	NA
GATA6	653.091	0.122711	0.139376	0.86748
CNEP1R1	135.882	0.196051	0.139431	NA
FBRS	1141.45	-0.139351	0.139438	0.86748
NDUFA12	457.491	0.145429	0.139458	0.86748
UBE3C	1537.16	-0.116468	0.13949	0.86748
SREK1	1677.63	0.132885	0.139513	0.86748
CRIP1	1798.2	-0.165114	0.139526	0.86748
LIN54	432.528	0.149751	0.139732	0.86748
CAMSAP1	873.138	-0.154574	0.139747	0.86748
NPDC1	344.653	-0.163365	0.139783	0.86748
DCAF10	385.831	-0.182717	0.139828	0.86748
PTRH1	130.745	-0.222925	0.140086	NA
ATG12	786.133	0.117998	0.140174	0.867659
FKBP1A	3834.77	0.080185	0.140209	0.867659
ZNF395	1759.96	-0.124461	0.140274	0.867659
ZNF148	409.011	0.156414	0.140628	0.867659
CLDN1	307.645	0.162221	0.140636	0.867659
UBE2J1	496.399	0.121702	0.140797	0.867659
MYH15	367.782	-0.167592	0.140846	0.867659
TNFAIP3	1879.5	-0.109445	0.140949	0.867659
SAP30	199.666	0.183432	0.141075	0.867659
ADAT2	379.429	-0.223266	0.141132	0.867659
TM9SF2	1681.62	0.110065	0.141392	0.867659
INTS14	651.885	0.111695	0.141438	0.867659
RPL27	6727.41	0.152513	0.141477	0.867659
SYTL1	130.672	-0.219979	0.141592	NA
C17orf51	111.149	-0.310358	0.14172	NA
PRMT5	1370.05	0.104915	0.141821	0.867659
HDLBP	9458.98	-0.147913	0.141842	0.867659
EPHA2	4667.79	-0.112074	0.141967	0.867659
CDK18	1357.78	0.104387	0.142429	0.867659
ARL6IP1	6773.38	0.103181	0.142502	0.867659
LMTK2	3771.54	-0.183061	0.14288	0.867659
VARS	1797.79	-0.118454	0.142927	0.867659
ATAD3A	1436.95	-0.107332	0.143052	0.867659
SEC11A	1510.98	0.151842	0.143228	0.867659
SF3A1	1589.43	-0.13542	0.143258	0.867659
APOM	42.769	0.347434	0.143329	NA
SIKE1	314.495	0.167417	0.143451	0.867659
THOC2	3082.31	-0.138228	0.143493	0.867659
NPIPB11	374.085	0.147624	0.143528	0.867659
FOXP4	456.551	-0.170275	0.143567	0.867659
NCDN	465.296	-0.165848	0.14357	0.867659
CNTFR	798.871	-0.151477	0.143602	0.867659
MAD1L1	592.659	-0.132492	0.143608	0.867659
EPAS1	1135.53	-0.146409	0.143662	0.867659
STEAP3	551.517	-0.129718	0.143744	0.867659
CAPZB	2161.82	0.119198	0.143773	0.867659
MCOLN1	121.992	-0.207164	0.143865	NA
STK17B	699.997	0.122338	0.143951	0.867659
PHF3	577.834	-0.147154	0.14396	0.867659
IFIT5	69.8953	0.261403	0.144004	NA
JAK3	82.6749	-0.241381	0.144018	NA
MRPS18C	439.553	0.190802	0.144027	0.867659
PLCG2	173.849	-0.181805	0.144049	NA
KLF5	2253.35	0.10294	0.144166	0.867659
NMT1	1669.06	-0.103757	0.144307	0.867659
ZZEF1	942.638	-0.198939	0.144353	0.867659
CRYBG1	298.68	-0.229	0.144353	0.867659
CCDC57	464.195	-0.153925	0.144437	0.867659
MLF1	65.9247	0.269362	0.144461	NA
ETV3	397.51	-0.161618	0.144464	0.867659
FYCO1	156.802	-0.265147	0.144543	NA
ZCCHC17	430.516	0.131439	0.144602	0.867659
KCNC4	272.219	-0.171582	0.144627	0.867659
BRIP1	279.005	0.209143	0.14477	0.867659
ERBB2	981.301	-0.153515	0.144782	0.867659
C2orf88	101.703	0.269777	0.144884	NA
CYB5R4	305.79	0.14652	0.144913	0.867659
RNF214	294.881	-0.151368	0.144951	0.867659
PRKAA1	1799.02	0.166454	0.145094	0.867659
PPP1R11	807.027	0.121792	0.145183	0.867659
NCAPH2	998.37	-0.110226	0.145224	0.867659
QKI	703.033	-0.214609	0.145361	0.86785
SLC25A36	601.56	0.148668	0.145522	0.868183
ZCWPW1	188.764	0.203973	0.145537	NA
ZNF32	121.583	0.232605	0.145744	NA
MTOR	985.264	-0.210377	0.145853	0.868954
PKDCC	2200.95	0.151057	0.145946	0.868954
STK10	1198.23	-0.104603	0.145967	0.868954
AKR1C3	4801.77	0.111373	0.146279	0.870154
COPS2	815.16	0.131603	0.146458	0.870154
PCNX2	40.1425	-0.373429	0.146607	NA
ZC3H18	828.811	-0.141969	0.146686	0.870154
OGDH	2183.24	-0.111399	0.146711	0.870154
CARNMT1	368.093	-0.169044	0.147004	0.870154
NFKBIL1	204.959	-0.187227	0.147089	0.870154
KREMEN2	154.671	-0.213843	0.147176	NA
PTP4A1	1000.38	0.146533	0.147219	0.870154
ZFP36L1	4547.81	-0.124004	0.147255	0.870154
ZMIZ1	1169.13	-0.202239	0.147292	0.870154
ACSM3	254.603	0.155644	0.147424	0.870154
RNH1	2902.24	-0.109497	0.147453	0.870154
TCOF1	2636.93	-0.144745	0.147509	0.870154
TOX3	232.619	0.174049	0.147573	0.870154
VBP1	1040.49	0.150556	0.147769	0.870154
EIF4EBP3	82.0298	0.289172	0.147774	NA
BRD3	512.328	-0.183782	0.14784	0.870154
PIGF	230.473	0.165397	0.147901	0.870154
SF3B2	4000.55	-0.100395	0.147963	0.870154
CREB3L3	2340.86	-0.127721	0.148654	0.871791
HPRT1	1352.85	0.159952	0.148732	0.871791
PCNT	1129.26	-0.173208	0.148747	0.871791
MTSS1L	923.859	-0.156983	0.148815	0.871791
ZBTB7A	764.324	-0.168256	0.148902	0.871791
PTCD2	206.464	0.186296	0.148909	0.871791
ONECUT2	290.375	-0.224113	0.149021	0.871791
PRPF39	330.543	0.175208	0.149087	0.871791
RALA	882.244	0.139256	0.149283	0.872032
SVIL	1057.85	-0.168463	0.149436	0.872032
KATNB1	325.524	-0.152042	0.149446	0.872032
DHDDS	360.165	-0.140513	0.149627	0.872263
CPM	627.545	-0.135294	0.149697	0.872263
RASSF10	392	-0.130437	0.149806	0.87228
LNX2	196.674	0.204095	0.150151	NA
ST3GAL5	2234.9	0.12273	0.150175	0.873143
LCN2	910.141	0.131429	0.150263	0.873143
COTL1	6719.74	-0.0980774	0.150272	0.873143
HTR1D	867.324	0.101802	0.150763	0.875182
DHX30	1043.66	-0.104452	0.150835	0.875182
HSD17B2	108.105	0.227567	0.150842	NA
C5	45.8433	0.377436	0.150872	NA
SMIM11B	65.9508	0.807131	0.150961	NA
FAXDC2	176.643	-0.208031	0.151229	NA
EIF3A	6824.87	-0.103124	0.151283	0.876567
RANBP3	527.166	-0.119492	0.151286	0.876567
ADRM1	4039.37	-0.109087	0.151421	0.876731
USP40	956.879	-0.128569	0.151566	0.876956
TRIM45	63.8772	0.28305	0.151579	NA
AFG1L	68.4021	-0.256632	0.151666	NA
PPAT	577.347	0.146599	0.151731	0.877293
GRWD1	710.614	-0.115042	0.151999	0.877992
RNF32	67.1694	0.269066	0.152099	NA
NRG4	201.214	-0.220315	0.152173	0.877992
MICALL1	257.872	-0.155899	0.152307	0.877992
AP1B1	1722.68	-0.110752	0.152478	0.877992
GSDMD	1107.69	-0.136445	0.152492	0.877992
GCN1	4159.78	-0.170302	0.152492	0.877992
TBC1D23	262.019	0.170783	0.152701	0.877992
NCAPD3	1804.82	-0.129386	0.152703	0.877992
MBD3	1135.9	-0.117533	0.152827	0.878054
EPS8L3	1090.66	-0.119759	0.153013	0.878054
RYBP	251.972	0.154134	0.153034	0.878054
TRAPPC5	397.799	-0.149171	0.153355	0.878571
PCSK7	1018.87	-0.136602	0.153659	0.878571
SLC40A1	176.908	0.173738	0.15378	NA
FBXW8	270.937	-0.156813	0.153843	0.878571
TMEM216	215.174	0.193994	0.153851	0.878571
JAGN1	316.55	0.141153	0.154038	0.878571
WDR60	287.813	-0.160752	0.154143	0.878571
MTMR3	532.645	-0.172661	0.154204	0.878571
CHTF18	1048.22	-0.124285	0.154268	0.878571
TJAP1	374.561	-0.162342	0.154325	0.878571
RPA3	822.095	0.144052	0.154434	0.878571
CENPE	850.234	-0.15654	0.154547	0.878571
SLBP	1033.46	0.133292	0.154562	0.878571
SLC2A13	254.48	-0.263236	0.154731	0.878571
UBA1	3798.33	-0.104932	0.154792	0.878571
TMEM168	269.047	0.177866	0.154882	0.878571
KLHL2	225.465	0.173037	0.154951	0.878571
NUDT8	125.911	-0.215378	0.155053	NA
PASK	224.675	-0.16291	0.155143	0.878571
NADSYN1	496.093	-0.126781	0.155175	0.878571
DCUN1D4	662.716	0.150154	0.155271	0.878571
PTER	455.38	0.155846	0.155313	0.878571
ST3GAL2	860.327	-0.120169	0.155417	0.878571
RAE1	863.301	0.111196	0.155858	0.878571
CREG1	442.914	0.132029	0.155869	0.878571
ITGA5	108.071	-0.237896	0.155953	NA
TBC1D9B	2079.97	-0.144835	0.155959	0.878571
rC	9242.83	0.0933546	0.155995	0.878571
SLC38A10	1511.35	-0.127214	0.156065	0.878571
MYB	106.972	0.2373	0.156159	NA
TUBGCP3	617.953	-0.111026	0.156339	0.878571
IRF8	566.753	0.125325	0.156349	0.878571
ZNF664-RFLNA	59.3048	-0.43036	0.156424	NA
FNIP1	333.545	0.145386	0.156516	0.878571
MED24	792.734	-0.116762	0.156642	0.878571
FBRSL1	818.414	-0.146294	0.156665	0.878571
UNC50	454.997	0.136923	0.156738	0.878571
CDCP1	1920.11	-0.1427	0.156786	0.878571
WDFY2	209.692	-0.210004	0.156808	0.878571
RNF5	546.4	0.133929	0.156856	0.878571
NTRK2	322.238	-0.190927	0.15696	0.878571
TXNL4B	150.621	0.209174	0.157243	NA
RRN3	1295.99	0.104766	0.157282	0.879359
SLC23A2	1140.47	-0.17428	0.157363	0.879359
B4GALT6	104.039	0.260664	0.157372	NA
TCN2	232.465	-0.166616	0.157455	0.879359
SCAF4	596.651	-0.160985	0.157527	0.879359
OXTR	193.132	0.178348	0.158119	NA
RBX1	722.599	0.15558	0.158144	0.882203
SMAD5	662.517	0.145638	0.158259	0.882203
KCP	40.9115	-0.321182	0.158381	NA
SH3BP2	898.824	-0.158929	0.158507	0.882203
POGK	980.85	-0.107453	0.158699	0.882203
PML	467.993	-0.158875	0.158727	0.882203
ZNF224	96.6086	0.229198	0.158751	NA
PERM1	45.0249	-0.327111	0.158965	NA
Cartwright	55.1712	-0.295968	0.159021	NA
SMC1A	1987.5	-0.153128	0.159026	0.882203
RABL2A	74.2147	0.275787	0.159056	NA
NUDT16	328.895	-0.182309	0.159097	0.882203
ZC3H3	380.766	-0.168711	0.159118	0.882203
STPG1	182.82	-0.18689	0.159208	NA
RNF31	531.888	-0.150587	0.159259	0.882203
PDCD6	2837.91	0.129976	0.159432	0.882203
CCNE1	256.293	0.161645	0.159519	0.882203
FOXN2	457.39	0.174163	0.159565	0.882203
TMEM87B	1133.76	0.110114	0.1596	0.882203
GADD45GIP1	976.544	-0.148087	0.159633	0.882203
MPP6	455.674	0.140616	0.159725	0.882203
LOC100996709	86.971	0.257173	0.15974	NA
RAD51AP1	427.61	0.151038	0.159766	0.882203
DAB2IP	705.112	-0.167066	0.159983	0.882203
MLEC	9887.17	-0.108518	0.160347	0.882203
RELL2	185.112	-0.203582	0.160355	NA
MLST8	1394.57	-0.121315	0.160486	0.882203
PTPRZ1	142.653	0.192319	0.160513	NA
GOLGB1	761.748	-0.193918	0.160537	0.882203
C5orf66	88.2364	-0.240996	0.16055	NA
VPS36	685.886	0.119853	0.160601	0.882203
AP5M1	370.407	0.144147	0.160691	0.882203
LIME1	247.785	-0.178737	0.160731	0.882203
C8orf59	573.363	0.175043	0.160795	0.882203
CALM2	10078.9	0.155624	0.160916	0.882203
SAMD4B	1380.81	-0.167999	0.16095	0.882203
translocation	158.194	-0.204874	0.160987	NA
SLC22A18	444.184	-0.156301	0.161112	0.882203
ABCC5	276.883	-0.182635	0.161214	0.882203
MDN1	1364.36	-0.17924	0.16129	0.882203
ZBTB21	141.657	0.191793	0.161329	NA
PRR5	128.92	-0.235492	0.161412	NA
CD3EAP	325.314	-0.151427	0.161487	0.882203
CTBS	239.209	0.186464	0.161497	0.882203
CCNA2	1426.19	0.090767	0.161499	0.882203
ETFRF1	42.0822	0.342089	0.161575	NA
TVP23C	37.3044	0.41953	0.161758	NA
YLPM1	840.243	-0.177326	0.161797	0.882203
ACTL6A	1186.57	0.104337	0.161923	0.882203
NDUFB4	679.458	0.142538	0.16196	0.882203
PTMA	30607.6	0.111104	0.161961	0.882203
NAPA	434.647	-0.135357	0.162034	0.882203
TCF25	1386.04	-0.119078	0.162103	0.882203
translocation-associated	639.975	-0.112125	0.162217	0.882241
SCP2	1024.6	0.138265	0.162546	0.882915
UPK3BL2	117.504	0.211089	0.162601	NA
RAPGEF1	780.919	-0.163245	0.162609	0.882915
PRDX1	6751.14	0.136435	0.162662	0.882915
MUC1	148.535	-0.228793	0.162736	NA
ZNF526	101.277	-0.257455	0.162941	NA
VMA21	648.097	0.141768	0.16303	0.883305
GNPDA2	89.0132	0.250787	0.163153	NA
COL7A1	228.015	-0.183263	0.163429	0.883305
SEC63	1252.15	-0.108509	0.163442	0.883305
C11orf58	2415.25	0.116305	0.163857	0.883305
RAB12	304.958	0.148499	0.163936	0.883305
COX6B1	1586.81	0.144876	0.164094	0.883305
IARS	2997.69	-0.084546	0.164106	0.883305
GRIN2D	561.688	-0.169928	0.164158	0.883305
ADAM15	2202.66	-0.102826	0.164412	0.883305
MAVS	2043.29	-0.161427	0.164415	0.883305
NCOA5	726.213	-0.124421	0.164477	0.883305
RABAC1	310.561	-0.155318	0.1645	0.883305
AGA	106.169	0.204406	0.164539	NA
SLC30A5	900.204	0.113703	0.164622	0.883305
MBD5	113.683	-0.218918	0.164638	NA
ERBB3	1375.73	-0.140982	0.164653	0.883305
MAP4K3	522.258	0.151368	0.1647	0.883305
RREB1	716.935	-0.159146	0.164719	0.883305
KBTBD6	166.51	0.177569	0.164884	NA
PRRC2A	3198.31	-0.193464	0.164895	0.883305
NSUN2	2232.3	0.0914236	0.164945	0.883305
RFX2	184.483	-0.192214	0.164975	NA
LOC107987285	44.1466	-0.330473	0.165	NA
CMAS	560.256	0.130456	0.165066	0.883305
SLC25A45	151.081	-0.177367	0.16528	NA
APPBP2	235.071	0.150407	0.165429	0.883305
RPS3A	15267.9	0.171115	0.165644	0.883305
ETNK1	449.912	0.174334	0.165716	0.883305
TSC22D2	460.225	-0.15383	0.165752	0.883305
PHKG1	80.1191	-0.250137	0.165958	NA
MARCKSL1	1363.26	0.123408	0.165997	0.883305
TIMM10B	393.147	0.124063	0.166036	0.883305
ANKRD36	205.898	-0.281389	0.166131	0.883305
RNPEPL1	1485.89	-0.123922	0.166292	0.883305
NFE2L1	3073.7	-0.131317	0.166395	0.883305
ILVBL	855.877	-0.108252	0.16648	0.883305
MRRF	688.791	0.1197	0.166526	0.883305
BCAS3	72.4801	-0.281981	0.166529	NA
SMNDC1	827.309	0.161548	0.166566	0.883305
ZNF614	87.1998	0.241322	0.166694	NA
HNRNPR	3802.43	0.0950292	0.166797	0.883305
DARS	1816.15	0.112148	0.166861	0.883305
SNX3	1396.15	0.114195	0.167741	0.883305
TOR3A	619.306	-0.123371	0.167845	0.883305
ATXN2L	2694.51	-0.179828	0.167874	0.883305
O-phosphoserine	238.256	0.153438	0.168042	0.883305
ZNF823	42.4463	0.317387	0.168289	NA
UBXN1	1419.75	-0.132044	0.168293	0.883305
TMEM238	40.8905	-0.361103	0.16831	NA
ESR1	39.0241	0.523091	0.168367	NA
SNRNP48	300.163	0.135935	0.168428	0.883305
ZNF566	48.5168	0.285226	0.168477	NA
ANKRD49	141.02	0.204368	0.168478	NA
MINDY3	357.905	0.155533	0.168617	0.883305
PTPN23	760.24	-0.215338	0.168627	0.883305
CPEB4	122.381	0.208594	0.168681	NA
SREBF1	1069.89	-0.134204	0.168705	0.883305
OAS2	54.3145	0.28229	0.168796	NA
IL34	69.2042	-0.362195	0.168901	NA
MFSD12	570.414	-0.130523	0.169128	0.883305
ARAF	632.746	-0.129551	0.169164	0.883305
LIMD2	37.1817	-0.347361	0.169248	NA
PITRM1	1621.86	-0.0946545	0.169284	0.883305
SDAD1	638.099	-0.125836	0.169342	0.883305
NDUFA9	1106.62	0.127041	0.169344	0.883305
PPARD	253.259	-0.191195	0.169516	0.883305
DHX58	65.7402	-0.251126	0.16957	NA
DPY30	769.872	0.136058	0.169842	0.883305
TSPAN9	199.631	0.158837	0.169952	0.883305
TSR3	1000.88	-0.14275	0.170052	0.883305
DPH3	220.367	0.173118	0.17019	0.883305
CALHM2	578.977	-0.143657	0.170198	0.883305
CKAP5	3962.37	-0.129784	0.170252	0.883305
DNMT1	2436.81	-0.143913	0.170351	0.883305
GTF2H5	307.561	0.161519	0.170515	0.883305
MAN2B1	322.386	-0.155736	0.170534	0.883305
TIAM2	269.148	-0.154632	0.170578	0.883305
RFC1	775.537	-0.110586	0.170652	0.883305
INPPL1	1790.04	-0.160777	0.170702	0.883305
NOMO1	5330.73	-0.123994	0.170748	0.883305
HSD17B8	126.537	0.189421	0.170989	NA
PGAM5	1482.66	-0.0979767	0.171213	0.883305
GEMIN6	219.369	0.21982	0.171233	0.883305
FGF19	1142.13	0.115979	0.171238	0.883305
KDM3B	1821.99	-0.137005	0.171301	0.883305
TTC7A	1452.71	-0.144117	0.171345	0.883305
ZNF133	206.52	0.164864	0.171394	0.883305
DNAL4	102.186	0.243593	0.171419	NA
TARSL2	44.3654	0.305339	0.17152	NA
BICD2	514.722	-0.132076	0.171776	0.883305
ECPAS	1202	-0.11231	0.171789	0.883305
PLTP	351.193	-0.184868	0.171807	0.883305
VDAC3	1806.39	0.118225	0.172059	0.883305
HMGA1	28851.1	-0.101932	0.172084	0.883305
PHF12	574.648	-0.139226	0.172152	0.883305
ZBTB45	141.687	-0.26432	0.17218	NA
ELOC	941.259	0.143765	0.172187	0.883305
TRIQK	202.497	0.173088	0.172331	0.883305
EXOSC2	613.859	0.126735	0.172422	0.883305
MYL12B	6436.58	0.127804	0.172531	0.883305
UBL7	394.836	-0.127835	0.172557	0.883305
CYLD	181.703	-0.169503	0.172588	NA
EXOC3	825.587	-0.10896	0.172594	0.883305
PSMC6	1279.85	0.143188	0.172757	0.883305
CCNE2	239.474	0.179043	0.172895	0.883305
TMEM243	331.632	0.150451	0.172943	0.883305
CCDC85B	1510.78	-0.153225	0.173285	0.883305
VTI1A	688.697	-0.111318	0.173362	0.883305
DSTYK	219.916	-0.169505	0.173401	0.883305
ZFAND2B	475.745	-0.146458	0.173491	0.883305
LARP7	654.966	-0.143089	0.173588	0.883305
TAGLN	135.641	0.203074	0.17362	NA
WASHC2C	1022.56	0.10774	0.173793	0.883305
BCKDK	544.383	-0.134992	0.173982	0.883305
SERPINB9	398.137	-0.144835	0.1743	0.883305
TPR	2622.64	-0.133249	0.174405	0.883305
LDLR	1459.39	-0.107377	0.174506	0.883305
JPH2	118.463	-0.195999	0.174591	NA
C7orf55-LUC7L2	662.157	0.133616	0.17462	0.883305
LRFN4	830.521	-0.114058	0.174746	0.883305
MFHAS1	368.067	-0.141829	0.174767	0.883305
THAP9	58.0993	0.270919	0.174892	NA
PDSS1	354.134	0.136449	0.1753	0.883305
NUP35	456.077	0.132256	0.175324	0.883305
DAZAP1	2182.91	-0.100209	0.175332	0.883305
SMIM14	411.426	0.124646	0.175384	0.883305
SEM1	3656.64	0.157843	0.175449	0.883305
RNF170	283.363	0.143957	0.175458	0.883305
FGFRL1	554.229	-0.125149	0.175482	0.883305
LAMC1	2363.09	-0.136785	0.175521	0.883305
NCOA6	1190.11	-0.161626	0.175807	0.883305
ANKRD16	160.207	-0.166723	0.175908	NA
TRIAP1	573.829	0.139265	0.175974	0.883305
CUL5	620.598	0.121206	0.176062	0.883305
ACP1	1618.11	0.114403	0.176188	0.883305
RTN4IP1	155.381	0.207006	0.176256	NA
C12orf66	78.8495	0.231351	0.176361	NA
KCNK6	417.71	-0.171509	0.176452	0.883305
KIF1BP	461.857	0.123646	0.176469	0.883305
ZNF782	37.829	-0.326538	0.176491	NA
CHCHD4	260.286	0.148566	0.176496	0.883305
UBXN7	536.387	-0.212618	0.176528	0.883305
PLEKHB2	3737.39	0.0774701	0.176612	0.883305
CYREN	861.224	-0.106395	0.176646	0.883305
NTAN1	273.764	0.179589	0.17665	0.883305
PRKCI	637.586	0.137277	0.176717	0.883305
FAH	605.489	-0.113967	0.176964	0.883305
INTS9	211.56	0.150671	0.177031	0.883305
CRYBG3	249.37	-0.26875	0.177058	0.883305
SRGAP2B	211.682	0.170963	0.177085	0.883305
RalGDS/AF-6	517.866	-0.18215	0.177218	0.883305
UBA2	1840.92	0.0929637	0.177219	0.883305
PROCR	2540.17	-0.0826373	0.177342	0.883305
ZNHIT1	869.79	-0.130258	0.177529	0.883305
[truncated: 8,746 more rows]

## Sheet: BxPC3_sgKLF5_RNAseq
Gene	baseMean	log2FoldChange	pvalue	padj
CXCL5	706.323	4.13781	2.64264e-264	3.02106e-260
CXCL1	1284.29	4.2289	3.25253e-210	1.85915e-206
PRSS23	2264.45	1.33466	1.01e-142	3.84875e-139
CSF1	486.698	2.35105	3.03266e-118	8.66734e-115
SLC7A5	6415.72	-1.08323	1.50771e-117	3.44722e-114
INHBA	420.466	3.13485	3.33205e-104	6.34867e-101
AKAP12	5901.13	1.21441	1.58069e-99	2.5815e-96
CXCL10	258.413	3.08318	3.74124e-98	5.34623e-95
TCIM	167.714	3.97453	5.82842e-93	7.40339e-90
PLCD3	1826.1	-1.68305	1.15646e-91	1.32206e-88
SLC12A2	1156.11	1.59266	2.11416e-89	2.19719e-86
TPM1	1586.44	1.19468	1.06488e-87	9.74412e-85
PRSS2	175.517	4.99546	1.10806e-87	9.74412e-85
TRAF1	267.011	2.40589	9.58902e-86	7.83012e-83
EPB41L1	1513.28	-1.38573	5.99025e-83	4.56537e-80
CAV1	9738.13	-1.29248	1.11445e-75	7.96273e-73
KCNN4	1185.13	-1.13958	5.52779e-75	3.71728e-72
SYT8	556.2	-1.7805	1.06068e-71	6.73647e-69
DIO2	177.223	5.06402	1.15786e-70	6.96669e-68
CXCL8	971.121	4.39459	2.72617e-69	1.55828e-66
COL17A1	8396.48	-1.08219	5.15691e-69	2.80732e-66
KYNU	848.459	1.30941	1.22069e-68	6.34312e-66
DMBT1	339.414	1.91254	2.41767e-68	1.20169e-65
ITGB8	1201.73	1.50846	3.80214e-67	1.81109e-64
RAI14	2297.98	0.959994	1.99597e-65	9.12717e-63
CDC25B	2675.17	-0.819098	4.20603e-63	1.84936e-60
IFI44L	394.312	2.25613	5.11214e-63	2.16452e-60
CXCL2	116.491	3.45027	7.86943e-63	3.21297e-60
JAG1	5223.52	1.07993	5.05145e-62	1.99132e-59
CDH6	154.684	3.36465	6.83647e-62	2.60515e-59
ACTBL2	137.317	3.09259	8.95264e-62	3.3015e-59
PORCN	1092.4	-1.56731	2.48333e-61	8.87169e-59
POU2F2	171.362	2.94118	1.23938e-60	4.29352e-58
TLN2	372.33	-2.26681	1.29464e-60	4.35304e-58
ST3GAL1	1663.76	1.07715	2.64694e-59	8.64567e-57
MSLN	432.526	-2.44437	3.07266e-59	9.75741e-57
ZNF219	856.364	-1.2567	3.47416e-59	1.07342e-56
NRP2	639.573	-1.15762	4.89352e-57	1.47218e-54
IL6	132.373	4.75777	5.06682e-57	1.48523e-54
IGFBP6	2401.83	-1.02476	7.96028e-57	2.27505e-54
CAPG	733.175	-1.46432	1.55193e-56	4.32725e-54
DUOX2	246.413	2.34782	1.12817e-55	3.07077e-53
MMP28	948.245	-1.96759	2.2652e-54	6.02226e-52
ADM	395.234	1.42821	3.34508e-54	8.69113e-52
IFI6	613.874	1.9563	8.40228e-54	2.13455e-51
SEMA3B	582.33	-1.62446	1.15562e-53	2.87196e-51
ITPK1	1401.36	-1.25444	1.82601e-53	4.44148e-51
IFI27	1103.94	1.58172	6.62949e-52	1.57892e-49
CAV2	2676.21	-1.21931	7.99264e-52	1.86115e-49
FLG	186.963	-2.07873	8.14008e-52	1.86115e-49
CD109	2444.35	-1.02399	4.62632e-51	1.03702e-48
DBP	203.192	-2.11482	9.83868e-51	2.163e-48
UPK3B	527.655	-2.29457	3.03431e-50	6.54496e-48
PPL	6182.35	-1.19213	4.80588e-50	1.01742e-47
ALS2CL	1569.97	-1.71542	6.68036e-50	1.38854e-47
ZMIZ1	902.332	-1.46748	6.8909e-50	1.40673e-47
CXCL14	227.171	2.01266	7.17794e-50	1.43962e-47
SOD2	2506.38	1.65518	1.23536e-49	2.43494e-47
ID1	1211.11	-1.15526	2.65304e-49	5.1406e-47
EPHB6	470.529	1.92277	4.23379e-49	8.06678e-47
ITGB4	5868.47	-1.39252	5.63789e-49	1.0566e-46
CXCL3	112.02	3.59984	4.25942e-48	7.85381e-46
RARG	945.288	-1.60936	4.05543e-47	7.35899e-45
KRT80	678.184	1.15243	1.95764e-46	3.49684e-44
SREBF1	2673.03	-1.87063	2.45413e-46	4.31625e-44
DGKA	993.556	-1.48643	2.89542e-46	5.01521e-44
SYN3	3653.34	-1.05281	3.17108e-46	5.41071e-44
HTRA1	816.906	-0.945666	1.1064e-45	1.86005e-43
SLC16A5	344.214	-1.81243	1.31091e-45	2.17192e-43
VILL	392.512	-1.57154	2.11635e-45	3.45631e-43
CDH5	292.651	1.84648	9.57062e-45	1.541e-42
WNT10A	319.996	-1.83886	1.82065e-44	2.89079e-42
PTGS1	532.656	-1.52442	3.16837e-44	4.96176e-42
NAPRT	945.5	-0.972977	6.36549e-44	9.83383e-42
KRT13	12218.4	-1.28937	1.79803e-43	2.74068e-41
ECM1	339.824	-1.63465	4.04863e-43	6.08999e-41
MROH6	742.686	-1.28771	7.24435e-43	1.07555e-40
DAPK1	389.951	-1.7297	1.08689e-42	1.59299e-40
LRIG1	300.322	1.49077	1.12585e-42	1.62921e-40
RAPGEFL1	579.67	-1.28841	2.80809e-42	4.01276e-40
ALDH3A1	3724.23	-1.82266	3.01682e-42	4.25782e-40
OAT	1815.63	0.738814	4.14828e-42	5.72294e-40
FLNC	661.001	-2.07854	4.15504e-42	5.72294e-40
NKX1-2	89.9466	2.83714	6.86466e-42	9.34247e-40
ELL2	1016.5	1.04347	8.48047e-42	1.14057e-39
SAMHD1	480.782	1.47108	1.31913e-41	1.75353e-39
FXYD3	5954.16	-1.02063	1.48195e-41	1.94731e-39
MAP3K6	512.609	-1.06022	2.04218e-41	2.65298e-39
DUOXA2	82.5425	3.33991	2.25706e-41	2.89918e-39
GLUD1	2528.41	-1.07557	2.4286e-41	3.08487e-39
FHL1	282.465	-1.54413	2.69693e-41	3.38805e-39
LTBP4	1547.42	-1.25715	8.76898e-41	1.08964e-38
TOM1L2	1216.13	-1.58309	1.006e-40	1.23662e-38
PDLIM1	2285.88	-0.968705	1.32558e-40	1.61214e-38
ADIRF	398.598	-2.04347	5.00355e-40	6.02112e-38
PTK6	1054.78	-1.16276	6.33988e-40	7.54974e-38
COL8A1	216.681	2.09565	1.22313e-39	1.44152e-37
RRAS	707.843	-1.15668	1.32341e-39	1.5438e-37
SLC1A3	890.125	0.948353	1.9237e-39	2.22139e-37
SULF2	1977.32	-1.01015	2.28371e-39	2.61074e-37
LRP1	1700.44	-1.80015	7.1531e-39	8.09646e-37
FLNB	9297.09	-1.44119	7.48065e-39	8.38419e-37
ARRDC3	735.581	0.951455	2.15822e-38	2.39542e-36
FILIP1L	211.487	1.86042	3.32651e-38	3.6566e-36
IKBKE	291.964	1.29813	4.18616e-38	4.55773e-36
DAB2	326.618	1.23045	5.99025e-38	6.46042e-36
EPPK1	1310.42	-1.55219	4.10433e-37	4.38512e-35
MT2A	2680.62	0.960636	5.40458e-37	5.72085e-35
SGK1	692.415	1.12297	6.94986e-37	7.28906e-35
AADAC	308.36	1.64868	7.54518e-37	7.8415e-35
ATP1B1	1183.81	0.999612	1.24199e-36	1.27913e-34
ARTN	297.453	-1.48254	1.63677e-36	1.67067e-34
HMGB3	1746.25	1.04563	1.82071e-36	1.84198e-34
PTGES	932.115	-0.879113	2.04536e-36	2.0511e-34
FDFT1	4564.81	-0.689048	2.47924e-36	2.46458e-34
HPGD	280.136	-1.25293	6.17417e-36	6.08475e-34
AJUBA	3059.68	-0.953488	8.25942e-36	8.07023e-34
ALDH3B1	281.134	-1.8455	9.49078e-36	9.19479e-34
CEACAM6	4782.69	-0.881098	1.1226e-35	1.07845e-33
KRT5	26550.4	-0.976147	1.7288e-35	1.64697e-33
ITGB7	279.267	-2.48632	1.97721e-35	1.86805e-33
KLF13	793.737	-1.0291	4.92705e-35	4.61689e-33
NRCAM	103.816	2.28678	1.0607e-34	9.85843e-33
IL2RG	485.181	-1.13009	1.09802e-34	1.0123e-32
UNC5B	366.854	-1.55366	1.60706e-34	1.46975e-32
MYO18A	1253.88	-1.62465	1.98495e-34	1.80095e-32
HIF1A	3034.38	1.06766	2.13451e-34	1.92139e-32
PNMA1	516.667	-0.992413	2.40087e-34	2.14428e-32
FAM167A	222.261	-1.49784	4.95506e-34	4.39118e-32
SFN	7879.81	-0.826157	1.30077e-33	1.14388e-31
FBXO32	349.219	1.77597	1.80096e-33	1.57165e-31
C1orf116	1642.79	-1.17854	2.09578e-33	1.81507e-31
ANXA8	3705.34	-0.741692	2.14799e-33	1.8463e-31
SCEL	1603.28	-1.26691	3.02389e-33	2.57978e-31
S100A10	3140.49	-0.691261	4.47108e-33	3.78618e-31
CYP1B1	222.755	-1.8279	4.94832e-33	4.1595e-31
NID2	1965.81	-1.46551	5.62153e-33	4.6909e-31
NR1D1	362.56	-1.49488	6.08114e-33	5.03765e-31
ATF5	599.769	1.02497	6.51212e-33	5.35587e-31
NFKBIA	807.523	0.935703	1.00516e-32	8.20787e-31
ITGA6	6109.27	-0.763809	1.06952e-32	8.67147e-31
CGA	233.465	1.2936	2.07777e-32	1.67275e-30
FASN	4855.92	-1.05657	2.74025e-32	2.19066e-30
S100A11	5650.05	-0.571997	5.21599e-32	4.14092e-30
SLC22A3	378.624	-1.19399	6.48975e-32	5.11661e-30
SSH3	1299.11	-1.05963	7.64039e-32	5.98253e-30
SH3TC1	276.573	-1.51358	8.07674e-32	6.28117e-30
EPAS1	1110.02	0.791237	9.23954e-32	7.13692e-30
CACNB1	159.86	-1.72413	1.03707e-31	7.95687e-30
ADAM15	2366.57	-0.701308	1.67921e-31	1.27978e-29
PODXL	5399.3	-0.629226	1.84388e-31	1.39598e-29
GLI2	168.046	-1.77843	1.89993e-31	1.42895e-29
MICALL1	1328.57	-0.953303	2.70249e-31	2.01927e-29
PRSS1	52.0739	3.86513	3.05243e-31	2.26594e-29
GDA	327.995	-1.74092	3.84409e-31	2.8352e-29
SPINK5	432.784	-1.48098	5.2162e-31	3.82254e-29
XAF1	499.36	1.09322	5.30989e-31	3.86641e-29
SOX4	993.355	0.818354	5.36059e-31	3.87863e-29
B3GNT5	432.218	0.976969	7.1748e-31	5.15864e-29
MPRIP	4658.4	-0.864707	8.78537e-31	6.27715e-29
TNK2	551.277	-1.00771	2.66807e-30	1.89449e-28
AES	2032.36	-0.597591	3.55031e-30	2.50538e-28
ANKRD33B	544.099	-1.33648	3.66775e-30	2.57238e-28
ADAMTS12	1440.08	-1.26392	3.79176e-30	2.64313e-28
LRIG3	395.108	1.14369	3.96575e-30	2.74766e-28
FAM107B	695.705	0.793148	4.36296e-30	3.00466e-28
B3GNT7	399.57	-1.98475	5.15181e-30	3.52667e-28
CCDC85C	839.285	-0.8328	7.05391e-30	4.80002e-28
OGFRL1	352.489	1.00654	7.68018e-30	5.19525e-28
DEFB1	73.4524	2.78331	1.10358e-29	7.42125e-28
AXL	3416.41	-1.13674	1.2947e-29	8.65554e-28
GATA6	546.061	-0.908123	1.78908e-29	1.18911e-27
RGS16	65.7003	2.6547	2.25745e-29	1.49174e-27
PLCB3	1276.55	-0.661158	2.95029e-29	1.93838e-27
IL18	429.32	-1.20242	3.0769e-29	2.01001e-27
SPRR1B	873.623	-0.995642	3.63534e-29	2.36132e-27
TRIM29	2499.23	-1.20838	6.90391e-29	4.45907e-27
small	3797.23	-0.768159	7.63514e-29	4.90365e-27
CEMIP2	370.918	1.04466	8.03212e-29	5.12979e-27
ANKRD22	201.797	1.69156	9.34109e-29	5.93263e-27
NMU	526.927	-1.56878	9.76093e-29	6.16503e-27
OAS2	762.534	1.2262	1.18111e-28	7.41895e-27
HOTS	215.024	-2.16827	1.22761e-28	7.66886e-27
ARHGAP23	3779.72	-0.883234	1.24701e-28	7.74774e-27
PPDPF	2252.17	-0.660117	1.42808e-28	8.82474e-27
TMEM139	107.272	-1.73885	1.43918e-28	8.84557e-27
LRRN1	236.894	1.25985	1.54023e-28	9.416e-27
KLK11	239.997	-1.58618	1.64249e-28	9.98776e-27
ACSS2	714.418	-1.64943	1.65887e-28	1.0034e-26
CCL28	243.457	1.60927	1.96674e-28	1.18335e-26
KLK10	874.563	-1.30427	2.17054e-28	1.29914e-26
EHD2	2420.72	-0.828741	3.48308e-28	2.07389e-26
STEAP1	107.034	1.95334	3.7672e-28	2.23143e-26
FDPS	1270.52	-0.596852	8.88796e-28	5.23748e-26
CP	56.64	3.68163	9.89296e-28	5.79981e-26
IDO1	88.4422	2.23329	1.04965e-27	6.12225e-26
PMEPA1	928.278	0.674832	1.35757e-27	7.87803e-26
SH3BGRL3	3163.04	-0.554983	1.39242e-27	8.03949e-26
PROM2	2661.89	-1.08314	1.74284e-27	1.00121e-25
GALNT12	576.59	-0.910311	1.7725e-27	1.01316e-25
CXCL6	99.5235	7.22312	1.79058e-27	1.0184e-25
SERPINB13	495.452	-1.27006	2.04295e-27	1.15619e-25
CTGF	149.774	1.62581	2.08063e-27	1.17171e-25
PER3	438.005	-1.12187	2.55722e-27	1.43304e-25
TMPRSS4	1433.26	-1.08065	2.97413e-27	1.65855e-25
beta-1,4-	110.517	-2.03596	3.3296e-27	1.84777e-25
PLEC	11275.2	-0.655266	3.84051e-27	2.121e-25
HAS3	382.538	1.15145	4.28231e-27	2.35363e-25
TRPM4	648.937	-1.18228	4.45176e-27	2.43505e-25
HRNR	95.5152	-1.79032	6.68509e-27	3.63924e-25
LCN2	1534.08	2.69396	9.24355e-27	5.00817e-25
ITGB2	96.5035	-2.72458	1.07151e-26	5.77808e-25
LAMA5	9071.07	-1.04863	1.12581e-26	6.04237e-25
CIT	705.405	-0.965284	1.67221e-26	8.93302e-25
SPHK1	159.874	1.38094	2.62768e-26	1.39719e-24
MGLL	1201.04	-0.991647	2.88081e-26	1.52469e-24
PROSER2	528.946	-1.29672	3.75837e-26	1.97998e-24
GPR141	62.2747	3.07736	4.55864e-26	2.39057e-24
MMP13	119.689	1.51654	5.55544e-26	2.8896e-24
CTSC	1393.01	0.659461	5.56082e-26	2.8896e-24
DDB2	418.472	-0.878998	6.74118e-26	3.48711e-24
CCL20	49.1867	3.61804	7.9942e-26	4.11665e-24
EDAR	126.417	-2.17027	8.28346e-26	4.24648e-24
KRT19	12130.6	-0.592748	8.73093e-26	4.45589e-24
TRIB1	501.495	0.982787	9.32618e-26	4.73853e-24
PER1	370.418	-1.25007	9.82812e-26	4.97147e-24
FKBP9	1098.87	-0.994148	1.18829e-25	5.98439e-24
SOX2	79.6822	2.3774	1.40957e-25	7.06764e-24
EDN1	405.687	1.48646	1.48593e-25	7.41798e-24
MMRN2	134.754	-2.0387	1.69157e-25	8.40784e-24
LPCAT4	2649.56	-1.19211	2.35943e-25	1.16766e-23
PPARG	282.907	-0.987622	2.63274e-25	1.29731e-23
CBLC	759.94	-1.01053	2.8026e-25	1.37508e-23
P2RY2	1343.83	-0.84706	3.4229e-25	1.67225e-23
INSIG1	1034.29	-1.41841	5.62175e-25	2.7348e-23
GALNT5	2165.18	-1.36607	6.70024e-25	3.24564e-23
ADAM28	159.704	1.8908	7.07695e-25	3.41366e-23
PITPNM1	994.105	-0.677673	8.55427e-25	4.10892e-23
CSF3	85.0974	6.92524	1.1064e-24	5.29218e-23
NDRG1	898.28	-0.843054	1.59879e-24	7.61556e-23
Lutheran	1477.2	-2.82163	1.74649e-24	8.2846e-23
SCD	8063.35	-2.24016	1.96043e-24	9.26099e-23
TOB1	591.271	-1.03513	2.44867e-24	1.15198e-22
RHOD	964.42	-0.756499	2.62061e-24	1.22782e-22
AHNAK2	1541.33	-0.932977	2.91387e-24	1.35965e-22
AFAP1L2	1130.33	-0.624435	3.44254e-24	1.5998e-22
LOC107987276	248.027	-1.29083	3.97081e-24	1.83782e-22
PTPN13	594.162	-1.00774	4.18753e-24	1.93032e-22
CAPN1	5230.01	-0.513233	5.52399e-24	2.53616e-22
USP18	82.7411	2.02264	5.65465e-24	2.58576e-22
GPC1	3354.54	-0.757363	5.96305e-24	2.71592e-22
LSS	634.504	-0.995417	6.2291e-24	2.82583e-22
VSTM2L	150.663	-1.30805	6.57151e-24	2.96939e-22
GJB3	937.526	-0.698481	7.83896e-24	3.52815e-22
EVPL	794.015	-0.996062	9.32684e-24	4.18135e-22
CXCL11	219.973	1.73802	9.5765e-24	4.27651e-22
FUT8	601.493	0.794391	9.93776e-24	4.42056e-22
PAEP	50.9233	4.48039	1.04193e-23	4.61678e-22
PDZD2	1208.39	-1.0842	1.05407e-23	4.65257e-22
MFAP5	299.028	-1.52894	2.06868e-23	9.09583e-22
SH3BP1	746	-0.920212	2.85084e-23	1.24869e-21
F2RL1	607.675	0.715706	2.91957e-23	1.27391e-21
SCNN1A	2202.56	-0.97782	3.73126e-23	1.62189e-21
TGFBR2	1191.53	0.693432	4.49198e-23	1.93998e-21
CELSR1	2254.14	-0.876868	4.49697e-23	1.93998e-21
SDHA	3531.98	-0.55287	4.67038e-23	2.00721e-21
ESYT2	2505.86	-0.632358	4.99917e-23	2.14047e-21
S100A14	2080.44	-0.604306	5.12916e-23	2.18793e-21
TIMP2	994.933	-1.03097	5.29264e-23	2.24927e-21
PLEKHG5	883.543	-0.883181	5.95271e-23	2.52042e-21
SEPTIN11	1148.49	0.647346	6.4294e-23	2.71221e-21
MARCKS	1227.32	0.590242	7.00052e-23	2.94228e-21
LAP3	650.638	0.782266	7.77075e-23	3.25404e-21
PAQR5	417.184	-1.49628	9.28896e-23	3.8756e-21
TNNC1	118.023	-2.80717	1.01819e-22	4.23272e-21
CAVIN1	3199.2	-0.578857	1.0704e-22	4.43364e-21
CMBL	445.086	-0.769727	1.18768e-22	4.90166e-21
COX6B2	105.361	-2.02499	1.4367e-22	5.90803e-21
VCAN	115.22	1.78188	1.4711e-22	6.02782e-21
DCBLD2	3376.41	0.903331	1.93559e-22	7.90273e-21
ETS1	1731.95	0.542234	2.07037e-22	8.42296e-21
GALNT6	324.327	0.921111	2.12939e-22	8.63235e-21
CRYBG2	454.27	-1.34451	2.18409e-22	8.8228e-21
CTNNB1	4589.9	0.425284	2.21325e-22	8.90911e-21
MISP	783.375	-0.885656	2.26029e-22	9.06655e-21
TPM2	1059.48	0.72589	2.29907e-22	9.18987e-21
KCNK5	174.203	-1.30538	2.54791e-22	1.01293e-20
PFKFB2	850.77	-1.05133	2.55181e-22	1.01293e-20
MYOF	8675.36	-0.897101	2.58425e-22	1.02226e-20
PLEKHA1	1355.9	-0.704445	2.7857e-22	1.09814e-20
HMGA2	2385.47	0.633038	2.83284e-22	1.11289e-20
SHROOM3	1277.6	-1.08832	5.76469e-22	2.25692e-20
TRIP10	1132.45	-0.955006	6.38719e-22	2.49209e-20
ITGA3	6855.88	-0.672238	6.74326e-22	2.62207e-20
PTTG1IP	2985.94	-0.759388	7.27345e-22	2.81865e-20
NYNRIN	89.2287	-1.71408	9.09459e-22	3.51248e-20
COL4A1	77.6666	1.92467	1.27708e-21	4.91568e-20
CYB561A3	467.818	1.04014	1.46514e-21	5.62063e-20
STC1	618.744	1.17112	1.98275e-21	7.58087e-20
KRT8	27991.4	-0.579329	3.16495e-21	1.20606e-19
SLC52A3	278.954	-1.16266	3.23716e-21	1.22948e-19
PIK3R3	315.232	0.941772	3.3833e-21	1.28072e-19
SH3PXD2A	771.942	-1.048	3.83462e-21	1.44678e-19
ABR	574.835	0.661842	3.9227e-21	1.47514e-19
F3	21926.6	-0.788437	4.94311e-21	1.85278e-19
CCDC69	653.526	-0.742109	5.90758e-21	2.20704e-19
GAS6	419.13	-1.3111	6.33637e-21	2.35952e-19
IFI44	716.768	0.86847	7.59031e-21	2.81729e-19
RHOF	506.339	-1.03151	8.19285e-21	3.03109e-19
PTGS2	5003.6	1.04178	8.29171e-21	3.05777e-19
ANXA11	3608.54	-0.584709	8.5118e-21	3.12884e-19
MINDY2	553.592	-0.915536	9.21973e-21	3.3782e-19
SLC43A2	190.942	1.15543	9.65977e-21	3.52813e-19
AHR	1317.38	0.678664	9.93356e-21	3.61658e-19
STRIP2	586.027	-0.795869	1.04018e-20	3.77503e-19
CD9	3773.43	-0.78481	1.09089e-20	3.94655e-19
LOC112267876	159.381	-1.83014	1.11628e-20	4.02567e-19
MEGF6	873.873	-0.872717	1.15554e-20	4.15412e-19
NRP1	373.727	1.33454	1.26232e-20	4.52377e-19
GFPT2	78.7725	2.05701	1.351e-20	4.82645e-19
CYP24A1	125.318	1.87239	1.4757e-20	5.25552e-19
ENAH	815.52	0.607766	1.71061e-20	6.0732e-19
PLSCR1	867.942	0.699568	1.99914e-20	7.07558e-19
EGR1	336.536	0.844254	2.10667e-20	7.43317e-19
ATP2B4	775.528	-1.13367	2.21554e-20	7.79323e-19
FAH	452.525	0.719223	2.27423e-20	7.97514e-19
DNAH17	62.9323	2.47777	2.68184e-20	9.37577e-19
EZR	9087.8	-0.413325	2.7638e-20	9.63287e-19
UNC13D	2805.73	-0.51696	2.80302e-20	9.73985e-19
PRDX5	1507.55	-0.689626	2.9928e-20	1.03678e-18
EHBP1L1	2088.72	-0.692927	3.29278e-20	1.13725e-18
PYGL	1018.89	-0.747393	3.54288e-20	1.21995e-18
CORO1A	444.721	-0.891152	3.93754e-20	1.35177e-18
MACROD1	244.469	-0.994192	4.23089e-20	1.44813e-18
UBD	323.07	1.22233	4.41145e-20	1.50542e-18
ZC3H12C	254.338	0.929201	4.68024e-20	1.59239e-18
ABCA13	169.879	1.24923	4.75043e-20	1.61148e-18
PDGFB	316.555	1.19851	5.2985e-20	1.78751e-18
FA2H	287.771	-1.192	5.30061e-20	1.78751e-18
ZNF395	299.77	-0.878609	5.55062e-20	1.86631e-18
SLC45A4	467.358	-1.06825	5.90212e-20	1.97868e-18
IL18R1	302.391	1.04841	6.69127e-20	2.23669e-18
C19orf33	1401.01	-0.637046	7.74117e-20	2.58009e-18
IFIT1	496.574	0.994634	7.85822e-20	2.61149e-18
HBEGF	1138.49	0.785223	7.94395e-20	2.63233e-18
S1PR3	35.1153	3.38705	8.65542e-20	2.85979e-18
FAM53C	840.083	0.617716	8.76222e-20	2.88674e-18
SRPX2	400.796	-1.00151	9.14779e-20	3.0051e-18
DDX58	568.748	0.939175	1.05158e-19	3.44459e-18
CYP1A1	65.23	2.25632	1.17277e-19	3.83061e-18
FAM213A	847.593	-0.726438	1.22264e-19	3.98212e-18
MMP7	78.5582	1.70845	1.2532e-19	4.07005e-18
DNAH5	108.477	1.38768	1.50865e-19	4.88581e-18
TRAM2	993.595	0.756007	1.55716e-19	5.02865e-18
BMP2	282.032	0.852617	1.57608e-19	5.07543e-18
ARHGEF17	990.916	-1.26422	1.73445e-19	5.56972e-18
CDK18	234.585	-1.00701	1.85515e-19	5.94063e-18
RHOB	344.804	0.80368	1.94296e-19	6.20445e-18
BST2	683.112	0.607172	2.09414e-19	6.6686e-18
SLC7A4	77.6541	-2.43843	2.15256e-19	6.83557e-18
NKD2	392.405	-1.10065	2.26674e-19	7.17823e-18
PLEKHA7	442.413	-1.02901	2.60922e-19	8.23993e-18
MVD	409.588	-0.770039	2.81873e-19	8.87705e-18
USH1G	56.0884	-2.02571	2.84994e-19	8.95068e-18
PPP1R13L	1360.61	-0.838839	3.42377e-19	1.07234e-17
SEMA3F	1091.76	-0.79469	4.15899e-19	1.29906e-17
GM2A	571.517	-0.675298	5.67375e-19	1.76737e-17
TNFAIP3	1380.86	0.856228	6.07639e-19	1.88764e-17
CLIC3	61.1435	-2.97944	6.52152e-19	2.02043e-17
ARAP1	1491.28	-0.61034	7.85635e-19	2.4274e-17
SPTBN2	1567.04	-0.802596	7.88397e-19	2.42937e-17
PLSCR3	572.606	-0.675698	1.08355e-18	3.32988e-17
PTX3	38.3012	2.70349	1.1193e-18	3.43053e-17
LIF	780.917	0.787486	1.15453e-18	3.52904e-17
IDS	1361.07	0.80058	1.16406e-18	3.54868e-17
CYSTM1	767.349	-0.63831	1.16829e-18	3.5521e-17
CRTAP	552.02	-0.670108	1.18966e-18	3.60748e-17
TSC22D3	354.735	-1.25376	1.2217e-18	3.69482e-17
LPAR5	103.968	-1.56524	1.2294e-18	3.70831e-17
CPA4	547.671	-0.796496	1.30055e-18	3.91262e-17
CPE	111.316	1.47284	1.67977e-18	5.04018e-17
EML2	1096.21	-1.14164	1.6858e-18	5.04504e-17
LOXL4	254.48	-3.08575	1.76072e-18	5.24442e-17
KREMEN1	357.423	-0.835869	1.7616e-18	5.24442e-17
COL3A1	36.4606	5.04006	1.8094e-18	5.37275e-17
TNNI2	91.5067	-1.67641	1.98519e-18	5.87946e-17
GAS2L3	146.056	-1.34728	2.00549e-18	5.92422e-17
C6orf132	551.403	-1.14364	2.1372e-18	6.29704e-17
PADI1	431.201	-1.27185	2.52156e-18	7.41041e-17
EPSTI1	225.726	1.30827	2.54703e-18	7.46606e-17
GDF15	453.928	1.48843	3.68596e-18	1.0777e-16
SLC2A1	3988.21	-0.664712	3.85113e-18	1.12312e-16
LAMA3	3510.98	-0.559457	4.33724e-18	1.26166e-16
CKMT1A	412.379	-0.912179	4.63697e-18	1.34543e-16
CKB	163.325	-1.05989	4.91559e-18	1.42266e-16
CTSE	390.149	-0.76242	5.03077e-18	1.45232e-16
NCOA5	310.362	0.978303	5.27445e-18	1.51883e-16
MAN1A1	50.2564	2.0652	5.51105e-18	1.58297e-16
GBP1	644.978	0.728876	5.84401e-18	1.6744e-16
KRT17	44122.9	-0.816025	5.93607e-18	1.69653e-16
ANXA8L1	1975.42	-0.630659	5.96244e-18	1.69982e-16
LRP8	776.726	-0.71177	6.09764e-18	1.73404e-16
FGFBP1	2000.99	-2.34591	6.1994e-18	1.7586e-16
KYAT1	175.604	-1.07784	6.56803e-18	1.85856e-16
P2RY1	198.429	-1.11921	6.83041e-18	1.92803e-16
KRT14	998.045	-1.25996	6.84989e-18	1.92877e-16
PLEKHG6	165.565	-1.27118	7.21379e-18	2.02624e-16
C22orf23	256.228	-1.34001	7.2358e-18	2.02744e-16
OAS3	1215.68	0.884876	8.16303e-18	2.28166e-16
TBC1D2B	822.474	0.618701	8.30879e-18	2.31673e-16
IL23A	76.4669	1.96503	8.42803e-18	2.34426e-16
LTB4R	185.871	-1.38808	8.61908e-18	2.39158e-16
RARRES3	209.542	-0.959361	9.46801e-18	2.62078e-16
CPD	988.477	0.711128	9.49939e-18	2.62312e-16
CTDSPL	576.411	-0.65094	9.93299e-18	2.73624e-16
FADS1	853.595	-0.791662	1.01544e-17	2.79052e-16
EPS8L2	1561.88	-0.686468	1.02179e-17	2.80124e-16
TSPAN1	1860.77	-0.643437	1.03378e-17	2.82733e-16
NABP1	392.979	0.925516	1.09922e-17	2.99911e-16
GLIPR1	964.588	1.10525	1.23267e-17	3.3552e-16
INPP1	532.625	-0.683752	1.34259e-17	3.64571e-16
ERRFI1	2172.95	0.795628	1.46383e-17	3.96552e-16
NNT	1247.71	-0.570864	1.47802e-17	3.99449e-16
PCDH1	3337.03	-0.648811	1.58295e-17	4.268e-16
TBC1D2	1284.98	-0.76414	1.649e-17	4.43561e-16
STAT1	1979.41	0.627916	1.74138e-17	4.67312e-16
TNFAIP8L1	205.276	-1.0245	1.81423e-17	4.8572e-16
CCL2	44.5987	8.80922	1.86226e-17	4.97416e-16
SLIT2	312.937	0.931284	1.96817e-17	5.24479e-16
ZC3H12A	746.494	0.98284	2.02078e-17	5.37245e-16
TBC1D14	782.178	-0.670634	2.16909e-17	5.75338e-16
MDGA1	198.779	-1.81296	2.37805e-17	6.29303e-16
EMP1	5823.49	-1.0651	2.7527e-17	7.26764e-16
TMBIM1	3687.47	-0.93095	2.79814e-17	7.36704e-16
MX1	258.443	1.21228	2.80324e-17	7.36704e-16
CAST	3342.48	-0.527502	3.16319e-17	8.29394e-16
PKP2	761.041	-0.636224	3.41991e-17	8.9315e-16
BCL2L1	1982.83	-0.67587	3.42197e-17	8.9315e-16
ABTB1	172.853	-1.48734	3.60025e-17	9.37542e-16
SFPQ	3764.48	0.587826	3.6874e-17	9.58052e-16
SLC5A3	784.849	0.618037	4.03828e-17	1.04544e-15
LIMD2	50.607	2.15044	4.04201e-17	1.04544e-15
TP53I11	652.445	-0.752466	4.14251e-17	1.06901e-15
OXSR1	1085.28	-0.617899	4.54213e-17	1.1695e-15
DSEL	121.953	1.80296	4.57506e-17	1.17533e-15
RASD1	97.1005	1.51431	4.71941e-17	1.20969e-15
IFITM2	735.969	-1.07496	5.61965e-17	1.43722e-15
BHLHE40	1976.66	-0.858068	6.12775e-17	1.56367e-15
ICAM5	191.298	-1.38558	6.83532e-17	1.74034e-15
TSPAN4	389.068	-0.886361	7.35206e-17	1.86775e-15
SDC4	4245.16	0.588621	7.43591e-17	1.88486e-15
ZNF488	115.706	-1.2751	7.53553e-17	1.90589e-15
PITPNM3	292.944	-1.10969	8.4967e-17	2.14424e-15
PON2	901.563	0.665991	8.98597e-17	2.26272e-15
ATP6V1B2	743.808	0.63873	9.27934e-17	2.33146e-15
RAP2B	1378.04	-0.608915	9.49621e-17	2.37675e-15
Gill	6070.24	-0.712525	9.50117e-17	2.37675e-15
LMO7	2456.06	-0.919448	1.03722e-16	2.58896e-15
THBS2	34.2992	2.52549	1.13849e-16	2.83555e-15
PLBD1	598.613	-0.647833	1.16447e-16	2.89396e-15
KIAA1671	882.467	-0.718661	1.19515e-16	2.96376e-15
MYO1C	2578.43	-0.708701	1.21614e-16	3.00928e-15
TNIP3	26.3353	3.70972	1.31714e-16	3.25216e-15
PPARA	239.211	-1.0391	1.33758e-16	3.29552e-15
HCAR2	413.634	-1.026	1.3512e-16	3.32192e-15
PGM2L1	101.477	1.43872	1.69234e-16	4.15168e-15
ARHGEF2	1272.51	-0.52743	2.13335e-16	5.22237e-15
CRIP1	573.994	-0.853524	2.20408e-16	5.38397e-15
JUNB	1594.97	-0.53674	2.37795e-16	5.79631e-15
CCT6A	3780.19	0.542611	2.47526e-16	6.02068e-15
TP63	1777.97	-0.570836	2.50364e-16	6.07677e-15
FYB1	292.654	1.00583	2.54328e-16	6.15991e-15
RALGDS	849.253	-0.636166	2.63854e-16	6.37713e-15
SRSF6	1666.83	0.529605	2.66196e-16	6.42016e-15
CLPTM1L	3273.78	-0.521082	2.82233e-16	6.79261e-15
RDH10	357.427	1.28956	3.41976e-16	8.21317e-15
SEC61A1	3145.96	0.343263	3.62998e-16	8.69978e-15
TMEM138	363.218	0.783981	3.66372e-16	8.76227e-15
RCOR1	818.648	-0.647142	3.89191e-16	9.28859e-15
ROBO1	271.071	0.882158	4.11906e-16	9.81024e-15
RHOBTB3	1394.83	0.526904	4.18265e-16	9.94096e-15
SPTAN1	4783.86	-0.511676	4.3349e-16	1.02814e-14
SLC28A3	37.5436	2.49379	4.36632e-16	1.03236e-14
CALD1	1772.02	0.526119	4.37075e-16	1.03236e-14
ELF4	1315.17	-0.648907	4.38337e-16	1.03321e-14
ATP2C2	442.375	0.720791	4.58282e-16	1.078e-14
OAS1	441.423	0.845956	4.82354e-16	1.13229e-14
TRIOBP	836.722	-0.671658	4.93698e-16	1.15655e-14
FGFR3	736.551	-1.7946	4.97263e-16	1.16252e-14
TEF	190.721	-1.13059	5.19958e-16	1.21309e-14
SLC27A1	110.075	-1.45612	5.55614e-16	1.29364e-14
EPCAM	1233.55	0.587099	5.63709e-16	1.30982e-14
CD83	45.9662	2.31032	5.81309e-16	1.34798e-14
HDAC7	1609.23	-0.570825	6.14215e-16	1.4214e-14
GLIS2	418.685	-1.13316	6.25853e-16	1.44541e-14
TNFRSF6B	2073.76	-0.604678	6.55852e-16	1.51163e-14
LRP11	1099.5	-0.647264	6.58298e-16	1.51422e-14
PCSK9	542.438	-2.07316	6.87366e-16	1.5779e-14
S100A6	3686.06	-0.548742	7.26501e-16	1.66357e-14
INCENP	811.875	-0.534683	7.27595e-16	1.66357e-14
JUP	6713.9	-0.692353	7.33903e-16	1.67465e-14
DHCR7	1123.35	-0.584756	7.46269e-16	1.69947e-14
AARS	2135.43	-0.5619	8.05214e-16	1.83006e-14
SNAPC1	343.964	0.767486	8.43912e-16	1.91421e-14
BMP1	1019.87	-0.670833	1.0137e-15	2.29477e-14
RASA4	321.144	-0.793254	1.03271e-15	2.33318e-14
FLII	2748.29	-0.715996	1.11656e-15	2.51765e-14
SP1	1749.88	-0.707191	1.17018e-15	2.63056e-14
MBOAT1	234.268	-0.963653	1.17123e-15	2.63056e-14
DAB2IP	593.581	-0.731176	1.18686e-15	2.66042e-14
CTSD	3891.9	-0.532874	1.20895e-15	2.70463e-14
SDC1	2553.11	-0.436614	1.30583e-15	2.91568e-14
THEM6	410.321	-0.855222	1.36298e-15	3.03734e-14
CDH2	107.611	1.39679	1.36583e-15	3.03777e-14
AHNAK	23554.5	-0.623143	1.406e-15	3.12106e-14
PPIF	1643.89	0.547694	1.42456e-15	3.15612e-14
FZD6	1668.06	0.522082	1.45639e-15	3.22039e-14
FRMD6	1152.57	0.574254	1.55539e-15	3.43267e-14
GADD45B	192.686	-0.988936	1.7075e-15	3.76111e-14
LDLRAP1	717.704	-0.689002	1.7454e-15	3.83719e-14
RAPGEF3	396.133	-0.78534	1.76637e-15	3.87585e-14
GFOD1	522.745	-0.762523	1.85168e-15	4.05524e-14
PADI3	1699.76	-0.709913	2.06614e-15	4.51628e-14
SERPINB2	7963.93	-0.824016	2.07631e-15	4.52984e-14
TLR4	206.062	1.07895	2.22682e-15	4.84896e-14
HAUS4	331.88	-0.768084	2.38188e-15	5.17675e-14
MSMO1	627.427	-0.808983	2.40395e-15	5.21479e-14
DCBLD1	298.194	0.759023	2.59882e-15	5.62683e-14
TRIM22	201.094	1.00621	2.76179e-15	5.96839e-14
SPOCD1	68.1092	1.7059	2.83452e-15	6.11401e-14
RPS6KA1	956.391	-0.547232	2.86819e-15	6.17498e-14
NOP58	907.419	0.713699	3.09287e-15	6.64618e-14
JDP2	69.7305	-2.08292	3.19705e-15	6.85715e-14
SLC3A2	3284.67	-0.423869	3.46948e-15	7.42754e-14
ETHE1	420.818	-0.699667	3.66842e-15	7.83122e-14
MACC1	1448.47	0.554783	3.67174e-15	7.83122e-14
TMEM45B	118.142	-1.4167	3.95003e-15	8.40907e-14
HCAR1	315.512	-0.932712	4.03387e-15	8.5716e-14
PLCE1	208.977	-0.865794	4.36752e-15	9.26335e-14
Lewis	282.177	-0.938085	4.55604e-15	9.64531e-14
RBMS2	1309.95	-0.67574	4.66217e-15	9.85174e-14
SPON2	92.3359	-1.61457	4.78631e-15	1.00954e-13
LLGL2	1345.4	-0.926579	5.41296e-15	1.13961e-13
MUC1	1124.06	-1.8645	5.7442e-15	1.20713e-13
CCND2	42.5374	2.61335	5.81289e-15	1.21932e-13
KRT6B	45.2809	1.92611	5.91506e-15	1.23848e-13
VSIG2	85.3003	-1.45457	6.78815e-15	1.41869e-13
S100A9	284.97	2.75573	7.3913e-15	1.54192e-13
CREB5	78.8959	1.53821	7.49632e-15	1.56098e-13
STEAP2	120.038	1.2321	7.52801e-15	1.56473e-13
NAB1	873.053	-0.644576	7.56448e-15	1.56946e-13
DOK4	332.081	-0.830185	7.98354e-15	1.6534e-13
RBL2	912.639	-0.635389	8.04349e-15	1.66281e-13
MID1IP1	526.12	-0.771985	8.13816e-15	1.67934e-13
CD177	78.2889	-1.56108	8.72705e-15	1.79762e-13
SOX13	1006.13	-0.556072	9.04573e-15	1.85991e-13
JUN	1057.13	0.971712	9.60055e-15	1.97044e-13
NXF1	528.205	0.662425	9.71281e-15	1.98991e-13
CDC42BPA	936.058	-0.653716	1.00668e-14	2.05875e-13
VANGL2	178.568	-1.23997	1.0435e-14	2.13023e-13
TIMP3	1287.64	-0.634649	1.13271e-14	2.30822e-13
TNFRSF11B	57.4448	2.20976	1.14493e-14	2.32898e-13
PLK2	3812.78	0.560686	1.17802e-14	2.39203e-13
SELENOT	1079.25	0.524266	1.33703e-14	2.71008e-13
PFKFB3	403.458	0.712572	1.34432e-14	2.72004e-13
ADGRF1	365.089	-0.690424	1.36344e-14	2.75385e-13
KLF8	118.341	-1.71923	1.36787e-14	2.75793e-13
SEPTIN9	3301.93	-0.364427	1.44196e-14	2.90219e-13
CCL5	337.62	0.794223	1.48893e-14	2.99147e-13
IL33	23.0159	3.59719	1.74015e-14	3.49006e-13
SNX33	470.99	-0.925216	1.75165e-14	3.50698e-13
MMP9	37.4748	2.1154	1.7649e-14	3.52733e-13
DHRS1	353.689	-0.967174	1.77216e-14	3.53566e-13
SQSTM1	6717.61	0.770262	1.79324e-14	3.57148e-13
TMEM132A	1864.58	0.565493	1.80222e-14	3.58313e-13
ADAMTSL5	83.7946	-1.30032	1.95414e-14	3.87842e-13
ACACA	1821.46	-0.714861	2.13587e-14	4.23176e-13
DDAH2	350.827	-0.941881	2.18362e-14	4.31888e-13
ARL4D	193.144	-0.874782	2.19453e-14	4.33296e-13
IL32	708.49	0.706884	2.30294e-14	4.53918e-13
ARHGEF16	1108.86	-0.567555	2.33378e-14	4.59204e-13
ARSJ	200.433	0.852826	2.40941e-14	4.73272e-13
ANTXR2	539.181	0.82487	2.49811e-14	4.89442e-13
PTP4A3	45.905	-2.25557	2.5003e-14	4.89442e-13
ASAP2	515.693	-0.616751	2.57109e-14	5.02439e-13
LRRC8A	5128.33	-0.735043	2.57718e-14	5.02771e-13
NCOR2	2810.47	-0.666574	2.62059e-14	5.10368e-13
ELMO3	386.603	-0.821035	2.79428e-14	5.43268e-13
DAAM1	701.897	-0.586645	2.83374e-14	5.50006e-13
Hsp110	2547.12	0.860385	2.88624e-14	5.59246e-13
HAS2	307.962	2.74321	3.15614e-14	6.10508e-13
PLA2G4A	389.77	0.786143	3.17692e-14	6.13489e-13
CD274	112.404	1.1237	3.31326e-14	6.38738e-13
DAG1	1715.96	-0.852621	3.40159e-14	6.54662e-13
GJA1	541.467	0.880444	3.94279e-14	7.57546e-13
NIFK	342.83	0.793112	4.00189e-14	7.67611e-13
SEPTIN10	742.596	-0.578202	4.26364e-14	8.16448e-13
NAMPT	2960.62	0.411757	4.28565e-14	8.19289e-13
ZNF185	1854.66	-0.57863	4.49092e-14	8.57098e-13
TFPI2	583.557	0.866964	4.54932e-14	8.66797e-13
MUC4	5835.42	-1.58611	5.11599e-14	9.73145e-13
MVP	2160.41	-0.706737	5.41314e-14	1.02796e-12
NIPAL3	754.752	-0.622921	5.50375e-14	1.04343e-12
GPRC5C	317.304	-0.825444	5.64446e-14	1.06834e-12
FKRP	159.19	0.947306	6.00224e-14	1.13418e-12
MCRIP1	100.839	1.23445	6.08539e-14	1.14799e-12
ABHD14B	153.768	-0.994854	6.10629e-14	1.15003e-12
KRT18	19560.6	-0.320578	7.28099e-14	1.36902e-12
TNNT1	61.7398	-1.53503	7.34131e-14	1.37809e-12
LDLR	2246.37	-0.535406	7.67494e-14	1.43836e-12
EPHA2	3899	-0.406875	7.81099e-14	1.46146e-12
CD59	7897.69	-0.484114	8.60785e-14	1.60792e-12
GALNT3	666.579	-0.596958	9.17597e-14	1.71125e-12
SLC44A2	1820.63	-0.943581	9.30117e-14	1.73177e-12
HSD11B1	65.501	-2.03492	9.31761e-14	1.73202e-12
FST	13756.3	-0.805083	9.51364e-14	1.76558e-12
AKR1C1	1644.78	1.53317	9.77062e-14	1.81034e-12
BMF	174.717	1.52689	1.10569e-13	2.04535e-12
LGR6	76.1479	-1.34471	1.11735e-13	2.06357e-12
IL19	40.6058	2.40301	1.12742e-13	2.07881e-12
SPTBN1	5781.58	-0.640509	1.27879e-13	2.35412e-12
KLK13	42.8556	-1.94631	1.3389e-13	2.46082e-12
AGRN	12779	-0.653794	1.47213e-13	2.70134e-12
LOC105369205	48.7691	2.13795	1.47681e-13	2.70558e-12
KIAA1522	4297.16	-0.549641	1.56633e-13	2.865e-12
TMOD3	1842.59	-0.527813	1.57111e-13	2.86916e-12
EIF3J	1421.45	0.574308	1.623e-13	2.95919e-12
FXYD5	1827.62	-0.408525	1.7325e-13	3.1538e-12
MEF2A	790.412	-0.568821	1.75832e-13	3.19316e-12
MT1E	901.723	0.55922	1.7597e-13	3.19316e-12
NUAK1	381.298	0.75628	1.76485e-13	3.19743e-12
ARHGEF18	1280.91	-0.527883	1.85765e-13	3.36022e-12
CHPF	867.142	-0.540264	1.90569e-13	3.44169e-12
CYB5A	170.642	0.930987	1.92249e-13	3.46655e-12
AKR1C2	384.677	1.1177	2.16906e-13	3.90499e-12
ANKS6	641.36	-0.499287	2.51785e-13	4.5258e-12
IRF5	136.388	-1.04255	2.63812e-13	4.73454e-12
[truncated: 10,796 more rows]

## Sheet: BxPC3_sgRUVBL1_RNAseq
Gene	baseMean	log2FoldChange	pvalue	padj
[truncated: 12,337 more rows]

[truncated: 10 more sheets: BxPC3_sgRUVBL2_RNAseq, T3M4_sgKLF5_RNAseq, T3M4_sgRUVBL1_RNAseq, T3M4_sgRUVBL2_RNAseq, AsPC1_CB6644_RNAseq, T3M4_CB6644_RNAseq, A375_CB6644_RNAseq, H1048_CB6644_RNAseq, RH30_CB6644_RNAseq, T84_CB6644_RNAseq]
