# Supplementary material for: KLF5 enables dichotomous lineage programs in pancreatic cancer via the AAA+ ATPase coactivators RUVBL1 and RUVBL2
Source: Nat Commun. 2025 Nov 15;16:9996. doi: 10.1038/s41467-025-66007-0 (PMC12619835; doi:10.1038/s41467-025-66007-0)
Supplement: Supplementary file 12 — Supplementary Data 10 [file 41467_2025_66007_MOESM12_ESM.xlsx]

## Sheet: KLF5_activated_H3K27ac_AsPC1
Chromosome	Start	End	Average_normalized_NEG_H3K27ac_signal	Average_normalized_dTAG_H3K27ac_signal	log10(dTAG/NEG)	Nearest_Gene_Name
chrX	153775106	153778921	19.8545	1.036	-1.2825	SRPK3
chr20	4912164	4922888	36.5843	3.009	-1.08487	SLC23A2
chr22_GL383582v2_alt	68175	74125	18.2813	1.56875	-1.06645	LOC101929829
chr16	67456392	67467261	62.0376	5.51275	-1.05129	ATP6V0D1
chr1	42161543	42173908	83.0398	7.565	-1.04048	GUCA2A
chr3_KI270779v1_alt	146477	147042	4.83923	0.4575	-1.02438	MUC4
chr12	132302776	132306584	53.3422	5.08875	-1.02046	GALNT9
chr15_KI270905v1_alt	3750126	3752551	6.01884	0.60875	-0.995074	KLF13
chr17	230956	239029	35.7801	3.7165	-0.983508	LINC02091
chr1	93719479	93725252	57.7118	6.015	-0.982029	BCAR3
chr13	112872403	112875300	41.231	4.398	-0.971969	MCF2L-AS1
chr11	1986757	1988392	8.06835	0.87825	-0.963166	MRPL23-AS1
chr10	132457859	132468046	31.9483	3.50675	-0.959543	C10orf91
chr1	43419413	43431075	96.9987	10.962	-0.946876	MIR6735
chr6	36737301	36747167	63.0347	7.22575	-0.940697	CPNE5
chr10	86343559	86349778	84.9833	9.76125	-0.939828	GRID1
chr7	157271050	157295961	62.7419	7.38625	-0.929134	DNAJB6
chr1	43030355	43036889	35.8338	4.244	-0.926518	SLC2A1-AS1
chr19	15639201	15642591	15.6505	1.933	-0.908296	CYP4F3
chr11_KI270721v1_random	42009	43676	7.55853	0.9375	-0.906466	LINC01219
chr14	50893057	50898029	23.8877	3.062	-0.89217	ABHD12B
chr19	50165201	50175563	34.8459	4.4675	-0.892087	IZUMO2
chr22	42157969	42163891	20.6065	2.64375	-0.891784	LOC101929829
chr16	66894617	66898891	22.2291	2.859	-0.890707	PDP2
chr15	40960070	40962304	21.68	2.7905	-0.890378	CHAC1
chr3	127010332	127022149	13.9608	1.79875	-0.889941	PLXNA1
chr15	42300568	42302167	11.4287	1.47675	-0.88869	GANC
chr6	43266705	43284984	64.3917	8.35125	-0.887078	SLC22A7
chr7	2061116	2068116	45.6536	6.07175	-0.876161	SNORA114
chr3	189510972	189515408	57.7608	7.805	-0.86926	TP63
chr10	96732278	96736083	17.3299	2.36	-0.865884	PIK3AP1
chr5	56522896	56532028	48.4223	6.63525	-0.863189	LINC01948
chr15_KI270905v1_alt	228401	230285	5.42012	0.743	-0.86302	OCA2
chr2	227837980	227842350	38.5358	5.34125	-0.858221	CCL20
chr7	128900841	128904911	30.7208	4.2625	-0.857768	KCP
chr10	122290054	122296016	96.7266	13.435	-0.857308	BTBD16
chr5	78707578	78711638	48.2151	6.74525	-0.854185	LHFPL2
chr22	30024944	30029142	18.1209	2.60275	-0.842748	MIR6818
chr9	137491699	137502694	50.5389	7.3935	-0.834776	NSMF
chr22	36083977	36087770	21.0615	3.0915	-0.83332	RBFOX2
chr7	47325074	47333562	70.784	10.525	-0.827713	SNORD151
chr2	120905262	120917131	117.339	17.5265	-0.825748	GLI2
chr20	64023358	64031107	38.208	5.70925	-0.825575	C20orf204
chr6	70220325	70220924	7.62583	1.14125	-0.824906	COL9A1
chr15	60930507	60934824	11.863	1.7825	-0.823165	RORA-AS2
chr15	28094240	28096010	6.33034	0.9525	-0.822562	OCA2
chr5	57094362	57096097	15.2242	2.297	-0.821375	GPBP1
chr1	42150141	42158030	31.2406	4.7175	-0.821008	GUCA2B
chr1	11647590	11650882	9.73728	1.47325	-0.820161	FBXO44
chr15	66026848	66028319	9.10892	1.3795	-0.819745	MIR4311
chr1	159957482	159963427	34.0551	5.18125	-0.817747	LINC01133
chr17_GL383563v3_alt	180777	186937	49.0962	7.476	-0.817378	LINC02091
chr14	49993615	50019932	49.9482	7.6235	-0.816366	LINC01588
chr20	18207757	18213831	19.0086	2.93275	-0.811676	KAT14
chr8_KI270819v1_alt	7505	14932	24.7585	3.87525	-0.805425	LINC01300
chr1	32701468	32705036	23.7512	3.73425	-0.803481	SYNC
chr2	233458827	233472012	64.3592	10.1775	-0.800969	DGKD
chr18	63449279	63459682	43.7386	6.925	-0.800446	SERPINB5
chr10	71241941	71250298	43.3908	6.87775	-0.799952	UNC5B-AS1
chr19_KI270938v1_alt	1051621	1053439	3.65761	0.58125	-0.798834	RDH13
chr7	630627	641299	74.3609	11.8285	-0.798415	LOC101926963
chr1	202054719	202059737	53.5111	8.518	-0.798106	ELF3
chr19	42453080	42458920	39.6555	6.38625	-0.793057	CXCL17
chr18	73323152	73331639	19.352	3.13375	-0.790662	LINC02582
chrX	129631391	129638137	14.5395	2.364	-0.788902	APLN
chr10	42663786	42667170	46.2336	7.52575	-0.788408	LINC01518
chr4	182812554	182820482	8.46341	1.37875	-0.78806	DCTD
chr10	24729818	24734123	42.7928	7.01375	-0.78542	ARHGAP21
chr5	148341573	148344643	10.9864	1.801	-0.785342	SPINK9
chr3	89946872	89947846	9.098	1.4925	-0.785032	EPHA3
chr2	70359724	70364338	14.808	2.43025	-0.784846	FAM136A
chr20	14956506	14965043	44.7687	7.37825	-0.783022	MACROD2-AS1
chr1	206511831	206514816	10.4855	1.7345	-0.781415	RASSF5
chr17	74942356	74945241	11.7289	1.9555	-0.777998	OTOP3
chr16	50313604	50317162	28.3163	4.74225	-0.776052	MIR6771
chr15	66817632	66821413	15.1068	2.53625	-0.774981	SMAD6
chr7	100467112	100480194	40.1109	6.791	-0.771329	TSC22D4
chr6	70316148	70318904	22.4361	3.86	-0.764359	COL9A1
chr15_GL383555v2_alt	118485	120035	9.70051	1.67625	-0.762456	MIR4311
chr11	12958207	12959230	11.1607	1.935	-0.761009	LINC00958
chr15_KI270905v1_alt	3681931	3684999	8.84934	1.54	-0.75939	KLF13
chr8	141341001	141348375	27.0224	4.708	-0.758887	LINC01300
chr2	10010085	10016604	29.5766	5.15725	-0.75853	LOC101929882
chr22_KI270928v1_alt	77116	86302	9.60136	1.71575	-0.747879	LOC101929829
chr9	94646007	94652400	77.6551	13.902	-0.747093	FBP1
chr15	31395859	31398702	7.38317	1.3275	-0.745209	KLF13
chr15	31464377	31466505	5.29423	0.9555	-0.743572	KLF13
chr4	169919246	169919810	5.5088	0.9955	-0.743016	LINC02275
chr1	30655065	30659106	16.4375	2.98	-0.74162	MATN1-AS1
chrX	45399279	45402862	23.9165	4.33625	-0.741583	LINC01204
chr4	1647790	1653741	35.0319	6.36125	-0.740921	FAM53A
chr7	128883200	128896526	89.0992	16.3697	-0.735832	KCP
chr11	69992462	69994220	31.2587	5.7635	-0.734284	LINC02753
chr5	1160006	1165556	76.5573	14.1755	-0.732448	CTD-3080P12.3
chr3	127671492	127684033	29.5621	5.478	-0.732113	ABTB1
chr17	15489343	15493317	20.4048	3.80625	-0.729236	CDRT3
chr1	25503077	25507382	13.9181	2.60275	-0.728146	LDLRAP1
chr19	11357620	11361992	23.494	4.423	-0.72524	PLPPR2
chr15	31215015	31217191	12.8008	2.412	-0.724861	LINC02352
chr16	87729252	87739103	16.6193	3.1355	-0.724307	KLHDC4
chr10	80426572	80432483	113.818	21.481	-0.724157	PRXL2A
chr22_GL383582v2_alt	65398	67476	6.50682	1.2295	-0.72364	LOC101929829
chr5_KI270793v1_alt	103708	116948	16.0797	3.03925	-0.72351	MIR4456
chr9	108578517	108582685	20.5459	3.8835	-0.723501	ACTL7B
chr17	81128985	81134851	28.7582	5.43975	-0.723182	AATK
chr4	76662312	76668833	33.6772	6.37675	-0.722736	MIR548AH
chr11	133944326	133946610	7.09306	1.348	-0.721144	IGSF9B
chrX	68927518	68937379	31.9962	6.08375	-0.720927	EFNB1
chr12	16382045	16384989	22.8505	4.35325	-0.720082	MGST1
chr6	82962382	82964364	13.7342	2.6315	-0.717601	UBE3D
chr1_GL383520v2_alt	76866	80975	39.4716	7.5875	-0.716186	ATP6V1G3
chr16	87726693	87728130	10.2192	1.9665	-0.715725	KLHDC4
chr20	3217536	3228819	49.175	9.48275	-0.71481	ITPA
chr11	67300517	67319044	27.622	5.32875	-0.71463	SSH3
chr4	14840967	14843443	6.93642	1.35	-0.710801	LINC00504
chrX	104408234	104410135	11.9548	2.3295	-0.710279	ESX1
chr1	174152020	174153617	13.5491	2.6515	-0.708418	RABGAP1L-DT
chr8	26188893	26194953	37.7425	7.38675	-0.708378	PPP2R2A
chr11	63526607	63533954	73.1688	14.3225	-0.708307	PLAAT4
chr20	63831442	63833196	13.33	2.61	-0.708191	ZBTB46
chr6	20236266	20238916	8.28047	1.62475	-0.707269	MBOAT1
chr18	49817155	49819532	12.1219	2.38225	-0.706584	SNHG22
chr11	12959721	12960447	10.6671	2.1185	-0.702018	LINC00958
chr2	108963678	108982921	115.406	22.9205	-0.702006	EDAR
chr10	23432482	23433461	10.8186	2.16025	-0.699668	OTUD1
chr19	40601016	40616059	76.1587	15.2335	-0.69892	LTBP4
chr4	187549279	187551322	3.14512	0.63	-0.698296	LOC339975
chr1	43003331	43013734	140.924	28.4578	-0.694786	SLC2A1-AS1
chr19_GL949747v2_alt	714407	715313	3.7601	0.76	-0.694386	RDH13
chr1	201307064	201312661	12.7273	2.57375	-0.69417	PKP1
chr1	204445900	204455161	121.412	24.5688	-0.693878	PPP1R15B
chr12	120619097	120621309	24.0353	4.88525	-0.691962	CABP1
chrX	110001764	110007524	68.0364	13.8592	-0.691002	TMEM164
chr1	43069543	43075424	14.7561	3.0075	-0.690766	FAM183A
chr1	22553711	22556497	11.4853	2.3425	-0.690463	EPHA8
chr11	69136428	69139505	15.4776	3.15775	-0.690326	SMIM38
chr9	97709798	97716748	38.0957	7.80375	-0.688573	XPA
chr8	29694325	29699009	21.6678	4.44225	-0.688211	LINC00589
chr7	155257292	155265178	13.0395	2.68	-0.687126	INSIG1
chrX	46258982	46264753	13.2857	2.73725	-0.68607	LINC01186
chr22	47197888	47200947	6.37825	1.315	-0.685776	LOC339685
chr8	37418405	37424141	39.7711	8.2	-0.685754	LINC01605
chr1	109272211	109275924	11.9724	2.47325	-0.684913	PSRC1
chr3	14604650	14607358	11.0241	2.27825	-0.684741	CCDC174
chr17	3608840	3617472	33.1502	6.85775	-0.684304	TRPV1
chr20	2281380	2289654	64.4987	13.3525	-0.683988	TGM3
chr16	87723861	87726198	13.1943	2.73725	-0.683073	KLHDC4
chr11	126381048	126387177	38.6915	8.0375	-0.682495	ST3GAL4
chr2	233215467	233216771	14.9872	3.11525	-0.682227	ATG16L1
chr1	1623870	1629808	46.0141	9.6185	-0.679784	MMP23B
chr7	157866501	157868477	7.55631	1.581	-0.679378	LOC100506585
chr17	17978082	17981482	9.19827	1.92525	-0.679219	DRC3
chr11	70217255	70237739	65.0878	13.6732	-0.677628	FADD
chr11	1224721	1225730	8.13742	1.71625	-0.675906	MUC5B
chr19	14342666	14344722	11.6344	2.45475	-0.675736	LINC01842
chr17_KI270907v1_alt	99965	104470	27.5999	5.8405	-0.674458	LOC100506388
chr6	4834636	4839003	68.4221	14.4857	-0.674255	CDYL
chr4	1174963	1179405	14.6144	3.09525	-0.674085	SPON2
chr10	122336604	122345639	52.7014	11.1647	-0.673973	PLEKHA1
chr18	79289212	79292975	39.9997	8.48925	-0.673188	NFATC1
chr19	5043639	5050772	95.4922	20.285	-0.672793	KDM4B
chr9	127714019	127725306	22.2511	4.7615	-0.669608	TTC16
chr19	18034671	18036012	9.73705	2.088	-0.668697	ARRDC2
chr6	6855049	6864542	20.4004	4.38125	-0.66804	LY86-AS1
chr19	39488461	39495503	13.7231	2.9535	-0.667115	DLL3
chr3	197488892	197491639	6.10195	1.31375	-0.666956	LINC02012
chrX	39957661	39959057	4.35103	0.939	-0.665926	MIR1587
chr3	121937731	121940021	14.3697	3.1095	-0.664758	SLC15A2
chr12	79797881	79801341	33.7683	7.30925	-0.664636	PAWR
chr3	124752020	124754827	13.6946	2.96675	-0.664268	MIR544B
chr1	34752932	34767938	44.8628	9.7725	-0.66188	GJB4
chr3	42148747	42152221	37.6588	8.20425	-0.661827	TRAK1
chr1	201273751	201277984	17.686	3.865	-0.660479	PKP1
chrX	97325016	97325528	6.90255	1.5105	-0.659889	DIAPH2-AS1
chr3	46689190	46694561	120.048	26.3863	-0.657978	ALS2CL
chr20	63675673	63710467	110.361	24.2888	-0.657411	TNFRSF6B
chr3	38150607	38155181	40.6989	8.95775	-0.657384	OXSR1
chr11	111620751	111625997	36.761	8.09225	-0.657318	SIK2
chr11	69113735	69127742	84.7593	18.6992	-0.656363	SMIM38
chr5	511587	524402	17.3861	3.84775	-0.654994	SLC9A3
chr11_KI270927v1_alt	125089	137344	8.99551	1.99175	-0.654791	LINC02688
chr11	1229053	1229649	8.86649	1.9635	-0.654721	MUC5B
chr1	202042694	202049313	26.4903	5.86975	-0.654467	ELF3
chr1	42146286	42148244	7.00326	1.5575	-0.652872	GUCA2B
chr19	45546528	45552118	53.619	11.928	-0.652751	OPA3
chr17_KI270908v1_alt	172585	175465	9.81415	2.18375	-0.65265	PLEKHM1
chr9	121732444	121738830	18.0813	4.02775	-0.652166	DAB2IP
chr2	205743155	205767543	72.2029	16.0858	-0.652113	NRP2
chr14	24258110	24261866	17.9467	4.00725	-0.651137	TGM1
chr12	113263442	113274184	30.4717	6.80475	-0.651084	MIR6762
chr1	201478490	201483854	40.7941	9.1215	-0.650531	PHLDA3
chr20	62597902	62599964	12.379	2.77	-0.650207	MIR133A2
chr6	10132518	10135216	21.4102	4.79625	-0.649719	TFAP2A-AS2
chr17_GL383563v3_alt	274781	276375	4.77394	1.07125	-0.648986	LOC100506388
chr20	47876419	47880836	30.5873	6.90875	-0.646142	SULF2
chr16	81271350	81277038	27.9663	6.3235	-0.645677	BCO1
chr8	94776153	94782454	45.5123	10.2975	-0.645397	INTS8
chr17	41711131	41713037	6.7361	1.52725	-0.644498	GAST
chr2	70379415	70385615	27.8794	6.34	-0.643194	FAM136A
chr2	72765256	72766070	8.16929	1.85825	-0.64308	EXOC6B
chr5	150506011	150520028	39.6826	9.052	-0.641856	NDST1
chr1	26871234	26891200	40.5652	9.287	-0.640279	GPN2
chr11	69095690	69104396	12.9579	2.9675	-0.640145	MIR3164
chr1	203176262	203178953	24.191	5.546	-0.639674	MYBPH
chr21	42351534	42352381	6.55361	1.50775	-0.638151	TFF2
chr6	41732690	41745027	33.1716	7.6835	-0.635207	TFEB
chr2	113075829	113082125	49.3631	11.4452	-0.634777	IL1F10
chr11	44581602	44621682	88.7391	20.6273	-0.633674	CD82
chr17	6974371	6981429	29.5316	6.88	-0.632698	ALOX12
chr17	81433201	81438333	15.4268	3.5955	-0.632516	MIR3186
chr18	63470159	63481102	29.6352	6.92	-0.631702	SERPINB5
chr1	25105804	25108376	8.74461	2.0425	-0.631578	MIR4425
chr17	64779042	64798322	36.4143	8.51475	-0.6311	ARHGAP27P1-BPTFP1-KPNA2P3
chr10	132885115	132892374	23.8481	5.59225	-0.629867	CFAP46
chr1	233478735	233480635	23.9009	5.60875	-0.629548	KCNK1
chr8	90094681	90096014	8.51087	2.0005	-0.628835	CALB1
chr2	120976356	120980469	18.0213	4.25925	-0.626453	GLI2
chr1	45159600	45164709	59.4032	14.0585	-0.625871	ZSWIM5
chr7	143536658	143539160	7.44133	1.76575	-0.624721	OR10AC1
chr3	122729478	122734698	46.3022	10.989	-0.624643	PARP14
chr2	239706488	239707842	4.93771	1.1725	-0.624413	LOC150935
chr6	109454543	109459449	39.0766	9.2795	-0.624392	MICAL1
chr17	82396795	82400278	11.3345	2.69575	-0.623721	HEXD
chr1	94616695	94626612	100.426	23.8867	-0.623689	MIR12133
chr5	57031320	57033948	33.7696	8.04775	-0.622852	MIER3
chr17	81334529	81336289	19.3919	4.6265	-0.622368	LINC00482
chr2	69564085	69569118	81.3658	19.475	-0.620964	SNORA36C
chr19	15116101	15119997	12.6005	3.021	-0.620238	ILVBL
chr2	232375612	232384214	28.7996	6.90675	-0.620113	ALPP
chr20	23135258	23139991	54.0535	13.01	-0.618546	LINC00656
chr13	27370870	27376588	37.7029	9.08925	-0.617846	GTF3A
chr11	46378243	46392780	41.6559	10.0552	-0.617284	MDK
chr2	238416653	238418990	19.9888	4.829	-0.61693	ASB1
chr7	116457727	116462443	30.0285	7.26	-0.616597	CAV2
chr5	134015734	134021106	76.871	18.59	-0.616483	VDAC1
chr18	23841153	23852744	66.0406	16.1008	-0.612965	LAMA3
chr20	45252279	45256750	15.788	3.868	-0.61084	SLPI
chr16	50244094	50247783	35.5934	8.7245	-0.610629	ADCY7
chr2	113197328	113222886	39.9496	9.793	-0.610596	PAX8-AS1
chr2	98909576	98916006	11.9049	2.92025	-0.610305	KIAA1211L
chr7	105713044	105716077	16.8185	4.1275	-0.610101	ATXN7L1
chr13	113312516	113317134	15.4682	3.8	-0.609657	LAMP1
chr9	135396845	135399220	7.2301	1.77675	-0.609518	C9orf62
chr6	97381739	97383423	8.16773	2.011	-0.608689	LOC101927314
chr1	202060325	202060957	15.148	3.7315	-0.608473	ELF3
chr18	63468487	63469072	4.71779	1.16225	-0.608439	SERPINB5
chr17_KI270907v1_alt	96892	98856	5.96224	1.47225	-0.607428	LOC100506388
chr7	908061	960687	88.3318	21.8225	-0.607213	ADAP1
chr17	47066290	47073287	69.517	17.203	-0.606487	RPRML
chr7	157806585	157808527	10.4111	2.58	-0.605876	LOC100506585
chrX	39953485	39955696	9.01757	2.235	-0.605812	MIR1587
chrX	100494870	100495502	9.67132	2.3975	-0.605727	PCDH19
chr1	26345110	26364095	94.0325	23.313	-0.60568	CRYBG2
chr17	81124159	81126267	13.0667	3.24325	-0.605184	MIR657
chr17	38482846	38486218	18.3056	4.5515	-0.60443	ARHGAP23
chr8	90090198	90092458	12.6745	3.15575	-0.603828	CALB1
chr14	54232603	54234890	20.752	5.1695	-0.603611	CDKN3
chr20	2229800	2232269	11.092	2.76675	-0.603041	LOC388780
chr17	78953807	78965263	33.744	8.42	-0.602885	LGALS3BP
chr11	126397766	126412693	75.07	18.7488	-0.602494	ST3GAL4
chrX	69148315	69153367	13.7436	3.4335	-0.602363	PJA1
chr11_KI270831v1_alt	8312	13071	8.00618	2.00375	-0.601582	KCNQ1
chr6	1723453	1726476	18.5463	4.6575	-0.600104	FOXC1
chr6	33663338	33675836	62.3975	15.6813	-0.599786	MIR3934
chr17_GL383563v3_alt	270053	273951	30.1419	7.6	-0.598357	LOC100506388
chr1	228154196	228169800	76.0675	19.182	-0.598305	IBA57-DT
chr13	28709005	28711464	7.90324	1.9955	-0.597753	SLC46A3
chr2	239142240	239153295	12.843	3.243	-0.597718	MGC16025
chr3	12155343	12160336	39.5507	9.98825	-0.597665	TIMP4
chr1	183607873	183627031	50.7985	12.876	-0.59607	ARPC5
chr9	133250863	133255419	49.3482	12.5192	-0.595693	ABO
chr12	132527542	132530706	15.2877	3.88275	-0.595204	FBRSL1
chr17	50880824	50898539	61.1477	15.5363	-0.595034	TOB1
chr11_KI270831v1_alt	232444	237405	20.3161	5.16575	-0.594708	NAP1L4
chr19	5037019	5042956	47.9442	12.2003	-0.594367	KDM4B
chr11	69257617	69260474	19.45	4.955	-0.593877	MYEOV
chr1	61885805	61890823	17.8493	4.55475	-0.593157	MIR12132
chr13	27367876	27370067	7.16882	1.83025	-0.592937	GTF3A
chr1	201473312	201477562	18.2972	4.67425	-0.592672	PHLDA3
chr18	23865019	23885324	104.533	26.7065	-0.592636	LAMA3
chr10	71212274	71215309	13.7521	3.526	-0.591086	UNC5B
chr20	57432295	57434322	9.19538	2.35975	-0.590704	LOC100291105
chr18	79439967	79441730	7.76799	1.99475	-0.59042	NFATC1
chr1	39242871	39245599	7.80876	2.00625	-0.590197	MACF1
chr18	79244294	79247210	20.2471	5.203	-0.590108	NFATC1
chr13	19908826	19913777	35.8746	9.2335	-0.589421	ZMYM2
chr4	122887957	122893162	49.263	12.711	-0.588342	NUDT6
chr12	501985	504651	11.3659	2.933	-0.588291	B4GALNT3
chr5	80171607	80199577	210.316	54.283	-0.588209	SERINC5
chr9	36935572	36937703	6.76485	1.747	-0.587965	MIR4476
chr17	34188200	34188530	4.19461	1.08375	-0.587762	LINC01989
chrX	39894088	39897128	13.2313	3.4225	-0.58726	MIR1587
chr3	33298439	33301543	22.5958	5.8515	-0.586761	FBXL2
chr2	43045995	43053130	43.1139	11.1657	-0.586729	LINC01819
chr15	58283371	58286060	11.4742	2.9775	-0.585869	AQP9
chr3	197581448	197581919	8.32682	2.1635	-0.585322	BDH1
chr20	4893120	4902913	114.058	29.6475	-0.585138	RASSF2
chr19	46764489	46765712	10.9316	2.84375	-0.584792	STRN4
chr15	60404210	60412292	76.2456	19.8888	-0.583607	ANXA2
chrX	63330126	63331893	21.4401	5.59375	-0.583523	SPIN4
chr1	154991576	155023471	47.6099	12.425	-0.583401	ZBTB7B
chr11	76205629	76207766	16.8722	4.40475	-0.583251	WNT11
chr9	94538772	94541669	12.9236	3.38	-0.582467	PCAT7
chr2	112680500	112696497	96.4454	25.2288	-0.582386	NT5DC4
chr19	15671910	15674054	11.1473	2.9175	-0.582158	CYP4F12
chr6	52452709	52455671	14.07	3.6825	-0.582152	EFHC1
chr7	1925934	1955687	32.006	8.40125	-0.580888	MAD1L1
chr8	144784799	144805813	80.9885	21.262	-0.580819	RPL8
chr5	172829412	172876177	66.6045	17.488	-0.580764	ERGIC1
chr19	46188393	46212772	51.6499	13.583	-0.580074	IGFL2-AS1
chr14	68358898	68362043	25.0974	6.6075	-0.579592	LOC100996664
chr11_KI270832v1_alt	15612	28919	6.49746	1.71125	-0.57943	PTDSS2
chr15	31488251	31490100	6.62001	1.745	-0.579063	KLF13
chr14	101551256	101556649	27.0959	7.15575	-0.578249	DIO3OS
chr3	101752218	101755981	26.5716	7.032	-0.577339	NXPE3
chr14	64618239	64620357	10.443	2.7655	-0.57705	PPP1R36
chr13	110624452	110629450	37.1547	9.8455	-0.576776	NAXD
chr1	198446903	198451626	35.6964	9.47925	-0.57585	ATP6V1G3
chr3	50314859	50322932	26.929	7.16125	-0.575232	HYAL2
chr10	123993869	123998377	71.5839	19.0553	-0.574801	CHST15
chr22	46121255	46129647	53.4824	14.2513	-0.574358	MIRLET7B
chr22	18970458	18971101	4.15271	1.10725	-0.574086	DGCR5
chr1	70372825	70373778	5.4912	1.4655	-0.573681	HHLA3
chr6	2807577	2812782	35.5411	9.48575	-0.573659	SERPINB1
chr11	119665543	119667715	16.1951	4.33525	-0.572369	NECTIN1
chr6	157688289	157695865	16.3339	4.37825	-0.571789	SNX9
chr6_GL000251v2_alt	2362257	2366993	31.1493	8.36	-0.571241	DDR1
chr1	54793194	54802181	34.3969	9.23725	-0.570976	TTC22
chr16	66679549	66682863	9.66308	2.5955	-0.570894	CMTM4
chr5	176394513	176408460	42.9126	11.5352	-0.570558	CLTB
chr21	45889257	45894643	13.7837	3.7075	-0.570285	PCBP3
chr2	20135244	20143614	31.3424	8.431	-0.570254	SDC1
chr10	119099529	119102556	19.5472	5.2705	-0.569233	DENND10
chr20	45497538	45504671	43.2538	11.6707	-0.568925	SPINT3
chr19	42465499	42470352	22.0715	5.96625	-0.568131	CXCL17
chr5	135084843	135086861	11.5923	3.1405	-0.567169	C5orf66-AS1
chr7	34651261	34661968	135.345	36.6758	-0.567064	NPSR1
chr16	4083431	4088467	25.5215	6.9175	-0.566957	ADCY9
chr10	30385967	30388884	7.11802	1.93	-0.566802	GOLGA2P6
chr4	6692278	6696851	22.2834	6.04425	-0.56664	S100P
chr7	46203864	46207797	28.9957	7.8695	-0.566386	IGFBP3
chr2	42945969	42948241	6.40945	1.74	-0.566271	LINC01819
chr1	24875327	24875826	6.00681	1.6345	-0.565259	MIR6731
chr8	102599972	102601976	11.3942	3.10125	-0.565146	ODF1
chr6	125191644	125194826	17.6619	4.80875	-0.565005	LOC100126584
chr8	131249280	131251797	15.212	4.14575	-0.564583	ADCY8
chr16	68703242	68710317	21.4893	5.85725	-0.564529	CDH1
chr5_KI270792v1_alt	177690	178908	8.23792	2.24725	-0.564166	SLC12A7
chr5	173480159	173486490	23.6689	6.4625	-0.563778	LOC285593
chr2	127633346	127640589	27.6964	7.56475	-0.563629	GPR17
chr6	70311780	70313744	10.3215	2.827	-0.562418	COL9A1
chr11	69003422	69012660	90.1184	24.6842	-0.562393	MRGPRF-AS1
chr7	100152177	100159617	50.069	13.7165	-0.562326	MIR4658
chr1	201447234	201449510	14.4727	3.96575	-0.562223	PHLDA3
chr1	202103163	202120447	25.6244	7.025	-0.562008	GPR37L1
chr17	66609151	66611679	17.1405	4.715	-0.560542	MIR634
chr17	3570773	3577558	33.0544	9.1075	-0.55983	TRPV3
chr6	36750246	36751042	9.73527	2.6845	-0.559485	CPNE5
chr11	76208227	76208876	16.4618	4.54075	-0.55935	WNT11
chr13	26455982	26462605	63.4051	17.4895	-0.559346	WASF3
chr17_KI270910v1_alt	113467	115234	5.48585	1.51375	-0.55919	ABR
chr5	14402366	14410290	47.257	13.0433	-0.55908	SNORD170
chr1	34776803	34788374	202.698	55.9935	-0.558711	GJB3
chr1	145705750	145708566	12.5577	3.47475	-0.557988
chr2	43030579	43034737	31.7783	8.81175	-0.557068	LINC01819
chr15	77155012	77157850	21.0454	5.84075	-0.556689	LINC00597
chr3	42152686	42153040	17.1581	4.7645	-0.556452	TRAK1
chr6_GL000250v2_alt	2214518	2216873	22.6264	6.305	-0.55493	MUC21
chr14	104731698	104733816	10.9623	3.057	-0.554608	ADSSL1
chr17_KI270857v1_alt	2394925	2398532	14.136	3.94825	-0.553921	SOCS7
chr17	74453114	74455305	15.3176	4.279	-0.553849	CD300A
chr1	203688234	203703840	21.0183	5.87375	-0.553681	SNORA77
chr10	114319212	114322466	11.7899	3.2955	-0.553589	VWA2
chr17_KI270908v1_alt	127360	132290	18.3359	5.1275	-0.553398	ARHGAP27
chr1	93715301	93716000	7.54472	2.11	-0.553361	BCAR3
chr1	201488832	201490496	15.6071	4.365	-0.553337	CSRP1
chr17	45482697	45485187	9.53095	2.6665	-0.553194	PLEKHM1
chr19	43322934	43331908	126.349	35.4035	-0.552524	PRG1
chr15	44904199	44905526	2.98803	0.8375	-0.5524	SORD2P
chr2	96826588	96836696	81.9553	22.9743	-0.552336	ANKRD23
chr10	42752373	42756351	36.4439	10.2195	-0.552196	LOC105378269
chr4	11627097	11636740	41.6156	11.6755	-0.551981	LINC02360
chr16	67831234	67834133	33.9196	9.52825	-0.551438	THAP11
chr15	77884333	77889383	12.7222	3.574	-0.551407	LOC645752
chr18	63442887	63446590	12.9082	3.63075	-0.550871	VPS4B
chr19	55352430	55354620	8.4828	2.38625	-0.550823	COX6B2
chr3	48424596	48437904	67.4524	18.9788	-0.55073	PLXNB1
chr17	41623812	41627320	12.0856	3.40275	-0.550438	KRT17
chr10	132896914	132907230	139.656	39.3768	-0.549818	CFAP46
chr14	105479406	105495809	106.258	29.9883	-0.549412	CRIP1
chr5	100988703	100989853	8.22477	2.3245	-0.548794	ST8SIA4
chr10	132773711	132779439	27.0003	7.63625	-0.548489	NKX6-2
chr7	156914415	156916323	9.2747	2.62525	-0.548129	LMBR1
chr11	69260888	69261527	15.0727	4.26875	-0.547891	MYEOV
chr6	33602577	33615414	48.3243	13.6875	-0.547841	ITPR3
chr11	111650887	111652496	12.2335	3.46625	-0.547692	SIK2
chr1	108864734	108866854	8.09397	2.2935	-0.547663	AKNAD1
chr15	44557391	44559634	9.42176	2.6745	-0.54689	EIF3J
chr1	218597791	218601403	22.7647	6.469	-0.546425	C1orf143
chr1	17107652	17109225	4.99943	1.4215	-0.546174	PADI2
chr6	35033972	35036039	10.115	2.87625	-0.546137	TCP11
chr15	77907854	77911029	12.0878	3.43775	-0.546074	LOC645752
chr13	114009552	114017712	21.5619	6.1405	-0.545484	C13orf46
chr19	30029517	30031569	12.4918	3.55875	-0.545327	URI1
chr19	42448378	42452654	22.8895	6.52575	-0.545006	CXCL17
chr22	42154547	42157376	5.64406	1.6105	-0.544631	LOC101929829
chrX	97327206	97327597	5.25791	1.50075	-0.544505	DIAPH2-AS1
chr7	2160035	2164192	18.1403	5.184	-0.54398	MAD1L1
chr17	74923377	74923988	3.45061	0.98625	-0.543908	USH1G
chr19	14352524	14353992	3.90939	1.1175	-0.543862	LINC01841
chr10	30421135	30426332	53.2355	15.2393	-0.543238	MAP3K8
chr12	124693528	124704704	20.635	5.9095	-0.543054	NCOR2
chr19	15787612	15791376	10.2362	2.9315	-0.543048	OR10H5
chr1	41897869	41903826	9.67355	2.771	-0.542949	HIVEP3
chr11	119694017	119703610	63.7729	18.305	-0.542067	NECTIN1
chr12	175629	177929	15.12	4.34	-0.542061	LOC101929384
chr1	84268846	84273680	45.9185	13.1888	-0.541784	SAMD13
chr1	6319789	6323633	9.40862	2.704	-0.541519	ACOT7
chr19	731612	744338	31.7163	9.12	-0.541288	MISP
chr22	47172819	47176914	8.30966	2.39125	-0.540958	LOC339685
chr14	105069403	105071674	7.66749	2.207	-0.540851	GPR132
chr6	2982158	2984249	14.0413	4.042	-0.540811	LINC01011
chr15_KI270905v1_alt	3500913	3502907	16.3528	4.7075	-0.540803	LINC02352
chr11	69994848	69996046	17.6358	5.08375	-0.540212	LINC02753
chr11	3001271	3007787	20.3919	5.88225	-0.539914	NAP1L4
chr19	19604263	19620432	53.1118	15.3232	-0.53984	PBX4
chr10	132836112	132839298	8.67776	2.50625	-0.539383	NKX6-2
chr3	12830237	12830705	10.8581	3.13625	-0.539342	RPL32
chr5	151050872	151057719	31.1248	8.99375	-0.539165	TNIP1
chr17	4539936	4547467	22.0896	6.40625	-0.537584	MYBBP1A
chrX	154008879	154014967	50.3324	14.5985	-0.537539	IRAK1
chr11	69273258	69276303	14.4109	4.18	-0.537516	MYEOV
chr17	82345618	82348108	13.2988	3.8585	-0.537396	TEX19
chr17	45106237	45136935	67.943	19.7213	-0.53721	MIR6784
chr8	122852602	122854935	11.7549	3.41575	-0.536734	ZHX2
chr1	42080557	42082541	3.95708	1.15025	-0.536582	HIVEP3
chr10	133003256	133018595	219.307	63.7488	-0.536581	LINC01168
chr22	35622060	35632911	63.0784	18.3463	-0.536333	MB
chr20	40561460	40566179	23.3539	6.793	-0.536297	MAFB
chr11	1070760	1075142	15.3388	4.4635	-0.536115	MUC2
chr4	7977329	7980506	3.91407	1.14	-0.535724	MIR95
chr10	72253680	72264518	39.1058	11.4002	-0.535326	DDIT4
chr7	73645070	73649094	21.3117	6.213	-0.535317	VPS37D
chr2	64872350	64879811	39.1285	11.4075	-0.535303	LINC01800
chr1	21593612	21598546	7.00304	2.044	-0.534806	ALPL
chr14	75645944	75651262	28.5677	8.34125	-0.534643	ERG28
chr17_KI270857v1_alt	2517709	2522227	15.0235	4.38725	-0.534578	ARHGAP23
chr5	142213925	142219838	33.5348	9.79775	-0.534369	SPRY4-IT1
chr1	156247798	156248430	6.32812	1.8495	-0.53422	PAQR6
chr7_KI270807v1_alt	112424	114316	9.98127	2.9225	-0.533431
chr6	36728366	36729081	7.57903	2.21975	-0.53331	CPNE5
chr11	6317250	6323518	189.062	55.378	-0.533266	CAVIN3
chr5	142210728	142213093	8.72456	2.55625	-0.53314	NDFIP1
chr3	143138917	143141122	9.53072	2.79525	-0.532705	CHST2
chrX	38882849	38883702	3.31112	0.97125	-0.532644	MID1IP1-AS1
chr5	78675214	78677535	20.7983	6.102	-0.532556	LHFPL2
chr15	31391843	31392615	3.01343	0.8845	-0.532363	KLF13
chr2	72766477	72766951	8.10378	2.379	-0.532293	EXOC6B
chr12	65021467	65023770	7.08103	2.0795	-0.532137	LINC02231
chr10	47489146	47495174	12.1917	3.58125	-0.532028	FAM25G
chr21	42350420	42351129	5.91679	1.7385	-0.531911	TFF2
chr3	127742238	127752893	75.3569	22.145	-0.531848	ABTB1
chr4	176491331	176494727	5.97873	1.7585	-0.531467	SPCS3
chr9	126983767	126988219	38.6129	11.3755	-0.530762	RALGPS1
chr10	80425189	80426095	10.4086	3.06725	-0.530645	PRXL2A
chr5	1539170	1544068	15.3764	4.542	-0.529608	LPCAT1
chr20	54619298	54619715	5.73697	1.695	-0.529513	DOK5
chr1	20209955	20213006	40.1156	11.8525	-0.529503	UBXN10-AS1
chr6	109292292	109296007	19.2339	5.68625	-0.529242	CD164
chr4	176506811	176510952	9.71054	2.87225	-0.529021	SPCS3
chr9	135188420	135189230	4.64359	1.37375	-0.528946	LOC401557
chr18	12278914	12292068	17.0835	5.05675	-0.528704	TUBB6
chr7	39603812	39608311	27.13	8.04	-0.528194	RALA
chr11	2776401	2781047	8.04785	2.3885	-0.527555	KCNQ1OT1
chr3	188376590	188381138	11.974	3.55775	-0.527062	LPP
chr1	91568646	91570809	4.33922	1.29	-0.526822	CDC7
chr9_GL383540v1_alt	64020	67148	9.04564	2.69275	-0.526243	APBA1
chr15	59547782	59560377	63.7948	18.9958	-0.526129	GCNT3
chr14	103109730	103116632	12.5426	3.73875	-0.525661	LINC00677
chr1	233471431	233474360	73.5086	21.9225	-0.525448	KCNK1
chr12	55669466	55671017	7.2858	2.17375	-0.525268	METTL7B
chr1	43054614	43057030	6.43039	1.919	-0.525162	FAM183A
chr11	133929319	133935931	13.8483	4.13625	-0.52479	IGSF9B
chr3	50226515	50228978	11.6809	3.4925	-0.524342	MIR5787
chr22	42738898	42745880	10.5299	3.1485	-0.524319	A4GALT
chr2	42972782	42977487	19.3048	5.776	-0.524037	LINC01819
chr2	190571151	190582125	128.54	38.4708	-0.523907	NEMP2
chr11	19195563	19197785	7.38741	2.21125	-0.523854	CSRP3
chr9	131364957	131368362	5.57275	1.6685	-0.523744	PRRC2B
chr13	112988769	113002759	17.2354	5.17475	-0.522533	MCF2L
chr7	157296492	157303475	39.9416	12.005	-0.522063	DNAJB6
chr16	74722678	74748724	55.2084	16.6028	-0.521825	MLKL
chr17_KI270857v1_alt	2462914	2465664	10.9701	3.30025	-0.521666	ARHGAP23
chr15	62559235	62562622	13.8029	4.1525	-0.52166	MGC15885
chr5	149071474	149075883	17.532	5.2755	-0.521568	SH3TC2-DT
chrX	68688290	68690000	6.62558	1.99375	-0.521553	STARD8
chr14	103535067	103544140	44.1535	13.2963	-0.521236	TRMT61A
chr10	122276678	122280898	15.8421	4.7755	-0.520795	BTBD16
chr7	2686135	2688157	8.16394	2.4635	-0.520347	AMZ1
chr16	87757027	87767181	21.076	6.38075	-0.518916	KLHDC4
chr6	36751912	36759799	76.1212	23.0487	-0.518858	CPNE5
chr19	36153697	36158143	20.7079	6.27125	-0.518781	COX7A1
chr13	113969859	113979315	20.3531	6.16575	-0.518645	C13orf46
chr20	44175373	44179143	27.7116	8.40775	-0.517981	JPH2
chr2	231660984	231683209	225.156	68.3662	-0.517642	PTMA
chr1	31383413	31384715	13.1776	4.00125	-0.517642	FABP3
chr13	77021831	77028232	36.4999	11.0887	-0.517409	FBXL3
chr17	50497518	50499138	4.76458	1.4475	-0.517406	MYCBPAP
chr5	66207996	66210961	22.3991	6.80775	-0.517227	LINC02065
chr2	9738128	9740182	13.6779	4.1675	-0.516143	TAF1B
chr2	233162686	233172468	56.3771	17.1782	-0.516123	ATG16L1
chr1	26176189	26179452	24.3521	7.42125	-0.516059	CNKSR1
chr16	67428282	67432216	7.36401	2.2445	-0.515995	HSD11B2
chr1	172870875	172872223	8.93178	2.72375	-0.515771	TNFSF18
chr16	68031071	68033345	15.4878	4.72675	-0.515428	DDX28
chr15_KI270905v1_alt	3773814	3775953	6.48231	1.97875	-0.515339	KLF13
chr5	149060026	149065680	62.1176	18.9905	-0.514678	SH3TC2
chr9	136674113	136702177	153.216	46.8738	-0.514375	AGPAT2
chr10	32136790	32142857	32.2983	9.89525	-0.513754	KIF5B
chr11	70060744	70068377	19.5648	5.995	-0.513686	LINC02753
chr20	63528337	63548994	89.1841	27.3337	-0.513588	PTK6
chr1	203623903	203634010	64.0773	19.6615	-0.513088	ATP2B4
chr9	120531090	120534997	28.1418	8.64025	-0.512826	CDK5RAP2
chr5	66222253	66223908	14.8399	4.55625	-0.512823	LINC02065
chr7	143790101	143792846	6.38516	1.96275	-0.512307	TCAF2P1
chr21	38906018	38915241	16.6443	5.12125	-0.511889	LOC400867
chr17	38359898	38363474	15.9326	4.90375	-0.511758	SOCS7
chr9	128134956	128138917	33.1437	10.2043	-0.51162	PTGES2-AS1
chr1_KI270762v1_alt	84041	84605	6.17147	1.90125	-0.51135	HES5
chr21	46507649	46512092	35.5734	10.965	-0.511116	DIP2A-IT1
chr11	120120330	120125496	7.82792	2.41525	-0.510685	TRIM29
chr12	52199696	52216914	12.2006	3.76875	-0.510183	C12orf80
chr22	17828807	17835663	43.4334	13.425	-0.509909	LINC00528
chr3	63644392	63646215	6.06719	1.87575	-0.509813	SNTN
chr14	75225162	75240867	46.4555	14.3645	-0.509747	FOS
chr11	65178287	65190950	35.2755	10.9087	-0.509698	CAPN1
chr4	48923034	48924678	10.664	3.3005	-0.50934	OCIAD2
chr16	67503409	67505482	8.92621	2.76375	-0.509168	AGRP
chr6	73387852	73390304	17.9193	5.54875	-0.509125	DDX43
chr19	55351278	55352008	7.15991	2.21725	-0.509093	COX6B2
chr7	2220081	2231462	73.1849	22.6932	-0.508525	MAD1L1
chr2	240367534	240378235	74.5374	23.1208	-0.508372	GPC1
chr2	240430551	240445460	51.4561	15.9887	-0.507622	GPC1
chr10	29499713	29503822	29.5757	9.1935	-0.507454	MIR604
chr10	22874642	22876522	11.6404	3.6185	-0.507439	ARMC3
chr6_GL000253v2_alt	2193180	2197500	28.7673	8.945	-0.507319	DDR1
chr8_KI270819v1_alt	41970	43937	3.80222	1.183	-0.507052	GPR20
chr12	53867322	53870506	19.0757	5.9415	-0.506585	HOXC13
chr6_GL000255v2_alt	2137668	2142472	32.8561	10.24	-0.506316	DDR1
chr1	93714030	93714630	8.45494	2.64	-0.505507	BCAR3
chr2	61216344	61221315	60.9115	19.0353	-0.50514	AHSA2P
chr11	34238728	34255846	29.1985	9.1285	-0.504961	ABTB2
chr15	59539848	59542531	23.6763	7.40375	-0.504862	GCNT3
chr2	111531391	111535736	50.1525	15.689	-0.504698	MIR4435-2HG
chr12	13375883	13378787	20.9073	6.5525	-0.503891	LINC01559
chr1	202049765	202053003	9.44315	2.96625	-0.502909	ELF3
chr2	108986297	108989782	19.655	6.17725	-0.502679	EDAR
chr5	100990782	100991110	7.59508	2.388	-0.502498	ST8SIA4
chr8	29054767	29058657	12.933	4.06675	-0.502451	HMBOX1
chr16	67514091	67523195	18.2259	5.734	-0.50223	LOC100505942
chr4	9942228	9947969	39.1363	12.3238	-0.501837	SLC2A9
chr12	53094040	53094506	5.52173	1.73925	-0.501713	IGFBP6
chr2	171488414	171492163	13.5847	4.27925	-0.501683	CYBRD1
chr17	10772520	10773372	9.5608	3.01225	-0.501603	TMEM238L
chr3	11134777	11148514	71.4175	22.5012	-0.501598	HRH1
chr5	135002912	135005677	23.4911	7.42325	-0.50031	C5orf66
chr5	169591627	169594574	23.4786	7.4225	-0.500123	SPDL1
chr20	18249189	18256970	40.6058	12.8465	-0.499803	ZNF133
chr15	74382788	74386125	11.4276	3.619	-0.499366	LINC02255
chr8	29282157	29290258	21.7667	6.8965	-0.499164	KIF13B
chr19_GL949751v2_alt	987504	989292	4.31381	1.3675	-0.498934	RDH13
chr4	86891510	86893630	13.4796	4.285	-0.497725	C4orf36
chr11_KI270927v1_alt	145388	149341	15.3544	4.88225	-0.497612	MUC2
chr22	44706967	44712010	14.4277	4.58975	-0.497407	PRR5
chr9	33225078	33240613	72.1494	22.9563	-0.497332	SPINK4
chr19	46080497	46083970	19.4699	6.19675	-0.497199	IGFL4
chr19	40335252	40337193	7.03557	2.23925	-0.497197	C19orf47
chr17_GL000258v2_alt	119895	125668	34.248	10.9138	-0.496662	ARHGAP27
chrX	153443997	153453052	46.0163	14.695	-0.495742	TREX2
chr19	56102245	56113462	55.6607	17.7763	-0.495708	ZNF787
chr14	93006669	93009638	7.11646	2.274	-0.495473	ITPK1
chr2	240399245	240403268	11.7768	3.766	-0.495145	GPC1
chr19	35307809	35325110	20.3014	6.495	-0.494948	CD22
chrX	132131880	132133590	4.04197	1.29375	-0.494743	FRMD7
chr1	46856770	46859471	12.9392	4.14375	-0.494514	CYP4Z2P
chr5	1288519	1295648	15.1886	4.86575	-0.494368	TERT
chr1_KI270762v1_alt	85036	86904	6.9587	2.23125	-0.49398	HES5
chr22_KI270734v1_random	46706	47207	5.21958	1.67375	-0.493945	LOC102724728
chr7	5540836	5566376	136.27	43.7065	-0.493853	ACTB
chr2	112619916	112634884	204.415	65.6162	-0.493501	FLJ42351
chr3	143118968	143120654	7.45002	2.39375	-0.493079	CHST2
chr11	69073234	69082515	19.1252	6.148	-0.492871	MIR3164
chr18	70241749	70245112	28.5723	9.1875	-0.492748	RTTN
chr4	103550352	103561609	74.772	24.0487	-0.492647	LINC02428
chr20	62454481	62455541	7.4567	2.3995	-0.492426	GATA5
chr19	44762790	44768157	24.6556	7.9345	-0.492396	MIR8085
chr1	31379712	31382920	22.488	7.237	-0.492392	FABP3
chr17	4831416	4868953	140.398	45.205	-0.492176	MINK1
chr1	2532720	2535827	8.87541	2.858	-0.492126	HES5
chr16	74798241	74800746	5.40541	1.74125	-0.491968	FA2H
chr17	6668788	6671856	9.44783	3.0435	-0.491959	ALOX15P1
chr17	64004875	64007440	13.794	4.4455	-0.491768	ICAM2
chr8	81096753	81097698	5.78778	1.86625	-0.491542	PAG1
chr2	120992792	120996394	8.49126	2.738	-0.491539	GLI2
chr17	74441363	74444962	55.7153	17.9765	-0.491269	GPRC5C
chr7	27079672	27083912	27.167	8.77	-0.491042	HOXA1
chr9	132536189	132540599	43.1631	13.9375	-0.490928	BARHL1
chr9	69469919	69471813	9.60581	3.10225	-0.490857	FAM189A2
chr4	67380168	67385570	35.4972	11.4685	-0.490687	LOC101927237
chr6_GL000251v2_alt	3166544	3168529	7.43063	2.40375	-0.490137	LY6G5C
chr10	86365129	86367378	8.00083	2.5905	-0.489752	GRID1
chr10	114503953	114512191	32.582	10.5495	-0.489746	ABLIM1
chr20	38124916	38175756	67.9096	22.0072	-0.489365	TGM2
chr9	124832294	124836118	10.9757	3.55825	-0.489196	WDR38
chr1	114516534	114518388	9.57729	3.1075	-0.488832	TRIM33
chr19	45572890	45579503	28.3025	9.18375	-0.488805	OPA3
chr5	132512443	132514469	21.2562	6.8985	-0.488732	IRF1
chr9	136503048	136505611	8.37606	2.71925	-0.488591	MIR4673
chr8	139947603	139954688	59.4085	19.29	-0.488517	PEG13
chr4	1927908	1931229	24.5573	7.97475	-0.488464	NSD2
chr3	121240413	121243464	15.622	5.0755	-0.488257	MIR5682
chr3	4824046	4829052	43.7852	14.2468	-0.487612	EGOT
chr6_GL000254v2_alt	2226581	2231411	31.7912	10.3528	-0.487251	DDR1
chr5	130895547	130899087	49.1641	16.0218	-0.486938	HINT1
chr7	155575144	155578707	9.3128	3.035	-0.486922	CNPY1
chr12	13336907	13343736	31.7163	10.3398	-0.486773	LINC01559
chr17	74744341	74777536	29.3357	9.57575	-0.486224	SLC9A3R1
chr3	49130346	49135111	39.5338	12.907	-0.486143	LAMB2
chr19	46836476	46843150	35.8194	11.6948	-0.486127	SNAR-E
chr11	57292428	57314913	75.1776	24.5525	-0.485993	TNKS1BP1
chr6	42238776	42241248	31.9171	10.4352	-0.485521	MRPS10
chr19	4094480	4097949	16.9803	5.559	-0.484949	MAP2K2
chr8	142202243	142202990	6.53668	2.141	-0.48474	LINC00051
chr5	96661058	96664042	52.3139	17.135	-0.484733	CAST
chr2	161421	163602	44.8383	14.6995	-0.484346	SH3YL1
chr16	3967659	3974322	38.2116	12.5292	-0.48427	LOC102724927
chr5	135131786	135136626	18.2272	5.9805	-0.483983	C5orf66-AS1
chr7	43778180	43783190	18.4919	6.07125	-0.483704	BLVRA
chr11	66711930	66724093	117.224	38.4873	-0.483701	SPTBN2
chr3	126780454	126784663	13.9408	4.58	-0.483422	CHCHD6
chr20	47840625	47860976	27.6688	9.09625	-0.483128	SULF2
chr8_KI270816v1_alt	206105	218696	58.6977	19.3012	-0.483036	FAM83H-AS1
chr2	12567114	12571040	5.65787	1.862	-0.482673	TRIB2
chrX	152895438	152899037	11.56	3.8075	-0.482316	ZNF185
chr10	52365162	52367162	14.5092	4.78025	-0.482193	DKK1
chr6	10235560	10240145	17.9453	5.915	-0.481997	TFAP2A-AS2
chr1	42174691	42176484	7.65635	2.5245	-0.481847	GUCA2A
chr21	46051833	46055675	7.10554	2.3455	-0.481362	COL6A2
chr14	102022907	102040563	24.566	8.11125	-0.481247	HSP90AA1
chr11	76575743	76579373	10.5483	3.483	-0.481231	LRRC32
chr9	124809743	124814040	11.3989	3.76625	-0.480952	OLFML2A
chr11	130983376	130985368	27.6634	9.1415	-0.480889	SNX19
chr8	118545201	118550414	63.1546	20.8708	-0.480867	SAMD12-AS1
chr9	134053109	134062022	24.5125	8.11625	-0.480033	LOC100130548
chr1	233518241	233522217	44.6172	14.8015	-0.479197	KCNK1
chr11	1218898	1221562	30.5844	10.1463	-0.479195	MUC5B
chr15	85315590	85320601	52.8821	17.5575	-0.478846	MIR7706
chr4	76673870	76676185	11.4546	3.8055	-0.478567	MIR548AH
chr3	52195913	52199579	41.254	13.706	-0.478555	ALAS1
chr6_GL000252v2_alt	2138776	2143556	35.5685	11.8187	-0.478494	DDR1
chr1	3492719	3497555	11.4782	3.822	-0.477582	ARHGEF16
chr17	1073568	1075219	4.45798	1.48475	-0.477485	ABR
chr3	158634210	158635196	4.29933	1.43275	-0.47723	GFM1
chr17_KI270857v1_alt	1714500	1717319	16.0514	5.35175	-0.477016	DUSP14
chr7	510925	527913	52.8654	17.6388	-0.476704	PDGFA
chr5	115440583	115442915	10.7148	3.57625	-0.476556	FEM1C
chr7	156967613	156970593	12.6188	4.21325	-0.476401	NOM1
chr2	9101965	9106085	19.6305	6.555	-0.476359	MBOAT2
chr6_GL000251v2_alt	3206069	3208287	7.70025	2.57425	-0.475854	DDAH2
chr9	129747630	129754242	27.7954	9.294	-0.47577	PTGES
chr19	37965286	37969407	20.289	6.78425	-0.475758	SIPA1L3
chr6	11631055	11634894	11.7817	3.94	-0.47571	TMEM170B
chr8	125553886	125560602	138.223	46.2452	-0.475514	TRIB1
chr5	149742840	149754816	60.3381	20.188	-0.475499	MIR378A
chr1	160215712	160220001	20.4318	6.8365	-0.475473	LOC729867
chr11	44949785	44950823	6.85843	2.29675	-0.475111	TP53I11
chr16	52450262	52458528	22.1217	7.41875	-0.474487	TOX3
chrX	68992828	69000810	79.7401	26.7437	-0.474454	EFNB1
chr10	110521146	110542470	43.2629	14.5198	-0.474157	DUSP5
chr7	134420323	134424591	31.7778	10.669	-0.474001	AKR1B1
chr3	197493164	197496967	5.15051	1.73	-0.473804	LINC02012
chrX	40152334	40157019	21.6442	7.276	-0.473448	BCOR
chr19	55375585	55377710	7.84063	2.637	-0.473241	TMEM190
chr12	181493	183667	17.067	5.74375	-0.472961	LOC101929384
chr1	206524702	206526360	4.78642	1.61175	-0.472713	RASSF5
chr2	232395877	232401978	23.0439	7.764	-0.472471	ALPG
chr9	132541085	132542149	11.9844	4.03875	-0.47237	BARHL1
chr19	35116123	35116714	10.1773	3.432	-0.472087	FXYD3
chr10	103163839	103177167	29.4271	9.9235	-0.472082	NT5C2
chr18	24548626	24554303	37.9506	12.799	-0.472043	LINC01915
chr3	14921397	14923822	30.5719	10.325	-0.471433	FGD5-AS1
chr17	74958213	74962935	15.2218	5.14125	-0.471397	HID1-AS1
chr7	134316172	134317250	15.9952	5.4035	-0.471315	SLC35B4
chr1	150749298	150749998	5.44307	1.84	-0.471026	CTSS
chr1	70366548	70368308	7.39498	2.5015	-0.470737	HHLA3
chr2	84294798	84299502	35.9845	12.1813	-0.470423	FUNDC2P2
chr4	174388296	174390600	9.27047	3.13925	-0.470276	MIR4276
chr18	23836469	23837078	10.6954	3.6245	-0.469949	LAMA3
chr1	192500212	192501301	6.42081	2.177	-0.469731	RGS1
chr15	100122741	100125141	12.9766	4.4	-0.46971	ADAMTS17
chr15	85352563	85360815	39.7938	13.4962	-0.469603	MIR7706
chr3_KI270782v1_alt	55199	60428	11.353	3.852	-0.469423	LINC02012
chr1	165728274	165731193	18.7468	6.364	-0.469197	LOC440700
chr1	31665371	31668038	9.09511	3.0895	-0.46892	PEF1
chr5	115342653	115343414	16.249	5.522	-0.46873	CCDC112
chr16	88281497	88283065	7.31922	2.4905	-0.468178	LINC02182
chr2	218876846	218878425	8.20538	2.7925	-0.468106	WNT10A
chr16	11047899	11051015	13.2478	4.509	-0.468064	CLEC16A
chr13	27361592	27363572	9.32439	3.1785	-0.467398	GTF3A
chr22	45911378	45913230	6.07722	2.0735	-0.467001	WNT7B
chr11	45171234	45174502	10.6054	3.619	-0.466938	PRDM11
chr1	2104396	2105604	8.35467	2.8525	-0.466704	PRKCZ
chr19	35114635	35115648	7.60555	2.5975	-0.466575	FXYD3
chrX	37427708	37429106	6.46159	2.207	-0.466537	PRRG1
chr5	139388058	139394107	75.0671	25.6423	-0.466493	MZB1
chr6	30882593	30887282	28.7555	9.82825	-0.466245	DDR1
chr1	45641722	45646139	18.4629	6.3175	-0.465756	RPS15AP10
chrX	153693699	153695839	12.5718	4.3065	-0.465272	SLC6A8
chr12	55925797	55941307	41.649	14.2858	-0.464702	DGKA
chr10	124708341	124712132	15.927	5.46325	-0.464684	FAM53B-AS1
chr17	45436898	45448839	6.41056	2.19925	-0.464621	ARHGAP27
chr5	57030330	57030848	19.0697	6.54375	-0.464517	MIER3
chr19	3173320	3178855	47.2138	16.2115	-0.464245	S1PR4
chr10	94005634	94008669	39.1543	13.45	-0.464057	PLCE1
chr1	114668993	114672214	46.5045	15.9917	-0.463599	DENND2C
chr19	34998511	35010774	22.0588	7.587	-0.463512	GRAMD1A
chr15	65087612	65089730	6.51818	2.24225	-0.463442	KBTBD13
chr10	21809850	21811491	6.56765	2.26	-0.463301	DNAJC1
chr17	43615434	43618173	10.2484	3.5275	-0.46319	MEOX1
chr14	103051338	103077164	42.3944	14.5977	-0.463022	CDC42BPB
chr21	46080432	46086157	6.58681	2.269	-0.462841	COL6A2
chr15	31376683	31377599	4.52705	1.5595	-0.46283	KLF13
chr10	121001173	121003841	5.44352	1.8755	-0.462763	WDR11
chr3	37989604	37989987	9.80969	3.38	-0.462739	VILL
chr14	103692172	103694982	20.4006	7.032	-0.462564	XRCC3
chr19	15826587	15830612	18.0204	6.212	-0.462534	UCA1
chr17_KI270857v1_alt	8096	10147	5.42257	1.8695	-0.46248	MMP28
chr22	38963265	38965191	6.16457	2.12825	-0.46188	APOBEC3B-AS1
chr21	36334756	36339356	30.0225	10.3703	-0.461657	MORC3
chr12	53096031	53096348	12.334	4.26075	-0.461619	IGFBP6
chr21_GL383581v2_alt	35484	39946	22.9149	7.9175	-0.46153	IFNGR2
chr6	2474745	2478756	11.7817	4.0725	-0.461345	LINC02521
chr3	18294728	18296005	11.9664	4.13675	-0.461303	SATB1
chr6	36730933	36732392	7.83082	2.70725	-0.461279	CPNE5
chr11	306146	311867	28.4306	9.835	-0.461012	IFITM2
chr12	91120140	91121537	6.87225	2.378	-0.460887	LUM
chr10	21749342	21754987	29.1425	10.09	-0.460636	MLLT10
chr11	69434861	69439505	14.7075	5.0925	-0.460608	LOC102724265
chr9	98785424	98797060	29.9434	10.3735	-0.460375	ANKS6
chr7	131532582	131549520	43.7427	15.1695	-0.459934	PODXL
chr20	56603652	56608235	28.747	9.97	-0.459898	TFAP2C
chr15	89070629	89072588	7.48924	2.5985	-0.459715	ABHD2
chr19	42524216	42530366	27.4068	9.50925	-0.459711	CEACAM1
chr1	20249660	20252182	31.0276	10.7777	-0.45922	LINC01757
chr4	128817975	128834954	54.8307	19.0467	-0.459203	JADE1
chr12	53095040	53095584	7.02376	2.44	-0.45918	IGFBP6
chr6	7048171	7054574	99.0932	34.4315	-0.459088	RREB1
chr2	20081924	20083183	4.8214	1.6755	-0.459029	LAPTM4A
chr1	159853159	159857945	50.1534	17.4385	-0.458792	SNHG28
chr17_GL383563v3_alt	187896	189956	5.08611	1.7695	-0.458535	LINC02091
chr3	63351044	63354257	9.53785	3.32125	-0.458149	SYNPR
chr16	11015212	11019676	13.9622	4.8625	-0.458094	CLEC16A
chr10	86958887	86963001	9.89838	3.44725	-0.458091	SNCG
chr10	132858330	132863172	5.47003	1.90875	-0.457241	NKX6-2
chr15_KI270905v1_alt	3658422	3662356	5.56362	1.9415	-0.45722	KLF13
chr15_KI270849v1_alt	30089	30476	2.64823	0.9245	-0.457048	B2M
chrX	47176619	47180121	8.22098	2.87125	-0.456853	UBA1
chr19	10807241	10814024	24.6289	8.60425	-0.456731	MIR199A1
chr11	57444564	57445702	7.81054	2.72875	-0.456718	RTN4RL2
chr4	38223207	38235343	55.176	19.285	-0.456531	TBC1D1
chr5	142056832	142059411	9.51602	3.32825	-0.456239	GNPDA1
chr8	143872038	143882452	54.5889	19.1175	-0.455673	EPPK1
chr1	228807487	228813427	57.0228	19.975	-0.455562	RHOU
chr3	37990509	37995041	53.2598	18.6612	-0.455459	VILL
chr19	34312392	34314184	13.5722	4.7555	-0.455456	GPI
chr10	30680779	30684674	41.4645	14.5392	-0.455135	SVIL2P
chr11	1050592	1065231	12.4468	4.3655	-0.455023	LINC02688
chr10	86076579	86080130	6.86556	2.409	-0.454839	MIR346
chr6	35022781	35029622	80.8007	28.3663	-0.454613	TCP11
chr1	1714093	1716898	23.1054	8.115	-0.454425	CDK11A
chr5	141847132	141852168	72.9839	25.6363	-0.454373	PCDH1
chr9	133658279	133659648	5.19685	1.82675	-0.454061	DBH-AS1
chr22	38345553	38356273	14.8867	5.2335	-0.454005	CSNK1E
chr8	22174797	22183444	16.0242	5.63375	-0.453978	BMP1
chr9	108540276	108547007	33.5343	11.793	-0.453865	ACTL7B
chr11	117812680	117819341	10.9706	3.86	-0.453643	DSCAML1
chr2	8473524	8478704	35.8746	12.6278	-0.453461	LINC01814
chr7	134430414	134433541	33.1235	11.6687	-0.453111	AKR1B1
chr10	75200285	75205081	49.2414	17.361	-0.452756	VDAC2
chr2	169046026	169048261	22.7707	8.0295	-0.452689	ABCB11
chr11	69945769	69960206	26.5812	9.3775	-0.452488	LINC02753
chr10	125032195	125067134	28.7631	10.1515	-0.452305	MIR4296
chr2	112721600	112727952	33.4673	11.8125	-0.452278	NT5DC4
chr19	1630263	1634712	16.8753	5.95975	-0.452025	TCF3
chr10	119089819	119092575	9.23571	3.26225	-0.451953	EIF3A
chr7	51206772	51211210	26.327	9.3015	-0.451848	COBL
chr5	141864123	141879799	55.5386	19.6288	-0.451702	PCDH1
chr17	82325006	82325562	6.10128	2.15775	-0.45142	CD7
chr1	32988658	32996072	29.8614	10.5625	-0.451343	RNF19B
chr17	81415894	81426959	68.8682	24.3667	-0.451221	MIR4740
chr11	1843739	1845439	12.6458	4.47725	-0.450934	TNNI2
chr12	31051718	31054495	26.1788	9.27075	-0.450835	DDX11-AS1
chr17	66601833	66604137	14.9246	5.28875	-0.450548	MIR634
chr2	227834172	227835704	8.8832	3.148	-0.450535	CCL20
chr4	174382518	174384905	16.0912	5.7035	-0.450448	MIR4276
chr11	1968127	1969699	4.05646	1.44125	-0.449407	SNORD131
chr6	42111531	42127804	46.4617	16.5105	-0.449335	C6orf132
chr18	26578514	26582284	49.7463	17.6812	-0.449248	MIR8057
chr10	103886615	103898027	101.998	36.256	-0.449212	STN1
chr12	1304761	1305327	11.3603	4.04175	-0.448821	LINC00942
chr12	117041435	117043916	13.5542	4.82375	-0.448689	LOC100506551
chr4	8641159	8642917	7.00393	2.4935	-0.448533	CPZ
chr13	106431045	106434781	22.3071	7.942	-0.448512	LINC00460
chr13	23954405	23958840	17.3936	6.19275	-0.448507	ANKRD20A19P
chr17_KI270862v1_alt	165599	167632	11.2369	4.0025	-0.448314	ABR
chr16	50312159	50313017	12.2373	4.36	-0.4482	MIR6771
chr2	174048516	174055482	98.228	35.0517	-0.447525	LINC01960
chr7	6467429	6472542	18.8963	6.745	-0.447396	KDELR2
chr11	69369837	69383856	18.042	6.44225	-0.447248	LOC102724265
chr2	28433478	28440769	77.129	27.5467	-0.447148	FLJ31356
chr17	81328194	81331870	59.6585	21.3085	-0.44712	LINC00482
chr19	47087676	47102708	68.9386	24.624	-0.447104	ZC3H4
chr7	131518582	131524448	24.2017	8.64625	-0.447018	PODXL
chr17	81336937	81337965	19.0545	6.80925	-0.446899	LINC00482
chr1	42997510	43001469	12.9051	4.6135	-0.446732	SLC2A1-AS1
chrX	119493626	119496498	12.5778	4.4965	-0.44673	SLC25A5-AS1
chr21	46139243	46140955	2.74761	0.98275	-0.446511	FTCD-AS1
chr3	63725634	63726448	7.62226	2.72775	-0.446279	SNTN
chr10	72079189	72083077	12.3577	4.42975	-0.445557	SPOCK2
chr17	6550825	6557552	21.75	7.79725	-0.445518	PITPNM3
chr1	47104438	47110421	35.1302	12.6017	-0.44525	CYP4A22
chr19_KI270865v1_alt	15314	29948	23.7594	8.52775	-0.445001	SBNO2
chr1	17095828	17099551	8.33551	2.9925	-0.444898	PADI2
chr2	109688227	109694947	8.87942	3.18875	-0.444764	SOWAHC
chr7	47366158	47389854	30.3128	10.8875	-0.444698	SNORD151
chr21	33285477	33289903	13.5208	4.8575	-0.444589	IL10RB
chr11	69984782	69990072	27.3158	9.815	-0.444524	LINC02753
chr4	78533185	78535690	14.6106	5.251	-0.444426	ANXA3
chrY	4360382	4360848	2.95906	1.06375	-0.444315	MIR9985
chr6	1141590	1142718	3.44348	1.23925	-0.443838	LINC01622
chr6	109228840	109231187	18.7816	6.767	-0.443336	CCDC162P
chr16	87515967	87519601	34.4283	12.4075	-0.443231	LOC101928737
chr3	47847890	47849226	6.03266	2.17425	-0.443199	MIR1226
chr13	108153140	108156062	25.224	9.092	-0.443155	LIG4
chr3	63723861	63725108	8.29607	2.99175	-0.442947	SNTN
chr2	64075011	64078190	13.8038	4.98	-0.442768	VPS54
chr22	42021030	42024013	13.5865	4.903	-0.442646	WBP2NL
chr6	124890218	124891518	4.343	1.5675	-0.442583	RNF217
chr20	48485047	48490562	35.1453	12.6883	-0.442466	LINC00494
chr5	142249186	142253091	18.9959	6.86125	-0.442257	SPRY4-IT1
chr9	98809855	98812015	7.03557	2.54125	-0.442252	GALNT12
chr19	858784	861209	13.3833	4.83475	-0.442189	CFD
chr1	173425160	173427161	19.4668	7.0325	-0.442184	LOC101928673
chr2	32337461	32340251	13.6277	4.92325	-0.442172	BIRC6
chr17_KI270908v1_alt	120754	124462	16.8188	6.07875	-0.441979	ARHGAP27
chr2	108926331	108932179	7.6773	2.775	-0.441945	EDAR
chr1	193257917	193260694	16.0687	5.8125	-0.441619	LINC01031
chr14	75577761	75579629	13.3124	4.81625	-0.441549	FLVCR2
chr2	3447885	3448971	4.91877	1.7805	-0.441315	TRAPPC12
chr4	6979961	7012450	34.5751	12.5225	-0.441073	TBC1D14
chr1	43926933	43937697	48.3354	17.5125	-0.440918	ARTN
chr19	3561384	3574518	30.3066	10.9857	-0.440707	HMG20B
chr20	47881243	47882349	13.5168	4.902	-0.4405	SULF2
chr11	111652989	111653776	10.1232	3.67175	-0.440445	SIK2
chr1	39097041	39100978	14.9401	5.41925	-0.440416	MACF1
chr9	134416841	134425357	30.3727	11.0218	-0.440233	RXRA
chr9	133200236	133203619	15.3515	5.571	-0.440217	OBP2B
chr2	9106638	9114984	33.2355	12.0645	-0.440093	ASAP2
chr1	1066428	1076550	45.2766	16.448	-0.43976	RNF223
chr10	132631669	132635203	6.65811	2.41875	-0.43976	INPP5A
chr12	124162249	124164029	9.39436	3.4145	-0.43954	RFLNA
chr19	58338149	58339587	5.39583	1.9625	-0.439249	MIR6806
chr9	136518354	136524277	33.6315	12.2325	-0.439231	MIR4673
chr12	28769508	28771183	20.8215	7.58125	-0.438771	FAR2
chr18	79511427	79512730	5.02595	1.83125	-0.438471	LOC284240
chr2	38460956	38464296	6.92528	2.52425	-0.438305	LINC01883
chr15	59529053	59539141	156.541	57.1093	-0.437922	GCNT3
chr19	52698279	52700018	5.46179	1.994	-0.43761	ZNF83
chr22	45914530	45915390	5.54267	2.02375	-0.437562	WNT7B
chr19	41083247	41084390	6.77331	2.4735	-0.437489	CYP2A13
chr1	202074775	202088612	10.8926	3.9855	-0.436649	GPR37L1
chr17	10784948	10789162	14.5658	5.33125	-0.436506	TMEM238L
chr6	6819861	6821724	13.8227	5.05975	-0.436464	LY86-AS1
chr1	2169902	2172847	9.86117	3.61075	-0.436331	PRKCZ-AS1
chr20	23628256	23630729	21.5983	7.91125	-0.436174	CST3
chr16	87237556	87238983	5.41121	1.98325	-0.435917	LOC101928708
chr17	17724496	17736570	31.4826	11.5392	-0.435893	RAI1-AS1
chr1	31370676	31378947	58.9275	21.6253	-0.435357	FABP3
chr1	227401256	227402617	8.16282	2.99775	-0.435045	CDC42BPA
chr17	78333665	78343927	22.3599	8.216	-0.434809	SOCS3
chr19	35107153	35110909	11.7783	4.32825	-0.434771	HPN-AS1
chr7	92902829	92905845	15.987	5.8785	-0.434499	CDK6
chr22	50727625	50732774	25.2757	9.29725	-0.434349	LOC105373100
chr11	56945178	56947419	8.82037	3.24475	-0.434306	OR5AK2
chr14	31949027	31952082	33.1326	12.192	-0.43418	LINC02313
chr2	159145458	159158278	46.9876	17.3042	-0.43383	MIR6888
chr3	42060646	42065109	27.3083	10.0623	-0.433599	TRAK1
chr3	42134513	42136090	17.3927	6.41225	-0.433358	TRAK1
chr7	66638071	66643483	18.1994	6.7115	-0.433236	KCTD7
chr21	41829858	41833680	7.67418	2.83475	-0.432517	PRDM15
chr17	924264	962215	21.9129	8.09575	-0.432442	LOC101927727
chr1_KI270763v1_alt	493744	496205	8.51555	3.14625	-0.432419	MIR4677
chr8	26218863	26220254	5.87668	2.1715	-0.432372	PPP2R2A
chr22	30663610	30668882	65.6326	24.2565	-0.432291	DUSP18
chr1	9074243	9082179	23.6257	8.7385	-0.431948	SLC2A5
chr7	792749	795958	20.9512	7.7525	-0.431767	SUN1
chr10	86966111	86980934	35.9595	13.3093	-0.43166	AGAP11
chr11	63560115	63570501	105.652	39.1153	-0.431532	PLAAT2
chr14	99566981	99589659	67.2073	24.8825	-0.431522	CCDC85C
chr1	203277773	203283331	15.3085	5.67775	-0.430756	LINC01353
chr20	1869712	1877047	35.1763	13.0475	-0.430723	SIRPA
chr17	48470867	48474385	11.3886	4.22575	-0.430567	LOC101927166
chr1	27065608	27065965	6.48431	2.4065	-0.430478	TENT5B
chr2	112710739	112716264	65.2429	24.224	-0.430287	NT5DC4
chrX	123801453	123815971	31.1379	11.5623	-0.430247	XIAP
chr20	59824954	59833259	28.5405	10.601	-0.430114	SYCP2
chr3	142876523	142877466	8.29451	3.08125	-0.430064	PCOLCE2
chr1	233662278	233693230	16.1031	5.98375	-0.429935	MIR4427
chr16	1970020	1988161	22.8904	8.5075	-0.429851	NOXO1
chr21	33440849	33445236	21.6029	8.035	-0.429527	TMEM50B
chr2	118141900	118148059	36.1139	13.4343	-0.429461	THORLNC
chr22	20791332	20793045	9.33665	3.47475	-0.429267	SERPIND1
chr2	232418290	232419854	7.05273	2.62525	-0.429187	ALPG
chr19	35117273	35126506	29.0498	10.814	-0.429157	MIR6887
chr10	28983708	28994858	19.9641	7.4325	-0.429115	C10orf126
chr12	12531669	12534859	14.8644	5.53525	-0.42901	DUSP16
chr4	3479563	3488693	25.9961	9.68075	-0.428999	DOK7
chr1	203669312	203678776	46.0878	17.17	-0.428816	ATP2B4
chr22	41853288	41861760	29.0331	10.822	-0.428586	SREBF2-AS1
chr6	43368290	43371050	12.7431	4.75	-0.428583	ZNF318
chr6	161084415	161085059	5.41188	2.01775	-0.428481	AGPAT4-IT1
chr16	66899327	66901093	4.88089	1.82	-0.428428	CDH16
chr1	9821962	9828577	54.0911	20.1728	-0.428361	CLSTN1
chr6	6799875	6814379	9.92801	3.70375	-0.428221	LY86-AS1
chr6	33618210	33641435	18.3393	6.842	-0.428199	LOC101929188
chr19	8483716	8485873	7.45537	2.7825	-0.428034	PRAM1
chr2	72914451	72918804	12.7255	4.751	-0.427891	EMX1
chr9	69504999	69506697	5.69464	2.12625	-0.427852	APBA1
chr5	135383883	135392228	38.2751	14.2925	-0.427808	H2AFY
chr3	142877928	142878898	9.15304	3.419	-0.427666	PCOLCE2
chr13	47999414	48010814	21.8668	8.16925	-0.427602	SUCLA2
chr9	137505442	137508454	8.43288	3.15275	-0.427287	PNPLA7
chr22	50674808	50676016	9.14413	3.419	-0.427243	SHANK3
chr4	148169738	148172360	17.5302	6.55475	-0.427231	NR3C2
chr15	85095977	85099741	14.5571	5.4495	-0.426719	PDE8A
chr11	119571345	119574072	11.0651	4.1425	-0.426692	THY1
chr10	133108577	133112101	8.65905	3.242	-0.426657	ADGRA1
chr10	86253480	86255153	7.58683	2.84275	-0.426322	MIR346
chr3	193879157	193887275	24.1618	9.0545	-0.426265	LINC02038
chr4	38727682	38731674	25.228	9.469	-0.425579	TLR10
chr6	25172183	25176736	28.2914	10.6215	-0.425468	CMAHP
chrX	9676170	9678561	8.23881	3.09375	-0.425379	GPR143
chr10	70136312	70139899	13.1565	4.94125	-0.425302	AIFM2
chr7	7211110	7213364	9.27002	3.4825	-0.42519	C1GALT1
chr1	203589611	203593098	33.6923	12.6645	-0.424943	ATP2B4
chr8	42219817	42226664	43.9191	16.5087	-0.42494	PLAT
chr22	45158333	45166632	177.798	66.8932	-0.424544	NUP50-DT
chrX	57155128	57155770	8.17218	3.0755	-0.424422	SPIN2A
chr2	240619251	240627350	34.0103	12.8038	-0.424273	GPR35
chr16	83911633	83913887	8.22655	3.0975	-0.424206	MLYCD
chr15	31359769	31362176	9.15081	3.44675	-0.42405	KLF13
chr10	98402708	98407498	48.6374	18.323	-0.423973	MIR1287
chr14	102582893	102586473	16.6213	6.2625	-0.423918	RCOR1
chr6	31729003	31730288	5.05135	1.90375	-0.423798	DDAH2
chr17_KI270907v1_alt	93527	94758	4.37754	1.651	-0.423483	LOC100506388
chr17	39631577	39633558	18.6998	7.0555	-0.423309	PPP1R1B
chr19	51477073	51479450	6.28935	2.37325	-0.423262	CEACAM18
chr6	12241227	12241677	5.18326	1.956	-0.423234	EDN1
chr2	98863935	98875639	126.152	47.6112	-0.423184	KIAA1211L
chr17	10773793	10777793	20.3395	7.677	-0.42315	TMEM238L
chr1	3289753	3292042	8.05788	3.04375	-0.422812	MIR4251
chr17	38834579	38835564	6.0995	2.3045	-0.422718	C17orf98
chr7	139658822	139664229	18.8284	7.115	-0.422638	HIPK2
chr16	2764628	2779594	120.113	45.421	-0.422335	ELOB
chr1	205503299	205529824	26.5723	10.0527	-0.422144	CDK18
chr21	42365861	42367987	14.6583	5.54775	-0.421966	TFF1
chr11	70120069	70178166	12.9272	4.893	-0.421929	FADD
chr2	237686801	237690303	7.6568	2.89825	-0.421911	LRRFIP1
chr10	131620536	131623687	10.5481	3.99325	-0.421849	LINC01164
chr1	178467625	178473711	35.6407	13.5098	-0.421298	TEX35
chr11	69960773	69963952	22.2534	8.44375	-0.42086	LINC02753
chr1	174237859	174241438	78.966	29.9653	-0.420822	RABGAP1L
chr2	64402897	64407495	35.8793	13.6177	-0.420739	LGALSL
chr5	174159065	174161421	6.85197	2.60125	-0.420633	NSG2
chrX	154172282	154173410	3.32828	1.265	-0.420129	OPN1MW
chrX	129757702	129759261	3.83141	1.4575	-0.41975	XPNPEP2
chr22	47190969	47196333	16.0282	6.0985	-0.419661	LOC339685
chr9	136963705	136965309	9.91955	3.777	-0.419345	LINC02692
chr6_GL000250v2_alt	1056865	1058459	3.61817	1.378	-0.419239	HLA-V
chr2	226514597	226516411	19.8186	7.54975	-0.41914	MIR5702
chr12	128813232	128821532	24.2846	9.255	-0.418954	SLC15A4
chr5	66229910	66232221	10.7433	4.095	-0.418884	LINC02065
chr19	41953961	41959825	74.7063	28.4985	-0.418535	RABAC1
chr17	10736250	10738574	9.73505	3.71375	-0.418525	TMEM220
chr9	98140627	98151425	57.2251	21.8573	-0.417991	TRIM14
chr15	74418757	74421277	13.9559	5.33075	-0.417971	MIR6881
chr3	48734675	48736129	24.3864	9.31875	-0.41779	IP6K2
chr20	31583661	31614205	16.7693	6.415	-0.417318	ID1
chr19	29830924	29833958	3.81804	1.461	-0.41719	CCNE1
chr17	74379618	74382089	29.0984	11.135	-0.417179	GPR142

## Sheet: KLF5_activated_H3K27ac_T3M4
Chromosome	Start	End	Conc_dTAG	Conc_DMSO	Fold	p.value	FDR	Nearest_Gene_Name
chr8	79390773	79391173	8.03442	10.178	-2.10031	2.07064e-72	1.41866e-67	MIR12123
chr1	94658129	94658529	7.62451	9.945	-2.27382	2.14077e-69	7.33352e-65	MIR378G
chr1	43423107	43423507	6.10805	9.29243	-3.09056	1.08157e-68	2.47004e-64	MIR6735
chr3	189513571	189513971	6.07492	9.20587	-3.03849	2.17215e-68	3.72051e-64	TP63
chr18	12287748	12288148	6.84544	9.47692	-2.57008	1.56588e-64	2.14567e-60	TUBB6
chr7	636404	636804	6.75085	9.32575	-2.49662	1.4338e-56	1.63723e-52	LOC101926963
chr22	44710115	44710515	6.2713	9.05919	-2.6858	3.04227e-55	2.97764e-51	PRR5
chr6	1141519	1141919	5.17212	8.7062	-3.3914	8.31632e-54	7.1222e-50	LINC01622
chr17	74944469	74944869	7.53221	9.58568	-2.00527	2.84682e-53	2.16716e-49	OTOP3
chr1	183613830	183614230	7.4216	9.52001	-2.04656	7.42501e-53	5.0871e-49	ARPC5
chr5	173483060	173483460	7.06956	9.40286	-2.25989	1.27352e-52	7.93209e-49	LOC285593
chr17	17028476	17028876	8.67619	10.4395	-1.72378	3.13887e-51	1.79211e-47	MPRIP
chr1	34781259	34781659	8.37356	10.1374	-1.72358	2.08476e-49	1.09871e-45	GJB3
chr22	45162559	45162959	9.76766	11.3338	-1.53508	5.11154e-49	2.50148e-45	NUP50-DT
chr19	38304477	38304877	7.977	9.84752	-1.82161	2.23163e-48	1.0193e-44	C19orf33
chr2	72765600	72766000	6.90321	9.17844	-2.21042	3.46137e-48	1.48218e-44	EXOC6B
chr1	94623204	94623604	8.57507	10.2735	-1.6609	4.15827e-48	1.67586e-44	MIR12133
chr10	122293401	122293801	7.70089	9.61762	-1.86318	8.53019e-46	3.24683e-42	BTBD16
chr9	101480101	101480501	6.89637	9.13879	-2.1828	1.27897e-45	4.6119e-42
chr8	90094900	90095300	9.17038	10.6214	-1.42531	3.35874e-45	1.15059e-41	CALB1
chr11	10488724	10489124	8.67243	10.2601	-1.5516	5.21132e-44	1.70021e-40	MIR4485
chr11	73388789	73389189	6.01523	8.70599	-2.60458	8.24936e-44	2.56904e-40	RELT
chr11	69992641	69993041	5.43805	8.45597	-2.9149	6.81222e-43	2.02924e-39	LINC02753
chr4	103558825	103559225	8.11223	9.82072	-1.66854	1.56367e-42	4.46381e-39	LINC02428
chr6	20237458	20237858	6.70321	8.89602	-2.12417	1.80541e-40	4.94777e-37	MBOAT1
chr17	75531476	75531876	7.46442	9.31825	-1.80072	2.12126e-40	5.58977e-37	LLGL2
chr11	69914995	69915395	6.44689	8.77481	-2.24767	1.33083e-39	3.37699e-36	FGF3
chr8	125556786	125557186	8.38021	10.0629	-1.63316	2.70176e-39	6.61092e-36	TRIB1
chr15	22238823	22239223	7.10806	9.13498	-1.96925	4.97183e-39	1.1746e-35	MIR1268A
chr12	24908047	24908447	5.787	8.45266	-2.55451	7.12828e-39	1.62793e-35	BCAT1
chr12	13340101	13340501	7.91202	9.59709	-1.63782	1.94031e-38	4.28827e-35	LINC01559
chr17	40176694	40177094	7.1631	9.20685	-1.97293	3.91572e-38	8.38368e-35	RAPGEFL1
chr13	90839836	90840236	9.18325	10.5489	-1.33626	1.49568e-37	3.10527e-34	LINC00410
chr8	99944027	99944427	6.64435	8.80851	-2.07985	2.1485e-37	4.32597e-34	COX6C
chr20	36085463	36085863	8.4258	9.9286	-1.46534	2.20993e-37	4.32597e-34	EPB41L1
chr2	190579100	190579500	7.06239	9.01005	-1.88493	1.33686e-36	2.54422e-33	NEMP2
chr1	6489440	6489840	8.0667	9.63713	-1.5325	4.9486e-36	9.16334e-33	PLEKHG5
chr10	132903266	132903666	7.07242	8.99433	-1.85877	6.15467e-36	1.10967e-32	CFAP46
chr17	41625148	41625548	8.90271	10.2995	-1.36437	6.83045e-36	1.19994e-32	KRT17
chr9	72884248	72884648	5.66724	8.31992	-2.53064	1.12127e-35	1.92054e-32	LINC01474
chr4	172514366	172514766	6.20899	8.66333	-2.36739	3.66983e-35	6.13247e-32	GALNTL6-AS1
chr7	54947283	54947683	8.79676	10.1489	-1.3232	4.43824e-35	7.23994e-32	EGFR
chr22	39448231	39448631	7.89475	9.51805	-1.57343	6.33339e-35	1.00911e-31	MGAT3
chr19	751580	751980	7.44799	9.21755	-1.71715	1.2545e-34	1.9534e-31	MISP
chr1	43008170	43008570	6.0541	8.46273	-2.32472	1.8232e-34	2.77585e-31	SLC2A1-AS1
chr3	46692974	46693374	8.13379	9.67414	-1.50448	1.96956e-34	2.93349e-31	ALS2CL
chr11	1834414	1834814	6.6606	8.75634	-2.01561	2.25787e-34	3.29135e-31	SYT8
chr2	240369808	240370208	5.7401	8.33941	-2.46816	2.45391e-34	3.5026e-31	GPC1
chr6	35025169	35025569	8.32071	9.78585	-1.43563	3.84489e-34	5.37602e-31	TCP11
chr9	133252636	133253036	7.06491	8.94445	-1.82298	2.21808e-33	3.03934e-30	ABO
chr3	37992092	37992492	6.70182	8.74258	-1.95536	3.606e-33	4.84428e-30	VILL
chr8	81588207	81588607	6.78134	8.84375	-2.00401	4.84967e-33	6.38972e-30	IMPA1P1
chr11	70139832	70140232	8.19314	9.64221	-1.41109	5.92615e-33	7.66073e-30	ANO1
chr11	67078285	67078685	7.62085	9.26833	-1.59721	1.06867e-32	1.35589e-29	RHOD
chr13	66146162	66146562	4.78787	7.93494	-2.97613	1.79665e-32	2.23807e-29	MIR4704
chr1	70367290	70367690	6.84794	8.87586	-1.93964	2.56336e-32	3.12506e-29	HHLA3
chr11	70159902	70160302	7.70574	9.35984	-1.604	2.59992e-32	3.12506e-29	FADD
chr15	62561498	62561898	6.3364	8.61646	-2.15825	3.93763e-32	4.65135e-29	MGC15885
chr19	45547934	45548334	8.0831	9.59772	-1.46515	1.08904e-31	1.26464e-28	OPA3
chr14	104224884	104225284	5.38035	8.15175	-2.59756	2.63602e-31	3.01002e-28	LINC02691
chr20	56665274	56665674	4.36876	7.83338	-3.20262	3.85753e-31	4.33264e-28	TFAP2C
chr19	43328122	43328522	9.27937	10.4669	-1.15941	5.64617e-31	6.23929e-28	PRG1
chr14	22979813	22980213	6.27317	8.50164	-2.13047	8.64705e-31	9.3749e-28	AJUBA
chr5	136545273	136545673	7.08665	8.8916	-1.74807	8.75737e-31	9.3749e-28	TRPC7
chr17	50061497	50061897	7.20509	8.95207	-1.69504	1.35207e-30	1.42514e-27	ITGA3
chr11	72736972	72737372	8.12779	9.56159	-1.40187	1.60349e-30	1.64197e-27	ARAP1
chr15	48722857	48723257	6.82142	8.77413	-1.89138	1.60571e-30	1.64197e-27	FBN1
chr1	203692934	203693334	8.09229	9.51948	-1.38749	2.47358e-30	2.49224e-27	SNORA77
chr1	181647039	181647439	5.7974	8.25021	-2.31097	4.14948e-30	4.1202e-27	CACNA1E
chr10	71246387	71246787	7.10002	8.87452	-1.71901	5.47378e-30	5.3575e-27	UNC5B-AS1
chr4	128824908	128825308	6.45184	8.52081	-1.98168	5.88277e-30	5.67671e-27	JADE1
chr22	42648741	42649141	8.20817	9.60993	-1.36041	1.14482e-29	1.08937e-26	CYB5R3
chr1	207027581	207027981	8.94419	10.3005	-1.31988	1.44119e-29	1.3526e-26	C1orf116
chr22	36737310	36737710	5.66724	8.12696	-2.33004	2.1935e-29	2.03086e-26	LOC105373021
chr5	149606249	149606649	8.04902	9.4857	-1.39924	2.69275e-29	2.45985e-26	ARHGEF37
chr17	2406464	2406864	7.66273	9.2275	-1.51467	2.92417e-29	2.6361e-26	MNT
chr2	218896488	218896888	6.5361	8.54484	-1.91359	4.47461e-29	3.98141e-26	WNT10A
chr11	72752026	72752426	7.24207	8.98741	-1.67102	6.02729e-29	5.29421e-26	ARAP1
chr1	82067302	82067702	5.70828	8.12759	-2.30693	6.17775e-29	5.35768e-26	ADGRL2
chr15	59534144	59534544	5.92395	8.23716	-2.19976	7.86667e-29	6.73711e-26	GCNT3
chr22	46085435	46085835	7.45651	9.06295	-1.56091	8.11231e-29	6.86172e-26	MIRLET7BHG
chr5	148343339	148343739	7.50891	9.09726	-1.53863	9.30781e-29	7.69543e-26	SPINK9
chr5	407472	407872	7.52675	9.10213	-1.53047	9.32262e-29	7.69543e-26	EXOC3-AS1
chr14	99579255	99579655	8.18572	9.65112	-1.41348	2.92463e-28	2.38541e-25	CCDC85C
chr3	49132685	49133085	7.59224	9.15743	-1.51656	4.70404e-28	3.79162e-25	LAMB2
chr17	48024680	48025080	9.12141	10.3216	-1.16686	7.21457e-28	5.74758e-25	MIR10226
chr9	120532668	120533068	5.71469	8.11568	-2.26067	9.59165e-28	7.55348e-25	CDK5RAP2
chr22	46829779	46830179	7.32836	8.96033	-1.58147	1.37618e-27	1.07144e-24	TBC1D22A
chr17	75685107	75685507	7.93499	9.40606	-1.42028	2.18102e-27	1.67897e-24	SAP30BP
chr7	538778	539178	9.40503	10.5321	-1.09679	2.21677e-27	1.68753e-24	HRAT92
chr11	16924362	16924762	7.11397	8.85454	-1.67575	2.39001e-27	1.79942e-24	SNORD147
chr3	42063455	42063855	7.28123	8.94267	-1.59736	3.30991e-27	2.46491e-24	TRAK1
chr9	128635656	128636056	8.41033	9.79426	-1.34027	3.36209e-27	2.47685e-24	WDR34
chr1	91610489	91610889	6.10945	8.24685	-2.0366	3.48992e-27	2.54367e-24	CDC7
chr10	133009898	133010298	6.7787	8.65697	-1.79877	3.53963e-27	2.55275e-24	LINC01168
chr8	81096731	81097131	6.26069	8.35471	-1.98797	4.58582e-27	3.27279e-24	PAG1
chr7	30920445	30920845	6.59199	8.51986	-1.84323	4.67196e-27	3.2999e-24	AQP1
chr17	81072201	81072601	6.1343	8.27463	-2.02835	4.94204e-27	3.45504e-24	BAIAP2
chr1	201310721	201311121	8.93705	10.0877	-1.12233	5.77008e-27	3.99318e-24	PKP1
chr7	155263526	155263926	4.07847	7.58652	-3.18976	1.96772e-26	1.34503e-23	INSIG1
chr6	124890790	124891190	8.28632	9.59458	-1.26717	1.98281e-26	1.34503e-23	RNF217
chr3	189491110	189491510	6.14181	8.23551	-1.99334	2.42915e-26	1.63165e-23	TP63
chr3	49900962	49901362	7.56863	9.08705	-1.46992	2.93081e-26	1.9495e-23	MST1R
chr8	100869093	100869493	9.45958	10.7036	-1.2071	3.34218e-26	2.20176e-23	YWHAZ
chr7	131538798	131539198	7.67972	9.28477	-1.54915	3.80715e-26	2.48418e-23	PODXL
chr4	7651995	7652395	6.14113	8.23282	-1.9842	4.14539e-26	2.67937e-23	AFAP1-AS1
chr22	46105238	46105638	7.17079	8.85449	-1.61366	5.28797e-26	3.38593e-23	MIRLET7A3
chr4	158540969	158541369	5.72473	8.02747	-2.17857	6.31474e-26	4.00594e-23	RXFP1
chr14	104972841	104973241	9.6556	10.6938	-1.01005	7.2302e-26	4.54461e-23	AHNAK2
chr7	109646862	109647262	8.81342	9.98597	-1.1435	9.16205e-26	5.70654e-23	EIF3IP1
chr22	42743363	42743763	8.04319	9.45742	-1.36184	9.48053e-26	5.85171e-23	A4GALT
chr1	34755019	34755419	8.5287	9.80678	-1.23949	9.66069e-26	5.90967e-23	GJB5
chr22	43404921	43405321	6.69904	8.65056	-1.8498	1.27826e-25	7.75019e-23	LINC01639
chr13	36431721	36432121	5.53247	7.92057	-2.25006	2.49821e-25	1.5014e-22	CCNA1
chr20	47809345	47809745	7.50097	9.00262	-1.44743	2.6587e-25	1.58396e-22	SULF2
chr17	41580261	41580661	7.02891	8.71944	-1.61547	3.99499e-25	2.35649e-22	KRT14
chr10	80430039	80430439	7.63592	9.07973	-1.39529	4.02419e-25	2.35649e-22	PRXL2A
chr11	6320112	6320512	8.201	9.53134	-1.28469	4.19614e-25	2.43636e-22	CAVIN3
chr8	18614653	18615053	8.30666	9.56762	-1.2265	4.50322e-25	2.59268e-22	PSD3
chr7	70599594	70599994	6.15739	8.20591	-1.94418	5.72534e-25	3.26884e-22	GALNT17
chr1	34763195	34763595	7.10317	8.81941	-1.6397	7.31909e-25	4.14424e-22	GJB4
chr20	47258800	47259200	8.06706	9.37767	-1.26772	8.88121e-25	4.98753e-22	LOC100131496
chr19	43739517	43739917	8.0102	9.32794	-1.28031	9.95303e-25	5.544e-22	SMG9
chr3	184652273	184652673	6.6729	8.50268	-1.73621	1.30093e-24	7.14265e-22	MAGEF1
chr16	760873	761273	7.59969	9.05583	-1.40173	1.30984e-24	7.14265e-22	MSLN
chr11	69137849	69138249	6.59498	8.43048	-1.7555	1.31358e-24	7.14265e-22	SMIM38
chr6	6856694	6857094	7.00516	8.69316	-1.61784	1.74045e-24	9.38925e-22	LY86-AS1
chr20	51258750	51259150	7.83116	9.20016	-1.3224	2.32394e-24	1.24391e-21	MIR3194
chr2	80879443	80879843	6.8116	8.57545	-1.68849	3.22652e-24	1.71363e-21	CTNNA2
chr20	12344978	12345378	6.72836	8.51544	-1.70644	3.62826e-24	1.89811e-21	BTBD3
chr11	72174564	72174964	6.25251	8.25565	-1.90138	3.62927e-24	1.89811e-21	FOLR1
chr16	68031590	68031990	6.22322	8.20709	-1.88953	3.8028e-24	1.9738e-21	DDX28
chr12	53868071	53868471	7.87154	9.22564	-1.30993	3.97179e-24	2.04601e-21	HOXC13
chr1	27192404	27192804	8.43388	9.65687	-1.18442	6.07344e-24	3.10529e-21	SLC9A1
chr5	37272294	37272694	6.11917	8.13811	-1.9148	8.16809e-24	4.14534e-21	CPLANE1
chr19	46202577	46202977	10.0116	11.0176	-0.976678	9.4465e-24	4.75888e-21	IGFL2-AS1
chr1	206513956	206514356	7.85648	9.21149	-1.30592	1.07895e-23	5.39577e-21	RASSF5
chr11	120121593	120121993	9.04793	10.1136	-1.03174	1.23621e-23	6.13743e-21	TRIM29
chr9	33234259	33234659	8.17512	9.45502	-1.2376	1.33162e-23	6.56357e-21	SPINK4
chr8	22117490	22117890	5.53972	7.90906	-2.19826	1.93657e-23	9.47716e-21	NUDT18
chr14	68547819	68548219	8.57381	9.78987	-1.17947	2.13913e-23	1.03942e-20	LOC100996664
chr1	148361896	148362296	8.18507	9.45228	-1.22348	2.61369e-23	1.26107e-20	RNVU1-1
chr1	33220427	33220827	8.26178	9.48766	-1.18564	2.99404e-23	1.43448e-20	ZNF362
chr17	41655121	41655521	10.5391	11.5775	-1.00599	3.03424e-23	1.44365e-20	KRT42P
chr14	70718337	70718737	6.64867	8.42565	-1.68642	3.53384e-23	1.66975e-20	LINC01269
chr11	78365567	78365967	6.48389	8.32531	-1.76397	4.1498e-23	1.94737e-20	GAB2
chr6	884909	885309	6.59746	8.42247	-1.72271	4.40457e-23	2.05286e-20	LOC101927691
chr6	125192919	125193319	5.96916	8.03756	-1.96338	5.17384e-23	2.3951e-20	LOC100126584
chr2	70360634	70361034	5.75532	7.92715	-2.05429	8.29928e-23	3.81616e-20	FAM136A
chr16	87518029	87518429	7.93598	9.25233	-1.27331	1.01573e-22	4.6394e-20	LOC101928737
chr3	126782176	126782576	7.66865	9.08114	-1.35413	1.02493e-22	4.65038e-20	CHCHD6
chr17	45123748	45124148	7.80108	9.13293	-1.28412	2.11045e-22	9.5127e-20	PLCD3
chr10	71773595	71773995	6.59697	8.35712	-1.67825	2.21886e-22	9.93601e-20	VSIR
chr7	46205895	46206295	8.36148	9.5747	-1.17705	2.71343e-22	1.20718e-19	IGFBP3
chr14	102552269	102552669	8.73649	9.92877	-1.14857	3.21482e-22	1.42101e-19	LINC02323
chr9	133957554	133957954	5.70458	7.93395	-2.06566	3.63156e-22	1.59493e-19	VAV2
chr13	74048283	74048683	7.00366	8.5859	-1.5159	4.85281e-22	2.11771e-19	KLF12
chr11	121465637	121466037	8.38827	9.54793	-1.12158	5.65434e-22	2.45187e-19	SORL1
chr13	48507582	48507982	7.00066	8.61172	-1.53139	6.0775e-22	2.61879e-19	RCBTB2
chrX	153776791	153777191	3.51891	7.2054	-3.33456	6.39031e-22	2.73602e-19	SRPK3
chr5	176822650	176823050	7.23857	8.74686	-1.44449	6.44658e-22	2.73602e-19	UNC5A
chr19	19614045	19614445	6.00851	8.06857	-1.91976	6.46936e-22	2.73602e-19	PBX4
chr5	43367015	43367415	6.40552	8.31449	-1.79389	7.4195e-22	3.1186e-19	CCL28
chr11	69080014	69080414	7.05806	8.63236	-1.49996	7.97856e-22	3.33314e-19	MIR3164
chr17	76585348	76585748	8.77585	9.84999	-1.03647	8.1507e-22	3.38442e-19	ST6GALNAC2
chr7	34655100	34655500	3.6318	7.20554	-3.22849	8.784e-22	3.62541e-19	NPSR1
chr8	101026781	101027181	8.29752	9.52223	-1.1829	9.2523e-22	3.78746e-19	FLJ42969
chr17	15947554	15947954	7.21126	8.83939	-1.55371	9.2872e-22	3.78746e-19	ADORA2B
chr20	63941459	63941859	7.14928	8.68634	-1.47302	9.46282e-22	3.83625e-19	MIR1914
chr19	17797791	17798191	8.18672	9.40686	-1.18159	1.32777e-21	5.35117e-19	B3GNT3
chr10	122339348	122339748	5.87318	7.95515	-1.94291	1.3454e-21	5.39047e-19	PLEKHA1
chr22	37898209	37898609	8.40198	9.60984	-1.16507	1.35331e-21	5.39065e-19	MICALL1
chr3	104445068	104445468	8.92306	10.0012	-1.04168	1.60371e-21	6.35117e-19	MIR548AB
chr6	2809523	2809923	9.25196	10.3239	-1.03336	1.81145e-21	7.13263e-19	SERPINB1
chr14	24258891	24259291	5.22322	7.6248	-2.23837	2.10649e-21	8.24699e-19	TGM1
chr17	4849834	4850234	8.67525	9.74541	-1.03457	2.40284e-21	9.35373e-19	MINK1
chr17	81514161	81514561	9.44317	10.4149	-0.941089	2.74158e-21	1.06121e-18	ACTG1
chr2	70381336	70381736	7.43221	8.83788	-1.35139	3.29894e-21	1.26978e-18	FAM136A
chr12	41293234	41293634	8.43916	9.58021	-1.10866	4.59953e-21	1.76049e-18	PDZRN4
chr13	77521558	77521958	8.98272	9.98961	-0.975764	5.30223e-21	2.01817e-18	SCEL
chr10	24732271	24732671	5.46986	7.73916	-2.13899	5.33334e-21	2.0188e-18	ARHGAP21
chr19	4374896	4375296	8.32836	9.55998	-1.18502	6.41819e-21	2.4161e-18	SH3GL1
chr20	47821389	47821789	6.52831	8.30838	-1.67609	6.45886e-21	2.41812e-18	SULF2
chr6	157693403	157693803	5.41232	7.71212	-2.16165	7.8551e-21	2.92487e-18	SNX9
chr6	54236506	54236906	6.54643	8.28047	-1.64343	9.54857e-21	3.53622e-18	TINAG
chr10	96732595	96732995	4.60241	7.39259	-2.54351	9.85384e-21	3.62966e-18	PIK3AP1
chr9	121736107	121736507	6.57596	8.34988	-1.6855	1.28297e-20	4.70055e-18	DAB2IP
chr3	102904687	102905087	5.48173	7.71668	-2.07462	1.31669e-20	4.79844e-18	ZPLD1
chr1	89953678	89954078	7.51076	8.88361	-1.32512	1.7409e-20	6.31082e-18	GEMIN8P4
chr17	75721464	75721864	8.41682	9.56635	-1.10308	1.87679e-20	6.76762e-18	ITGB4
chr5	80185085	80185485	6.73469	8.3655	-1.55055	2.16079e-20	7.7509e-18	SERINC5
chr1	207006999	207007399	9.12417	10.1482	-0.985293	2.31785e-20	8.27098e-18	C1orf116
chr9	127721799	127722199	6.94751	8.49839	-1.47812	2.37577e-20	8.43374e-18	TTC16
chr12	120230413	120230813	7.58424	8.97703	-1.33259	2.56237e-20	9.04927e-18	PXN
chr10	125045523	125045923	6.87277	8.45228	-1.50847	2.6842e-20	9.43092e-18	MIR4296
chr4	86586521	86586921	7.40439	8.84341	-1.36902	3.45297e-20	1.205e-17	PTPN13
chr1	68386587	68386987	7.88949	9.14914	-1.2105	3.4648e-20	1.205e-17	RPE65
chr1	206525239	206525639	7.12813	8.62035	-1.42467	3.7166e-20	1.28604e-17	RASSF5
chr19	45722249	45722649	7.67619	9.00329	-1.27529	3.85628e-20	1.32766e-17	FBXO46
chr8	118837438	118837838	7.39642	8.77697	-1.32498	4.35939e-20	1.49337e-17	TNFRSF11B
chr17	34188929	34189329	5.06993	7.50057	-2.25152	4.41168e-20	1.50377e-17	LINC01989
chr6	10452112	10452512	7.44937	8.87214	-1.35653	5.05826e-20	1.71563e-17	MIR5689
chr4	24323800	24324200	5.40325	7.65655	-2.08036	5.38921e-20	1.81887e-17	PPARGC1A
chr19	14542789	14543189	6.66582	8.32231	-1.57932	5.65396e-20	1.89887e-17	TECR
chr11	69972595	69972995	7.5845	8.91614	-1.28473	5.77831e-20	1.93117e-17	LINC02753
chr1	209652528	209652928	9.17936	10.2276	-1.00787	6.46128e-20	2.14894e-17	LAMB3
chr8	118098526	118098926	6.85502	8.43099	-1.49972	7.22651e-20	2.39184e-17	EXT1
chr2	108934079	108934479	4.4871	7.29148	-2.55159	7.28605e-20	2.39995e-17	EDAR
chr18	23845301	23845701	5.7428	7.79995	-1.93558	7.95964e-20	2.60928e-17	LAMA3
chr5	42982553	42982953	7.28246	8.71185	-1.36234	8.2004e-20	2.6754e-17	FLJ32255
chr11	76577641	76578041	7.4386	8.80313	-1.30823	8.26428e-20	2.68346e-17	LRRC32
chr1	16173038	16173438	9.37022	10.3678	-0.960734	8.72919e-20	2.82105e-17	EPHA2
chr16	85000349	85000749	6.49406	8.22026	-1.64708	1.24898e-19	4.01743e-17	ZDHHC7
chr12	24478716	24479116	6.10038	7.97726	-1.77643	1.30836e-19	4.18876e-17	SOX5
chr17	67422569	67422969	9.89339	10.7749	-0.849809	1.34647e-19	4.29072e-17	PITPNC1
chr6	4931790	4932190	6.72427	8.43001	-1.60013	1.99535e-19	6.32906e-17	CDYL
chr16	50396497	50396897	7.05156	8.53662	-1.41306	2.51714e-19	7.91543e-17	LINC02178
chr8	126842733	126843133	5.7374	7.76852	-1.89971	2.51859e-19	7.91543e-17	PCAT1
chr8	41735095	41735495	6.97566	8.50978	-1.45176	2.63672e-19	8.24883e-17	ANK1
chr17	40708213	40708613	6.44909	8.15767	-1.61622	2.82904e-19	8.81028e-17	KRT24
chr5	6774712	6775112	3.83072	7.11983	-2.89624	3.21626e-19	9.97083e-17	LINC02236
chr17	75087903	75088303	8.11206	9.25959	-1.10229	3.79825e-19	1.1722e-16	SLC16A5
chr20	23137560	23137960	6.60192	8.24187	-1.55985	4.12376e-19	1.26696e-16	LINC00656
chr15	67224595	67224995	5.83748	7.83589	-1.88306	4.61256e-19	1.4108e-16	AAGAB
chr9	133971325	133971725	4.00254	7.09943	-2.81185	4.80055e-19	1.46178e-16	VAV2
chr12	116879106	116879506	6.95992	8.47174	-1.43497	6.72862e-19	2.03981e-16	HRK
chr17	40522538	40522938	8.33893	9.5012	-1.10929	8.92117e-19	2.69258e-16	TNS4
chr5	149140845	149141245	7.05481	8.54014	-1.41075	9.94627e-19	2.98881e-16	ABLIM3
chr12	4031613	4032013	7.39814	8.77096	-1.31699	1.25084e-18	3.74231e-16	PARP11
chr1	193211144	193211544	7.727	8.96835	-1.18723	1.26808e-18	3.77738e-16	B3GALT2
chr4	11632932	11633332	8.6729	9.67554	-0.96325	1.40118e-18	4.15581e-16	LINC02360
chr16	66278378	66278778	8.21045	9.34919	-1.09574	1.79736e-18	5.30786e-16	CDH5
chr10	123995176	123995576	5.6851	7.72878	-1.90062	1.82841e-18	5.37638e-16	CHST15
chr8	30532294	30532694	6.30148	8.04569	-1.63727	1.94584e-18	5.69724e-16	SMIM18
chr12	503370	503770	7.53299	8.82878	-1.238	2.02419e-18	5.90142e-16	B4GALNT3
chrX	46260019	46260419	6.77739	8.38287	-1.51112	2.22021e-18	6.44549e-16	LINC01186
chr11	69985937	69986337	7.13464	8.54794	-1.34542	2.70692e-18	7.82528e-16	LINC02753
chr22	35629348	35629748	7.07064	8.50917	-1.37082	2.73955e-18	7.88634e-16	MB
chr1	1969448	1969848	3.98747	7.04304	-2.7548	2.76346e-18	7.92188e-16	CFAP74
chr1	24875201	24875601	7.53273	8.83304	-1.24937	3.24318e-18	9.25832e-16	MIR6731
chr9	128176904	128177304	5.6625	7.69859	-1.88757	3.45461e-18	9.82098e-16	CIZ1
chr12	59101136	59101536	4.99953	7.38164	-2.17713	3.50519e-18	9.9236e-16	LRIG3
chr1	153535634	153536034	8.51786	9.57158	-1.01132	3.54372e-18	9.9914e-16	S100A6
chr1	114670149	114670549	9.25574	10.2172	-0.924681	3.68906e-18	1.03585e-15	DENND2C
chr19	43675060	43675460	10.0647	10.967	-0.866311	3.99342e-18	1.11674e-15	PLAUR
chr9	94649424	94649824	8.06473	9.22315	-1.11674	4.03262e-18	1.12312e-15	FBP1
chr2	172261092	172261492	7.0951	8.53744	-1.36938	4.15177e-18	1.15162e-15	DLX2-DT
chr6	27720414	27720814	6.53404	8.20711	-1.59181	4.52384e-18	1.24977e-15	LINC01012
chr15	44558245	44558645	6.55617	8.16865	-1.52292	5.72028e-18	1.57395e-15	EIF3J
chr22	42720160	42720560	8.30362	9.36473	-1.01924	5.947e-18	1.62979e-15	A4GALT
chr12	105417869	105418269	5.26382	7.48771	-2.04339	6.4099e-18	1.74965e-15	C12orf75
chr3	42150432	42150832	5.86331	7.78842	-1.79956	6.47689e-18	1.76092e-15	TRAK1
chr12	52926915	52927315	8.67948	9.69651	-0.975877	6.68031e-18	1.80904e-15	KRT8
chr1	112905313	112905713	6.53456	8.20131	-1.59136	6.79742e-18	1.83351e-15	AKR7A2P1
chr11	113690235	113690635	8.08575	9.94148	-1.73131	7.95561e-18	2.1375e-15	TMPRSS5
chr7	102064129	102064529	7.77124	9.04112	-1.20587	1.02201e-17	2.73518e-15	SH2B2
chr13	84131086	84131486	4.992	7.35985	-2.15554	1.07e-17	2.85249e-15	LINC00333
chr5	130897173	130897573	7.92672	9.07301	-1.09857	1.16747e-17	3.10026e-15	HINT1
chr17	59290186	59290586	6.55002	8.19253	-1.53634	1.22907e-17	3.25125e-15	YPEL2
chr11	12959339	12959739	3.13155	6.86701	-3.21906	1.26423e-17	3.3314e-15	LINC00958
chr1	202010614	202011014	7.79654	8.99797	-1.14451	1.30945e-17	3.43734e-15	ELF3
chr3	164963000	164963400	8.32146	9.41098	-1.04183	1.32401e-17	3.46228e-15	SI
chr1	153292626	153293026	6.62548	8.22925	-1.50505	1.39097e-17	3.62356e-15	PGLYRP3
chr7	43993171	43993571	6.22835	7.95657	-1.62207	1.44703e-17	3.75533e-15	SPDYE1
chr22	45130756	45131156	7.0559	8.46637	-1.34598	1.64343e-17	4.24892e-15	NUP50-DT
chr2	12569958	12570358	8.38984	9.45965	-1.02291	1.70729e-17	4.39744e-15	TRIB2
chr20	45254631	45255031	8.2041	9.30759	-1.05196	1.92533e-17	4.94046e-15	SLPI
chr19	51026156	51026556	7.02744	8.47487	-1.37192	2.03821e-17	5.21058e-15	KLK11
chr22	39472057	39472457	6.72655	8.24778	-1.44328	2.09143e-17	5.32677e-15	MGAT3-AS1
chr12	2964118	2964518	7.1202	8.50791	-1.32021	2.18887e-17	5.55431e-15	TEAD4
chr8	22130414	22130814	8.27705	9.34678	-1.02755	2.60788e-17	6.59312e-15	HR
chr2	64243616	64244016	6.08133	7.89316	-1.71236	2.73183e-17	6.8811e-15	LOC100507006
chr10	71766889	71767289	6.99502	8.48691	-1.41882	2.8079e-17	7.0468e-15	VSIR
chr11	94749009	94749409	9.68305	10.5216	-0.806368	3.14233e-17	7.85732e-15	LOC105369438
chr22	20530948	20531348	7.75931	8.9717	-1.15333	3.33945e-17	8.31984e-15	MED15
chr12	3185714	3186114	5.2424	7.45731	-2.04948	3.72675e-17	9.25111e-15	TSPAN9
chr15	73647640	73648040	6.32267	7.99724	-1.58085	4.08745e-17	1.01099e-14	NPTN
chr9	75110769	75111169	6.58599	8.18173	-1.49452	4.14413e-17	1.02132e-14	OSTF1
chr6	1110914	1111314	7.28832	8.61953	-1.26246	4.59688e-17	1.12884e-14	LINC01622
chr3	124793701	124794101	6.08558	7.85451	-1.65271	4.66512e-17	1.1415e-14	MIR544B
chr1	201302016	201302416	5.79135	7.71119	-1.78301	5.17344e-17	1.26138e-14	PKP1
chr10	35372719	35373119	6.13908	7.95418	-1.67617	5.77774e-17	1.40019e-14	CCNY
chr3	11080828	11081228	5.31182	7.44885	-1.97522	5.78362e-17	1.40019e-14	HRH1
chr4	3484319	3484719	7.99803	9.13607	-1.0873	6.48762e-17	1.56509e-14	DOK7
chr2	213411418	213411818	7.31996	8.62396	-1.24936	6.68971e-17	1.60434e-14	SPAG16
chr9	129751760	129752160	6.47094	8.11612	-1.5587	6.69716e-17	1.60434e-14	PTGES
chr19	9039947	9040347	7.01745	8.42995	-1.34124	6.87325e-17	1.64079e-14	OR1M1
chr12	110934136	110934536	7.64579	8.86006	-1.15721	7.10565e-17	1.69038e-14	LINC01405
chr1	46857267	46857667	6.80388	8.28512	-1.40604	7.70963e-17	1.82772e-14	CYP4Z2P
chr12	20822282	20822682	7.77344	8.99668	-1.15967	7.79301e-17	1.84111e-14	SLCO1B3
chr6	7541692	7542092	9.78291	10.6394	-0.81994	8.55283e-17	2.01368e-14	DSP
chr17	47503354	47503754	7.20052	8.54419	-1.28679	8.69382e-17	2.03336e-14	MRPL45P2
chr1	152436941	152437341	6.8467	8.31485	-1.40253	8.69579e-17	2.03336e-14	CRNN
chr20	62350511	62350911	7.10596	8.51282	-1.32576	9.37758e-17	2.18533e-14	LAMA5-AS1
chr8	101090398	101090798	6.27317	7.94455	-1.57003	9.43591e-17	2.19147e-14	FLJ42969
chr1	168301927	168302327	6.96107	8.41461	-1.36784	9.66029e-17	2.236e-14	TBX19
chr7	5642350	5642750	9.2755	10.1504	-0.838505	1.05576e-16	2.43546e-14	RNF216-IT1
chr1	232229307	232229707	4.38497	7.06067	-2.4209	1.09147e-16	2.50938e-14	SIPA1L2
chr4	188022119	188022519	6.56127	8.12094	-1.47078	1.11851e-16	2.56297e-14	ZFP42
chr17	41800131	41800531	8.4404	9.44666	-0.959804	1.15927e-16	2.64751e-14	P3H4
chr15	99435469	99435869	6.67667	8.17932	-1.42305	1.79062e-16	4.07578e-14	MEF2A
chr14	104864715	104865115	8.67596	9.68798	-0.969452	1.86069e-16	4.22125e-14	CEP170B
chr17	74760120	74760520	8.29889	9.36435	-1.01719	2.0115e-16	4.5483e-14	SLC9A3R1
chr12	49867304	49867704	5.59348	7.57178	-1.81821	2.46183e-16	5.54828e-14	BCDIN3D
chr8	101063411	101063811	7.26225	8.59846	-1.2669	2.9178e-16	6.55433e-14	FLJ42969
chr7	44977574	44977974	6.2187	7.90617	-1.57295	2.94579e-16	6.58091e-14	MYO1G
chr22	23226288	23226688	6.60932	8.18255	-1.47132	2.94884e-16	6.58091e-14	FBXW4P1
chr14	102527536	102527936	7.66747	8.90058	-1.16775	3.31621e-16	7.37674e-14	MIR4309
chr1	151993149	151993549	10.3115	11.2146	-0.862033	3.37402e-16	7.48105e-14	S100A10
chr5	147874708	147875108	6.30635	7.97257	-1.54976	3.49942e-16	7.73406e-14	SCGB3A2
chr11	67248145	67248545	7.36818	8.67489	-1.23509	3.53257e-16	7.78223e-14	KDM2A
chr5	172314994	172315394	6.76109	8.2302	-1.39676	3.58768e-16	7.87829e-14	LOC100288254
chr6	158720963	158721363	7.48281	8.74013	-1.19068	3.83508e-16	8.39465e-14	MIR3918
chr9	137494658	137495058	4.86743	7.21146	-2.12852	3.92414e-16	8.56225e-14	NSMF
chr11	23879454	23879854	4.23219	6.99433	-2.43698	3.97889e-16	8.65415e-14	MIR8054
chrX	48487795	48488195	7.91978	9.0897	-1.1079	4.06193e-16	8.80681e-14	FTSJ1
chr8	26151096	26151496	7.75175	8.89954	-1.09421	4.23317e-16	9.14913e-14	EBF2
chr19	35318588	35318988	8.71915	9.68485	-0.924993	4.41111e-16	9.50371e-14	CD22
chr3	184765347	184765747	6.53973	8.07459	-1.44794	4.57064e-16	9.81657e-14	LINC02069
chr6	108937587	108937987	5.68883	7.59707	-1.75774	4.85863e-16	1.04025e-13	ARMC2-AS1
chr4	168766189	168766589	5.69812	7.59526	-1.7536	4.88859e-16	1.0434e-13	PALLD
chr7	44638474	44638874	10.3436	11.1118	-0.738094	4.98486e-16	1.06064e-13	OGDH
chr4	96103104	96103504	7.27968	8.57506	-1.22601	5.53752e-16	1.17459e-13	LINC02267
chr17	74991925	74992325	6.37862	8.00943	-1.51585	6.24786e-16	1.32117e-13	CDR2L
chr5	172850372	172850772	6.07707	7.80825	-1.62581	6.30063e-16	1.32823e-13	ERGIC1
chr4	37642076	37642476	6.33641	7.95822	-1.52461	6.95589e-16	1.46187e-13	RELL1
chr12	6200650	6201050	9.60235	10.41	-0.773014	7.24163e-16	1.51727e-13	CD9
chr2	118913623	118914023	7.4258	8.67269	-1.1877	7.28307e-16	1.52129e-13	MARCO
chr22	50731837	50732237	8.09721	9.15751	-1.00975	7.34035e-16	1.5286e-13	LOC105373100
chr4	67383624	67384024	6.29416	7.91795	-1.52855	7.57775e-16	1.57326e-13	LOC101927237
chr15	66460639	66461039	7.87523	9.03351	-1.09542	7.72245e-16	1.59845e-13	MIR4512
chr15	94494379	94494779	6.50098	8.05137	-1.46651	7.81512e-16	1.61276e-13	MCTP2
chr1	218599009	218599409	8.65512	9.69427	-0.985864	8.57577e-16	1.76442e-13	C1orf143
chr3	127014924	127015324	5.16678	7.32567	-1.96648	8.84023e-16	1.81339e-13	PLXNA1
chr7	129454506	129454906	5.65107	7.55783	-1.77363	8.90365e-16	1.82094e-13	STRIP2
chr20	50430336	50430736	7.85565	8.99003	-1.08518	9.13704e-16	1.86311e-13	PTPN1
chr7	936669	937069	7.48388	8.73143	-1.17699	9.77413e-16	1.98711e-13	ADAP1
chr4	83211989	83212389	6.48657	8.0413	-1.47376	1.03803e-15	2.1041e-13	COQ2
chr11	73299708	73300108	5.91522	7.72642	-1.70181	1.04801e-15	2.11807e-13	ARHGEF17
chr12	12835683	12836083	8.95992	9.86088	-0.859787	1.08698e-15	2.19036e-13	DDX47
chr19	3055572	3055972	6.92038	8.30376	-1.31205	1.13631e-15	2.28304e-13	TLE5
chr17	6507085	6507485	6.04756	7.78893	-1.6104	1.19693e-15	2.39782e-13	PITPNM3
chr1	43358237	43358637	8.01076	9.07665	-1.01681	1.2252e-15	2.4473e-13	CDC20
chr12	26360039	26360439	6.81758	8.23528	-1.34087	1.47873e-15	2.94512e-13	SSPN
chr16	88882706	88883106	7.26288	8.61333	-1.27069	1.54652e-15	3.07122e-13	LOC101927793
chr10	103676350	103676750	6.61718	8.11023	-1.40155	1.57515e-15	3.11902e-13	SH3PXD2A
chr3	195876389	195876789	6.03809	7.78148	-1.62012	1.5973e-15	3.15377e-13	MIR6829
chr11	65181967	65182367	9.40857	10.2556	-0.809235	1.82558e-15	3.59414e-13	CAPN1
chr15_KI270905v1_alt	3751486	3751886	4.85917	7.16591	-2.0851	1.92778e-15	3.78447e-13	KLF13
chr5	169593215	169593615	5.37109	7.40362	-1.85159	2.16268e-15	4.23348e-13	SPDL1
chr1	27366593	27366993	7.71538	8.85441	-1.08163	2.28764e-15	4.46533e-13	MAP3K6
chr5	66222661	66223061	4.85584	7.23425	-2.11295	2.40359e-15	4.67833e-13	LINC02065
chr17	64786677	64787077	4.81886	7.16605	-2.10956	2.47938e-15	4.81217e-13	ARHGAP27P1-BPTFP1-KPNA2P3
chr4	2922977	2923377	6.47473	8.02359	-1.45384	2.57964e-15	4.99263e-13	MFSD10
chr6	13765897	13766297	6.64147	8.10832	-1.38904	2.60456e-15	5.02665e-13	MCUR1
chr17	76053774	76054174	9.13576	9.9768	-0.803606	2.66888e-15	5.13632e-13	SRP68
chr8	141230410	141230810	7.96359	9.04531	-1.03693	2.6967e-15	5.17532e-13	SLC45A4
chr5	130817284	130817684	7.67313	8.86344	-1.12447	3.12861e-15	5.98745e-13	HINT1
chr8	142788663	142789063	9.21174	10.0881	-0.834831	3.252e-15	6.20626e-13	LY6D
chr14	103540272	103540672	7.82777	8.94118	-1.05292	3.28812e-15	6.25775e-13	TRMT61A
chr11	61696543	61696943	7.57469	8.76229	-1.12171	3.30053e-15	6.26396e-13	DAGLA
chr16	1745839	1746239	8.16996	9.20075	-0.981363	3.72259e-15	7.04547e-13	MIR3177
chr1	54015756	54016156	7.85128	8.98788	-1.07494	3.77048e-15	7.11645e-13	LDLRAD1
chr19	47095877	47096277	6.88625	8.25603	-1.29554	3.84186e-15	7.23124e-13	ZC3H4
chr10	13383196	13383596	6.10456	7.80219	-1.57111	4.01428e-15	7.53508e-13	SEPHS1
chr4	76664896	76665296	6.33224	7.93028	-1.48694	4.11705e-15	7.70687e-13	MIR548AH
chr1	155961496	155961896	7.10666	8.44018	-1.25715	4.26951e-15	7.97049e-13	MIR6738
chr15	85357469	85357869	8.46197	9.43508	-0.930389	4.35682e-15	8.11137e-13	MIR7706
chr19	6766619	6767019	9.5272	10.3516	-0.786275	4.46148e-15	8.28373e-13	SH2D3A
chr5	115929653	115930053	9.03781	9.88491	-0.810036	4.68849e-15	8.68169e-13	LINCADL
chr6	35400491	35400891	8.21676	9.22184	-0.953837	4.85961e-15	8.97429e-13	FANCE
chr4	182814581	182814981	7.73062	8.88491	-1.0888	5.05547e-15	9.30391e-13	DCTD
chr17	50884047	50884447	6.587	8.11714	-1.43423	5.06526e-15	9.30391e-13	TOB1
chr1	32760066	32760466	9.02375	9.93845	-0.867933	5.18414e-15	9.49683e-13	KIAA1522
chr8	29287619	29288019	7.09194	8.39852	-1.24417	5.19851e-15	9.49774e-13	KIF13B
chr3	127747243	127747643	6.88543	8.33683	-1.3637	5.31235e-15	9.67992e-13	ABTB1
chr19	46232350	46232750	6.01224	7.75351	-1.59971	5.89111e-15	1.0706e-12	IGFL1
chr20	63537409	63537809	8.44675	9.42264	-0.930441	5.90891e-15	1.071e-12	PTK6
chr22	38218779	38219179	10.1498	10.9088	-0.725608	6.0849e-15	1.09999e-12	SNORA92
chrX	113988009	113988409	6.13567	7.77881	-1.53739	6.26759e-15	1.13003e-12	XACT
chr7	26868944	26869344	7.21967	8.47217	-1.1882	6.59653e-15	1.18622e-12	SKAP2
chr8	97180594	97180994	3.79999	6.79581	-2.5791	7.35343e-15	1.31886e-12	TSPYL5
chr1	153963599	153963999	8.41612	9.42379	-0.952906	7.93876e-15	1.42013e-12	SLC39A1
chr11	109266957	109267357	6.29231	7.92227	-1.51215	9.30948e-15	1.66099e-12	C11orf87
chr11	393572	393972	8.07296	9.09603	-0.969361	9.52926e-15	1.69548e-12	PKP3
chr8	25195770	25196170	7.17945	8.47659	-1.23876	9.5523e-15	1.69548e-12	DOCK5
chr4	27442230	27442630	4.61228	7.04074	-2.15871	9.9433e-15	1.76032e-12	LINC02261
chr17	68543381	68543781	6.37399	7.92085	-1.44014	1.2439e-14	2.19648e-12	FAM20A
chr12	23472984	23473384	7.44441	8.65258	-1.13829	1.28166e-14	2.25733e-12	SOX5
chr10	11875305	11875705	8.79427	9.73476	-0.895447	1.36848e-14	2.40406e-12	PROSER2-AS1
chr12	124626017	124626417	7.3907	8.59039	-1.13384	1.4165e-14	2.48207e-12	NCOR2
chr6	158772378	158772778	6.91242	8.2543	-1.26446	1.46795e-14	2.56566e-12	MIR3918
chr1	19468694	19469094	6.95605	8.30866	-1.26872	1.49096e-14	2.59923e-12	CAPZB
chr1	152036549	152036949	9.14487	9.98161	-0.797233	1.55129e-14	2.69755e-12	S100A11
chr2	159154033	159154433	6.95451	8.29348	-1.27226	1.70421e-14	2.95596e-12	MIR6888
chr1	151195555	151195955	8.9478	9.78363	-0.79845	1.90896e-14	3.30275e-12	PIP5K1A
chr2	155880227	155880627	8.17396	9.22351	-0.992009	2.11378e-14	3.6479e-12	LINC01876
chr18	37448671	37449071	5.00703	7.18854	-1.96711	2.1768e-14	3.74722e-12	SNORA111
chr17	39739866	39740266	8.54963	9.56793	-0.959707	2.19116e-14	3.76248e-12	GRB7
chr4	38189115	38189515	7.80172	8.88773	-1.02478	2.25174e-14	3.85683e-12	TBC1D1
chr10	133275287	133275687	8.84084	9.73087	-0.846866	2.36262e-14	4.03666e-12	ADAM8
chr7	6392826	6393226	8.34723	9.28714	-0.892121	2.56291e-14	4.36798e-12	RAC1
chr1	202046620	202047020	7.70228	8.80186	-1.0385	2.72619e-14	4.6273e-12	ELF3
chr1	204103894	204104294	7.0667	8.38071	-1.23465	2.72857e-14	4.6273e-12	SOX13
chr6	13725825	13726225	7.80431	8.87005	-1.00907	2.83027e-14	4.78792e-12	RANBP9
chr19	50169142	50169542	5.24112	7.26258	-1.84191	2.99145e-14	5.04088e-12	IZUMO2
chr9	133060180	133060580	6.62256	8.04618	-1.33906	2.99453e-14	5.04088e-12	CEL
chr19	11359750	11360150	4.35707	6.95456	-2.25177	3.16274e-14	5.311e-12	PLPPR2
chr1	16155611	16156011	9.86403	10.6792	-0.776134	3.29226e-14	5.51497e-12	EPHA2
chr10	23432506	23432906	7.43888	8.60157	-1.10075	3.34061e-14	5.58232e-12	OTUD1
chr3	143071809	143072209	6.86372	8.22824	-1.27429	3.51958e-14	5.86709e-12	CHST2
chr2	108971714	108972114	6.50256	7.96848	-1.37238	3.54132e-14	5.889e-12	EDAR
chr3	184566494	184566894	6.76551	8.14353	-1.30396	3.6274e-14	6.01753e-12	EPHB3
chr4	122890073	122890473	6.49992	8.00704	-1.42693	3.7336e-14	6.17874e-12	NUDT6
chr14	59357263	59357663	6.75263	8.15507	-1.30688	4.16858e-14	6.88197e-12	DAAM1
chr11	66719749	66720149	7.901	8.96746	-1.00881	4.19194e-14	6.9039e-12	SPTBN2
chr16	65275706	65276106	4.86246	7.17274	-2.02683	4.40047e-14	7.22996e-12	LINC02126
chr16	68755704	68756104	8.07225	9.0687	-0.942514	4.53551e-14	7.434e-12	CDH1
chr15	83379764	83380164	9.19462	10.0367	-0.800301	4.64767e-14	7.59966e-12	SH3GL3
chr1	98323558	98323958	8.36147	9.3293	-0.911222	4.70043e-14	7.66763e-12	LINC01776
chr2	148008092	148008492	5.56635	7.41646	-1.69819	4.75644e-14	7.74056e-12	ORC4
chr18	9753420	9753820	7.19953	8.4238	-1.15539	5.06311e-14	8.22011e-12	RAB31
chr22	50460681	50461081	5.95527	7.68951	-1.58749	5.45635e-14	8.83761e-12	SBF1
chr3	134317061	134317461	6.70965	8.10886	-1.31782	5.57582e-14	9.00981e-12	LINC02004
chr11	57680080	57680480	7.76285	8.84046	-1.01652	5.63938e-14	9.06935e-12	ZDHHC5
chr11	110196726	110197126	8.0815	9.0907	-0.955216	5.64338e-14	9.06935e-12	RDX
chr6	1039436	1039836	6.46169	7.99534	-1.42945	5.65238e-14	9.06935e-12	LINC01622
chr12	67484448	67484848	6.54231	7.97969	-1.34909	5.8826e-14	9.4167e-12	LINC02408
chr10	31076091	31076491	5.69719	7.50574	-1.65171	5.89886e-14	9.42071e-12	ZNF438
chr11	69921554	69921954	5.12744	7.21424	-1.8757	6.06882e-14	9.6696e-12	FGF3
chr6	82963521	82963921	5.01893	7.23743	-1.97251	6.08925e-14	9.67964e-12	UBE3D
chr3	194002821	194003221	7.28432	8.49548	-1.15118	6.46508e-14	1.02296e-11	LINC02026
chr7	30318258	30318658	8.03167	9.043	-0.963434	6.51618e-14	1.02867e-11	MIR550B1
chr11	59267075	59267475	5.82311	7.55259	-1.59152	6.6439e-14	1.04642e-11	MPEG1
chr9	129225371	129225771	6.56126	8.08212	-1.40034	6.67578e-14	1.04903e-11	IER5L
chr20	62366095	62366495	7.15165	8.42182	-1.19051	6.79911e-14	1.06597e-11	LAMA5
chr20	51532812	51533212	9.17504	10.0121	-0.794397	6.94494e-14	1.08634e-11	NFATC2
chr1	27557501	27557901	7.80237	8.8893	-1.02104	7.64552e-14	1.19321e-11	AHDC1
chr4	139645793	139646193	7.09334	8.36091	-1.1878	7.73204e-14	1.20397e-11	MGST2
chr19	47729813	47730213	7.0831	8.33739	-1.18661	7.84317e-14	1.2185e-11	NOP53
chr1	70373392	70373792	4.60241	6.96139	-2.0829	8.37853e-14	1.29873e-11	HHLA3
chr19	782417	782817	6.1171	7.73341	-1.51233	8.63264e-14	1.3351e-11	PTBP1
chr14	103067874	103068274	8.01727	9.04029	-0.966111	8.67299e-14	1.33832e-11	CDC42BPB
chr3	101702875	101703275	6.91402	8.22788	-1.23087	8.8512e-14	1.36275e-11	PDCL3P4
chr2	235709977	235710377	7.49192	8.63993	-1.07964	9.2566e-14	1.42197e-11	TNRC17
chr8	109066091	109066491	7.03443	8.30847	-1.20735	9.43481e-14	1.4461e-11	TRHR
chr11	69122397	69122797	6.95489	8.25644	-1.22261	9.76086e-14	1.49274e-11	SMIM38
chr3	9884216	9884616	6.787	8.14724	-1.27451	9.79266e-14	1.49426e-11	CIDEC
chr6	10441654	10442054	8.37515	9.32585	-0.89929	1.0016e-13	1.52495e-11	MIR5689
chr7	116461386	116461786	5.13704	7.19426	-1.87301	1.03976e-13	1.57953e-11	CAV2
chr17	67824971	67825371	8.01076	9.02566	-0.954461	1.1034e-13	1.6725e-11	BPTF
chr20	63545411	63545811	6.00029	7.6366	-1.51558	1.14956e-13	1.73862e-11	SRMS
chr12	54373909	54374309	6.07564	7.69512	-1.4997	1.17727e-13	1.77662e-11	GPR84
chr8	142676299	142676699	8.70792	9.59965	-0.841727	1.31198e-13	1.97555e-11	PSCA
chr5	100984076	100984476	3.08132	6.51609	-2.86933	1.35248e-13	2.03207e-11	ST8SIA4
chr10	96736429	96736829	2.82057	6.44359	-3.02295	1.36523e-13	2.04674e-11	RPL13AP5
chr1	1627687	1628087	8.75709	9.62498	-0.823991	1.40629e-13	2.1037e-11	MMP23B
chr5	132445626	132446026	8.41836	9.39173	-0.912779	1.43989e-13	2.14926e-11	C5orf56
chr6	14930125	14930525	5.521	7.38269	-1.68644	1.55804e-13	2.32056e-11	JARID2
chr12	56527006	56527406	8.80527	9.67465	-0.821292	1.6906e-13	2.51254e-11	RBMS2
chr5	132364728	132365128	7.37022	8.55177	-1.11086	1.82315e-13	2.70367e-11	MIR3936
chr2	96833050	96833450	5.28616	7.26797	-1.78198	1.84685e-13	2.7329e-11	ANKRD23
chr5	149127198	149127598	4.98442	7.11181	-1.89437	1.91584e-13	2.82888e-11	ABLIM3
chr20	63910719	63911119	7.14962	8.36562	-1.14611	2.18863e-13	3.21515e-11	MIR941-1
chr1	36306465	36306865	8.0074	8.9897	-0.929833	2.19071e-13	3.21515e-11	SH3D21
chr1	145978961	145979361	8.52727	9.46679	-0.892657	2.19152e-13	3.21515e-11	POLR3GL
chr13	113976585	113976985	6.46823	7.90707	-1.35117	2.49209e-13	3.64831e-11	C13orf46
chr7	16203315	16203715	5.35591	7.26245	-1.73373	2.54765e-13	3.72169e-11	CRPPA-AS1
chr5	41194937	41195337	6.2187	7.76108	-1.42617	2.70936e-13	3.94949e-11	C6
chr6	34671616	34672016	6.47797	7.97576	-1.39976	2.79545e-13	4.06635e-11	LOC101929243
chr1	26352184	26352584	8.94858	9.77047	-0.78168	2.84211e-13	4.12231e-11	CRYBG2
chr11	94128267	94128667	9.03827	9.86538	-0.784379	2.84596e-13	4.12231e-11	PANX1
chr13	106151568	106151968	8.20279	9.20509	-0.938101	2.91319e-13	4.21078e-11	LINC00460
chr8	142804302	142804702	4.26258	6.79228	-2.2495	2.97459e-13	4.29048e-11	LY6D
chr3	189160819	189161219	5.84	7.51987	-1.5506	3.03045e-13	4.36187e-11	TPRG1
chr5	113047664	113048064	6.40098	7.86888	-1.36038	3.14432e-13	4.51628e-11	DCP2
chr3	94413328	94413728	5.5915	7.39415	-1.66153	3.27471e-13	4.69373e-11	NSUN3
chr21	41678595	41678995	8.84272	9.743	-0.849445	3.47311e-13	4.9677e-11	LINC00111
chr14	74567186	74567586	7.99916	8.98137	-0.92697	3.68585e-13	5.26101e-11	LTBP2
chr7	2019162	2019562	7.90983	8.91851	-0.950412	3.72549e-13	5.30653e-11	SNORA114
chr9	124811226	124811626	7.67125	8.7434	-1.00502	3.89151e-13	5.53151e-11	OLFML2A
chr6	7051200	7051600	8.26819	9.2022	-0.879252	3.95508e-13	5.61024e-11	RREB1
chr12	38799192	38799592	7.48227	8.59006	-1.04118	3.97637e-13	5.62879e-11	CPNE8
chr6	7672705	7673105	6.7708	8.16438	-1.28897	4.05096e-13	5.72255e-11	BMP6
chr1	93721354	93721754	4.84083	7.03889	-1.93456	4.13972e-13	5.8359e-11	BCAR3
chr17	75549583	75549983	9.19806	9.99852	-0.756489	4.23933e-13	5.96405e-11	LLGL2
chr1	233520704	233521104	6.70136	8.05991	-1.27793	4.29541e-13	6.03056e-11	KCNK1
chr12	16382735	16383135	7.56279	8.70604	-1.07092	4.57349e-13	6.39597e-11	MGST1
chr15	34375658	34376058	4.58248	6.94337	-2.05992	4.57435e-13	6.39597e-11	MIR1233-2
chr3	190533374	190533774	7.41146	8.56534	-1.07836	4.81819e-13	6.71968e-11	IL1RAP
chr10	29502156	29502556	5.68042	7.42272	-1.59183	4.82548e-13	6.71968e-11	MIR604
chr11	69948264	69948664	10.299	11.1329	-0.788614	5.08216e-13	7.06276e-11	LINC02753
chr12	26246058	26246458	7.0877	8.3529	-1.18921	5.23859e-13	7.26541e-11	SSPN
chr7	1961202	1961602	8.79189	9.63579	-0.797852	5.32085e-13	7.36459e-11	MAD1L1
chr6	33668581	33668981	6.54591	8.02517	-1.37051	5.45148e-13	7.53018e-11	MIR3934
chr14	102545062	102545462	6.21223	7.75292	-1.41703	5.56568e-13	7.67247e-11	LINC02323
chr8	143170625	143171025	4.45678	6.83158	-2.08591	5.57808e-13	7.67411e-11	LY6H
chr2	10012978	10013378	6.30635	7.81865	-1.39219	5.62866e-13	7.72819e-11	LOC101929882
chr5	14405281	14405681	6.16343	7.69629	-1.4177	6.37856e-13	8.74028e-11	SNORD170
chr4	1929059	1929459	5.22964	7.18618	-1.77231	6.59973e-13	9.0253e-11	NSD2
chr2	228425464	228425864	6.18738	7.74609	-1.43196	6.63418e-13	9.05433e-11	LINC01807
chr17	63786922	63787322	8.1164	9.06694	-0.897023	6.8812e-13	9.3728e-11	DDX42
chr2	98868952	98869352	8.31423	9.26151	-0.89013	7.07566e-13	9.61854e-11	KIAA1211L
chr4	126144864	126145264	4.14793	6.69882	-2.21748	7.33022e-13	9.94486e-11	MIR2054
chr15	60397662	60398062	9.78733	10.5277	-0.702672	7.43065e-13	1.00612e-10	ANXA2
chr11	73194912	73195312	9.16461	9.9468	-0.743266	7.62236e-13	1.03004e-10	P2RY2
chr20	34622298	34622698	7.03442	8.26664	-1.1505	7.73157e-13	1.04274e-10	PIGU
chr18	23453244	23453644	8.68918	9.59401	-0.850021	7.76622e-13	1.04493e-10	RIOK3
chr5	56527453	56527853	5.66154	7.42119	-1.59461	7.77831e-13	1.04493e-10	LINC01948
chr8	95191638	95192038	5.47311	7.29217	-1.66061	7.79537e-13	1.04517e-10	LINC01298
chr21	43712339	43712739	7.25692	8.44983	-1.12094	7.82594e-13	1.04722e-10	PDXK
chr16	50245395	50245795	7.65417	8.76349	-1.03676	8.90928e-13	1.18987e-10	ADCY7
chr7	39605408	39605808	6.78308	8.09702	-1.2298	9.47167e-13	1.26251e-10	RALA
chr2	20232562	20232962	9.02762	9.8353	-0.763141	9.70157e-13	1.29065e-10	SDC1
chr8	95198388	95198788	6.78264	8.08356	-1.21303	1.00818e-12	1.33864e-10	LINC01298
chr20	22762894	22763294	8.10054	9.06734	-0.90976	1.06378e-12	1.40973e-10	LINC01747
chr15	42300573	42300973	4.15064	6.68847	-2.2276	1.10302e-12	1.45891e-10	GANC
chr11	69376718	69377118	6.72835	8.12501	-1.28419	1.12094e-12	1.47974e-10	LOC102724265
chr22	17243735	17244135	6.86866	8.14243	-1.19121	1.19376e-12	1.57285e-10	ADA2
chr12	132285757	132286157	8.17279	9.15456	-0.91784	1.24906e-12	1.64255e-10	LOC100130238
chr11	66744201	66744601	9.14826	9.9198	-0.732308	1.31822e-12	1.73018e-10	C11orf80
chr1	152225306	152225706	5.97529	7.56443	-1.46414	1.35121e-12	1.77008e-10	HRNR
chr11	68762723	68763123	6.94322	8.21755	-1.18485	1.38269e-12	1.80786e-10	TESMIN
chr21	38820099	38820499	6.72473	8.04733	-1.23897	1.38802e-12	1.81138e-10	ETS2
chr6	158730092	158730492	8.2408	9.15652	-0.859785	1.42117e-12	1.85111e-10	MIR3918
chr1	23188564	23188964	9.21846	9.9657	-0.70849	1.43139e-12	1.86089e-10	HTR1D
chr9	87407721	87408121	7.26663	8.41902	-1.07568	1.43979e-12	1.86826e-10	DAPK1
chr2	70329344	70329744	7.7108	8.79541	-1.01614	1.46391e-12	1.89597e-10	FAM136A
chr8	141127693	141128093	10.4138	11.1483	-0.697666	1.50587e-12	1.94664e-10	DENND3
chr12	52873806	52874206	8.87625	9.68762	-0.763504	1.61829e-12	2.08802e-10	MIR9898
chr17	15490222	15490622	7.88949	8.90382	-0.951643	1.63564e-12	2.10644e-10	CDRT3
chr7	1940693	1941093	7.63422	8.69042	-0.987424	1.71007e-12	2.19816e-10	MAD1L1
chr6	42556201	42556601	6.82947	8.11242	-1.19889	1.73074e-12	2.22057e-10	UBR2
chr7	77309186	77309586	6.80044	8.09766	-1.22013	1.79535e-12	2.29916e-10	LOC101927243
chr21	44882146	44882546	5.91362	7.5145	-1.47918	2.04847e-12	2.61149e-10	PTTG1IP
chr10	26621823	26622223	7.02781	8.23854	-1.13059	2.05068e-12	2.61149e-10	FAM238B
chr1	223700573	223700973	8.73413	9.55373	-0.773333	2.08725e-12	2.65314e-10	CAPN2
chr14	70697935	70698335	7.63277	8.67195	-0.977108	2.13553e-12	2.70948e-10	LINC01269
chr6	33628336	33628736	4.47634	6.79799	-2.02414	2.20305e-12	2.78997e-10	LOC101929188
chr6	72479361	72479761	4.26007	6.72014	-2.14816	2.27824e-12	2.87988e-10	RIMS1
chr3	124491405	124491805	3.39643	6.42465	-2.56561	2.35175e-12	2.96731e-10	KALRN
chr19	43780612	43781012	8.40864	9.31374	-0.85412	2.35656e-12	2.96792e-10	KCNN4
chr10	86346205	86346605	4.14793	6.67461	-2.18535	2.5687e-12	3.22325e-10	GRID1
chr8	26190281	26190681	6.29293	7.75613	-1.35105	2.62385e-12	3.28643e-10	PPP2R2A
chr3	185950427	185950827	6.48872	7.86767	-1.28978	2.88104e-12	3.60198e-10	NMRAL2P
chr11	68014489	68014889	9.0143	9.79955	-0.741822	2.9741e-12	3.71156e-10	ALDH3B1
chr15	93063759	93064159	5.92395	7.50959	-1.4572	3.15414e-12	3.92909e-10	RGMA
chr3	116111139	116111539	4.35239	6.77546	-2.12131	3.20643e-12	3.98697e-10	SNORD155
chr15	59569924	59570324	9.09299	9.83686	-0.705426	3.24974e-12	4.0335e-10	GCNT3
chr8	131250525	131250925	7.08876	8.2716	-1.10193	3.34202e-12	4.14054e-10	ADCY8
chr1	154182746	154183146	8.75586	9.62332	-0.811502	3.37421e-12	4.17288e-10	TPM3
chr8	22651240	22651640	7.49619	8.55951	-0.9949	3.49655e-12	4.31639e-10	BIN3-IT1
chr6	7446547	7446947	7.34885	8.49765	-1.07763	3.54601e-12	4.36957e-10	RIOK1
chr11	67062818	67063218	7.03148	8.33426	-1.20299	3.57738e-12	4.40031e-10	RHOD
chr3	171581965	171582365	3.98747	6.62343	-2.27321	3.62087e-12	4.44581e-10	TNIK
chr6	80439192	80439592	6.49353	7.89444	-1.30795	3.71677e-12	4.5554e-10	BCKDHB
chr12	56261510	56261910	6.66392	7.97327	-1.22572	3.7448e-12	4.58156e-10	ANKRD52
chr16	89904768	89905168	6.37632	7.79562	-1.32717	3.7875e-12	4.62555e-10	MC1R
chr9	128892709	128893109	7.88563	8.91257	-0.954304	3.83293e-12	4.6727e-10	KYAT1
chr21	41715284	41715684	8.68965	9.53517	-0.794922	3.84768e-12	4.68234e-10	LINC00479
chr2	69989223	69989623	6.90521	8.18796	-1.18218	3.85976e-12	4.68872e-10	ASPRV1
chr2	160397061	160397461	7.16912	8.34307	-1.08944	3.93622e-12	4.77313e-10	MIR4785
chr13	43058409	43058809	5.72836	7.39844	-1.52364	4.05574e-12	4.90938e-10	DNAJC15
chr5	9379766	9380166	8.29017	9.18578	-0.84497	4.17944e-12	5.05019e-10	SEMA5A-AS1
chr1	160408171	160408571	6.23219	7.77321	-1.40169	4.22869e-12	5.10071e-10	VANGL2
chr1	201296225	201296625	6.77958	8.05376	-1.1931	4.44394e-12	5.35092e-10	PKP1
chr14	103693173	103693573	5.65774	7.39972	-1.57728	4.48282e-12	5.38827e-10	XRCC3
chr3	194322648	194323048	7.83347	8.91198	-0.998169	4.50772e-12	5.40872e-10	LINC00887
chrX	100808495	100808895	4.95527	7.00135	-1.80369	4.74422e-12	5.68253e-10	CSTF2
chr11	13923059	13923459	6.80732	8.06385	-1.16975	5.07131e-12	6.06371e-10	LINC02683
chr16	85354229	85354629	7.7392	8.74911	-0.944926	5.10714e-12	6.09592e-10	MIR5093
chr22	42022231	42022631	7.85336	8.83878	-0.925828	5.18091e-12	6.17321e-10	WBP2NL
chr20	3221632	3222032	4.77036	6.91069	-1.88758	5.52756e-12	6.57482e-10	ITPA
chr11	59560966	59561366	8.05536	9.00436	-0.895064	5.65807e-12	6.71839e-10	MIR3162
chr1	150749218	150749618	5.09687	7.05966	-1.76251	5.77364e-12	6.84376e-10	CTSS
chr7	30914879	30915279	7.88584	8.93487	-0.975999	5.91634e-12	7.0008e-10	AQP1
chr12	124608686	124609086	7.08097	8.31669	-1.14137	6.26997e-12	7.40646e-10	NCOR2
chr6	6803322	6803722	8.52061	9.37595	-0.805817	6.38832e-12	7.53327e-10	LY86-AS1
chr19	55351893	55352293	6.00703	7.54687	-1.41415	6.51675e-12	7.67151e-10	COX6B2
chr16	56344576	56344976	5.71835	7.40322	-1.52101	6.66785e-12	7.83592e-10	AMFR
chr12	42349092	42349492	6.60933	7.93994	-1.24043	6.68641e-12	7.84428e-10	PPHLN1
chr3	9175079	9175479	4.78962	6.89611	-1.88162	6.72488e-12	7.87592e-10	SRGAP3-AS2
chr3	55885225	55885625	5.94985	7.53736	-1.45642	7.03099e-12	8.22038e-10	MIR3938
chr15	80709913	80710313	6.46441	8.69078	-1.94218	7.04726e-12	8.22536e-10	ABHD17C
chr1	78237242	78237642	5.4336	7.26911	-1.63308	7.29222e-12	8.4968e-10	MGC27382
chr21	42731417	42731817	5.68416	7.36979	-1.52546	7.68546e-12	8.93979e-10	LINC01668
chr12	8635961	8636361	5.78352	7.40426	-1.48483	7.81795e-12	9.0785e-10	AICDA
chr1	201489508	201489908	5.86908	7.47965	-1.48994	8.1985e-12	9.49943e-10	CSRP1
chr16	84504359	84504759	7.56101	8.60606	-0.975869	8.20817e-12	9.49943e-10	MEAK7
chr6	138035520	138035920	8.45349	9.29015	-0.785363	8.24053e-12	9.5208e-10	PERP
chr4	60487292	60487692	4.93969	7.01	-1.81136	8.28696e-12	9.55833e-10	MIR548AG1
chr15	91943225	91943625	8.68814	9.53635	-0.804601	8.37043e-12	9.63838e-10	SLCO3A1
chr20	33710342	33710742	4.9287	6.95716	-1.80984	8.41024e-12	9.66796e-10	PXMP4
chr19	14550582	14550982	5.5126	7.26871	-1.58712	8.59669e-12	9.86575e-10	TECR
chr12	41672404	41672804	8.16226	9.07717	-0.854391	8.74439e-12	1.00089e-09	LINC02400
chr1	20613476	20613876	8.41725	9.27832	-0.810796	8.75062e-12	1.00089e-09	PINK1
chr2	28377819	28378219	7.10002	8.25995	-1.08839	9.07203e-12	1.03592e-09	FOSL2
chr12	176658	177058	7.16343	8.31038	-1.06822	9.32574e-12	1.06312e-09	LOC101929384
chr20	50728792	50729192	9.06014	9.8222	-0.719943	9.72161e-12	1.10641e-09	PARD6B
chr13	27374451	27374851	7.21191	8.33083	-1.04378	9.90835e-12	1.12579e-09	GTF3A
chr4	145195182	145195582	6.23858	7.70293	-1.35445	1.00498e-11	1.13997e-09	OTUD4
chr22	43530513	43530913	9.25763	9.99644	-0.697563	1.02207e-11	1.15744e-09	EFCAB6-AS1
chr9	33417659	33418059	5.74996	7.3756	-1.48392	1.04294e-11	1.17912e-09	AQP7
chr17	64794336	64794736	6.89677	8.13382	-1.14574	1.05208e-11	1.1875e-09	ARHGAP27P1-BPTFP1-KPNA2P3
chr2	113078248	113078648	7.15266	8.34218	-1.09731	1.08252e-11	1.21985e-09	IL1F10
chr3	62607305	62607705	6.587	7.90133	-1.215	1.09229e-11	1.22883e-09	FEZF2
chr1	94542035	94542435	8.13036	9.03864	-0.847513	1.11765e-11	1.25311e-09	F3
chr17	7755298	7755698	6.2373	7.67335	-1.32131	1.11775e-11	1.25311e-09	RPL29P2
chr11	116931196	116931596	8.38122	9.2345	-0.798577	1.11936e-11	1.25311e-09	APOA1
chr20	50790940	50791340	7.99143	8.93841	-0.882715	1.14987e-11	1.28518e-09	BCAS4
chr1	208132731	208133131	4.96609	6.9563	-1.78214	1.21223e-11	1.35266e-09	PLXNA2
chr13	77535791	77536191	8.39956	9.24245	-0.79495	1.2499e-11	1.39243e-09	SCEL
chr12	132529644	132530044	5.49565	7.26188	-1.57813	1.25342e-11	1.39409e-09	FBRSL1
chr1	10635813	10636213	8.34664	9.23506	-0.830442	1.28457e-11	1.42641e-09	CASZ1
chr20	23588991	23589391	6.92316	8.13631	-1.12323	1.29637e-11	1.43719e-09	CST9
chr15	85317815	85318215	7.84628	8.81059	-0.908432	1.34402e-11	1.4876e-09	MIR7706
chr13	110705113	110705513	9.00085	9.75675	-0.710859	1.38312e-11	1.52841e-09	CARS2
chr9	97714469	97714869	5.71011	7.37032	-1.4993	1.41997e-11	1.56661e-09	XPA
chr12	24889014	24889414	6.39927	7.76982	-1.26815	1.50108e-11	1.65343e-09	BCAT1
chr5	2039176	2039576	3.90962	6.52724	-2.19478	1.61517e-11	1.77625e-09	CTD-2194D22.4
chr11	67373224	67373624	9.0915	9.81368	-0.684264	1.74177e-11	1.90935e-09	CLCF1
chr12	12871771	12872171	9.76424	10.4193	-0.622259	1.75889e-11	1.92503e-09	RPL13AP20
chr12	130125790	130126190	6.17279	7.6198	-1.32784	1.87081e-11	2.04425e-09	FZD10-AS1
chr19	17790811	17791211	6.6405	7.9194	-1.18462	1.88476e-11	2.05622e-09	B3GNT3
chr14	36383514	36383914	6.57696	7.95478	-1.26662	1.89262e-11	2.06151e-09	MBIP
chr3	189393262	189393662	7.47797	8.51205	-0.968221	1.90147e-11	2.06787e-09	TPRG1-AS2
chr11	129846712	129847112	8.98793	9.83332	-0.7899	1.94062e-11	2.10423e-09	TMEM45B
chr19	46181275	46181675	7.07028	8.22867	-1.07371	1.94105e-11	2.10423e-09	IGFL2-AS1
chr6	41636982	41637382	8.41076	9.23808	-0.778813	1.97832e-11	2.14123e-09	MDFI
chr5	141603930	141604330	8.38856	9.24547	-0.809224	1.98144e-11	2.14123e-09	DIAPH1
chr2	222847716	222848116	6.40439	7.82452	-1.30923	1.99402e-11	2.15143e-09	ACSL3
chr19	43519064	43519464	8.09616	8.99582	-0.844771	1.9986e-11	2.15166e-09	ETHE1
chr12	95754719	95755119	4.23731	6.61479	-2.0702	2.00051e-11	2.15166e-09	NTN4
chr1	201353633	201354033	4.7365	6.86342	-1.86177	2.02134e-11	2.17066e-09	TNNT2
chr9	136311280	136311680	7.07421	8.21587	-1.0618	2.11214e-11	2.26462e-09	CCDC187
chr3	183915429	183915829	6.85378	8.06238	-1.12594	2.11682e-11	2.26502e-09	MIR4448
chr18	23848750	23849150	6.77958	8.04237	-1.16001	2.11913e-11	2.26502e-09	LAMA3
chr15	51829669	51830069	9.42062	10.1195	-0.663206	2.18637e-11	2.33325e-09	TMOD3
chr20	63090962	63091362	5.38841	7.15384	-1.58953	2.21076e-11	2.35562e-09	HAR1A
chr22	32508317	32508717	3.79999	6.47856	-2.2287	2.29447e-11	2.44101e-09	FBXO7
chr8	94779038	94779438	5.55922	7.2835	-1.53976	2.31815e-11	2.46238e-09	INTS8
chr6	144923564	144923964	6.03075	7.5342	-1.37069	2.332e-11	2.47326e-09	SNORA98
chr3	129239831	129240231	6.61424	7.96199	-1.23818	2.33663e-11	2.47434e-09	COPG1
chr7	151116439	151116839	7.3603	8.48282	-1.04048	2.39401e-11	2.53118e-09	AGAP3
chr2	30664634	30665034	6.28432	7.71168	-1.31073	2.50265e-11	2.64197e-09	CAPN13
chr13	47110538	47110938	8.00122	8.92898	-0.86341	2.54929e-11	2.68707e-09	HTR2A
chr2	181877004	181877404	7.4871	8.52046	-0.959698	2.56118e-11	2.69546e-09	ITPRID2
chr12	52493627	52494027	7.79741	8.75189	-0.892151	2.67092e-11	2.80664e-09	KRT6A
chr10	2024407	2024807	3.55617	6.36489	-2.34059	2.72753e-11	2.86174e-09	LINC00700
chr6	137832516	137832916	8.05879	8.95612	-0.838251	2.73201e-11	2.86205e-09	TNFAIP3
chr2	172196427	172196827	8.15199	9.10326	-0.890565	2.76656e-11	2.89382e-09	DLX2-DT
chr14	102028440	102028840	5.84251	7.41646	-1.42762	2.78701e-11	2.91077e-09	HSP90AA1
chr21	29114370	29114770	5.96378	7.48771	-1.38955	2.80384e-11	2.92388e-09
chr5	61450576	61450976	6.18077	7.61603	-1.32854	2.83706e-11	2.95403e-09	ZSWIM6
chr6	157715256	157715656	6.40042	7.75675	-1.26033	2.85253e-11	2.96564e-09	SNX9
chr12	538102	538502	7.47877	8.50641	-0.958126	2.89838e-11	3.00874e-09	LOC105369595
chr6	160030518	160030918	6.66912	7.94321	-1.1746	3.16045e-11	3.27582e-09	AIRN
chr2	118971081	118971481	4.97681	6.96733	-1.74431	3.19716e-11	3.30887e-09	MARCO
chr6	168638259	168638659	2.08132	6.11639	-3.08761	3.22745e-11	3.33518e-09	SMOC2
chr4	48086745	48087145	5.59248	7.29522	-1.52202	3.34551e-11	3.45197e-09	TXK
chr14	75230789	75231189	7.50521	8.56251	-0.976792	3.36323e-11	3.46504e-09	FOS
chr3	136961003	136961403	7.85876	8.79931	-0.882666	3.4549e-11	3.55414e-09	IL20RB
chr1	162381843	162382243	5.3987	7.15199	-1.57286	3.57661e-11	3.67383e-09	C1orf226
chr20	44137458	44137858	5.61817	7.26429	-1.49464	3.58567e-11	3.67762e-09	JPH2
chr1	206469609	206470009	7.51917	8.55021	-0.954283	3.65577e-11	3.73833e-09	IKBKE
chr1	201275608	201276008	7.66558	8.69342	-0.95266	3.6791e-11	3.75657e-09	PKP1
chr22	43127493	43127893	9.19749	9.9139	-0.676433	3.69953e-11	3.77181e-09	MCAT
chr17	41786290	41786690	10.1023	10.7889	-0.650007	3.94377e-11	4.01485e-09	JUP
chr3	181624096	181624496	7.76462	8.75828	-0.918546	4.13843e-11	4.20506e-09	SOX2-OT
chr12	42960883	42961283	7.02265	8.22281	-1.12361	4.14289e-11	4.20506e-09	LINC02461
chr5	149633340	149633740	6.49778	7.81874	-1.22084	4.31067e-11	4.36889e-09	ARHGEF37
chr10	117499507	117499907	3.6318	6.37044	-2.28928	4.44361e-11	4.49697e-09	EMX2
chr1	202056576	202056976	8.52388	9.31644	-0.744775	4.67359e-11	4.72273e-09	ELF3
chr17	78883492	78883892	8.40311	9.25483	-0.793691	4.69045e-11	4.7328e-09	CEP295NL
chr8	100336388	100336788	8.34974	9.17698	-0.777617	4.74693e-11	4.78274e-09	RNF19A
chr11	70063758	70064158	8.25739	9.10098	-0.787561	5.21392e-11	5.23855e-09	LINC02753
chr14	55103372	55103772	8.67549	9.47497	-0.745177	5.21462e-11	5.23855e-09	LGALS3
chr11	70016598	70016998	7.01894	8.1744	-1.06788	5.494e-11	5.51113e-09	LINC02753
chr17	75907897	75908297	6.67807	7.93191	-1.15285	5.51328e-11	5.52239e-09	MRPL38
chr19	33046940	33047340	7.34914	8.44802	-1.01493	5.56926e-11	5.57032e-09	RHPN2
chr22	47129660	47130060	8.99247	9.70815	-0.676678	5.9378e-11	5.92164e-09	TBC1D22A-AS1
chr19	19371432	19371832	5.64819	7.28993	-1.47262	6.00876e-11	5.98369e-09	GATAD2A
chr3	8629104	8629504	7.58924	8.64	-0.964259	6.09942e-11	6.06516e-09	SSUH2
chr11	58770383	58770783	6.77695	8.0057	-1.13446	6.20066e-11	6.1569e-09	GLYAT
chr19	36136552	36136952	7.39156	8.47314	-0.999099	6.24402e-11	6.19098e-09	CAPNS1
chr3	185728112	185728512	9.08044	9.81266	-0.688134	6.49405e-11	6.42957e-09	IGF2BP2-AS1
chr3	24102140	24102540	4.36177	6.61568	-1.94766	6.51658e-11	6.44257e-09	LINC00691
chr20	47843998	47844398	6.53869	7.85591	-1.20755	6.71935e-11	6.63347e-09	SULF2
chr6	12296544	12296944	6.15806	7.57536	-1.30271	6.74477e-11	6.64899e-09	EDN1
chr8	143878637	143879037	7.07028	8.24416	-1.08413	7.01466e-11	6.90511e-09	EPPK1
chr16	83912942	83913342	6.4458	7.77303	-1.23447	7.18907e-11	7.06664e-09	MLYCD
chr3	52999311	52999711	6.80173	8.0089	-1.11922	7.21739e-11	7.08432e-09	SFMBT1
chr19	35323825	35324225	5.51786	7.18706	-1.50697	7.30074e-11	7.15587e-09	CD22
chr12	124550558	124550958	5.8699	7.46672	-1.44275	7.39041e-11	7.23342e-09	NCOR2
chr16	4912499	4912899	5.86661	7.40167	-1.39511	7.40436e-11	7.23673e-09	PPL
chr8	97791219	97791619	5.54899	7.26556	-1.52119	7.89868e-11	7.70887e-09	LAPTM4B
chr20	31573602	31574002	9.56196	10.2484	-0.646981	8.24771e-11	8.03805e-09	HM13-AS1
chr5	142057938	142058338	7.17313	8.26734	-1.01423	8.31856e-11	8.09559e-09	GNPDA1
chr17	49894468	49894868	7.30514	8.35366	-0.973237	8.37296e-11	8.13698e-09	TAC4
chr1	233688815	233689215	5.84335	7.39002	-1.40254	8.43035e-11	8.17588e-09	MIR4427
chr22	42769211	42769611	7.32506	8.39044	-0.990408	8.43687e-11	8.17588e-09	A4GALT
chr11	114280300	114280700	6.21482	7.63528	-1.28717	8.47684e-11	8.20302e-09	NNMT
chr10	103168158	103168558	6.2769	7.65263	-1.26944	8.5789e-11	8.29007e-09	NT5C2
chr9	131312737	131313137	5.06275	6.93876	-1.66545	8.70881e-11	8.40375e-09	PLPP7
chr11	126402616	126403016	9.44586	10.1101	-0.631089	8.75243e-11	8.43397e-09	ST3GAL4
chr15	59540120	59540520	6.14929	7.56891	-1.31054	8.77545e-11	8.44403e-09	GCNT3
chr13	98509227	98509627	8.00647	8.90918	-0.846721	8.78752e-11	8.44403e-09	STK24
chr19	50214786	50215186	8.35532	9.19956	-0.788047	9.46685e-11	9.08407e-09	MYH14
chr9	98781569	98781969	7.27968	8.38809	-1.02273	9.54133e-11	9.14272e-09	ANKS6
chr12	52522384	52522784	7.73447	8.68539	-0.881025	9.84189e-11	9.41756e-09	KRT5
chr1	41900413	41900813	6.47148	7.7896	-1.20574	1.01715e-10	9.71938e-09	HIVEP3
chr9	133134055	133134455	9.61191	10.299	-0.645512	1.02765e-10	9.80602e-09	RALGDS
chr7	93115966	93116366	7.72677	8.68226	-0.882933	1.0448e-10	9.95582e-09	SAMD9
chr2	240457362	240457762	4.86743	6.83501	-1.73363	1.08395e-10	1.03002e-08	LOC100130449
chr5	168302113	168302513	6.7987	8.0004	-1.10444	1.09213e-10	1.03636e-08	WWC1
chr10	95290610	95291010	7.85751	8.83855	-0.902073	1.12597e-10	1.067e-08	PDLIM1
chr15	91857326	91857726	5.32746	7.07434	-1.55988	1.14233e-10	1.081e-08	SLCO3A1
chr3	193830826	193831226	8.83211	9.5686	-0.690278	1.15233e-10	1.08896e-08	LINC02038
chr5	6965963	6966363	7.11258	8.21049	-1.01828	1.15511e-10	1.09009e-08	MIR4278
chrX	141002506	141002906	5.99351	7.45297	-1.33437	1.18334e-10	1.11518e-08	SPANXB1
chrX	116280711	116281111	5.77036	7.3202	-1.40216	1.26392e-10	1.18949e-08	AGTR2
chr9	121719990	121720390	6.54128	7.823	-1.19154	1.29427e-10	1.21638e-08	DAB2IP
chr4	48093444	48093844	7.37167	8.40039	-0.949533	1.30211e-10	1.22208e-08	TXK
chr11	63566759	63567159	9.38777	10.0488	-0.625768	1.31536e-10	1.23282e-08	PLAAT2
chr17	17015109	17015509	8.28046	9.10169	-0.76758	1.38744e-10	1.2986e-08	LINC02090
chr1	153567237	153567637	7.85086	8.76265	-0.845011	1.38981e-10	1.29904e-08	S100A2
chr8	37915529	37915929	6.56076	7.82377	-1.15733	1.42778e-10	1.33272e-08	RAB11FIP1
chr20	49345276	49345676	6.54075	7.82859	-1.17393	1.46122e-10	1.36208e-08	SNORD12
chr1	155308912	155309312	9.65178	10.2962	-0.61022	1.46501e-10	1.36375e-08	FDPS
chr12	124683604	124684004	6.39128	7.70238	-1.20495	1.4686e-10	1.36524e-08	NCOR2
chr14	104275448	104275848	6.81117	7.99348	-1.08656	1.52939e-10	1.41983e-08	LINC02691
chr1	235067840	235068240	9.03589	9.75979	-0.683384	1.53956e-10	1.42733e-08	LINC01348
chr11	70078656	70079056	7.56736	8.60464	-0.962367	1.62264e-10	1.50233e-08	ANO1
chr17	40372144	40372544	6.63423	7.87948	-1.15021	1.63427e-10	1.51105e-08	GJD3
chr11	71793926	71794326	7.28401	8.33895	-0.969552	1.67757e-10	1.54899e-08	FAM86C1
chr5	159337919	159338319	6.42636	7.72209	-1.19337	1.71294e-10	1.57953e-08	LOC285626
chr14	103075319	103075719	6.53921	7.80083	-1.15624	1.73075e-10	1.5938e-08	LBHD2
chr6	2683692	2684092	8.41669	9.22065	-0.755471	1.77858e-10	1.63565e-08	LINC01600
chr1	43922176	43922576	6.12469	7.53867	-1.28503	1.92947e-10	1.76943e-08	ARTN
chr11	26620931	26621331	7.35474	8.37501	-0.946972	1.93028e-10	1.76943e-08	MUC15
chr20	63865369	63865769	9.96436	10.6683	-0.664086	1.9318e-10	1.76943e-08	TPD52L2
chr12	56158337	56158737	9.18919	9.96324	-0.720977	1.93703e-10	1.77186e-08	MYL6
chr12	6065506	6065906	6.40723	7.712	-1.19701	2.13418e-10	1.94959e-08	SNORA120
chr7	19020452	19020852	6.72018	7.91913	-1.10505	2.15047e-10	1.96185e-08	TWIST1
chr16	85746747	85747147	8.41921	9.20587	-0.736098	2.22921e-10	2.03098e-08	C16orf74
chr15	85494153	85494553	8.07296	8.93561	-0.799142	2.23729e-10	2.03564e-08	AKAP13
chr5	132274544	132274944	4.41683	6.59142	-1.88099	2.27949e-10	2.07128e-08	PDLIM4
chr3	155282520	155282920	7.24048	8.28853	-0.967887	2.31459e-10	2.10039e-08	STRIT1
chr17	69761612	69762012	9.17977	9.85454	-0.635587	2.32654e-10	2.10844e-08	LINC01483
chr21	15618337	15618737	5.57545	7.19959	-1.45859	2.50818e-10	2.27006e-08	USP25
chr2	111658984	111659384	9.02393	9.75391	-0.682219	2.51957e-10	2.27735e-08	MIR4771-1
chr12	47752418	47752818	5.82735	7.34905	-1.37314	2.54197e-10	2.29457e-08	RAPGEF3
chr12	6430179	6430579	8.85191	9.58857	-0.689865	2.62771e-10	2.36884e-08	CD27
chr5	12400440	12400840	7.11813	8.19759	-1.00257	2.74841e-10	2.4744e-08	LINC01194
chr1	202105979	202106379	8.58086	9.36744	-0.731759	2.75523e-10	2.47728e-08	GPR37L1
chr14	100553837	100554237	5.88706	7.36251	-1.34487	2.91173e-10	2.61457e-08	BEGAIN
chr19	14507118	14507518	8.48026	9.2582	-0.729072	2.96128e-10	2.65558e-08	DNAJB1
chr1	223176885	223177285	4.38266	6.5688	-1.86936	3.02652e-10	2.71054e-08	TLR5
chr1	221948102	221948502	8.71778	9.47065	-0.705165	3.05474e-10	2.73224e-08	LINC02474
chr8	118850469	118850869	8.34635	9.16539	-0.768851	3.0657e-10	2.73846e-08	TNFRSF11B
chr17	81066300	81066700	5.46768	7.12346	-1.48351	3.08891e-10	2.7556e-08	BAIAP2
chr9	39582344	39582744	6.80215	7.99004	-1.08197	3.11663e-10	2.77672e-08	ZNF658B
chr10	103789313	103789713	6.80817	7.99826	-1.08393	3.28678e-10	2.9245e-08	SH3PXD2A-AS1
chr2	219274220	219274620	7.20605	8.29987	-1.00041	3.37821e-10	3.00099e-08	DNAJB2
chr11	69638366	69638766	9.15739	9.84555	-0.648019	3.40106e-10	3.01445e-08	CCND1
chr17	5365482	5365882	6.95876	8.07531	-1.02734	3.43096e-10	3.03702e-08	RPAIN
chr11	69280755	69281155	7.40808	8.40851	-0.930558	3.45238e-10	3.05203e-08	MYEOV
chr1	235909189	235909589	9.143	9.85007	-0.66273	3.46617e-10	3.06028e-08	LYST
chr8	125260290	125260690	8.13994	8.96691	-0.769824	3.52618e-10	3.10926e-08	NSMCE2
chr3	188431272	188431672	6.27628	7.6072	-1.21567	3.56317e-10	3.13784e-08	LPP-AS1
chr7	46565586	46565986	7.72632	8.65161	-0.863136	3.58617e-10	3.15403e-08	LOC730338
chr21	35511668	35512068	7.57293	8.5302	-0.89062	3.63026e-10	3.18871e-08	LOC100506403
chr14	98069542	98069942	7.04137	8.14601	-1.01133	3.68227e-10	3.23026e-08	LINC01550
chr8	48695750	48696150	6.65154	7.86044	-1.10694	3.69056e-10	3.23339e-08	EFCAB1
chr7	5549610	5550010	6.97376	8.08413	-1.02371	3.75346e-10	3.2843e-08	ACTB
chr7	27082000	27082400	6.31604	7.63385	-1.19983	3.84347e-10	3.35877e-08	HOXA1
chr1	46611368	46611768	8.77739	9.54895	-0.71645	3.87638e-10	3.38322e-08	MOB3C
chr3	57972607	57973007	5.44468	7.14705	-1.50257	3.9455e-10	3.43916e-08	FLNB
chr1	1344432	1344832	8.47729	9.28296	-0.747183	3.95928e-10	3.44679e-08	DVL1
chr15	51874935	51875335	9.58887	10.226	-0.60237	3.96593e-10	3.44819e-08	TMOD3
chr12	57546706	57547106	8.79405	9.53249	-0.687839	4.06884e-10	3.53319e-08	DCTN2
chr7	156969445	156969845	5.74996	7.27408	-1.37452	4.3491e-10	3.77177e-08	NOM1
chr1	205284262	205284662	7.11154	8.23939	-1.03324	4.3995e-10	3.81065e-08	TMCC2
chr3	33798539	33798939	9.15308	9.83962	-0.644399	4.4144e-10	3.81874e-08	PDCD6IP
chr7	2225218	2225618	7.20018	8.27293	-0.981788	4.48857e-10	3.878e-08	MAD1L1
chr6	43369903	43370303	7.30848	8.37044	-0.974173	4.5495e-10	3.92569e-08	ZNF318
chr11	67055241	67055641	8.52336	9.28195	-0.706913	4.58499e-10	3.94637e-08	RHOD
chr21	44874057	44874457	7.28802	8.32857	-0.962206	4.59944e-10	3.95384e-08	PTTG1IP
chrX	46327280	46327680	7.70251	8.63751	-0.864048	4.65711e-10	3.9984e-08	LINC01186
chr8	142795260	142795660	7.33819	8.35792	-0.935255	4.67457e-10	4.00837e-08	LY6D
chr3	111585608	111586008	7.18143	8.22408	-0.963456	4.76746e-10	4.08291e-08	ZBED2
chr5	35877332	35877732	7.98632	8.85304	-0.801317	4.79223e-10	4.099e-08	IL7R
chr19	52665065	52665465	7.29384	8.35391	-0.969788	4.88879e-10	4.17638e-08	ZNF83
chr6	10202491	10202891	5.21547	6.98313	-1.55666	5.04217e-10	4.30205e-08	TFAP2A-AS2
chr17	15658071	15658471	8.05987	8.90164	-0.782083	5.23063e-10	4.45488e-08	TRIM16
chr8	143888526	143888926	6.9004	8.04179	-1.04137	5.23855e-10	4.45488e-08	EPPK1
chr9	136694042	136694442	6.71926	7.91243	-1.08866	5.2408e-10	4.45488e-08	AGPAT2
chr15	80009843	80010243	6.32086	7.64208	-1.19462	5.38051e-10	4.56231e-08	BCL2A1
chr18	76401614	76402014	1.84752	5.92751	-2.95354	5.43544e-10	4.60319e-08	LOC101927989
chr17	73291794	73292194	8.80764	9.52245	-0.668357	5.50321e-10	4.65484e-08	CDC42EP4
chr1	53956869	53957269	6.86454	8.00253	-1.04221	5.69787e-10	4.81354e-08	LRRC42
chr22	46076932	46077332	6.01001	7.42896	-1.27986	5.81069e-10	4.90281e-08	LOC642648
chr11	135039451	135039851	4.57444	6.64022	-1.76804	5.90577e-10	4.9769e-08	LOC100507548
chr10	47407230	47407630	7.81438	8.74965	-0.857582	6.21939e-10	5.23476e-08	LOC107001062
chr20	5072818	5073218	6.62207	7.84378	-1.1166	6.81282e-10	5.7272e-08	TMEM230
chr1	9413682	9414082	7.1384	8.18616	-0.964546	6.92925e-10	5.81794e-08	LINC02606
chr8	115739243	115739643	7.59249	8.53526	-0.87304	6.99608e-10	5.86686e-08	TRPS1
chr1	202807717	202808117	7.59448	8.59852	-0.918681	7.00472e-10	5.86692e-08	KDM5B
chr2	96617087	96617487	6.06706	7.45247	-1.2665	7.1153e-10	5.95226e-08	KANSL3
chr10	110411428	110411828	6.48227	7.72343	-1.13127	7.22103e-10	6.03335e-08	DUSP5
chr3	166177640	166178040	5.7419	7.26403	-1.37091	7.27348e-10	6.06977e-08	BCHE
chr2	232378618	232379018	5.53247	7.12298	-1.42392	7.34335e-10	6.12062e-08	ALPP
chr2	160856537	160856937	6.0606	7.4572	-1.27843	7.36748e-10	6.13327e-08	TANK
chr10	87019685	87020085	5.82396	7.3346	-1.36416	7.46955e-10	6.21069e-08	FAM25A
chr19	52669626	52670026	7.24683	8.26464	-0.938568	7.5089e-10	6.23585e-08	ZNF83
chr15	60407798	60408198	9.34642	9.98448	-0.602683	7.69736e-10	6.38461e-08	ANXA2
chr17	40098877	40099277	7.56177	8.51301	-0.871488	8.03246e-10	6.65451e-08	NR1D1
chr6	43696048	43696448	6.72291	7.88534	-1.06893	8.09135e-10	6.6952e-08	MRPS18A
chr10	93334552	93334952	8.85886	9.59015	-0.683394	8.21573e-10	6.78992e-08	MYOF
chr17	56914118	56914518	8.97136	9.65838	-0.644103	8.31891e-10	6.86691e-08	TRIM25
chr14	104116557	104116957	8.10928	8.92571	-0.759056	8.35282e-10	6.8866e-08	MIR203A
chr6	21022506	21022906	8.51589	9.27049	-0.701815	8.56411e-10	7.05232e-08	CDKAL1
chr11	127862801	127863201	6.38439	7.66617	-1.17668	8.67321e-10	7.13358e-08	LINC02098
chr21	35136527	35136927	8.35076	9.14012	-0.730194	8.97732e-10	7.37486e-08	RUNX1
chr12	53371486	53371886	8.8741	9.59503	-0.67237	9.71673e-10	7.97272e-08	SP1
chr1	175192209	175192609	8.59012	9.32817	-0.691259	9.73727e-10	7.98002e-08	KIAA0040
chr17	81043805	81044205	6.74996	7.90088	-1.05318	9.85716e-10	8.06862e-08	BAIAP2
chr8	127036042	127036442	9.34486	10.0076	-0.620324	9.92357e-10	8.11329e-08	PCAT1
chr4	38314432	38314832	6.36411	7.63724	-1.16153	9.99044e-10	8.15822e-08	LINC02513
chr1	39980891	39981291	7.37573	8.3684	-0.910327	1.00461e-09	8.19393e-08	MFSD2A
chr11	67379279	67379679	7.95896	8.82092	-0.798604	1.05398e-09	8.58635e-08	CLCF1
chr17	66602547	66602947	6.70551	7.9017	-1.08006	1.05845e-09	8.61254e-08	MIR634
chr3	127035949	127036349	6.40892	7.6806	-1.151	1.06502e-09	8.65574e-08	PLXNA1
chr6	36743612	36744012	4.67572	6.68611	-1.72677	1.07794e-09	8.75038e-08	CPNE5
chr6	25312021	25312421	6.47311	7.70397	-1.12598	1.22449e-09	9.92821e-08	CARMIL1
chr19	39493725	39494125	3.47634	6.15767	-2.16204	1.27598e-09	1.03319e-07	DLL3
chr5	38853693	38854093	8.56951	9.30203	-0.682733	1.27729e-09	1.03319e-07	OSMR
chr11	34243318	34243718	7.19659	8.2119	-0.931647	1.30738e-09	1.05628e-07	ABTB2
chr19	45506872	45507272	8.60316	9.37791	-0.723853	1.30987e-09	1.05704e-07	VASP
chr1	8470030	8470430	6.32386	7.61334	-1.16302	1.36364e-09	1.09914e-07	SNORD128
chr1	150513727	150514127	5.3641	7.05262	-1.47348	1.38219e-09	1.11148e-07	FALEC
chr14	100068221	100068621	7.80646	8.67901	-0.805663	1.39361e-09	1.11935e-07	EVL
chr12	28940736	28941136	5.69163	7.2185	-1.38245	1.41323e-09	1.13245e-07	FAR2
chr7	6367588	6367988	7.54488	8.48858	-0.862409	1.41323e-09	1.13245e-07	RAC1
chr21	15604618	15605018	5.40325	7.04437	-1.44541	1.42921e-09	1.14392e-07	USP25
chr5	148337107	148337507	5.19724	6.92085	-1.51151	1.43629e-09	1.14825e-07	SPINK9
chr4	99838636	99839036	5.6318	7.16469	-1.37408	1.49355e-09	1.19263e-07	DAPP1
chr6	42142355	42142755	8.24651	9.1193	-0.810355	1.54195e-09	1.22842e-07	C6orf132
chr6	2841201	2841601	8.38654	9.19703	-0.74532	1.54806e-09	1.23083e-07	SERPINB1
chr19	9050278	9050678	5.38956	7.02602	-1.46122	1.54857e-09	1.23083e-07	OR1M1
chr5	66208904	66209304	7.16074	8.2275	-0.967243	1.56327e-09	1.24083e-07	LINC02065
chr7	143791269	143791669	3.57646	6.18043	-2.12401	1.56478e-09	1.24083e-07	TCAF2P1
chr17	50699010	50699410	5.0219	6.8304	-1.58659	1.64111e-09	1.29986e-07	ANKRD40
chr3	50265241	50265641	5.10247	6.85611	-1.53894	1.656e-09	1.31013e-07	SEMA3B-AS1
chr17	28335798	28336198	9.38143	10.0758	-0.648403	1.70484e-09	1.34722e-07	TNFAIP1
chr10	11794112	11794512	6.32267	7.61582	-1.1747	1.72463e-09	1.36128e-07	PROSER2
chr6	3157668	3158068	7.99086	8.82397	-0.767707	1.7597e-09	1.38737e-07	TUBB2A
chr8	54607469	54607869	5.10945	6.8629	-1.53968	1.77869e-09	1.40073e-07	RP1
chr19	42456123	42456523	5.15469	6.89939	-1.53628	1.8117e-09	1.42345e-07	CXCL17
chr10	103521446	103521846	5.86824	7.35265	-1.31215	1.84284e-09	1.44626e-07	NEURL1-AS1
chr1	17460311	17460711	6.03736	7.42425	-1.26688	1.90717e-09	1.49503e-07	RCC2
chr14	68521030	68521430	6.17746	7.49453	-1.1995	1.97298e-09	1.54309e-07	LOC100996664
chr5	96702814	96703214	9.40991	10.1111	-0.650878	2.03302e-09	1.58824e-07	CAST
chr6	105752636	105753036	6.95489	8.04427	-0.993366	2.0406e-09	1.59234e-07	PRDM1
chr11	116871566	116871966	6.36352	7.64827	-1.16318	2.1034e-09	1.63948e-07	APOA1
chr12	119869357	119869757	6.8996	7.98289	-0.989775	2.13511e-09	1.66231e-07	CIT
chr17	41793365	41793765	8.78308	9.53085	-0.694327	2.1471e-09	1.66974e-07	JUP
chr1	23010417	23010817	8.11501	8.92669	-0.747402	2.1499e-09	1.67002e-07	TEX46
chr12	110569633	110570033	4.94126	6.78435	-1.59395	2.16187e-09	1.67742e-07	PPTC7
chrX	63331014	63331414	4.85917	6.78631	-1.66465	2.17414e-09	1.68503e-07	SPIN4
chr14	54252417	54252817	6.27813	7.56546	-1.15881	2.19305e-09	1.69776e-07	CDKN3
chr2	127400835	127401235	8.2253	9.04696	-0.754631	2.21121e-09	1.7099e-07	PROC
chr22	38348648	38349048	9.64351	10.237	-0.559096	2.21705e-09	1.71248e-07	CSNK1E
chr8	122854475	122854875	4.52102	6.56304	-1.76633	2.25523e-09	1.74001e-07	ZHX2
chr5	135141081	135141481	8.44634	9.27568	-0.759071	2.26827e-09	1.7481e-07	C5orf66-AS1
chr16	60579181	60579581	5.31786	6.96943	-1.47063	2.2834e-09	1.75778e-07	NPAP1L
chr12	25283682	25284082	5.51681	7.08485	-1.38788	2.33414e-09	1.79483e-07	KRAS
chr12	8681736	8682136	9.62615	10.2446	-0.580641	2.33867e-09	1.79629e-07	RIMKLB
chr20	2284953	2285353	6.09475	7.50452	-1.26162	2.43175e-09	1.86569e-07	TGM3
chr20	45174836	45175236	6.64531	7.79965	-1.05202	2.45261e-09	1.87959e-07	PI3
chr21	23258331	23258731	3.78962	6.22671	-2.01847	2.47328e-09	1.89332e-07	D21S2088E
chr11	120317174	120317574	6.62305	7.78408	-1.06096	2.54712e-09	1.94766e-07	TLCD5
chr2	95240416	95240816	5.33463	6.97415	-1.45689	2.55352e-09	1.95039e-07	PROM2
chr13	85236776	85237176	7.44165	8.39714	-0.878213	2.56524e-09	1.95716e-07	LINC00375
chr16	68589504	68589904	6.58148	7.7801	-1.07964	2.61394e-09	1.99209e-07	ZFP90
chr3	190155350	190155750	6.7857	7.89647	-1.01649	2.65836e-09	2.02369e-07	P3H2
chr7	27677789	27678189	8.39256	9.18222	-0.724444	2.67665e-09	2.03535e-07	HIBADH
chr11	127938673	127939073	4.41457	6.49464	-1.75928	2.71047e-09	2.05879e-07	LINC02098
chr11	119572238	119572638	4.85751	6.73084	-1.60877	2.75161e-09	2.08772e-07	THY1
chr10	119100414	119100814	6.75575	7.89132	-1.03202	2.89784e-09	2.19623e-07	DENND10
chr8	81193512	81193912	7.1209	8.14243	-0.936605	2.95591e-09	2.2353e-07	PAG1
chr11	72561390	72561790	4.45458	6.53315	-1.74289	3.02971e-09	2.28859e-07	LINC01537
chr12	21962666	21963066	5.49353	7.06163	-1.39931	3.08434e-09	2.32729e-07	ABCC9
chr13	107258566	107258966	8.30042	9.07555	-0.721313	3.11201e-09	2.34558e-07	SNORD31B
chr22	45201239	45201639	7.16511	8.18503	-0.930794	3.21198e-09	2.41826e-07	MIR1249
chr2	120935159	120935559	5.98062	7.37994	-1.24259	3.28896e-09	2.47351e-07	GLI2
chrX	12975128	12975528	7.60143	8.50646	-0.83065	3.3776e-09	2.53461e-07	TMSB4X
chr2	180829626	180830026	5.44137	7.06047	-1.43126	3.38273e-09	2.53568e-07	SCHLAP1
chr2	233465152	233465552	4.44357	6.53504	-1.74373	3.60573e-09	2.69989e-07	DGKD
chr10	70634956	70635356	5.30453	6.94304	-1.4396	3.63104e-09	2.71411e-07	PRF1
chr11	78185516	78185916	8.33417	9.13114	-0.729891	3.63265e-09	2.71411e-07	KCTD21
chr17	74935793	74936193	4.94907	6.75189	-1.56031	3.64604e-09	2.72115e-07	OTOP3
chr1	59673384	59673784	8.44344	9.247	-0.743726	3.68683e-09	2.74562e-07	MIR4711
chr11	118938846	118939246	6.44358	7.65514	-1.09334	3.68685e-09	2.74562e-07	UPK2
chr19	1261149	1261549	9.09905	9.79598	-0.648333	3.71586e-09	2.76422e-07	CIRBP
chr16	74800174	74800574	4.41683	6.48932	-1.76317	3.82438e-09	2.84186e-07	FA2H
chr5	28726915	28727315	5.64531	7.15478	-1.34242	3.85052e-09	2.85819e-07	LSP1P3
chr1	203513138	203513538	9.17612	9.82791	-0.607931	3.86653e-09	2.86696e-07	OPTC
chr5	116046730	116047130	5.37921	7.01996	-1.45844	3.90181e-09	2.89e-07	ARL14EPL
chr8	127596531	127596931	8.82756	9.50695	-0.631568	3.93714e-09	2.91301e-07	CASC8
chr17	81329174	81329574	7.2187	8.21557	-0.904173	4.08745e-09	3.02096e-07	LINC00482
chr8	102757856	102758256	6.60637	7.81008	-1.09353	4.14922e-09	3.06218e-07	GASAL1
chr2	64838184	64838584	6.67666	7.87447	-1.07215	4.15216e-09	3.06218e-07	LINC01800
chr19	14343451	14343851	3.94126	6.28614	-1.92238	4.16489e-09	3.06827e-07	LINC01842
chr7	121960648	121961048	6.27131	7.53598	-1.14894	4.17107e-09	3.06952e-07	PTPRZ1
chr15	98562509	98562909	6.87031	7.98369	-1.00617	4.18743e-09	3.07826e-07	FAM169B
chr3	38152122	38152522	6.30026	7.59233	-1.15042	4.20509e-09	3.08792e-07	OXSR1
chr11	12090236	12090636	8.49485	9.23955	-0.690113	4.27799e-09	3.1381e-07	MICAL2
chr1	24206229	24206629	5.71835	7.20746	-1.31395	4.32207e-09	3.16704e-07	LINC02800
chr7	21550583	21550983	7.92118	8.75655	-0.774502	4.3725e-09	3.20057e-07	DNAH11
chr1	39943751	39944151	6.68136	7.81263	-1.0311	4.3839e-09	3.20549e-07	MFSD2A
chr1	25503438	25503838	5.23347	6.90581	-1.45729	4.47509e-09	3.26868e-07	LDLRAP1
chr16	67462158	67462558	4.95838	6.75794	-1.5712	4.48257e-09	3.27065e-07	ATP6V0D1
chr3	184600615	184601015	5.16008	6.85855	-1.48257	4.56842e-09	3.32975e-07	EPHB3
chr6	80540772	80541172	6.67619	7.80963	-1.02561	4.60289e-09	3.35131e-07	BCKDHB
chr9	72140187	72140587	9.03048	9.66876	-0.598659	4.73489e-09	3.4401e-07	GDA
chr3	132952009	132952409	6.63471	7.77552	-1.04127	4.95676e-09	3.59368e-07	TMEM108
chr6	52454731	52455131	6.47797	7.66842	-1.07977	4.97935e-09	3.60624e-07	EFHC1
chr6	34719253	34719653	7.43388	8.3909	-0.867831	5.08791e-09	3.68097e-07	LOC101929243
chr10	114320276	114320676	7.08026	8.10372	-0.926678	5.10533e-09	3.68968e-07	VWA2
chr19	45953070	45953470	6.64483	7.78338	-1.02993	5.35342e-09	3.8649e-07	NOVA2
chr4	14916664	14917064	7.38092	8.39423	-0.909684	5.43216e-09	3.91761e-07	LINC00504
chr12	22653420	22653820	7.53688	8.44278	-0.826447	5.44786e-09	3.92481e-07	ETNK1
chr11	129862114	129862514	8.45774	9.20105	-0.693365	5.47336e-09	3.93904e-07	NFRKB
chr10	133258905	133259305	6.53818	7.71242	-1.07072	5.53639e-09	3.98022e-07	MIR202HG
chr22	41772315	41772715	6.43026	7.63846	-1.08543	5.62683e-09	4.041e-07	CCDC134
chr18	73325385	73325785	6.94518	7.99613	-0.96206	5.79475e-09	4.15723e-07	LINC02582
chr8	128388365	128388765	5.24112	6.88394	-1.44526	5.88787e-09	4.21962e-07	LINC00824
chr9	137497582	137497982	5.31422	6.96506	-1.43176	5.96443e-09	4.27002e-07	NSMF
chrX	28507052	28507452	7.22739	8.22583	-0.90069	6.04152e-09	4.32069e-07	MIR6134
chr4	9944444	9944844	5.26631	6.99142	-1.47459	6.15046e-09	4.39402e-07	SLC2A9
chr13	109265681	109266081	10.2676	10.8591	-0.555374	6.1801e-09	4.4106e-07	MYO16-AS1
chr1	108561387	108561787	4.87564	6.68231	-1.56842	6.20351e-09	4.4227e-07	FAM102B
chr9	33264134	33264534	8.56597	9.31556	-0.690981	6.25432e-09	4.45428e-07	BAG1
chr6	2476039	2476439	5.85502	7.25015	-1.24557	6.27686e-09	4.4635e-07	LINC02521
chr1	147833569	147833969	6.73605	7.84996	-1.01797	6.28028e-09	4.4635e-07	GJA5
chr10	90484916	90485316	6.19068	7.48542	-1.17615	6.45411e-09	4.57754e-07	LINC02653
chr16	87725555	87725955	4.40325	6.49606	-1.74956	6.54814e-09	4.63943e-07	KLHDC4
chr3	38156922	38157322	4.42804	6.46206	-1.73292	6.56706e-09	4.64802e-07	OXSR1
chr4	38728247	38728647	5.85502	7.25001	-1.244	6.58418e-09	4.65534e-07	TLR10
chr4	182809460	182809860	8.91282	9.6172	-0.651793	6.77567e-09	4.78086e-07	DCTD
chr2	231642938	231643338	8.16343	8.97678	-0.742844	6.79778e-09	4.79152e-07	TEX44
chr5	149618318	149618718	6.17545	7.46217	-1.14894	7.14063e-09	5.02801e-07	ARHGEF37
chr1	205449540	205449940	7.94458	8.80548	-0.780288	7.18164e-09	5.04697e-07	MIR135B
chr22	37229367	37229767	8.72859	9.41512	-0.636243	7.18228e-09	5.04697e-07	RAC2
chr6	2818218	2818618	7.96224	8.77142	-0.742927	7.22812e-09	5.07398e-07	SERPINB1
chr7	151796593	151796993	6.79481	7.89701	-0.99591	7.24047e-09	5.07744e-07	LOC644090
chr12	49942731	49943131	5.22835	6.87242	-1.43778	7.35374e-09	5.1516e-07	AQP2
chr1	177220031	177220431	4.38266	6.43325	-1.72335	7.44368e-09	5.20928e-07	BRINP2
chr14	49867668	49868068	7.58775	8.4876	-0.816665	7.48443e-09	5.23246e-07	RN7SL2
chr20	49805201	49805601	7.7752	8.61496	-0.773009	7.72616e-09	5.39595e-07	SLC9A8
chr9	92716278	92716678	7.15604	8.13818	-0.894942	7.79044e-09	5.4353e-07	IPPK
chr18	70243417	70243817	6.86908	7.92787	-0.96105	8.14356e-09	5.67589e-07	RTTN
chr14	30966384	30966784	6.10107	7.43236	-1.18257	8.1579e-09	5.6801e-07	MIR624
chr19	42898248	42898648	7.52962	8.45289	-0.849754	8.22586e-09	5.72161e-07	PSG1
chr16	68707296	68707696	5.95683	7.30893	-1.20767	8.30772e-09	5.77269e-07	CDH1
chr11	130145972	130146372	8.44095	9.19503	-0.690262	8.36385e-09	5.8058e-07	ST14
chr2	123840275	123840675	5.91761	7.28056	-1.22587	8.41714e-09	5.83407e-07	LOC107985820
chr20	40631987	40632387	5.22835	6.86701	-1.43194	8.42161e-09	5.83407e-07	MAFB
chr2	43180985	43181385	6.26193	7.56454	-1.15069	8.48551e-09	5.8724e-07	ZFP36L2
chr10	35447820	35448220	6.72245	7.86776	-1.02125	8.84475e-09	6.10867e-07	CCNY
chr17	79915781	79916181	5.0512	6.77182	-1.51103	8.85906e-09	6.1124e-07	LINC01978
chr8	119416541	119416941	7.40098	8.34272	-0.852576	9.07825e-09	6.25733e-07	CCN3
chr1	4667188	4667588	7.95799	8.78669	-0.755587	9.11538e-09	6.2766e-07	AJAP1
chr14	50896472	50896872	7.14385	8.15873	-0.91668	9.17226e-09	6.30943e-07	ABHD12B
chr13	46284446	46284846	5.02042	6.75351	-1.49608	9.19223e-09	6.31683e-07	LINC00563
chr9	136687088	136687488	7.59473	8.49191	-0.813399	9.20366e-09	6.31834e-07	AGPAT2
chr17	80708871	80709271	4.79655	6.62391	-1.5781	9.23804e-09	6.3356e-07	LOC101928855
chr14	102928008	102928408	7.7787	8.65367	-0.792909	9.3323e-09	6.39384e-07	AMN
chr3	150725150	150725550	5.963	7.33572	-1.213	9.48931e-09	6.49492e-07	LOC101928105
chr11	66855881	66856281	7.9178	8.73276	-0.74465	9.65815e-09	6.60388e-07	LRFN4
chr13	33218260	33218660	8.2216	9.0021	-0.718914	9.8016e-09	6.69528e-07	STARD13
chr19	10763036	10763436	5.6289	7.10419	-1.32138	9.96566e-09	6.80057e-07	MIR4748
chr4	95978502	95978902	4.55617	6.50552	-1.64888	9.97896e-09	6.80287e-07	PDHA2
chr8	54032593	54032993	5.84669	7.23689	-1.23223	1.00517e-08	6.84566e-07	TCEA1
chr1	31666183	31666583	5.54075	7.07043	-1.34042	1.01195e-08	6.88496e-07	PEF1
chr3	63645339	63645739	5.76684	7.17638	-1.25548	1.0186e-08	6.92338e-07	SNTN
chr16	84618531	84618931	7.56177	8.46309	-0.817904	1.08451e-08	7.36404e-07	COTL1
chr18	26580284	26580684	7.22963	8.19223	-0.871123	1.09404e-08	7.42139e-07	MIR8057
chr6	11356874	11357274	6.16008	7.44068	-1.14415	1.11751e-08	7.5731e-07	NEDD9
chr19	49640953	49641353	9.72564	10.2939	-0.535229	1.14966e-08	7.78327e-07	RRAS
chr11	57638291	57638691	8.12744	8.92687	-0.727803	1.16219e-08	7.8603e-07	MIR130A
chr3	33299735	33300135	9.25228	9.87461	-0.584484	1.16871e-08	7.89022e-07	FBXL2
chr22	50656460	50656860	7.07278	8.11242	-0.932398	1.16891e-08	7.89022e-07	SHANK3
chr1	205582700	205583100	6.07564	7.37284	-1.15758	1.17669e-08	7.93489e-07	MFSD4A-AS1
chr1	233473089	233473489	5.6625	7.11259	-1.2792	1.21766e-08	8.20312e-07	KCNK1
chr15	34279016	34279416	6.72564	7.83223	-0.993414	1.24294e-08	8.36518e-07	SLC12A6
chr1	152186715	152187115	5.29477	6.9145	-1.42536	1.24567e-08	8.37534e-07	RPTN
chr2	54572561	54572961	7.12537	8.14777	-0.914998	1.26236e-08	8.4792e-07	SPTBN1

## Sheet: CB6644_H3K27ac_Down
Chromosome	Start	End	Conc_CB6644	Conc_DMSO	Fold	p.value	FDR	Nearest_Gene_Name
chr21	43312132	43312532	7.6686	8.30581	-0.524928	1.0471e-09	4.58942e-07	LINC00322
chr4	83212190	83212590	5.58239	6.51957	-0.638265	6.18754e-09	1.77255e-06	COQ2
chr22	39292326	39292726	8.31033	8.94044	-0.500157	1.46029e-08	3.47658e-06	SNORD83B
chr22	39297927	39298327	5.70205	6.47038	-0.540473	1.0106e-07	1.43635e-05	SNORD83B
chr4	38728285	38728685	6.31904	7.00925	-0.51329	1.01112e-07	1.43635e-05	TLR10
chr16	89363350	89363750	5.78388	6.52209	-0.529679	1.50352e-07	1.83215e-05	LOC100287036
chr4	168766248	168766648	6.92218	7.71954	-0.547777	1.54105e-07	1.86025e-05	PALLD
chr11	2204513	2204913	6.39916	7.13133	-0.519747	2.42976e-07	2.57095e-05	MIR4686
chr5	27855283	27855683	4.87722	5.7727	-0.544352	7.46772e-07	6.01912e-05	PURPL
chr15	36904485	36904885	5.66553	6.40702	-0.500838	1.17733e-06	8.59988e-05	LOC145845
chr17	4498132	4498532	4.86783	5.89083	-0.541323	1.4444e-06	9.93696e-05	SPNS2
chr4	183424030	183424430	6.14273	6.84749	-0.479142	2.39188e-06	0.00014539	CDKN2AIP
chr2	234840837	234841237	7.62959	8.28847	-0.459633	3.35335e-06	0.000188427	SH3BP4
chr13	109743871	109744271	5.2785	6.12962	-0.497776	4.25894e-06	0.000223481	LINC00676
chr17	79925480	79925880	6.39887	6.98899	-0.435117	4.44368e-06	0.000229429	LINC01979
chr2	234880825	234881225	5.58835	6.21492	-0.440171	4.63175e-06	0.000237234	SH3BP4
chr11	27291696	27292096	6.94298	7.50751	-0.42118	4.99504e-06	0.000252323	CCDC34
chr19	12983595	12983995	5.95625	6.5671	-0.433372	6.941e-06	0.000323897	NFIX
chr20	58014501	58014901	4.76693	5.7689	-0.495544	7.40602e-06	0.000339596	LINC01742
chr12	48764746	48765146	5.1233	5.84309	-0.458994	9.23094e-06	0.000400611	MIR4701
chr4	7929982	7930382	5.73453	6.47669	-0.461365	1.1934e-05	0.000480045	LOC389199
chr17	39632057	39632457	6.39239	7.28077	-0.475395	1.34455e-05	0.000525396	PPP1R1B
chr20	50677881	50678281	5.95059	6.60901	-0.436854	1.62229e-05	0.000607165	RIPOR3
chr1	211643715	211644115	5.14553	5.82474	-0.43366	2.44948e-05	0.000818998	LINC01693
chr7	93914191	93914591	7.10741	7.62944	-0.382428	2.50222e-05	0.000835547	GNG11
chr9	36296863	36297263	5.45777	6.11537	-0.425183	3.1124e-05	0.000973553	GNE
chr11	27201585	27201985	8.38798	8.90814	-0.380277	3.42569e-05	0.00104111	BBOX1-AS1
chr10	50056915	50057315	5.51411	6.36155	-0.446036	3.54821e-05	0.00106579	FAM21EP
chr1	162391260	162391660	4.75402	5.53451	-0.43934	3.57847e-05	0.00106988	C1orf226
chr14	77123762	77124162	5.10874	6.04418	-0.445366	3.84495e-05	0.0011247	ZDHHC22
chr1	177219796	177220196	5.02955	5.74542	-0.429896	4.01976e-05	0.00116261	BRINP2
chr17	19720037	19720437	6.34424	7.21137	-0.442273	4.17659e-05	0.00119056	SLC47A2
chr8	132530951	132531351	8.3274	8.88376	-0.387711	4.82399e-05	0.00133084	HPYR1
chr2	142531683	142532083	6.19921	6.71985	-0.374687	5.03445e-05	0.00138002	KYNU
chr10	69868598	69868998	6.30642	7.08171	-0.429488	5.45886e-05	0.00145449	COL13A1
chr16	53082700	53083100	5.05602	5.69851	-0.407444	5.96353e-05	0.0015426	CHD9
chr2	46998048	46998448	4.63133	5.37348	-0.426298	6.1082e-05	0.00156754	MCFD2
chr15	70633226	70633626	5.20981	5.98385	-0.427691	6.1855e-05	0.00157623	SALRNA2
chr10	7686644	7687044	7.09155	7.74015	-0.406081	6.67239e-05	0.00165439	ITIH2
chr11	13923478	13923878	6.96607	7.57801	-0.397528	6.71257e-05	0.00166115	LINC02683
chr4	76723594	76723994	4.83947	5.75159	-0.425448	7.2427e-05	0.00175518	MIR548AH
chr7	12801484	12801884	7.85664	8.27024	-0.324745	7.28813e-05	0.00176121	ARL4A
chr13	114013104	114013504	7.00922	7.71999	-0.415123	7.37971e-05	0.00178166	C13orf46
chr10	132775393	132775793	8.12838	8.72993	-0.394142	7.41126e-05	0.00178533	NKX6-2
chr11	23113266	23113666	4.95198	5.66258	-0.414418	7.91969e-05	0.00185498	CCDC179
chr17	19727775	19728175	5.71499	6.3741	-0.407314	7.95954e-05	0.00186051	SLC47A2
chr12	46674576	46674976	5.57048	6.20051	-0.403017	8.17752e-05	0.00190281	SLC38A4
chr19	46765118	46765518	5.03442	5.73547	-0.405955	0.00010283	0.0022312	STRN4
chr17	17922082	17922482	8.5449	8.95933	-0.320033	0.000119205	0.0024939	TOM1L2
chr2	43069015	43069415	6.14506	6.74544	-0.381943	0.00012846	0.00261724	LINC01819
chr13	100517485	100517885	8.42845	8.90084	-0.345581	0.000130929	0.00265493	GGACT
chr7	77766160	77766560	6.2249	6.75372	-0.366289	0.000131521	0.00266273	TMEM60
chr11	69376626	69377026	7.34891	7.98544	-0.390128	0.000131961	0.00266953	LOC102724265
chr2	238895708	238896108	7.11577	7.5386	-0.324065	0.000148504	0.00292549	LINC01940
chr6	25311867	25312267	7.26928	8.00134	-0.399391	0.000148839	0.00292599	CARMIL1
chr2	233048945	233049345	4.79132	5.4343	-0.391924	0.000152526	0.00296653	INPP5D
chr9	94608797	94609197	5.22972	5.91279	-0.394983	0.000157771	0.0030455	FBP2
chr1	162350246	162350646	10.1293	10.5868	-0.335044	0.000182129	0.00341071	MIR556
chr14	35335940	35336340	8.29963	8.83476	-0.360506	0.000187671	0.00348852	PSMA6
chr19	40231963	40232363	5.50861	6.04062	-0.359357	0.000190882	0.00352485	CNTD2
chr8	126375082	126375482	4.727	5.3855	-0.383651	0.00019249	0.0035428	LOC101927657
chr8	100425502	100425902	6.44273	6.88394	-0.332309	0.000193311	0.0035481	MIR4471
chr20	62666458	62666858	10.3777	10.9609	-0.369531	0.000213251	0.00382098	SLCO4A1-AS1
chr7	1011565	1011965	4.90329	5.54313	-0.375005	0.000220652	0.00391269	MIR339
chr11	18588922	18589322	9.90772	10.3401	-0.322794	0.000222196	0.00392923	UEVLD
chr7	127975606	127976006	6.06777	6.63848	-0.367558	0.000223782	0.00394642	SND1-IT1
chr9	36319997	36320397	8.06081	8.59811	-0.356667	0.000241296	0.00414998	GNE
chr10	59965370	59965770	5.24427	5.84277	-0.366981	0.000241855	0.00415679	LINC01553
chr22	49949248	49949648	5.3895	5.96908	-0.365069	0.000250961	0.00427049	PIM3
chr2	238746740	238747140	5.48189	6.04448	-0.359778	0.000284629	0.0047003	LOC100287387
chr4	83184204	83184604	6.70624	7.24989	-0.354362	0.000286665	0.00472482	PLAC8
chr19	44876303	44876703	6.68	7.42148	-0.378064	0.000315236	0.00503751	TOMM40
chr4	142549277	142549677	9.97569	10.3232	-0.279725	0.000325844	0.00517167	INPP4B
chr2	224678914	224679314	9.45388	9.84462	-0.299451	0.000345682	0.00538929	CUL3
chr7	93910522	93910922	5.1864	5.76612	-0.357397	0.000345882	0.00538929	GNGT1
chr7	135853291	135853691	5.57924	6.07235	-0.339945	0.000348135	0.00541188	FAM180A
chr2	174051898	174052298	8.73344	9.20462	-0.330834	0.000348378	0.00541239	LINC01960
chr8	30481071	30481471	4.70317	5.35868	-0.368249	0.00037155	0.00570346	RBPMS-AS1
chr15	34362749	34363149	4.89316	5.58903	-0.369582	0.000406352	0.00607449	LPCAT4
chr5	159826721	159827121	8.6576	9.09773	-0.318213	0.000414519	0.00616076	LINC01847
chr2	160075703	160076103	7.07575	7.47701	-0.304372	0.000416793	0.0061767	PLA2R1
chr2	120912318	120912718	9.97765	10.4451	-0.32672	0.000425739	0.00626954	GLI2
chr11	69259386	69259786	6.07729	6.75724	-0.365558	0.000437367	0.00636782	MYEOV
chr16	1996173	1996573	5.28226	5.84041	-0.347207	0.000448066	0.00646494	SYNGR3
chr11	80593903	80594303	7.11715	7.61318	-0.335379	0.000465743	0.00663672	LINC02720
chr5	56359177	56359577	5.70129	6.18873	-0.334474	0.000468419	0.00664779	LINC01948
chr2	65985760	65986160	4.65971	5.45069	-0.364028	0.000478789	0.00672344	MIR4778
chr3	46927028	46927428	5.33367	5.92425	-0.353095	0.00048548	0.00679514	PTH1R
chr2	160257261	160257661	8.71363	9.07742	-0.282879	0.000502191	0.00698343	LINC02478
chr7	75991031	75991431	5.09643	5.65325	-0.347728	0.000506432	0.00702719	TMEM120A
chr4	169943885	169944285	6.03295	6.50554	-0.325394	0.000514796	0.00712451	LINC02275
chr7	75822964	75823364	6.06769	6.7822	-0.361904	0.000518461	0.00715164
chr11	59189177	59189577	5.04942	5.69935	-0.355543	0.000526575	0.0072364	DTX4
chr20	25437045	25437445	5.29127	5.80894	-0.337212	0.00055033	0.00747374	GINS1
chr11	13858196	13858596	5.18615	6.0077	-0.358219	0.000555805	0.00752807	LINC02545
chr1	227892746	227893146	4.6457	5.337	-0.357156	0.000557021	0.007534	MIR5008
chr2	27021515	27021915	4.89415	5.58052	-0.358059	0.000566506	0.00762618	MAPRE3
chr10	124666941	124667341	4.73378	5.37149	-0.354077	0.000588053	0.00783014	FAM53B-AS1
chr9	108579629	108580029	7.91207	8.42437	-0.333332	0.000593912	0.00788003	ACTL7B
chr8	26641241	26641641	8.98994	9.57723	-0.347194	0.000596281	0.00790273	DPYSL2
chr16	56861104	56861504	5.03142	5.62377	-0.34829	0.000602075	0.00794282	MIR138-2
chr10	80509422	80509822	6.34078	6.84915	-0.334282	0.000603106	0.00794826	LOC101929574
chr12	11795790	11796190	8.31892	8.78904	-0.32187	0.000630118	0.00820704	ETV6
chr9	91164930	91165330	5.72823	6.22283	-0.331712	0.000637405	0.00828561	LINC00484
chr2	238916611	238917011	8.61094	9.11098	-0.328141	0.000655014	0.00842271	LINC01940
chr9	128176948	128177348	6.74464	7.35736	-0.346527	0.00070528	0.00888493	CIZ1
chr14	49950808	49951208	6.75948	7.20679	-0.313868	0.000714186	0.00896639	MIR6076
chr20	57168207	57168607	6.13965	6.64766	-0.326535	0.000755582	0.00933566	BMP7-AS1
chr11	44950202	44950602	6.67223	7.17634	-0.326612	0.000770899	0.00947031	TP53I11
chr5	149062427	149062827	8.96331	9.35665	-0.291546	0.000788945	0.00966429	MIR584
chr7	18019769	18020169	4.96816	5.57377	-0.341232	0.00079921	0.00975596	PRPS1L1
chr20	56578723	56579123	4.63318	5.29125	-0.346462	0.000808524	0.00981766	LINC01716
chr5	142871041	142871441	6.1092	6.73534	-0.343552	0.000831601	0.010032	ARHGAP26-AS1
chr17	56886517	56886917	4.79669	5.446	-0.345099	0.000831841	0.010032	MTVR2
chr4	38180255	38180655	8.58734	8.99213	-0.294556	0.00086884	0.0103424	TBC1D1
chr14	55454408	55454808	5.78765	6.44669	-0.343939	0.000874328	0.0103933	TBPL2
chr11	61775995	61776395	7.97879	8.62467	-0.342438	0.000883583	0.010455	MIR611
chr17	66676198	66676598	4.95132	5.63994	-0.342512	0.000932009	0.0108247	MIR634
chr1	58041740	58042140	4.90758	5.6716	-0.341303	0.000941592	0.0109055	DAB1-AS1
chr2	72765585	72765985	5.60327	6.19098	-0.335136	0.000953873	0.0109933	EXOC6B
chr6	156949134	156949534	5.93953	6.38078	-0.306708	0.00102148	0.0115346	ARID1B
chr2	164792969	164793369	5.6188	6.33872	-0.339414	0.00102303	0.0115455	LOC101929633
chr2	232385978	232386378	6.42141	7.08127	-0.338605	0.00102555	0.0115653	ECEL1P2
chr1	87795583	87795983	7.64762	8.03634	-0.2855	0.00102924	0.011591	LINC01364
chr1	110224785	110225185	4.88462	5.63346	-0.338116	0.00103155	0.0116075	KCNC4
chr22	35589246	35589646	5.9223	6.47059	-0.327945	0.00105268	0.0117885	MB
chr17	235033	235433	6.58691	7.25401	-0.337792	0.00105797	0.0118271	LINC02091
chr12	56518287	56518687	5.50863	6.01422	-0.321022	0.0011036	0.0121586	RBMS2
chr6	106356484	106356884	4.64327	5.29878	-0.33597	0.00110954	0.0121969
chr13	26411604	26412004	4.89808	5.61356	-0.335874	0.00113246	0.0123748	WASF3
chr4	176492502	176492902	5.83719	6.38762	-0.325495	0.00117504	0.0126917	SPCS3
chr6	43287275	43287675	5.4515	6.13811	-0.334564	0.00118108	0.0127259	SLC22A7
chr1	17097475	17097875	6.79773	7.47769	-0.33362	0.00121183	0.0129241	PADI2
chr12	65608868	65609268	6.79353	7.23063	-0.300786	0.0012243	0.0130187	LINC02454
chr1	84271960	84272360	7.58756	8.10765	-0.318581	0.00127849	0.0133958	SAMD13
chr16	21076665	21077065	6.30405	6.79746	-0.314139	0.00139811	0.0142821	DNAH3
chr2	55958568	55958968	7.95649	8.37314	-0.290748	0.00143713	0.014588	MIR217
chrX	46260552	46260952	6.33094	6.83165	-0.312958	0.00143929	0.0145921	LINC01186
chr17	4482903	4483303	7.55119	8.02782	-0.307584	0.00144531	0.0146249	SPNS2
chr1	87718049	87718449	5.28508	5.86947	-0.324797	0.00145085	0.0146693	LINC01364
chr15	85332111	85332511	8.7742	9.1081	-0.258557	0.00147093	0.0148025	MIR7706
chr10	80471788	80472188	5.01048	5.56347	-0.318051	0.00148564	0.0149034	TSPAN14
chr6	13703052	13703452	5.00518	5.67857	-0.326325	0.00150201	0.0150045	RANBP9
chr7	23513389	23513789	4.66855	5.3224	-0.326119	0.0015095	0.0150551	TRA2A
chr1	201489544	201489944	6.31802	6.74176	-0.288831	0.00151286	0.0150798	CSRP1
chr20	25548720	25549120	5.0612	5.60695	-0.318063	0.00151652	0.015096	NINL
chr20	41340306	41340706	7.57038	8.03543	-0.304242	0.0015224	0.0151368	LPIN3
chr6	7260829	7261229	7.85377	8.33138	-0.304915	0.00157845	0.0154964	SSR1
chr5	27907132	27907532	7.53136	7.88779	-0.26977	0.00160102	0.0156555	LINC02103
chr14	103693156	103693556	7.20301	7.63342	-0.292194	0.00162279	0.0158049	XRCC3
chr11	69137758	69138158	6.34964	6.81995	-0.301551	0.00163373	0.0158575	SMIM38
chr10	26722073	26722473	5.65297	6.09242	-0.297296	0.00166576	0.0160348	PDSS1
chr3	96267332	96267732	6.59515	7.11045	-0.310229	0.00170887	0.0163361	MIR8060
chr12	82650923	82651323	7.88986	8.26794	-0.27585	0.00170909	0.0163361	TMTC2
chr2	70341426	70341826	5.81117	6.30788	-0.30806	0.00171272	0.0163647	FAM136A
chr8	29695445	29695845	7.08067	7.48016	-0.283366	0.00172642	0.0164467	LINC00589
chr1	174964329	174964729	6.58634	7.14008	-0.316223	0.00173042	0.0164727	RABGAP1L
chr4	122890024	122890424	8.72554	9.17981	-0.297954	0.00174171	0.0165382	NUDT6
chr1	93584906	93585306	8.96817	9.28719	-0.251274	0.00174768	0.0165667	BCAR3
chr20	63525681	63526081	5.68837	6.25878	-0.316486	0.00179236	0.0168748	PPDPF
chr5	56543716	56544116	5.40565	5.93255	-0.309055	0.00181331	0.0169888	LINC01948
chr1	162212877	162213277	6.23478	6.8267	-0.317794	0.00182898	0.0170696	MIR4654
chr17_GL383563v3_alt	184031	184431	6.6648	7.2363	-0.315463	0.00184373	0.0171761	LINC02091
chr5	56675750	56676150	5.0331	5.61646	-0.314735	0.00191603	0.0176957	C5orf67
chr2	72138162	72138562	4.77177	5.37539	-0.31576	0.00192271	0.0177256	CYP26B1
chr9	93594211	93594611	5.248	5.74332	-0.302447	0.00192579	0.0177383	MIR548AU
chr20	57288595	57288995	6.82813	7.28328	-0.29762	0.00194457	0.0178759	BMP7
chr2	65991482	65991882	4.66344	5.21817	-0.311679	0.00197719	0.0180595	MIR4778
chr3	12158917	12159317	8.41214	9.02609	-0.315825	0.00198466	0.018102	TIMP4
chr5	163915378	163915778	5.95393	6.4182	-0.299599	0.0019962	0.0181879	MAT2B
chr6	54987960	54988360	6.62136	7.07049	-0.292513	0.00205254	0.0185893	HCRTR2
chr8	37459770	37460170	5.13659	5.63725	-0.303947	0.00216977	0.0193444	LINC01605
chr20	56711808	56712208	7.73626	8.10763	-0.268343	0.00222398	0.0197047	TFAP2C
chr3	12480538	12480938	6.3588	6.8994	-0.306963	0.00224203	0.0198146	TSEN2
chr18	22335700	22336100	7.54484	7.95623	-0.283259	0.00225712	0.0199091	CTAGE1
chr22	33540322	33540722	4.77782	5.32133	-0.306999	0.00231968	0.0202994	MIR4764
chr9	115164701	115165101	4.81766	5.49415	-0.309962	0.00236658	0.0204742	DELEC1
chr7	151408582	151408982	6.04497	6.57076	-0.304527	0.00239337	0.0206782	WDR86-AS1
chr14	104665902	104666302	5.86782	6.28626	-0.285959	0.00246655	0.0211612	LINC02280
chr5	74624467	74624867	5.29084	5.83744	-0.304646	0.00247378	0.021202	HEXB
chr1	202046763	202047163	6.27104	6.68011	-0.279366	0.0024887	0.0212872	ELF3
chr16	20938128	20938528	7.8374	8.38464	-0.304541	0.00250581	0.0214122	LYRM1
chr9	94649531	94649931	8.27782	8.81618	-0.303314	0.00251765	0.0214885	FBP1
chr12	93048797	93049197	4.78229	5.3245	-0.304138	0.00251891	0.0214885	EEA1
chr12	124162841	124163241	5.38518	5.98486	-0.307492	0.00255269	0.0216916	RFLNA
chr18	24567308	24567708	5.1806	5.70339	-0.301459	0.00256624	0.0217523	LINC01915
chr17	78151171	78151571	6.06025	6.57984	-0.300696	0.00260993	0.021987	C17orf99
chr7	29113837	29114237	8.73628	9.17615	-0.286349	0.00261451	0.0220047	LOC101928168
chr6	149450812	149451212	9.12128	9.53682	-0.280435	0.00261901	0.0220203	ZC3H12D
chr1	229209957	229210357	6.13006	6.58196	-0.289913	0.00269184	0.0223158	MIR4454
chr11	16820822	16821222	7.93725	8.46777	-0.29928	0.00282443	0.0231059	C11orf58
chr15	75145692	75146092	5.08182	5.59834	-0.297928	0.00284839	0.0232549	C15orf39
chr15	85317953	85318353	9.03349	9.53086	-0.29478	0.00287178	0.0233816	MIR7706
chr9	133252581	133252981	8.97764	9.43452	-0.287873	0.00288648	0.023479	ABO
chr2	233429684	233430084	6.71735	7.3218	-0.302438	0.00295924	0.0238357	DGKD
chr2	120935172	120935572	9.94378	10.3552	-0.276615	0.00297721	0.0238995	GLI2
chr12	3236617	3237017	7.20123	7.71545	-0.295032	0.00306463	0.0244146	LOC100128253
chr7	48145376	48145776	7.50906	7.94734	-0.282594	0.00311641	0.0246997	ABCA13
chr5	112228882	112229282	6.03298	6.5993	-0.298564	0.00318119	0.0249679	LOC101927023
chr4	69034691	69035091	5.04784	5.5578	-0.295206	0.00323455	0.025248	UGT2B10
chr6	80540810	80541210	6.09882	6.52424	-0.27808	0.00334492	0.025804	BCKDHB
chr2	234969964	234970364	7.86693	8.21608	-0.255125	0.00334773	0.0258133
chr17	81335529	81335929	5.74518	6.26655	-0.292538	0.00359766	0.0270082	LINC00482
chr13	112872979	112873379	6.85303	7.27798	-0.275029	0.00360134	0.0270179	MCF2L-AS1
chr8	54382073	54382473	5.23263	5.71476	-0.290261	0.00360859	0.0270429	RNU105C
chr3	51681366	51681766	4.86646	5.44127	-0.294272	0.00371961	0.0276173	TEX264
chr2	230691014	230691414	5.67996	6.06976	-0.268557	0.00373365	0.0276757	LINC01907
chr20	49287597	49287997	7.14311	7.76528	-0.293609	0.00380725	0.0280611	SNORD12
chr22	30881853	30882253	7.59535	7.98923	-0.267904	0.00382867	0.0281637	OSBP2
chr17	4881718	4882118	5.45784	5.93446	-0.284376	0.00386217	0.0283159	C17orf107
chr7	32116265	32116665	4.70492	5.23628	-0.290922	0.0038988	0.0285114	PDE1C
chr8	123541150	123541550	6.13833	6.58567	-0.278476	0.0039349	0.0286369	FBXO32
chr17	17914197	17914597	6.36302	6.72471	-0.258651	0.00399441	0.028882	TOM1L2
chr7	133853303	133853703	4.83977	5.35433	-0.289304	0.00404523	0.0291065	LOC101928861
chr1	168136392	168136792	4.86492	5.38294	-0.288993	0.00405254	0.0291303	GPR161
chr7	20407870	20408270	5.46572	5.95538	-0.282136	0.00415396	0.029652	LOC101927811
chr2	200335289	200335689	6.38425	6.78885	-0.268917	0.00416864	0.0297156	SPATS2L
chr19	50932527	50932927	6.25811	6.67385	-0.272413	0.00429778	0.0303835	KLK5
chr1	178047006	178047406	6.61389	6.97941	-0.259214	0.00442353	0.0310279	CRYZL2P
chr6	110566347	110566747	4.73649	5.28122	-0.286531	0.00446163	0.0311856	SLC22A16
chr2	98299042	98299442	4.61439	5.28566	-0.284541	0.00451483	0.0314065	CNGA3
chr17	66610522	66610922	6.5229	7.28412	-0.277559	0.00464371	0.0320533	MIR634
chr17	4543299	4543699	6.83693	7.35957	-0.283502	0.00470141	0.0323302	MYBBP1A
chr20	58017379	58017779	7.55857	8.12395	-0.285198	0.00476621	0.0326183	LINC01742
chr17	4499458	4499858	4.59786	5.53431	-0.257031	0.0047674	0.0326183	SPNS2
chr6	149473185	149473585	5.70843	6.18063	-0.278877	0.00478057	0.0326997	ZC3H12D
chr1	63921055	63921455	8.96247	9.38801	-0.269635	0.00487486	0.0331418	ROR1
chr2	235746954	235747354	6.52867	7.03903	-0.281294	0.00490357	0.0332315	TNRC17
chr11	69288227	69288627	5.43987	5.86181	-0.269944	0.00491602	0.0332896	MYEOV
chr10	121002974	121003374	6.9057	7.40191	-0.279599	0.004949	0.0334375	WDR11
chr17	50542243	50542643	7.32362	7.78302	-0.275513	0.00496519	0.0334747	LOC105371824
chr14	55806715	55807115	8.0644	8.55987	-0.279519	0.00496679	0.0334747	LINC00520
chr1	202410499	202410899	5.63317	6.06373	-0.273085	0.00498263	0.0335576	PPP1R12B
chr4	7978835	7979235	6.60481	7.12578	-0.281493	0.00505401	0.0339115	MIR95
chr1	25167239	25167639	6.17056	6.60549	-0.268332	0.00516248	0.0344496	SYF2
chr11	78365207	78365607	5.51404	6.08221	-0.282197	0.00521096	0.034675	GAB2
chr6	43369910	43370310	7.22545	7.58688	-0.252719	0.00529388	0.0350812	ZNF318
chr15	62561514	62561914	8.45666	8.82301	-0.253241	0.00536214	0.0353378	MGC15885
chr22	39235625	39236025	5.62224	6.07534	-0.270192	0.00540327	0.0355135	PDGFB
chr7	105786740	105787140	5.97357	6.39006	-0.2651	0.00547267	0.0358688	ATXN7L1
chr1	1136275	1136675	4.87259	5.41244	-0.279571	0.00548745	0.0359473	LINC01342
chr2	64076202	64076602	5.24167	5.77576	-0.279439	0.00558147	0.0364333	VPS54
chr8	47303247	47303647	7.03022	7.47867	-0.271021	0.00565252	0.0366926	SPIDR
chr5	139787686	139788086	5.35174	5.789	-0.266721	0.00567739	0.036835	PSD2
chr18	54187738	54188138	5.35035	5.81182	-0.272057	0.00577	0.0372323	SNORA37
chr1	143729546	143729946	5.0305	5.5935	-0.278513	0.00577821	0.0372502	RNU1-4
chr1	42999442	42999842	5.2728	5.72805	-0.271362	0.00580409	0.037318	SLC2A1-AS1
chr11	116843214	116843614	5.41198	5.91319	-0.274931	0.00582434	0.0373921	APOA1
chr2	47323291	47323691	7.57692	7.9395	-0.250155	0.00595782	0.0379801	BCYRN1
chr7	2523239	2523639	8.22296	8.7465	-0.275927	0.00596308	0.0379909	MIR4648
chr8	141299717	141300117	4.84491	5.35441	-0.274769	0.00603248	0.0383075	LINC01300
chr13	33125915	33126315	5.71918	6.15204	-0.264224	0.00629321	0.0393605	STARD13
chr1	202085288	202085688	7.71251	8.43054	-0.267026	0.00648655	0.0402273	GPR37L1
chr17	81125187	81125587	5.46269	6.01025	-0.273711	0.00657875	0.0406715	MIR657
chr16	10079900	10080300	5.40611	5.91826	-0.272283	0.00658843	0.0407118	GRIN2A
chr10	117456695	117457095	4.87879	5.32019	-0.26714	0.00664649	0.040923	PDZD8
chr16	89370228	89370628	5.76734	6.18789	-0.258361	0.00671517	0.0411979	LOC100287036
chr13	108070143	108070543	5.11118	5.56055	-0.266593	0.00682225	0.0416369	LIG4
chr1	228837561	228837961	10.139	10.5623	-0.260822	0.00686508	0.0418579	RHOU
chr10	72248540	72248940	5.09951	5.61051	-0.271057	0.00693991	0.0422041	DDIT4
chr19	13060628	13061028	7.38562	7.85626	-0.266542	0.0071358	0.0430929	NFIX
chr8	137146514	137146914	5.05249	5.48759	-0.261892	0.00731373	0.0438142	LOC101927915
chr2	159153498	159153898	7.69134	8.38241	-0.263649	0.0073773	0.0440943	MIR6888
chr1	159971004	159971404	5.03389	5.56151	-0.269034	0.0074604	0.0444555	LINC01133
chr22	44710245	44710645	6.62083	7.08646	-0.263878	0.00746327	0.0444615	PRR5
chr10	17238967	17239367	7.38491	7.87495	-0.265635	0.0077282	0.0455646	VIM-AS1
chr9	121699497	121699897	4.82733	5.30508	-0.263028	0.00809554	0.0469809	DAB2IP
chr1	54564210	54564610	4.7228	5.19005	-0.261577	0.00827232	0.047519	ACOT11
chr14	73696793	73697193	5.94266	6.3301	-0.251222	0.00829074	0.0475511	PNMA1
chr11	69131743	69132143	6.78355	7.25661	-0.26169	0.00833016	0.0476602	SMIM38
chr17	6868797	6869197	4.95234	5.47683	-0.264503	0.00841188	0.0480316	ALOX12P2
chr19	45956187	45956587	5.4711	5.87755	-0.253714	0.00842805	0.0480812	NOVA2
chr18	24551991	24552391	8.4959	8.98929	-0.260762	0.00893929	0.0500756	LINC01915
chrX	39929116	39929516	4.84154	5.37651	-0.262143	0.0089728	0.0502086	MIR1587
chr13	113176385	113176785	5.97354	6.47708	-0.261625	0.00898025	0.0502272	PROZ
chr11	126384218	126384618	7.47851	7.93355	-0.257564	0.00905331	0.0505272	ST3GAL4
chr3	124793698	124794098	7.50945	7.95363	-0.256169	0.00910455	0.0507329	MIR544B
chr1	88175774	88176174	5.04962	5.52675	-0.259537	0.00924548	0.0513222	PKN2
chr22	37336940	37337340	5.24011	5.68575	-0.254993	0.00929985	0.0515001	LOC100506271
chr5	82312833	82313233	5.49464	5.92411	-0.254233	0.00933906	0.0516067	ATP6AP1L
chr11	69496769	69497169	5.5128	6.11641	-0.258846	0.0095059	0.0522256	LINC01488
chr2	101080675	101081075	8.34912	9.00213	-0.255301	0.009529	0.052319	TBC1D8
chr7	135621458	135621858	4.93664	5.38077	-0.257603	0.00956135	0.0524283	STMP1
chr1	30618567	30618967	5.23313	5.77278	-0.259261	0.009661	0.0528069	MATN1-AS1
chr7	84024824	84025224	6.50987	6.94705	-0.253185	0.0096736	0.0528533	SEMA3A
chr5	139373358	139373758	4.75109	5.2562	-0.258816	0.00970615	0.0530044	SLC23A1
chr6	157994660	157995060	6.55089	6.98335	-0.252277	0.00982261	0.0534403	SYNJ2-IT1
chr10	51718824	51719224	5.351	5.87237	-0.257571	0.0101198	0.0544467	CSTF2T
chr4	122929111	122929511	4.83978	5.29966	-0.255415	0.010273	0.0550752	SPATA5
chr13	110347059	110347459	5.63747	6.10068	-0.253679	0.0104409	0.0555696	MIR8073
chr12	31897239	31897639	4.94675	5.4276	-0.25446	0.01047	0.0556667	LINC02422
chr7	47380245	47380645	10.3202	10.8365	-0.254164	0.0110389	0.0576892	SNORD151
chr8	42299842	42300242	5.55945	6.0195	-0.252219	0.0111118	0.0579056	IKBKB
chr2	112075556	112075956	5.67785	6.1694	-0.25107	0.0118797	0.0605231	TMEM87B
chr19	48516193	48516593	3.81789	5.15148	-0.730245	9.22358e-10	1	LMTK3
chr5	160693830	160694230	4.35985	5.43705	-0.607744	1.09723e-07	1	ATP10B
chr4	38128483	38128883	3.1354	4.45605	-0.603066	1.4516e-07	1	TBC1D1
chr20	56731124	56731524	4.37953	5.38413	-0.576598	3.31313e-07	1	TFAP2C
chr15	71357262	71357662	3.94084	5.05239	-0.57154	5.16428e-07	1	THSD4-AS1
chr20	58127821	58128221	3.77325	4.85841	-0.527854	2.45452e-06	1	C20orf85
chr10	80462669	80463069	3.7259	4.70739	-0.501672	6.0331e-06	1	TSPAN14
chr12	32906802	32907202	4.28904	5.11867	-0.483362	8.41653e-06	1	PKP2
chr1	172871075	172871475	4.16134	5.06899	-0.473275	1.49543e-05	1	TNFSF18
chr17	4489864	4490264	3.85856	4.82045	-0.47153	1.64806e-05	1	SPNS2
chr15	58469455	58469855	4.5464	5.38085	-0.464394	1.72547e-05	1	LIPC-AS1
chrX	7055361	7055761	4.49961	5.36026	-0.461419	2.01502e-05	1	STS
chr15	65067610	65068010	3.4572	4.47172	-0.457982	2.37611e-05	1	RASL12
chr5	112232334	112232734	4.35617	5.43466	-0.446555	2.99015e-05	1	LOC101927023
chr2	147481958	147482358	3.54607	4.49473	-0.445739	3.69313e-05	1	ACVR2A
chr10	121158874	121159274	4.26842	5.05961	-0.428191	6.0015e-05	1	WDR11
chr19	49567757	49568157	4.51797	5.26653	-0.423187	6.7973e-05	1	NOSIP
chr10	96798697	96799097	3.58766	4.50237	-0.422456	7.79446e-05	1	MIR607
chr2	190372113	190372513	4.50285	5.22154	-0.413466	8.36753e-05	1	INPP1
chr2	208047546	208047946	4.10956	4.99652	-0.416371	9.69578e-05	1	PLEKHM3
chr10	132633924	132634324	3.73669	4.64025	-0.413554	0.000104553	1	INPP5A
chr11	2211190	2211590	3.57223	4.45034	-0.404531	0.000131566	1	MIR4686
chr3	158565903	158566303	3.85538	4.69295	-0.404948	0.000139041	1	LOC100996447
chr6	12241635	12242035	3.69839	4.58005	-0.401758	0.000149553	1	EDN1
chr8	8550694	8551094	4.36874	5.11828	-0.3985	0.000157237	1	CLDN23
chr6	129172828	129173228	4.40397	5.1556	-0.398993	0.000158619	1	LAMA2
chr5	98958299	98958699	4.18318	4.97159	-0.398762	0.000163936	1	CHD1
chr13	20465157	20465557	3.88506	4.74203	-0.395282	0.000186717	1	MIR4499
chr15	36909329	36909729	4.16175	4.93538	-0.39483	0.00019087	1	LOC145845
chr16	82629844	82630244	3.98423	4.83444	-0.394175	0.00019374	1	CDH13
chr13	41648329	41648729	3.30607	4.21093	-0.388828	0.00020486	1	MIR5006
chr2	113978251	113978651	4.46025	5.18472	-0.387103	0.000230105	1	LINC01191
chr10	104064238	104064638	3.39455	4.33433	-0.375874	0.000286648	1	MIR936
chr12	90854704	90855104	3.425	4.31912	-0.378591	0.000287658	1	LINC00615
chr6	113829336	113829736	3.31682	4.27611	-0.371086	0.000292017	1	MARCKS
chr6	107895086	107895486	4.35105	5.14361	-0.37699	0.000328985	1	SEC63
chr18	23207393	23207793	4.32929	5.05425	-0.373419	0.00035952	1	CABLES1
chr16	72996570	72996970	4.12088	4.88503	-0.369418	0.000417319	1	ZFHX3
chr2	120793836	120794236	4.36523	5.06597	-0.367018	0.000427001	1	GLI2
chr11	80831925	80832325	4.01495	4.8301	-0.367466	0.000430375	1	LINC02720
chr12	113265204	113265604	3.20063	4.17285	-0.353118	0.000440458	1	TPCN1
chr5	171774734	171775134	3.87542	4.74165	-0.360631	0.000478287	1	SMIM23
chr12	64694299	64694699	4.06467	4.79861	-0.363249	0.000502446	1	GNS
chr13	40452918	40453318	3.50453	4.37855	-0.358294	0.000512468	1	LINC00598
chr4	142368716	142369116	4.08208	4.82284	-0.361739	0.000526362	1	INPP4B
chr11	119666626	119667026	4.4072	5.08335	-0.358584	0.000535955	1	NECTIN1
chr4	158315117	158315517	4.40427	5.10165	-0.35913	0.000548181	1	TMEM144
chr2	20012690	20013090	4.35688	5.0299	-0.358892	0.000550262	1	MATN3
chr13	33153261	33153661	4.43385	5.19967	-0.355478	0.000629536	1	STARD13
chr6	109318708	109319108	3.99738	4.8186	-0.34972	0.000666698	1	CD164
chr2	62733697	62734097	4.25493	4.94903	-0.351411	0.000703602	1	EHBP1
chr12	49420994	49421394	3.83225	4.62878	-0.349682	0.00072424	1	LOC100335030
chr15	86021654	86022054	4.09341	4.78381	-0.350286	0.000729356	1	AGBL1
chr2	218861138	218861538	3.93562	4.71751	-0.348694	0.000769424	1	WNT6
chr1	164184088	164184488	4.23277	4.96391	-0.34791	0.000788435	1	PBX1
chr11	66055368	66055768	3.28274	4.11418	-0.341748	0.000815762	1	SNORD13F
chr22	42888019	42888419	4.073	4.72744	-0.344088	0.000872799	1	ARFGAP3
chr10	33145494	33145894	4.30705	5.02148	-0.343607	0.000903412	1	IATPR
chr5	159909661	159910061	3.61443	4.42642	-0.33932	0.000934683	1	ADRA1B
chr3	47848334	47848734	3.79198	4.70202	-0.33396	0.000936806	1	MIR1226
chr22	43093936	43094336	4.21888	4.8797	-0.341571	0.000955205	1	TTLL1
chr1	24875437	24875837	4.07172	4.73003	-0.338135	0.00104306	1	MIR6731
chr4	38649577	38649977	4.19456	4.95652	-0.33458	0.00109255	1	KLF3
chr1	109517111	109517511	4.28095	4.9399	-0.335755	0.00109991	1	AMIGO1
chr3	185175685	185176085	3.65728	4.40892	-0.331285	0.00121907	1	EHHADH-AS1
chr1	162247074	162247474	4.06547	4.7891	-0.33199	0.0012196	1	MIR4654
chr10	43337254	43337654	4.15895	4.81933	-0.332978	0.00123301	1	FXYD4
chr22	44108794	44109194	2.70688	3.78808	-0.30313	0.00126574	1	PARVB
chr1	58780001	58780401	3.93857	4.71929	-0.327476	0.00127746	1	JUN
chr3	197586713	197587113	3.43037	4.34596	-0.312522	0.00133099	1	BDH1
chr12	30975072	30975472	3.76114	4.57309	-0.320246	0.00143416	1	TSPAN11
chr5	133440049	133440449	4.001	4.75668	-0.321419	0.00157705	1	MIR1289-2
chr11	16837742	16838142	3.61017	4.38662	-0.321169	0.00161127	1	SNORD147
chr15	80585856	80586256	3.95368	4.64324	-0.323069	0.00162959	1	MIR5572
chr2	196245947	196246347	3.66057	4.40843	-0.32201	0.00164203	1	HECW2-AS1
chr15	75156220	75156620	3.59432	4.32262	-0.321082	0.00164643	1	C15orf39
chr17_KI270862v1_alt	166466	166866	3.81135	4.51004	-0.322453	0.00165561	1	ABR
chr6	44430145	44430545	3.51467	4.4006	-0.311074	0.0016587	1	MIR4642
chr1	227388719	227389119	3.74314	4.49204	-0.318559	0.00178685	1	CDC42BPA
chr5	87074870	87075270	3.62249	4.40894	-0.313929	0.001843	1	MIR4280
chr7	6226284	6226684	4.43363	5.12431	-0.318677	0.00186086	1	CYTH3
chr10	117499263	117499663	4.55782	5.16918	-0.315891	0.00202501	1	EMX2
chr2	232436052	232436452	4.52609	5.21995	-0.314921	0.00203462	1	ALPI
chr7	130153789	130154189	3.83381	4.55506	-0.313767	0.00204068	1	LOC100128325
chr1	61318734	61319134	4.04607	4.69597	-0.315231	0.00206749	1	NFIA-AS1
chr11	69989496	69989896	4.59676	5.25198	-0.314943	0.00207837	1	LINC02753
chr8	106589140	106589540	4.52895	5.08352	-0.311364	0.00213443	1	OXR1
chr21	44090040	44090440	3.87347	4.54248	-0.311241	0.00228787	1	TRAPPC10
chr3	124627362	124627762	4.47939	5.10684	-0.311665	0.00228977	1	KALRN
chr7	28293714	28294114	4.3914	5.08171	-0.310301	0.00234062	1	CREB5
chr1	87435909	87436309	3.85026	4.56174	-0.308037	0.00238639	1	LINC01364
chr15	80093742	80094142	3.62824	4.32764	-0.307757	0.00242063	1	ZFAND6
chr7	74682509	74682909	4.02305	4.69989	-0.309176	0.00242952	1	GTF2I
chr5	141552500	141552900	3.5987	4.42068	-0.298019	0.00246701	1	LOC100505658
chr17	4492886	4493286	4.28438	4.99625	-0.305809	0.00257065	1	SPNS2
chr19	3668902	3669302	4.27248	4.87045	-0.307495	0.0025743	1	PIP5K1C
chr16	333145	333545	3.447	4.24986	-0.296943	0.00260146	1	AXIN1
chr22	31253873	31254273	4.48689	5.09143	-0.304627	0.00275452	1	LIMK2
chr2	97650135	97650535	3.72095	4.40943	-0.301656	0.00277444	1	COX5B
chr8	8251322	8251722	3.30103	4.18852	-0.282826	0.00280778	1	FAM86B3P
chr15	89665701	89666101	4.29571	4.96397	-0.302738	0.0029218	1	KIF7
chr7	133895479	133895879	3.58661	4.37493	-0.294425	0.00292934	1	LOC101928861
chr5	159987115	159987515	4.1246	4.7696	-0.300484	0.00313283	1	TTC1
chr10	23065391	23065791	4.58541	5.13717	-0.296762	0.00320977	1	MSRB2
chr2	69734958	69735358	4.20885	4.79508	-0.295681	0.00359317	1	ANXA4
chr14	32398405	32398805	4.36431	4.97611	-0.295084	0.00364745	1	AKAP6
chr5	107332183	107332583	4.04799	4.70828	-0.293474	0.00365862	1	LINC01950
chr8	144159773	144160173	3.95807	4.62028	-0.293321	0.00366032	1	MROH1
chr16	30108378	30108778	4.28496	4.9062	-0.293502	0.00382313	1	GDPD3
chr5	172078207	172078607	3.91181	4.51677	-0.292969	0.00387041	1	FBXW11
chr7	74462202	74462602	3.42187	4.38561	-0.261451	0.00389398	1	GTF2IRD1
chr11	12239962	12240362	3.76845	4.49546	-0.286803	0.00410249	1	MICALCL
chr1	156587290	156587690	3.65762	4.49104	-0.276922	0.00420538	1	NAXE
chr17	43458009	43458409	4.19084	4.85351	-0.287972	0.0042691	1	MIR2117
chr2	203455667	203456067	4.06875	4.67757	-0.289078	0.0043203	1	RAPH1
chr9	109001023	109001423	4.27194	4.8365	-0.288381	0.00436478	1	CTNNAL1
chr13	21039029	21039429	4.28694	4.90185	-0.287066	0.00452601	1	LATS2
chr2	135964469	135964869	3.69813	4.44082	-0.281099	0.00462905	1	DARS-AS1
chr7	75884106	75884506	4.42471	4.97715	-0.284668	0.00478625	1	RHBDD2
chr1	24124061	24124461	3.69621	4.4108	-0.278082	0.00480969	1	MYOM3
chr12	52059724	52060124	4.08103	4.78109	-0.280401	0.00485786	1	NR4A1
chr11	68411471	68411871	4.4602	5.07078	-0.284558	0.00489858	1	PPP6R3
chr13	51783797	51784197	4.43542	5.09684	-0.281412	0.00512334	1	DHRS12
chr3	190322030	190322430	4.17555	4.76466	-0.282782	0.00514269	1	CLDN1
chr3	45800440	45800840	3.85318	4.4926	-0.279958	0.00517811	1	SLC6A20
chr9	70470452	70470852	3.77256	4.4685	-0.279972	0.00521043	1	KLF9
chr12	28941350	28941750	3.9351	4.5805	-0.279755	0.005332	1	FAR2
chr5	138519100	138519500	3.94055	4.56776	-0.281126	0.00535708	1	ETF1
chr16	89354026	89354426	4.50604	5.05545	-0.280004	0.00543	1	LOC100287036
chr10	116756117	116756517	4.10072	4.65954	-0.280556	0.00546351	1	HSPA12A
chr14	53848065	53848465	4.55302	5.14479	-0.278389	0.00573959	1	MIR5580
chr9	121304311	121304711	3.68091	4.48436	-0.26712	0.00577045	1	GSN
chr22	47267805	47268205	3.9102	4.58159	-0.272994	0.00580731	1	LOC339685
chr5	80153819	80154219	4.40587	4.91022	-0.275825	0.00603145	1	CTD-2201I18.1
chr7	76322624	76323024	4.45882	5.00307	-0.276253	0.00605727	1	HSPB1
chr6	131947129	131947529	3.79062	4.53678	-0.263898	0.00627363	1	CCN2
chr13	40495586	40495986	3.74995	4.37588	-0.273515	0.00629914	1	LINC00598
chr4	101020207	101020607	4.42234	4.96479	-0.274677	0.00632054	1	MIR8066
chr1	167162906	167163306	4.36985	4.99093	-0.273848	0.00633102	1	LINC01363
chr7	102926878	102927278	4.37735	5.0252	-0.272477	0.00661206	1	LRRC17
chr7	131529199	131529599	3.71131	4.35506	-0.269925	0.00663342	1	PODXL
chr3	153599274	153599674	4.16041	4.70738	-0.272919	0.00669008	1	C3orf79
chr6	6663619	6664019	3.38189	4.13575	-0.2605	0.00672353	1	LY86-AS1
chr6	107860352	107860752	3.54218	4.24971	-0.262845	0.00698407	1	SCML4
chr13	48009119	48009519	4.02049	4.66391	-0.267702	0.00712923	1	SUCLA2
chr6	149655180	149655580	3.94495	4.62778	-0.266934	0.00729658	1	KATNA1
chr15	74200169	74200569	4.66183	5.1314	-0.265988	0.00743372	1	STRA6
chr20	34633209	34633609	4.15731	4.78279	-0.26662	0.0074809	1	PIGU
chr18	24931184	24931584	4.25723	4.79687	-0.268408	0.00759377	1	LINC01894
chr12	52822031	52822431	3.85317	4.55126	-0.259675	0.00773981	1	KRT4
chr10	79137212	79137612	4.45934	5.03256	-0.266815	0.00784993	1	ZMIZ1
chr20	56956673	56957073	4.006	4.57491	-0.266824	0.00785462	1	BMP7-AS1
chr5	59310777	59311177	4.61652	5.14576	-0.266595	0.00787777	1	PDE4D
chr21	32331268	32331668	3.75323	4.35751	-0.264692	0.00796107	1	MRAP
chr10	130190407	130190807	3.98868	4.67286	-0.262602	0.00797799	1	GLRX3
chr2	101762632	101763032	4.14024	4.74256	-0.266368	0.00801904	1	MAP4K4
chr3	197581203	197581603	3.64404	4.41522	-0.254188	0.00802414	1	BDH1
chr22	33523000	33523400	3.54247	4.23436	-0.258049	0.00813759	1	MIR4764
chr5	139301517	139301917	4.09395	4.63478	-0.265228	0.00826835	1	MATR3
chr14	47104227	47104627	3.59601	4.27528	-0.259787	0.00833739	1	MDGA2
chr3	197582121	197582521	3.82547	4.47111	-0.262562	0.00839035	1	BDH1
chr10	86078641	86079041	4.28784	4.88848	-0.262868	0.00841528	1	MIR346
chr21	43287200	43287600	4.30306	4.80406	-0.263855	0.00848291	1	LINC00322
chr9	36661503	36661903	3.69368	4.4034	-0.256091	0.00850452	1	MELK
chr6	166318604	166319004	3.69368	4.40693	-0.256091	0.00865511	1	PRR18
chr2	23822252	23822652	3.86056	4.53592	-0.259587	0.00867381	1	ATAD2B
chr14	22781256	22781656	4.42968	4.9711	-0.26321	0.0087102	1	OXA1L
chr16	22543368	22543768	3.6908	4.40595	-0.253637	0.00875429	1	OTOAP1
chr17	81082023	81082423	4.56602	5.07667	-0.262492	0.00884078	1	MIR657
chr17	6948445	6948845	4.43188	4.93141	-0.262349	0.00884524	1	ALOX12
chr14	95550183	95550583	4.3555	4.9079	-0.262565	0.00886812	1	GLRX5
chr20	50754886	50755286	4.15291	4.71223	-0.262368	0.00889235	1	PARD6B
chr1	147237899	147238299	4.28533	4.82357	-0.262101	0.008964	1	CHD1L
chr20	57294617	57295017	4.19162	4.75018	-0.261727	0.00904742	1	MIR4325
chr16	27318844	27319244	4.48647	4.96676	-0.260642	0.00908865	1	IL4R
chr7	88229453	88229853	4.61066	5.09407	-0.260742	0.00915334	1	SRI
chr19	35290321	35290721	4.24889	4.8655	-0.260629	0.0091719	1	MAG
chr22	42716903	42717303	4.2378	4.8182	-0.260175	0.00922903	1	A4GALT
chr2	68203785	68204185	3.69427	4.25747	-0.259104	0.00927371	1	PNO1
chr20	13009605	13010005	3.62892	4.31294	-0.255309	0.00928385	1	SPTLC3
chr4	48939586	48939986	4.20466	4.73447	-0.260178	0.00939886	1	OCIAD2
chr7	157825170	157825570	3.77434	4.37189	-0.259646	0.00942982	1	LOC100506585
chr22	43148664	43149064	4.02091	4.61945	-0.257821	0.00947681	1	TSPO
chr7	35697164	35697564	4.62009	5.07496	-0.257806	0.00971138	1	LOC101930085
chr2	241552040	241552440	4.61133	5.13371	-0.258705	0.00973775	1	BOK
chr2	234964115	234964515	3.87115	4.50455	-0.254654	0.00977801	1
chr10	131934800	131935200	3.40419	4.12775	-0.251767	0.00978714	1	PPP2R2D
chr5	159450319	159450719	4.26599	4.78533	-0.257856	0.0100502	1	LINC01845
chr2	224563080	224563480	4.01213	4.6215	-0.256406	0.0101226	1	CUL3
chr14	102696141	102696541	4.65213	5.14964	-0.256226	0.0104379	1	TRAF3
chr22	37400388	37400788	3.93784	4.48831	-0.256059	0.0104604	1	ELFN2
chr4	68683136	68683536	3.51832	4.15583	-0.25105	0.010615	1	UGT2B15
chr5	171494727	171495127	4.38606	4.88298	-0.254976	0.0107088	1	FGF18
chr12	89971745	89972145	4.2074	4.77193	-0.25298	0.010763	1	LINC02399
chr2	74092311	74092711	4.17674	4.73977	-0.25446	0.0109242	1	BOLA3
chr18	23444369	23444769	3.89883	4.50651	-0.250805	0.0110473	1	TMEM241
chr7	73667542	73667942	4.47448	4.94116	-0.252851	0.0110909	1	VPS37D
chr2	205723095	205723495	4.35797	4.87157	-0.253515	0.0112255	1	NRP2
chr10	30392667	30393067	4.43242	4.96052	-0.253589	0.0112337	1	GOLGA2P6
chr10	72638706	72639106	3.73127	4.33128	-0.251469	0.0113162	1	MICU1
chr10	132992902	132993302	4.54623	5.049	-0.252353	0.0113891	1	LINC01168
chr1	168342453	168342853	4.41361	4.99676	-0.251639	0.0114625	1	MIR557

## Sheet: CB6644_H3K27ac_Up
Chromosome	Start	End	Conc_CB6644	Conc_DMSO	Fold	p.value	FDR	Nearest_Gene_Name
chr22	39520604	39521004	10.6513	10.055	0.552558	3.18979e-21	8.20159e-17	ATF4
chr13	98577354	98577754	9.16885	8.61757	0.504393	3.1386e-17	4.03498e-13	STK24-AS1
chrX	71366635	71367035	10.0142	9.42467	0.531654	3.76862e-16	3.22996e-12	TAF1
chr2	85538284	85538684	11.5553	11.018	0.48936	1.20906e-15	7.77185e-12	PARTICL
chr20	34363259	34363659	10.8609	10.4262	0.404763	2.35105e-15	1.20901e-11	ITCH
chr2	74507370	74507770	9.3308	8.71397	0.54041	2.05984e-13	8.82709e-10	PCGF1
chr19	48390670	48391070	10.2746	9.68688	0.517707	3.13233e-13	1.14969e-09	KDELR1
chr21	33403651	33404051	9.07107	8.51641	0.492047	3.57713e-13	1.14969e-09	IFNGR2
chr9	126805087	126805487	9.6749	9.13522	0.478624	4.91145e-13	1.40315e-09	ZBTB43
chr19	2270345	2270745	10.0991	9.55183	0.486878	5.76744e-13	1.48292e-09	OAZ1
chr20	44496488	44496888	8.88712	8.14038	0.619561	1.11588e-12	2.60831e-09	TTPAL
chr2	206765549	206765949	10.3198	9.96721	0.329985	2.73479e-12	5.67266e-09	FASTKD2
chr1	155308931	155309331	11.5899	11.1212	0.424424	2.8681e-12	5.67266e-09	FDPS
chr11	118791236	118791636	11.133	10.7565	0.350572	4.03872e-12	7.41739e-09	DDX6
chr14	34539285	34539685	9.35078	8.81034	0.477567	5.49655e-12	9.42181e-09	EAPP
chr7	56106066	56106466	11.2648	10.8037	0.417415	6.32667e-12	1.0167e-08	CHCHD2
chr3	45122858	45123258	8.66952	8.08707	0.508996	1.00714e-11	1.52327e-08	CDCP1
chr17	28599196	28599596	9.77358	9.26989	0.448305	1.27867e-11	1.82651e-08	SPAG5-AS1
chr8	93991805	93992205	7.89056	7.28935	0.517543	1.67794e-11	2.17766e-08	PDP1
chr17	8210221	8210621	9.44171	8.92063	0.457847	1.69389e-11	2.17766e-08	AURKB
chr1	156660904	156661304	9.8992	9.26032	0.539162	3.10745e-11	3.78802e-08	NES
chr3	56682791	56683191	9.40469	8.9045	0.44379	3.24115e-11	3.78802e-08	TASOR
chr16	2777409	2777809	11.5959	11.2268	0.341555	5.06292e-11	5.6599e-08	ELOB
chr12	49130980	49131380	11.7642	11.1525	0.518325	6.89161e-11	7.38321e-08	TUBA1B
chr11	833608	834008	12.0704	11.6093	0.41274	8.92125e-11	9.17533e-08	CD151
chr6	3024006	3024406	9.52522	8.98675	0.466525	1.01612e-10	1.00486e-07	LOC101927759
chr17	62065592	62065992	9.66449	9.09146	0.489874	1.10339e-10	1.05075e-07	MED13
chr11	33161054	33161454	10.9753	10.3998	0.491825	1.17342e-10	1.07753e-07	CSTF3
chr2	230777426	230777826	8.70372	8.14752	0.480355	1.34331e-10	1.19101e-07	CAB39
chr8	23068559	23068959	11.2971	10.8523	0.399147	1.70742e-10	1.41299e-07	TNFRSF10B
chr1	156767449	156767849	10.2535	9.7682	0.428393	1.72884e-10	1.41299e-07	PRCC
chr8	144291906	144292306	10.7376	10.2405	0.436921	1.80786e-10	1.41299e-07	HSF1
chr17	45061239	45061639	9.7331	9.33811	0.359391	1.8135e-10	1.41299e-07	NMT1
chr4	48831257	48831657	10.8718	10.4352	0.392121	1.99012e-10	1.505e-07	OCIAD1
chr1	151399520	151399920	10.0657	9.64095	0.382661	2.12141e-10	1.55845e-07	PSMB4
chr4	127880877	127881277	10.5521	10.0888	0.411959	2.2511e-10	1.60779e-07	PLK4
chr6	34224287	34224687	9.31352	8.71242	0.504362	2.5682e-10	1.78469e-07	HMGA1
chr1	966486	966886	10.0703	9.46948	0.504016	3.06156e-10	2.04923e-07	PLEKHN1
chr16	1705739	1706139	9.60662	9.13518	0.414889	3.10828e-10	2.04923e-07	MAPK8IP3
chr5	39015382	39015782	8.19159	7.29942	0.652384	3.28684e-10	2.08337e-07	RICTOR
chr1	156572020	156572420	9.63415	9.05706	0.487638	3.32212e-10	2.08337e-07	IQGAP3
chr11	33735968	33736368	10.6292	10.2029	0.382128	5.50218e-10	3.36838e-07	CD59
chr3	183371132	183371532	7.80835	7.18682	0.513577	6.02557e-10	3.57507e-07	MCF2L2
chr17	80832925	80833325	7.43883	6.78117	0.530487	6.17431e-10	3.57507e-07	LOC101928855
chr17	75289666	75290066	9.21297	8.71786	0.433993	6.25693e-10	3.57507e-07	SLC25A19
chr5	136080698	136081098	9.53497	9.08524	0.397847	6.48597e-10	3.60284e-07	VTRNA2-1
chr14	39175299	39175699	10.425	9.89799	0.452138	6.71834e-10	3.60284e-07	PNN
chr9	83979729	83980129	11.6474	11.2025	0.396123	6.97283e-10	3.60284e-07	HNRNPK
chr8	125697001	125697401	10.0436	9.62601	0.375027	6.9823e-10	3.60284e-07	LINC00861
chr17	47650531	47650931	8.22281	7.55232	0.539958	7.00614e-10	3.60284e-07	KPNB1
chr11	16738574	16738974	10.7836	10.402	0.348042	7.4574e-10	3.7597e-07	C11orf58
chr16	28211230	28211630	8.79982	8.12705	0.541542	8.22489e-10	4.04404e-07	XPO6
chr15	43824319	43824719	8.91401	8.31759	0.495544	8.33596e-10	4.04404e-07	MFAP1
chr4	78775532	78775932	10.1643	9.69889	0.409325	9.0398e-10	4.30428e-07	BMP2K
chr12	4648855	4649255	7.71762	7.00208	0.560595	9.464e-10	4.38371e-07	AKAP3
chr19	3366714	3367114	10.0427	9.54326	0.433434	9.5476e-10	4.38371e-07	NFIC
chr1	154607824	154608224	8.91918	8.33045	0.49006	1.02445e-09	4.58942e-07	ADAR
chr3	122564318	122564718	8.66089	8.13742	0.446974	1.05311e-09	4.58942e-07	DTX3L
chr10	86521247	86521647	10.5764	10.1502	0.381082	1.11518e-09	4.76361e-07	WAPL
chr7	12066293	12066693	8.17424	7.38606	0.596803	1.13013e-09	4.76361e-07	TMEM106B
chr9	21559273	21559673	8.69482	8.00623	0.550031	1.15459e-09	4.78819e-07	MIR31HG
chr1	96721723	96722123	8.92358	8.40591	0.445486	1.19089e-09	4.86036e-07	PTBP2
chr2	169584434	169584834	11.4916	11.1137	0.344328	1.28987e-09	5.18206e-07	PPIG
chr2	71331690	71332090	9.56824	9.07944	0.423313	1.66239e-09	6.57589e-07	ZNF638
chr16	9067974	9068374	9.06907	8.3236	0.574107	1.84588e-09	7.11392e-07	C16orf72
chr22	46753823	46754223	9.6664	9.22472	0.392134	1.85374e-09	7.11392e-07	TBC1D22A
chr17	7241947	7242347	9.67585	8.97763	0.55085	2.07238e-09	7.83604e-07	GABARAP
chr1	108692247	108692647	10.2873	9.87053	0.372661	2.11759e-09	7.89094e-07	PRPF38B
chr5	181261239	181261639	11.4243	10.9912	0.384569	2.19444e-09	8.06048e-07	TRIM52-AS1
chr3	108589348	108589748	10.1205	9.77431	0.319527	2.29433e-09	8.3087e-07	CIP2A
chr2	55617239	55617639	11.2348	10.8521	0.347079	2.47696e-09	8.76639e-07	PPP4R3B
chr12	56687678	56688078	11.2494	10.7927	0.400797	2.49424e-09	8.76639e-07	PTGES3
chr20	47318205	47318605	10.241	9.81631	0.377969	2.523e-09	8.76639e-07	LOC100131496
chr2	188298729	188299129	7.79855	7.09963	0.550265	2.75368e-09	9.44033e-07	MIR561
chr19	52690100	52690500	9.36596	8.86511	0.430826	3.0022e-09	1.01386e-06	ZNF83
chr1	15410277	15410677	9.876	9.40197	0.41164	3.03622e-09	1.01386e-06	EFHD2
chr5	57174108	57174508	12.0011	11.6051	0.356128	3.27161e-09	1.07026e-06	GPBP1
chr5	55307767	55308167	10.503	10.1832	0.295909	3.28838e-09	1.07026e-06	MTREX
chr3	9397891	9398291	10.1389	9.63943	0.428683	3.36252e-09	1.08071e-06	SETD5
chr14	24213075	24213475	10.011	9.62866	0.344769	3.90568e-09	1.23979e-06	CHMP4A
chr16	72787217	72787617	5.08665	3.67955	0.697089	4.05797e-09	1.25948e-06	LINC01572
chr2	226412126	226412526	9.53235	8.99961	0.451409	4.0657e-09	1.25948e-06	MIR5702
chr19	14419028	14419428	9.8221	9.44295	0.34339	4.34988e-09	1.33148e-06	DDX39A
chr17	80720850	80721250	8.47319	7.84904	0.504189	4.61395e-09	1.38615e-06	LOC101928855
chr14	92121911	92122311	10.1802	9.77695	0.360913	4.63631e-09	1.38615e-06	CPSF2
chr20	59042353	59042753	10.5442	10.1411	0.359525	5.60174e-09	1.65554e-06	PRELID3B
chr16	740479	740879	8.83229	8.32981	0.425183	5.79671e-09	1.69369e-06	CIAO3
chr17	45161144	45161544	11.071	10.6945	0.339873	6.20449e-09	1.77255e-06	HEXIM2
chr1	179882186	179882586	10.9548	10.5159	0.386132	6.59089e-09	1.86225e-06	TOR1AIP1
chr10	27154695	27155095	12.1371	11.7929	0.315128	7.36274e-09	2.05773e-06	MASTL
chr14	23469646	23470046	8.97411	8.47474	0.424763	7.5521e-09	2.08795e-06	NGDN
chr1	160262020	160262420	10.8453	10.4148	0.379071	7.79451e-09	2.13205e-06	DCAF8
chr10	45972476	45972876	8.71816	8.2027	0.434642	8.15575e-09	2.20738e-06	TIMM23
chr7	1028592	1028992	9.03029	8.44339	0.478015	8.55498e-09	2.29131e-06	C7orf50
chr20	17558238	17558638	9.93872	9.4831	0.395436	8.71868e-09	2.31108e-06	BFSP1
chr16	46621004	46621404	9.48846	8.91018	0.474125	1.06207e-08	2.78653e-06	SHCBP1
chr6	20534417	20534817	7.91206	7.30821	0.485736	1.09151e-08	2.83485e-06	CDKAL1
chr19	38374730	38375130	9.55369	9.1478	0.35911	1.119e-08	2.87716e-06	PSMD8
chr17	30332622	30333022	8.36248	7.69463	0.522387	1.16523e-08	2.96638e-06	TMIGD1
chr1	225777840	225778240	10.2747	9.84846	0.375222	1.18337e-08	2.98302e-06	SRP9
chr5	39101950	39102350	7.627	6.93085	0.534095	1.26384e-08	3.13648e-06	RICTOR
chr13	19864035	19864435	9.63164	9.17414	0.395661	1.26865e-08	3.13648e-06	ZMYM5
chr1	15683922	15684322	9.17975	8.65108	0.442861	1.30298e-08	3.19068e-06	PLEKHM2
chr17	43388083	43388483	9.7	9.18175	0.435959	1.38358e-08	3.35609e-06	LINC00910
chr1	8878412	8878812	10.4063	9.94835	0.396514	1.45463e-08	3.47658e-06	ENO1
chr17	21213988	21214388	8.87084	8.34849	0.436119	1.59553e-08	3.70378e-06	TMEM11
chr15	74615883	74616283	9.90279	9.44462	0.396305	1.59643e-08	3.70378e-06	CLK3
chr1	109426041	109426441	9.71994	9.32103	0.355332	1.59894e-08	3.70378e-06	PSMA5
chr12	42326125	42326525	9.68911	9.2207	0.403003	1.76488e-08	4.05167e-06	PPHLN1
chr12	116160486	116160886	6.50356	5.68746	0.571552	1.87445e-08	4.26513e-06	MIR620
chrX	155216427	155216827	8.30179	7.68416	0.489836	1.96792e-08	4.43852e-06	VBP1
chr17	75979486	75979886	9.91254	9.53012	0.341513	1.9994e-08	4.4703e-06	TEN1
chr12	29380808	29381208	10.2753	9.86355	0.363591	2.04888e-08	4.54145e-06	ERGIC2
chr3	128619166	128619566	8.81484	8.27936	0.445167	2.09638e-08	4.60602e-06	RPN1
chr17	3888751	3889151	9.10426	8.49552	0.484781	2.11384e-08	4.60602e-06	CAMKK1
chr3	184135323	184135723	8.61084	8.01644	0.477978	2.16225e-08	4.67191e-06	EIF2B5
chr14	75063710	75064110	8.45568	7.80635	0.506348	2.23777e-08	4.77307e-06	ACYP1
chr8	93740476	93740876	10.8072	10.3716	0.379174	2.24619e-08	4.77307e-06	RBM12B
chr17	81636521	81636921	10.3522	9.95737	0.351084	2.27412e-08	4.79279e-06	NPLOC4
chrX	119468591	119468991	10.7022	10.3305	0.333374	2.31338e-08	4.8359e-06	SLC25A5-AS1
chr8	143281263	143281663	9.76564	9.22105	0.448474	2.36516e-08	4.90428e-06	MINCR
chr12	132986354	132986754	7.94188	7.39445	0.451622	2.63569e-08	5.4215e-06	ZNF26
chr1	161749897	161750297	9.2921	8.77375	0.431946	2.98808e-08	6.09759e-06	DUSP12
chr1	15848588	15848988	11.0201	10.5507	0.401768	3.04229e-08	6.15931e-06	FLJ37453
chr17	40317929	40318329	8.39199	7.95392	0.379394	3.11476e-08	6.25677e-06	RARA
chr2	28584505	28584905	9.97662	9.57219	0.356382	3.24375e-08	6.42883e-06	PLB1
chr19	51394575	51394975	8.31669	7.85687	0.396189	3.25589e-08	6.42883e-06	C19orf84
chr18	268093	268493	10.5662	10.1191	0.385886	3.27542e-08	6.42883e-06	THOC1
chr17	7572917	7573317	11.4009	10.7281	0.516103	3.37109e-08	6.56648e-06	EIF4A1
chr2	232901742	232902142	8.72781	8.20045	0.438419	3.42015e-08	6.61195e-06	SNORC
chr19	49453558	49453958	10.1334	9.59517	0.443794	3.62163e-08	6.94921e-06	ALDH16A1
chr19	1408012	1408412	10.8645	10.3585	0.423905	3.6753e-08	6.99995e-06	DAZAP1
chr14	58244837	58245237	9.34098	8.86497	0.403079	3.70863e-08	7.01148e-06	PSMA3
chr2	127064942	127065342	9.08145	8.68611	0.34944	3.85746e-08	7.23964e-06	BIN1
chr16	89995104	89995504	8.16852	7.34644	0.574814	3.88644e-08	7.24117e-06	DBNDD1
chr2	84970280	84970680	11.5405	11.1317	0.35978	3.93882e-08	7.24661e-06	KCMF1
chr19	2041569	2041969	9.6345	9.22139	0.363478	3.96895e-08	7.24661e-06	MKNK2
chr1	165828500	165828900	9.66763	9.00377	0.50965	3.97391e-08	7.24661e-06	UCK2
chr3	44761245	44761645	8.66861	8.21737	0.386545	4.1509e-08	7.51606e-06	KIAA1143
chr20	5611085	5611485	9.65556	9.26691	0.345346	4.41987e-08	7.94711e-06	GPCPD1
chr1	23102911	23103311	7.74653	6.90417	0.579561	4.54214e-08	8.11024e-06	MIR3115
chr10	96089866	96090266	9.97174	9.638	0.306044	4.72196e-08	8.33774e-06	ENTPD1-AS1
chr19	45716884	45717284	10.1895	9.6042	0.468799	4.7344e-08	8.33774e-06	FBXO46
chr12	2877172	2877572	9.33115	8.8198	0.4267	4.83809e-08	8.46238e-06	RHNO1
chr11	86302146	86302546	9.15721	8.77353	0.338578	4.92015e-08	8.54776e-06	HIKESHI
chr8	23224492	23224892	10.2797	9.90904	0.330275	5.04555e-08	8.70679e-06	TNFRSF10A
chr7	17940135	17940535	9.85639	9.44005	0.363548	5.15313e-08	8.8196e-06	SNX13
chr4	119212691	119213091	9.35637	9.00652	0.314989	5.17952e-08	8.8196e-06
chr6	42783464	42783864	10.6057	10.2157	0.345575	5.45643e-08	9.22998e-06	LOC401261
chr12	48716214	48716614	10.9886	10.5697	0.365458	5.61065e-08	9.42883e-06	CCNT1
chr11	61792555	61792955	11.2919	10.9296	0.325313	5.93676e-08	9.91208e-06	TMEM258
chr9	128203886	128204286	7.40509	6.81175	0.471328	6.32933e-08	1.04634e-05	CIZ1
chr2	10689637	10690037	10.8375	10.4549	0.339966	6.34835e-08	1.04634e-05	NOL10
chr16	2868163	2868563	9.81069	9.4081	0.353772	6.46935e-08	1.04916e-05	PRSS22
chr1	37514780	37515180	8.9653	8.58061	0.341568	6.47769e-08	1.04916e-05	MEAF6
chr17	72121230	72121630	10.3045	9.86616	0.378853	6.48787e-08	1.04916e-05	SOX9
chr19	40799411	40799811	9.37452	8.88549	0.4112	6.95055e-08	1.11695e-05	EGLN2
chr11	62856076	62856476	8.89512	8.10207	0.555571	7.01925e-08	1.12099e-05	SLC3A2
chr17	32350232	32350632	11.3047	10.9588	0.312264	7.4639e-08	1.18095e-05	ZNF207
chr17	19977338	19977738	8.7299	8.15019	0.459948	7.56928e-08	1.18095e-05	AKAP10
chr4	6640723	6641123	9.1499	8.71218	0.378667	7.59226e-08	1.18095e-05	MRFAP1
chr12	53421102	53421502	8.23696	7.63636	0.471582	7.60356e-08	1.18095e-05	AMHR2
chr18	21612298	21612698	10.1892	9.69053	0.415711	7.62437e-08	1.18095e-05	SNRPD1
chr1	201829145	201829545	9.65012	8.98844	0.503537	7.76996e-08	1.1963e-05	IPO9
chr2	9207190	9207590	9.82395	9.2405	0.464856	7.8278e-08	1.19803e-05	ASAP2
chr15	88621354	88621754	11.4081	10.9712	0.376674	7.91301e-08	1.2039e-05	AEN
chr17	65056265	65056665	9.82817	9.45375	0.33251	8.05525e-08	1.21833e-05	GNA13
chr9	124574568	124574968	7.14061	6.46343	0.508503	8.12892e-08	1.22229e-05	NR5A1
chr9	99906566	99906966	8.36622	7.89775	0.394397	8.21166e-08	1.22755e-05	STX17
chr5	79612506	79612906	9.27073	8.71185	0.449276	8.71169e-08	1.28868e-05	TENT2
chr17	7686942	7687342	9.70894	9.30689	0.35097	8.72084e-08	1.28868e-05	WRAP53
chr4	39976821	39977221	9.27073	8.81183	0.389675	8.8446e-08	1.2995e-05	PDS5A
chr14	76151915	76152315	9.92017	9.51412	0.354104	8.91533e-08	1.30245e-05	GPATCH2L
chr7	155644711	155645111	9.3749	8.82733	0.441433	9.80772e-08	1.42472e-05	RBM33
chr6	44237718	44238118	9.13168	8.59068	0.439426	9.98574e-08	1.43635e-05	HSP90AB1
chr2	188292054	188292454	10.2098	9.73654	0.399742	1.00962e-07	1.43635e-05	GULP1
chr6	10409122	10409522	8.00296	7.35985	0.49186	1.04582e-07	1.47469e-05	TFAP2A-AS1
chr22	21567671	21568071	9.88508	9.37965	0.417743	1.04958e-07	1.47469e-05	UBE2L3
chr20	35305529	35305929	7.43761	6.79624	0.489657	1.05946e-07	1.48047e-05	FAM83C
chr11	118572352	118572752	9.40386	8.94948	0.385123	1.10401e-07	1.53439e-05	ARCN1
chr11	83072022	83072422	10.2434	9.75546	0.40671	1.11699e-07	1.54409e-05	RAB30-DT
chr3	170181376	170181776	9.8641	9.34256	0.42721	1.12381e-07	1.54521e-05	PHC3
chr10	101818120	101818520	9.28312	8.79227	0.408242	1.13426e-07	1.55128e-05	OGA
chr2	159614698	159615098	10.2196	9.79743	0.365447	1.15111e-07	1.55305e-05	LOC643072
chr1	156398068	156398468	7.76423	7.11064	0.4956	1.16009e-07	1.55305e-05	MIR9-1
chr1	149927470	149927870	9.69353	9.1265	0.453068	1.16063e-07	1.55305e-05	SF3B4
chr13	46052398	46052798	9.1025	8.70829	0.347041	1.16174e-07	1.55305e-05	ZC3H13
chr11	18329146	18329546	7.10322	6.46664	0.489317	1.16638e-07	1.55305e-05	GTF2H1
chr17	14069463	14069863	9.94149	9.58811	0.316041	1.17179e-07	1.55305e-05	COX10
chr11	123062663	123063063	11.6051	11.1878	0.361788	1.18369e-07	1.56077e-05	HSPA8
chr16	70523647	70524047	9.00609	8.51466	0.40825	1.19491e-07	1.56753e-05	SF3B3
chr19	19668885	19669285	8.26948	7.5863	0.50606	1.21841e-07	1.59025e-05	ZNF101
chr9	34178968	34179368	10.3694	10.0206	0.31293	1.23278e-07	1.59156e-05	UBAP1
chr1	207823035	207823435	10.6076	9.89818	0.519495	1.23902e-07	1.59156e-05	MIR29B2CHG
chr11	77473230	77473630	9.00881	8.53262	0.399746	1.2402e-07	1.59156e-05	PAK1
chr5	78294255	78294655	9.67159	9.21238	0.38754	1.25256e-07	1.59156e-05	AP3B1
chr6	151325737	151326137	10.5945	10.1059	0.408204	1.26092e-07	1.59156e-05	AKAP12
chr2	200864180	200864580	11.3224	10.9181	0.353278	1.26222e-07	1.59156e-05	CLK1
chr1	44775135	44775535	10.3289	9.95607	0.330817	1.26275e-07	1.59156e-05	RPS8
chr12	123601722	123602122	10.4927	10.0307	0.390925	1.31292e-07	1.64673e-05	DDX55
chr16	57185707	57186107	9.26507	8.62516	0.487462	1.33153e-07	1.6549e-05	FAM192A
chr6	44247119	44247519	10.4256	9.92397	0.414718	1.33232e-07	1.6549e-05	HSP90AB1
chr3	113019186	113019586	9.51485	9.08063	0.371449	1.35748e-07	1.67806e-05	NEPRO
chr20	36605911	36606311	10.2996	9.86674	0.371102	1.43896e-07	1.77027e-05	RAB5IF
chr12	12813344	12813744	9.71458	9.37948	0.303766	1.49758e-07	1.83215e-05	DDX47
chr5	59790463	59790863	8.27762	7.83598	0.372707	1.53483e-07	1.86025e-05	PDE4D
chr19	49929140	49929540	9.54619	8.9733	0.45277	1.64862e-07	1.98081e-05	NUP62
chr10	119596636	119597036	10.2215	9.89169	0.297729	1.68664e-07	2.01149e-05	TIAL1
chr17	50372863	50373263	9.82551	9.40249	0.36481	1.6898e-07	2.01149e-05	MRPL27
chr1	228109415	228109815	9.98921	9.49869	0.406707	1.73987e-07	2.06155e-05	MRPL55
chr14	73886811	73887211	9.39099	9.00368	0.340641	1.75013e-07	2.06419e-05	ZNF410
chr11	47176541	47176941	10.24	9.79563	0.378133	1.77919e-07	2.08888e-05	ARFGAP2
chr20	33811770	33812170	11.7221	11.2432	0.39998	1.83438e-07	2.14389e-05	CHMP4B
chr10	100286328	100286728	9.20494	8.6917	0.418261	1.84355e-07	2.14486e-05	BLOC1S2
chr15	69452977	69453377	8.96977	8.4126	0.444177	1.86556e-07	2.16069e-05	RPLP1
chr16	11796576	11796976	10.0497	9.46586	0.458226	1.9011e-07	2.19198e-05	ZC3H7A
chr12	120528825	120529225	9.97575	9.54348	0.370559	1.9184e-07	2.20205e-05	COQ5
chr16	67227115	67227515	7.63504	7.09536	0.436385	2.00662e-07	2.29307e-05	TMEM208
chr16	28823441	28823841	11.8822	11.4312	0.382189	2.02455e-07	2.30333e-05	ATXN2L
chr22	40951429	40951829	10.0679	9.74924	0.28971	2.04819e-07	2.31996e-05	RBX1
chr20	19889309	19889709	10.0937	9.66276	0.370414	2.07084e-07	2.33532e-05	RIN2
chr6	96521826	96522226	9.43709	9.04222	0.345085	2.09501e-07	2.35226e-05	UFL1
chr17	31095066	31095466	9.08271	8.46254	0.474553	2.13009e-07	2.38126e-05	NF1
chr2	151289339	151289739	9.16639	8.76109	0.349909	2.16983e-07	2.41518e-05	NMI
chr6	136593715	136594115	6.98442	6.31228	0.497187	2.26727e-07	2.51276e-05	LOC101928461
chr2	135741962	135742362	11.1451	10.8239	0.292087	2.28946e-07	2.52647e-05	UBXN4
chr5	43313097	43313497	11.0458	10.6667	0.333854	2.31344e-07	2.53759e-05	HMGCS1
chr9	135500755	135501155	10.8111	10.3432	0.391323	2.32553e-07	2.53759e-05	MRPS2
chr3	129161032	129161432	9.5943	9.18935	0.350948	2.32984e-07	2.53759e-05	ISY1-RAB43
chr8	73878406	73878806	9.39191	8.94409	0.379522	2.36095e-07	2.53759e-05	UBE2W
chr12	67827675	67828075	8.49645	8.0648	0.370222	2.3626e-07	2.53759e-05	LINC02421
chr15	42548772	42549172	10.3175	9.90031	0.359849	2.36837e-07	2.53759e-05	HAUS2
chr17	7403507	7403907	7.6448	7.06897	0.448166	2.36863e-07	2.53759e-05	TMEM256
chr12	49265115	49265515	11.7792	11.4822	0.272664	2.38964e-07	2.54947e-05	TUBA1C
chr10	24466624	24467024	9.45052	8.89842	0.439464	2.42279e-07	2.57095e-05	KIAA1217
chr19	18280630	18281030	10.5007	10.0846	0.359059	2.48665e-07	2.62035e-05	JUND
chr6	26596883	26597283	8.22676	7.74179	0.400182	2.55498e-07	2.68138e-05	ABT1
chr1	61724789	61725189	10.7214	10.4294	0.268792	2.56638e-07	2.68239e-05	TM2D1
chr3	114624584	114624984	8.93411	8.4997	0.368725	2.58238e-07	2.68818e-05	ZBTB20
chr10	101042783	101043183	9.79013	9.47974	0.282895	2.61615e-07	2.71235e-05	SFXN3
chr3	48716795	48717195	9.49186	9.01345	0.395189	2.69768e-07	2.77751e-05	IP6K2
chr7	1569507	1569907	9.51442	9.02633	0.402369	2.7006e-07	2.77751e-05	PSMG3
chr19	47130833	47131233	9.74465	9.06856	0.497105	2.71601e-07	2.78224e-05	SAE1
chr14	55580549	55580949	9.84025	9.4717	0.325407	2.75099e-07	2.80689e-05	KTN1
chr11	695269	695669	10.3204	9.96498	0.315937	2.78167e-07	2.82697e-05	TMEM80
chrX	74291811	74292211	9.30096	8.80389	0.407819	2.8927e-07	2.92824e-05	FTX
chr16	30741027	30741427	8.75507	8.23483	0.421602	2.93871e-07	2.96315e-05	TMEM265
chr17	910039	910439	9.18758	8.77143	0.359687	3.05026e-07	3.0636e-05	LOC101927727
chr6	154733615	154734015	10.2432	9.88328	0.318936	3.06485e-07	3.06628e-05	SCAF8
chr3	165460466	165460866	10.0826	9.67932	0.34941	3.15295e-07	3.1422e-05	LINC01322
chr19	49867259	49867659	9.39597	8.98959	0.351644	3.22842e-07	3.20498e-05	PNKP
chr2	177165032	177165432	7.77366	7.09926	0.492707	3.32236e-07	3.28556e-05	LOC105373759
chr5	175478827	175479227	8.2365	7.63271	0.462533	3.35778e-07	3.30787e-05	SFXN1
chr10	119178491	119178891	8.72063	8.11713	0.46092	3.54014e-07	3.47101e-05	PRDX3
chr16	74666465	74666865	9.48093	8.98131	0.408053	3.55039e-07	3.47101e-05	RFWD3
chr14	39170372	39170772	9.17606	8.75813	0.355329	3.69745e-07	3.6011e-05	TRAPPC6B
chr17	44947390	44947790	8.35509	7.73566	0.467362	3.81752e-07	3.70177e-05	KIF18B
chr10	97400833	97401233	12.1515	11.8259	0.29388	3.8303e-07	3.70177e-05	RRP12
chr18	9849639	9850039	8.5601	8.16956	0.340145	3.84401e-07	3.70177e-05	TXNDC2
chr16	3020446	3020846	12.8418	12.4528	0.339261	3.8826e-07	3.71259e-05	TNFRSF12A
chr6	158817752	158818152	11.7127	11.3255	0.338188	3.88412e-07	3.71259e-05	EZR-AS1
chr5	75337229	75337629	10.1136	9.68113	0.367362	3.93574e-07	3.74799e-05	HMGCR
chr9	122264819	122265219	10.5109	10.1367	0.328326	4.02451e-07	3.81838e-05	MRRF
chr13	44435607	44436007	10.552	10.1348	0.357832	4.21259e-07	3.98213e-05	TSC22D1
chr10	24952296	24952696	8.58013	8.0811	0.406051	4.26566e-07	4.01753e-05	PRTFDC1
chr22	24555499	24555899	9.69885	9.22905	0.389003	4.31575e-07	4.03991e-05	SNRPD3
chr10	112951120	112951520	9.0433	8.5236	0.418827	4.32085e-07	4.03991e-05	TCF7L2
chr1	51236567	51236967	10.7151	10.3678	0.309492	4.40342e-07	4.10028e-05	RNF11
chr6	2989838	2990238	10.5932	10.168	0.362553	4.41731e-07	4.10028e-05	LINC01011
chr3	142447633	142448033	10.3019	9.82171	0.396193	4.57325e-07	4.22976e-05	XRN1
chr4	139301553	139301953	10.4226	9.99332	0.363847	4.68509e-07	4.31767e-05	NAA15
chr3	10026393	10026793	9.00035	8.57685	0.358107	4.85265e-07	4.45612e-05	FANCD2
chr20	63873706	63874106	6.41677	5.69971	0.508196	4.89859e-07	4.48229e-05	TPD52L2
chr15	99250836	99251236	8.13488	7.64545	0.397397	5.00682e-07	4.56508e-05	TTC23
chr20	50034342	50034742	9.71584	9.30851	0.349561	5.14337e-07	4.67301e-05	TRERNA1
chr2	159712548	159712948	10.9929	10.6561	0.30114	5.17919e-07	4.67739e-05	MARCHF7
chr5	140700391	140700791	8.27615	7.75936	0.413867	5.18457e-07	4.67739e-05	ZMAT2
chr5	91280029	91280429	8.50787	7.99699	0.412051	5.29561e-07	4.75554e-05	LUCAT1
chr6	2902794	2903194	7.6047	6.9945	0.459046	5.32716e-07	4.75554e-05	SERPINB9
chr3	149376899	149377299	10.6691	10.3402	0.295221	5.33057e-07	4.75554e-05	TM4SF1
chr6	89829839	89830239	7.26988	6.63602	0.472423	5.34517e-07	4.75554e-05	CASP8AP2
chr16	31873791	31874191	9.44683	8.97984	0.385847	5.36516e-07	4.75686e-05	ZNF267
chr6	42217511	42217911	9.05518	8.58658	0.38861	5.39354e-07	4.76559e-05	MRPS10
chr19	39400216	39400616	8.08704	7.5292	0.4352	5.41787e-07	4.7707e-05	ZFP36
chr15	41332951	41333351	8.51849	7.8501	0.485866	5.62092e-07	4.91758e-05	NUSAP1
chr11	62646250	62646650	9.50897	9.07769	0.364169	5.62293e-07	4.91758e-05	GANAB
chr3	51942421	51942821	9.46442	9.08174	0.333537	5.69362e-07	4.96252e-05	PARP3
chr6	26521939	26522339	9.00206	8.5136	0.398884	5.74766e-07	4.9927e-05	HCG11
chr17	35063254	35063654	9.52559	9.1113	0.352684	5.82667e-07	5.04308e-05	RFFL
chrX	77785870	77786270	9.22273	8.84911	0.326168	5.84489e-07	5.04308e-05	ATRX
chr21	15064269	15064669	7.9993	7.47036	0.41665	5.90399e-07	5.07704e-05	NRIP1
chr20	62302304	62302704	10.9241	10.5257	0.343689	6.16538e-07	5.2747e-05	ADRM1
chr20	2470275	2470675	11.1264	10.6858	0.370497	6.17488e-07	5.2747e-05	SNRPB
chr12	49741496	49741896	11.4798	11.0726	0.349673	6.22497e-07	5.29988e-05	TMBIM6
chr8	116874233	116874633	9.74206	9.28295	0.382128	6.27779e-07	5.32722e-05	RAD21-AS1
chrX	147912132	147912532	8.72124	8.12504	0.454224	6.43583e-07	5.44302e-05	FMR1
chr1	153658616	153659016	8.63663	8.25735	0.328041	6.4566e-07	5.44302e-05	SNAPIN
chr20	13638565	13638965	9.62329	9.25314	0.32476	6.52534e-07	5.4817e-05	TASP1
chr17	30116765	30117165	10.8499	10.4541	0.342275	6.54512e-07	5.4817e-05	MIR423
chr15	50354859	50355259	9.91159	9.48256	0.361456	6.78959e-07	5.66798e-05	GABPB1
chr11	83286012	83286412	9.48604	9.10574	0.329269	6.83881e-07	5.6906e-05	CCDC90B
chr7	130205066	130205466	9.51635	9.1131	0.346175	6.94539e-07	5.7426e-05	TMEM209
chr12	120201528	120201928	10.1292	9.7581	0.324509	6.94598e-07	5.7426e-05	PXN-AS1
chr19	11925078	11925478	8.85067	8.20664	0.47318	7.02182e-07	5.7867e-05	ZNF700
chr20	45934637	45935037	11.7381	11.4012	0.300808	7.07472e-07	5.81167e-05	PCIF1
chr1	156115265	156115665	12.9683	12.5585	0.350835	7.14433e-07	5.85016e-05	LMNA
chr3	161221390	161221790	10.1477	9.76564	0.331695	7.19067e-07	5.86941e-05	NMD3
chr17	8248307	8248707	10.7444	10.357	0.335698	7.26205e-07	5.90892e-05	CTC1
chr1	93681164	93681564	10.3587	9.98471	0.326754	7.32154e-07	5.93853e-05	BCAR3
chr2	127810732	127811132	11.0407	10.6475	0.339693	7.36241e-07	5.9529e-05	WDR33
chrX	123960874	123961274	11.7539	11.3901	0.319808	7.50675e-07	6.02781e-05	STAG2
chr17	17476953	17477353	9.39841	8.89017	0.407832	7.52539e-07	6.02781e-05	MED9
chr12	50025071	50025471	9.65595	9.0807	0.442534	7.65351e-07	6.1114e-05	RACGAP1
chr2	38751013	38751413	10.8442	10.5218	0.289599	7.98318e-07	6.35491e-05	SRSF7
chr17	76353868	76354268	9.30995	8.96629	0.303458	8.08676e-07	6.41749e-05	PRPSAP1
chr10	1048539	1048939	11.3118	10.9542	0.315111	8.40586e-07	6.6502e-05	IDI1
chr6	142926492	142926892	8.9	8.44375	0.379833	8.56938e-07	6.75877e-05	HIVEP2
chr17	30731597	30731997	8.5044	7.95963	0.425736	8.69957e-07	6.84047e-05	SUZ12P1
chr5	37370709	37371109	9.04393	8.43508	0.456563	8.76971e-07	6.8746e-05	NUP155
chr11	64855344	64855744	11.0715	10.5923	0.391914	8.80802e-07	6.88364e-05	CDC42BPG
chr2	86694717	86695117	7.46456	6.75277	0.49706	8.97313e-07	6.99143e-05	RMND5A
chr17	80544896	80545296	8.66864	7.93501	0.501032	9.1866e-07	7.13613e-05	RPTOR
chr7	101160088	101160488	10.8823	10.4945	0.335637	9.31307e-07	7.21258e-05	MIR4653
chr5	138464337	138464737	11.9256	11.4091	0.411767	9.52557e-07	7.355e-05	EGR1
chr5	43514656	43515056	9.96169	9.59961	0.317524	9.69728e-07	7.46517e-05	C5orf34
chr1	35192688	35193088	11.2438	10.8765	0.321217	9.81757e-07	7.5352e-05	SFPQ
chr17	82273067	82273467	10.2888	9.87977	0.349046	9.87184e-07	7.55431e-05	CSNK1D
chr1	52365626	52366026	9.59848	9.15936	0.368018	9.99191e-07	7.6235e-05	CC2D1B
chr1	197146329	197146729	9.20826	8.70094	0.405824	1.01178e-06	7.69669e-05	ASPM
chr22	50327203	50327603	8.55166	8.01805	0.419431	1.02785e-06	7.79586e-05	DENND6B
chr20	50112696	50113096	10.1179	9.62923	0.39487	1.03442e-06	7.81284e-05	UBE2V1
chr8	125091787	125092187	10.5861	10.2928	0.266543	1.03806e-06	7.81284e-05	NSMCE2
chr17	75046595	75046995	9.38185	8.99649	0.332537	1.0392e-06	7.81284e-05	ATP5PD
chr10	118341970	118342370	9.21678	8.85091	0.319194	1.04403e-06	7.8263e-05	FAM204A
chr7	26959231	26959631	7.65041	7.07873	0.436531	1.05477e-06	7.88382e-05	SKAP2
chr15	63503885	63504285	10.3168	9.99994	0.285472	1.08528e-06	8.08277e-05	USP3
chr19	36013954	36014354	6.9699	6.28818	0.481164	1.08768e-06	8.08277e-05	ALKBH6
chr1	151070433	151070833	10.1662	9.82743	0.299685	1.09414e-06	8.08854e-05	GABPB2
chr2	121649689	121650089	9.37237	8.87902	0.397351	1.09475e-06	8.08854e-05	NIFK-AS1
chr11	8964265	8964665	9.76718	9.44488	0.287671	1.13536e-06	8.36454e-05	TMEM9B
chr7	151232633	151233033	7.30641	6.75397	0.423866	1.16619e-06	8.56714e-05	CHPF2
chr5	176610025	176610425	6.99548	6.33773	0.470435	1.1739e-06	8.59923e-05	GPRIN1
chr12	6890609	6891009	8.50694	7.93598	0.436068	1.18839e-06	8.65307e-05	LOC105369632
chr2	70190692	70191092	9.56007	9.17322	0.333633	1.19135e-06	8.65307e-05	C2orf42
chr13	79405911	79406311	9.6651	9.28643	0.326965	1.21458e-06	8.76884e-05	RBM26
chr10	6144477	6144877	8.66178	8.22866	0.363697	1.21655e-06	8.76884e-05	PFKFB3
chr2	128027569	128027969	9.619	9.28836	0.294901	1.21752e-06	8.76884e-05	SAP130
chr20	41029462	41029862	10.6799	10.2897	0.335624	1.23424e-06	8.86448e-05	TOP1
chr19	53333727	53334127	6.90923	6.27732	0.457565	1.24535e-06	8.90337e-05	ZNF845
chr12	122464168	122464568	6.99963	6.42426	0.439254	1.24658e-06	8.90337e-05	ZCCHC8
chr17	4704242	4704642	9.44857	8.88104	0.4334	1.26291e-06	8.99501e-05	LOC101559451
chr20	58892125	58892525	9.60591	9.16367	0.366896	1.26881e-06	9.01204e-05	GNAS
chr6	43477519	43477919	8.30235	7.74341	0.428104	1.28635e-06	9.11146e-05	TJAP1
chr1	202341504	202341904	10.1045	9.61224	0.396581	1.29086e-06	9.11831e-05	UBE2T
chr6	129490685	129491085	9.75571	9.2763	0.389764	1.33833e-06	9.42772e-05	ARHGAP18
chr12	69359684	69360084	10.5719	10.1657	0.345852	1.34694e-06	9.46243e-05	YEATS4
chr17	64661490	64661890	9.40434	9.02956	0.325456	1.36188e-06	9.5413e-05	SMURF2
chr1	1758574	1758974	8.42733	7.89448	0.416928	1.3968e-06	9.72089e-05	NADK
chr12	118061410	118061810	12.2181	11.7086	0.405266	1.39849e-06	9.72089e-05	WSB2
chr19	2950340	2950740	8.69237	8.26378	0.357904	1.39885e-06	9.72089e-05	ZNF77
chr2	191678118	191678518	11.6101	11.3055	0.275308	1.42548e-06	9.87911e-05	NABP1
chr12	54325109	54325509	9.0489	8.45339	0.444545	1.4293e-06	9.87911e-05	COPZ1
chr8	31033784	31034184	8.73423	8.26619	0.380952	1.4475e-06	9.93696e-05	PURG
chr19	4400013	4400413	9.19505	8.75434	0.365561	1.45139e-06	9.93696e-05	SH3GL1
chr12	58919679	58920079	7.68892	7.13535	0.427721	1.45313e-06	9.93696e-05	LRIG3
chr7	72879701	72880101	10.3039	9.98666	0.284709	1.48563e-06	0.000101109	POM121
chr6	27837865	27838265	10.6399	10.2394	0.341637	1.48643e-06	0.000101109	HIST1H2AK
chr17	40098985	40099385	8.05795	7.59466	0.383385	1.50463e-06	0.000102076	NR1D1
chr10	68332275	68332675	11.5677	11.0436	0.412135	1.51103e-06	0.000102241	HNRNPH3
chr10	58385407	58385807	9.11537	8.64113	0.384563	1.54903e-06	0.000104436	TFAM
chrX	45770362	45770762	7.87399	7.09784	0.505748	1.55226e-06	0.000104436	MIR222
chr3	149576084	149576484	7.33009	6.83185	0.401254	1.55565e-06	0.000104436	WWTR1
chr21	34526360	34526760	8.55576	8.12383	0.356615	1.60162e-06	0.000107242	RCAN1
chr7	99472374	99472774	7.5023	7.00658	0.394703	1.62118e-06	0.00010827	ZNF789
chr18	41955222	41955622	8.99926	8.46097	0.4189	1.65033e-06	0.000109931	PIK3C3
chr14	58297795	58298195	9.08209	8.64877	0.360024	1.67592e-06	0.000111347	PSMA3-AS1
chr15	49155120	49155520	9.61549	9.14835	0.379134	1.69336e-06	0.000112215	COPS2
chr14	21269002	21269402	10.419	10.0111	0.344995	1.73741e-06	0.000114839	HNRNPC
chr16	28862912	28863312	9.45327	9.02314	0.357226	1.74361e-06	0.000114953	SH2B1
chr2	96335338	96335738	9.86946	9.43666	0.360331	1.81218e-06	0.000119168	NCAPH
chr16	30526819	30527219	10.9502	10.6646	0.259995	1.84807e-06	0.000121218	ZNF768
chr11	67353535	67353935	10.1634	9.65905	0.400436	1.85709e-06	0.000121267	POLD4
chr7	48088554	48088954	10.3918	10.0527	0.299595	1.85825e-06	0.000121267	UPP1
chr17	48831008	48831408	9.74123	9.34051	0.340845	1.907e-06	0.000124134	CALCOCO2
chr4	1992276	1992676	7.66237	7.11876	0.416544	1.91472e-06	0.000124321	MIR943
chr17	59838159	59838559	12.059	11.6649	0.336539	1.91955e-06	0.000124321	MIR21
chr10	133394396	133394796	10.0406	9.65372	0.331301	1.9483e-06	0.000125866	MTG1
chr16	30534587	30534987	9.31068	8.82566	0.387866	1.95472e-06	0.000125964	ZNF747
chr6	41787636	41788036	10.3069	9.95746	0.306071	2.01739e-06	0.000129678	TOMM6
chr17	76726429	76726829	9.06129	8.61999	0.365633	2.04412e-06	0.000131068	JMJD6
chr17	30477427	30477827	10.3557	9.9545	0.340204	2.06581e-06	0.00013213	GOSR1
chr1	113390436	113390836	8.47059	8.08259	0.328622	2.09328e-06	0.000133554	MAGI3
chr5	133977542	133977942	7.51815	6.9681	0.419613	2.15149e-06	0.00013659	LOC105379183
chr1	225428337	225428737	9.23351	8.87443	0.31173	2.16273e-06	0.000136739	LBR
chr2	74529350	74529750	9.92373	9.50465	0.351105	2.16981e-06	0.000136739	HTRA2
chr20	44966307	44966707	8.5509	8.11939	0.358501	2.17163e-06	0.000136739	STK4
chr16	30065735	30066135	10.8175	10.467	0.307707	2.1822e-06	0.000136739	ALDOA
chr17	7262753	7263153	9.6545	9.14462	0.401716	2.18349e-06	0.000136739	CLDN7
chr22	38110471	38110871	9.34206	8.93337	0.344027	2.18575e-06	0.000136739	BAIAP2L2
chr3	187368353	187368753	6.83064	6.16141	0.465816	2.20692e-06	0.000137533	RTP4
chr12	12724383	12724783	9.54173	8.93347	0.446622	2.21354e-06	0.000137533	APOLD1
chr17	7703549	7703949	5.17822	4.16737	0.529272	2.21883e-06	0.000137533	EFNB3
chr1	28669073	28669473	9.87499	9.46206	0.347338	2.21983e-06	0.000137533	GMEB1
chr11	18384548	18384948	8.92601	8.56027	0.317087	2.24071e-06	0.000138375	MIR3159
chr17	44198946	44199346	10.3661	9.85475	0.402658	2.24633e-06	0.000138375	ATXN7L3
chr3	126208361	126208761	6.55845	5.88244	0.471176	2.24957e-06	0.000138375	ALDH1L1
chr7	6577418	6577818	8.84736	8.4606	0.332049	2.25758e-06	0.000138536
chr8	100150604	100151004	9.4356	8.9667	0.379907	2.27256e-06	0.000139124	POLR2K
chr8	22165093	22165493	7.50208	6.9023	0.439535	2.29546e-06	0.000139884	BMP1
chr12	112012800	112013200	10.2234	9.76879	0.37176	2.29585e-06	0.000139884	TMEM116
chr16	11256234	11256634	7.93486	7.466	0.376387	2.39888e-06	0.000145472	SOCS1
chr10	97737105	97737505	10.8367	10.5499	0.260646	2.40882e-06	0.00014549	ZFYVE27
chr7	101122148	101122548	10.2689	9.91612	0.309424	2.41051e-06	0.00014549	SERPINE1
chr12	43806231	43806631	10.047	9.76058	0.259406	2.47403e-06	0.000148975	TWF1
chr8	9555872	9556272	10.2024	9.81356	0.332567	2.48331e-06	0.000149184	TNKS
chr2	200713355	200713755	9.44717	9.02113	0.354199	2.5603e-06	0.000153451	AOX3P-AOX2P
chr14	23094874	23095274	10.1453	9.82175	0.287398	2.5842e-06	0.000154523	C14orf119
chr2	202249391	202249791	9.50431	9.19298	0.2779	2.63078e-06	0.000156944
chr2	85327994	85328394	10.1794	9.79596	0.327907	2.63931e-06	0.000157088	TGOLN2
chr2	20350347	20350747	9.98778	9.49742	0.389411	2.65438e-06	0.00015762	PUM2
chr1	35641121	35641521	10.7721	10.3335	0.361694	2.70508e-06	0.00016026	PSMB2
chr14	64914438	64914838	10.3456	10.0564	0.262579	2.71597e-06	0.000160535	CHURC1-FNTB
chr2	20822792	20823192	10.318	9.9553	0.314845	2.74464e-06	0.000161858	LDAH
chr11	68314585	68314985	8.9326	8.5719	0.311433	2.7606e-06	0.000162427	LRP5
chr19	1438443	1438843	9.10458	8.73971	0.316685	2.76734e-06	0.000162452	RPS15
chr17	7932163	7932563	9.71902	9.19177	0.408146	2.78816e-06	0.000163301	CNTROB
chr19	44643892	44644292	7.91212	7.21089	0.473362	2.82092e-06	0.000164844	PVR
chr2	70132348	70132748	7.33069	6.85894	0.382048	2.8357e-06	0.000165332	LINC01816
chr7	101143751	101144151	6.78586	6.16271	0.449018	2.85163e-06	0.000165885	AP1S1
chr1	16764582	16764982	8.83269	8.4485	0.331988	2.8964e-06	0.000168109	MST1L
chr1	203795742	203796142	11.0618	10.7591	0.272598	2.92547e-06	0.000169414	ZC3H11A
chr3	45145853	45146253	9.98274	9.55588	0.355242	2.93595e-06	0.000169639	CDCP1
chr2	151409945	151410345	10.3419	9.81448	0.407987	2.96964e-06	0.0001712	RIF1
chr9	2159402	2159802	5.98718	5.10168	0.508737	2.98608e-06	0.000171694	SMARCA2
chr1	44739798	44740198	8.65561	8.08927	0.42652	2.99711e-06	0.000171694	KIF2C
chr12	108560982	108561382	9.86766	9.56248	0.272702	2.99824e-06	0.000171694	SART3
chr16	2980128	2980528	9.68769	8.96607	0.479975	3.07876e-06	0.000175914	PKMYT1
chr1	28232636	28233036	8.65623	8.16024	0.390914	3.1304e-06	0.000178467	DNAJC8
chr19	48963442	48963842	9.58922	8.91144	0.467191	3.14402e-06	0.000178819	FTL
chr5	119324034	119324434	8.08719	7.50154	0.435677	3.15048e-06	0.000178819	TNFAIP8
chr19	52269581	52269981	10.512	10.2203	0.26377	3.25879e-06	0.00018456	ZNF766
chr1	51644277	51644677	8.0756	7.51836	0.421456	3.28316e-06	0.000185531	OSBPL9
chr21	29656934	29657334	7.59476	6.92834	0.462364	3.31583e-06	0.000186966	GRIK1-AS2
chr15	40694741	40695141	10.06	9.75871	0.270583	3.35639e-06	0.000188427	RAD51-AS1
chr20	62937485	62937885	10.5882	10.2059	0.325856	3.39447e-06	0.000190149	DIDO1
chr21	29073221	29073621	9.38892	9.03175	0.307249	3.44071e-06	0.000192321	CCT8
chr11	83157124	83157524	11.5923	11.2511	0.299389	3.49365e-06	0.000194554	PCF11
chr17	29293044	29293444	9.77374	9.35193	0.350039	3.4958e-06	0.000194554	NUFIP2
chr14	24299284	24299684	9.18954	8.77242	0.345884	3.52012e-06	0.000195484	DHRS1
chr1	234373373	234373773	10.0545	9.71335	0.29783	3.54926e-06	0.000196433	COA6-AS1
chr3	10192336	10192736	7.91825	7.30393	0.441067	3.55248e-06	0.000196433	IRAK2
chr6	36594295	36594695	11.0031	10.7072	0.266974	3.56923e-06	0.000196484	SRSF3
chr7	131327928	131328328	10.8161	10.4894	0.288722	3.57132e-06	0.000196484	MKLN1
chr1	20507750	20508150	9.36048	8.98829	0.319898	3.57633e-06	0.000196484	MUL1
chr1	15949309	15949709	9.75565	9.44004	0.281523	3.60419e-06	0.000197593	ZBTB17
chr16	75304965	75305365	9.68996	9.33545	0.307289	3.64077e-06	0.000199098	BCAR1
chr3	185824081	185824481	10.7465	10.215	0.408351	3.64713e-06	0.000199098	IGF2BP2
chr4	17614585	17614985	8.78359	8.39763	0.325438	3.66667e-06	0.000199258	MED28
chr17	42833400	42833800	10.401	10.0823	0.282347	3.67384e-06	0.000199258	PSME3
chr5	132962919	132963319	11.2994	10.9961	0.272131	3.67563e-06	0.000199258	AFF4
chr12	6970965	6971365	10.522	10.0449	0.380448	3.68107e-06	0.000199258	EMG1
chr19	35648245	35648645	8.22106	7.5999	0.442625	3.78233e-06	0.000204309	COX6B1
chr7	101138270	101138670	9.31553	8.88435	0.355162	3.86632e-06	0.000208156	SERPINE1
chr7	101099706	101100106	8.34015	7.89071	0.366818	3.86974e-06	0.000208156	TRIM56
chr12	6533508	6533908	10.3538	9.76679	0.431572	3.90141e-06	0.000209422	GAPDH
chr15	40238656	40239056	8.47339	7.98499	0.384285	3.95119e-06	0.000211652	PAK6
chr1	93878751	93879151	11.4708	11.1238	0.302591	3.96365e-06	0.000211878	DNTTIP2
chr1	26432360	26432760	8.86749	8.52419	0.298447	4.09618e-06	0.000218508	DHDDS
chr12	55817360	55817760	9.9116	9.42526	0.384406	4.14975e-06	0.000220337	SARNP
chr16	2205379	2205779	8.93511	8.47868	0.367201	4.15567e-06	0.000220337	MLST8
chr7	5822591	5822991	8.49068	8.085	0.339424	4.15617e-06	0.000220337	ZNF815P
chr8	91069639	91070039	10.2466	9.91702	0.289754	4.1807e-06	0.000221181	OTUD6B-AS1
chr6	11093784	11094184	8.90123	8.32651	0.425831	4.19338e-06	0.000221397	SMIM13
chr20	49557301	49557701	6.61702	6.00739	0.431754	4.21558e-06	0.000222113	PTGIS
chr16	3235127	3235527	9.40415	9.02232	0.323898	4.2455e-06	0.000223232	ZNF200
chr1	15975768	15976168	7.98926	7.41186	0.425039	4.30001e-06	0.000225045	ZBTB17
chr3	194486153	194486553	9.50284	9.12017	0.327402	4.30625e-06	0.000225045	ATP13A3
chr10	73590032	73590432	9.19076	8.76012	0.352088	4.34585e-06	0.000226271	USP54
chr7	19708658	19709058	10.5244	10.2035	0.283348	4.34731e-06	0.000226271	TWISTNB
chr13	19957821	19958221	9.24333	8.78908	0.366717	4.39823e-06	0.000228459	ZMYM2
chr5	142013092	142013492	8.76922	8.19592	0.422664	4.43405e-06	0.000229429	GNPDA1
chr16	75265347	75265747	9.93095	9.25273	0.461984	4.43612e-06	0.000229429	BCAR1
chr4	98143151	98143551	7.12781	6.53697	0.433097	4.5207e-06	0.000232938	STPG2
chr1	70221576	70221976	10.1185	9.75779	0.30967	4.59695e-06	0.000236393	SRSF11
chr19	40433405	40433805	8.51269	8.12167	0.329466	4.61446e-06	0.000236821	SERTAD1
chr20	2664246	2664646	8.85959	8.39098	0.374621	4.69704e-06	0.0002401	IDH3B
chr1	226308760	226309160	9.4394	8.99609	0.361014	4.71944e-06	0.000240766	LIN9
chr1	207394021	207394421	9.13039	8.66703	0.371865	4.81184e-06	0.000244994	CR2
chr14	105024535	105024935	6.28017	5.22351	0.507692	4.89931e-06	0.000248955	CDCA4
chr12	126771945	126772345	8.77085	8.02436	0.477629	4.96001e-06	0.000251542	LINC00944
chr7	130051039	130051439	8.44496	8.00375	0.360003	4.98589e-06	0.000252323	ZC3HC1
chr6	116279430	116279830	10.2115	9.91152	0.268606	5.06033e-06	0.00025512	DSE
chr7	101085418	101085818	10.9126	10.5121	0.33643	5.08296e-06	0.00025576	TRIM56
chr3	196503270	196503670	9.31474	8.83325	0.380888	5.11719e-06	0.000256979	RNF168
chr6	99568247	99568647	8.73417	8.33625	0.332954	5.19913e-06	0.000260585	CCNC
chr1	178867704	178868104	7.39779	6.83078	0.417351	5.30079e-06	0.000264648	ANGPTL1
chr11	17542590	17542990	10.1209	9.67208	0.362984	5.33912e-06	0.000266046	USH1C
chr5	36151503	36151903	7.42956	6.80764	0.437707	5.42855e-06	0.000269871	LMBRD2
chr1	201407974	201408374	6.9488	6.23717	0.466908	5.43987e-06	0.000269871	LAD1
chr20	38033458	38033858	10.9677	10.6317	0.293866	5.44738e-06	0.000269871	RPRD1B
chr18	77131811	77132211	8.85569	8.34836	0.393443	5.47942e-06	0.000270431	MBP
chr2	33275475	33275875	6.86704	6.27185	0.431809	5.47972e-06	0.000270431	LTBP1
chr12	123458213	123458613	10.5866	10.2341	0.304052	5.54605e-06	0.00027318	SNRNP35
chr7	107891096	107891496	10.0229	9.71663	0.2719	5.6257e-06	0.000276574	DLD
chrX	55160920	55161320	8.04739	7.65504	0.328833	5.75001e-06	0.000282146	FAM104B
chr12	48106030	48106430	9.67045	9.30358	0.313703	5.82744e-06	0.0002854	PFKM
chr2	218659214	218659614	8.16252	7.73739	0.347753	5.84923e-06	0.000285491	ZNF142
chr12	56360472	56360872	7.22551	6.62366	0.434253	5.85149e-06	0.000285491	STAT2
chr17	74988390	74988790	10.5303	10.2331	0.267341	5.95947e-06	0.000289583	CDR2L
chr7	76373238	76373638	7.3233	6.74451	0.425541	5.96546e-06	0.000289583	YWHAG
chr9	35923995	35924395	7.14214	6.59934	0.414459	5.96917e-06	0.000289583	SPAAR
chr19	34428342	34428742	9.63053	9.23975	0.328872	5.98373e-06	0.000289743	UBA2
chr22	37686262	37686662	8.83365	8.3927	0.355367	6.03334e-06	0.000291596	NOL12
chr1	22025498	22025898	10.2274	9.91379	0.277162	6.06935e-06	0.000292787	LINC00339
chr11	66638627	66639027	10.0433	9.67153	0.316842	6.08854e-06	0.000293115	RBM4
chr19	10403010	10403410	10.8803	10.504	0.320271	6.11203e-06	0.000293115	MIR1181
chr11	116772683	116773083	10.6324	10.2567	0.319839	6.11878e-06	0.000293115	BUD13
chr2	101758739	101759139	7.48995	6.93938	0.410139	6.13035e-06	0.000293115	MAP4K4
chr15	60478604	60479004	10.3206	9.98574	0.292576	6.13316e-06	0.000293115	ICE2
chr19	17215313	17215713	8.85261	8.4547	0.33257	6.1524e-06	0.000293489	USE1
chr2	197434668	197435068	11.5023	11.1873	0.279383	6.20191e-06	0.000295303	SF3B1
chr6	33788444	33788844	7.87433	7.36028	0.391256	6.22965e-06	0.000296076	LEMD2
chr13	100393253	100393653	8.08849	7.54156	0.410004	6.31374e-06	0.000299518	PCCA-AS1
chrX	47145204	47145604	8.62536	8.22804	0.330876	6.39707e-06	0.000302912	RBM10
chr17	67366226	67366626	10.0624	9.68184	0.322399	6.46297e-06	0.000305471	PSMD12
chr1	23010399	23010799	9.46459	9.14805	0.280275	6.57043e-06	0.00030998	TEX46
chr2	241620090	241620490	7.96466	7.46489	0.387462	6.60814e-06	0.000311188	THAP4
chr14	24442373	24442773	10.4791	10.1462	0.291542	6.86304e-06	0.000321588	SDR39U1
chr14	103920305	103920705	9.48711	9.11897	0.313783	6.86556e-06	0.000321588	ATP5MPL
chr9	130579128	130579528	9.44031	9.07705	0.310772	6.86651e-06	0.000321588	LOC100272217
chr12	49348043	49348443	9.3137	8.94066	0.316172	6.92964e-06	0.000323897	DNAJC22
chr7	816922	817322	10.0029	9.66767	0.291353	7.0909e-06	0.000330292	SUN1
chr1	1398884	1399284	8.82556	8.43748	0.326394	7.14811e-06	0.000332036	CCNL2
chr10	3887531	3887931	9.25268	8.84064	0.339781	7.15417e-06	0.000332036	LINC02639
chr1	958889	959289	7.22451	6.64849	0.420001	7.19239e-06	0.000333208	NOC2L
chr4	74099065	74099465	9.58029	9.27322	0.271683	7.23488e-06	0.000334574	CXCL2
chr10	49942082	49942482	8.93908	8.55881	0.321908	7.26057e-06	0.000335159	TIMM23B-AGAP6
chr11	60899041	60899441	7.1772	6.59962	0.416565	7.27417e-06	0.000335186	PRPF19
chr2	85561550	85561950	8.21867	7.82031	0.331699	7.33868e-06	0.000337553	GGCX
chr22	26483339	26483739	9.65285	9.2549	0.331627	7.4095e-06	0.000339596	HPS4
chr17	29691925	29692325	6.68174	6.09174	0.426213	7.42428e-06	0.000339667	SSH2
chr4	10106371	10106771	6.20772	5.46734	0.467573	7.51802e-06	0.000343345	WDR1
chr17	47896157	47896557	10.398	10.0408	0.306963	7.59709e-06	0.000345841	SP2
chr22	41946734	41947134	7.76607	7.13458	0.437428	7.59957e-06	0.000345841	CENPM
chr8	132271264	132271664	7.09047	6.56962	0.397566	7.62291e-06	0.00034629	HHLA1
chr1	50977880	50978280	6.55117	5.74777	0.477737	7.64756e-06	0.000346797	CDKN2C
chr9	128882190	128882590	9.29314	8.89834	0.329101	7.77425e-06	0.000351922	LRRC8A
chr9	107751376	107751776	8.16052	7.64758	0.391089	8.06295e-06	0.000364349	KLF4
chr8	99012936	99013336	9.88965	9.56042	0.287214	8.08866e-06	0.000364869	VPS13B
chr19	9674758	9675158	10.2094	9.90653	0.269727	8.12917e-06	0.000366055	ZNF562
chr17	60392378	60392778	8.97629	8.62715	0.301709	8.19454e-06	0.000367818	USP32
chr9	33025222	33025622	11.4293	11.1225	0.272287	8.21072e-06	0.000367818	DNAJA1
chr19	42207251	42207651	7.02908	6.27006	0.470495	8.21124e-06	0.000367818	DEDD2
chr3	157159661	157160061	11.8499	11.4864	0.311051	8.24008e-06	0.000368468	CCNL1
chr2	3660425	3660825	7.12257	6.51228	0.433108	8.33725e-06	0.000372166	ALLC
chr4	40999098	40999498	9.04428	8.74596	0.266824	8.35669e-06	0.000372224	APBB2
chr17	80260800	80261200	9.01312	8.61516	0.331653	8.36751e-06	0.000372224	RNF213
chr9	35079711	35080111	8.58546	8.03123	0.409389	8.50919e-06	0.000377873	FANCG
chr2	27380137	27380537	9.23335	8.7313	0.386338	8.53512e-06	0.000378025	ZNF513
chr14	49598675	49599075	10.3724	9.97877	0.328789	8.55391e-06	0.000378025	LRR1
chr15	85667739	85668139	9.17099	8.8363	0.288661	8.56053e-06	0.000378025	AKAP13
chr1	29181431	29181831	10.9218	10.5434	0.320379	8.57142e-06	0.000378025	SRSF4
chr17	7308252	7308652	11.3375	10.8417	0.383719	8.63518e-06	0.000380185	EIF5A
chr1	224434801	224435201	8.63102	8.1655	0.366565	8.70276e-06	0.000382505	CNIH3
chr16	58629493	58629893	10.5841	10.204	0.319995	8.74665e-06	0.000383778	CNOT1
chr19	7943278	7943678	11.0096	10.6986	0.275405	8.80936e-06	0.000385398	TIMM44
chrX	129961500	129961900	6.38091	5.75229	0.442478	8.81355e-06	0.000385398	BCORL1
chr2	229921439	229921839	9.98617	9.61758	0.313001	8.93473e-06	0.000390034	TRIP12
chr1	44808059	44808459	11.6321	11.2709	0.309266	9.00471e-06	0.000392422	BTBD19
chr1	224114071	224114471	9.63871	9.19585	0.356254	9.06146e-06	0.000394227	FBXO28
chr6	26156563	26156963	10.9708	10.0971	0.483895	9.23935e-06	0.000400611	HIST1H1E
chr22	35257421	35257821	9.34355	8.96337	0.31914	9.39592e-06	0.000406078	HMGXB4
chr2	224009267	224009667	8.70297	8.31054	0.32494	9.39704e-06	0.000406078	SERPINE2
chr1	151254688	151255088	10.0132	9.56949	0.356254	9.44069e-06	0.00040728	PSMD4
chr13	112928567	112928967	7.65396	7.19216	0.362046	9.4615e-06	0.000407494	MCF2L-AS1
chr2	85438001	85438401	9.28421	8.89231	0.327728	9.50598e-06	0.000408726	SH2D6
chr4	26191695	26192095	7.69644	7.18314	0.390556	9.53738e-06	0.000409391	RBPJ
chrX	45803337	45803737	6.4274	5.78217	0.439362	9.57559e-06	0.000410137	LINC02595
chr3	129316417	129316817	9.57263	8.92619	0.440649	9.58666e-06	0.000410137	H1FX
chr7	139776911	139777311	7.80021	7.35839	0.351484	9.60351e-06	0.000410175	HIPK2
chr3	129183495	129183895	11.2141	10.8281	0.323663	9.67514e-06	0.000412004	CNBP
chr12	6963168	6963568	9.32413	8.83324	0.378883	9.67837e-06	0.000412004	MIR200CHG
chr16	12612993	12613393	10.429	9.98856	0.354878	9.7703e-06	0.000415131	MIR4718
chr16	30634489	30634889	10.6554	10.3168	0.293006	9.78412e-06	0.000415131	PRR14
chr17	6443859	6444259	8.16104	7.63383	0.395989	9.84396e-06	0.000416982	PIMREG
chr18	75070676	75071076	6.24569	5.61427	0.435458	9.8756e-06	0.000417634	ZADH2
chr13	78658790	78659190	7.66578	7.1318	0.398049	9.89475e-06	0.000417757	OBI1
chr1	58546207	58546607	9.25654	8.89418	0.307298	9.94605e-06	0.000419234	OMA1
chr20	37379323	37379723	10.4566	10.1336	0.28326	1.00097e-05	0.000421229	SRC
chr19	6530514	6530914	9.61344	9.29125	0.283316	1.01472e-05	0.000426316	TNFSF9
chr19	7099011	7099411	8.15563	7.59725	0.409559	1.02614e-05	0.000430249	ZNF557
chr6	37257750	37258150	9.74284	9.29614	0.356409	1.02743e-05	0.000430249	TBC1D22B
chr17	40111474	40111874	7.8958	7.50133	0.326283	1.03529e-05	0.000432835	MSL1
chr8	115668625	115669025	8.43148	7.91205	0.391356	1.04411e-05	0.000435812	TRPS1
chr1	46247500	46247900	8.02099	7.50815	0.389404	1.04708e-05	0.000436344	RAD54L
chr3	101574298	101574698	11.6205	11.301	0.280744	1.0556e-05	0.000439184	PCNP
chr7	44490601	44491001	10.6605	10.3705	0.258852	1.0591e-05	0.000439928	NUDCD3
chr4	139083647	139084047	9.498	9.12096	0.31486	1.06454e-05	0.000441474	ELF2
chr3	183285404	183285804	9.14053	8.70766	0.349083	1.06704e-05	0.000441801	B3GNT5
chr14	77760739	77761139	10.1173	9.60096	0.391267	1.06958e-05	0.00044214	C14orf178
chr9	122904734	122905134	9.94866	9.59459	0.302871	1.08879e-05	0.000449356	RC3H2
chr12	122980599	122980999	8.03072	7.5349	0.380803	1.0993e-05	0.00045297	ARL6IP4
chr17	80792324	80792724	7.85743	7.32132	0.399209	1.10326e-05	0.000453871	LOC101928855
chr5	163505582	163505982	9.57471	9.18728	0.323185	1.11531e-05	0.000458098	MAT2B
chr5	91380490	91380890	12.518	12.1751	0.296273	1.11848e-05	0.000458664	ARRDC3-AS1
chr3	9890579	9890979	9.41285	8.98962	0.343751	1.13074e-05	0.000462955	JAGN1
chr1	220271920	220272320	10.8031	10.4823	0.281311	1.13424e-05	0.00046365	RAB3GAP2
chr11	78139262	78139662	9.86364	9.40056	0.36518	1.14115e-05	0.000465435	ALG8
chr7	114819851	114820251	7.85135	7.46357	0.326044	1.14332e-05	0.000465435	MDFIC
chr11	65422939	65423339	13.4681	13.1097	0.306165	1.14404e-05	0.000465435	NEAT1
chr8	108443595	108443995	10.9432	10.6433	0.265912	1.14901e-05	0.000466718	EMC2
chr1	25858987	25859387	8.26929	7.75984	0.384672	1.1526e-05	0.000467439	AUNIP
chr5	36876958	36877358	9.8036	9.41681	0.322783	1.15995e-05	0.000469678	NIPBL
chr1	150578927	150579327	11.7549	11.1893	0.41041	1.16343e-05	0.000470347	MCL1
chr19	41939735	41940135	9.8491	9.47276	0.316511	1.18041e-05	0.000476461	LOC100505585
chr11	65013741	65014141	10.0163	9.61879	0.329391	1.18651e-05	0.000478174	ARL2-SNX15
chr16	29995736	29996136	11.4051	11.0369	0.311877	1.19489e-05	0.000480045	HIRIP3
chr17	32444614	32445014	10.4286	10.0307	0.328928	1.21247e-05	0.000486351	PSMD11
chr14	75069214	75069614	8.82748	8.47624	0.301409	1.22295e-05	0.00048979	ACYP1
chr10	99659458	99659858	9.34495	9.01096	0.2886	1.22542e-05	0.000489871	ENTPD7
chr19	57320491	57320891	8.32657	7.83821	0.375458	1.22696e-05	0.000489871	ZNF543
chr2	210170844	210171244	10.2593	9.95644	0.268953	1.24119e-05	0.000494783	KANSL1L
chr5	178626696	178627096	9.43885	9.08762	0.299439	1.25427e-05	0.000498978	CLK4
chr5	52800353	52800753	9.84491	9.34301	0.382431	1.2556e-05	0.000498978	ITGA1
chr17	28662021	28662421	10.8036	10.4383	0.3101	1.25874e-05	0.000499455	SUPT6H
chr17	42773380	42773780	7.79662	7.20818	0.416193	1.26927e-05	0.000502758	VPS25
chr22	37804666	37805066	9.69872	8.88961	0.469318	1.27097e-05	0.000502758	H1F0
chr3	128878997	128879397	10.5331	10.2209	0.274362	1.27663e-05	0.000503781	ACAD9
chr9	32572699	32573099	9.20077	8.85894	0.293612	1.27748e-05	0.000503781	NDUFB6
chr17	56960689	56961089	8.22029	7.80845	0.33446	1.29796e-05	0.00051098	COIL
chr22	37746378	37746778	9.94465	9.39015	0.404852	1.29971e-05	0.00051098	TRIOBP
chr10	128125900	128126300	9.65725	9.11136	0.400889	1.3276e-05	0.00052115	MKI67
chr10	1499317	1499717	6.47169	5.72318	0.458618	1.34235e-05	0.000525396	ADARB2-AS1
chr1	161202301	161202701	8.76441	8.27	0.376648	1.34301e-05	0.000525396	NDUFS2
chr22	36365290	36365690	8.75668	8.27693	0.372403	1.35544e-05	0.000528048	MYH9
chr14	21383650	21384050	10.559	10.1812	0.317121	1.36524e-05	0.00053056	SUPT16H
chr11	72736811	72737211	7.57722	7.01395	0.404998	1.36602e-05	0.00053056	ARAP1
chr2	174340671	174341071	8.4048	7.96785	0.349969	1.37133e-05	0.000531818	SP9
chr2	9607646	9608046	8.11914	7.57381	0.398986	1.37769e-05	0.000533483	YWHAQ
chrX	53422207	53422607	9.6971	9.33056	0.310092	1.39441e-05	0.000539143	SMC1A
chr12	56468531	56468931	8.77563	8.31645	0.358978	1.40574e-05	0.000542708	SPRYD4
chr19	19405957	19406357	9.69658	9.34472	0.300831	1.4117e-05	0.000544194	GATAD2A
chrX	71283612	71284012	10.401	10.0483	0.301064	1.4402e-05	0.000554347	NONO
chr7	100049721	100050121	9.63253	9.27855	0.301905	1.45871e-05	0.000560536	ZSCAN21
chr11	64555136	64555536	6.81626	6.12295	0.443791	1.46064e-05	0.000560536	SLC22A11
chr6	160239363	160239763	8.96598	8.42995	0.396739	1.47305e-05	0.000564459	SLC22A2
chr4	87422503	87422903	8.11041	7.66159	0.351295	1.4859e-05	0.000568408	NUDT9
chr11	62831736	62832136	10.7352	10.261	0.368739	1.48778e-05	0.000568408	STX5
chr12	45729243	45729643	8.73776	8.2816	0.359359	1.49251e-05	0.000569366	ARID2
chr17	75895962	75896362	9.90904	9.53801	0.313183	1.50059e-05	0.000570836	TRIM65
chr9	136551440	136551840	6.1757	5.4411	0.450309	1.5008e-05	0.000570836	NALT1
chr20	47274284	47274684	8.69189	8.30525	0.320375	1.50855e-05	0.000572937	LOC100131496
chr2	161308395	161308795	9.75463	9.40518	0.297856	1.51144e-05	0.000573189	PSMD14
chr1	45340149	45340549	9.93563	9.58444	0.300763	1.51545e-05	0.000573556	MUTYH
chrX	13734737	13735137	9.05448	8.71992	0.288288	1.51687e-05	0.000573556	OFD1
chr11	59668516	59668916	10.0632	9.77042	0.25997	1.53021e-05	0.000577749	PATL1
chrX	48737338	48737738	6.62053	6.0154	0.419983	1.55499e-05	0.000586246	GLOD5
chr2	10122011	10122411	9.95341	9.45727	0.377326	1.58508e-05	0.000596715	RRM2
chr6	63636014	63636414	8.75827	8.36327	0.323773	1.59276e-05	0.000598728	PHF3
chr2	26018377	26018777	8.16787	7.7275	0.349736	1.59617e-05	0.000599134	RAB10
chr17	80798349	80798749	5.49986	4.71765	0.457022	1.62226e-05	0.000607165	LOC101928855
chr3	101513215	101513615	9.10366	8.77869	0.282137	1.63087e-05	0.000609491	SENP7
chr9	112717699	112718099	8.9052	8.53005	0.313446	1.63918e-05	0.000611706	INIP
chr4	99949927	99950327	8.41671	7.97316	0.35394	1.66419e-05	0.000620139	H2AFZ
chr11	62124033	62124433	8.85099	8.34226	0.382256	1.67893e-05	0.000624727	INCENP
chr1	109483893	109484293	8.92641	8.53639	0.321952	1.68633e-05	0.00062567	ATXN7L2
chr6	43014374	43014774	7.00917	6.33391	0.439583	1.72844e-05	0.000640368	MEA1
chr19	3970702	3971102	9.85947	9.42998	0.345075	1.73309e-05	0.000641167	DAPK3
chr11	113875710	113876110	8.43493	7.99908	0.348494	1.7367e-05	0.000641583	USP28
chr22	21652103	21652503	6.87416	6.27154	0.414495	1.7487e-05	0.000643921	MIR301B
chr16	89241235	89241635	10.0912	9.77155	0.279669	1.74873e-05	0.000643921	ZNF778
chr5	112976791	112977191	9.31917	8.91371	0.331867	1.75055e-05	0.000643921	DCP2
chr11	47426105	47426505	11.1367	10.8126	0.281705	1.80311e-05	0.000662308	PSMC3
chrX	100994815	100995215	6.50504	5.78592	0.445962	1.8198e-05	0.000667487	ARL13A
chr11	128467814	128468214	9.29638	8.95081	0.296258	1.84123e-05	0.000674385	ETS1
chr1	16889132	16889532	8.10124	7.58731	0.383521	1.85639e-05	0.000678968	LOC105376805
chr1	151327345	151327745	9.75355	9.42944	0.281225	1.86115e-05	0.000679742	PI4KB
chr12	31757467	31757867	7.83103	7.02772	0.458944	1.87183e-05	0.000682675	AMN1
chr17	35567664	35568064	7.8973	7.28696	0.419578	1.88782e-05	0.00068753	SNHG30
chr2	69643719	69644119	9.1057	8.77268	0.286904	1.89661e-05	0.000689755	ANXA4
chrX	72269959	72270359	5.96208	5.06567	0.465949	1.90529e-05	0.000691933	RPS4X
chr7	876904	877304	10.2709	9.89355	0.314845	1.9185e-05	0.000695747	GET4
chr5	160399714	160400114	9.36359	8.83984	0.387402	1.92194e-05	0.000695943	ZBED8
chr11	108222273	108222673	10.0755	9.61174	0.361324	1.92445e-05	0.000695943	NPAT
chr8	66925166	66925566	9.30552	8.86864	0.345753	1.93067e-05	0.000697212	SNHG6
chrX	48521906	48522306	7.79195	7.40607	0.31963	1.9364e-05	0.000698299	EBP
chr19	17744097	17744497	6.95738	6.44769	0.38047	1.94189e-05	0.000699298	FCHO1
chr2	26034043	26034443	10.945	10.6414	0.267378	1.95172e-05	0.000701856	RAB10
chr4	56467166	56467566	9.59001	9.28755	0.266489	1.98371e-05	0.000711017	SRP72
chr17	43351251	43351651	6.80426	6.18282	0.419158	1.98713e-05	0.000711017	LINC00910
chr6	34237200	34237600	8.3331	7.88508	0.354582	1.98754e-05	0.000711017	HMGA1
chr9	6008126	6008526	8.38009	8.02919	0.301255	1.98826e-05	0.000711017	KIAA2026
chr19	344051	344451	6.29292	5.5536	0.446062	1.99195e-05	0.000711346	MIER2
chr3	155870640	155871040	9.78518	9.34756	0.347742	1.99982e-05	0.000713167	GMPS
chr15	66460383	66460783	5.73262	5.0333	0.436829	2.00651e-05	0.000714561	MIR4512
chr16	70346314	70346714	10.0685	9.73612	0.285714	2.00955e-05	0.000714655	LOC100506083
chr4	87390629	87391029	6.5853	5.93311	0.426627	2.03214e-05	0.000720702	HSD17B11
chr2	74482970	74483370	7.89614	7.26857	0.422411	2.03216e-05	0.000720702	TTC31
chr17	64505582	64505982	11.6146	11.1684	0.352401	2.03769e-05	0.000721667	DDX5
chr13	29850271	29850671	9.47624	9.12472	0.297707	2.04144e-05	0.000722003	UBL3
chr16	23510360	23510760	7.12406	6.54026	0.408345	2.05196e-05	0.000724724	GGA2
chr11	73217761	73218161	10.3366	10.0304	0.268144	2.06023e-05	0.000726646	P2RY2
chr11	95923789	95924189	9.03052	8.6669	0.303425	2.07111e-05	0.000727727	MTMR2
chr12	55716039	55716439	8.31404	7.91178	0.32373	2.07199e-05	0.000727727	BLOC1S1
chr7	55019802	55020202	10.8207	10.2085	0.418272	2.07437e-05	0.000727727	EGFR
chr10	32056078	32056478	9.82652	9.44353	0.316987	2.07677e-05	0.000727727	KIF5B
chr5	115262418	115262818	9.39564	9.03981	0.299308	2.07744e-05	0.000727727	PGGT1B
chr4	1290050	1290450	9.63763	9.16456	0.364233	2.10686e-05	0.00073703	MAEA
chr14	21309009	21309409	7.34696	6.85113	0.369883	2.11248e-05	0.00073799	RPGRIP1
chr8	144767668	144768068	8.61525	8.26372	0.297772	2.12641e-05	0.00074185	ZNF251
chr17	5112085	5112485	7.78017	7.27262	0.378585	2.1322e-05	0.00074286	ZNF232
chr11	61429617	61430017	11.0069	10.6757	0.285858	2.14937e-05	0.000746818	CPSF7
chr18	56638126	56638526	9.28558	8.9615	0.279002	2.15916e-05	0.000748219	TXNL1
chr5	181246583	181246983	10.1157	9.77952	0.288327	2.15922e-05	0.000748219	CTC-338M12.4
chr18	23143465	23143865	7.33062	6.904	0.344406	2.18877e-05	0.000757437	CABLES1
chr3	49021650	49022050	9.57793	9.24561	0.286642	2.21213e-05	0.000764494	NDUFAF3
chr5	32173967	32174367	10.5969	10.2451	0.298743	2.21703e-05	0.000765157	GOLPH3
chr5	75717085	75717485	7.7198	7.29863	0.337441	2.22727e-05	0.000767661	LOC441087
chr5	6378128	6378528	10.1791	9.82245	0.3023	2.24301e-05	0.000770798	MED10
chr2	157838083	157838483	7.95466	7.48207	0.363716	2.24635e-05	0.000770798	ACVR1
chr1	231395944	231396344	9.09742	8.75227	0.293719	2.24836e-05	0.000770798	EGLN1
chr20	63191586	63191986	7.33165	6.89759	0.347644	2.26249e-05	0.00077461	MIR124-3
chr8	81732429	81732829	8.96865	8.56085	0.330844	2.27345e-05	0.000777327	CHMP4C
chr1	155140073	155140473	8.50638	8.06896	0.345762	2.27845e-05	0.000778002	DPM3
chr8	65842212	65842612	10.8489	10.4566	0.32283	2.28494e-05	0.000779182	PDE7A
chr1	212858202	212858602	9.52595	9.17908	0.29463	2.2926e-05	0.000780761	FLVCR1
chr12	6753153	6753553	10.3217	10.0154	0.268891	2.29778e-05	0.000781488	MLF2
chr12	75944776	75945176	8.61476	8.02283	0.410901	2.325e-05	0.000789702	PHLDA1
chr9	34126372	34126772	9.58079	9.25448	0.280273	2.35111e-05	0.000796466	DCAF12
chr11	62678767	62679167	8.34969	7.91302	0.34325	2.35545e-05	0.000796885	UBXN1
chr19	13952417	13952817	8.40425	8.07797	0.280558	2.37063e-05	0.000800968	DCAF15
chr8	22245325	22245725	10.8155	10.4744	0.292179	2.39614e-05	0.000807465	POLR3D
chr12	69240055	69240455	8.29546	7.82491	0.359538	2.40477e-05	0.000809314	CPSF6
chr3	129740416	129740816	7.00917	6.3289	0.430746	2.42035e-05	0.000813492	TMCC1
chr3	72996900	72997300	8.84284	8.46989	0.312172	2.42994e-05	0.000815647	PPP4R2
chr15	89893446	89893846	10.0558	9.77269	0.250614	2.43897e-05	0.000817552	AP3S2
chr14	68232242	68232642	7.62714	7.1252	0.370491	2.44197e-05	0.000817552	LOC100996664
chr2	217223653	217224053	6.90592	6.39009	0.382014	2.53593e-05	0.000845705	DIRC3-AS1
chr1	183194814	183195214	9.19016	8.76568	0.338772	2.54481e-05	0.000847565	LAMC2
chr16	9092319	9092719	11.3001	11.0104	0.257067	2.55418e-05	0.000848354	C16orf72
chr10	101783023	101783423	10.4219	10.0346	0.318363	2.55672e-05	0.000848354	NPM3
chr17	80856761	80857161	9.03676	8.48348	0.395701	2.55995e-05	0.000848354	LOC101928855
chr5	157858805	157859205	10.1844	9.89772	0.254836	2.56205e-05	0.000848354	CLINT1
chr16	22191249	22191649	10.4528	10.1525	0.264516	2.60774e-05	0.000861827	EEF2K
chrX	131746599	131746999	6.85394	6.37241	0.36489	2.61538e-05	0.000862206	FIRRE
chr2	70293386	70293786	10.9369	10.645	0.258928	2.61559e-05	0.000862206	SNRPG
chr2	233059949	233060349	7.63688	7.18819	0.34824	2.62464e-05	0.00086408	INPP5D
chr9	111896954	111897354	7.24481	6.66628	0.400919	2.63487e-05	0.000866341	UGCG
chr8	143310874	143311274	6.93726	6.39868	0.390646	2.6386e-05	0.000866458	ZNF696
chr10	122879930	122880330	8.512	8.02433	0.367328	2.65139e-05	0.000869548	FAM24B
chr15	34155170	34155570	7.86245	7.44517	0.337603	2.66545e-05	0.000872282	PGBD4
chr7	99558681	99559081	10.1719	9.81559	0.300379	2.66685e-05	0.000872282	ZNF655
chr16	1125665	1126065	5.37969	4.60656	0.447078	2.67221e-05	0.000872282	CACNA1H
chr10	1110426	1110826	8.96199	8.49631	0.359381	2.6733e-05	0.000872282	LINC00200
chr20	50373472	50373872	7.71747	7.27913	0.348822	2.71634e-05	0.000884083	LINC01271
chr6	83859591	83859991	8.30805	7.9452	0.301693	2.72305e-05	0.000884125	CYB5R4
chr2	30447158	30447558	10.875	10.5603	0.273892	2.72697e-05	0.000884125	LCLAT1
chr7	102991300	102991700	7.72907	7.18616	0.390135	2.73023e-05	0.000884125	NFE4
chr15	75335981	75336381	6.76097	6.07412	0.431822	2.74596e-05	0.000887759	COMMD4
chr22	45671915	45672315	9.26246	8.90434	0.301817	2.74835e-05	0.000887759	ATXN10
chr5	172931598	172931998	11.4127	11.1277	0.253814	2.76237e-05	0.000891168	MIR10523
chr19	11345939	11346339	8.33134	7.86631	0.357553	2.8187e-05	0.000908199	TMEM205
chr1	247210446	247210846	9.56924	9.03761	0.386705	2.82625e-05	0.000909492	MIR3916
chr11	102564413	102564813	7.14293	6.68837	0.354136	2.83737e-05	0.00091193	MMP7
chr9	33001107	33001507	9.61234	9.28363	0.28206	2.85548e-05	0.000916606	APTX
chr13	50081557	50081957	10.1622	9.46291	0.433742	2.89137e-05	0.000926969	DLEU2
chr17	19004265	19004665	9.10936	8.68504	0.339518	2.89731e-05	0.000927717	FAM83G
chr3	14651682	14652082	8.63374	8.15004	0.365643	2.92239e-05	0.000933423	CCDC174
chr5	44808926	44809326	8.5049	8.02269	0.363783	2.96571e-05	0.000946085	MRPS30
chr21	37257518	37257918	9.97352	9.64606	0.281478	2.97026e-05	0.000946362	VPS26C
chr17	76737491	76737891	9.67929	9.26066	0.335284	2.98218e-05	0.000948984	MFSD11
chr8	76999757	77000157	9.48924	9.15723	0.284108	2.99561e-05	0.000952077	PEX2
chr6	2875799	2876199	6.92681	6.31003	0.414172	3.00535e-05	0.000953685	SERPINB9P1
chr10	5412552	5412952	8.76348	8.37489	0.318372	3.01104e-05	0.000953685	NET1
chr19	48333421	48333821	8.60765	8.13587	0.359977	3.01179e-05	0.000953685	EMP3
chr22	36239061	36239461	6.97696	6.43019	0.396303	3.02298e-05	0.000956051	APOL2
chr11	65873727	65874127	7.36765	6.8124	0.39332	3.05155e-05	0.000963899	EFEMP2
chr7	74174526	74174926	11.0238	10.6921	0.284554	3.05593e-05	0.000964098	EIF4H
chr22	41285735	41286135	11.8723	11.5414	0.28423	3.06753e-05	0.000966572	RANGAP1
chr10	68471647	68472047	8.74529	8.10182	0.420013	3.07357e-05	0.00096729	DNA2
chr6	26365147	26365547	7.53569	7.03946	0.373068	3.08129e-05	0.000967415	BTN3A2
chr19	3494295	3494695	5.99441	5.35947	0.416952	3.08149e-05	0.000967415	DOHH
chr4	24584068	24584468	11.1221	10.7748	0.294162	3.10005e-05	0.000972054	DHX15
chr6	28335672	28336072	9.21311	8.76404	0.35064	3.10542e-05	0.000972553	ZSCAN31
chrX	24693826	24694226	8.33196	7.72835	0.409567	3.11667e-05	0.000973704	POLA1
chr13	60163523	60163923	9.32247	8.90902	0.332542	3.12389e-05	0.000974777	DIAPH3
chr8	127853865	127854265	9.68115	9.21326	0.359466	3.1309e-05	0.000975778	MIR1204
chr10	123154373	123154773	9.83426	9.27599	0.39508	3.13498e-05	0.000975866	BUB3
chr11	47578695	47579095	9.35979	8.95927	0.326396	3.14627e-05	0.000978198	KBTBD4
chr15	89848418	89848818	7.43993	6.86661	0.39784	3.15093e-05	0.000978463	MIR5094
chr1	152036513	152036913	12.1476	11.8115	0.287463	3.16321e-05	0.000981091	S100A11
chr15	66504641	66505041	10.7456	10.4245	0.277257	3.18059e-05	0.000985294	RPL4
chr6	2853487	2853887	10.2467	9.82397	0.337195	3.18514e-05	0.000985517	MIR4645
chr11	59537342	59537742	8.34309	7.85624	0.365486	3.20255e-05	0.000988655	OR4D9
chr16	751852	752252	8.34667	7.98996	0.301568	3.20298e-05	0.000988655	MSLN
chr15	67254191	67254591	10.494	10.067	0.339116	3.21853e-05	0.000992265	AAGAB
chr16	30122817	30123217	8.36604	7.9527	0.331241	3.23099e-05	0.000994802	MAPK3
chr4	6855873	6856273	6.5626	5.93878	0.411455	3.2345e-05	0.000994802	TBC1D14
chr6	36679746	36680146	9.9925	9.61197	0.314326	3.28964e-05	0.00101007	CDKN1A
chr22	36253036	36253436	5.19745	4.40602	0.446581	3.29537e-05	0.00101007	APOL1
chr10	102604720	102605120	9.26925	8.7316	0.386813	3.29594e-05	0.00101007	TRIM8
chr11	64094660	64095060	8.24551	7.82129	0.334183	3.3177e-05	0.00101553	FLRT1
chr1	27914134	27914534	8.17348	7.6544	0.378983	3.3554e-05	0.00102382	RPA2
chr11	65780329	65780729	10.4673	10.1494	0.275405	3.35673e-05	0.00102382	AP5B1
chr10	56360888	56361288	7.35016	6.75332	0.407943	3.39243e-05	0.00103349	ZWINT
chrX	101418223	101418623	8.09371	7.65769	0.340225	3.42601e-05	0.00104111	ARMCX4
chr1	23168365	23168765	9.03441	8.61314	0.334748	3.4296e-05	0.00104111	LUZP1
chr6	159789321	159789721	9.41696	9.02848	0.316349	3.45084e-05	0.00104509	TCP1
chr17	7561925	7562325	9.62048	9.22126	0.322391	3.45623e-05	0.00104549	SENP3-EIF4A1
chr1	109075679	109076079	8.78904	8.31325	0.362155	3.49041e-05	0.00105459	TAF13
chr12	122974772	122975172	9.41207	9.02171	0.31785	3.50715e-05	0.00105716	OGFOD2
chr1	235327867	235328267	9.74508	9.37374	0.308251	3.52618e-05	0.00106165	ARID4B
chr22	41621336	41621736	10.5621	10.229	0.284483	3.53805e-05	0.00106398	XRCC6
chr10	68093840	68094240	7.72818	7.26099	0.355531	3.55257e-05	0.00106586	MYPN
chr6	26087503	26087903	7.4596	6.98994	0.358596	3.56676e-05	0.00106887	HFE
chr11	119018170	119018570	9.71867	9.42471	0.257126	3.57478e-05	0.00106988	RPS25
chr11	118436758	118437158	10.1635	9.77017	0.320175	3.58612e-05	0.00107092	KMT2A
chr9	116567194	116567594	7.00371	6.56641	0.343729	3.60313e-05	0.00107475	ASTN2-AS1
chr7	106111681	106112081	9.09363	8.67502	0.333353	3.61479e-05	0.00107506	SYPL1
chr1	236097268	236097668	7.40581	6.81755	0.400783	3.61619e-05	0.00107506	NID1
chr14	105020490	105020890	9.67737	9.142	0.384757	3.61761e-05	0.00107506	CDCA4
chr12	10364156	10364556	8.38168	7.93012	0.349969	3.62087e-05	0.00107506	LOC101928100
chr20	10525012	10525412	6.58234	5.9509	0.411821	3.62573e-05	0.00107526	SLX4IP
chr8	117946861	117947261	7.43271	6.91092	0.377244	3.63353e-05	0.00107633	SNORD168
chr17	16352633	16353033	9.73681	9.31913	0.333336	3.64417e-05	0.00107824	CENPV
chr21	45819154	45819554	6.24166	5.50105	0.432007	3.68855e-05	0.0010887	LOC100129027
chr17	48907856	48908256	10.1303	9.84775	0.251707	3.69095e-05	0.0010887	UBE2Z
chr21	34836664	34837064	9.19088	8.75664	0.342211	3.69586e-05	0.0010887	RUNX1
chr3	101849756	101850156	9.17825	8.75555	0.335036	3.69904e-05	0.0010887	NFKBIZ
chr14	23306950	23307350	9.01892	8.497	0.378409	3.7304e-05	0.00109618	BCL2L2
chr7	27740227	27740627	12.2651	11.9112	0.297642	3.75903e-05	0.00110334	TAX1BP1
chr8	27774616	27775016	7.40985	6.69832	0.43075	3.76635e-05	0.00110422	ESCO2
chr1	47314581	47314981	10.367	9.98207	0.315477	3.77752e-05	0.00110624	STIL
chr17	44503006	44503406	9.14833	8.7714	0.309096	3.87004e-05	0.00113076	GPATCH8
chrX	76173192	76173592	9.06571	8.54591	0.377213	3.8898e-05	0.00113502	PBDC1
chr6	36442385	36442785	9.36771	8.92632	0.344678	3.89346e-05	0.00113502	KCTD20
chr11	45917803	45918203	9.30733	9.01032	0.260547	3.906e-05	0.00113739	PEX16
chr17	31936972	31937372	8.08784	7.62909	0.353704	3.94907e-05	0.00114733	SUZ12
chr7	66075848	66076248	9.99232	9.70535	0.25282	3.98795e-05	0.0011571	ASL
chr19	48255619	48256019	7.97683	7.57921	0.318493	3.9917e-05	0.0011571	CARD8
chr11	10808579	10808979	9.78486	9.50117	0.250512	4.0107e-05	0.0011613	EIF4G2
chr2	180006756	180007156	10.7094	10.4135	0.260063	4.02833e-05	0.00116378	CWC22
chr21	45550998	45551398	8.2628	7.85672	0.328088	4.04191e-05	0.00116612	SLC19A1
chr8	28890338	28890738	9.54284	9.16918	0.306999	4.07504e-05	0.00117204	HMBOX1
chr12	6340372	6340772	10.266	9.82006	0.346586	4.07517e-05	0.00117204	TNFRSF1A
chr3	9362993	9363393	8.84935	8.52389	0.278564	4.08135e-05	0.00117251	THUMPD3
chr5	87412383	87412783	10.7806	10.4711	0.269318	4.12382e-05	0.00118267	CCNH
chr1	23800265	23800665	10.8631	10.5617	0.263838	4.12816e-05	0.00118267	GALE
chr3	138944880	138945280	7.51233	7.07583	0.339654	4.1305e-05	0.00118267	LINC01391
chr19	12669388	12669788	9.96063	9.44039	0.377522	4.13706e-05	0.00118323	WDR83
chr22	31646121	31646521	9.14211	8.77898	0.300678	4.15389e-05	0.00118672	PISD
chr2	67397378	67397778	8.90913	8.48829	0.333493	4.1689e-05	0.00118969	ETAA1
chr11	65899770	65900170	13.1305	12.784	0.292585	4.20185e-05	0.00119643	FOSL1
chr2	113890071	113890471	9.99773	9.55684	0.343464	4.24765e-05	0.00120814	ACTR3
chr10	43408254	43408654	12.9617	12.678	0.251517	4.28182e-05	0.00121651	HNRNPF
chr14	75041228	75041628	7.95425	7.39413	0.392249	4.29417e-05	0.00121867	MLH3
chr5	218399	218799	9.41849	9.11288	0.265364	4.32377e-05	0.00122572	SDHA
chr10	89701548	89701948	8.76048	8.36081	0.320907	4.36392e-05	0.00123574	KIF20B
chr19	43674991	43675391	11.6572	11.2565	0.323137	4.39287e-05	0.00124109	PLAUR
chr1	26472421	26472821	9.96296	9.39491	0.393154	4.39608e-05	0.00124109	HMGN2
chr18	22169561	22169961	9.65406	9.27567	0.311738	4.3973e-05	0.00124109	GATA6
chr20	63626315	63626715	11.7261	11.4297	0.260029	4.41167e-05	0.00124378	GMEB2
chr6	99424866	99425266	9.57335	9.08161	0.365499	4.44502e-05	0.00125181	LOC101927365
chr15	34342665	34343065	10.0172	9.69697	0.274728	4.5253e-05	0.00127303	NOP10
chr19	45370730	45371130	7.13852	6.56375	0.394611	4.53488e-05	0.00127432	ERCC2
chr19	3380058	3380458	6.34606	5.66085	0.420285	4.54258e-05	0.0012751	NFIC
chr22	38706163	38706563	9.94007	9.64734	0.256713	4.56908e-05	0.00128114	GTPBP1
chr5	172959426	172959826	11.0406	10.7476	0.257376	4.6018e-05	0.00128891	RPL26L1
chr19	1415630	1416030	7.17772	6.60716	0.393142	4.62742e-05	0.00129467	DAZAP1
chr1	167928190	167928590	7.05112	6.56971	0.354532	4.64709e-05	0.00129876	MPC2
chr14	90256610	90257010	10.103	9.72479	0.309958	4.66571e-05	0.00130255	PSMC1
chr11	4393342	4393742	7.0974	6.54348	0.385191	4.68029e-05	0.0013052	TRIM21
chr3	154324127	154324527	9.90355	9.55498	0.292473	4.68952e-05	0.0013061	DHX36
chr1	201259633	201260033	5.71481	4.89864	0.437396	4.69367e-05	0.0013061	PKP1
chr11	61967302	61967702	10.4278	9.86646	0.390211	4.70679e-05	0.00130833	FTH1
chr11	67415230	67415630	9.22467	8.90522	0.273863	4.72182e-05	0.0013111	CARNS1
chr10	119131322	119131722	6.72403	6.11467	0.399305	4.74828e-05	0.00131702	DENND10
chr16	67241295	67241695	6.51309	6.00996	0.368787	4.77254e-05	0.00132232	FHOD1
chr18	74597509	74597909	8.59911	8.19516	0.324024	4.78576e-05	0.00132456	LINC00909
chr6	43628846	43629246	8.81195	8.40021	0.326951	4.7999e-05	0.00132704	GTPBP2
chr14	99683528	99683928	8.52596	8.01172	0.371425	4.82286e-05	0.00133084	CYP46A1
chr12	50218631	50219031	8.00423	7.48321	0.376082	4.87267e-05	0.00134194	LIMA1
chr4	78645814	78646214	7.01192	6.56319	0.34952	4.87465e-05	0.00134194	LINC01094
chr14	22766310	22766710	7.41999	6.90028	0.370686	4.93232e-05	0.00135636	OXA1L
chr6	36196899	36197299	8.73212	8.40166	0.281105	4.95456e-05	0.00136034	BRPF3
chr15	40755355	40755755	8.72365	8.1931	0.378708	4.95735e-05	0.00136034	RMDN3
chr15	85413797	85414197	8.42291	7.95107	0.355773	5.06824e-05	0.0013878	AKAP13
chr2	58046742	58047142	9.87729	9.48746	0.315875	5.07488e-05	0.00138814	VRK2
chr1	114511412	114511812	10.123	9.70437	0.330946	5.09732e-05	0.0013928	TRIM33
chr10	89301768	89302168	7.01337	6.52557	0.359894	5.12725e-05	0.00139801	IFIT2
chr12	56041809	56042209	9.20273	8.67561	0.377411	5.14616e-05	0.00140019	RPS26
chr20	31546990	31547390	8.672	8.30892	0.300084	5.15391e-05	0.00140082	HM13-AS1
chr7	130025569	130025969	8.84841	8.42241	0.332698	5.18241e-05	0.00140708	ZC3HC1
chr10	73111132	73111532	10.4535	10.1715	0.25035	5.19473e-05	0.00140747	NUDT13
chr1	33036457	33036857	9.20775	8.73503	0.354403	5.19481e-05	0.00140747	AK2
chr19	2427213	2427613	9.81859	9.47551	0.287915	5.2045e-05	0.0014076	TIMM13
chr4	94207789	94208189	9.92821	9.52505	0.32275	5.20832e-05	0.0014076	SMARCAD1
chr19	14381600	14382000	11.6654	11.3505	0.271532	5.24697e-05	0.00141499	ADGRE5
chr17	2650295	2650695	8.69896	8.3454	0.298446	5.25008e-05	0.00141499	MIR6776
chr22	37229218	37229618	5.98774	5.24785	0.426492	5.25746e-05	0.00141549	RAC2
chr9	136094532	136094932	9.3996	9.02078	0.308817	5.28289e-05	0.00142085	NACC2
chr7	99504879	99505279	8.74719	8.30852	0.339746	5.35538e-05	0.00143884	ZKSCAN5
chr11	65333790	65334190	7.95507	7.57479	0.31011	5.36975e-05	0.0014412	DPF2
chr12	43759010	43759410	8.45204	8.05754	0.31758	5.39049e-05	0.00144526	IRAK4
chr10	14838299	14838699	10.7614	10.3256	0.338759	5.40628e-05	0.00144798	HSPA14
chr9	34992515	34992915	6.24364	5.59697	0.409561	5.44159e-05	0.00145449	DNAJB5
chr5	171387967	171388367	10.3168	9.97927	0.284823	5.44304e-05	0.00145449	NPM1
chr19	1383610	1384010	7.4717	6.95002	0.373413	5.45421e-05	0.00145449	NDUFS7
chr9	112060937	112061337	8.29665	7.84212	0.346465	5.456e-05	0.00145449	SUSD1
chr7	99551689	99552089	8.12704	7.64043	0.362287	5.48757e-05	0.00146063	FAM200A
chr19	48364456	48364856	8.97386	8.60355	0.303268	5.49826e-05	0.00146196	SYNGR4
chr7	24907737	24908137	8.10934	7.61378	0.363795	5.52836e-05	0.00146844	OSBPL3
chr8	142726320	142726720	9.73575	9.36659	0.302895	5.55822e-05	0.00147485	LNCOC1
chrX	46446813	46447213	8.68856	8.28867	0.319582	5.57013e-05	0.00147649	KRBOX4
chrX	106611962	106612362	7.94574	7.41976	0.373829	5.61713e-05	0.00148741	RADX
chr11	62709588	62709988	8.03927	7.5982	0.339643	5.64114e-05	0.00149223	BSCL2
chr5	75566403	75566803	7.81183	7.3451	0.349426	5.67382e-05	0.00149934	ANKDD1B
chr5	181207116	181207516	7.87702	7.35539	0.374601	5.6947e-05	0.00150331	TRIM7
chr7	87152869	87153269	11.1611	10.811	0.293065	5.76438e-05	0.00152007	DMTF1
chr3	197791179	197791579	10.18	9.83936	0.286464	5.77001e-05	0.00152007	LRCH3
chr17	61863167	61863567	8.01598	7.20201	0.430736	5.79206e-05	0.00152321	BRIP1
chr9	21591268	21591668	8.56126	8.10426	0.347429	5.79378e-05	0.00152321	MIR31HG
chr11	100687598	100687998	10.1988	9.87849	0.275058	5.81297e-05	0.00152324	LOC100128386
chr16	807286	807686	10.2021	9.85175	0.292217	5.82035e-05	0.00152324	PRR25
chr2	25878015	25878415	10.6096	10.3041	0.264205	5.82556e-05	0.00152324	ASXL2
chr16	31074338	31074738	9.5646	9.11176	0.345768	5.82797e-05	0.00152324	ZNF646
chr1	244863753	244864153	12.535	12.0971	0.339139	5.83265e-05	0.00152324	HNRNPU
chr11	2399807	2400207	10.6114	10.3265	0.250915	5.84164e-05	0.00152324	TSSC4
chr8	144827467	144827867	10.0672	9.7006	0.302008	5.84583e-05	0.00152324	ZNF7
chr22	24985550	24985950	6.79168	6.26466	0.372204	5.84734e-05	0.00152324	TMEM211
chr22	25053511	25053911	8.46701	7.90129	0.386797	5.85906e-05	0.00152324	KIAA1671
chr13	98821656	98822056	6.9282	6.42923	0.364206	5.86647e-05	0.00152362	DOCK9-AS1
chr11	128521859	128522259	11.014	10.6782	0.284051	5.887e-05	0.00152741	ETS1
chr8	66113609	66114009	8.67463	8.32747	0.290375	5.89339e-05	0.00152753	TRIM55
chr1	31065040	31065440	10.3774	10.0662	0.268143	5.98856e-05	0.00154752	PUM1
chr20	543769	544169	9.38069	9.01961	0.298919	6.01755e-05	0.00155189	CSNK2A1
chr16	81445985	81446385	11.4135	11.0913	0.275591	6.02824e-05	0.00155309	CMIP
chr6	54935360	54935760	7.42798	6.95878	0.348512	6.08709e-05	0.00156668	FAM83B
chr2	105038010	105038410	8.60117	8.24424	0.294308	6.09371e-05	0.00156682	MRPS9
chr21	34888335	34888735	9.63368	9.28037	0.295066	6.10874e-05	0.00156754	RUNX1
chr12	9869331	9869731	6.34756	5.75369	0.395916	6.13156e-05	0.00157116	CLEC2B
chr8	61759851	61760251	10.8936	10.5061	0.314023	6.13559e-05	0.00157116	MIR4470
chr2	223723718	223724118	9.1733	8.70151	0.353563	6.14346e-05	0.00157116	AP1S3
chr21	25607157	25607557	7.76347	7.25468	0.368414	6.14729e-05	0.00157116	MRPL39
chr13	99655641	99656041	7.03272	6.491	0.379678	6.1834e-05	0.00157623	MIR4306
chr13	99433002	99433402	8.13932	7.62401	0.36978	6.18462e-05	0.00157623	LINC01232
chr1	179877266	179877666	9.33638	9.01242	0.277445	6.2249e-05	0.0015847	TOR1AIP2
chr5	115461121	115461521	8.52287	8.07556	0.344146	6.24202e-05	0.00158749	FEM1C
chr3	122680716	122681116	8.13136	7.73322	0.316955	6.25043e-05	0.00158805	PARP14
chr1	21022527	21022927	7.93427	7.44617	0.359465	6.26599e-05	0.00159044	MIR1256
chr15	78540358	78540758	9.26276	8.84913	0.325144	6.28352e-05	0.0015928	PSMA4
chr1	161045952	161046352	8.65218	8.33983	0.266149	6.28875e-05	0.0015928	USF1
chr11	122157426	122157826	7.54259	7.01299	0.373476	6.31351e-05	0.00159302	MIR100HG
chr5	139293814	139294214	12.0775	11.7451	0.281863	6.31517e-05	0.00159302	MATR3
chr1	146409871	146410271	8.10953	7.40533	0.417938	6.31921e-05	0.00159302	RNVU1-18
chr17	39980910	39981310	10.0438	9.64468	0.318799	6.32301e-05	0.00159302	PSMD3
chr18	3604181	3604581	10.8263	10.3909	0.33737	6.32573e-05	0.00159302	DLGAP1-AS2
chr1	226062719	226063119	10.6094	10.1962	0.326498	6.36167e-05	0.0016005	H3F3AP4
chr6	106512520	106512920	8.06851	7.72281	0.289009	6.42383e-05	0.00161366	CRYBG1
chrX	77895086	77895486	10.5198	10.1711	0.291476	6.42651e-05	0.00161366	MAGT1
chr6	160248973	160249373	10.0185	9.7051	0.269374	6.47837e-05	0.00162509	SLC22A2
chr3	160677262	160677662	10.558	10.2536	0.263621	6.54963e-05	0.00164136	ARL14
chr9	109012743	109013143	10.1468	9.84443	0.262229	6.56329e-05	0.00164319	CTNNAL1
chr11	67606990	67607390	8.53145	8.09423	0.335547	6.5861e-05	0.00164571	NDUFV1
chr4	94485760	94486160	7.81647	7.43228	0.312925	6.59341e-05	0.00164571	PDLIM5
chr21	15052135	15052535	6.31358	5.56563	0.422488	6.59713e-05	0.00164571	NRIP1
chr9	92115056	92115456	10.3069	9.9873	0.274375	6.60519e-05	0.00164571	SPTLC1
chr19	3984980	3985380	10.3889	10.0166	0.304245	6.60539e-05	0.00164571	EEF2
chr7	127588511	127588911	10.0016	9.69718	0.263236	6.63099e-05	0.00165049	ARF5
chr17	8118531	8118931	9.03539	8.65824	0.30617	6.64466e-05	0.00165098	ALOXE3
chr7	139680574	139680974	9.13204	8.73888	0.314735	6.64578e-05	0.00165098	HIPK2
chr14	68795148	68795548	11.2247	10.9121	0.269205	6.65757e-05	0.00165231	ZFP36L1
chr2	233566404	233566804	9.69161	9.33492	0.29409	6.69884e-05	0.00165935	USP40
chr6	33711380	33711780	10.0675	9.67919	0.312659	6.75897e-05	0.00166782	UQCC2
chr4	4248087	4248487	8.94418	8.6282	0.270868	6.79019e-05	0.00167392	TMEM128
chr2	200765839	200766239	6.9597	6.42219	0.378015	6.85108e-05	0.00168569	LINC01792
chr19	1103571	1103971	9.09759	8.65182	0.341474	6.92543e-05	0.00170236	GPX4
chr10	113854332	113854732	10.1264	9.72812	0.317768	6.98802e-05	0.0017161	NHLRC2
chr4	120066953	120067353	8.90072	8.48197	0.326904	7.04166e-05	0.00172763	MAD2L1
chr2	181857758	181858158	6.89897	6.25901	0.404252	7.09024e-05	0.00173667	ITPRID2
chr6	95577744	95578144	7.31442	6.81288	0.364028	7.09203e-05	0.00173667	MANEA
chr7	152025254	152025654	8.76461	8.44957	0.268269	7.12247e-05	0.00174199
chr3	10164943	10165343	6.42173	5.84682	0.388264	7.12732e-05	0.00174199	IRAK2
chr10	133402491	133402891	6.39622	5.6305	0.422003	7.15563e-05	0.00174725	MTG1
chr6	26250146	26250546	9.81888	9.21838	0.394316	7.21299e-05	0.00175518	HIST1H3F
chrX	103607870	103608270	7.35406	6.90386	0.34168	7.21682e-05	0.00175518	TCEAL3
chr6	44387608	44388008	9.90218	9.57993	0.274859	7.21896e-05	0.00175518	CDC5L
chr2	176996762	176997162	6.66001	6.01579	0.401872	7.23223e-05	0.00175518	LOC105373759
chr10	89414458	89414858	6.17887	5.61026	0.386804	7.23291e-05	0.00175518	IFIT5
chr1	16367436	16367836	10.4133	10.1147	0.259825	7.23908e-05	0.00175518	SZRD1
chr4	113979199	113979599	7.24196	6.79758	0.338575	7.24057e-05	0.00175518	ARSJ
chrX	101348714	101349114	8.51812	8.07915	0.337313	7.28173e-05	0.00176121	TIMM8A
chr19	797775	798175	8.07202	7.3864	0.411853	7.28797e-05	0.00176121	PTBP1
chr12	123383365	123383765	8.99219	8.60183	0.31427	7.39007e-05	0.00178249	KMT5A
chr17	65122966	65123366	6.47068	5.9602	0.365465	7.42028e-05	0.00178533	RGS9
chr6	27479056	27479456	7.58813	7.11162	0.353134	7.42268e-05	0.00178533	ZNF184
chr1	151681030	151681430	7.88023	7.15388	0.416856	7.43707e-05	0.00178666	CELF3
chr3	160399883	160400283	10.2605	9.67784	0.388922	7.44504e-05	0.00178666	SMC4
chr8	144950557	144950957	8.40682	8.00517	0.319772	7.44904e-05	0.00178666	ZNF16
chr2	148021066	148021466	8.70528	8.29145	0.323893	7.51938e-05	0.00180185	MBD5
chr16	89972521	89972921	9.75109	9.37229	0.307035	7.53731e-05	0.0018034	CENPBD1
chr19	4182189	4182589	8.64338	8.26746	0.307718	7.53987e-05	0.0018034	SIRT6
chr7	74593238	74593638	7.04425	6.46239	0.388336	7.55803e-05	0.00180382	MIR10525
chr1	11980379	11980779	10.6159	10.3173	0.25856	7.56897e-05	0.00180382	MFN2
chr10	133293536	133293936	8.0295	7.49448	0.376019	7.57843e-05	0.00180382	ZNF511
chr7	103152891	103153291	7.24243	6.71614	0.369342	7.58172e-05	0.00180382	NAPEPLD
chr17	7843990	7844390	11.69	11.3724	0.271836	7.58372e-05	0.00180382	KDM6B
chr8	101003243	101003643	10.0796	9.64901	0.3336	7.625e-05	0.00181085	FLJ42969
chrX	50204396	50204796	6.77715	6.26277	0.364932	7.62736e-05	0.00181085	CCNB3
chr8	89729571	89729971	7.19088	6.61836	0.384444	7.66343e-05	0.00181737	LOC101929709
chr11	64358429	64358829	8.75939	8.35068	0.321386	7.66895e-05	0.00181737	RPS6KA4
chr17	76498377	76498777	5.91253	5.24963	0.401436	7.69633e-05	0.00182217	RHBDF2
chr19	21142059	21142459	8.05234	7.66487	0.308611	7.70492e-05	0.00182253	ZNF431
chr1	193059027	193059427	10.3114	9.96408	0.289238	7.72306e-05	0.00182514	UCHL5
chr6	24774916	24775316	9.70308	9.15691	0.377669	7.76375e-05	0.00183307	GMNN
chrX	56563610	56564010	8.65844	8.3445	0.266292	7.79881e-05	0.00183929	UBQLN2
chr2	10936007	10936407	6.78985	6.29806	0.355599	7.8085e-05	0.00183929	KCNF1
chr11	67240320	67240720	11.4815	11.137	0.28753	7.83328e-05	0.00184272	KDM2A
chr11	63888470	63888870	8.07767	7.53268	0.376451	7.90431e-05	0.00185498	MARK2
chr6	43799171	43799571	8.90216	8.58051	0.272022	7.9132e-05	0.00185498	VEGFA
chr5	34929935	34930335	10.1404	9.83342	0.264063	7.91689e-05	0.00185498	DNAJC21
chr18	22978174	22978574	8.12491	7.66325	0.344469	7.92146e-05	0.00185498	RBBP8
chr2	26068435	26068835	6.88438	6.19206	0.410207	8.01456e-05	0.00186827	RAB10
chr1	155856890	155857290	8.80015	8.32002	0.352874	8.15682e-05	0.00189971	GON4L
chr17	42577299	42577699	7.55794	6.87656	0.408208	8.19891e-05	0.00190606	PSMC3IP
chr5	134648296	134648696	10.3435	10.0462	0.258669	8.23867e-05	0.00191357	SEC24A
chr15	90954886	90955286	10.435	10.1368	0.25911	8.25533e-05	0.00191571	RCCD1
chr15	66955998	66956398	6.90042	6.41891	0.349013	8.26612e-05	0.00191649	LINC02206
chr2	201233617	201234017	7.78745	7.28534	0.357872	8.28793e-05	0.00191981	CASP8
chr10	63268311	63268711	9.87495	9.35037	0.369802	8.29862e-05	0.00192056	JMJD1C
chr1	1724067	1724467	8.59402	8.21692	0.306159	8.37117e-05	0.00193561	CDK11A
chr5	115544294	115544694	10.626	10.3259	0.259195	8.46685e-05	0.00195578	FEM1C
chr20	43667262	43667662	8.47697	7.91573	0.379776	8.47792e-05	0.00195578	MYBL2
chr11	66677553	66677953	10.0336	9.68246	0.291184	8.48123e-05	0.00195578	RBM4B
chr6	27600672	27601072	5.84539	4.95816	0.420436	8.51668e-05	0.00196217	LINC01012
chr2	223957494	223957894	8.73998	8.39174	0.285969	8.52419e-05	0.00196217	MRPL44
chr5	133026199	133026599	9.42085	9.06349	0.293628	8.57597e-05	0.00197056	ZCCHC10
chr12	119876974	119877374	8.05843	7.53936	0.365739	8.61763e-05	0.00197836	CIT
chr19	52570238	52570638	8.82385	8.43557	0.309815	8.67857e-05	0.00199057	ZNF701
chr16	72664659	72665059	8.36552	7.89716	0.346956	8.70311e-05	0.00199197	LINC01572
chr6	42193372	42193772	7.06539	6.61745	0.338985	8.71419e-05	0.00199197	GUCA1B
chr4	138201363	138201763	8.84599	8.41422	0.333075	8.71481e-05	0.00199197	SLC7A11
chr19	14518045	14518445	10.4535	10.0764	0.305505	8.71565e-05	0.00199197	DNAJB1
chr1	171742279	171742679	9.76521	9.34914	0.324165	8.72994e-05	0.00199282	VAMP4
chr7	26200645	26201045	10.6272	10.2753	0.291528	8.73485e-05	0.00199282	HNRNPA2B1
chr9	100426728	100427128	8.26673	7.92069	0.287159	8.75171e-05	0.00199489	MSANTD3
chr10	31929020	31929420	10.8318	10.5166	0.269575	8.78499e-05	0.00200071	ARHGAP12
chr1	47334270	47334670	9.25055	8.95329	0.257426	8.80247e-05	0.00200152	CMPK1
chr7	76364646	76365046	7.8705	7.45351	0.325699	8.81191e-05	0.00200152	YWHAG
chr17	21126924	21127324	8.4044	7.97473	0.329485	8.82807e-05	0.00200342	DHRS7B
chr15	45200657	45201057	8.17208	7.72171	0.337454	8.83647e-05	0.00200356	SHF
chr3	134485760	134486160	9.7526	9.44952	0.261099	8.85016e-05	0.00200434	ANAPC13
chr12	52904473	52904873	11.8522	11.3759	0.351328	8.85991e-05	0.00200434	KRT8
chr10	102133135	102133535	12.0658	11.7639	0.260812	8.86332e-05	0.00200434	PPRC1
chr19	48993639	48994039	8.05309	7.64366	0.316514	9.03141e-05	0.00203906	RUVBL2
chr5	62306527	62306927	9.77642	9.44959	0.274677	9.03269e-05	0.00203906	KIF2A
chr17	19111844	19112244	7.12948	6.05522	0.406906	9.08756e-05	0.00204842	SNORD3D
chr14	71320553	71320953	9.54319	9.24001	0.260237	9.09386e-05	0.00204842	SIPA1L1
chr12	57078375	57078775	7.98509	7.33803	0.399785	9.09806e-05	0.00204842	NEMP1
chr6	149648256	149648656	8.67411	8.35557	0.271699	9.10818e-05	0.00204858	KATNA1
chr20	43558300	43558700	8.94922	8.45964	0.35452	9.11771e-05	0.00204858	SGK2
chr8	141000674	141001074	10.9427	10.5114	0.331846	9.13678e-05	0.00204858	PTK2
chr1	44631602	44632002	8.17581	7.74475	0.329174	9.13729e-05	0.00204858	SNORD145
chr1	46303338	46303738	8.95219	8.62918	0.274608	9.13861e-05	0.00204858	UQCRH
chr7	64666088	64666488	7.5592	6.9049	0.400738	9.17208e-05	0.00205429	ZNF107
chr1	52404604	52405004	9.56578	9.236	0.278287	9.20518e-05	0.00205991	PRPF38A
chr1	50959610	50960010	7.43765	6.93254	0.359246	9.26672e-05	0.00207188	FAF1
chrX	70290132	70290532	7.68527	6.99184	0.406241	9.34876e-05	0.0020884	KIF4A
chr1	151189831	151190231	8.99456	8.61995	0.301656	9.35832e-05	0.00208872	VPS72
chr20	4221441	4221841	6.16519	5.46264	0.406026	9.37782e-05	0.00208966	ADRA1D
chr16	74296970	74297370	11.0578	10.7695	0.251876	9.37878e-05	0.00208966	PSMD7
chr11	33700090	33700490	10.4574	10.1293	0.277706	9.38936e-05	0.00208998	C11orf91
chr12	27014518	27014918	8.09342	7.69935	0.309822	9.39647e-05	0.00208998	TM7SF3
chr12	79934875	79935275	9.33273	9.02376	0.264282	9.43722e-05	0.00209662	PPP1R12A
chr10	73743917	73744317	10.3571	10.0514	0.262392	9.4426e-05	0.00209662	SEC24C
chr12	49018854	49019254	10.0463	9.64701	0.316104	9.45331e-05	0.00209718	PRKAG1
chr8	37625615	37626015	7.04061	6.55134	0.35402	9.53697e-05	0.00211392	ZNF703
chr2	65320173	65320573	9.63839	9.28997	0.289606	9.58189e-05	0.00212205	SPRED2
chr15	79923356	79923756	9.23679	8.84557	0.311988	9.59031e-05	0.00212208	ST20
chr13	20538770	20539170	6.71494	6.16749	0.376187	9.63657e-05	0.00212916	CRYL1
chr17	35448412	35448812	7.00367	6.32824	0.403853	9.63884e-05	0.00212916	SLFN13
chr15	66356305	66356705	8.36844	7.89854	0.347081	9.65868e-05	0.00213171	TIPIN
chr1	215569857	215570257	10.3595	9.98672	0.302381	9.68154e-05	0.00213187	KCTD3
chr2	183037637	183038037	10.6279	10.296	0.279198	9.68913e-05	0.00213187	NCKAP1
chr3	146544287	146544687	9.07045	8.74386	0.275489	9.6926e-05	0.00213187	PLSCR1
chr5	139561431	139561831	10.0909	9.80007	0.252507	9.80859e-05	0.00215554	UBE2D2
chr12	110501680	110502080	9.91665	9.60492	0.266094	9.8405e-05	0.00216071	VPS29
chr1	179954746	179955146	8.48912	8.05274	0.331118	9.88936e-05	0.00216958	CEP350
chr8	38757156	38757556	7.27608	6.89513	0.306147	9.91765e-05	0.00217394	TACC1
chr10	119651511	119651911	8.44552	8.07607	0.296561	9.95018e-05	0.00217921	BAG3
chr14	24161257	24161657	7.41115	6.73779	0.403257	9.96388e-05	0.00218035	IRF9
chr19	7637109	7637509	8.79927	8.35994	0.334538	0.000100262	0.00219138	STXBP2
chr9	73642943	73643343	8.21792	7.80273	0.320593	0.000100313	0.00219138	ANXA1
chr12	95217787	95218187	10.2351	9.90923	0.274757	0.00010132	0.00220856	VEZT
chr16	18946409	18946809	6.84368	6.30225	0.368068	0.000101341	0.00220856	SMG1
chr1	169794867	169795267	8.74022	8.28247	0.342446	0.000101357	0.00220856	C1orf112
chr16	3365142	3365542	7.48362	7.13272	0.293262	0.000102654	0.00222971	MTRNR2L4
chr5	43066250	43066650	10.6463	10.1837	0.344045	0.000102665	0.00222971	LOC100132356
chr7	31955522	31955922	6.70009	6.19173	0.361026	0.000102675	0.00222971	PDE1C
chr17	4967463	4967863	10.2406	9.93464	0.26334	0.000103026	0.00223356	SPAG7
chr1	36374144	36374544	8.69925	8.13082	0.379512	0.000103211	0.0022357	STK40
chr1	201222527	201222927	9.39955	9.01378	0.308878	0.000103649	0.00224328	IGFN1
chr19	50004255	50004655	7.92752	7.46746	0.341602	0.000103757	0.00224373	VRK3
chr1	91500947	91501347	9.24561	8.61452	0.393613	0.000105634	0.00228049	CDC7
chr1	212791726	212792126	8.01522	7.5163	0.357314	0.000105739	0.00228085	TATDN3
chr11	93661707	93662107	9.36869	8.74592	0.391938	0.000106237	0.00228965	CEP295
chr4	82284964	82285364	6.2368	5.58662	0.397854	0.000106512	0.00229366	HNRNPD
chr1	205749677	205750077	9.37733	9.06319	0.266666	0.000106662	0.00229432	NUCKS1
chr3	132417556	132417956	8.77178	8.41363	0.290859	0.000106721	0.00229432	DNAJC13
chr15	57706733	57707133	10.4496	10.1314	0.27007	0.00010881	0.00233533	POLR2M
chr4	105473482	105473882	9.73162	9.41743	0.266542	0.000108961	0.00233662	PPA2
chr20	50136988	50137388	8.28377	7.92847	0.294976	0.000109282	0.00234008	TMEM189
chr3	12663781	12664181	8.90557	8.51306	0.30971	0.000109305	0.00234008	RAF1
chr1	156193477	156193877	8.87444	8.4846	0.307789	0.000109613	0.00234474	SLC25A44
chr15	68817776	68818176	10.0942	9.69891	0.312231	0.000110156	0.00235439	ANP32A
chr17	29178072	29178472	9.75146	9.28366	0.345427	0.000110649	0.002361	MYO18A
chr4	163494645	163495045	9.9214	9.51346	0.318375	0.00011131	0.00237281	TMA16
chr19	1261360	1261760	12.1521	11.7832	0.299318	0.000111417	0.00237281	CIRBP
chr17	40140272	40140672	9.32833	8.95837	0.298145	0.000111479	0.00237281	CASC3
chr7	130912657	130913057	11.6871	11.087	0.386007	0.000111858	0.00237891	LINC-PINT
chr19	6464150	6464550	8.91649	8.62619	0.25269	0.00011198	0.00237954	CRB3
chr14	36320229	36320629	7.49416	7.03668	0.340719	0.00011233	0.00238259	MBIP
chr1	93345426	93345826	9.24131	8.87584	0.295266	0.000112343	0.00238259	CCDC18-AS1
chr2	127701010	127701410	11.184	10.8038	0.305367	0.000112402	0.00238259	SFT2D3
chr3	81761227	81761627	9.46019	9.1352	0.274976	0.000112977	0.00239279	GBE1
chr5	91312185	91312585	9.5225	9.03191	0.353689	0.000113139	0.00239426	LUCAT1
chr15	75672924	75673324	6.30063	5.75666	0.373438	0.000113413	0.0023981	SNX33
chr5	138212942	138213342	9.01526	8.66113	0.289349	0.000113682	0.00240179	CDC23
chr19	9140345	9140745	9.1326	8.81145	0.270698	0.000115975	0.00244623	ZNF317
chrX	119871868	119872268	8.65664	8.28493	0.299661	0.00011626	0.00245023	NDUFA1
chr1	51314034	51314434	5.95683	5.11722	0.410096	0.00011645	0.00245221	TTC39A
chr11	6618983	6619383	8.9451	8.52407	0.324549	0.000116885	0.00245817	TPP1
chr19	16628512	16628912	9.75019	9.36577	0.307258	0.000116924	0.00245817	MED26
chr6	56692966	56693366	7.14262	6.61543	0.362378	0.000117349	0.00246321	DST
chr17	7035341	7035741	9.06666	8.66037	0.316061	0.000117684	0.0024681	SLC16A13
chr9	131125566	131125966	8.81842	8.46693	0.286594	0.00011809	0.00247459	NUP214
chr6	26204723	26205123	10.7934	10.2425	0.372412	0.000118515	0.00248149	HIST1H4E
chr17	5078323	5078723	6.83346	6.23227	0.382788	0.00011953	0.00249867	ZFP3
chrX	153927758	153928158	10.0393	9.73503	0.260754	0.000119688	0.00249994	ARHGAP4
chr5	150021876	150022276	7.75414	7.36576	0.306457	0.000120234	0.00250931	HMGXB3
chr1	43545920	43546320	8.78683	8.37991	0.318363	0.000120357	0.00250983	PTPRF
chr7	66105594	66105994	5.19247	4.02457	0.387341	0.000121145	0.00252422	CRCP
chr12	66130375	66130775	8.46783	8.13953	0.274216	0.000121375	0.00252595	LLPH
chr2	233854027	233854427	9.45369	8.71561	0.405154	0.000121425	0.00252595	HJURP
chr7	24075238	24075638	8.91285	8.50308	0.319497	0.000121536	0.00252622	NPY
chr2	173076333	173076733	9.37565	9.08042	0.254309	0.000121649	0.00252652	MAP3K20
chr17	82267230	82267630	8.172	7.679	0.35317	0.000121945	0.00253062	CSNK1D
chr9	36572867	36573267	8.12079	7.66389	0.337593	0.000122738	0.00254299	MELK
chr19	42217247	42217647	9.90145	9.5313	0.298609	0.000123133	0.00254912	DEDD2
chr19	4131303	4131703	7.08079	6.57111	0.356209	0.000123369	0.00255194	MAP2K2
chr1	151311913	151312313	8.21347	7.72801	0.350151	0.00012363	0.00255528	PI4KB
chr1	7954247	7954647	8.17777	7.7321	0.331765	0.000123928	0.00255938	PARK7
chr20	10565948	10566348	9.17797	8.79319	0.306348	0.000124708	0.00257344	MIR6870
chr3	40309776	40310176	8.77666	8.43108	0.28601	0.000125026	0.00257792	EIF1B
chr11	85664758	85665158	11.003	10.7067	0.255656	0.000125185	0.00257914	CREBZF
chr19	42325460	42325860	6.03041	5.3405	0.397954	0.00012548	0.00258188	MEGF8
chr6	43151308	43151708	7.40021	6.79729	0.384456	0.000125519	0.00258188	SRF
chr17	40417571	40417971	7.82629	7.06198	0.405815	0.000125882	0.0025852	TOP2A
chr15	80060027	80060427	9.95311	9.64812	0.261218	0.000126161	0.00258887	ZFAND6
chr3	30626335	30626735	8.46077	8.04768	0.320696	0.000126478	0.00259282	TGFBR2
chr21	33324999	33325399	8.63398	8.27296	0.291066	0.000126555	0.00259282	IFNAR1
chr2	230793830	230794230	8.20118	7.73754	0.339786	0.000127782	0.00261066	ITM2C
chr10	60778420	60778820	9.44551	9.00215	0.333048	0.000127832	0.00261066	CDK1
chr2	70124868	70125268	10.1032	9.72316	0.303961	0.000128064	0.00261125	LINC01816
chr17	5191518	5191918	7.31685	6.7696	0.369985	0.000128772	0.00262153	ZNF594
chr19	21082205	21082605	7.15094	6.68197	0.341432	0.000129286	0.00262783	ZNF714
chr14	31207134	31207534	10.0886	9.77008	0.268488	0.000130614	0.00265063	HECTD1
chr17	43556014	43556414	6.91306	6.40399	0.35262	0.000131392	0.00266222	ETV4
chr4	39698090	39698490	9.37639	8.97858	0.311333	0.000132176	0.00266969	UBE2K
chr17	5419314	5419714	9.69759	9.24549	0.336364	0.00013259	0.00267594	RPAIN
chr7	6706491	6706891	9.16581	8.79054	0.301644	0.000133618	0.00269457	ZNF12
chr1	151059302	151059702	10.2838	9.92818	0.290823	0.000134339	0.00270585	CDC42SE1
chr7	100875186	100875586	10.2961	9.91446	0.304449	0.000134388	0.00270585	SRRT
chr1	226939512	226939912	7.79062	7.35251	0.330732	0.000134546	0.00270692	COQ8A
chr1	150235191	150235591	9.72825	9.20951	0.360335	0.000136123	0.00273651	ANP32E
chr19	47113381	47113781	11.6685	11.3566	0.26546	0.000136715	0.00274625	ZC3H4
chr19	10333188	10333588	9.41057	9.03959	0.296863	0.000137856	0.00276703	RAVER1
chr16	57447420	57447820	9.54401	9.21978	0.271567	0.000138064	0.00276903	CIAPIN1
chr12	56449095	56449495	8.62412	7.85964	0.403265	0.00013863	0.00277821	TIMELESS
chr12	15663079	15663479	8.16868	7.78906	0.301317	0.00014018	0.00280491	PTPRO
chr2	191020697	191021097	8.85389	8.41935	0.32754	0.000140301	0.00280516	LOC105373805
chr7	135509744	135510144	9.40359	9.07881	0.271734	0.000141089	0.00281673	CNOT4
chr1	228213095	228213495	8.76043	8.33553	0.323631	0.000141122	0.00281673	OBSCN-AS1
chr3	186783223	186783623	10.5808	10.2679	0.265598	0.000142292	0.00283583	EIF4A2
chr3	128787621	128788021	6.03437	5.38346	0.390316	0.000142387	0.00283583	MIR12124
chr19	45862725	45863125	8.89968	8.55264	0.283868	0.000143086	0.00284754	SYMPK
chr3	186806396	186806796	9.04335	8.65941	0.305055	0.000143723	0.00285579	RFC4
chr7	73718959	73719359	8.83824	8.28004	0.3707	0.000145201	0.00288294	STX1A
chr6	26055979	26056379	11.4615	10.519	0.400236	0.000145362	0.00288391	HIST1H1C
chr5	140302714	140303114	10.5008	10.1794	0.269552	0.000146128	0.00289687	PFDN1
chr1	247104014	247104414	7.61576	7.17298	0.332409	0.000146621	0.00290441	ZNF669
chr17	44905667	44906067	6.825	6.19853	0.387395	0.000146766	0.00290503	FAM187A
chr12	95474134	95474534	9.00704	8.48297	0.359867	0.000146878	0.00290503	METAP2
chr6	149717740	149718140	9.48344	9.15708	0.271841	0.000147907	0.00292313	LATS1
chr1	222712479	222712879	9.82488	9.53192	0.252123	0.000148139	0.00292547	BROX
chr2	148644650	148645050	9.56783	9.2528	0.266632	0.000148259	0.00292549	EPC2
chr9	122913295	122913695	7.31338	6.84523	0.338698	0.000148407	0.00292549	ZBTB6
chr6	151452406	151452806	7.55223	7.14876	0.312191	0.000148596	0.00292549	ARMT1
chr8	91040366	91040766	7.15412	6.62736	0.359572	0.000148915	0.00292599	PIP4P2
chr5	180810162	180810562	9.87545	9.58259	0.251933	0.000149047	0.00292599	MGAT1
chr11	66268517	66268917	9.96662	9.66293	0.259551	0.000149076	0.00292599	RAB1B
chr20	62926102	62926502	9.93174	9.55778	0.299735	0.000149232	0.00292682	DIDO1
chr13	32315513	32315913	10.6162	10.3116	0.259939	0.000149545	0.00293048	BRCA2
chr5	80407580	80407980	9.29528	8.92791	0.294564	0.000149723	0.00293048	ZFYVE16
chr3	133661544	133661944	9.13741	8.71881	0.320464	0.000149761	0.00293048	TOPBP1
chr2	42169290	42169690	10.0667	9.76714	0.256123	0.000150733	0.00294501	EML4
chr22	38181338	38181738	9.18346	8.61837	0.371882	0.000151253	0.00295293	PLA2G6
chr10	99834030	99834430	7.13919	6.61291	0.362474	0.000151596	0.00295738	ABCC2
chr12	70242964	70243364	10.3668	10.0758	0.251673	0.000152264	0.00296635	CNOT2
chr16	30571566	30571966	7.36987	6.85554	0.353292	0.000152286	0.00296635	ZNF688
chr10	14959708	14960108	9.19508	8.844	0.28674	0.000152442	0.00296653	MEIG1
chr10	124791441	124791841	9.2872	8.85771	0.324521	0.000153608	0.00298532	EEF1AKMT2
chr1	16440739	16441139	7.94328	7.47893	0.338945	0.000154413	0.00299703	NECAP2
chr12	47249598	47249998	7.9078	7.57386	0.280507	0.000154444	0.00299703	PCED1B-AS1
chr20	10598545	10598945	7.32774	6.88372	0.330617	0.000155111	0.00300694	MIR6870
chr14	21477153	21477553	9.27789	8.82522	0.335254	0.000155188	0.00300694	TOX4
chr20	32820153	32820553	10.3693	10.0664	0.258936	0.000155929	0.00301901	MAPRE1
chr21	29299397	29299797	10.8777	10.528	0.286713	0.000156397	0.00302388	BACH1
chr9	111482931	111483331	8.72817	8.41271	0.264354	0.000156416	0.00302388	ECPAS
chr8	143219235	143219635	9.45119	9.12451	0.274436	0.000157355	0.00303976	GPIHBP1
chr16	29805618	29806018	9.73646	9.33974	0.310724	0.000158562	0.00305847	MAZ
chr4	124419	124819	8.46012	7.95233	0.354033	0.000159279	0.00307	ZNF718
chr11	30323031	30323431	9.7801	9.36015	0.320283	0.00015993	0.00308025	ARL14EP
chr8	94261883	94262283	10.4962	10.0533	0.330308	0.000160296	0.0030821	GEM
chr8	108468651	108469051	6.53609	5.94407	0.3776	0.000160393	0.0030821	EMC2
chr12	29148965	29149365	6.7711	6.24442	0.359019	0.000160554	0.0030821	FAR2
chr3	159786839	159787239	7.66104	7.20118	0.340209	0.000160626	0.0030821	IQCJ-SCHIP1-AS1
chr20	44521655	44522055	10.3064	9.78256	0.359469	0.000161146	0.00308978	SERINC3
chr19	52734666	52735066	8.23683	7.90993	0.272591	0.000161782	0.00309966	ZNF611
chr11	44066416	44066816	8.85845	8.54151	0.266458	0.000161953	0.00310062	ACCS
chr17	44218694	44219094	7.44025	6.97187	0.340707	0.000162164	0.00310235	UBTF
chr15	40564636	40565036	9.63415	9.23751	0.310653	0.000164591	0.0031441	CCDC32
chr6	127343217	127343617	9.15693	8.78483	0.296351	0.000164833	0.00314638	ECHDC1
chr1	149887028	149887428	11.3359	10.7244	0.380226	0.000167538	0.00319092	HIST2H2AC
chr2	47403108	47403508	9.00229	8.46346	0.362516	0.000168175	0.00320067	MSH2
chr6	42569649	42570049	6.00126	5.423	0.373812	0.000168873	0.00321159	UBR2
chr2	207616670	207617070	8.20294	7.75082	0.335076	0.000169318	0.00321767	METTL21A
chr17	16653459	16653859	8.18421	7.74735	0.325961	0.000169904	0.00322641	ZNF624
chr14	31937805	31938205	7.18468	6.71202	0.338141	0.000172192	0.00326504	LINC02313
chr19	15331437	15331837	9.28789	8.94722	0.279863	0.000174271	0.00330203	BRD4
chr11	62652954	62653354	9.34284	8.94182	0.310971	0.000174615	0.00330612	INTS5
chr13	26221908	26222308	9.40924	9.10476	0.257494	0.000176186	0.00333095	RNF6
chr5	60700167	60700567	9.78373	9.33707	0.331278	0.000176927	0.00334136	DEPDC1B
chr14	35292350	35292750	9.38384	9.0702	0.263641	0.0001776	0.0033503	PSMA6
chr8	23074332	23074732	7.31012	6.77211	0.3602	0.000178881	0.00337199	TNFRSF10B
chr15	65587082	65587482	5.70547	5.08519	0.379173	0.000179755	0.0033835	INTS14
chr12	15911288	15911688	8.74779	8.40646	0.279501	0.00018051	0.00339275	DERA
chr6	16712592	16712992	7.84746	7.3306	0.354557	0.00018052	0.00339275	ATXN1
chr16	31117578	31117978	9.80678	9.48716	0.268154	0.000180657	0.00339275	KAT8
chr2	64144164	64144564	8.73358	8.41424	0.267066	0.000180834	0.00339275	PELI1
chr11	115656947	115657347	5.34493	4.50775	0.396534	0.000180906	0.00339275	LOC101928985
chr1	2255402	2255802	8.40078	7.85926	0.363194	0.000181982	0.00341044	SKI
chr13	73090154	73090554	7.74691	7.23304	0.356089	0.000183713	0.00343441	KLF5
chr10	14588410	14588810	8.19099	7.86215	0.269759	0.00018412	0.00343798	FAM107B
chr9	116687209	116687609	7.17696	6.7151	0.333499	0.000186459	0.00347408	TRIM32
chr19	19643615	19644015	7.23956	6.79525	0.327053	0.000186776	0.00347495	GMIP
chr22	27802087	27802487	9.38328	9.08757	0.253167	0.000187912	0.00348852	MN1
chr1	226738548	226738948	7.29861	6.85319	0.328265	0.000188083	0.00348918	ITPKB
chr3	120596352	120596752	9.09324	8.62668	0.336694	0.000188356	0.00349044	NDUFB4
chr1	149938509	149938909	7.51126	6.80937	0.389559	0.000188423	0.00349044	MTMR11
chr10	73730161	73730561	8.89434	8.53899	0.287156	0.000189342	0.00350494	BMS1P4-AGAP5
chr16	25106767	25107167	7.26871	6.85683	0.314372	0.000189953	0.00351372	LCMT1-AS1
chr17	7483772	7484172	10.47	10.1726	0.254344	0.000190224	0.00351621	ZBTB4
chr11	9758283	9758683	8.41589	7.9362	0.341897	0.000190966	0.00352485	SBF2-AS1
chr2	152505623	152506023	8.02052	7.69943	0.267769	0.000191452	0.00352897	FMNL2
chr20	45867445	45867845	7.05365	6.63572	0.314379	0.000191464	0.00352897	ZSWIM3
chrX	134373311	134373711	7.88822	7.38379	0.350429	0.000191928	0.003535	PHF6
chr22	37043479	37043879	6.0164	5.42201	0.374768	0.000192648	0.00354317	KCTD17
chr3	15269141	15269541	7.02218	6.48854	0.357725	0.000193028	0.00354763	SH3BP5-AS1
chr17	58006787	58007187	10.9076	10.5701	0.277496	0.00019333	0.0035481	SRSF1
chr9	125649592	125649992	6.58364	5.85892	0.390828	0.000194031	0.0035559	MAPKAP1
chr2	112764238	112764638	8.97279	8.64451	0.270541	0.000194846	0.00356632	CKAP2L
chr10	3874083	3874483	7.52751	7.07181	0.33145	0.000194877	0.00356632	LINC02639
chr3	69200307	69200707	7.40204	7.00677	0.303629	0.000195422	0.00357196	LMOD3
chr12	70304929	70305329	8.43257	8.04879	0.300371	0.000195463	0.00357196	KCNMB4
chr10	104254888	104255288	8.3558	7.95181	0.31024	0.000195817	0.00357263	GSTO1
chr9	136109183	136109583	6.75934	6.24032	0.354609	0.000195848	0.00357263	TMEM250
chr19	6516550	6516950	7.6222	7.21098	0.31055	0.000195917	0.00357263	TUBB4A
chr16	3065267	3065667	8.08709	7.58746	0.349358	0.000196186	0.00357502	IL32
chr6	39280068	39280468	8.69527	8.30103	0.306702	0.000196468	0.00357622	KCNK17
chr5	177327559	177327959	7.80624	7.4611	0.28031	0.000196531	0.00357622	MXD3
chr2	187553950	187554350	7.65913	7.11452	0.361099	0.000196704	0.00357684	TFPI
chr6	3068493	3068893	9.70912	9.39006	0.267939	0.000198317	0.00360362	RIPK1
chr9	124861541	124861941	8.84015	8.52595	0.262043	0.000199361	0.00362003	RPL35
chr18	21111291	21111691	9.8766	9.55851	0.267493	0.000200189	0.00363201	ROCK1
chr13	37059290	37059690	8.25628	7.83767	0.315736	0.000201559	0.00364964	SUPT20H
chr8	140634743	140635143	10.8108	10.4967	0.264421	0.000201718	0.00364995	AGO2
chr20	37095942	37096342	8.93295	8.30214	0.379112	0.00020529	0.00370935	RBL1
chr8	106060029	106060429	9.04053	8.69605	0.281681	0.000206744	0.003733	ZFPM2-AS1
chr2	25991481	25991881	6.29016	5.73301	0.359122	0.000207185	0.00373834	KIF3C
chr1	40040118	40040518	10.5	9.96213	0.359237	0.000207844	0.00374761	CAP1
chr13	28138502	28138902	9.75641	9.41134	0.280903	0.000208266	0.00375002	PAN3
chr20	19934957	19935357	7.9338	7.54898	0.302397	0.00020827	0.00375002	RIN2
chr17	42388091	42388491	9.17301	8.72077	0.331563	0.000210035	0.00377916	STAT3
chr11	62601277	62601677	10.6251	10.2757	0.283931	0.000210909	0.00379223	MTA2
chr19	17309654	17310054	10.6217	10.2258	0.307599	0.000211187	0.00379458	DDA1
chr11	31509818	31510218	8.86146	8.5235	0.275768	0.000211717	0.00380144	ELP4
chr2	112606390	112606790	8.93535	8.52362	0.313753	0.000212022	0.00380426	CHCHD5
chr16	12803551	12803951	7.81891	7.45613	0.291722	0.000212482	0.00380987	CPPED1
chr19	45039030	45039430	9.87401	9.52591	0.283725	0.000214191	0.00383516	CLASRP
chr19	43701688	43702088	8.92526	8.53249	0.305904	0.000214605	0.00383715	IRGC
chr22	49934706	49935106	8.37095	8.01029	0.29075	0.000214753	0.00383715	CRELD2
chr20	50558389	50558789	5.54846	4.85808	0.385327	0.000214893	0.00383715	MIR645
chr2	207792369	207792769	6.72996	6.2619	0.337674	0.0002149	0.00383715	FZD5
chr4	105146932	105147332	8.99338	8.63819	0.286947	0.000215075	0.00383763	TET2
chr16	67562913	67563313	9.68409	9.33151	0.285826	0.000215431	0.00384131	CTCF
chr20	4135854	4136254	7.50478	6.9162	0.369317	0.000217036	0.00386585	SMOX
chr9	136866529	136866929	9.37722	8.99219	0.301752	0.000217108	0.00386585	EDF1
chr5	96876939	96877339	7.23377	6.76891	0.33324	0.000218409	0.00388632	ERAP2
chr17	43021406	43021806	7.67874	7.2355	0.324058	0.000218673	0.00388833	VAT1
chr3	140942222	140942622	10.1683	9.79655	0.295224	0.000220331	0.00391221	SLC25A36
chr12	49069622	49070022	6.92469	6.37622	0.360938	0.000220472	0.00391221	RHEBL1
chr13	109265784	109266184	11.9788	11.683	0.252648	0.000221639	0.00392748	MYO16-AS1
chr22	37639888	37640288	6.0365	5.43462	0.370121	0.000221848	0.00392848	SH3BP1
chr2	118088494	118088894	9.77719	9.36965	0.312496	0.000222001	0.00392848	INSIG2
chr6	28267050	28267450	5.84237	5.29446	0.359139	0.000222742	0.00393618	ZSCAN26
chr19	23395118	23395518	8.43779	8.05939	0.298291	0.000224554	0.00395733	ZNF91
chr13	19782268	19782668	8.05076	7.5524	0.344966	0.000225455	0.00397019	PSPC1
chr13	20902400	20902800	9.43674	9.11109	0.269276	0.000225593	0.00397019	XPO4
chr2	100757360	100757760	5.87565	5.25865	0.374267	0.000225812	0.00397133	NPAS2
chr16	2428848	2429248	9.19377	8.7943	0.30691	0.000226445	0.00397743	CCNF
chr13	49996993	49997393	9.59942	9.25029	0.282855	0.000226623	0.00397743	TRIM13
chr19	55635009	55635409	9.84752	9.39312	0.33125	0.000226906	0.00397763	ZNF580
chr1	165768979	165769379	9.0534	8.73444	0.266194	0.000226944	0.00397763	TMCO1-AS1
chr3	9986812	9987212	8.26518	7.75676	0.348939	0.00022758	0.00398251	EMC3-AS1
chr17	81295268	81295668	9.69202	9.33004	0.289787	0.000227687	0.00398251	SLC38A10
chr15	81323823	81324223	6.4309	5.9304	0.345312	0.000229362	0.00400907	STARD5
chr16	53208392	53208792	7.94114	7.61648	0.269205	0.000230159	0.00401694	CHD9
chr3	185937581	185937981	11.8557	11.5609	0.251972	0.000230273	0.00401694	TRA2B
chr11	925833	926233	7.8471	7.50772	0.281369	0.000230281	0.00401694	AP2A2
chr7	27364278	27364678	8.42764	8.0402	0.302638	0.000230735	0.00402214	EVX1-AS
chr17	76072102	76072502	7.69836	7.07862	0.373905	0.000231047	0.00402485	SRP68
chr2	176269340	176269740	9.28428	8.93658	0.280491	0.000232016	0.00403698	MTX2
chr1	170531738	170532138	8.95821	8.65079	0.258398	0.000232057	0.00403698	GORAB
chr11	19117116	19117516	8.02073	7.60059	0.314886	0.000232616	0.00404397	ZDHHC13
chr15	89243934	89244334	8.08213	7.48043	0.371308	0.000233988	0.00406232	FANCI
chr13	46553741	46554141	9.49558	9.13775	0.28772	0.000235156	0.00407985	LRCH1
chr6	79077896	79078296	9.58314	9.16516	0.315953	0.000235741	0.00408723	PHIP
chr12	116276794	116277194	9.15251	8.82023	0.2737	0.000236106	0.00409082	MED13L
chr5	176448494	176448894	12.0683	11.7737	0.251771	0.000236655	0.00409757	FAF2
chr6	166951159	166951559	7.25301	6.84037	0.316403	0.000237366	0.00410499	RNASET2
chr14	35386981	35387381	6.81634	6.38742	0.317976	0.000237404	0.00410499	NFKBIA
chr13	113491099	113491499	7.47129	7.00075	0.334998	0.000237858	0.00411009	TMCO3
chr11	65614591	65614991	12.07	11.7567	0.26301	0.00023832	0.0041153	MAP3K11
chr19	10194379	10194779	9.287	8.59414	0.382967	0.000238671	0.00411746	DNMT1
chr9	124415061	124415461	9.88019	9.53024	0.283641	0.000238765	0.00411746	PSMB7
chr6	152380885	152381285	9.64497	9.33794	0.258437	0.000239133	0.00412066	SYNE1-AS1
chr21	32393126	32393526	8.04283	7.56204	0.337331	0.000239271	0.00412066	URB1-AS1
chr16	29926231	29926631	9.03869	8.65746	0.298408	0.000242239	0.00416062	KCTD13
chr19	46786807	46787207	9.86416	9.45043	0.313186	0.000242633	0.00416461	SLC1A5
chr15	73633756	73634156	10.8891	10.5935	0.252583	0.000242927	0.00416688	NPTN
chr10	99431033	99431433	10.1262	9.82594	0.254257	0.000243318	0.00416772	GOT1
chr13	39037832	39038232	8.1696	7.71226	0.330575	0.000243463	0.00416772	PROSER1
chr6	1885676	1886076	8.23231	7.87844	0.28612	0.000244888	0.00418932	FOXC1
chr6	158231665	158232065	8.11783	7.75233	0.287794	0.00024513	0.00419068	GTF2H5
chr2	230687460	230687860	7.77623	7.38008	0.307568	0.000246904	0.00421821	LINC01907
chr19	48872528	48872928	12.7547	12.4394	0.264027	0.000248064	0.0042352	PPP1R15A
chr11	101915215	101915615	10.3443	9.90647	0.323659	0.000250322	0.00426244	CEP126
chr2	26764215	26764615	8.43216	8.10351	0.269107	0.000251236	0.00427235	SLC35F6
chr17	27353387	27353787	10.4009	10.0467	0.284955	0.000251643	0.00427643	WSB1
chr11	67650575	67650975	7.03803	6.56716	0.336751	0.000252629	0.00428753	ACY3
chr6	45044574	45044974	5.92037	5.35168	0.364434	0.000252905	0.00428938	MIR586
chr3	53236610	53237010	6.63612	6.18046	0.331562	0.0002542	0.00430849	TKT
chr1	150293415	150293815	9.95368	9.60539	0.282285	0.000255254	0.00432352	MRPS21
chr11	65096170	65096570	9.05812	8.72767	0.270382	0.000256048	0.0043341	VPS51
chr17	15699591	15699991	4.99662	4.22687	0.385099	0.000256728	0.00434276	ZNF286A
chr12	75511255	75511655	8.84758	8.55213	0.251302	0.00025994	0.0043882	KRR1
chr6	135054428	135054828	8.94746	8.58261	0.288785	0.000260012	0.0043882	HBS1L
chrX	73563275	73563675	7.32885	6.721	0.369892	0.000260097	0.0043882	CHIC1
chr3	136196010	136196410	10.6842	10.3718	0.26201	0.00026134	0.00440628	MSL2
chr19	50384260	50384660	8.93426	8.59703	0.274995	0.00026171	0.00440963	POLD1
chr11	14519848	14520248	10.1649	9.66364	0.344452	0.000262943	0.0044275	PSMA1
chr17	4772004	4772404	8.99896	8.57408	0.318869	0.000266053	0.00447119	TM4SF5
chr16	90022673	90023073	9.19237	8.85045	0.276966	0.000266059	0.00447119	GAS8
chr2	74472335	74472735	7.47388	7.08428	0.301032	0.000267102	0.00448577	MRPL53
chr18	35344070	35344470	11.608	11.2809	0.270349	0.000267665	0.0044923	ZNF24
chr2	231786355	231786755	7.38571	6.96855	0.309969	0.000267992	0.00449485	COPS7B
chr19	19364733	19365133	8.54022	8.16195	0.296624	0.000268608	0.00450224	GATAD2A
chr1	27603220	27603620	8.0024	7.62908	0.294263	0.000269298	0.00451087	AHDC1
chr2	95165341	95165741	9.57519	9.2613	0.262794	0.000271021	0.00453565	ZNF2
chr12	28131000	28131400	8.22427	7.8887	0.272592	0.00027113	0.00453565	CCDC91
chr12	56007396	56007796	6.33499	5.58968	0.38242	0.000272531	0.00455611	IKZF4
chr15	71238228	71238628	7.69211	7.12894	0.360655	0.000274712	0.0045896	THSD4-AS1
chr12	55729248	55729648	10.399	10.084	0.262855	0.000275301	0.00459228	CD63
chr11	104968195	104968595	8.10355	7.70811	0.302648	0.000276669	0.00460841	CASP4
chr16	3696591	3696991	6.7633	6.29759	0.329228	0.000276734	0.00460841	TRAP1
chr6	137866601	137867001	8.48687	8.15245	0.272752	0.000277011	0.00461003	TNFAIP3
chr1	150268491	150268891	9.64654	9.16547	0.336871	0.000278861	0.00463593	APH1A
chr2	232085657	232086057	6.85705	6.45863	0.308716	0.000278927	0.00463593	MIR562
chr1	8817324	8817724	8.56967	8.15407	0.311775	0.00027915	0.00463663	RERE
chr12	53380093	53380493	8.0708	7.7037	0.29049	0.00027964	0.00464072	SP1
chr2	219206764	219207164	8.6891	8.29178	0.305146	0.000279757	0.00464072	ZFAND2B
chr5	43018318	43018718	8.45161	7.93295	0.349556	0.000281546	0.00466438	LOC648987
chr12	6927567	6927967	7.96724	7.39991	0.36007	0.000282289	0.00467368	ATN1
chr5	43483950	43484350	10.1302	9.83075	0.25323	0.000284017	0.00469926	TMEM267
chr17	44186875	44187275	9.92633	9.59055	0.274709	0.000284353	0.00470029	TMUB2
chr14	55593421	55593821	6.6524	6.17312	0.335159	0.000284445	0.00470029	KTN1
chr6	113873280	113873680	6.33538	5.76678	0.363005	0.000285769	0.0047161	LINC01268
chr18	22933333	22933733	10.6915	10.3612	0.271356	0.000286437	0.00472409	MIR4741
chr19	57363436	57363836	8.23607	7.75593	0.337946	0.00028756	0.00472785	TRAPPC2B
chr10	14532684	14533084	7.4051	7.0089	0.302749	0.000287584	0.00472785	FAM107B
chr12	131950119	131950519	8.39262	7.99623	0.304083	0.000288504	0.00473692	EP400
chr17	81488048	81488448	8.83128	8.4248	0.308933	0.000289134	0.0047427	ACTG1
chr10	22683402	22683802	6.3722	5.89663	0.332063	0.000289225	0.0047427	PIP4K2A
chr7	73842138	73842538	7.81935	7.41044	0.308537	0.000289749	0.00474827	METTL27
chr6	126340122	126340522	8.62309	8.32793	0.251392	0.000291084	0.00476711	CENPW
chr11	61820476	61820876	5.77594	5.17796	0.366578	0.000292113	0.00477786	FADS1
chr1	154418873	154419273	6.52832	5.73006	0.380983	0.000293219	0.00479001	IL6R-AS1
chr6	20403664	20404064	10.4569	10.1569	0.253948	0.000293228	0.00479001	E2F3
chr1	23019649	23020049	8.96118	8.52909	0.317898	0.000293532	0.00479193	KDM1A
chr11	18412254	18412654	6.6082	6.06132	0.35653	0.000294177	0.00479941	LDHC
chr22	17632944	17633344	7.91037	7.48916	0.313066	0.000295519	0.0048152	ATP6V1E1
chr14	63864529	63864929	7.0695	6.62207	0.322794	0.000298229	0.00485014	SYNE2
chr6	3750813	3751213	9.59705	9.19535	0.306643	0.000298594	0.00485301	PXDC1
chr12	111368594	111368994	8.25736	7.9293	0.271739	0.000299089	0.00485619	PHETA1
chr17	29155265	29155665	10.3433	9.9968	0.280118	0.00030029	0.00487124	MYO18A
chr22	50074312	50074712	6.73211	6.32445	0.313577	0.000300474	0.00487124	MLC1
chr18	46104378	46104778	6.9851	6.24313	0.379537	0.000300752	0.00487268	HAUS1
chr13	25301593	25301993	9.08771	8.62984	0.328212	0.000302039	0.00488662	NUP58
chr1	23825074	23825474	8.35918	7.92806	0.316354	0.000302183	0.00488662	HMGCL
chr19	8445040	8445440	10.4131	10.0703	0.277574	0.000302922	0.00489371	HNRNPM
chr1	204516361	204516761	10.6193	10.3237	0.251211	0.000303681	0.00490045	MDM4
chr19	18543051	18543451	6.74081	6.17592	0.359436	0.00030466	0.00491124	FKBP8
chr11	47565137	47565537	9.15182	8.83226	0.264154	0.000305393	0.00491997	PTPMT1
chr2	101395904	101396304	7.27412	6.67129	0.364553	0.000306378	0.00493275	CREG2
chr12	121627216	121627616	8.38761	8.01289	0.290526	0.000306829	0.00493691	ORAI1
chr9	128275348	128275748	10.7585	10.4045	0.283789	0.000308815	0.00496577	SWI5
chr15	90265610	90266010	9.65672	9.32295	0.271617	0.000309878	0.00497974	CIB1
chr7	129952419	129952819	10.1568	9.84949	0.257779	0.000310741	0.00499048	UBE2H
chr12	98503901	98504301	7.68859	7.2857	0.306594	0.000311169	0.00499424	LINC02453
chr2	215311570	215311970	8.26643	7.92875	0.273055	0.000312034	0.00500421	ATIC
chr14	64726875	64727275	8.63418	8.31769	0.262659	0.00031457	0.00503626	PLEKHG3
chr4	112637068	112637468	9.47203	9.16439	0.257841	0.000315163	0.00503751
chr12	124422828	124423228	7.49734	7.10593	0.300049	0.000315197	0.00503751	MIR6880
chr16	69339707	69340107	8.52927	8.19911	0.269148	0.00031968	0.00509586	NIP7
chr13	32538328	32538728	9.27736	8.85377	0.314513	0.000320898	0.00510893	N4BP2L2
chr6	27693972	27694372	6.47937	5.95297	0.348952	0.000321399	0.00511374	LINC01012
chr22	20495985	20496385	11.0597	10.6473	0.310388	0.000322083	0.00512146	KLHL22
chr8	100908685	100909085	9.91898	9.62154	0.250587	0.00032512	0.00516337	YWHAZ
chr19	9538601	9539001	9.46566	9.16327	0.255371	0.000326208	0.00517426	ZNF426-DT
chr16	53099322	53099722	8.39339	8.04052	0.282534	0.000327564	0.00519255	CHD9
chr8	53843260	53843660	8.69276	8.37509	0.262393	0.000328323	0.00520137	ATP6V1H
chr6_GL000254v2_alt	2614340	2614740	8.18461	7.60507	0.36003	0.000329481	0.0052133	HLA-C
chr7	90153663	90154063	8.04496	7.65197	0.299338	0.000330613	0.00522645	STEAP1
chr11	71928336	71928736	9.10786	8.56096	0.35263	0.000330744	0.00522645	LOC100133315
chr13	109146536	109146936	6.40449	5.73261	0.373455	0.000330939	0.00522645	MYO16-AS1
chr2	69485	69885	7.49287	7.10363	0.301538	0.000331125	0.00522645	FAM110C
chr9	122828244	122828644	8.28362	7.96423	0.263188	0.000331811	0.00523157	PDCL
chr1	208236017	208236417	6.65346	6.19873	0.329733	0.000332064	0.00523157	PLXNA2
chr17	77321758	77322158	11.1466	10.5636	0.3601	0.000332224	0.00523157	SEPTIN9
chr7	65006381	65006781	8.21945	7.86349	0.282023	0.000332263	0.00523157	ERV3-1
chr14	23071206	23071606	6.89285	6.3241	0.354051	0.000332969	0.00523626	ACIN1
chr5	169583708	169584108	9.04136	8.72366	0.260265	0.000333638	0.00524358	SPDL1
chr14	45253372	45253772	8.86012	8.51921	0.275444	0.000335147	0.00526407	MIS18BP1
chr9	21974542	21974942	8.76577	8.33054	0.317112	0.000336141	0.00527647	CDKN2A
chrX	17376985	17377385	6.97464	6.51352	0.331546	0.00033659	0.0052803	NHS
chr11	20112644	20113044	8.31155	7.90633	0.305155	0.000336826	0.00528078	DBX1
chr1	26111735	26112135	7.28874	6.79205	0.336601	0.000339208	0.00531488	PDIK1L
chr16	785257	785657	6.54245	5.92327	0.366286	0.000340724	0.00533538	RPUSD1
chr1	26848775	26849175	10.8798	10.5535	0.267975	0.000342759	0.00536399	SFN
chr12	6452161	6452561	7.61935	6.95098	0.370238	0.000343132	0.00536655	TAPBPL
chr14	50040168	50040568	8.36676	7.96749	0.305791	0.00034389	0.00537186	LINC01588
chr10	100529546	100529946	7.2624	6.68904	0.356593	0.000345615	0.00538929	NDUFB8
chr6	138682862	138683262	7.46221	7.06914	0.299975	0.000346053	0.00538929	FLJ46906
chr6	26234346	26234746	8.77259	7.65456	0.348495	0.000347563	0.00540625	HIST1H1D
chr1	233113175	233113575	9.24968	8.87477	0.293025	0.000349806	0.00543129	NTPCR
chr7	66921215	66921615	9.22909	8.84308	0.296957	0.000350229	0.00543457	TMEM248
chr8	39032789	39033189	9.69381	9.37291	0.264514	0.000351929	0.00545766	SNORD38D
chr19	3572937	3573337	8.40281	8.01356	0.296129	0.000353308	0.00547574	HMG20B
chr9	35110999	35111399	11.0476	10.6838	0.287377	0.000354442	0.00549001	FAM214B
chr19	10380773	10381173	8.40885	8.07148	0.27105	0.00035585	0.00550849	TYK2
chr7	131007647	131008047	8.78308	8.46764	0.259927	0.000356758	0.00551539	LINC00513
chr16	75250612	75251012	10.7915	10.3858	0.30645	0.000356939	0.00551539	BCAR1
chr8	127794542	127794942	9.71516	9.29952	0.309906	0.000358207	0.00553167	PVT1
chr2	95402627	95403027	8.43919	8.02954	0.305319	0.000358702	0.00553598	FAHD2A
chr12	121687205	121687605	7.84917	7.42961	0.311642	0.000363233	0.00559919	MORN3
chr11	62622150	62622550	7.97514	7.54169	0.315892	0.000365483	0.0056305	B3GAT3
chr4	40515982	40516382	6.76491	6.21459	0.347945	0.000367075	0.00565164	RBM47
chr6	27893683	27894083	9.88348	9.05182	0.372479	0.000368581	0.00567143	HIST1H2BO
chr16	3158956	3159356	8.21241	7.84679	0.2872	0.000369082	0.00567399	CASP16P
chr7	151087639	151088039	8.77312	8.30324	0.329187	0.000369189	0.00567399	AGAP3
chr3	101702924	101703324	6.57256	6.04177	0.347572	0.000369436	0.0056744	PDCL3P4
chrX	75155936	75156336	7.36493	6.90783	0.325109	0.000371843	0.00570455	ABCB7
chrX	63560708	63561108	7.28972	6.84181	0.322529	0.000372832	0.00571632	LINC01278
chr15	92903251	92903651	9.31047	8.97703	0.269349	0.000374662	0.00574095	MIR3175
chr11	123122430	123122830	6.63848	6.01601	0.362052	0.000375479	0.00574662	HSPA8
chr5	126423045	126423445	8.83633	8.48514	0.278983	0.00037687	0.00576104	GRAMD2B
chr1	226028687	226029087	7.85225	7.32505	0.344086	0.000377544	0.00576793	SDE2
chr1	13799094	13799494	6.33879	5.81259	0.341613	0.000379791	0.00579193	PRDM2
chr11	120336479	120336879	8.88884	8.5268	0.285669	0.000380074	0.0057928	ARHGEF12
chr12	12696292	12696692	9.79154	9.43232	0.284545	0.000381136	0.00580554	GPR19
chr15	92883132	92883532	10.0374	9.67453	0.286048	0.000382204	0.00581683	LINC01578
chr7	151080421	151080821	9.8568	9.43994	0.309376	0.000382329	0.00581683	FASTK
chr19	12722296	12722696	7.68503	7.2374	0.321127	0.000382825	0.00582093	TNPO2
chr12	124914294	124914694	13.1334	12.5775	0.351613	0.000384851	0.00584828	UBC
chr11	72040797	72041197	8.15148	7.72338	0.313288	0.000385988	0.00585736	LOC100128494
chr11	67614141	67614541	7.28057	6.802	0.329002	0.000386132	0.00585736	DOC2GP
chr19	47289972	47290372	8.81319	8.4846	0.266605	0.000386512	0.00585967	INAFM1
chr7	55185834	55186234	8.19647	7.81299	0.29487	0.000386795	0.00586051	EGFR-AS1
chr19	10502245	10502645	10.3389	9.94371	0.300824	0.000390039	0.00590617	KEAP1
chr5	121274276	121274676	6.98054	6.55188	0.317508	0.000390909	0.00591045	LOC102467226
chr12	53046747	53047147	9.93536	9.61083	0.26693	0.000391478	0.00591403	TNS2
chr12	68686846	68687246	9.12625	8.6763	0.320936	0.00039438	0.00594802	NUP107
chr2	224221117	224221517	7.30879	6.80655	0.338715	0.000394422	0.00594802	FAM124B
chr14	20343502	20343902	9.38997	9.07251	0.260338	0.000396444	0.00597502	PARP2
chr4	78628935	78629335	5.34572	4.5679	0.371061	0.000396717	0.00597562	LINC01094
chr5	80653804	80654204	8.95593	8.50689	0.321194	0.000397143	0.00597854	MSH3
chr1	22739900	22740300	7.23876	6.82645	0.30518	0.000397896	0.00598637	MIR4684
chr4	118685311	118685711	8.58288	8.25209	0.270939	0.000398614	0.00599366	METTL14
chr6	42879561	42879961	8.43568	8.06951	0.286402	0.000398871	0.00599403	RPL7L1
chr16	81860691	81861091	6.99689	6.58811	0.307405	0.000401421	0.0060253	PLCG2
chr15	34988081	34988481	8.13732	7.74489	0.296196	0.000401745	0.00602665	ZNF770
chr5	138542605	138543005	12.6528	12.3443	0.257053	0.0004034	0.00604766	ETF1
chr15	77994218	77994618	7.71799	7.31462	0.306122	0.000404028	0.00605031	LOC91450
chr3	142723974	142724374	8.52349	8.13549	0.297489	0.000405806	0.00607281	TRPC1
chr1	147242699	147243099	8.44995	8.01704	0.313695	0.000406003	0.00607281	CHD1L
chr1	235160795	235161195	9.09714	8.74333	0.279259	0.000406632	0.00607514	RBM34
chr15	67064842	67065242	10.4973	10.0302	0.327328	0.000409298	0.00610433	SMAD3
chr16	30985188	30985588	8.87728	8.39777	0.329706	0.000411278	0.00613031	HSD3B7
chr9	125200057	125200457	8.71676	8.39461	0.261109	0.000411545	0.00613061	LOC105376271
chr14	60734700	60735100	6.65175	6.15282	0.333784	0.000411775	0.00613061	MNAT1
chr19	10230986	10231386	7.29073	6.77498	0.34078	0.000413556	0.00615355	S1PR2
chr17	75779655	75780055	9.79445	9.32563	0.327888	0.000413886	0.00615491	H3F3B
chr19	52601271	52601671	7.34971	6.90499	0.315291	0.000415081	0.00616554	ZNF137P
chr9	92877722	92878122	6.62817	6.09659	0.341853	0.000415393	0.00616662	ZNF484
chr8	11877469	11877869	6.91126	6.38358	0.343018	0.000415647	0.00616683	CTSB
chr14	23321543	23321943	9.54234	9.19641	0.276416	0.000417426	0.00618253	PABPN1
chr12	88944273	88944673	4.96318	4.23637	0.369034	0.00041776	0.0061839	LINC02458
chr15	64381096	64381496	6.85302	6.19428	0.365085	0.000418569	0.00619232	PCLAF
chr19	57681932	57682332	5.87073	5.27045	0.356503	0.000421716	0.00622812	ZNF551
chr15	65185027	65185427	7.66334	7.11891	0.346845	0.000422505	0.00623272	CLPX
chr17	39687977	39688377	7.00804	6.53513	0.328849	0.000422673	0.00623272	ERBB2
chr5	62412715	62413115	10.4385	10.1148	0.264987	0.000422754	0.00623272	IPO11
chr5	180861272	180861672	7.86311	7.51275	0.2805	0.000423308	0.00623731	ZFP62
chr19	48954916	48955316	7.52668	7.11964	0.301296	0.000426267	0.00627372	BAX
chr2	58240992	58241392	8.67353	8.1405	0.344393	0.000427	0.0062778	FANCL
chr7	44848390	44848790	10.8982	10.3265	0.3525	0.000427033	0.0062778	H2AFV
chr19	5978326	5978726	8.28069	7.87158	0.30396	0.000428057	0.00628927	LOC100128568
chr14	50061157	50061557	8.28248	7.96067	0.259816	0.000429585	0.00630568	LINC01599
chr3	121545559	121545959	8.72536	8.26187	0.323865	0.000429665	0.00630568	POLQ
chr1	85464152	85464552	9.02837	8.56921	0.324305	0.000430089	0.0063083	DDAH1
chr1	154983322	154983722	8.5641	8.13399	0.31194	0.000431002	0.00631809	FLAD1
chr7	43905879	43906279	9.57882	9.11704	0.324803	0.000431452	0.00631882	URGCP-MRPS24
chr12	22544214	22544614	8.47848	8.14687	0.26629	0.000431601	0.00631882	C2CD5
chr1	11099500	11099900	10.0598	9.70758	0.27965	0.000432349	0.00631882	EXOSC10-AS1
chr19	36054880	36055280	9.48195	9.00001	0.330766	0.000432356	0.00631882	WDR62
chr4	121823518	121823918	8.14453	7.7363	0.302439	0.000432488	0.00631882	CCNA2
chr13	20773565	20773965	8.0344	7.50535	0.341821	0.000432526	0.00631882	EEF1AKMT1
chr8	144456526	144456926	6.88011	6.42889	0.317138	0.000433044	0.00632279	MIR10400
chr4	94641970	94642370	5.71327	5.09073	0.35842	0.00043367	0.00632833	BMPR1B-DT
chr17	82257137	82257537	7.26725	6.70763	0.349609	0.000436219	0.00636191	CSNK1D
chr3	119700304	119700704	5.56044	4.85504	0.36535	0.000436816	0.0063658	MAATS1
chr6	87472683	87473083	9.188	8.85479	0.269601	0.00043698	0.0063658	SLC35A1
chr1	37989678	37990078	6.36855	5.85539	0.333655	0.000439597	0.00638944	SF3A3
chr18	54968206	54968606	6.8122	6.33275	0.329033	0.000439982	0.00639143	CCDC68
chr7	102506061	102506461	5.96913	5.2817	0.365391	0.000440698	0.0063982	RASA4B
chr2	202237989	202238389	9.19858	8.73376	0.325339	0.000442175	0.00641517	SUMO1
chr4	76148030	76148430	9.41004	9.01529	0.298919	0.000443682	0.00643064	NUP54
chr2	238644156	238644556	8.02167	7.60295	0.309053	0.000444351	0.0064367	LINC01107
chr1	183022708	183023108	9.55096	9.19847	0.278799	0.000444808	0.0064397	LAMC1
chr3	49093295	49093695	8.6535	8.25253	0.301997	0.000447222	0.00646494	QRICH1
chr14	75536199	75536599	7.81456	7.30271	0.33838	0.00044792	0.00646494	BATF
chr12	56752010	56752410	7.75772	7.03642	0.366437	0.000448708	0.00646494	PRIM1
chr20	35311940	35312340	6.99601	6.56311	0.30969	0.000448781	0.00646494	FAM83C
chr19	54471745	54472145	6.31913	5.71359	0.354074	0.000448814	0.00646494	CDC42EP5
chr3	23917262	23917662	8.23623	7.89251	0.273648	0.000449374	0.00646938	RPL15
chr5	177454842	177455242	10.4847	10.1492	0.270615	0.000450768	0.00648582	PRR7
chr19	50039520	50039920	7.35429	6.84202	0.337581	0.000451358	0.00649067	LOC400710
chr15	40160982	40161382	8.26964	7.86906	0.299334	0.000455664	0.00654893	BUB1B
chr20	51446988	51447388	8.84317	8.48395	0.280372	0.000456548	0.00655797	MIR3194
chr11	62840872	62841272	8.94867	7.96526	0.352996	0.000457447	0.00656722	WDR74
chr22	43264035	43264435	6.64576	6.18519	0.317414	0.000459073	0.00658687	LOC101927447
chr8	102863796	102864196	11.4672	11.0998	0.286553	0.00046044	0.00659913	AZIN1
chrX	75274105	75274505	7.50999	7.12754	0.290861	0.000460785	0.00660039	UPRT
chr3	87227278	87227678	9.01121	8.59274	0.307516	0.000461682	0.00660612	CHMP2B
chr1	112390543	112390943	6.43311	5.75142	0.363641	0.000462167	0.00660914	CTTNBP2NL
chr11	47214456	47214856	10.6134	10.2777	0.271035	0.000463227	0.00662062	DDB2
chr19	18117405	18117805	6.8308	6.3258	0.336967	0.000464124	0.00662614	IL12RB1
chr19	32345536	32345936	8.38881	7.9647	0.308943	0.000464129	0.00662614	ZNF507
chr15	74695688	74696088	9.20293	8.81576	0.295131	0.00046629	0.00663672	EDC3
chr1	207818457	207818857	7.64826	7.23159	0.307572	0.000466386	0.00663672	LOC148696
chr1	151953497	151953897	8.36371	7.9439	0.307636	0.000466428	0.00663672	S100A10
chr16	30113804	30114204	7.09337	6.63594	0.321237	0.000466467	0.00663672	GDPD3
chr22	47337767	47338167	10.0934	9.78636	0.255741	0.000467189	0.00664034	LOC339685
chr1	36385276	36385676	10.8306	10.4466	0.293971	0.000468095	0.00664779	STK40
chr3	101561884	101562284	9.85974	9.51605	0.274809	0.000468489	0.00664779	TRMT10C
chr14	73725633	73726033	6.0794	5.47834	0.354181	0.000471402	0.00667439	PNMA1
chr19	17617397	17617797	5.41627	4.81328	0.356007	0.000472024	0.00667776	COLGALT1
chr16	57000195	57000595	6.98558	6.51684	0.324878	0.000473122	0.00667776	NLRC5
chr11	119615718	119616118	6.53847	5.98792	0.345013	0.000473184	0.00667776	NECTIN1
chr16	21626344	21626744	6.61578	6.1151	0.333721	0.000473529	0.00667776	IGSF6
chr3	28241564	28241964	7.91148	7.54191	0.284913	0.00047361	0.00667776	CMC1
chr20	5064747	5065147	6.33266	5.76837	0.349742	0.000473959	0.00667776	TMEM230
chr17	30600359	30600759	8.50496	8.17289	0.269368	0.00047415	0.00667776	SH3GL1P2
chr12	108691083	108691483	10.3163	9.86632	0.319492	0.000474237	0.00667776	CORO1C
chr9	126860294	126860694	7.66881	7.29145	0.291697	0.000474525	0.00667815	ZBTB34
chr18	45966871	45967271	8.14517	7.77701	0.285669	0.000476835	0.006707	EPG5
chr1	155990676	155991076	9.31732	8.88995	0.311269	0.000477115	0.00670726	ARHGEF2
chr12	57546769	57547169	10.8843	10.5551	0.267126	0.000478687	0.00672344	DCTN2
chr6	10758919	10759319	6.71921	6.28233	0.314065	0.000482644	0.00677388	TMEM14B
chr7	129843855	129844255	7.63785	7.28756	0.275407	0.000482961	0.00677462	MIR183
chr9	125521940	125522340	6.45	6.01187	0.316775	0.000483808	0.00678281	MAPKAP1
chr1	226703216	226703616	8.54279	8.13758	0.302027	0.000485039	0.00679288	ITPKB-IT1
chr3	142904801	142905201	6.55544	6.01602	0.34146	0.000485055	0.00679288	PCOLCE2
chr10	113126149	113126549	6.54504	5.98225	0.347135	0.000488937	0.00683608	TCF7L2
chr11	20363712	20364112	9.13707	8.78472	0.277918	0.000493755	0.00689894	HTATIP2
chr11	47532647	47533047	5.99187	5.41016	0.351756	0.00049397	0.00689894	CELF1
chr19	48113406	48113806	5.56185	4.85105	0.362298	0.000495025	0.00690993	PLA2G4C
chr15	74540546	74540946	8.09515	7.74341	0.278692	0.000499541	0.00695786	ARID3B
chr13	52012375	52012775	7.74948	7.39645	0.27811	0.000501732	0.00698343	ALG11
chr16	89025815	89026215	5.13315	4.48415	0.359656	0.000503467	0.00699737	CBFA2T3
chr9	105064086	105064486	6.19956	5.52876	0.361024	0.00050505	0.0070118	ABCA1
chr7	32490060	32490460	8.89173	8.54865	0.271379	0.000507732	0.00704142	LSM5
chr21	31731607	31732007	9.44768	9.07601	0.28713	0.000514831	0.00712451	SCAF4
chr7	27047207	27047607	6.60603	6.11344	0.328959	0.000515151	0.0071251	HOXA1
chr7	74209705	74210105	5.80588	5.19795	0.350639	0.00051664	0.00714186	LAT2
chr14	73787341	73787741	9.3564	8.86943	0.329413	0.000517793	0.0071501	LOC100506476
chr6	149746098	149746498	7.30932	6.93323	0.284339	0.000518193	0.00715164	NUP43
chr12	6089274	6089674	5.34673	4.68349	0.357589	0.00051877	0.00715207	VWF
chr3	58306186	58306586	9.22809	8.91598	0.257285	0.000519357	0.00715256	HTD2
chr16	84603456	84603856	7.81397	7.41127	0.298981	0.000519362	0.00715256	COTL1
chrX	45850473	45850873	9.30965	8.94539	0.2847	0.000521186	0.00717384	LINC02595
chr11	68857817	68858217	6.9003	6.47045	0.314895	0.000523227	0.00719808	CPT1A
chr12	116143419	116143819	6.58767	6.12591	0.324847	0.000525356	0.0072235	MIR620
chr17	42135977	42136377	7.32714	6.83015	0.330742	0.00052811	0.00725362	HSPB9
chr20	53906555	53906955	6.06797	5.57076	0.334778	0.00052982	0.00727321	SUMO1P1
chr8	119969391	119969791	7.62777	7.144	0.326433	0.000534075	0.007316	DEPTOR
chr21	33380130	33380530	10.7211	10.4209	0.250447	0.000535522	0.00732802	IFNGR2
chr2	100903560	100903960	7.98427	7.59177	0.295245	0.00053643	0.00733227	LOC101927142
chr20	62914789	62915189	8.17856	7.74869	0.310446	0.000536574	0.00733227	DIDO1
chr19	17075119	17075519	9.84789	9.50542	0.272457	0.000536812	0.00733227	HAUS8
chr12	57591185	57591585	8.15919	7.80377	0.27905	0.000536974	0.00733227	PIP4K2C
chr7	4683068	4683468	9.23775	8.69245	0.341993	0.000544908	0.00742877	FOXK1
chr19	12495494	12495894	8.53316	8.1883	0.274747	0.000547188	0.00745195	ZNF709
chr8	124538796	124539196	10.0502	9.67345	0.288307	0.000547622	0.00745392	TATDN1
chr11	76445133	76445533	11.9485	11.4881	0.320413	0.000549658	0.00747373	EMSY
chr17	38853821	38854221	8.844	8.47723	0.283977	0.00055007	0.00747374	RPL23
chr4	173333989	173334389	10.1344	9.61201	0.337069	0.000550531	0.00747374	HMGB2
chr13	98443559	98443959	7.58254	7.20644	0.286586	0.000552071	0.00749069	STK24
chr5	42950729	42951129	9.08855	8.76546	0.263996	0.000553757	0.0075096	FLJ32255
chr15	40098888	40099288	6.42838	5.91211	0.332493	0.000556259	0.00752807	BMF
chr11	4094760	4095160	9.99048	9.60239	0.293485	0.00055629	0.00752807	RRM1
chr2	127857764	127858164	9.5274	9.17264	0.278883	0.000557458	0.00753595	POLR2D
chr17	40121896	40122296	7.98178	7.50989	0.324198	0.00055798	0.00753873	MSL1
chr3	25790039	25790439	7.49083	7.0683	0.306832	0.000558251	0.00753873	OXSM
chr19	38388765	38389165	8.01872	7.43776	0.348014	0.000561683	0.0075811	GGN
chr14	91114644	91115044	7.64921	7.23602	0.302445	0.000562096	0.00758269	DGLUCY
chr12	14803094	14803494	10.8618	10.5572	0.252729	0.0005631	0.00759225	WBP11
chr11_KI270832v1_alt	145474	145874	6.6965	6.09742	0.351486	0.00056625	0.00762618	IRF7
chr2	74120249	74120649	9.19675	8.78865	0.302212	0.000566457	0.00762618	BOLA3
chr10	5684957	5685357	9.31501	8.9438	0.28619	0.000569423	0.00765496	TASOR2
chr22	37849281	37849681	8.32386	7.97707	0.272293	0.000569835	0.00765496	EIF3L
chr7	102978374	102978774	7.27667	6.87943	0.299273	0.0005702	0.00765587	NFE4
chr6	150933979	150934379	6.85615	6.27304	0.347756	0.000570643	0.00765781	MTHFD1L
chrX	155612579	155612979	8.93827	8.60305	0.267053	0.000572277	0.00767173	TMLHE
chr18	22385443	22385843	5.80191	5.22261	0.343923	0.000572928	0.0076759	CTAGE1
chr8	23142832	23143232	5.11186	4.41309	0.35757	0.000573185	0.0076759	TNFRSF10D
chr10	91923712	91924112	10.674	10.3297	0.273652	0.000573821	0.00768042	BTAF1
chr19	53103038	53103438	8.86941	8.50051	0.285781	0.000577246	0.00772224	ZNF160
chr17	19646502	19646902	10.6525	10.3064	0.274375	0.000578609	0.00772812	ALDH3A2
chr9	98255481	98255881	7.87976	7.55469	0.261029	0.000578658	0.00772812	TBC1D2
chr16	72093805	72094205	8.70273	8.3946	0.252541	0.000578866	0.00772812	TXNL4B
chr13	41132915	41133315	7.45852	7.09407	0.283857	0.000578887	0.00772812	LOC101929140
chr12	116559587	116559987	8.78322	8.45477	0.265901	0.000581671	0.00776125	MAP1LC3B2
chr8	144477954	144478354	9.24534	8.91133	0.267872	0.000582434	0.0077674	PPP1R16A
chr1	156748254	156748654	11.411	11.084	0.2644	0.000586538	0.00781501	HDGF
chr19	18204742	18205142	6.78741	6.29539	0.324841	0.000591344	0.00786582	LOC102725254
chr6	53348571	53348971	8.30028	7.96021	0.269796	0.000592044	0.00787107	ELOVL5
chr9	4832627	4833027	7.20808	6.86015	0.276602	0.000593628	0.00788003	RCL1
chr15	38454070	38454470	7.66098	7.23003	0.308534	0.000593702	0.00788003	FAM98B
chr12	47882946	47883346	6.88715	6.37763	0.32863	0.000593944	0.00788003	VDR
chr17	2317107	2317507	7.25838	6.64369	0.350748	0.000596878	0.00790273	SNORD91B
chr6	136609772	136610172	9.37553	8.95191	0.306735	0.000596885	0.00790273	LOC101928461
chr2	69893932	69894332	9.01558	8.65427	0.281325	0.000598777	0.00792064	SNRNP27
chr7	100693485	100693885	7.26342	6.78617	0.320272	0.000599725	0.00792401	GIGYF1
chr16	85799677	85800077	9.44452	9.02442	0.304901	0.000601416	0.00793927	COX4I1
chrX	104156659	104157059	8.92656	8.59108	0.26831	0.000601497	0.00793927	SLC25A53
chr10	130136379	130136779	9.93677	9.57537	0.280198	0.000602848	0.00794826	GLRX3
chr9	72165572	72165972	6.12435	5.55421	0.343541	0.000607448	0.00799729	GDA
chr4	145808224	145808624	5.26219	4.58063	0.353144	0.000607931	0.00799955	C4orf51
chr2	67414611	67415011	5.30401	4.64992	0.355213	0.000608696	0.00800552	ETAA1
chr17	30831938	30832338	8.90201	8.41452	0.326307	0.00060953	0.00801238	ATAD5
chr12	6493363	6493763	9.53579	9.11482	0.305647	0.000610198	0.00801707	MRPL51
chr22	30694267	30694667	9.06691	8.76201	0.252572	0.000613005	0.00804984	OSBP2
chr4	48779820	48780220	9.16174	8.75349	0.300769	0.000617913	0.00809543	FRYL
chr12	6384227	6384627	10.108	9.73012	0.287734	0.00061805	0.00809543	LTBR
chr7	135147539	135147939	5.98992	5.40858	0.344496	0.000618816	0.00810132	TMEM140
chr4	74625050	74625450	8.4935	8.01026	0.325588	0.000619371	0.00810446	BTC
chr2	181393542	181393942	6.3087	5.78816	0.334761	0.000619994	0.00810849	ITGA4
chr12	49828488	49828888	7.30485	6.89789	0.296837	0.00062135	0.00812208	BCDIN3D-AS1
chr11	120431773	120432173	7.41877	7.00769	0.300501	0.000622104	0.00812782	ARHGEF12
chr7	102973172	102973572	7.09003	6.69827	0.296104	0.000626408	0.00817989	NFE4
chr11	70311656	70312056	5.81433	5.25495	0.343348	0.000626954	0.00818265	MIR548K
chr3	179562871	179563271	8.30136	7.88603	0.301789	0.000627256	0.00818265	ACTL6A
chr1	23343794	23344194	10.1964	9.8179	0.287756	0.000629004	0.00820129	HNRNPR
chr10	4947428	4947828	6.19054	5.66805	0.336987	0.000630641	0.00820704	AKR1C1
chr6	43174513	43174913	8.77603	8.21958	0.341081	0.000630709	0.00820704	SRF
chr20	297582	297982	8.73502	8.33787	0.294838	0.000635985	0.00827134	ZCCHC3
chr11	57335464	57335864	8.81317	8.4308	0.290383	0.000639229	0.00830094	SSRP1
chr1	196180875	196181275	6.43609	5.84511	0.345681	0.000641399	0.00832112	LINC01724
chr9	97984214	97984614	9.6528	9.32686	0.26225	0.000641693	0.00832112	ANP32B
chr17	17682430	17682830	10.368	9.97454	0.294273	0.000641754	0.00832112	RAI1
chr10	31866519	31866919	8.78676	8.22448	0.340768	0.000643743	0.00833251	ARHGAP12
chr10	16468056	16468456	10.4268	10.1243	0.250363	0.00064375	0.00833251	PTER
chrX	110318210	110318610	7.97464	7.50777	0.318061	0.000643829	0.00833251	AMMECR1
chr4	3042330	3042730	7.79806	7.30289	0.327457	0.000643929	0.00833251	HTT-AS
chr1	169999214	169999614	8.41398	8.07801	0.268199	0.000644518	0.00833593	KIFAP3
chr8	23181776	23182176	7.52225	7.06405	0.316603	0.000645216	0.00834077	TNFRSF10D
chr6	75736223	75736623	8.13185	7.70675	0.303615	0.000646446	0.0083508	MYO6
chr11	126283328	126283728	7.40633	7.03196	0.283987	0.000647446	0.00835699	TIRAP
chr17	47099936	47100336	5.62775	5.00157	0.348469	0.000650558	0.00838874	CDC27
chr11	63974647	63975047	10.3107	9.96384	0.27268	0.000651156	0.00839225	COX8A
chr22	19947501	19947901	6.90386	6.40401	0.328136	0.00065379	0.00842097	COMT
chr11	77191780	77192180	7.88248	7.48538	0.295172	0.000654817	0.00842271	MYO7A
chr1	109090646	109091046	9.56946	9.24248	0.262901	0.000655283	0.00842271	TMEM167B
chr13	114064432	114064832	9.29966	8.92864	0.284063	0.000655486	0.00842271	RASA3
chr16	382415	382815	9.2556	8.93744	0.258288	0.00065642	0.00842644	LOC100134368
chr1	241847846	241848246	9.26804	8.94271	0.262008	0.000656741	0.00842644	EXO1
chr12	75953567	75953967	10.0018	9.60274	0.296522	0.000658303	0.00843363	PHLDA1
chr12	6723981	6724381	8.33956	8.03161	0.253195	0.000659902	0.00844991	COPS7A
chr16	70454272	70454672	9.45203	9.13641	0.257946	0.000665271	0.00850762	FCSK
chrX	154542254	154542654	7.23588	6.64664	0.345427	0.00066567	0.00850762	IKBKG
chr15	69557130	69557530	6.03678	5.55835	0.322919	0.000665935	0.00850762	DRAIC
chr11	60906151	60906551	9.3739	8.97287	0.296208	0.000666064	0.00850762	PRPF19
chr15	67144664	67145064	7.54548	7.1694	0.286606	0.000671769	0.00856911	SMAD3
chr1	94713405	94713805	7.10768	6.63123	0.322558	0.000673656	0.00858753	MIR378G
chr21	41714678	41715078	10.5358	10.1971	0.269201	0.000675137	0.00860214	LINC00479
chr11	112042342	112042742	6.20974	5.67055	0.333693	0.000678231	0.0086351	DLAT
chr1	211258685	211259085	8.83456	8.4747	0.278291	0.000678406	0.0086351	RCOR3
chr10	113114970	113115370	7.59033	6.9653	0.348564	0.000678731	0.0086351	TCF7L2
chr6	26172111	26172511	10.1798	9.78584	0.294107	0.000679079	0.00863525	HIST1H2BE
chr5	172983808	172984208	10.0959	9.67208	0.304573	0.000679479	0.00863607	ATP6V0E1
chr1	19312264	19312664	8.17134	7.72406	0.310918	0.000681939	0.00866305	SLC66A1
chr9	96611936	96612336	7.47817	6.95292	0.333517	0.000682466	0.00866539	CDC14B
chr5	96743576	96743976	5.87945	5.2477	0.348915	0.000682797	0.00866539	CAST
chr14	67816242	67816642	6.83392	6.3128	0.329766	0.000685354	0.00868926	ZFYVE26
chr7	75920169	75920569	6.89362	6.46407	0.304869	0.000689979	0.00873928	MIR4651
chr12	132887781	132888181	9.52481	9.18494	0.269655	0.000690723	0.00874439	LOC101928530
chr11	13338021	13338421	6.21484	5.71915	0.326373	0.000697662	0.00882355	ARNTL
chr6	27738499	27738899	7.04997	6.53636	0.330394	0.000698981	0.00883589	LOC100131289
chr7	158704409	158704809	10.288	9.91443	0.284918	0.000699985	0.00884176	NCAPG2
chr16	69330729	69331129	8.72716	8.4081	0.256697	0.000700133	0.00884176	PDF
chr16	70428474	70428874	7.16627	6.67594	0.322816	0.000701107	0.00884972	ST3GAL2
chr1	150926281	150926681	9.9692	9.64232	0.262003	0.000703006	0.00886497	SETDB1
chr10	113679833	113680233	8.16936	7.8061	0.279815	0.000703351	0.00886498	CASP7
chr12	65169559	65169959	9.18559	8.80013	0.290256	0.000705699	0.00888586	LEMD3
chr5	90409736	90410136	8.0893	7.74398	0.268087	0.000710072	0.00892987	LOC731157
chr2	210002649	210003049	8.36414	7.90285	0.316966	0.000710512	0.00892987	RPE
chr3	172130404	172130804	8.79182	8.39353	0.295253	0.000710583	0.00892987	FNDC3B
chr15	51971563	51971963	7.58771	7.2075	0.283941	0.00071281	0.00895348	LEO1
chr6	151208664	151209064	4.98109	4.23099	0.351323	0.000715497	0.00897846	LOC102723831
chr2	15223571	15223971	4.94902	4.20945	0.351395	0.000716416	0.0089816	NBAS
chr2	24047025	24047425	5.62483	5.03428	0.344315	0.000716446	0.0089816	WDCP
chr15	90717248	90717648	7.60759	7.01847	0.342825	0.000717348	0.00898636	BLM
chr13	23620815	23621215	5.73236	5.11984	0.345378	0.000718114	0.00898636	TNFRSF19
chr15	74951860	74952260	6.36169	5.87502	0.322424	0.000718224	0.00898636	RPP25
chr5	160421786	160422186	8.43129	8.01842	0.299484	0.000725162	0.00906435	PTTG1
chr2	171922417	171922817	10.8863	10.496	0.291654	0.000726678	0.00907889	HAT1
chr14	74572225	74572625	8.52041	8.18813	0.266009	0.000727489	0.0090846	LTBP2
chr1	154431924	154432324	6.15571	5.69645	0.313659	0.000730069	0.0091119	IL6R-AS1
chr19	49850693	49851093	9.35139	9.04021	0.253443	0.000730383	0.0091119	PTOV1
chr6	26538490	26538890	10.3778	9.93682	0.309858	0.000732066	0.00912403	HMGN4
chr2	161160507	161160907	11.0188	10.6978	0.259608	0.000738271	0.00919691	TANK
chr8	144095181	144095581	9.79376	9.3934	0.294479	0.000740321	0.00921798	CYC1
chr4	139015143	139015543	10.1297	9.81019	0.258691	0.000740707	0.00921833	NOCT
chr17	8154579	8154979	8.80583	8.28689	0.330301	0.000741879	0.0092261	PER1
chr20	34709415	34709815	7.07587	6.69643	0.288047	0.000744663	0.00925412	TP53INP2
chr6	110944905	110945305	6.43296	5.91137	0.331178	0.000745329	0.00925793	GTF3C6
chr10	119892703	119893103	9.30516	8.95311	0.273473	0.000746247	0.00926485	SEC23IP
chr2	199431751	199432151	6.70992	6.29408	0.303211	0.000748542	0.00928356	SATB2
chr19	46714551	46714951	9.20638	8.83877	0.280766	0.000748545	0.00928356	PRKD2
chr9	127937478	127937878	8.04308	7.66822	0.28194	0.000748838	0.00928356	DPM2
chr8	66663610	66664010	5.57745	4.96978	0.341409	0.000750056	0.00929419	VCPIP1
chr3	116059930	116060330	5.50509	4.91867	0.339891	0.000750566	0.00929455	SNORD155
chr8	10818665	10819065	6.76149	6.22649	0.334361	0.000752355	0.00930922	MIR1322
chr20	23420742	23421142	8.37083	7.95091	0.300591	0.000754296	0.00932837	NAPB
chr12	96198254	96198654	7.59445	7.20089	0.291825	0.000762357	0.00940582	ELK3
chr1	161226024	161226424	6.94446	6.47008	0.317426	0.000764284	0.00942055	TOMM40L
chr19	13747945	13748345	10.333	9.96185	0.282931	0.00076703	0.00944986	CCDC130
chr5	150700636	150701036	10.5471	10.2131	0.266081	0.000768415	0.00946025	RBM22
chr4	84966319	84966719	7.05787	6.56921	0.321057	0.000768608	0.00946025	WDFY3
chr11	130314433	130314833	9.16793	8.84629	0.258582	0.000769771	0.00946454	ZBTB44
chr13	48233590	48233990	8.85808	8.52185	0.266933	0.000770061	0.00946454	ITM2B
chr19	14689716	14690116	8.40936	8.1003	0.251658	0.000779371	0.00956982	ZNF333
chr17	59707637	59708037	10.2068	9.88998	0.257189	0.000782166	0.00959955	VMP1
chr4	76831228	76831628	8.6385	8.33366	0.250267	0.00078372	0.00961403	SOWAHB
chr9	111795035	111795435	7.16591	6.65382	0.325335	0.000788356	0.00966168	SHOC1
chr1	155562682	155563082	9.79757	9.4832	0.255804	0.000794578	0.00972403	ASH1L
chr17	9677068	9677468	6.75619	6.26086	0.321904	0.000797225	0.00974714	USP43
chr1	148151872	148152272	6.49148	6.00647	0.318497	0.000799843	0.00975596	NBPF11
chr2	188381990	188382390	7.72928	7.27185	0.310404	0.000800599	0.0097571	MIR561
chr7	77798112	77798512	8.17172	7.82276	0.271096	0.000800695	0.0097571	TMEM60
chr1	27155076	27155476	6.62055	6.17019	0.310101	0.000803667	0.00978407	SLC9A1
chr6	125986274	125986674	7.66446	7.31175	0.27011	0.00080405	0.00978407	TRMT11
chr20	50320787	50321187	8.97968	8.50722	0.317005	0.000805775	0.00979273	LINC01271
chr16	27268788	27269188	8.73472	8.34171	0.289213	0.000805783	0.00979273	NSMCE1
chr19	45079194	45079594	7.51923	7.13351	0.285434	0.000805905	0.00979273	GEMIN7
chr1	7961647	7962047	8.75067	8.41174	0.266296	0.000811918	0.00984992	PARK7
chr8	140572339	140572739	6.71595	6.29447	0.29798	0.000814289	0.00986663	CHRAC1
chr1	94607172	94607572	7.07807	6.69759	0.290345	0.000820544	0.00992838	MIR12133
chr2	230416094	230416494	7.56901	7.07795	0.321866	0.000824599	0.00997276	SP100
chr17	16380732	16381132	9.84411	9.4681	0.284393	0.000825017	0.00997307	UBB
chr1	1505123	1505523	6.18092	5.6325	0.334112	0.000833932	0.0100478	ATAD3A
chr17	21042513	21042913	9.70121	9.35064	0.2723	0.00083641	0.010073	USP22
chr4	105895724	105896124	9.22226	8.80006	0.300797	0.000839151	0.0101012	NPNT
chr2	233868016	233868416	9.23955	8.84263	0.292308	0.000840194	0.0101091	MSL3P1
chr20	34314689	34315089	8.07372	7.68309	0.288607	0.000841232	0.0101121	AHCY
chr12	95073243	95073643	8.42165	8.08935	0.262559	0.000842394	0.0101213	NR2C1
chr1	28351738	28352138	6.63539	5.89527	0.345786	0.00084523	0.0101412	PHACTR4
chr15	40583464	40583864	5.35325	4.75866	0.341391	0.00084904	0.0101821	KNL1
chr10	73940447	73940847	6.66757	6.19768	0.316727	0.000851034	0.0102003	C10orf55
chrX	15492942	15493342	6.44498	6.00851	0.311019	0.000851745	0.0102003	PIR
chr17	7579253	7579653	7.18614	6.80642	0.279627	0.000856456	0.010247	CD68
chr1	15893139	15893539	5.75458	5.23394	0.325596	0.000857592	0.010247	FLJ37453
chr4	8112992	8113392	6.4324	5.80001	0.341223	0.00085764	0.010247	ABLIM2
chr11	47513567	47513967	8.65975	8.28089	0.283658	0.000858626	0.0102493	CELF1
chr7	106216623	106217023	6.85482	6.43582	0.299445	0.000860102	0.0102574	NAMPT
chr2	101746002	101746402	6.94384	6.38443	0.333814	0.000868575	0.0103424	MAP4K4
chr12	57102398	57102798	7.87889	7.43226	0.308696	0.000873059	0.010383	STAT6
chr4	993259	993659	8.17376	7.77382	0.291678	0.000875631	0.0103992	SLC26A1
chr19	44777857	44778257	8.55584	8.06974	0.318581	0.00087701	0.0104075	CBLC
chr4	112285588	112285988	7.07279	6.67162	0.288617	0.000877143	0.0104075	TIFA
chr1	1020933	1021333	10.3042	9.76814	0.32986	0.000880664	0.0104445	AGRN
chr5	14809851	14810251	6.66377	6.21798	0.311322	0.000881611	0.0104507	MIR4637
chr4	168318406	168318806	7.74015	7.40942	0.264974	0.000882001	0.0104507	DDX60
chr5	140221565	140221965	7.443	7.0215	0.29992	0.000884312	0.0104588	CYSTM1
chr7	148884793	148885193	10.0027	9.51427	0.319679	0.000886259	0.010477	EZH2
chr3	14847785	14848185	5.85776	5.32319	0.328193	0.000886777	0.0104783	FGD5
chr18	9116976	9117376	8.0157	7.58828	0.303185	0.000889896	0.0105103	NDUFV2
chr4	39622243	39622643	6.6788	6.19603	0.31486	0.000892074	0.0105302	SMIM14
chr1	200639723	200640123	8.80811	8.43536	0.282289	0.000892447	0.0105302	KIF14
chr20	407993	408393	10.0238	9.69224	0.262575	0.000892802	0.0105302	RBCK1
chr2	70257726	70258126	6.92925	6.49391	0.303815	0.000895478	0.0105569	PCYOX1
chr3	114552162	114552562	7.80612	7.40538	0.293649	0.000897058	0.0105649	ZBTB20
chr3	98901319	98901719	8.47352	8.09403	0.284287	0.000897172	0.0105649	DCBLD2
chr21	29019329	29019729	8.04125	7.64504	0.289934	0.000897621	0.0105649	RWDD2B
chr19	45768840	45769240	8.20012	7.86772	0.261106	0.000902798	0.0106091	SIX5
chr3	98977513	98977913	5.30102	4.59826	0.34366	0.000903433	0.0106117	DCBLD2
chr17	78592687	78593087	6.96904	6.43273	0.329928	0.000904449	0.0106135	DNAH17
chr12	27244331	27244731	8.26889	7.93231	0.262788	0.000904825	0.0106135	STK38L
chr14	59265479	59265879	6.94954	6.47447	0.318021	0.00090912	0.0106493	DAAM1
chr3	195870865	195871265	10.3079	9.88566	0.300265	0.000912328	0.010682	LINC01983
chr11	64778173	64778573	10.248	9.85393	0.290103	0.000915	0.010689	SF1
chr11	469601	470001	7.14257	6.7714	0.274737	0.000915815	0.0106895	PTDSS2
chr14	24232397	24232797	8.05209	7.73469	0.256246	0.000915872	0.0106895	GMPR2
chr17	48537282	48537682	5.24296	4.5529	0.343147	0.000916753	0.0106948	HOXB1
chr17	7590551	7590951	8.17604	7.69823	0.316135	0.000917549	0.0106948	SOX15
chr19	48399284	48399684	9.45688	9.03966	0.298137	0.000917989	0.0106948	GRIN2D
chr12	56258405	56258805	6.72131	6.27227	0.308193	0.000918905	0.0107006	ANKRD52
chr7	75983667	75984067	7.50029	7.14165	0.276527	0.000924032	0.0107506	TMEM120A
chrX	54440378	54440778	5.58903	4.96682	0.337882	0.000928185	0.010794	TSR2
chr4	121801316	121801716	9.09323	8.6578	0.30382	0.000929261	0.0108016	EXOSC9
chr22	24953116	24953516	10.2244	9.84792	0.282354	0.000933621	0.0108376	TMEM211
chr16	27273495	27273895	7.38901	6.82892	0.330837	0.000934578	0.0108438	NSMCE1
chr1	32394071	32394471	9.20815	8.82422	0.285489	0.00093676	0.0108593	BSDC1
chr6	158284082	158284482	6.70786	6.23022	0.313614	0.000937265	0.0108603	TULP4
chr6	4059248	4059648	6.35474	5.7074	0.33992	0.000942611	0.0109124	FAM217A
chr1	145465459	145465859	8.13165	7.58361	0.330272	0.000947138	0.0109527	NBPF20
chr1	22976179	22976579	5.15473	4.5456	0.338076	0.000947798	0.0109527	LACTBL1
chr12	71710627	71711027	8.19756	7.82776	0.279054	0.000948834	0.010958	TMEM19
chr19	3084844	3085244	6.01413	5.46399	0.330328	0.000950963	0.0109745	GNA11
chr11	123194918	123195318	7.23902	6.73658	0.319368	0.000957865	0.0110294	CLMP
chr2	71068215	71068615	8.03505	7.51381	0.325051	0.000960352	0.0110531	NAGK
chr19	12801419	12801819	6.41034	5.96841	0.30109	0.000961188	0.0110577	PRDX2
chr11	59755414	59755814	9.29186	8.97487	0.254511	0.000963058	0.0110743	STX3
chr5	83077080	83077480	9.51711	9.19286	0.257783	0.000969191	0.0111249	TMEM167A
chr1	169368253	169368653	8.95907	8.48339	0.315273	0.000969953	0.0111287	BLZF1
chr7	100100945	100101345	11.6973	11.1642	0.326938	0.000973234	0.011153	MCM7
chr10	14953751	14954151	9.24974	8.88031	0.279437	0.000973576	0.011153	DCLRE1C
chr20	10434303	10434703	8.2297	7.87478	0.270819	0.000973831	0.011153	MKKS
chr6	153002242	153002642	8.02691	7.61653	0.293324	0.000975461	0.011162	MTRF1L
chr12	56266795	56267195	8.27442	7.93622	0.266615	0.000979646	0.0111999	COQ10A
chr8	99893263	99893663	9.01043	8.54505	0.311217	0.000982254	0.0112248	COX6C
chr19	37317839	37318239	7.96442	7.53871	0.300414	0.000985711	0.0112543	ZNF875
chr1	227563452	227563852	8.77812	8.45002	0.259837	0.000990294	0.0112949	ZNF678
chr16	89586702	89587102	6.59525	5.83733	0.339828	0.000990591	0.0112949	CPNE7
chr6	47242692	47243092	6.54881	6.11746	0.30605	0.000992895	0.0113082	TNFRSF21
chr8	27837472	27837872	6.93715	6.40457	0.324903	0.000993073	0.0113082	PBK
chr11	67401232	67401632	8.71817	8.38956	0.260528	0.000995924	0.0113356	PPP1CA
chr3	112097094	112097494	5.37522	4.72153	0.337973	0.000997048	0.0113434	C3orf52
chr12	122023030	122023430	6.62065	6.16197	0.307611	0.000998649	0.0113516	BCL7A
chr3	48187999	48188399	7.13497	6.46942	0.339323	0.00100053	0.0113679	CDC25A
chr17	28571090	28571490	7.224	6.77991	0.304577	0.00100187	0.0113731	PIGS
chr17	81702955	81703355	9.62817	9.27978	0.269653	0.0010045	0.0113928	MRPL12
chr14	23567468	23567868	8.33057	7.87778	0.308171	0.0010089	0.0114334	AP1G2
chr1	182588899	182589299	8.39453	8.05726	0.264422	0.00100896	0.0114334	RNASEL
chr2	111120326	111120726	8.59455	8.16384	0.300809	0.00100961	0.0114357	BCL2L11
chr3	58162022	58162422	7.07261	6.64323	0.296568	0.00101163	0.0114535	FLNB-AS1
chr1	26863194	26863594	10.7817	10.3608	0.298035	0.00101642	0.0114876	SFN
chr19	46850417	46850817	9.316	8.87822	0.303287	0.00102335	0.0115455	AP2S1
chr19	11334132	11334532	6.89167	6.49831	0.288869	0.00102627	0.0115684	RAB3D
chr9	83956183	83956583	9.35545	9.02228	0.262716	0.00102963	0.011591	C9orf64
chr5	180831296	180831696	9.29863	8.85751	0.304389	0.0010379	0.0116739	HEIH
chr7	2863466	2863866	7.88028	7.54065	0.263718	0.00104191	0.0117076	GNA12
chr11	43830556	43830956	9.20978	8.75253	0.308662	0.00104909	0.0117688	ALKBH3
chr4	73603798	73604198	9.39652	8.99611	0.290907	0.00105031	0.0117774	RASSF6
chrX	136880220	136880620	10.3464	10.0238	0.256579	0.00105135	0.0117837	RBMX
chr1	222582378	222582778	6.19837	5.68907	0.322782	0.00105178	0.0117837	TAF1A-AS1
chrX	23889777	23890177	5.93975	5.39469	0.324087	0.0010559	0.0118143	APOO
chr2	201182745	201183145	7.49905	7.08625	0.292182	0.00105917	0.0118355	CASP10
chr4	25159944	25160344	9.41969	9.06172	0.273165	0.00106173	0.0118589	SEPSECS
chr10	73763114	73763514	6.64738	6.092	0.325625	0.00106619	0.0119007	FUT11
chr6	34664289	34664689	6.76535	6.34811	0.295633	0.00106707	0.011903	LOC101929243
chr17	40322917	40323317	9.27114	8.81156	0.309241	0.00106854	0.0119091	RARA
chr16	88803225	88803625	7.36464	6.89101	0.312899	0.00106934	0.0119129	CDT1
chr11	65027373	65027773	7.75072	7.42653	0.25532	0.00106988	0.0119137	SNX15
chr12	53321300	53321700	8.38111	8.05435	0.259401	0.00107236	0.0119361	AAAS
chr9	125631888	125632288	9.06246	8.72589	0.26449	0.00107718	0.0119846	MAPKAP1
chr18	23529267	23529667	6.28786	5.81108	0.313307	0.00107792	0.0119876	RMC1
chr19	12163063	12163463	8.09716	7.55376	0.326303	0.00108256	0.0120184	ZNF136
chr9	127166955	127167355	6.43467	5.86709	0.329648	0.00108313	0.0120196	ANGPTL2
chr3	196339292	196339692	7.70792	7.27326	0.301222	0.00108419	0.012021	TM4SF19-TCTEX1D2
chr14	57269032	57269432	9.85698	9.48044	0.281083	0.00108851	0.0120569	AP5M1
chr5	140401799	140402199	9.28171	8.9593	0.25658	0.00108929	0.0120569	ANKHD1
chr8	37111009	37111409	8.94183	8.59489	0.26821	0.00108962	0.0120569	KCNU1
chr2	70248286	70248686	9.89122	9.5515	0.264391	0.00109001	0.0120569	TIA1
chr2	10302712	10303112	6.4029	5.92759	0.310788	0.00109519	0.0121013	HPCAL1
chr10	67607857	67608257	6.39131	5.91932	0.31386	0.00109989	0.0121375	CTNNA3
chr1	18926909	18927309	8.56477	8.18443	0.281213	0.00110086	0.012143	ALDH4A1
chr16	2817541	2817941	7.43853	6.87736	0.327602	0.00110253	0.0121562	PRSS21
chr3	141412219	141412619	6.59236	6.18527	0.287922	0.00110479	0.0121586	ZBTB38
chr16	67936319	67936719	7.19872	6.72307	0.311331	0.00110488	0.0121586	PSMB10
chr1	38012670	38013070	8.5859	8.21362	0.277159	0.00110511	0.0121586	UTP11
chr22	39532306	39532706	7.7724	7.3488	0.295811	0.00110741	0.0121786	RPS19BP1
chr4	184472901	184473301	7.53147	7.17175	0.271305	0.00111132	0.012202	IRF2
chr3	36993417	36993817	9.07131	8.73693	0.262608	0.00111143	0.012202	MLH1
chr14	74493733	74494133	7.70824	7.35337	0.265918	0.00111319	0.0122161	ISCA2
chrX	154444376	154444776	6.7358	6.23259	0.316933	0.00111392	0.0122189	FAM50A
chr3	9793068	9793468	9.34754	8.94459	0.290673	0.00112299	0.0123121	ARPC4
chr8	144148133	144148533	9.72802	9.32645	0.289615	0.00112385	0.0123121	MROH1
chr12	49366840	49367240	10.0446	9.61029	0.300571	0.00112615	0.012332	SPATS2
chr5	124736168	124736568	6.99744	6.61604	0.278983	0.00112817	0.0123436	ZNF608
chr9	136791352	136791752	11.2435	10.8808	0.274499	0.00113234	0.0123748	TMEM141
chr1	148038561	148038961	8.00766	7.368	0.334406	0.00113843	0.0124242	RNVU1-7
chr2	48248170	48248570	5.18622	4.57344	0.334605	0.00113901	0.0124252	FOXN2
chrX	110220253	110220653	6.1326	5.62773	0.316148	0.00114365	0.0124705	SNORD96B
chrX	154410725	154411125	5.67796	4.98434	0.335611	0.0011452	0.0124821	TAZ
chr17	78862112	78862512	6.7884	6.34617	0.297053	0.00114829	0.0125052	USP36
chr2	130181193	130181593	10.9267	10.5163	0.292656	0.00115361	0.0125419	SMPD4
chr15	73995138	73995538	7.16479	6.72689	0.297166	0.00115417	0.0125427	PML
chr4	7760076	7760476	5.55073	4.95853	0.329744	0.00115769	0.0125756	AFAP1-AS1
chr12	124588871	124589271	6.24271	5.77524	0.302919	0.00116204	0.0126163	NCOR2
chr11	1383039	1383439	7.29022	6.88749	0.289981	0.00116274	0.0126163	BRSK2
chr17	40341678	40342078	10.5473	10.1331	0.293942	0.00116343	0.0126163	RARA
chr7	5562191	5562591	7.62148	7.03362	0.330008	0.00116437	0.0126163	FSCN1
chr17	40452665	40453065	9.57258	9.23711	0.262406	0.00116729	0.0126328	IGFBP4
chr14	49687882	49688282	7.89356	7.38417	0.317924	0.00116737	0.0126328	POLE2
chr11	59107136	59107536	7.37637	6.27049	0.298119	0.00117526	0.0126917	FAM111B
chr14	22598430	22598830	7.67777	7.15656	0.320014	0.00117528	0.0126917	ABHD4
chr13	24184138	24184538	7.3934	7.02365	0.274517	0.00118127	0.0127259	MIR2276
chr19	1161305	1161705	5.87252	5.24115	0.330645	0.00118249	0.0127267	SBNO2
chr4	74398154	74398554	7.15421	6.77606	0.281569	0.0011837	0.0127332	EREG
chr1	93813409	93813809	7.55429	7.21312	0.264048	0.00118408	0.0127332	MIR760
chr22	38982345	38982745	8.33668	8.01052	0.255861	0.00119488	0.0128347	APOBEC3B
chr11	706630	707030	9.2607	8.93828	0.256409	0.00119982	0.0128705	DEAF1
chr21	41926351	41926751	6.92318	6.51535	0.288979	0.00119985	0.0128705	C2CD2
chr8	6649027	6649427	5.60457	4.86412	0.333509	0.00120117	0.0128792	MIR8055
chr13	112587583	112587983	9.12241	8.73487	0.283538	0.0012035	0.0128901	TUBGCP3
chr8	38997033	38997433	10.2297	9.89453	0.262269	0.00120368	0.0128901	ADAM9
chr4	48899305	48899705	5.67273	5.04623	0.330959	0.00120607	0.0129102	OCIAD2
chrX	49185955	49186355	6.86832	6.49259	0.278061	0.00120768	0.0129122	PRICKLE3
chr6	151014733	151015133	7.64109	7.27621	0.273357	0.00120782	0.0129122	MTHFD1L
chrX	57117523	57117923	5.27873	4.58078	0.333746	0.00120826	0.0129122	SPIN2B
chr1	28737051	28737451	9.88556	9.48891	0.28631	0.00121007	0.0129241	YTHDF2
chr22	38057172	38057572	9.18902	8.80175	0.284185	0.00121187	0.0129241	PICK1
chr17	49677623	49678023	8.82783	8.41415	0.29267	0.00121189	0.0129241	SPOP
chr16	2969427	2969827	9.16004	8.71157	0.303532	0.00121635	0.0129609	PAQR4
chr10	63638177	63638577	5.38639	4.78794	0.327273	0.00122027	0.0129965	JMJD1C
chr15	58332396	58332796	8.10356	7.77644	0.254848	0.00122069	0.0129965	LIPC
chr1	248873371	248873771	9.50577	9.14079	0.274766	0.0012241	0.0130187	ZNF692
chr1	244341398	244341798	6.20007	5.73962	0.303203	0.00122527	0.0130197	C1orf100
chr1	156262737	156263137	7.78161	7.4284	0.269492	0.00122541	0.0130197	PAQR6
chr1	220121766	220122166	6.64331	6.26174	0.281394	0.00123299	0.0130787	MIR194-1
chr18	73264142	73264542	9.0136	8.66576	0.265964	0.00123667	0.0131122	LOC400655
chr9	21576511	21576911	5.11288	4.46192	0.332158	0.00124291	0.0131676	MIR31HG
chr4	26385327	26385727	4.92061	4.22458	0.332486	0.00124691	0.0132033	RBPJ
chr12	65941101	65941501	6.5754	6.15277	0.292226	0.00124731	0.0132033	HMGA2-AS1
chr14	74084932	74085332	8.23416	7.741	0.313893	0.00125159	0.0132323	LIN52
chr11	18105701	18106101	6.32993	5.88833	0.298576	0.00125284	0.01324	SAAL1
chr9	75993272	75993672	6.74323	6.21765	0.320798	0.00125364	0.0132431	PCSK5
chr22	45212266	45212666	6.88178	6.5284	0.270224	0.00125873	0.0132914	KIAA0930
chr10	49837246	49837646	5.36246	4.75224	0.327355	0.00126109	0.0133053	OGDHL
chr11	65961673	65962073	9.72988	9.22835	0.315356	0.00126285	0.0133163	SART1
chr1	33348140	33348540	9.01271	7.99858	0.306875	0.00126316	0.0133163	PHC2
chr5	43602764	43603164	8.20566	7.78963	0.292262	0.00126485	0.0133231	NNT
chr3	128253106	128253506	6.07796	5.47937	0.32646	0.00126539	0.0133234	RUVBL1
chr19	46395239	46395639	5.27981	4.66486	0.32839	0.00126898	0.0133522	CCDC8
chr11	3095920	3096320	5.92411	5.40328	0.315451	0.00126916	0.0133522	CARS
chr16	86576481	86576881	11.4068	11.0894	0.252811	0.00127043	0.01336	FOXL1
chr1	223726868	223727268	7.56106	7.04242	0.317343	0.00127126	0.0133603	CAPN2
chr1	26636650	26637050	7.54213	7.17086	0.277014	0.00127149	0.0133603	LOC101928728
chr11	125625884	125626284	10.2659	9.85913	0.289982	0.0012721	0.0133612	CHEK1
chr22	46935379	46935779	10.5541	10.1616	0.285065	0.00127291	0.0133643	TBC1D22A-AS1
chr5	180494477	180494877	9.18219	8.84529	0.260946	0.00127542	0.0133852	CNOT6
chr1	89022426	89022826	6.81077	6.37123	0.299718	0.00127808	0.0133958	GBP3
chr1	202966896	202967296	7.76549	7.32803	0.298009	0.00127852	0.0133958	CYB5R1
chr20	3204095	3204495	7.51588	7.07903	0.296983	0.00128205	0.0134273	DDRGK1
chr9	21987296	21987696	5.70209	5.10171	0.327732	0.00128515	0.0134543	CDKN2A
chr10	122128028	122128428	7.26955	6.87019	0.283489	0.00129014	0.0134908	TACC2
[truncated: 880 more rows]
