# Supplementary material for: KLF5 enables dichotomous lineage programs in pancreatic cancer via the AAA+ ATPase coactivators RUVBL1 and RUVBL2
Source: Nat Commun. 2025 Nov 15;16:9996. doi: 10.1038/s41467-025-66007-0 (PMC12619835; doi:10.1038/s41467-025-66007-0)
Supplement: Supplementary file 13 — Supplementary Data 11 [file 41467_2025_66007_MOESM13_ESM.xlsx]

## Sheet: Sheet1
Moffitt_Basal_like	Moffitt_Classical	Bailey_Squamous	Bailey_Progenitor	ChanSengYue_BasalA	ChanSengYue_ClassicalA	Moffitt_Basal_like_Strict	Moffitt_Classical_Strict	KLF5_Direct_Targets_AsPC1	KFL5_Direct_Targets_T3M4	AsPC1_RNAseq_sgKLF5_Down	AsPC1_SLAM_CB6644_Down	BxPC3_RNAseq_sgKLF5_Down	T3M4_RNAseq_sgKLF5_Down	Classical_KLF5_peaks	Basal_like_KLF5_peaks	AsPC1_KLF5_activated_H3K27ac	T3M4_KLF5_activated_H3K27ac	KLF5_Direct_Targets_PDAC	Winnepenninckx_Melanoma_Metasatasis_Up_Signature	Sabates_Colorectal_Adenoma_Up	Busslinger_Duodenal_Tuft_Cells_Signature
na	na	na	na	na	na	na	na	na	na	na	na	na	na	na	na	na	na	na	# https://www.gsea-msigdb.org/gsea/msigdb/human/geneset/WINNEPENNINCKX_MELANOMA_METASTASIS_UP	# https://www.gsea-msigdb.org/gsea/msigdb/human/geneset/SABATES_COLORECTAL_ADENOMA_UP	# https://www.gsea-msigdb.org/gsea/msigdb/human/geneset/BUSSLINGER_DUODENAL_TUFT_CELLS
S100A2	REG4	A2ML1	A1CF	FAT2	CYP2C18	S100A2	REG4	ARHGEF2	A4GALT	PLAT	ACOT13	SLC7A5	KRT5	TMSB10	KLF12	CDRT3	LOC101928737	A4GALT	ANLN	ACSL6	ACTN1
KRT6A	LGALS4	A4GALT	A4GNT	MIR205HG	RP11-400G3.5	KRT6A	LGALS4	ATP2B4	ABHD12B	LOXL4	ACTB	PLCD3	Gill	ROCK2	HBEGF	ATP6V0D1	HRH1	ABHD12B	ARF4	AJUBA	ADGRG6
CST6	TSPAN8	ABCA12	ABCA3	S100A9	VSIG2	CST6	TSPAN8	BCL3	AJUBA	VSTM2L	AHDC1	EPB41L1	CORO1A	GSN	BCAS4	MYEOV	BCAT1	AJUBA	ASPM	ALDH4A1	ADH6
GPR87	CTSE	ACKR3	ABCC3	S100A2	SLC9B2	GPR87	CTSE	C1orf116	ALS2CL	HS3ST1	ARHGAP26	CAV1	SULF2	SLC25A28	IGFL1	PJA1	EPHA2	ALS2CL	ATAD2	ANLN	ALOX12B
SCEL	AKR1B10	ACTG2	ABCC8	S100A8	ANXA10	SCEL	AKR1B10	CDA	ANO1	IGFBP6	ASAH1	KCNN4	KRT17	CDH17	PREX1	GTF3A	NPTN	ANO1	AURKA	AP1S3	ALOX5
ANXA8L2	CLRN3	ADA	ACE2	KRT5	CAPN8	ANXA8L2	CLRN3	CDKN1A	AQP3	TLDC2	BMP4	SYT8	IGFL1	EDN1	ZNF362	LINC02352	PTBP1	AQP3	BIRC5	APCDD1	ALOX5AP
KRT6C	ANXA10	ADAM12	ACER2	SLC2A9	VILL	KRT6C	ANXA10	CDR2L	ARHGEF2	ALS2CL	CALR	COL17A1	VILL	CD82	GLDN	ABTB1	IGFL2-AS1	ARHGEF2	BUB1	ART3	ANKRD30BL
SERPINB4	MYO1A	ADAM19	ACHE	RHCG	CLDN18	SERPINB4	MYO1A	DUSP4	AVPI1	KLK10	CMIP	CDC25B	KLK11	SLC15A1	CASQ2	SLC12A7	IGFL1	ATP2B4	C8orf33	ASCL2	ANO7
SERPINB3	LYZ	ADAMTS16	ACKR4	TP63	SULT1C2	SERPINB3	LYZ	EDAR	BAIAP2	TGM2	CPNE1	PORCN	KRT14	MYO15B	S1PR1	MYBBP1A	LINC00111	AVPI1	C9orf40	AXIN2	AOC1
LY6D	FAM3D	ADAMTS4	ACY3	ZNF750	CYSTM1	LY6D	FAM3D	EFNA2	BCL2L1	SLC2A6	EHF	TLN2	KRT13	UPK1B	PLLP	MIR1587	MIR548AB	BAIAP2	CACYBP	AZGP1	ATP2A3
PLAG1	TFF3	ADAMTSL1	ADCYAP1	KRT6A	CTSE	PLAG1	TFF3	EFNB1	C1orf116	MSLN	FGF19	MSLN	OTOP3	DCP2	AACS	STRN4	DCP2	BCL2L1	CCNB1	BACE2	AVIL
IL20RB	ATAD4	ADK	ADGRG7	KRT14	ADAM28	IL20RB	ATAD4	ELF3	C6orf132	MDK	FOXRED2	ZNF219	ITGA6	LRRFIP1	ANGPTL2	CDC7	FAM136A	BCL3	CCNB2	BMAL2	AZGP1
C16orf74	DMBT1	ADM	ADH6	PTHLH	VSIG1	C16orf74	DMBT1	EMP1	CACNA1H	MMP28	FUNDC2	NRP2	KLK10	LAMA3	KRT17	CAVIN3	ORC4	C1orf116	CCT4	C2CD4A	B4GALNT4
DCBLD2	BTNL8	ADORA2B	ADRA2A	TMEM45A	CYP3A5	DCBLD2	BTNL8	EPB41L1	CALB1	ALPPL2	HHLA2	IGFBP6	C1orf116	COQ2	PPARGC1B	FAM25C	MIR550B1	C6orf132	CCT5	C4BPB	BCAM
KRT17P3	LOC400573	ADRB2	AGR2	COL7A1	CAPN5	KRT17P3	LOC400573	EPHA2	CCNA1	DACT1	INSIG1	CAPG	CALB1	FGF3	CDC7	HEXD	TRIM29	CACNA1H	CCT7	CADPS	BMX
HMGA2	SPINK4	ADSSL1	AGR3	TNNT3	CYP2S1	HMGA2	SPINK4	FAM83A	CD9	CYP3A5	IQCE	MMP28	MMP28	EXT1	BTG2	IRAK1	LINC02004	CALB1	CDC45	CBLIF	BRD4
SPRR3	GPX2	AIF1L	AHCYL2	TMPRSS11E	KCNE3	SPRR3	GPX2	FERMT1	CDA	KCNN4	KIFC3	SEMA3B	SCEL	NCOR2	IPPK	LOC100506585	CALB1	CCNA1	CDC6	CCL20	CCSER1
SPRR1B	PLA2G10	AIM2	AKR1B10	ARL4D	CYP2C9	SPRR1B	PLA2G10	FGF18	CDC42EP4	NR1I2	MED11	ITPK1	EMP1	CHRNE	PLEKHG5	KCNQ1	SLC39A1	CD9	CDCA5	CCNO	CD24
KRT17	TFF1	AKR1C2	AKR7A3	SCPEP1	GCKR	KRT17	TFF1	FGF19	EPB41L1	SLC20A1	MED22	FLG	FGFBP1	HSPB1	AGR3	FBXO44	MIR10226	CDA	CDCA8	CD44	CHD9
KRT5	TM4SF5	ALDH1A3	ALDH2	HCAR2	TSPAN8	KRT5	TM4SF5	FLNB	EZR	Cromer	MT2A	CAV2	PLCD3	PBXIP1	FAT1	MDK	DAB2IP	CDC42EP4	CDK1	CDH3	CLMN
ZBED2	KCNE3	ALG1L	ALDOB	GSDMC	ACER2	ZBED2	KCNE3	GCNT3	F3	ALOX5	MYPOP	CD109	STMN3	PAX8	GAS1	TFF2	ST6GALNAC2	CDKN1A	CDKN3	CEMIP	CORO2B
DHRS9	PIGR	ALPK2	AMBP	TMEM40	SEMA4G	DHRS9	PIGR	GJB3	FA2H	INPP1	NCOR2	DBP	KRT4	ASAP2	SFN	BTBD16	OTUD1	CDR2L	CDON	CHAC1	CRIP1
ANXA1	AGR3	ALPP	AMN	CYP24A1	PDZD3	ANXA1	AGR3	GLI2	FAM83A	HNF4A	NRP2	UPK3B	ITPK1	KCTD5	ARHGAP30	ST3GAL4	ZFP42	DUSP4	CENPA	CHI3L1	FARP2
AREG	HSD17B2	AMIGO2	ANG	IL20RB	TMC5	AREG	HSD17B2	GPRC5A	FLNB	NRP2	NT5DC2	PPL	EFNB1	MEF2D	COX6B2	PCDH19	MRPL45P2	EDAR	CENPF	CLDN1	FGFR4
CATSPER1	TESC	ANGPTL2	ANKFN1	GJB6	DPCR1	CATSPER1	TESC	HES1	FOLR1	TRIM31	PAX8-AS1	ALS2CL	KRT15	PRPS1	ERICH6B	NRP2	KRT17	EFNA2	CENPN	CLDN2	FURIN
EREG	ANXA13	ANGPTL4	ANKS4B	LPAR3	IQGAP2	EREG	ANXA13	HR	FXYD3	IL20RB	PCSK9	ZMIZ1	SERPINB2	B3GALT5	CEL	LINC00656	TNFRSF11B	EFNB1	CEP55	CPS1	FYB1
KRT16	CDH17	ANKRD1	ANO5	HCAR3	EPS8L3	KRT16	CDH17	HRH1	GJB3	GJB3	PITX1	ID1	CNTN1	LHFPL2	PPP1R13L	CPNE5	P3H4	ELF3	CHEK1	CRIPTO	GABRP
CD109	AGR2	ANLN	ANXA10	GPR87	NR1I2	CD109	AGR2	ID1	GPRC5A	TINAGL1	PKM	ITGB4	FHL1	TEX35	SPACA9	LHFPL2	LOC100131496	EMP1	CHORDC1	CRNDE	GNAI2
KRT7	FCGBP	ANXA1	ANXA13	ZNF385A	MUC17	KRT7	FCGBP	IGFBP4	HR	EPS8L3	PMEPA1	RARG	USH1G	NOSTRIN	FXYD3	KCNQ1OT1	SNORD147	EPB41L1	CHTOP	CST1	GNG13
SLC2A1	DPCR1	ANXA8	ANXA4	CLEC2B	FER1L6	SLC2A1	DPCR1	IL22RA1	HSPA12A	ATG16L1	PRDX5	SREBF1	KRT8	AKR1C4	FGD3	WNT11	LOC100996664	EPHA2	CKS1B	CXCL1	GSN
DKK1	DDC	ANXA8L1	AOC1	FYB	LRRC66	DKK1	DDC	INPP1	IGFBP6	ALPP	RPL35A	DGKA	HOTS	ZNF608	ERCC1	ACOT7	KRT42P	EZR	CKS2	CXCL11	HCK
FGFBP1	LOC284422	APCDD1L	APOA4	COL4A6	GATA6	FGFBP1	LOC284422	INPP5D	IGFL1	ELF3	RTKN	SYN3	CRNN	AKR1B1	C11orf80	PLXNB1	MIR3918	F3	CLASP1	CXCL2	HPGDS
FAM83A	CYP2C18	APLN	APOB	PPP4R4	CAPN9	FAM83A	CYP2C18	ITGA6	ITGA3	MYH15	SAMD10	HTRA1	FAM213A	C10orf126	ACSBG2	SPIN4	FBXO46	FA2H	CMSS1	CXCL3	HTR3E
ADORA2B	ST6GALNAC1	AQP9	APOBEC1	LCP1	POF1B	ADORA2B	ST6GALNAC1	ITGB4	KIAA1522	PLCD3	SFSWAP	SLC16A5	CEACAM6	PPA1	ALCAM	KLHDC4	LINC02069	FAM83A	CNN3	CXCL8	ID2
ARHGAP23	VIL1	AREG	APOD	LYPD3	HTR1B	ARHGAP23	VIL1	JUNB	KLF3	EPHA2	SHH	VILL	GJB3	ADAP1	EFR3A	NAP1L4	LRRC32	FERMT1	CREM	CYP4X1	IFI6
FAM25C	CYP3A7	ARHGAP23	AQP5	ANXA8	IHH	FAM25C	CYP3A7	KCNK1	KLK10	CAPN5	SLC39A4	WNT10A	CAV1	PTTG1IP	SEMA4B	ZBTB7B	GALNTL6-AS1	FGF18	CTNNAL1	DEFA5	IL17RB
ADM	LOC340888	ARHGEF19	ARFGEF3	TNC	MTMR11	ADM	LOC340888	KCNN4	KLK11	CD82	SSU72	PTGS1	BCL2L1	KRT18	ZSCAN4	C10orf91	SOX5	FGF19	DCBLD2	DEFA6	IRAG2
BEAN	KRT20	ARHGEF4	ARHGAP6	SNAI2	SLC6A20	BEAN	KRT20	KIAA0040	KRT14	EMP1	TKT	NAPRT	LMO7	PSAP	PDLIM5	ZSWIM5	GEMIN8P4	FLNB	DDX18	DGAT2	ITPR2
PMAIP1	PGC	ARL4C	ARHGEF38	FST	OMP	PMAIP1	CLDN18	KLK10	KRT15	LINC00483	TMEM97	KRT13	DUSP5	BIRC7	AQP7	MIER3	ARAP1	FOLR1	DHFR	DLGAP1-AS2	KCTD12
RHCG	MUC13	ARL4D	ARSE	ANXA8L1	PLA2G10	RHCG	PGC	KRT18	KRT17	PRSS3	TP53I11	ECM1	KRT6A	SHROOM2	COL7A1	GLI2	KRT24	FXYD3	DLGAP5	DMBT1	KLK13
KRT15	CALML4	ARNTL2	ASPHD2	AIM2	SPINK1	KRT15	MUC13	LAMA5	KRT5	CDA	WDR83OS	MROH6	RASSF5	HIBADH	MICALL1	LINC01219	ITGB4	GCNT3	DNAJA1	DPEP1	KMT2C
CTSL2	SLC40A1	ARSI	ASRGL1	LY6D	KIAA1211	CTSL2	CALML4	LAMB3	KRT6A	MOGAT3	ZBTB7A	DAPK1	ARNTL2	ELOB	GSDMC	EPHA3	ARMC2-AS1	GJB3	DONSON	DSC3	KRT18
PTGES	SLC5A1	ATAD2	ATP10B	TCF7L1	TRIM54	PTGES	SLC40A1	MIDN	KRT8	H1F0	CHTOP	RAPGEFL1	ZNF219	CLIP2	NKAIN1	SAMD13	TP63	GLI2	DPH3	DSG3	KRT8
UCA1	IYD	ATP8B3	ATP13A4	KRT13	FAM101A	UCA1	SLC5A1	MISP	LAMA3	AOC1	CTDSP1	ALDH3A1	GJB6	VOPP1	GRIFIN	KRT17	NSMF	GPRC5A	DSCC1	DSG4	LUC7L3
ATP8B3	CA2	AURKB	ATP2A3	CLCA4	BCL2L15	ATP8B3	IYD	MPRIP	LAMB3	S100A11	DHRS9	FLNC	TRIM29	DENND3	MARCHF1	RBFOX2	SAP30BP	HES1	DTYMK	DUOX2	MARCKSL1
TGM2	CYP3A4	AXL	ATP7B	CAV1	TNFRSF11A	TGM2	CA2	NAB1	LINC01013	SULF2	HMGCS1	FXYD3	LOC112267876	HSPG2	CBLB	DAB2IP	ANK1	HR	ECT2	DUOXA2	MATK
LAMC2	CEACAM6	BAG2	AZGP1	MMP13	RAPGEFL1	LAMC2	CYP3A4	NGEF	LINC01322	LPAR5	JRK	MAP3K6	CEMIP	CHKA	TMEM95	TRMT61A	KDM2A	HRH1	EEPD1	DUSP4	MELTF
TCTEX1D2	NR1I2	BASP1	B3GALT5	GBP6	MYRF	TCTEX1D2	CEACAM6	NRP2	LY6D	KALRN	KLK10	GLUD1	A2ML1	SLC9A8	TGFB1	KLF13	B4GALNT3	HSPA12A	ENY2	EPHX4	MT1G
DDIT4	TFF2	BCAT1	B3GNT6	SRGAP3	PLAC8	DDIT4	NR1I2	PDGFA	MAB21L4	CES2	KRT18	FHL1	UPK3BL2	NT5DC3	AQP3	CD164	TRIB2	ID1	EXO1	ETV4	MT2A
KRT13	C5orf32	BCL11A	B3GNT7	CSTA	PIP5K1B	KRT13	TFF2	PEAR1	MDGA1	LMO7	KRT19	LTBP4	NCF2	ELF4	ATXN7L1	LOC101929829	GJB3	IGFBP4	FAM216A	FABP6	MTSS1
VGLL1	MS4A8B	BIRC5	BAAT	COL4A5	PLCE1	VGLL1	C5orf32	PLAT	MFAP5	NAPRT	LDLR	TOM1L2	UNC93B1	OSBPL1A	RGS1	DNAJB6	KLK11	IGFBP6	FAM98A	FAIM2	MYO1B
PODXL	VSIG2	BMP6	BAIAP2L2	ADRB2	AKR1B10	PODXL	ITLN1	PLAUR	MUC16	TFEB	LMO4	PDLIM1	MPPED1	VPS37D	RPAIN	LOC101926963	LINC02065	IGFL1	FERMT2	FOXQ1	PBXIP1
TNS4	ALDH2	BNC2	BCAS1	PKP1	SLC26A5	TNS4	MS4A8B	PTK6	MYEOV	MISP	LUC7L2	ADIRF	KLK13	PTMA	SEMA6B	GUCA2B	C13orf46	IL22RA1	GEMIN6	FREM2	PHIP
VSTM2L	CAPN9	BTBD11	BCL2L14	A4GALT	SLC9A2	VSTM2L	VSIG2	RHOF	NAB1	CD9	MPRIP	PTK6	ABHD12B	SPINK4	PKN2	OCA2	TRAK1	INPP1	GINS2	GABRP	PIK3CG
ZNF185	CEACAM5	C16orf74	BCL2L15	DENND2C	FA2H	ZNF185	ALDH2	S100A16	NFKB2	MYH14	MRNIP	RRAS	TLN2	PROSER2	PI3	RASSF2	MIR7706	INPP5D	GJC1	GALNT6	PIK3R5
BCAR3	SLC26A9	C1QTNF6	BCO1	KRT6C	ST6GALNAC1	BCAR3	CAPN9	SEMA4B	NIBAN2	PCDH1	PLAU	SULF2	MSLN	GADD45B	NELL2	SLC22A7	BCAR3	ITGA3	GLRX2	GATA2-AS1	PLCG2
LEMD1	NPNT	C3orf67	BEND7	TGM1	BCAS1	LEMD1	CEACAM5	SERPINB5	NID2	OAS1	RXRA	LRP1	TGM1	SLC22A3	ARHGAP21	PRXL2A	HHLA3	ITGA6	GMNN	GPSM2	POU2F3
KRT6B	C10orf81	C5orf46	BEX1	FSCN1	AC021218.2	KRT6B	SLC26A9	SLC20A1	NR4A1	UNC93B1	ZHX2	FLNB	CAVIN1	S100A10	SH3PXD2A	COL9A1	ADAM8	ITGB4	GMPS	GRHL1	PSTPIP2
TGFB2	HEPH	CAV1	BLNK	ST6GALNAC2	MLPH	TGFB2	NPNT	SLC2A1	NRP2	IGFBP4	EPB41L1	EPPK1	AJUBA	LRRC17	TMEM250	CDH1	SOX13	JUNB	GPN3	GRHL3	PTGS1
MIG7	BCAS1	CBX2	BMP4	CAPNS2	PELI2	MIG7	C10orf81	STMN3	NUAK2	FRMD8	PLK1	ARTN	MFAP5	GRAMD2B	RMI2	TIMP4	MIR548AH	KCNK1	H2AZ2	GRM8	PTPN18
DUSP5	HSD11B2	CCL2	BTNL3	GJB2	CA2	DUSP5	HEPH	SULF2	OTOP3	TMEM45B	PPIA	PTGES	LRRC38	SCARB1	FAM126A	IGSF9B	C1orf116	KCNN4	HMGB3P1	HES6	RASSF6
PHACTR3	GCNT3	CCNB1	BTNL8	KRT15	CYP2C19	PHACTR3	BCAS1	SYNJ2	PDLIM2	FBP1	SRRM2	FDFT1	NAPRT	ECT2	TANK	TFAP2A-AS2	STRIP2	KIAA0040	HSPA4	HYAL1	RASSF7
SNCG	SLC44A4	CCNB2	BTNL9	PADI3	LYZ	SNCG	HSD11B2	TFAP2A	PI3	GJB1	USH1C	HPGD	IGFBP6	CCDC138	TMA16	ALPL	LINC00958	KIAA1522	HSPA5	IGFBP2	SEPTIN2
TNFRSF6B	PIP5K1B	CCNE1	C14orf105	NIPAL4	DYNC2H1	TNFRSF6B	GCNT3	THBD	PITPNC1	CREB3L3	ARL4C	AJUBA	SERPINB5	DST	SNIP1	TNIP1	MCUR1	KLF3	HSPD1	IL13RA2	SERPINA1
IGF2BP3	HPGD	CCR1	C1orf115	ACKR3	SLC9A4	IGF2BP3	SLC44A4	TIMP2	PLCD3	TMC7	CXXC5	ALDH3B1	SPRR1A	FHL2	FSCB	LINC02231	LY6D	KLK10	HTRA2	IL33	SH2D6
RGS20	VSIG1	CD109	C1QTNF7	IL1A	SLC40A1	RGS20	PIP5K1B	TINAGL1	PODXL	SDC1	HKDC1	CEACAM6	CKB	FOXL1	TBX15	MIR548AH	CDH5	KLK11	IMMT	INHBA	SIGIRR
FAM3C	SGK493	CD209	C2orf72	KLC3	PDE11A	FAM3C	HPGD	TMBIM1	PPL	JUNB	ZFP36L2	KRT5	PITPNC1	TRIB1	EFCAB1	PAQR6	SLC2A1-AS1	KRT14	IPO7	IRX3	SKAP2
ITGA3	PCDH24	CD274	C2orf88	A2ML1	AGR3	ITGA3	LRRC19	TMC7	PROSER2	EPB41L1	TOR4A	ITGB7	C2orf54	RSPH1	KCNU1	LGALS3BP	S100A6	KRT15	IWS1	KLK10	SNRNP27
TACSTD2	APOBEC1	CD44	C4BPA	PTPN13	USH1C	TACSTD2	VSIG1	TNS4	RARG	ITPK1	ZMYND8	KLF13	MDGA1	SYNE3	POC5	NFATC1	LOC101927691	KRT17	KDELR2	KLK11	SOX4
DMKN	TM4SF20	CD80	C4BPB	CNTNAP3	GPX2	DMKN	SGK493	TOB1	RHOF	GNG4	SLC39A4	IL2RG	DHRS2	LLGL2	CSMD3	ELF3	CDC20	KRT18	KIF11	KRT23	SOX9
MUC16	GJB1	CD86	C4orf19	TLR2	APOBEC1	MUC16	PCDH24	ZBTB7A	RIMKLB	SLCO4A1	ARL4C	UNC5B	SKP2	SPINT3	HRK	ALPP	ABO	KRT5	KIF18B	KRT6B	SPIB
WNT10A	BTNL3	CDA	C6orf222	FAM126A	ARL14	WNT10A	APOBEC1		SCEL	FGF18	CXXC5	MYO18A	EPB41L1	COX16	C16orf74	RPRML	MCTP2	KRT6A	KIF2C	KRT80	TAMALIN
AMIGO2	PPP1R1B	CDC20	C6orf223	EDARADD	HHLA2	AMIGO2	TM4SF20		SEMA4B	ISL1	HKDC1	PNMA1	NMNAT2	B4GALT5	RIN2	ITPR3	YPEL2	KRT8	KIRREL1	L1TD1	TMEM176A
ADAM8	NOSTRIN	CDC45	C9orf152	KRT4	MYOM1	ADAM8	GJB1		SERPINB1	TMEM150B	ZFP36L2	FAM167A	DMRT2	RIN3	TMOD2	SLC2A1-AS1	TMPRSS5	LAMA3	KNSTRN	LCN15	TMEM176B
EGFR	TST	CDCA4	CA13	ANKRD65	SLC1A1	EGFR	BTNL3		SERPINB5	PLEKHA7	TOR4A	SFN	DSG3	ESPNL	TNFSF14	ACTL7B	RREB1	LAMA5	KNTC1	LCN2	TMEM74B
CDKN2A	MUPCDH	CDH2	CA8	TNFRSF18	PTPRR	CDKN2A	PPP1R1B		SLC16A5	KCNK1	ZMYND8	C1orf116	AKR1B10	EPS8L3	PTPRO	PIK3AP1	TRMT61A	LAMB3	KPNA2	LGR5	TMEM87A
TP63	CKMT1A	CDH26	CACNA1D	KRT17	PRSS12	TP63	NOSTRIN		SLC2A1	PPP1R1B	OXTR	ANXA8	ANXA3	PLB1	SRC	ANXA2	HR	LINC01013	MAP4K4	LINC00963	TPM1
SCRN1	TMC5	CDK5R1	CADPS	RHOV	C12orf75	SCRN1	TST		SLCO3A1	UNC5B	PFN1	SCEL	NEK7	FKBP9	SV2C	DDR1	HRK	LINC01322	MCM4	LPL	TRPM5
CALB2	ATP10B	CDK6	CALML4	RAB38	CA14	CALB2	MUPCDH		SPRR1B	AES	EPHB4	S100A10	NRG1	HNF4A	SPTBN2	NXPE3	LOC105369438	LY6D	MCM6	LRP8	VIPR1
SPRR2D	FAM101A	CDKN2A	CAMSAP3	BASP1	FMO5	SPRR2D	CKMT1A		SYT8	SLC2A1	RNVU1-25	CYP1B1	SLC2A3	SH2B2	EMP2	ITPA	ABLIM3	MAB21L4	MELK	LRRC34	ZDHHC8BP
GPR81	SULT1C2	CDKN3	CAPN13	SLC1A3	HNF4A				TIMP2	VSIR	U1	NID2	DUSP4	FGD6	RASEF	LOC101929882	NSD2	MDGA1	MORF4	LRRC36	ZFHX3
LOC284120	GATA6	CDT1	CAPN5	MCC	SGK2				TMPRSS4	FOXL1	RPS6	NR1D1	SPRR1B	CNOT1	CIC	CXCL17	LINC02691	MFAP5	MRPL32	LY6G6D
E2F7	C1orf225	CEBPB	CAPN6	MT2A	ONECUT3				TNFAIP2	CFD		ITGA6	RPTN	FADD	LY6D	CHST2	PODXL	MIDN	MRPS10	MMP1
CAPS	AKR1C3	CEL	CAPN8	MT1X	RP11-314N13.10				TNFRSF25	BMP7		FASN	TGFBR3	GPD2	CTNNB1	EFHC1	ARHGAP21	MISP	MRPS16	MMP10
ERO1L	C17orf76	CENPH	CAPN9	NGFR	MUC3A				TNFRSF6B	VIPR1		S100A11	AIF1L	TPMT	SLC1A5	C9orf62	SNX9	MPRIP	MRPS17	MMP3
KRT4	F5	CENPW	CARD11	PYGL	RNF128				TNS4	ID1		SLC22A3	SERPINB1	SNORC	MMP8	RALGPS1	LINC01622	MUC16	MRPS5	MMP7
CELSR1	TMEM45B	CERCAM	CASR	CAPN14	NPC1L1				TRIM16	PTK6		SSH3	PLEKHA1	LAPTM4A	DCLK1	LMBR1	MARCO	MYEOV	MSANTD3	MSLN
IL1A	TMEM98	CFB	CCK	CD109	HSD17B2				TRIM29	PTGES		SH3TC1	ADAM15	CUX1	CKAP4	MIR6784	PTPN13	NAB1	MSH6	MSX1
MLF1	ABP1	CHI3L1	CCL15	HS6ST1	CYP4F12				TRIP10	SPON1		CACNB1	KRT16	ME3	HASPIN	SULF2	SNORD170	NFKB2	MTERF3	MSX2
PPP1R14C	DDAH1	CHST11	CDH17	C9orf84	ERN2				UNC13D	KLF13		ADAM15	CMBL	TRNP1	SPDYE1	VPS37D	KIAA1522	NGEF	NANS	MUC5AC
NTF4	ARL14	CHST6	CDHR2	SCNN1G	SULT1B1				UNC5B	FHL1		PODXL	PDPN	XPNPEP2	OR5M11	A4GALT	SSPN	NIBAN2	NASP	NAP1L1
ARL6IP6	CCRL1	CILP	CDHR5	MTSS1	AC106876.2				USH1G	HTR1D		GLI2	GJB4	CLDN7	FBXL13	TTC22	RASSF5	NID2	NCAPG	NFE2L3
CD163L1	ONECUT2	CITED4	CDX2	HES2	CREB3L1				VILL	RAPGEFL1		MICALL1	MEOX1	ZFAND5	ZNF616	MIR657	RELL1	NR4A1	NCAPG2	NKD1
KRT14	KCNQ1	CKAP2L	CEACAM5	IFITM10	TSPAN1				WNT7A	TTBK1		GDA	PIK3CG	CUL4B	SYK	CAV2	FANCE	NRP2	NCAPH	NMU
SVOPL	SMPD3	CLCA2	CEACAM6	TP73	TMEM38A					ASS1		SPINK5	ANXA10	SRSF10	SBF1	MIR3934	LAMB3	NUAK2	NCBP1	NOTUM
CHST6	RNASE4	CLCA4	CEACAM7	SLC37A2	TM4SF5					PLA2G16		MPRIP	MDFI	GPR37L1	HS3ST6	LINC00504	EDAR	OTOP3	NDC80	NQO1
COL7A1	KBTBD11	CLEC2B	CENPV	IQCJ-SCHIP1	ASPHD2					DOK4		TNK2	HTRA1	ANKRD52	SOX14	LPCAT1	FLJ42969	PDGFA	NEIL3	ODAM
LYPD3	BAIAP2L2	CLMP	CFC1	BTBD11	POU2F3					ABTB1		AES	GPSM2	HAS2	SERHL2	SPCS3	MSLN	PDLIM2	NEK2	PCSK1
MMP10	C1orf125	CNTNAP2	CFTR	KLHDC7B	PCSK5					CDH17		ANKRD33B	LMNA	IGF2BP3	MYO1D	LOC339975	MIR6888	PEAR1	NME1	PF4
SERPINB5	MUC1	CNTNAP3	CGN	RNASE7	SMPD3					ALDH3A1		ADAMTS12	CD22	NDUFB7	JRKL	HIVEP3	CEL	PI3	NSD2	PSAT1
WNT7A	PAQR8	COL11A1	CHDH	MYO3B	BAIAP2L2					SLC16A3		B3GNT7	LY6D	GCOM1	SLCO1B1	CTD-3080P12.3	MIR4309	PITPNC1	NUDCD1	PTP4A3
KLF7	CLDN23	COL12A1	CHGA	S100A3	DUOX2					TMEM164		CCDC85C	AQP5	SCHIP1	TONSL	NT5DC4	MIR3936	PLAT	NUDT4	QPCT
PTHLH	GPA33	COL1A1	CHGB	P2RY6	NOSTRIN					C4BPB		AXL	GJB5	ADRA1B	ALG6	MCF2L-AS1	MIR941-1	PLAUR	NUF2	REG1A
GJB6	DUOX2	COL1A2	CHIT1	EYA1	MTMR8					DGAT1		GATA6	DUSP6	GRAMD1B	KRR1	TUBB6	MYO1G	PLCD3	OGG1	REG1B
C15orf48	RNF128	COL22A1	CHST4	FLG	AOC1					KIAA0040		PLCB3	INPP1	RALB	RALYL	DCTD	MIR12133	PODXL	OLA1	REG3A
C12orf54	IQGAP2	COL3A1	CIDEC	ARHGAP23	HNF4G					STN1		IL18	LETM2	MXD1	SCEL	KCP	NEMP2	PPL	PAICS	REG4
TAF1D	TRIM15	COL4A5	CKMT1A	DNAH17	LGALS4					SEMA3B		SPRR1B	KRT19	RPRML	PAG1	ABO	VAV2	PROSER2	PARPBP	RNF183
C17orf60	USH1C	COL4A6	CKMT1B	TGM5	ACKR4					RAPGEF3		TRIM29	P2RY1	MDK	LOC105378979	LAMA3	C6	PTK6	PCDH17	RPL22L1
KLHDC7B	CAPN8	COL5A2	CLCA1	NTF4	SHH					GPER1		small	CCDC3	UPK2	CAVIN4	IBA57-DT	CTNNA2	RARG	PCLAF	RRM2
DSG3	GAL3ST1	COL5A3	CLDN18	ADGRE2	TESC					PRR15		NMU	FLG	SELENOK	PLEKHG6	ARPC5	GPR84	RHOF	PCNA	RTEL1
RHOV	SELENBP1	COL6A1	CLDN2	ERVMER34-1	CA9					CALHM2		HOTS	TRIM7	STAT1	IL31RA	LOC401557	SORL1	RIMKLB	PHF14	S100A11
ZNF365	CES2	COL6A2	CLDN23	SCNN1B	NR3C2					TOB1		ARHGAP23	POLR2J2	ANXA3	VEGFA	CALB1	LINC02178	S100A16	PLEKHG2	S100A2
TPBG	CYP2S1	COL6A3	CLRN3	SNCG	COLCA2					RDH10		PPDPF	CTDSPL	ELK3	PADI1	FBRSL1	WNT10A	SCEL	PLOD2	S100A8
HES2	ATP7B	COL7A1	CMBL	ALDH3B2	KPNA7					SPNS2		TMEM139	NRP2	C12orf43	HIP1	LINC00958	PBX4	SEMA4B	PRC1	S100P
SLC16A3	PROM1	COL8A1	CNKSR2	PALMD	SCIN					NDRG1		KLK11	PROSER2	ASCC1	EGR3	OPA3	EBF2	SERPINB1	PRIM2	SBSPON
TRIM6	GMDS	COLEC12	CNNM1	APOBEC3A	CEACAM6					JPH2		ACSS2	BAG1	BAIAP2	ACSL3	SH3TC2-DT	CDH1	SERPINB5	PRPF38B	SERPINA3
C10orf47	VNN1	CP	COBL	NOD2	GPR160					TJP3		KLK10	SDHA	INO80D	FLT3LG	PSRC1	LINC01639	SLC16A5	PSMC3IP	SH3TC2
IFI44	AKR7A3	CPXM1	COL9A1	SLC31A2	MUC1					GPR35		EHD2	BPIFB4	YWHAG	SMAD7	RDH13	SPTBN2	SLC20A1	PTTG1	SLC16A4
LOC728034	SLC1A1	CRABP2	COLCA1	PLCH2	RP11-162P23.2					VAV2		FDPS	BCAR3	TTI1	PPP1R14C	AQP9	LINC01168	SLC2A1	PTTG2	SLC22A3
SEMA3A	SLC7A7	CRLF1	COLCA2	SRPX2	TRIM31					ERBB2		SH3BGRL3	FGF19	PPP2R2A	SDR42E1	LOC285593	LLGL2	SLCO3A1	PWP1	SLC6A14
ARNTL2	XK	CST6	COLEC11	MME	C6orf222					DGKA		PROM2	SDC1	GPT	ZNF841	MUC5B	GCNT3	SPRR1B	RACGAP1	SLC6A6
TMPRSS11E	PDZK1IP1	CSTA	COLGALT2	CRABP2	TMEM37					TNFRSF6B		GALNT12	ECM1	SPSB1	LSM14A	LOC100126584	BTBD3	STMN3	RAD54L	SLC7A5
KLRC2	TMPRSS2	CTHRC1	CPLX2	PRSS27	AATK					PODXL		SERPINB13	ASIC1	ARHGAP45	CST9	THAP11	TNRC17	SULF2	RANBP1	SLCO1B3
LOC145757	GUCY2C	CTRL	CRACR2B	TOX2	DEGS2					SESTD1		PER3	ALPPL2	PBX4	SCARB1	FAM183A	LOC101929243	SYNJ2	RBM33	SP5
SH3TC2	SEMA4G	CTSK	CRB3	CACHD1	CDHR5					PRSS12		TMPRSS4	VEGFC	TUBB6	EPHA3	CMTM4	INSIG1	SYT8	RBMX	SRPX2
AHNAK2	FOXA3	CTSV	CRISP3	CDH26	SLC44A4					CPVL		beta-1,4-	GJB2	FBXO32	CDCA2	LY86-AS1	TLE5	TFAP2A	RFC4	STYXL2
SNAI2	VILL	CXCL10	CRYL1	THBD	PLCH1					ETS2		PLEC	GLUD1	SLC45A4	ACTL7B	KCNK1	OGDH	THBD	RFC5	TACSTD2
PPP1R13L	FMO5	CXCL11	CST1	PLAU	ANKS4B					DUSP4		TRPM4	S100A11	CCDC174	SYPL1	SNORA36C	BAIAP2	TIMP2	RHBDL2	TBX3
ITGA2	FCGRT	CXCL12	CTSE	ADA	PRR15L					ADAP1		HRNR	LAMA3	ETS2	ARNTL	FAM136A	SLC16A5	TINAGL1	RPA3	TCN1
C22orf41	SULT1B1	CXCL13	CXCL14	CH17-335B8.4	TFF1					ETHE1		ITGB2	PODXL	COBL	ANXA8L1	ABHD12B	CIZ1	TMBIM1	RRM2	TEAD4
DSC3	FUT2	CXCL9	CYP2C18	TG	SDR16C5					CST3		LAMA5	CRABP2	MYBPC3	MCF2L	GJB4	DENND2C	TMC7	RSRC1	TGFBI
IRF6	SLC12A2	CYP24A1	CYP2C19	ANXA1	C4orf19					TRIB2		CIT	CAV2	INO80C	TNNI3	SMIM38	MIR6735	TMPRSS4	SGO2	TNFRSF10C
CAPNS2	SHH	CYR61	CYP2C9	DSG3	FOXA3					NPSR1		MGLL	INSIG1	PRELID2	NKD2	LINC02275	PKP1	TNFAIP2	SHCBP1	TNFRSF6B
DEFB103A	ITPKA	DCBLD2	CYP2J2	SLPI	SMIM6					CEBPA		PROSER2	STN1	IQCG	CTNNBIP1	NKX6-2	MISP	TNFRSF25	SKA2	TNS4
FOXC1	CA9	DCUN1D5	CYP2S1	CYP4B1	CEMIP					IGFBP1		DDB2	ARNT2	MAPKAP1	ACER3	NECTIN1	COQ2	TNFRSF6B	SMARCA5	TRIM29
ARL4D	FA2H	DDIAS	CYP3A4	TIAM1	MUC5AC					MTMR11		EDAR	DSC3	PAWR	ARHGEF19	MIR544B	KLF13	TNS4	SMC2	TRIM7
PMEPA1	TNFRSF11A	DDIT4	CYP3A5	GCLM	C2orf72					GPA33		KRT19	SPRR3	FER	CST3	LINC02012	NFATC2	TOB1	SNRPG	UCA1
RPL39L	MUC17	DDX19B	CYP4F12	APOBEC3G	GIPC2					DDAH2		PER1	ADIRF	TMEM158	GRB10	TRAK1	TOB1	TRIM16	SPAG5	UGT1A7
NCRNA00162	C19orf21	DENND2C	CYP4F3	PTGES	DUOXA2					CNTFR		FKBP9	SLC9A3R1	GJB4	MYO10	C1orf143	CDK5RAP2	TRIM29	SPC25	VSNL1
C20orf111	MGLL	DEPDC1	CYSTM1	PTX3	RASAL1					EVPL		MMRN2	GLTP	SOST	PTPN1	LOC100506388	MAD1L1	TRIP10	SRP19	WDR72
ULBP2	PLS1	DES	DBNDD1	MAPK12	GATA4					SNX8		LPCAT4	SPRR2A	MAEA	TPBG	SNORD151	PTPN1	UNC13D	SRSF10	MARCKS
IVL	CCK	DKK1	DCDC2	DFNA5	CATSPERB					PKM		PPARG	NEFL	PCDH1	SOX13	ARHGAP21	ACTG1	UNC5B	SSR3	MARCKSL1
MMP13	ANXA4	DLGAP5	DCHS2	CNTNAP3B	POU5F1					GJB4		CBLC	NAB1	CDHR2	BMPER	FBXL2	MIR604	USH1G	SUPT7L	MATR3
KLK8	KIAA1211	DMKN	DDC	BCL11A	KCNH8					SLC44A5		P2RY2	ITGB7	FZD5	ARMH1	SYNC	A4GALT	VILL	SURF4	MCM7
DAAM1	AHCYL2	DNAH11	DEGS2	EMP1	XKR9					TMEM92		INSIG1	CD177	FOSL1	NEDD4	VPS4B	UNC5B-AS1	WNT7A	TAF1A	MECOM
GJB5	ATP2C2	DNAJB5	DMBT1	DAPL1	CCDC183					TXNIP		GALNT5	STK39	RBCK1	ATP5PF	MIR6731	SEPHS1	ZBTB7A	TARS1	MLEC
TCEB1P3	MSMB	DNER	DMTN	BAALC	ARHGEF38					FAM213B		PITPNM1	IL24	VAV2	LINGO2	SNORA7A	LINC02261		TCOF1	MLXIP
HOXC9	SHROOM3	DPT	DNAH2	IRX3	SGPP2					S100A4		NDRG1	ANKRD33B	SERPINH1	TSPYL5	TFEB	MGST1		TIMELESS	MT1G
CDH3	MYO7B	DSC3	DNAJC22	ST8SIA1	NPSR1					ERBB3		Lutheran	KIAA1211L	HRH1	CDHR2	PLEKHA1	SULF2		TK1	MYB
COX6B2	GPR128	DSE	DOK4	PDCD1LG2	C6orf223					EHBP1L1		SCD	AP3S1	FOSL2	WASF2	PDZK1	OR1M1		TLCD5	MYO10
CAV2	CYP3A5	DSG3	DPCR1	OVOS2	GPRC5B					PCSK7		TOB1	FSCN1	PSRC1	PRRX2	TRPV1	NUP50-DT		TOP2A	NCL
BUD31	GPR160	DUSP2	DPEP1	RAET1G	IL7					ITGB4		RHOD	ANO1	CSTB	FOXK1	ARHGAP23	SPDL1		TRUB2	NCOA7
WFDC2	GDA	DYSF	DQX1	SERPINB4	GULP1					GAS6		AHNAK2	SPRR2D	PARD6B	ARHGEF4	MATN1-AS1	LINC01186		TYMS	NECTIN3
TSPAN6	GPR35	E2F7	DUOX2	FAM83A	LGR5					PERP		AFAP1L2	HSD11B1	IGFBP4	CASZ1	SPINT3	VSIR		UBE2T	NFIA
FZD6	CD24	EGF	DUOXA2	ADORA2B	MSLN					SH3TC2		LOC107987276	LAD1	KLF2	KHDRBS3	ATG16L1	EIF3J		UBFD1	NFIB
ASCC1	OCC-1	EGFL6	EDN3	TNIP3	IL1R2					DSG3		PTPN13	SPNS2	SERPINE1	EDEM3	PHLDA3	MB		UGGT1	NONO
COL17A1	CGREF1	EGFR	EFNA2	SLC7A5	KITLG					SELPLG		CAPN1	C16orf74	ARHGAP23	WNT7B	ILVBL	ARPC5		UHRF1	NOP56
MFI2	EPPK1	EIF4EBP1	ELF3	MAPK10	PLLP					ARHGAP27		GPC1	ARHGDIB	SEC23B	G2E3	CD300A	NPSR1		VMA21	NOP58
P2RY2	DQX1	ELF5	ENAM	TMEM132A	ATP7B					FTH1		LSS	ARSI	CDCP1	TMEM135	MYBPH	LINC02753		XPO1	NPM1
RHOD	TOX3	ELFN2	ENTPD2	CYP4X1	LRRC31					BHLHE40		VSTM2L	IL18	TLDC2	LRRC8D	OR10H5	ADORA2B		ZNF367	NR4A1
WDYHV1	FOS	EMP1	ENTPD8	ULBP2	MGAT3					PDXK		GJB3	ARL4D	EIPR1	PRMT8	SNORA77	FADD		ZNF587	NRARP
PHLDA1	C11orf86	EMP3	EPB41L4B	DNAH11	GCNT3					WNT10A		EVPL	ARHGEF39	RBM41	PLCXD3	ARHGAP27P1-BPTFP1-KPNA2P3	CPLANE1		ZWINT	NSA2
S100A7	MARCKSL1	ENO1	EPHA10	AQP3	TMEM45B					CHST2		PDZD2	SCD	INAVA	CD96	URI1	NOP53			NUCKS1
GNB5	TRIM2	EPYC	EPHA7	CAMK1D	UGT8					DUSP7		MFAP5	CAVIN2	ORC2	HINT1	MIR634	TPRG1			OLA1
PVRL1	HPDL	EREG	EPS8L3	ATP8B3	FAM177B					KHK		SH3BP1	RHOF	UEVLD	CCNDBP1	SOCS7	PLCD3			OLFM4
RAB38	SLC22A18AS	ERMN	ERBB3	KRT6B	PRR26					LGALS4		SCNN1A	STRIP2	MIR1-1HG	FER1L6	LINC00597	LINC00410			ONECUT2
ST3GAL4	C11orf75	ERRFI1	ERICH5	UPK3B	FKBP1B					TLN2		CELSR1	CADM1	AP1S3	RAB3IP	C5orf66-AS1	CDC7			PABPC1
LPCAT2	LOC120376	ERVMER34-1	ERN2	HSF2BP	SOX21					CAVIN3		SDHA	BARX2	HIP1R	MT1X	OTUD1	MGST2			PAPOLA
LETM2	FLJ45803	ETNK2	F2RL2	ALDH1A3	CCDC68					PDLIM7		ESYT2	PITX1	TMEM43	ABHD17C	EIF3J	GALNT17			PDLIM1
DUSP10	NKX6-2	EVA1A	F5	MAPK11	TMEM163					NGEF		S100A14	SERINC5	CETP	TMEM189	RABGAP1L-DT	PROSER2-AS1			PIK3R1
TAF1A	LOC124220	FABP5	FA2H	ESPN	IYD					NTSR1		TIMP2	KIF20A	TMSB4X	FBXO7	BCAR3	CCNA1			PKDCC
CLDND1	ERN2	FAM126A	FAM134B	IL12RB2	LINC01559					TOR4A		PLEKHG5	TFF2	SERPINB1	ARHGEF37	PCBP3	CYP4Z2P			PPIA
RNF2	TMEM125	FAM20A	FAM174B	SPOCK3	TOX3					LIPH		PAQR5	SERPINB9	DDAH1	KRT78	ADAP1	CEP170B			PPP1R1B
IL18	GSDMB	FAM234B	FAM177B	TENM2	ZC3H12B					MYO1A		TNNC1	TM4SF1	TMC5	UGT1A6	ABR	GPC1			PRKDC
PERP	PTPRH	FAM46B	FAM3B	FABP5	GOLM1					FMO5		CAVIN1	TPX2	ARID5A	LIMK2	CLTB	MIR5689			PTGES3
	SIPA1L2	FAM83A	FAM3D	NXN	RP11-74C1.4					VASP		CMBL	CDCA2	MYOF	RUNX2	MRGPRF-AS1	PSCA			PTMA
	C4orf19	FANCB	FAM83E	CPA4	UGT1A10					TRIP10		COX6B2	SLCO1B3	ZADH2	SCRN3	WASF3	FBN1			RACK1
	LMO4	FAP	FBP1	CTSV	RP11-563J2.3					RHOF		CRYBG2	LBR	SSUH2	KIF12	CSRP1	BPTF			RAD21
	LRRC31	FAT2	FCGBP	KCNG1	BEND7					TBC1D8		MISP	BUB1B	OSM	TINAG	SDC1	PSD3			RAN
	CDX1	FAT3	FER1L6	MAF	ONECUT2					HMGA1		KCNK5	RAET1E	TNFRSF1A	IRF6	SNORD170	SLCO1B3			RCC2
	HNF4A	FCGR2A	FFAR4	SEMA3F	PLEKHH2					GREB1L		PFKFB2	CFD	GPAM	C1GALT1C1L	GPR17	C11orf87			RCN1
	SLC41A2	FDXR	FGFR4	IL34	RNF39					SRPX2		MYOF	MTAP	ZFP36L2	ATP6V0D2	HHLA3	SKAP2			REG1A
	DEPDC6	FGF7	FHL5	DNER	C2orf16					CAPG		PLEKHA1	NID1	BTNL8	DLG2	SPRY4-IT1	PLEKHA1			REG3A
	MEP1A	FGFBP1	FMO5	FBXO27	CLCN1					FAM129B		SHROOM3	ARHGEF2	SLC39A6	EML2	NUDT6	SMIM38			REPIN1
	TMPRSS4	FHOD3	FOXA2	MCTP1	MRAP2					PYGB		TRIP10	MAOB	GDA	NMU	EXOC6B	SNORA111			RGMB
	C12orf28	FIBIN	FOXA3	CHI3L2	CDHR2					PLEKHM1		ITGA3	TH	ARHGAP21	TSPAN2	KAT14	SERPINB1			RHOBTB3
	HNF1A	FJX1	FREM1	EYA2	RP13-726E6.2					PITPNM3		PTTG1IP	PTK6	SRRM3	CAMSAP1	GPN2	LY6H			RNF43
	SH3BGRL2	FN1	FREM2	SPRR1B	FSIP2					KLC4		NYNRIN	TRIP10	PGC	KMT5C	LINC02091	MPEG1			RPL10
	DOK4	FNDC1	FRZB	VSNL1	RNF183					CGN		KRT8	CDC20	PPM1G	GRIA1	LINC01300	PIP5K1A			RPL10A
	NXF3	FOSB	FUT2	SLITRK6	B3GALT5					TMEM253		SLC52A3	SOX15	RAB5A	FAM153A	GANC	MIR3194			RPL11
	ACSL5	FOSL1	FUT3	P2RY2	C8orf49					KIF13B		SH3PXD2A	RNPEP	TP53I3	SLC2A1	TCP11	UBE3D			RPL12
	C1orf93	FOXJ1	FUT6	STOM	GRAMD1B					COL5A3		F3	RACGAP1	RNF44	PHLPP1	TSC22D4	SBF1			RPL13
	CDR2L	FOXM1	FXYD2	SAA1	TRIM15					Junior		CCDC69	PFKFB2	FCHO2	PHYHD1	ATP6V1G3	TBX19			RPL13A
	ABCC3	FPR2	G6PC2	ABCA4	COLGALT2					SEMA4B		GAS6	CEP55	BMP4	DAB1	INTS8	SIPA1L2			RPL14
	SI	FPR3	GABRA2	KRT16	PSORS1C1					MYEOV		RHOF	ADAP1	PHLDB1	WDR18	NEMP2	DOK7			RPL15
	CMBL	FRMD6	GABRB3	AKR1C2	C2orf88					AKAP1		ANXA11	NOV	KLLN	MPZL2	PADI2	DDX28			RPL18
	PRR15	FSCN1	GAD2	TLR6	AGBL1					GPX2		MINDY2	ABLIM1	TXK	ASCL2	GPBP1	TRHR			RPL18A
	FZD5	FST	GAL3ST1	RAET1E	FUT3					EFNA2		STRIP2	PPL	PMEPA1	ARHGAP6	NDST1	CIDEC			RPL22
	GALNT4	FZD6	GALNT4	STARD5	MKRN2OS					ITGA2		CD9	AOC1	POMGNT2	ATF3	PAWR	ZNF362			RPL22L1
	BAMBI	G0S2	GATA4	KRT81	CNNM1					SLX1A		LOC112267876	PSRC1	GPC1	POLL	LOC645752	MIR6829			RPL23
	ANKRD43	GAPDH	GATA6	LRFN1	UST					SLX1B		MEGF6	FGF2	ANKRD40	ASTL	ARHGAP27	PANX1			RPL24
	KCNK5	GAS1	GC	WNT7B	UGT1A9					GRK5		ATP2B4	ANLN	IL32	SMAD2	KDM4B	SRPK3			RPL26
	ATP1B1	GBP5	GCG	RIMBP3B	SAMD13					ARRDC1		UNC13D	LRRFIP1	ABCC1	MVK	PPP1R15B	EXOC3-AS1			RPL27
	PDZD3	GBP6	GCKR	ETNK2	CHST4					TNFSF9		PRDX5	DEPDC1B	PIK3CG	MRPS18A	TP63	DAAM1			RPL27A
	HHLA2	GFPT2	GCNT3	NRG1	TFF2					RNF19B		EHBP1L1	FABP5	TIAM2	MTSS2	NAXD	LINC02323			RPL3
	C12orf27	GGH	GDA	TGFBI	NR0B2					CCL24		PYGL	SLC16A5	ABTB2	PSMA1	CSRP3	DLX2-DT			RPL30
	SPDEF	GINS2	GIPC2	TNNT1	HPGD					TNFRSF14		CORO1A	SPATS2	ANXA4	CELSR1	GAST	RCBTB2			RPL31
	STARD10	GINS4	GJB1	MARK1	IL22RA1					CHMP4B		MACROD1	BUB1	NHLRC2	SDC1	MMP23B	ANO1			RPL32
	LOC728199	GJA1	GJD2	FAM225A	PDZK1IP1					SURF6		FA2H	C19orf33	QPCT	MMD	TTC16	SH2B2			RPL34
	NPC1L1	GJB2	GLP2R	ATP6V0A4	PLA2G4A					GALM		ZNF395	LCK	LGALS4	ABHD12	CABP1	SNORA114			RPL35
	CEACAM7	GJB5	GP2	RDX	FGD5					NCR3LG1		SLC45A4	IPO5	TRAK1	EED	B4GALNT3	PARP11			RPL35A
	PPFIBP2	GJB6	GPA33	FIGN	PROM1					IGFL2		C19orf33	ARTN	FOS	SLC25A24	DRC3	PRXL2A			RPL36
	RDH5	GLIPR1	GPBAR1	FBXO17	RP11-510N19.5					ACY1		SRPX2	MBOAT2	ACOT9	THBS1	TNFRSF6B	MIR3177			RPL37
	FUT3	GNA15	GPD1	SAA2	VWA3B					NUB1		FAM213A	LOC107986762	MBP	RAI14	PKP1	HINT1			RPL37A
	PPP1R14D	GPM6B	GPR160	CD1A	ZNF69					MVP		ARHGEF17	NTSR1	TM4SF4	CNBD1	C20orf204	FGF3			RPL38
	POF1B	GPR176	GPR35	PANX2	BMP4					ACSL5		CDK18	PRC1	CFAP61	SLCO4C1	ADSSL1	MNT			RPL39
	TSPAN3	GPR37	GPRIN2	FJX1	TBX15					SH3PXD2A		SLC7A4	CAPG	SLC23A2	PERP	DIAPH2-AS1	LOC101927237			RPL4
	CYP4F12	GPR68	GPT	CH17-360D5.2	MYZAP					KBTBD11		NKD2	CKMT1B	MRPL44	CDH18	MIR6818	B3GALT2			RPL41
	SCIN	GPR87	GPX2	ICAM5	ADGRF1					SLC4A11		PLEKHA7	TCHH	LAMC2	OTOGL	AKNAD1	PLEKHG5			RPL5
	BCL2L14	GREM1	GRP	PSTPIP2	ICOSLG					PLCB3		MVD	HRNR	EGFL6	MFN2	PPP2R2A	LTBP2			RPL6
	SLC6A20	GSDMC	GSTA1	DGCR6	HNF1A					MAP3K6		USH1G	TERT	TNFRSF21	NMUR2	RASSF5	EGFR			RPL7
	CGN	GXYLT2	GUCY2C	GJB5	TM4SF4					ITGA6		PPP1R13L	LOC401478	ITGA6	CELA3B	LINC01948	SI			RPL7A
	IFT172	HAPLN1	HABP2	SLCO1B3	ATP10B					S100A16		SEMA3F	KCNH3	DLL3	MYO5C	TRPV3	LOC105373100			RPL8
	MMP1	HAS2	HEPACAM2	TPD52L1	ANKRD36C					LMCD1		GM2A	KYAT1	BFAR	PHACTR4	NPSR1	MMP23B			RPL9
	TJP3	HAS3	HGD	CGB7	SELPLG					BCL2L1		CLIC3	CKAP2L	CTSB	CYP24A1	CCL20	ZDHHC7			RPLP1
	ELF3	HCAR2	HHIP	LDLRAD3	SFTA2					PRICKLE4		ARAP1	CLCA2	AQP11	HTR1E	UBE3D	SRP68			RPS11
	DNAJC22	HCAR3	HHLA2	KLHL13	TRIM10					GOLGA7B		SPTBN2	STAC	FAM136A	BCAT2	LPP	EXOC6B			RPS12
	TMEM54	HERC5	HID1	CLEC2D	GSTM3					PHETA1		PLSCR3	UCK2	RHOB	SELENOS	LINC01518	MIR4296			RPS13
	LGALS9C	HES2	HKDC1	HSPB1	TMPRSS3					ITGA3		CYSTM1	MTHFD1	LGMN	RNF225	MIR133A2	ERGIC1			RPS14
	FAM83E	HJURP	HMGCS2	CDH3	SLC6A14					GRAMD4		CRTAP	ARHGAP11A	MCFD2	OAT	UNC5B	AFAP1-AS1			RPS15
	SGPP2	HK3	HNF1A	TMPRSS13	SLC16A1					PITX1		TSC22D3	P2RY2	BCAR3	LYSMD4	MUC4	RXFP1			RPS15A
	KLHDC6	HMGA2	HNF1B	FANCB	ZDHHC2					TRIOBP		LPAR5	EHD4	ALLC	PDLIM4	MISP	ELF3			RPS16
	SEMA3B	HOMER1	HNF4A	FHOD3	HAVCR1					SULT2B1		CPA4	RIN2	SMAD3	UTP4	NSMF	AJUBA			RPS18
	SLC45A3	HOMER3	HNF4G	ANKK1	IGSF9B					PECR		EML2	FLNB	KIF3C	CAMK2A	SRPK3	SLPI			RPS19
	SLC22A18	HSPA6	HOXA13	IL31RA	PIK3C2G					KIF21B		LOXL4	DGKA	VSIG10	TCP11L2	MIR6762	SRMS			RPS2
	TAC3	ICAM1	HPGD	FAM127C	CIDEC					KIAA1211L		KREMEN1	WNT10A	RSU1	RYR2	METTL7B	SPAG16			RPS20
		IDO1	HSD11B2	NKX3-1	IL17RB					ACE2		TNNI2	KLF13	YPEL5	CAPN8	SPINK9	LINC01989			RPS23
		IFI44L	HSD17B2	CD209	PGC					ANXA13		GAS2L3	SFN	MIER3	IQCJ	OR10AC1	TECR			RPS24
		IFIT1	HTR1D	SLCO1B7	MMEL1					FERMT1		C6orf132	CDC7	CGN	ZNF134	CYP4F3	SPINK4			RPS25
		IFITM1	HTR2B	GRIP1	ANKRD29					CYP4F3		PADI1	TMEM173	PPP1R12B	MME	LOC100291105	HRAT92			RPS27
		IFITM10	HYAL1	NETO2	INSC					ST3GAL4		SLC2A1	FAM81A	SLCO4A1	EPB41L3	SPON2	BCDIN3D			RPS27A
		IGF2BP1	IGSF9B	PARVB	ANO7					KCP		LAMA3	MISP	C2orf27A	CCDC152	LINC00589	POLR3GL			RPS28
		IGFBP6	IHH	CYP26B1	SLC26A9					FAM160A2		CKMT1A	SFR1	SEC13	PEX2	SLC15A2	MEF2A			RPS29
		IKBIP	IL22RA1	HMGA2	CMBL					SSTR5		CKB	ATP2B4	ZNF233	UBE2Q2	IL1F10	PKP3			RPS3
		IL1A	INS	ANKRD33B	HYAL1					TSPAN11		CTSE	FKBP5	ZNF83	JMJD7	XPA	CRPPA-AS1			RPS3A
		IL1B	IQGAP2	ABCA12	S1PR4					CIDEB		KRT17	MCM2	PLAT	NSD2	MIR6735	CCL28			RPS4X
		IL20RB	IRX5	ELF5	PNMA2					CIDEC		ANXA8L1	PIK3AP1	HNF4G	CST7	PBX4	GJB5			RPS5
		IL2RA	ITIH2	SLC22A4	CAPN13					GUCD1		LRP8	SLC22A3	ZC3H7A	C5orf63	CD82	MIR6738			RPS6
		IL6	ITLN1	TBX1	UGT1A4					CD68		FGFBP1		PPP3R1	PIK3C3	RALA	IER5L			RPS7
		INHBA	ITPKA	MAMDC2	KY					RIN1		KYAT1		CCDC112	ADAMTS6	MRPL23-AS1	NUDT18			RPS8
		IQCJ-SCHIP1	IYD	H19	SYTL5									ZFYVE26	SLC27A5	LOC100996664	LAMB2			RPS9
		IRX3	KBTBD11	PFN2	AGMO									SYF2	CMYA5	CDYL	TGM1			SCARNA9
		ISG15	KBTBD12	EPHB2	CEACAM18									MAP11	ARHGAP42	FAM53A	BTBD16			SELENOW
		ITGA5	KCNE3	PROM2	FERMT3									OMP	KCTD12	MAD1L1	IGFBP3			SERBP1
		ITGB3	KCNH8	GPNMB	CCDC153									UVSSA	SYT5	IGFL2-AS1	LINC01559			SERP1
		ITPRIP	KCNJ16	SAA2-SAA4	B3GNT7									CGB8	SPATA17	LINC00482	CHCHD6			SESN1
		JAG2	KCNJ3	RIMBP3	PRSS3									RMI1	DAB2IP	PTDSS2	SH3GL3			SET
		JPH2	KCNK10	DSC3	S100P									RHPN2	CCDC187	TOB1	LINC01776			SFPQ
		KANK4	KCNK5	KCNMB4	ZNF488									ETS1	GRK7	SERPINB5	CHST2			SH3BGRL2
		KCNMB4	KCNMB2	MMP10	CARNS1									MNT	MRM3	MIR95	MIR4485			SH3BP4
		KIF18A	KIAA0319	CHST15	LEXM									SRGAP1	CITED4	CRIP1	NUDT6			SH3D19
		KIF20A	KIAA1211	TRIM6	UGT1A5									CENPA	FAM189A2	LAMP1	MIR1268A			SLC12A2
		KIF23	KIAA1324	MUC21	UGT1A7									DNAJC22	NAB2	LINC02753	GRB7			SLC38A2
		KIF2C	KIF12	FSTL4	SLAMF6									NT5DC4	TSLP	KIAA1211L	ITGA3			SMARCC1
		KLC1	KLF2	RNF217	PDE4C									SMIM25	PRB4	MIR4311	TBC1D1			SMOC2
		KLC3	KSR2	PLEKHF1	UGT1A3									EDF1	GPR52	MUC21	LOC101926963			SNHG29
		KLHDC7B	LDHD	KYNU	ZC4H2									ADAM17	AQP2	DDIT4	LOC105373021			SNHG5
		KLHL4	LEFTY1	SERPINB3	BCO1									RNF25	MMP12	ATXN7L1	FLJ32255			SNHG6
		KLK6	LGALS4	IL27RA	GALNT5									SPTBN1	CNTNAP2	ADCY9	LRIG3			SNHG8
		KLK8	LGR5	GGH	MMP28									KANSL1L	LAMA2	MUC2	OSTF1			SNRPB
		KLRK1	LMO3	ALG1L	SLC10A5									GTF2IRD2B	ADAM20	ST8SIA4	TSPAN9			SNRPE
		KRT13	LRRC19	HSPB8	TAC3									STPG4	SERINC3	MIR12133	S100A10			SNX5
		KRT14	LRRC31	CCL22	IL1RN									CMIP	NFE2	PCAT7	LINC02236			SOX4
		KRT15	LRRC66	EGF	FUT9									RAPGEF3	MAGEA10	SIK2	CHST15			SOX9
		KRT16	LRRC75A	VWDE	UGT1A6									MAPK11	SUSD1	MGST1	AAGAB			SPINK1
		KRT17	LYZ	LPA	UGT1A1									TMEM41A	SLC7A2	DIO3OS	LINC01474			SPINT2
		KRT4	MEP1A	C17orf53	LINC00282									DDIT4	DDX18	ERG28	CDR2L			SRP9
		KRT5	METTL7B	RP11-545J16.1	PTGIS									DYRK1A	CDYL2	AATK	MIR4704			SRSF6
		KRT6A	MGAM2	CERS4	MIA2									SAR1B	SLC36A4	PRG1	LAMA3			SYNCRIP
		KRT6B	MGAT3	GALNT18	RAB27B									UHRF1	SERPIND1	TEX19	C1orf143			SYNE2
		KYNU	MIA2	TMEM156	SEMA3B									TTC7A	MARS2	LOC150935	PALLD			TCF12
		L1CAM	MIA2	VAV3	STX19									SIRT6	CHD1L	LINC00677	ABTB1			TKT
		LAMA1	MISP	CBX2	RP11-563J2.2									RET	TJP1	TGM1	PTK6			TM4SF1
		LDHB	MLPH	TFAP2C	AK7									DAB2IP	APC2	LINC01011	NSUN3			TM9SF3
		LDLRAD3	MNX1	FAM46B	C11orf86									AP1M1	SDC4	GRID1	PXN			TMEM123
		LGALS1	MOGAT2	PLTP	PNPLA3									ANK1	DNAJB2	LOC101927314	PITPNM3			TMEM230
		LGALS7B	MRAP2	FGFR3	POC1B-GALNT4									ITGB2	IMMP2L	OXSR1	SERINC5			TOMM7
		LIMS1	MS4A8	LYNX1	CD24									MYL12A	SCML4	LOC339685	PIK3AP1			TOP2B
		LOX	MSLN	C5AR2	AQP5									MAPK13	DPH3P1	NDFIP1	SCGB3A2			TPD52
		LOXL2	MSMB	ADSSL1	RBM44									STK39	FAM47A	MICAL1	ZPLD1			TPT1
		LOXL4	MTMR11	EME1	ALDOC									SIK1B	PCP4	FOXC1	CPNE8			TRIM24
		LPAR1	MUC1	CD207	DQX1									DOCK1	GCOM1	GPR132	PLAUR			TRIM28
		LRRC15	MUC13	PDZD2	ANK1									PHYKPL	COLGALT1	ASB1	TEAD4			TSC22D1
		LY6D	MUC17	PACSIN3	TMEM133									VPS11	MOB3C	PARP14	PDZRN4			TSPAN8
		LY6K	MUC3A	SCHIP1	RNF133									KCNQ2	DTX1	CRYBG2	TFAP2C			TTC3
		LYPD3	MUC5AC	EREG	IL2RG									IRS1	NIBAN2	PPP1R36	MPRIP			TXN
		LYVE1	MUC6	POTEE	CRYM									RALA	RNF19B	LINC01800	ARHGAP27P1-BPTFP1-KPNA2P3			TXNIP
		MAD2L2	MYCN	PHGDH	ZNF662									IDI1	KCNQ5	FBP1	PCAT1			U2AF1
		MAMDC2	MYO1A	MPZL2	FAM169B									MAP3K13	KRT74	BCO1	KLF12			UBXN4
		MAPK11	MYO7B	RAG1	FOXH1									POF1B	NTRK2	LINC02582	CDYL			VDR
		MAPK12	MYOM1	RYR1	RP11-982M15.6									EIF2S2	TRPS1	LINC01819	SH2D3A			XIST
		MCM10	MYRF	SLC10A6	EDN1									NR4A2	VWC2	MIR4456	ALS2CL			XRCC5
		MCM2	NCMAP	NOX5	MROH7									DGAT1	LRRC58	LDLRAP1	MGAT3-AS1			YBX1
		MEDAG	NEB	SYNM	MUC20									LGALS3	KLF15	APLN	SCEL			YWHAE
		MEFV	NEURL1	SMCO2	KBTBD12									ATP6V1G3	NSMAF	ZMYM2	FTSJ1			YWHAQ
		MICALL1	NEUROD1	ITGA2B	TIMD4									DCP1A	RHOV	CYP4F12	CD22			YWHAZ
		MLLT11	NMNAT2	IL1B	BTBD16									TSEN2	SUN1	ERGIC1	KRT8			ZBTB38
		MMD	NMUR2	C12orf60	AP006285.2									DUSP4	TMEM108	SSH3	LINC02126			ZFAS1
		MME	NOSTRIN	ADARB1	VSTM5									MAPK3	RGS7BP	VDAC1	LINCADL			ZFP36L1
		MMP13	NOX1	KRT79	FNDC4									TGM3	ADGRV1	PAX8-AS1	CYB5R3			ZFP36L2
		MMP2	NPC1L1	EVA1A	CKMT2									PWWP2A	LMNTD1	PLEKHM1	LOC101927793			ZNF503
		MMP3	NPDC1	SEMA5B	C2orf15									MANBAL	CD46	CFAP46	EXT1
		MMP9	NPIPA5	SNCAIP	TNNC1									AP1AR	GDF15	MIR5787	SPDYE1
		MRC1	NPNT	SOX7	C8orf4									CPM	UTS2	ZHX2	MIR3934
		MRC2	NPSR1	KCNJ2	CXCL5									SRSF7	NECTIN1	MAFB	ADGRL2
		MROH6	NR0B2	TREM1	PRKCG									SERINC5	OR13G1	ESX1	IZUMO2
		MRPL30	NR1I2	RYR3	PIWIL2									SDC1	TRIB1	MACF1	ZC3H4
		MT1E	NR3C2	ZIC2	GDPD2									ANO6	RASAL2	MID1IP1-AS1	VILL
		MT1X	NRG3	C18orf54	GREB1L									SPAG16	RAG1	GCNT3	DAGLA
		MT2A	NXF3	DYNC1I1	EIF4EBP3									PWWP2B	PLEKHA5	BDH1	PLPPR2
		MTBP	OCLN	ANGPTL4	OR2A7									FAM241B	MTDH	MIR3164	MST1R
		MUC16	ODAM	SEMA3A	GABRP									TLE2	IL15	ADCY8	FBXW4P1
		NABP1	OLFM4	CHST7	CFAP46									DCBLD1	TMEM184A	AMZ1	TNS4
		NCAPH	ONECUT1	LOXL4	FCHO1									MTMR3	E2F7	LINC01133	CRNN
		NCCRP1	ONECUT2	CYP27C1	P3H2									ZNF431	FSCN1	STARD8	MIRLET7BHG
		NDRG1	ONECUT3	IGSF10	ESYT3									FNDC11	MYO18B	C13orf46	CRYBG2
		NETO2	OTC	GPR155	ADAMTS9									COTL1	PRR5	PLPPR2	RDX
		NLRP2	PAPPA2	CHST2	PKDREJ									ISYNA1	KCNC2	LOC101929384	TCP11
		NOD2	PAQR8	PIK3R3	NRG4									MACF1	HS3ST5	DLL3	CAPZB
		NRG1	PARM1	PI3	DRD1									C20orf27	CHRM3	EPHA8	RPE65
		NRIP3	PBLD	RP11-618G20.1	BANK1									FEM1C	LDLRAP1	ODF1	SLC9A1
		NRP2	PCDH20	XG	C11orf91									KDELR2	ARMH2	INSIG1	LINC02408
		NT5E	PCSK1N	HAP1	WBP2NL									FAM161A	SESN1	LINC01842	SMG9
		NUF2	PCSK2	KCNIP3	MYEOV									AMIGO2	CMC1	MIRLET7B	FOLR1
		ORC1	PDE11A	HAS3	IL20RA									PEX14	HACE1	LINC01204	CD9
		ORM1	PDX1	SLC16A14	BATF									FBXO45	TP53BP1	MIR4658	ST8SIA4
		P4HA3	PDZD3	FGFBP1	UPK1B									NUP35	IFFO2	CHST15	CCNY
		PACSIN3	PDZK1	C11orf45	MGAM									LIPH	KREMEN1	DENND10	OPA3
		PADI1	PGC	CTD-2135J3.4										KDM4B	CLUAP1	SORD2P	EPB41L1
		PADI3	PHGR1	PGF										SH3BGRL2	PEX14	MGC15885	JARID2
		PAEP	PIGR	FAAP24										C12orf80	SLC34A1	GJB3	PAG1
		PAPPA	PIK3C2G	TPRXL										CRIP1	XPNPEP1	DGCR5	GAB2
		PARD6G	PIP5K1B	CD163L1										DEDD2	NUDT12	TGM3	LINC02026
		PAX9	PIWIL1	CLEC5A										IRF2BP1	STOML3	USH1G	MBOAT1
		PBK	PKDCC	B3GNT4										JSRP1	WDR36	ALOX12	CDC42BPB
		PDCD1LG2	PLA2G10	XDH										GTPBP3	TSTD2	COX6B2	LOC100126584
		PDGFRL	PLAC8	SHC4										TXNRD1	GSN	MBOAT1	MICALL1
		PHACTR3	PLCB4	CCDC190										MKRN2	RTN2	SERINC5	RBMS2
		PHLDB2	PLCE1	ADIRF-AS1										CLEC16A	GJB3	GUCA2A	TSPYL5
		PI15	PLCH1	HACD1										ASB1	ASB12	SMAD6	IL1RAP
		PKP1	PLEKHA6	SVOPL										AGTR2	ABHD2	GPR37L1	JADE1
		PLAG1	PLEKHB1	TUBB6										RUBCN	SNX30	PLXNA1	TRIB1
		PLAU	PLEKHS1	SMPX										DNAJB1	TACSTD2	CCDC174	RAC1
		PLEKHG5	PLLP	SOX2										SLC22A2	RAD51B	MIR12132	AKR7A2P1
		PLK4	PLS1	CP										TM7SF3	TBC1D32	GOLGA2P6	C12orf75
		PLOD2	POF1B	FLJ22447										FDX1	LRRN3	GALNT9	MAP3K6
		PLTP	POU2F3	GNLY										TUBA3E	EMP1	ARRDC2	MFSD10
		PLXNA1	PPP1R14D	CNTNAP2										PKDCC	TGFBI	SNHG22	LOC285593
		PMAIP1	PPP1R1B	SIX4										PLD1	IQCA1	TMEM164	MIR1233-1
		POSTN	PPY	NDRG1										TMED10	PPP1R1C	PRRC2B	CFAP46
		PPFIA4	PRAP1	MED12L										JUND	DNAI2	UNC5B-AS1	PRG1
		PPFIBP1	PRDM16	MROH2A										MINK1	KDR	FADD	LOC100288254
		PPP2R2C	PRR15	GPR19										SUGP2	PLSCR3	ZBTB46	LDLRAD1
		PRAME	PRR15L	LRP2										RBM3	TENT5D	APBA1	IMPA1P1
		PRNP	PSAPL1	FBXO48										FAM9C	RBP2	PDP2	TINAG
		PRR11	PTCH1	G0S2										CIRBP	CACNA1C	SLPI	RNF217
		PRRX1	PTPRH	PRODH										CLASP2	SLC9B1	OTOP3	YWHAZ
		PRSS23	PTPRN2	SLC39A8										SETD9	SFTPD	EFNB1	CFAP74
		PSAT1	PTPRT	PPP2R2C										COX7A2L	FLOT2	SLC46A3	KIF13B
		PTGES	RAB3C	JPH2										RPH3AL	SGIP1	MIR6771	DDX47
		PTGS2	RALGPS1	CFAP58										TXN	B3GNTL1	CHAC1	MIR6731
		PTHLH	RAP1GAP	SIGLEC12										CCNO	ZNF28	DGKD	MED15
		PTPN13	RAPGEFL1	BPI										YTHDC2	PCDH11Y	CDKN3	ARHGEF17
		PTTG1	RASSF6	RNF165										ABHD4	HES2	IZUMO2	MGAT3
		PTX3	RBP4	STC2										MRPS35	RXRA	MACROD2-AS1	PGLYRP3
		PVRL1	RDH5	CHST6										XPNPEP1	TRIM32	DOK5	NCOR2
		PXDN	REEP1	LAMP3										CBR3	ARL6IP6	LTBP4	LAMA5
		PXMP2	REG4	FBXO39										TEP1	ANXA2	LINC01168	RNVU1-1
		PYGL	REPS2	MAB21L3										STK32C	ATF5	RORA-AS2	S100A11
		RAB23	RGS6	RP11-295K3.1										MBNL1	NCALD	LINC01605	LINC00460
		RAB31	RGS7BP	ZIC5										VGF	MECOM	LOC105378269	MINK1
		RAB38	RNASE4	PTPRZ1										PTGDR2	CD86	SLC23A2	ADAP1
		RAC2	RNF128	LAG3										SORCS2	HTR2A	LINC01186	AHDC1
		RAD54L	RNF183	FOXD1										NEDD4L	OR9Q1	ANKRD23	HOXC13
		RAET1L	RNF186	SYT7										CLDN14	ITGA6	LINC02360	WDR34
		RARRES1	RNF39	NBPF26										TBL1X	DNAJC3	SNORA114	GJB4
		RDX	ROBO2	PAK6										KCTD7	MEF2A	EDAR	COX6C
		REG1B	RPS6KA6	MMP12										ACTR5	TMC3	HYAL2	MAGEF1
		RGS2	S100P	AC024592.12										VAMP8	DNAH3	NCOR2	FAM20A
		RHOV	SAMD5	GNAI1										ZDHHC6	FURIN	RPL8	KCNK1
		RIMKLB	SCG3	ZP3										MLXIPL	RAB24	LINC01841	SH3D21
		RND3	SCGB2A1	RP11-382A20.3										DERL1	ZNF331	ALS2CL	SPINK9
		ROS1	SCGN	ALOXE3										DAAM1	CRTAM	VWA2	EIF3IP1
		RPP40	SCIN	PRKCQ										FAM83C	RFPL4B	MIR4425	DOCK5
		RRAD	SCN7A	ADAM23										UBE2R2	NBPF12	MAP3K8	PTGES
		RRAS2	SCTR	AKR1C1										PPARG	TMEM260	SNX9	CAV2
		RSPO3	SELENBP1	NT5M										SLC6A20	IFRD1	MIR3186	LINC01405
		S100A2	SEMA4G	FAM212B										EFNB1	C16orf54	LINC01588	LINC02428
		S100A8	SERPINA4	GS1-259H13.2										RAI1	BMPR1B	S100P	AHNAK2
		S100A9	SERPINA6	WNT9A										CEP295NL	PPM1N	LINC02688	LAMA5-AS1
		SAMD4A	SEZ6L	TRIM6-TRIM34										HSP90AA1	BAZ2A	MIR4476	DSP
		SCEL	SFRP5	CORO6										GALC	PDGFB	UBXN10-AS1	CACNA1E
		SELE	SFTA2	ACVR1C										PHLDA1	NMNAT2	MB	RAB31
		SEMA3A	SFTPA2	PCDHGA1										TJP3	RAP2A	LINC01989	PDCL3P4
		SEMA3D	SGK2	ARSJ										GAST	MAGEF1	SERPINB1	MIR12123
		SERPINA3	SGPP2	XKRX										PTPN12	IER5L	PLAAT4	MIR378G
		SERPINB2	SH3BGRL2	SDK2										KCNU1	BTN3A2	MLKL	OTOP3
		SERPINB3	SHH	CSNK2A3										FAM111A	CDK2	LOC388780	PRR5
		SERPINB4	SHROOM3	KLK13										NR2F2	IL33	IGFBP3	ZDHHC5
		SERPINB9	SI	ABCA13										CEP83	POLG	ADCY7	MIRLET7A3
		SERPINE1	SIM2	WNT5B										ABR	ZNF579	MCF2L	SLC9A3R1
		SGK1	SLAIN1	PHEX										DUSP7	BBX	MGC16025	MGC15885
		SIGLEC1	SLC10A5	GPLD1										TRERF1	H6PD	SLC9A3	UNC5A
		SIK1	SLC19A3	CXCL6										GPR35	ELAVL3		MIR3164
		SIX4	SLC1A1	RFESD										SH3GL1	RPS24		PPARGC1A
		SLC15A2	SLC26A3	POTEF										CDC42EP4	CCDC24		RELT
		SLC16A10	SLC26A9	ADGRL3										TBC1D14	RASSF5		ANKRD23
		SLC16A3	SLC27A2	PLA2G4E										ZNF341	RAP1GAP		CAVIN3
		SLC20A1	SLC28A2	TRIM73										PTPRR	LRP2		EPHB3
		SLC2A3	SLC30A8	SPRR1A										MYC	FOXK2		LINC00333
		SLC2A9	SLC38A11	UPK3BL										NUDCD3	CNTLN		KRT14
		SLC37A2	SLC39A5	SIX1										PTCD2	ADIRF		XACT
		SLC38A5	SLC3A1	ADM										DCTN6	PHF21B		LINC01269
		SLC39A8	SLC40A1	GPR75-ASB3										CEBPA	ABRAXAS2		B3GNT3
		SLC7A5	SLC44A4	LY6K										CIAPIN1	PDE3B		SNORA92
		SLCO1B3	SLC45A3	BMPR1B										MOGAT3	PPCS		SYT8
		SLITRK6	SLC4A4	GPR37										RESF1	STAC		SNORA77
		SMN2	SLC5A1	TAS2R46										SPTLC2	WDR72		CCDC85C
		SMOC1	SLC6A19	SHROOM2										ZNF365	CDH8		RPL13AP5
		SNAI2	SLC6A20	FBXO15										MLXIP	SH3BGRL		MIR1914
		SNCG	SLC7A4	AC253572.1										CDK6	KLHL29		MIR544B
		SOSTDC1	SLC9A2	IL10										LCLAT1	GALNT13		SLC45A4
		SP6	SLC9A3	DMKN										CST3	ANO5		ZNF438
		SPHK1	SMIM24	PIK3R3										ABCB11	POU3F4		C5orf56
		SPOCD1	SMIM6	IBSP										MSH3	ARID5B		RAPGEFL1
		SPRR1B	SMPD3	KDM4D										MUC17	MAGI3		DCTD
		SPRR3	SOWAHA	ST20										TRAF4	NAPB		CAPN1
		SRPX2	SPDEF	CTD-2105E13.6										IFNLR1	GDF6		SH3PXD2A
		ST6GALNAC2	SPINK1	CTC-435M10.3										PHOSPHO2-KLHL23	UBE2F		ARHGEF37
		ST6GALNAC5	SPINK4	GATSL3										CFAP53	ODF2L		MIR8054
		STC1	SPIRE2	KCNS3										SEC23IP	PPP5C		SH3GL1
		STC2	SST	GOLGA8M										TCF7L2	USP46		AQP1
		STK17A	SSTR1	FAM169A										CRB2	KCNA5		TUBB6
		STMN3	ST6GALNAC1	OPRL1										IL17RC	REEP4		PITPNC1
		SULF1	ST8SIA3	NDUFA4L2										ARHGAP12	ME1		FBP1
		SYT12	STXBP6	ANKRD20A2										ARHGAP32	RIPPLY2		C19orf33
		TBC1D2	SULT1B1	FGF11										APMAP	SLCO3A1		RHOD
		TCTEX1D2	SULT1C2	NUPR1										HNRNPA0	NRN1		LINC01012
		TDO2	SYT13	HS3ST3A1										KRCC1	CCL11		LOC100507006
		TENM2	SYT4	ADIRF										CALM2	PLCB1		RANBP9
		TFAP2C	SYTL5	SCML2										HDHD2	NRXN3		OLFML2A
		TFPI2	TESC	TRPM6										EDAR	TTC17		TRPC7
		TGFB2	TFF1	KLRC1										CNPY1	ANKDD1A		TBC1D22A
		TGFBI	TFF2											ZNF395	OCIAD2		BMP6
		TGM2	TFF3											SEL1L	IRAK2		LY86-AS1
		THBD	THSD7B											UBR2	TRPV4		MIR4512
		THBS1	TINAG											PECR	LLGL2		LINC02267
		THBS2	TJP3											CGRRF1	CDK20		PLXNA1
		TIGIT	TLDC2											ELP5	CPNE3		LINC01876
		TK1	TM4SF20											C1orf52	LCORL		LOC101929882
		TMEM132A	TM4SF4											METRNL	ORAI3		TTC16
		TMEM158	TM4SF5											CENPO	GJB7		RNF216-IT1
		TMPRSS11E	TMC5											NTN4	CCSER1		SMIM18
		TNC	TMEM130											HSPA12B	AMOTL2		LINC02360
		TNFAIP6	TMEM150B											METRN	C13orf46		LINC00656
		TNFRSF6B	TMEM178B											PAM	KRTAP9-1
		TNNI2	TMEM38A											IWS1	DFFB
		TNNT1	TMEM45B											SLF2	SELENOK
		TNS4	TMPRSS15											TOGARAM1	CDH2
		TP63	TMPRSS2											FAM83A	CLCNKB
		TPD52L1	TMPRSS3											GTF2A1	TMC6
		TPX2	TNFRSF11A											C8orf86	IMP3
		TREM1	TOX3											MZB1	SYTL1
		TRIP13	TPD52											RCAN1	KCNH5
		TRPS1	TRIM15											LBHD2	IQUB
		TTK	TRIM31											LSG1	DEFB126
		TUBB6	TRIM54											ERI1	FAM155A
		TWIST1	TRNP1											CXXC5	TRPA1
		TYMP	TRPV6											ARRB1	AUTS2
		TYMS	TSPAN8											UBE2F	ZNF320
		UBE2C	TTC39A											EIF5	LEPR
		ULBP2	TTR											PDXK	CLIC4
		UPK3B	UGT1A1											IRAK4	FAT3
		UPK3BL	UGT1A10											RHOF	WDR11
		UPK3BL	UGT2A3											CSNK1A1	COL28A1
		UPP1	UGT2B15											PPP1R3D	SSBP2
		VASN	UGT2B7											IQCN	OR11H1
		VEGFC	UNC5CL											DDX55	SVOP
		VGLL1	USH1C											PPP1R3F	DMPK
		VGLL3	VGF											WARS	ASS1
		VSNL1	VIL1											CAV3	HECW2
		WARS	VILL											STARD13	AKAP13
		WDHD1	VIP											CTAG1B	MANF
		WISP1	VIPR1											SP100	RGS6
		WNT10A	VNN1											TRMT5	LRRC70
		WNT7A	VSIG1											MYOM3	RPS27L
		WNT7B	VSIG2											TSPAN17	FAT2
		WNT9A	ZBTB7C											SLC17A9	DENND1B
		YBX3	ZFPM1											GATA5	TMEM178B
		ZBED2	ZG16B											SLC41A2	OR9K2
														ADNP	AEN
														PANK3	OSTF1
														SOWAHC	GRM5
														MAPK1IP1L	GPR4
														MDM4	RHCG
														RPEL1	LFNG
														SMIM29	MMUT
														CMC1	CACNA2D4
														ZDHHC17	NDST1
														PPP1R16A	PPP1R9B
														HES1	KCNQ2
														OTOP2	LENG9
														INF2	CSRNP3
														TSGA10	NBPF9
														PRDM11	CD9
														ZMYND8	CDC42BPA
														MIA2	TTC28
														MTA3	CAMTA1
														ACTR3	ADGRG1
														KRT8	SH3TC1
														C12orf73	ELK3
														NEDD1	CAND1
														TP53INP2	FOSL1
														TRIM47	SNAI3
														CSRNP1	OTOS
														CRCP	MAGEB5
														SLC25A43	CELSR2
														WASHC4	STARD13
														PLEKHG3	ANP32C
														RITA1	TEX45
														MRGBP	HHIPL1
														CTNND1	2025-03-10
														SLC17A5	USP32
														SSR3	ADGRG2
														ERO1A	LTK
														SNCG	TBC1D1
														TMBIM1	CNTNAP5
														PLK2	ANAPC11
														STON2	KCNIP4
														ANKRD46	CRISPLD1
														CCZ1	OXCT1
														SYPL1	SPAG17
														THRA	FSTL4
														PCYT1A	ANKDD1B
														DAD1	RPE65
														XXYLT1	RPTN
														OAZ1	EBPL
														SLC25A36	C12orf66
														VILL	C11orf87
														ZNF860	CD180
														STARD8	MB21D2
														PPP1R3B	GRIP1
														LAMA5	PIGU
														TMEM39A	PRKCB
														GET1	PARD3B
														GDAP1	LPAR6
														CHMP4C	ELF3
														ANXA1	KLC3
														CAMLG	SYNPR
														TAF1B	PDHA2
														PDP1	PRSS16
														AP3D1	TP53I11
														TSC22D4	EGF
														DEPDC4	VGLL2
														RIOX1	RBM41
														H2AFY	MDGA1
														CABLES2	TOM1L2
														HACD2	BTBD11
														TATDN2	ADAMTSL1
														SLC46A3	CDC42EP4
														SEC22C	DAGLA
														UBE2V1	SLC30A7
														RAD18	MICALL2
														E2F8	FLRT1
														TNKS	SYT14
														DYNC1LI1	RDX
														ARHGEF4	EPS8L3
														ANKLE2	OBP2B
														TMEM253	GALNT3
														PPP2R5E	RPRM
														MRPL33	CCN3
														CORO1C	COPG1
														MLPH	GCNT1
														FOXO3	FAM71C
														WSB2	EMC10
														TCTN2	HENMT1
														ZBTB46	PCDHAC2
														PNPLA6	PHACTR2
														SLC38A2	TYR
														SLC4A9	SHISAL2B
														MTFR1	OR4C13
														STARD7	IGSF11
														FAM156B	RNF180
														LPP	NPTN
														SLC52A3	MUSK
															MTRF1
															TTC23L
															EI24
															NBPF15
															SHB
															IQGAP1
															MMP13
															RSPO2
															PRKCG
															ZNF133
															COX7C
															FBXO33
															LOC105370980
															ZNHIT6
															SCN4A
															TMEM211
															C9orf72
															PGS1
															WDR6
															LPCAT4
															SLC22A11
															CD47
															ARHGEF16
															EFHC1
															FAM120C
															KCNH8
															GSE1
															NKX6-1
															TMCC2
															BAAT
															PTK6
															BNIP3L
															TCEA2
															PTPDC1
															MPND
															SLC12A4
															JMJD1C
															PXN
															ITIH6
															NKX6-2
															STXBP6
															SESN3
															PTGER4
															PCDH18
															UNC5D
															SLC16A7
															CCR7
															GLI4
															CYTIP
															SOX6
															LUZP2
															TNIK
															ALG10B
															H2BFM
															ANTXR2
															TXNDC8
															STK31
															EIF3M
															CFHR3
															SYT1
															KCNB2
															MCHR2
															MDM1
															RASA3
															GPR146
															PIM3
															ZDHHC11
															FGF12
															NIPA2
															MAP1LC3C
															HIF3A
															RELL1
															TCF25
															SHOX2
															GNG8
															SMIM38
															NTNG2
															CROCC
															PMP22
															SLC27A4
															ZNF648
															SQOR
															EPPK1
															KIF6
															UNC13A
															STRADA
															DCAF8L1
															CADM1
															CKM
															RSRP1
															TNIP2
															PPARGC1A
															CTAGE1
															CCND2
															TP73
															DMP1
															ZNF280D
															POLR2M
															TARDBP
															USP10
															ARMH4
															EXOC1
															NOVA2
															CASC4
															PRAG1
															LYPD5
															NKX3-1
															ZFP90
															PTK2
															PACSIN2
															USP43
															HLA-A
															ZBTB2
															LRRC49
															KCNS2
															TMEM45A
															ATP5MC3
															SSR1
															TUT7
															FGF14
															C11orf91
															SYT10
															SLC9A2
															GXYLT1
															ICA1
															CD38
															RCBTB2
															ASAH2
															PGRMC2
															B4GALNT1
															LMBRD1
															DCHS2
															FBXL18
															ST6GALNAC2
															FOCAD
															STX11
															MAST4
															PRUNE2
															ERCC6L2
															STK24
															NPIPA7
															MKNK2
															DYSF
															JPH3
															TPR
															CSF2
															ICE1
															COP1
															FLNC
															LDB2
															NEK1
															PDE11A
															MMP16
															PRDM9
															SKA1
															KANSL3
															CATSPER2
															ARRDC3
															FAM76A
															CYP3A43
															LMAN1
															OSBPL3
															TSPAN14
															RHOU
															OR6C3
															KCNJ2
															SLC17A9
															SPDYE11
															MINDY3
															SUSD4
															BACH2
															RAC1
															PTPN6
															CALN1
															CDKN1B
															XIRP2
															NOD1
															SLC8A1
															LRRC9
															ATP5MC2
															NFE2L1
															MRPS10
															NOD2
															TLE3
															SLC26A7
															PCDH1
															CDKN1A
															ZNF469
															TEAD3
															GABRR1
															TNS4
															DHX8
															CDS1
															CMIP
															DLGAP4
															ITPKA
															ALDH3B1
															SLCO1A2
															UBE2E3
															GNA15
															RPL39L
															NFKBIZ
															FIBIN
															ACRBP
															TACC3
															HSPB8
															LRTM1
															INTU
															ZNF600
															FRMPD4
															PTPRS
															SH3BP2
															CHST5
															TIMELESS
															ADGRL4
															BTC
															OR2G6
															COX6C
															TPST1
															DENND3
															C1QTNF7
															CD109
															TMEM163
															NDRG1
															LHX8
															TARBP2
															MPHOSPH6
															SCFD1
															NEB
															KHDC1L
															DSP
															LOC100505502
															ADAMTS20
															PYROXD1
															OR9A4
															C12orf57
															TERF1
															ABCA1
															SLC35D1
															ZBTB48
															CSNK1E
															LTBR
															OSBPL11
															TBC1D2
															SERTM2
															FBRSL1
															CCDC185
															FAM78B
															FYB1
															SLC25A45
															PTMS
															PLEKHN1
															AGBL4
															PHLDA3
															MTHFR
															RADX
															TPPP
															BTNL9
															RBP1
															ETV1
															PLAC8L1
															LUZP6
															SP3
															GRAMD4
															RFX4
															GDPD3
															TEX13C
															CPHXL
															DCDC1
															SORCS1
															PRKACB
															EPB41L4B
															LRP12
															TRMT5
															BCAS3
															MACF1
															PGAP1
															HOMER2
															ZNF749
															RAPGEF1
															ADGRL2
															NPAS3
															RABGAP1L
															GPR153
															ST3GAL4
															CALCOCO2
															HLA-DRB1
															ALPP
															UNC80
															SNX29
															LPXN
															CYP2C8
															GGA2
															PIFO
															ABLIM1
															CHMP4C
															OR52D1
															NARS2
															SLC6A18
															PPP1R3A
															ELOVL7
															CYP26B1
															PCCB
															SPOCK3
															SMG9
															HEPHL1
															CBLN4
															FAM49A
															ABCB9
															ALDH5A1
															KLHL21
															WNT7A
															ALDH4A1
															AHRR
															TNNT1
															ARSA
															ARHGAP39
															ATP10B
															DNAH17
															KLF13
															FAM83B
															MYPOP
															B3GLCT
															PKP1
															TRPC7
															KIF5C
															C15orf40
															ZDHHC11B
															RGS3
															CXXC4
															FAM170A
															ZNF774
															TLCD5
															CCDC8
															JUP
															PLPPR1
															BARD1
															TSKU
															SIX2
															NBDY
															PLA2G4E
															CLIC5
															ADAMTSL4
															ITGA3
															LNPK
															LYPLA2
															GLRA3
															CFAP97D1
															PKP4
															KLF8
															ACER2
															TTLL1
															SOCS1
															RAB27A
															ZNF750
															SOX5
															ATP1B3
															RPH3A
															MYH9
