# Supplementary material for: KLF5 enables dichotomous lineage programs in pancreatic cancer via the AAA+ ATPase coactivators RUVBL1 and RUVBL2
Source: Nat Commun. 2025 Nov 15;16:9996. doi: 10.1038/s41467-025-66007-0 (PMC12619835; doi:10.1038/s41467-025-66007-0)
Supplement: Supplementary file 14 — Supplementary Data 12 [file 41467_2025_66007_MOESM14_ESM.xlsx]

## Sheet: Sheet1
Supplementary Table 15: Plasmids and cDNAs
Plasmid_Name	Reference	Identifier
LRG2.1_Puro	Tarumoto et al. 2018	Addgene#: 108098
pMD2.G, VSVG encoding plasmid	Didier Trono (unpublished)	Addgene#: 12259
psPAX2	Didier Trono (unpublished)	Addgene#: 12260
lentiV_Cas9_Blast	Tarumoto et al. 2018	Addgene#: 125592
Vakoc Human DNA Binding Domain-Focused CRISPR Knockout Library	Shi et al. 2015	Addgene#: 123334
Human CRISPR Knockout Pooled Library (Brunello) (GFP_P2A_Hygro)	Doench et al. 2016	Addgene#: 73178
lentiV_dCas9-KRAB_Blast	Maia Silva et al. 2024	n/a
pRSFDuet-1	Novagen	Cat# 71341-3
pET28b-6×His-MBP-KLF5	n/a	n/a
pET28b-6×His-MBP	Alpsoy et el. 2024	n/a
pET28b-6×His-RUVBL2-GFP	n/a	n/a
pRSFDuet-6xHis-RUVBL1-RUVBL2	n/a	n/a
pCDNA-3xHA-Reptin (RUVBL2)	Venteicher et al. 2008	Addgene#: 51636
pCDNA-3xFLAG-Pontin (RUVBL1)	Venteicher et al. 2008	Addgene#: 51635
Codon Optimiized Human KLF5 Sequence-Verified cDNA	IDT	n/a
pcDNA3.1 - HA-KLF4 FL	Lin et al. 2011	Addgene#: 34593
lentiV_luciferase_IRES_neo	n/a	n/a
lentiV_EmptyVector_IRES_neo	n/a	n/a
lentiV_KLF5-5’UTR_KLF5_IRES_neo	n/a	n/a
lentiV_KLF5-5’UTR_KLF5-ΔDBD_IRES_neo	n/a	n/a
lentiV_KLF5-5’UTR_KLF5-ΔIDR_IRES_neo	n/a	n/a
lentiV_KLF5-5’UTR_KLF5-ΔIDR2_IRES_neo	n/a	n/a
lentiV_3xFLAG_GFP_IRES_neo	n/a	n/a
lentiV_3xFLAG_KLF5_IRES_neo	n/a	n/a
lentiV_3xFLAG_KLF4_IRES_neo	n/a	n/a
lentiV_3xFLAG_SOX10_IRES_neo	n/a	n/a
lentiV_3xFLAG_POU2F3_IRES_neo	n/a	n/a
lentiV_3xFLAG_MYB_IRES_neo	n/a	n/a
lentiV_3xFLAG_MYC_IRES_neo	n/a	n/a
lentiV_3xFLAG_KLF5-ΔDBD_IRES_neo	n/a	n/a
lentiV_3xFLAG_KLF5-ΔIDR_IRES_neo	n/a	n/a
lentiV_3xFLAG_KLF5-ΔIDR1_IRES_neo	n/a	n/a
lentiV_3xFLAG_KLF5-ΔIDR2_IRES_neo	n/a	n/a
lentiV_3xFLAG_KLF5-ΔIDR3_IRES_neo	n/a	n/a
lentiV_3xFLAG_KLF5-ΔIDR4_IRES_neo	n/a	n/a
lentiV_3xFLAG_KLF5-IDR1_KLF5-DBD_IRES_neo	n/a	n/a
lentiV_3xFLAG_KLF5-IDR2_KLF5-DBD_IRES_neo	n/a	n/a
lentiV_3xFLAG_KLF5-IDR3_KLF5-DBD_IRES_neo	n/a	n/a
lentiV_3xFLAG_KLF5-IDR3_KLF5-DBD_IRES_neo	n/a	n/a
lentiV_3xHA_RUVBL1_IRES_neo	n/a	n/a
lentiV_RUVBL2_3xHA_IRES_neo	n/a	n/a
lentiV_3xHA_RUVBL1-E303Q_IRES_neo	n/a	n/a
lentiV_RUVBL2-E300Q_3xHA_IRES_neo	n/a	n/a
lentiV_3xHA_RUVBL1-A62T_IRES_neo	n/a	n/a
lentiV_RUVBL2-dF109_3xHA_IRES_neo	n/a	n/a
lentiV_3xFLAG_FKBP12-F36V_KLF5-5’UTR_KLF5_IRES_neo	n/a	n/a
