# Supplementary material for: KLF5 enables dichotomous lineage programs in pancreatic cancer via the AAA+ ATPase coactivators RUVBL1 and RUVBL2
Source: Nat Commun. 2025 Nov 15;16:9996. doi: 10.1038/s41467-025-66007-0 (PMC12619835; doi:10.1038/s41467-025-66007-0)
Supplement: Supplementary file 17 — Source Data [file 41467_2025_66007_MOESM17_ESM.xlsx]

## Sheet: Fig2A_RawWB
Figure 2A

## Sheet: Fig2L
SUIT2	Treatment effect (Control vs KLF5 KO): β = 49.486, SE = 3.856, t = 12.834, p = 5.919×10^-22
Day	3	6	9	12	15	18	21
sgKLF5	100	63.7071	33.6384	14.6911	14.8284	x	3.75286
sgKLF5	100	73.0745	45.767	22.6607	21.133	x	5.66518
sgKLF5	100	69.9442	39.8087	19.3197	14.7754	x	4.30508
sgKLF5	100	75.6193	51.3255	26.9883	22.3598	x	6.93177
sgKLF5	100	72.9631	26.0504	15.1261	6.72269	6.75923	4.74973
sgKLF5	100	72.0814	28.8009	15.8824	8.1448	5.58824	3.23529
sgKLF5	100	70.941	25.0497	15.1425	8.2505	6.95825	5.16899
sgKLF5	100	76.093	32.4163	18.682	9.85285	6.88846	4.9904
sgRosa	100	93.6683	85.0953	69.1819	76.7277	x	72.5812
sgRosa	100	90.9606	78.0131	63.8723	74.284	x	69.1527
sgRosa	100	96.1499	77.9993	87.0746	83.087	89.6528	91.6466
sgRosa	100	93.5776	73.1278	84.3496	77.1157	79.1329	82.7035
sgRosa	100	96.611	81.4299	84.3315	85.376	87.8366	88.3937
sgRosa	100	98.7946	84.9405	94.3601	93.75	97.6488	96.1458
x	x	x	x	x	x	x	x
AsPC1	Treatment effect (Control vs KLF5 KO): β = 50.854, SE = 2.472, t = 20.575, p = 1..290 x10^-52
Day	3	6	9	12	15	18	21
sgKLF5	100	88.9655	50.9606	17.1675	3.96552	2.36453	1.67488
sgKLF5	100	94.587	67.2189	19.552	3.89641	6.13626	1.58656
sgKLF5	100	93.7992	64.3334	20.1049	6.23658	2.88576	1.62175
sgKLF5	100	60.3207	36.1054	20.4467	5.49828	3.04696	1.76403
sgKLF5	100	68.3681	24.0295	12.3472	2.91157	1.65349	1.07836
sgKLF5	100	69.6375	25.9275	15.4371	4.26439	0.831557	0.554371
sgKLF5	100	70.5307	28.2472	15.3282	5.83101	3.8757	1.55377
sgKLF5	100	67.3284	29.4063	15.5659	4.76809	2.20779	1.48423
sgKLF5	100	91.0188	38.8243	21.46	5.4609	3.89259	1.60217
sgKLF5	100	93.9127	39.8035	21.0567	6.02348	3.10107	2.30985
sgKLF5	100	94.874	54.4317	22.8184	6.77182	1.18292	2.53729
sgKLF5	100	83.4847	28.6075	19.8957	5.29768	2.47225	1.34544
sgKLF5	100	53.9306	19.3642	5.89595	2.83237	1.27168	1.15607
sgKLF5	100	55.351	17.664	5.86881	1.61105	1.03567	0.978136
sgKLF5	100	70.5536	36.366	16.5812	7.73962	3.7673	3.17786
sgKLF5	100	62.7415	23.2376	6.50131	3.02872	1.20104	0.966057
sgRosa	100	106.286	80.8887	70.3757	69.6893	86.6329	67.6301
sgRosa	100	108.954	93.0357	84.4941	82.0432	80.927	77.2143
sgRosa	100	86.3623	79.7639	75.0853	71.3595	65.6143	72.1559
sgRosa	100	84.5607	69.7674	75.3661	65.3316	67.8725	69.466
sgRosa	100	92.6075	85.4167	83.4229	69.4892	75.112	75.6272
sgRosa	100	86.9473	76.0204	72.9592	70.4932	69.1539	67.0493
sgRosa	100	90.9441	82.1452	79.4155	74.0206	74.7592	75.5941
sgRosa	100	105.905	86.2175	77.7112	75.5919	70.1549	70.7103
sgRosa	100	104.051	88.1712	86.8207	81.2561	77.7253	78.7179
sgRosa	100	111.911	75.6826	75.1021	65.0398	56.117	61.2771
sgRosa	100	105.41	89.0599	79.9952	69.3676	64.3664	60.7598
sgRosa	100	97.4496	87.7095	86.9322	86.6408	91.0372	87.1508
sgRosa	100	98.5181	94.6497	89.3572	91.7821	94.8614	92.4365
sgRosa	100	98.9208	89.4115	84.8503	85.2983	85.7259	82.4476
sgRosa	100	98.9521	95.6359	93.1955	94.5593	94.5593	93.1237
x	x	x	x	x	x	x	x
T3M4	Treatment effect (Control vs KLF5 KO): β = 68.590, SE = 4.224, t = 16.240, p = 2.365 x10^-28
Day	3	6	9	12	15	18	21
sgKLF5	100	65.2482	28.7589	7.37589	7.34043	#VALUE!	1.48936
sgKLF5	100	60.4705	29.6157	8.96193	9.14152	#VALUE!	1.43678
sgKLF5	100	64.5664	34.8432	12.7545	8.51995	#VALUE!	1.42508
sgKLF5	100	61.9593	38.1437	12.7832	9.09819	#VALUE!	1.67086
sgKLF5	100	69.3231	35.6237	14.4216	5.54675	3.48653	2.51302
sgKLF5	100	70.8794	39.399	19.673	8.34291	6.04507	4.29518
sgKLF5	100	70.7633	34.692	14.582	7.36362	5.22713	4.50114
sgKLF5	100	70.0244	37.596	17.5978	8.51955	5.98813	4.27723
sgRosa	100	114.816	115.3	102.741	113.374	#VALUE!	108.625
sgRosa	100	108.552	104.302	83.1584	91.7629	#VALUE!	80.2728
sgRosa	100	105.392	101.076	97.3273	97.7207	101.493	103.066
sgRosa	100	108.969	106.596	106.134	107.36	108.396	110.116
sgRosa	100	109.605	101.687	96.3122	99.514	102.258	106.375
sgRosa	100	107.922	102.783	101.503	103.128	107.109	114.26
x	x	x	x	x	x	x	x
BxPC3	Treatment effect (Control vs KLF5 KO): β = 61.756, SE = 2.393, t = 25.804, p = 1.288 x10^-68
Day	3	6	9	12	15	18	21
sgKLF5	100	34.7011	7.24893	2.96991	0.781555	0.7034	0.87925
sgKLF5	100	37.3424	7.33623	2.52118	1.09527	1.59124	1.01261
sgKLF5	100	33.1977	7.76163	2.44186	1.45349	0.872093	0.813953
sgKLF5	100	37.0477	8.73061	4.16427	1.43596	1.40724	1.46468
sgKLF5	100	36.9149	5.71809	2.34043	0.664894	0.904255	0.638298
sgKLF5	100	34.9093	7.4158	2.29922	1.23057	0.647668	0.453368
sgKLF5	100	38.3384	9.10823	2.89634	2.05793	1.71494	1.82927
sgKLF5	100	38.704	5.82312	4.64098	2.67075	1.31349	1.48862
sgKLF5	100	40.3024	9.85034	2.24496	1.17593	0.763592	0.763592
sgKLF5	100	45.3152	10.6303	3.52641	1.66951	1.39693	0.783646
sgKLF5	100	43.108	10.1247	2.13325	1.13226	0.492287	0.262553
sgKLF5	100	43.7824	11.621	3.14582	1.20281	1.81347	0.555144
sgKLF5	100	41.329	8.14166	3.04856	1.35086	1.64294	0.876232
sgKLF5	100	44.5099	9.0846	2.8086	0.982432	0.99399	1.10957
sgKLF5	100	43.3895	10.2472	2.9201	0.98531	1.39735	0.716589
sgKLF5	100	50.2558	10.8864	3.0577	1.15407	1.07079	0.642475
sgRosa	100	92.1397	85.2984	78.6997	75.279	77.0257	73.605
sgRosa	100	94.9518	87.5922	79.9773	80.5162	75.4112	73.4827
sgRosa	100	93.4864	85.448	74.5294	68.9383	65.3238	69.616
sgRosa	100	96.5808	88.553	77.2547	79.3855	69.8712	71.7294
sgRosa	100	92.117	87.5905	74.9304	74.6797	74.1086	69.4429
sgRosa	100	95.8647	89.8561	83.3333	78.1129	81.1515	69.9794
sgRosa	100	99.4674	82.0905	74.1678	69.5073	62.3391	62.095
sgRosa	100	93.7913	85.0661	76.6348	67.7076	71.2344	61.9765
sgRosa	100	101.08	86.6002	79.7757	83.2364	74.5847	76.3289
sgRosa	100	107.522	94.4737	89.5285	89.7149	81.3377	83.5965
sgRosa	100	101.558	80.919	74.9805	73.5202	67.5623	69.5093
sgRosa	100	101.269	89.7497	89.2253	82.8992	76.2855	73.4438
sgRosa	100	97.096	77.2454	70.6492	76.7268	81.1657	73.5532
sgRosa	100	103.043	86.5948	86.1941	88.9985	90.8475	87.8428
sgRosa	100	96.0354	77.2187	71.096	68.0044	71.2173	64.5247
sgRosa	100	97.0772	86.2061	81.3023	80.0357	87.4726	79.9383

## Sheet: Fig2P_RawWB
Figure 2P

## Sheet: Fig2N-O
			Total Luminescecne (by day post-injection)								Back_Luminescence (by day post-injection)								Side1_Luminescence (by day post-injection)								Front_Luminescence (by day post-injection)								Side2_Luminescence (by day post-injection)
MouseID	Cage#	Treatment	7	14	21	30	35	42	49	56	7	14	21	30	35	42	49	56	7	14	21	30	35	42	49	56	7	14	21	30	35	42	49	56	7	14	21	30	35	42	49	56
49525	A	AsPC1 sgKLF5	60806000	121692000	406723000	729360000	1027900000	5027700000	17403600000	51604000000	5404000	11840000	23830000	105300000	176500000	1207000000	3253000000	9076000000	31400000	60040000	222500000	386700000	437300000	2567000000	5462000000	13860000000	20830000	45760000	152600000	175100000	306000000	1092000000	7946000000	22680000000	3172000	4052000	7793000	62260000	108100000	161700000	742600000	5988000000
49524	A	AsPC1 Rosa	80072900	553398400	549679000	2646660000	5008820000	17166900000	27055000000	55178000000	22360000	108400000	58390000	153400000	911100000	1840000000	3358000000	8972000000	33590000	126300000	260400000	1036000000	2115000000	6129000000	7655000000	19220000000	23690000	317900000	227600000	1436000000	1925000000	8495000000	11940000000	17420000000	432900	798400	3289000	21260000	57720000	702900000	4102000000	9566000000
49522	A	AsPC1 Rosa	126363600	16312900	2501460000	8400800000	6501400000	27297000000	121330000000	sacced	19140000	3026000	291200000	1390000000	1312000000	8190000000	28950000000	sacced	86500000	6428000	945600000	3046000000	3052000000	12760000000	36240000000	sacced	20390000	6399000	1248000000	3810000000	1916000000	4668000000	41800000000	sacced	333600	459900	16660000	154800000	221400000	1679000000	14340000000	sacced
49521	A	AsPC1 Rosa	772610000	2455100000	13598000000	55232000000	108890000000	320480000000	sacced	sacced	353800000	758200000	5495000000	18920000000	30680000000	81540000000	sacced	sacced	384100000	1404000000	5589000000	20290000000	38840000000	112300000000	sacced	sacced	13180000	132300000	1231000000	10330000000	26560000000	81160000000	sacced	sacced	21530000	160600000	1283000000	5692000000	12810000000	45480000000	sacced	sacced
49520	B	AsPC1 Rosa	34609900	288756000	603670000	2070420000	3537300000	9604000000	48532000000	sacced	8254000	32960000	136600000	413600000	909000000	1866000000	6962000000	sacced	20540000	145900000	346300000	1027000000	1217000000	2786000000	12730000000	sacced	5353000	108600000	109600000	559600000	1096000000	3728000000	18740000000	sacced	462900	1296000	11170000	70220000	315300000	1224000000	10100000000	sacced
49519	B	AsPC1 Rosa	64345500	298707500	676858000	1968380000	4050000000	16202000000	38888000000	sacced	19490000	116800000	203300000	467000000	1144000000	3592000000	6123000000	sacced	42050000	161200000	428700000	1036000000	1525000000	4356000000	10610000000	sacced	2373000	19710000	39310000	392300000	1108000000	6429000000	15950000000	sacced	432500	997500	5548000	73080000	273000000	1825000000	6205000000	sacced
49518	B	AsPC1 sgKLF5	22908500	84306700	70859800	95468400	199508100	171886000	140312600	1139657000	7456000	35010000	23800000	15000000	102400000	50940000	27710000	245900000	13300000	45540000	38770000	65260000	89090000	105100000	81730000	458600000	1872000	3383000	7960000	14610000	7249000	14830000	30320000	431000000	280500	373700	329800	598400	769100	1016000	552600	4157000
49517	B	AsPC1 Rosa	130464400	38127400	1968080000	1962140000	3614300000	9368500000	24399000000	34421000000	16530000	14330000	527500000	469500000	983800000	2314000000	4693000000	7189000000	108600000	17780000	1304000000	1010000000	1699000000	3199000000	7720000000	9494000000	4470000	5795000	123500000	456900000	814600000	3240000000	9780000000	13000000000	864400	222400	13080000	25740000	116900000	615500000	2206000000	4738000000
49516	B	AsPC1 sgKLF5	181616800	502444600	871156000	3514400000	5654990000	21131900000	1331000000	83338000000	53850000	142700000	370700000	1041000000	1162000000	8197000000	473500000	23870000000	123400000	355800000	494100000	2279000000	4234000000	11410000000	563200000	36290000000	3675000	2983000	3900000	157000000	181100000	1266000000	213000000	17370000000	691800	961600	2456000	37400000	77890000	258900000	81300000	5808000000
49515	C	T3M4 Rosa	135829000	490261000	1745950000	3942490000	6342970000	9228700000	16128100000	23459500000	10950000	72760000	129300000	288600000	582800000	573400000	2024000000	5004000000	71200000	300700000	437600000	1439000000	2647000000	4752000000	5914000000	8361000000	52120000	109900000	1154000000	2177000000	3031000000	3753000000	7809000000	9587000000	1559000	6901000	25050000	37890000	82170000	150300000	381100000	507500000
49514	C	T3M4 Rosa	33968000	598303000	1627800000	3925050000	6219640000	10045430000	16191600000	38537000000	4410000	160400000	298800000	867900000	2484000000	3943000000	5812000000	12240000000	12280000	200900000	433100000	1238000000	2591000000	3542000000	5595000000	11600000000	16590000	230100000	883200000	1768000000	1089000000	2488000000	4098000000	13540000000	688000	6903000	12700000	51150000	55640000	72430000	686600000	1157000000
49513	C	T3M4 Rosa	49317200	2304020000	3861010000	6374670000	13003340000	12870960000	30902500000	41782000000	11470000	602300000	986200000	2011000000	4212000000	6014000000	9570000000	12160000000	33450000	1501000000	2440000000	3734000000	7225000000	4184000000	13510000000	17490000000	4084000	195600000	418500000	611400000	1520000000	2604000000	7535000000	11020000000	313200	5120000	16310000	18270000	46340000	68960000	287500000	1112000000
49512	C	AsPC1 sgKLF5	55324500	49546700	5857800	5318800	537841000	711510000	1695760000	39890200	6772000	19630000	1319000	1459000	91030000	300800000	294300000	12630000	20560000	27790000	1785000	3206000	281300000	331400000	797000000	24800000	27650000	1666000	2540000	422600	162500000	61510000	577000000	1591000	342500	460700	213800	231200	3011000	17800000	27460000	869200
49511	C	AsPC1 sgKLF5	244285100	11270400	308089000	781995000	1120014000	2585190000	2492000000	14066000000	19470000	2878000	150000000	348700000	393600000	777900000	771000000	3542000000	87950000	3428000	149300000	421300000	598100000	1532000000	1123000000	6119000000	136300000	4780000	7664000	7523000	122700000	239300000	420400000	3042000000	565100	184400	1125000	4472000	5614000	35990000	177600000	1363000000
49510	D	T3M4 Rosa	20839400	691650000	2750580000	1406630000	5546300000	5392200000	3748100000	3699700000	6925000	129900000	224500000	456200000	1964000000	2380000000	1293000000	1289000000	12390000	503400000	767900000	872300000	2059000000	1654000000	1540000000	1575000000	681400	52160000	1738000000	27210000	1363000000	1126000000	719000000	677700000	843000	6190000	20180000	50920000	160300000	232200000	196100000	158000000
49509	D	T3M4 Rosa	55562000	1020142000	1706660000	4671520000	6795430000	11161200000	10479000000	18247000000	12390000	263300000	219600000	1586000000	2033000000	2147000000	1939000000	3490000000	37490000	668300000	856900000	2915000000	4398000000	4565000000	5067000000	6123000000	4673000	81450000	620000000	111900000	291500000	4190000000	3146000000	7627000000	1009000	7092000	10160000	58620000	72930000	259200000	327000000	1007000000
49508	D	T3M4 Rosa	33261400	671050000	701455000	2632591000	5779970000	12547360000	13791300000	17122200000	5369000	207900000	174200000	1023000000	1898000000	2783000000	5933000000	4108000000	26810000	340700000	489900000	1343000000	2077000000	3924000000	4381000000	3924000000	703100	109700000	28340000	257700000	1732000000	5772000000	3309000000	8662000000	379300	12750000	9015000	8891000	72970000	68360000	168300000	428200000
49507	D	T3M4 sgKLF5	7283300	19406100	40083300	588228000	1706480000	26235600	4702450000	13228400000	1019000	3098000	5369000	150700000	565500000	6637000	1164000000	2153000000	4364000	10350000	17810000	417600000	1046000000	14690000	3150000000	5295000000	1592000	5657000	16480000	16660000	81590000	4384000	357000000	5631000000	308300	301100	424300	3268000	13390000	524600	31450000	149400000
49506	D	T3M4 sgKLF5	8770400	6620300	9338200	3778900	400143000	610030000	120755000	6091430000	2633000	2812000	3075000	1162000	112500000	113400000	14940000	560600000	5082000	3291000	5658000	1243000	249600000	220900000	34220000	1970000000	741200	285300	246800	885000	28960000	262000000	67430000	3480000000	314200	232000	358400	488900	9083000	13730000	4165000	80830000
49505	E	T3M4 sgKLF5	17114200	24569800	86381100	10356400	15451900	4839440000	6543000000	9561900000	4297000	7154000	30310000	2797000	1595000	649400000	805200000	1411000000	8890000	16220000	50050000	6263000	4862000	1499000000	2986000000	3603000000	3679000	831600	5605000	873900	8623000	2666000000	2566000000	4248000000	248200	364200	416100	422500	371900	25040000	185800000	299900000
49504	E	T3M4 sgKLF5	15221800	11554800	17915600	5658000	5791400	1450300000	2623210000	5081100000	2713000	4794000	8457000	1302000	2092000	415600000	673600000	2193000000	7145000	5811000	8657000	1718000	2855000	497500000	1343000000	1781000000	5117000	622100	550500	2279000	512400	517800000	557000000	936600000	246800	327700	251100	359000	332000	19400000	49610000	170500000
49502	E	T3M4 sgKLF5	24396800	22034600	70005300	515185000	30773000	3239940000	3448800000	10065900000	6069000	5437000	31040000	63310000	9907000	721800000	939400000	3378000000	13040000	15490000	32470000	383700000	19720000	2296000000	2132000000	5769000000	4826000	711200	6117000	65520000	763900	188800000	275300000	408400000	461800	396400	378300	2655000	382100	33340000	102100000	510500000

## Sheet: Fig3E
Gene	Description	blank	gel_contam	MBP_IP_1	MBP_IP_2	MBP_IP_3	KLF5_MBP_IP_1	KLF5_MBP_IP_2	KLF5_MBP_IP_3	p-value (MBP_IP_vs_KLF5_MBP_IP)
malE	Maltose/maltodextrin-binding periplasmic protein OS=Escherichia coli (strain K12) OX=83333 GN=malE PE=1 SV=1	107555	1.38772e+06	1.11042e+09	9.34129e+08	1.21078e+09	3.3018e+09	4.06081e+09	4.78659e+09	0.0006
RUVBL2	RuvB-like 2 OS=Homo sapiens OX=9606 GN=RUVBL2 PE=1 SV=3	n.d.	n.d.	n.d.	n.d.	n.d.	104824	157517	161101	1.4e-05
RUVBL1	RuvB-like 1 OS=Homo sapiens OX=9606 GN=RUVBL1 PE=1 SV=1	7786.13	n.d.	n.d.	n.d.	n.d.	125809	135626	151641	1e-05
TADA2B	Transcriptional Adapter 2-Beta OS=Homo sapiens OX=9606 GN=TADA2B PE=1	n.d.	n.d.	n.d.	n.d.	n.d.	n.d.	n.d.	n.d.	1
MED12	Mediator Complex Subunit 12 OS=Homo sapiens OX=9606 GN=MED12 PE=1	n.d.	n.d.	n.d.	n.d.	n.d.	n.d.	n.d.	n.d.	1
P300	EP300 Lysine Acetyltransferase OS=Homo sapiens OX=9606 GN=EP300 PE=1	n.d.	n.d.	n.d.	n.d.	n.d.	n.d.	n.d.	n.d.	1

## Sheet: Fig3F_RawWB
Figure 3F

## Sheet: Fig3H
Gene	T3M4_sgCDK1_1	T3M4_sgCDK1_2	T3M4_Rosa_1	T3M4_Rosa_2	T3M4_Rosa_3	T3M4_Rosa_4	T3M4_Rpa3_1	T3M4_Rpa3_2	T3M4_sgRUVBL1_1_2	T3M4_sgRUVBL1_2_1	T3M4_sgRUVBL1_2_2	T3M4_sgRUVBL2_2_1	T3M4_sgRUVBL2_2_2	T3M4_sgRUVBL2_3_1	T3M4_sgRUVBL2_3_2	T3M4_sgKLF5_2_1	T3M4_sgKLF5_2_2	T3M4_sgKLF5_3_1	T3M4_sgKLF5_3_2
ATP12A	-0.800866	-0.93747	-0.88251	-0.930213	-0.994317	-0.65159	-0.748748	-0.822571	-0.750263	-0.60714	1.94099	0.643746	-0.408842	1.1633	1.15512	1.03076	1.63206	0.58905	0.379511
CDH6	-0.749908	-0.89589	-0.828116	-0.798133	-0.966357	-0.545873	-0.546156	-0.714067	-0.997387	0.858036	0.032243	0.874787	-0.340437	1.48053	-1.07325	1.9	1.24386	1.14162	0.924497
DIO2	-0.99356	-0.964797	-1.06048	-1.10845	-1.0961	-0.827027	-0.905344	-1.09081	0.57859	0.627715	1.61287	0.657799	-0.0449899	-0.648181	0.943014	0.986001	0.87778	1.24967	1.2063
CFTR	-1.0204	-0.95042	-0.904586	-1.08756	-1.08871	-0.75085	-0.87356	-0.895156	1.07576	-1.04516	1.05995	0.274232	0.733404	-0.16331	1.65159	1.06974	1.02489	1.04322	0.84693
GPR141	-0.61939	-0.616028	-0.528511	-0.604324	-0.740372	-0.316448	-0.449109	-0.817277	-0.54728	0.912342	-1.10758	-0.327698	-0.641591	0.312842	-0.709452	1.81141	1.77479	1.58921	1.62446
DEFB4B	-0.984647	-1.02926	-0.865429	-1.02149	-0.960036	-0.733517	-0.832232	-1.07712	1.19461	-0.879472	1.10329	-0.263888	-0.0653155	1.37845	1.55197	0.973672	0.873189	0.905167	0.732055
CSF3	-0.819998	-0.7363	-1.16196	-1.24189	-1.17551	-1.03627	-0.96564	-1.08641	-0.179733	0.898526	0.383478	-0.183834	0.361644	1.13241	1.46716	1.11042	1.03239	1.01079	1.19073
CP	-0.869521	-0.908317	-1.81313	-1.87779	-1.25068	-1.13904	-0.0303046	0.127736	0.66963	0.25767	0.727493	0.792854	0.447028	0.215329	0.324205	0.974926	1.11648	1.17643	1.05901
VNN2	-0.773712	-0.966829	-1.44669	-1.54594	-1.2864	-0.96572	-0.764769	-0.825875	0.711671	1.01955	0.641623	0.195276	0.0935075	0.865166	1.46023	0.954168	0.987018	0.855152	0.792578
TNIP3	-1.12307	-0.983408	-1.37809	-1.32174	-1.31648	-0.87225	-1.00262	-0.899763	1.1216	0.318736	0.993342	0.890992	0.374839	0.931129	0.75957	0.786199	0.843585	0.94249	0.934935
MMP13	-0.553026	-0.469969	-0.839871	-0.904294	-0.483682	-0.188665	0.271577	0.36109	-1.05762	-0.44759	-0.442248	-0.319597	-0.447298	-0.873038	-0.663516	1.81799	1.73304	1.76492	1.7418
VNN3P	-0.757581	-1.10499	-1.37921	-1.56422	-1.5423	-0.638423	-0.673817	-0.377893	0.597657	0.103676	1.33881	0.00960577	0.206029	1.4148	0.823982	0.306039	1.09464	1.09341	1.04976
CXCL1	-1.05042	-0.94224	-1.18982	-1.21561	-1.1201	-1.20257	-1.14869	-1.02973	0.800104	0.786391	0.542525	0.132808	0.687848	1.07583	1.21497	0.949342	0.874104	0.853696	0.981566
IGFN1	-1.1337	-1.17767	-1.10922	-1.02798	-1.0492	-0.94262	-1.14669	-1.23216	1.16872	1.18266	0.574016	0.241666	1.12071	0.479429	0.464359	1.03952	0.857202	1.08958	0.601398
PAPPA	-0.690596	-0.810508	-0.672679	-0.433385	-0.744183	-0.731855	-0.905417	-1.26987	0.729927	-0.100326	0.390867	0.209404	-1.60745	0.734217	-0.0429926	1.52252	1.44523	1.51516	1.46194
TRIL	-0.482753	-0.789479	-0.771173	-0.895314	-0.786214	-0.456032	-0.26086	-0.073697	-0.846087	-0.028009	-0.355469	-0.385286	-1.02413	0.0342661	0.0232217	1.91008	1.3744	1.92505	1.88749
SLC34A2	-0.150612	-0.279231	-0.824988	-0.96427	-0.899693	-0.577248	-0.622155	-0.983512	0.456365	-0.196075	-0.863369	0.456228	-0.771375	-0.403019	-0.220789	1.493	1.69086	1.82895	1.83094
GATA3	-0.531548	-1.16053	-1.19256	-0.858649	-1.01109	-0.976152	-0.793716	-0.974472	0.499502	0.941185	-0.161443	-0.905797	0.684017	1.4632	0.0728321	1.15979	1.4098	1.15842	1.1772
LINC02518	0.016549	-0.838436	-0.783312	-1.08281	-0.916261	-0.450443	-0.795087	-0.516523	-0.70322	-0.407653	0.0968517	-0.724012	0.127757	1.29614	-0.579841	1.58051	1.94428	1.76947	0.966038
IL1R1	-1.06895	-1.05074	-1.37679	-1.20285	-1.40592	-1.29683	-0.737423	-0.621339	0.584438	0.483922	0.636757	0.300348	0.599863	1.16443	0.794754	1.03549	1.08087	1.05135	1.02861
CCL20	-1.06632	-0.797932	-1.57567	-1.78512	-1.22297	-0.830389	-0.710889	-0.377767	0.656303	0.459023	0.548919	0.489679	0.778836	0.248959	0.422207	1.19182	1.10347	1.15957	1.30827
IL6	-0.865263	-1.14429	-1.1032	-1.28251	-1.20516	-0.505535	-1.02454	-1.20926	0.291693	1.2937	1.00944	1.37076	0.920645	-0.243975	0.152062	1.08898	0.63671	0.79572	1.02403
MRC2	-0.320557	-0.297471	-1.10944	-0.909601	-0.610279	-0.749878	0.0858564	-0.33471	-1.23885	-0.200794	-0.492166	-0.774762	-0.0660216	-0.226312	0.279098	1.76572	1.82751	1.67241	1.70024
IL19	-0.804117	-0.967815	-1.1703	-1.43438	-0.998599	-0.678384	-1.10455	-1.23479	0.945427	0.275845	1.06697	-0.00657032	-0.02511	0.883758	1.53735	0.90709	0.713171	0.98408	1.11093
KMO	-0.466147	-0.675731	-1.03223	-1.0551	-1.20992	-0.497522	-0.9598	-0.742943	0.727298	-1.28686	-0.565979	0.00980964	0.307733	1.43858	1.1226	1.05419	1.40511	1.17973	1.2472
PTGS2	-0.693369	-0.591596	-1.11939	-1.33172	-0.860839	-0.96767	-0.561123	-0.473049	-0.0159263	0.0557403	0.293619	0.176804	-0.263482	0.514596	-0.75608	1.67435	1.5051	1.66596	1.74807
SLC45A1	-1.03626	-1.21143	-1.20599	-1.08472	-0.888326	-0.996411	-0.54648	-1.35167	0.378978	0.765426	0.78817	-0.284126	0.69182	1.65491	0.39656	1.19808	1.24037	0.626522	0.864569
FN1	-0.611526	-0.766585	-1.00748	-0.862865	-1.00469	-1.47163	-1.25544	-1.40806	0.937338	0.469713	0.518991	0.398242	0.154474	1.34516	0.0122907	1.17724	1.12281	1.1568	1.09523
ENSG00000227706	-0.844912	-0.556974	-0.708722	-0.582011	-0.966537	-0.797346	-0.879297	-0.983503	1.3962	-1.27771	0.407346	0.370242	0.765319	0.937663	-1.18659	1.20151	1.25186	1.07489	1.37857
ROS1	-0.722633	-0.534447	-0.824	-0.792367	-0.973939	-0.489003	-0.741665	-0.949784	1.61588	-0.533273	0.849318	2.10391	0.237012	-1.02978	-0.841955	0.765724	0.781439	0.94621	1.13335
HEG1	-0.638898	-0.674222	-1.24756	-1.0697	-0.922398	-1.29587	-0.796281	-0.773603	0.451111	0.598226	-0.0350043	0.507616	-0.534815	1.43773	-0.415492	1.41921	1.28537	1.3981	1.30648
EDN1	-0.894342	-0.867921	-1.10349	-0.950104	-1.28204	-1.188	-1.35332	-1.37001	1.12638	0.686654	1.00161	0.704248	0.731271	0.809045	0.787116	0.849177	0.829242	0.788331	0.696155
SLC28A3	-0.732647	-0.703355	-1.34345	-1.53687	-1.47899	-1.29823	-0.601384	-0.943979	1.11711	0.45734	0.722123	0.956063	0.345693	0.420665	0.516074	0.99808	1.11145	0.979172	1.01513
PRR16	-0.5565	-0.370444	-0.191028	-0.278443	-0.362654	-0.286172	-0.250367	-0.0331755	-0.314536	-0.976827	-0.97297	-1.41866	0.215007	-0.777556	-0.436401	1.72613	1.71017	1.87589	1.69854
CYP24A1	-0.697883	-0.682384	-1.29947	-1.30462	-1.28867	-1.26506	-1.0628	-0.940012	0.543156	0.912556	0.894076	0.0573122	0.107413	1.43027	1.15674	0.685169	0.72261	0.988992	1.0426
DUOXA2	0.0480506	-0.151806	-1.79897	-2.03763	-1.478	-1.12222	-0.585489	-0.347689	0.786371	0.630008	0.724137	-0.0107182	0.178561	1.04275	1.32507	1.03252	0.914308	0.43228	0.418474
NTRK2	-0.0805636	-0.0900349	-0.378422	-0.316441	-0.481271	-0.338927	-0.0906265	0.072274	-1.06017	-0.590425	-0.812939	-0.894971	-0.986446	-0.142471	-0.901075	1.96444	1.8123	1.6878	1.62796
ACHE	-0.509623	-0.957766	-1.87637	-1.82406	-1.17928	-1.31439	-0.287051	-0.395823	0.687697	0.969598	0.898759	0.460543	0.496704	0.967465	0.818597	0.721082	0.69769	0.850999	0.775224
S100A8	0.863858	0.851925	-1.34106	-1.77152	-1.32608	-0.745765	-0.552978	-0.560358	-0.51931	-0.213314	-0.179918	-0.362787	-0.283472	0.101064	0.42377	1.41634	1.32957	1.34795	1.52208
IFI27	-0.597269	-0.692525	-1.62519	-1.69915	-1.3827	-0.684731	-0.678577	-0.674415	0.836409	0.381631	0.854483	-0.198614	0.224329	1.30076	1.32455	1.13263	1.13795	0.28704	0.753385
ENSG00000253671	-0.85513	-0.773615	-1.43899	-1.37518	-1.17326	-1.25193	-0.756013	-1.16503	1.29653	0.402076	0.839737	0.881179	0.630345	0.813528	0.756636	0.655493	1.31676	0.600091	0.596773
DUOX2	0.244985	-0.143413	-1.91884	-2.03484	-1.15702	-1.87521	0.0637633	0.0407402	0.692138	0.642263	0.642075	0.238705	0.116699	1.18812	0.767016	0.85452	0.939227	0.399388	0.299684
CLDN11	-0.941145	-0.858706	-0.776615	-0.875	-0.7365	-0.582277	-1.10157	-1.17841	-0.283903	0.348138	-0.225643	-0.424999	-0.280362	1.9643	1.41298	1.12296	1.08941	1.13662	1.19074
GBP5	-0.670237	-0.527919	-1.04297	-1.07768	-1.39433	-0.762983	-0.365067	-0.461049	0.199797	0.418797	0.438291	-0.49122	-1.52627	1.45236	0.691795	1.38482	1.35286	1.15841	1.2226
FYB1	-0.722394	-0.431663	-1.49097	-1.47032	-1.36275	-1.41804	-0.853563	-0.58262	0.229491	0.796246	0.435639	0.512971	-0.0121601	1.07653	0.863023	1.14504	1.17947	1.11438	0.991706
IFI6	-0.360601	-0.257221	-1.87168	-1.87127	-1.32119	-1.2082	-0.632729	0.0159858	0.357016	0.722617	0.616116	-0.105663	0.0431785	0.866471	1.52207	0.915969	1.02799	0.76775	0.773395
INHBA	-0.878944	-0.814034	-0.973092	-1.06314	-0.971686	-0.933898	-1.43265	-1.34757	0.732292	0.879005	0.905303	0.941162	-0.432482	0.325525	0.485991	1.26338	1.11817	1.11124	1.08542
CSF1	-0.912907	-1.22843	-1.36801	-1.32451	-1.16065	-1.29188	-0.729051	-0.801497	0.23731	1.02511	0.933997	0.418986	0.627202	1.1318	0.757811	0.871389	0.799784	0.929482	1.08407
CXCL8	-1.07696	-0.893977	-1.14659	-1.29906	-1.23571	-0.867667	-1.34195	-1.12631	1.29113	0.708596	0.747699	0.7041	0.874234	0.56877	0.860194	0.925846	0.80717	0.709039	0.791446
CFI	-0.737096	-0.626815	-1.29794	-1.43989	-1.48572	-1.11005	-0.754336	0.30084	-0.447789	0.469615	0.607175	-0.0879758	-0.0920213	0.607493	1.56912	0.677184	1.12003	1.10415	1.62403
HMGN2P46	-0.853614	-0.852111	-1.38706	-1.32648	-1.18859	-0.98649	-1.17871	-1.07306	1.19092	0.466854	1.03503	0.387154	0.574483	1.08341	0.974084	0.562277	0.934575	0.600769	1.03657
KCNK2	-0.750188	-0.761502	-0.532068	-0.637964	-0.829056	-0.359153	0.520997	0.119504	-0.327791	-0.649374	-0.800617	0.0698426	-0.642482	-0.429617	-0.991979	1.58631	1.6983	1.87812	1.83872
CXCL2	-1.04985	-0.977391	-1.21789	-1.10057	-1.14792	-1.17327	-1.18597	-1.09136	1.24964	0.713419	0.842183	0.467173	1.24473	0.418236	0.766891	0.852537	0.795835	0.708217	0.885361
ADAM28	-0.433611	-0.562361	-1.31072	-1.53204	-1.48537	-1.22364	-0.730147	-0.618254	1.0192	0.300484	0.542923	0.496657	-0.72577	0.922235	0.989207	1.08726	1.2337	1.11577	0.914477
UGT1A1	-0.561045	-0.0505317	-1.28494	-1.58066	-1.14585	-0.892945	0.328718	0.339963	-0.29972	1.37881	-0.112791	0.238995	-1.40575	0.798623	-0.495718	0.67793	1.44819	1.69211	0.926615
ENSG00000259342	-0.871782	0.0255289	-1.31667	-1.46166	-0.992954	-1.37166	-1.01033	-1.00289	0.999853	1.1005	0.480815	-0.548644	0.769619	1.03163	1.15052	0.542124	1.02982	1.14256	0.303621
MIR3142HG	-0.222789	-0.0495918	-1.89197	-1.23913	-1.64664	-1.31673	-0.711035	-0.998396	1.06022	0.415013	0.729882	0.299529	0.694713	0.48137	1.14529	0.499803	0.725488	1.25138	0.773607
CERNA2	-0.379782	-0.572107	-0.944378	-1.11615	-0.733847	-0.462341	0.735418	1.35247	-0.660641	-0.502741	-0.60273	-0.824606	-0.776292	-0.420648	-0.231424	1.24341	1.80377	1.7924	1.30022
IFI44L	-0.0361568	0.135118	-2.03141	-2.11779	-1.42295	-1.28903	-0.063439	0.481063	0.296017	0.433159	0.554569	0.051808	-0.283465	0.811865	1.03297	0.926129	1.06823	0.720839	0.732471
GLIS3	-0.798835	-1.02465	-0.892535	-1.1668	-0.965742	-1.00709	-0.912509	-0.918306	0.868011	0.713553	1.13464	1.53018	0.48225	0.748029	-1.31016	0.74844	0.867423	1.0049	0.899212
BCAS1	-0.366598	-0.506072	-1.3086	-1.52182	-1.56236	-1.07143	-1.02633	-1.01501	0.869639	0.747409	0.863288	0.113517	-0.00204694	1.27596	1.20172	0.886175	0.910455	0.810146	0.701958
GCNT4	-0.284966	-0.084938	-0.590173	-0.940589	-0.812691	-0.998643	-0.528188	-0.848264	-0.828978	-0.868703	-0.781618	-0.126657	-0.526072	1.42166	1.08643	1.00274	1.41799	1.50166	1.78999
PDE10A	-0.678895	-1.08843	-1.09013	-1.28004	-1.23762	-0.856684	-0.698377	0.830867	0.00185166	0.500075	0.99536	0.0100762	0.341916	-0.213797	-1.03437	1.49463	1.48361	1.24815	1.27181
KRT81	-0.974124	-1.33197	-1.35699	-1.0255	-0.980608	-0.663803	-1.13237	-1.37054	0.724388	0.671074	1.13053	0.384847	0.600014	0.693916	1.32927	0.945067	0.960872	0.596745	0.799189
IGFBP5	-0.133428	-0.304281	-0.402865	-0.384784	-0.125532	-0.342303	-0.341767	-0.895707	-0.546197	-0.989373	-0.541215	-0.4134	-0.571363	0.128226	-1.27246	1.81041	1.53156	1.92781	1.86667
LCN2	-0.489655	-0.566778	-1.63117	-1.73819	-1.2014	-0.99369	-0.857085	-0.904792	0.880069	0.650414	0.730737	0.00591014	0.248587	1.07129	1.38595	0.87239	0.876066	0.795364	0.865978
ABCA6	-0.541068	-0.621551	-0.963122	-0.845087	-1.07349	-0.949476	-0.91264	-0.65026	-1.05133	-0.198993	1.92971	0.60416	-0.640765	1.20245	0.403834	0.650723	1.60092	1.11852	0.937465
LINC02889	-0.402159	-0.626123	-1.26838	-1.457	-0.515221	-1.11233	-0.370402	0.0337763	0.0617291	0.420453	-0.213071	-0.32594	-0.0800363	0.126418	-0.852334	1.57234	1.73275	1.91457	1.36096
QPRT	-0.0236411	-0.437591	-1.4416	-1.55624	-1.17363	-0.891592	-0.264962	0.0493226	-0.585547	-0.664159	-0.22052	-0.681059	0.623578	0.915626	1.46534	1.04942	0.776082	1.56967	1.4915
IQGAP2	-0.0928703	-0.219675	-0.761413	-0.702199	-0.567888	-0.380113	-0.607107	-0.644304	-0.581046	-0.373954	-0.650301	-0.59131	-1.72735	0.470324	1.20371	1.65954	1.60289	1.44587	1.51721
ENSG00000259354	-0.843863	-0.770128	-1.14746	-1.19152	-1.29407	-1.10715	-1.14288	-1.4466	1.13672	0.709488	0.918905	0.661128	0.542477	1.05088	0.795473	0.671439	1.02743	0.820389	0.609355
PDZK1IP1	-0.533938	-0.768755	-1.73865	-1.73621	-1.21333	-0.718656	-0.853724	-0.838534	0.78673	0.867533	0.723318	0.0291286	0.326962	1.05852	1.38054	0.856611	0.844327	0.657144	0.870991
CXCL5	-1.35855	-1.08954	-1.06618	-1.19178	-1.30619	-1.06678	-0.8763	-0.692318	0.9835	0.7647	0.82996	1.18029	0.603734	-0.149205	1.13164	0.824343	0.421878	0.878941	1.17787
IDO1	-0.8022	-0.899556	-1.7273	-1.96258	-1.32039	-0.724058	-0.407536	-0.511389	0.535135	0.926584	0.979893	0.272949	0.481265	0.915032	1.19531	0.724405	0.86638	0.752161	0.705888
AKAP12	-0.95227	-1.05731	-0.635913	-0.65404	-0.99714	-0.826358	-1.637	-1.69643	1.26169	0.663951	0.711911	1.07632	0.903991	0.232688	-0.00399669	1.0892	0.985593	0.805841	0.729272
TCIM	-1.01341	-0.685626	-1.14823	-1.55855	-1.00552	-0.842168	-1.24834	-1.02481	0.71482	0.726697	0.962071	0.852311	0.868721	-0.43984	0.701381	1.02206	0.968064	1.04684	1.10352
CCL28	-0.871014	-0.954957	-1.38865	-1.65996	-1.07332	-1.00261	-0.992632	-0.787737	1.18658	0.426078	0.578408	0.189234	0.703213	1.0666	1.10936	0.906048	1.0254	0.74098	0.79898
CD74	-0.327683	-0.540707	-1.77529	-2.0122	-1.31703	-1.78872	0.311594	0.148392	0.50219	0.698981	0.755628	0.328888	0.521827	1.06368	1.04373	0.5383	0.583271	0.592644	0.672511
ADAM19	-0.892912	-0.963475	-1.21989	-1.11646	-0.911765	-1.12386	-0.61105	-0.836759	0.24712	1.09024	0.301196	-0.0327928	-0.729308	1.89564	0.805439	1.14598	1.13522	0.946144	0.871296
ABCA13	-0.480253	-0.624183	-1.57862	-1.54427	-0.999849	-1.26761	-1.00472	-0.607953	1.21864	0.603057	0.636275	1.41592	-0.081542	0.705875	-0.217061	0.993479	1.0694	0.985359	0.778051
CA8	-0.742351	-1.17581	-1.30591	-1.48882	-1.05887	-0.55774	-1.07249	-0.943145	1.34808	0.747212	0.557954	1.40742	1.09597	-0.139199	0.114263	0.700791	0.64706	1.17874	0.686839
PCDH19	-0.550696	-1.13858	-1.38385	-1.15461	-1.1751	-1.17742	-0.380787	-0.847264	0.810856	1.51367	0.173912	1.01132	1.26482	-0.0814612	-0.589015	0.868079	0.968026	0.677584	1.19053
DNAH5	-1.03712	-0.904773	-1.4553	-1.22249	-1.17323	-1.0273	-0.515207	-0.226517	-0.221304	0.675054	0.60594	1.01291	-0.810586	1.02205	0.393391	1.24687	1.31156	1.23537	1.09068
MX2	0.134531	-0.0742447	-1.93182	-2.08787	-1.53737	-1.4439	-0.087253	0.0406973	0.48811	0.657775	0.800171	0.146647	0.16292	1.05336	1.06313	0.785804	0.860565	0.509957	0.458791
BMP3	0.421316	0.236948	-1.53905	-1.9989	-1.70337	-0.961543	-0.367946	-0.250663	0.659473	-0.109218	-0.556554	0.221307	-0.144321	0.925665	0.587086	0.935613	1.27194	1.3327	1.03952
THEMIS2	-0.715283	-0.867033	-1.56572	-1.72594	-1.00212	-1.31604	-0.492037	-0.961781	0.562374	1.19616	0.866523	0.376345	0.651244	0.795224	1.02974	1.07328	0.829298	0.686544	0.579225
CXCL3	-1.09938	-1.04962	-0.988799	-1.22213	-1.24867	-1.25815	-1.11137	-1.00228	1.33125	0.704709	0.733322	0.445756	0.781542	0.977981	0.790144	0.848916	0.622543	0.800606	0.943628
SIRPB1	-0.812713	-0.975519	-1.42098	-1.85987	-1.39813	-0.851205	-1.00172	-0.346835	0.702285	0.936618	0.756895	0.78328	0.370934	0.902809	0.755274	0.822871	0.884288	1.0047	0.747016
ITPR1	-0.149445	-0.142845	-0.655709	-0.784376	-0.63867	-0.847275	-0.206973	-0.143176	-0.650325	0.0732545	-1.10179	0.00693676	-0.798669	-0.912964	-0.123451	1.60595	1.65455	1.92226	1.89272
LINC00391	-0.626205	-0.465343	-0.399682	-0.674109	-0.923866	-0.611725	-0.516916	0.065687	0.432043	-0.50988	-1.22678	0.663282	0.145273	0.619755	-1.89154	1.66878	1.6671	1.27889	1.30523
ENSG00000225886	-0.297479	-1.0275	-1.68903	-1.54961	-1.38143	-0.712816	-0.693293	0.144133	0.400842	0.45528	1.33333	0.157108	-0.634871	1.181	1.05301	1.11752	0.331944	1.45649	0.355371
GPRIN3	-0.0342343	-0.231354	-1.42601	-1.41989	-0.244581	-0.678268	-0.40367	0.164022	0.131383	0.414132	-0.678415	0.736115	-1.14683	-0.543977	-0.828187	1.29292	1.61934	1.76748	1.51003
PMEPA1	-0.911867	-0.827365	-0.967822	-0.868792	-1.30021	-1.11813	-1.39782	-1.38314	1.13821	0.897073	0.628369	0.141718	0.457366	1.01896	1.21366	0.985239	0.88876	0.717134	0.688656
PDGFRL	-0.671412	-0.641536	-1.07055	-1.25197	-0.792774	-0.462709	-0.0741173	-0.925404	-1.13997	0.961076	-0.571117	-0.912166	0.20935	1.40635	1.28325	1.47943	0.809333	1.30429	1.06065
CCDC80	-0.715254	-0.655644	-1.64334	-1.62924	-1.13182	-1.23479	-0.898153	-0.849628	0.873926	0.748186	0.543752	0.565716	0.715605	0.843158	0.484841	1.0188	1.01655	1.0216	0.925731
NEDD9	-0.615367	-0.69234	-1.4409	-1.42769	-1.28002	-1.18326	-0.928798	-1.28347	1.20795	0.694908	0.774754	0.604988	0.756022	1.0252	0.553078	0.941822	0.788997	0.779159	0.724959
TMEM45A	0.0906834	0.197952	-1.52913	-1.939	-1.29186	-0.794679	-0.30799	-0.303747	-0.380797	-0.38166	-0.212248	-0.394538	0.146897	0.669154	1.10011	1.56508	1.36313	1.16832	1.23432
KANK4	0.0543953	-0.28673	-0.871736	-1.04903	-0.332361	0.0122386	0.308098	0.115707	-1.15055	-0.195858	-0.942499	0.110139	-1.00617	-0.457793	-0.674103	1.11723	0.767093	2.15118	2.33075
C15orf48	-0.658681	-0.500218	-1.56664	-1.62687	-1.43731	-0.6574	-1.17621	-0.790855	1.02101	0.657133	0.869678	0.0854589	0.252862	1.13276	1.32458	0.799094	0.759617	0.686314	0.825684
AZGP1	-0.595259	0.374185	-0.955454	-1.42633	-1.16647	-0.939637	-0.673821	0.0764884	-1.40466	0.555418	-0.369962	-0.335914	0.285337	0.895375	1.63245	1.29347	1.27336	1.57252	-0.0910904
CCDC194	-0.789105	-0.639256	-0.929354	-1.14511	-0.786958	-1.34921	-1.02594	-0.618882	-0.973401	1.30045	1.02004	-0.298974	0.279431	0.456987	0.434728	1.18949	1.68629	1.19483	0.993933
C1S	-0.859572	-0.898651	-1.80379	-1.89062	-1.14297	-1.049	-0.483822	-0.401943	0.961916	0.589306	0.868927	0.655649	0.54066	0.770484	0.9308	0.665944	0.778821	0.900205	0.867653
POU2F2	-0.529191	-0.929611	-0.963526	-0.825568	-1.29337	-1.00455	-0.47054	-0.9005	-1.2092	1.77332	0.0225223	0.0895481	0.061012	1.29561	1.44029	1.0397	1.09556	0.759536	0.548969
APOL1	-0.640881	-0.801287	-1.2172	-1.31104	-1.1315	-1.82449	-0.696239	-0.789621	0.412297	0.673448	0.663355	0.0156297	0.288849	1.3859	1.02559	0.960712	1.06008	0.902194	1.02421
TNFSF14	-0.028474	-0.062764	-1.29779	-1.28262	-1.21325	-1.89397	-1.19514	-1.19294	1.01762	0.605662	0.773813	0.490035	0.429067	1.04979	0.327711	0.851864	1.07901	0.914474	0.62791
SPOCD1	-0.537487	-0.771572	-1.31928	-1.21118	-1.04072	-1.37529	-1.37711	-1.24527	1.00831	0.532246	0.813458	0.821657	0.961427	0.490972	0.632562	0.961675	0.957178	0.826975	0.871449
ITGB8	-0.972486	-0.966813	-1.53294	-1.56097	-1.29752	-1.45269	-0.443031	-0.121656	1.14817	0.637196	0.720805	1.14752	0.306907	0.496773	0.23646	1.00743	0.961374	0.916586	0.768896
SUSD2	-0.398755	-0.376359	-1.8436	-1.57857	-1.31891	-1.39237	-0.465269	-0.851548	0.590772	0.731746	0.692476	-0.0416975	0.719034	1.24481	0.654686	0.955751	0.799085	1.01388	0.864836
KSR1	0.108467	-0.339346	-1.09787	-1.16498	-0.421436	-1.4736	0.253386	0.320878	-0.725216	-0.442641	-0.198848	-0.671021	-0.713161	0.364658	-0.351759	1.55205	1.87964	1.50689	1.61391
CLEC7A	0.460087	0.972999	-1.76651	-2.08165	-1.50874	-0.906207	0.309377	1.28945	-0.646821	-0.46593	0.207361	0.610491	0.765023	-0.184114	-0.194533	1.29176	0.721677	0.564453	0.561824
CPHL1P	-0.745394	-0.269874	-1.84421	-1.95933	-0.878292	-1.42245	0.117147	0.518178	0.825312	0.944441	0.131888	0.633204	-0.54186	0.184501	0.0841654	1.14734	1.43365	0.888455	0.753135
MAN1A1	-0.810331	-0.697432	-1.74331	-1.80098	-1.21586	-1.12262	-0.538769	-0.569876	0.741737	0.726981	0.832163	0.769618	0.425132	0.238196	0.773862	1.06722	0.952723	1.10961	0.86194
NNMT	-1.09363	-0.730628	-1.55977	-1.57178	-1.1317	-0.39703	-0.59727	-0.690622	0.211301	0.59661	0.970519	-0.413424	-0.0363561	1.08574	1.75101	0.69755	0.848032	0.98278	1.07867
CYP1A1	-0.348763	-0.355375	-0.43672	-0.365444	-0.685138	-0.484047	-0.339234	-0.577859	-0.877728	0.471395	-0.440888	-2.06035	-0.229461	-0.0595902	0.243807	1.7319	1.64363	1.61939	1.55047
NKX1-2	-0.564873	-0.586023	-0.508635	-0.713952	-0.702898	0.287533	-0.597711	-0.988009	-0.329542	-0.513724	-0.192063	-1.09352	-0.884572	0.713201	-0.118033	1.95577	1.86164	1.36246	1.61295
PCP4L1	-0.491199	-0.343565	-1.49789	-1.13882	-1.21033	-0.173692	1.06548	1.51783	-0.846134	-0.700179	0.257982	-0.495678	-0.603993	-0.272586	-0.280528	1.34484	1.03128	1.07741	1.75977
SMO	-0.644343	-0.887751	-1.05091	-1.60719	-0.82142	-0.725322	0.22574	-0.118728	-1.45309	-0.648331	0.0792026	-0.132231	0.741006	1.25706	0.573493	1.27862	1.17544	1.44144	1.31731
GUCY1B2	-0.526242	-1.25025	-1.19928	-0.91319	-1.20538	-1.20336	-1.24231	-0.695633	1.68078	0.224909	0.241831	0.264817	1.18046	-0.099454	1.10977	0.876964	0.816918	0.920844	1.0178
LINC00342	-1.01526	-0.582734	-1.46862	-1.15026	-0.91467	-1.66446	-0.69381	-0.757476	1.66359	0.119862	0.752197	1.30369	0.373696	0.679135	0.176841	0.82337	0.991691	1.01137	0.351848
CXCL10	-0.663736	-0.0420372	-1.47076	-1.66101	-1.73777	-0.508305	-0.386585	0.225353	-0.759276	0.052116	0.900171	-0.311538	-0.0271793	0.423056	1.30905	1.46994	1.35368	0.693006	1.14183
XAF1	0.214245	-0.109403	-2.04892	-1.88458	-1.38855	-1.77759	0.248096	0.208088	0.523413	0.767373	0.786661	0.382535	-0.117045	1.02315	0.676042	0.656118	1.05652	0.381557	0.402282
ENSG00000261468	-0.705147	-0.556542	-1.30508	-1.2889	-1.04146	-1.23671	-1.12706	-0.542584	0.297138	0.796664	1.31834	1.16861	0.0858217	1.27636	-0.622197	0.596257	1.16098	1.41388	0.311628
CDH5	0.0326224	-0.404356	-1.32904	-1.65431	-1.32096	-0.851231	-1.15949	-1.27648	0.148297	0.821081	1.22134	0.0722872	0.894126	1.04212	0.794451	1.1126	1.34209	0.319442	0.195419
S100A9	0.320453	0.501647	-1.24556	-1.54361	-1.36227	-0.735729	-0.956589	-0.779132	-0.272737	-0.0684543	-0.168856	-0.622769	-0.294706	0.616686	1.48278	1.27044	1.09646	1.36213	1.39981
CFB	-0.752735	-0.803879	-1.79852	-1.7985	-0.907992	-1.0864	-0.459381	-0.511268	1.1996	0.287953	0.967437	0.319906	0.121174	1.10759	1.21155	0.821649	0.869662	1.05617	0.155986
FMO3	-0.57449	-0.5584	-1.98607	-2.03894	-1.42599	-1.04586	-0.376953	0.105658	0.896788	0.461413	0.79172	0.40525	0.732124	0.621639	0.864802	0.808525	0.873363	0.857301	0.588127
PDE3A	-0.556498	-0.316562	-0.65246	-1.04721	-0.617578	-0.418807	0.688133	0.857085	-0.710977	-0.527092	-0.666154	-0.785245	-0.888981	-0.479095	-0.546309	1.60427	1.69643	1.78547	1.58158
RARB	-0.226811	0.347902	-1.33613	-1.77086	-1.35575	-1.00735	-0.744452	-0.929415	0.662547	-0.833725	1.31322	0.59376	0.367487	0.550944	0.690319	0.339915	0.607178	1.74982	0.981391
CSGALNACT1	-1.00988	-1.10753	-1.07163	-1.19686	-1.13408	-0.766337	-1.31441	-1.33363	1.14029	0.889493	0.849545	0.802093	1.05814	0.256234	0.754091	0.612809	0.836952	0.837025	0.897692
SAA2	-0.413227	-0.428286	-1.57217	-1.73497	-1.11182	-0.879093	-1.22627	-0.919386	0.795708	0.778769	0.845295	0.127277	0.0509679	1.14338	1.43308	0.738275	0.632751	0.788347	0.951373
NTNG2	-0.270249	-0.268905	-0.900432	-0.365822	-0.223136	-0.742181	0.258433	-0.14603	-1.19929	-0.438694	-0.476833	-0.979187	-0.804555	0.747767	-0.796484	2.16	1.78824	1.03767	1.61968
SLC40A1	-0.399458	-0.240921	-1.51848	-1.77573	-1.21696	-0.772251	0.215687	-0.00187319	-0.649687	-0.175427	0.0958818	-0.327299	-0.578658	1.13152	0.944323	0.97949	1.28956	1.5107	1.48958
MX1	0.104814	-0.314518	-2.06242	-2.11376	-1.41685	-1.1515	-0.00709965	0.143016	0.221019	0.583202	0.769369	-0.0592811	0.102085	0.980338	1.17502	0.955205	0.962639	0.532728	0.595985
EDIL3	-0.464978	-0.0985964	-0.306236	-0.646811	-0.790369	-0.0478481	0.046077	-0.00762229	-0.132	-0.958696	-0.766818	-0.0390963	-1.31008	-0.36337	-1.01051	1.34381	1.67407	2.16898	1.71009
FBXO32	-0.187462	-0.484847	-1.47011	-1.76118	-1.21853	-1.80068	-0.778283	-0.626911	1.1591	0.691745	0.907366	0.888721	0.796939	0.747528	0.342853	0.701447	0.776012	0.528453	0.78784
THBS1	-0.779311	-1.11359	-0.274538	-0.0898711	-0.673113	-1.27559	-1.29013	-1.71743	0.680623	0.237484	0.113537	0.337752	0.192046	0.412284	-0.500976	1.56763	1.46262	1.34669	1.36389
ENSG00000284747	-0.871227	-0.829543	-1.03589	-0.98763	-0.897935	-1.30994	-1.23777	-1.54651	0.733315	1.42844	0.576463	0.99726	0.854485	0.799955	0.308611	0.963337	1.06548	0.754898	0.234193
LGALS9B	-0.275629	-1.032	-1.2806	-0.98773	-0.345881	-0.790612	0.398301	-0.0904767	0.150069	-0.58522	-1.14711	-0.946331	-0.262694	0.402449	0.382562	1.67034	1.41702	1.49253	1.831
WFDC2	-0.484419	-1.20887	-1.63923	-1.6287	-1.07364	-1.34355	-0.30597	-0.750832	0.632895	0.811141	0.732829	0.0643805	0.646391	0.935908	1.23744	0.981184	0.760574	0.657047	0.975423
ODF3B	-0.719733	-0.658226	-1.96448	-1.94904	-0.869269	-1.50082	-0.176088	-0.118253	0.635181	0.765459	0.521607	0.301599	0.631184	0.707435	0.886811	0.993896	1.17379	0.53159	0.80735
PTX3	-0.956308	-0.735332	-0.922944	-0.972765	-1.08769	-1.19504	-1.49247	-1.38838	1.21315	0.727572	0.871867	1.19644	1.03861	0.121982	0.482663	0.773254	0.709333	0.643306	0.972738
PIGR	0.198922	-0.0653645	-1.86554	-2.1522	-1.18829	-1.50251	-0.451125	-0.463316	0.843504	0.612105	0.578356	0.273627	0.301631	1.12202	0.960427	0.693629	0.812517	0.726105	0.56551
ATOH8	-0.150029	-0.301731	-0.772033	-0.689238	-0.293775	-0.163597	0.317951	0.185005	-1.48271	-0.529494	-0.669933	-1.28966	-0.753538	-0.12736	-0.02822	1.72672	1.64155	1.72601	1.65408
SLC8A1	-0.166403	-0.618839	-1.46618	-1.60507	-1.19197	-0.864271	-0.935647	-1.03272	0.73974	1.21188	0.187949	0.233884	-0.267019	1.38856	0.815624	0.829322	1.21245	1.33746	0.191244
PLXDC2	-0.129161	-0.403183	-1.09046	-1.05345	-0.646927	-0.533972	-0.00282413	0.153538	-0.783366	-0.752439	-0.704168	-0.410325	-0.729335	0.112206	-0.0520911	1.69054	1.66198	1.97139	1.70203
UGT1A6	-0.568779	-0.666613	-0.955713	-1.10857	-1.10485	-0.430982	0.561073	0.166372	-0.604444	-0.48686	-0.340693	-0.22632	-1.10958	-0.354214	0.882347	2.01224	1.19103	1.68228	1.46229
BCL2A1	-0.805687	-0.656073	-1.62408	-1.04159	-1.13281	-0.937729	-1.02852	-1.49954	1.14295	0.919387	0.760955	0.234707	0.559216	0.87512	1.25151	0.953205	0.758811	0.695054	0.575111
AIM2	-0.53972	-0.476352	-1.27749	-1.57685	-1.63032	-0.708419	-0.846898	-0.693701	0.0276612	0.506932	0.852982	-0.152656	0.23482	0.355355	1.87037	1.22812	1.25155	0.752726	0.821896
TGFB2	-1.03719	-0.996827	-1.06419	-0.920177	-1.19261	-1.29732	-1.17768	-1.29859	0.922955	0.978927	0.883768	1.04754	0.658315	0.948727	0.278771	0.883503	0.770001	0.815654	0.796414
ANO3	-0.195421	-0.491098	-0.206085	-0.53373	-1.09219	-0.2924	-1.37489	-1.33216	0.686766	0.402988	-0.300715	-0.301262	-1.07796	-0.526933	0.315467	1.73809	1.5671	1.70134	1.31309
STEAP2	-0.786605	-0.251555	-0.627788	-0.84947	-0.921324	-0.653281	0.0781836	0.355138	-0.345408	0.241115	-0.679684	-0.0142292	-0.364579	-0.592651	-1.41603	1.70566	1.77964	1.70092	1.64194
KCNJ2	-0.637479	-0.636957	-1.10892	-1.27003	-1.16837	-1.23869	-0.489108	-0.433435	-0.407587	0.855259	0.44715	0.770522	-0.161752	1.02927	-0.944725	1.14992	1.30336	1.43967	1.5019
CDH2	-0.280106	-0.735905	-0.275117	0.0683141	-0.812969	-0.161081	-0.796217	-1.17224	0.272397	-0.920327	-0.193104	-1.09319	-0.530204	-0.622175	0.454654	1.77946	1.77672	1.6384	1.60268
ELMO1	-0.479735	-0.550891	-1.34308	-1.49846	-1.2424	-0.740484	-0.662463	-0.811863	-0.846505	1.42451	0.299944	0.347517	-0.365927	1.38629	1.11829	1.08558	1.06805	0.951816	0.859812
SCNN1G	0.477756	0.48735	-0.739201	-0.754848	-0.53069	-0.104671	-0.335407	-0.885435	-0.89388	-0.563582	-0.29655	-0.603442	-1.28083	-0.130843	-0.541341	2.06538	1.47446	1.19693	1.95884
SLC25A25-AS1	-0.28835	-0.353785	-1.6619	-1.43072	-0.991489	-2.2263	-0.48632	-0.406259	0.985108	0.723138	0.594933	0.323512	0.0896443	1.31039	0.893726	0.707904	0.862853	0.633618	0.7203
EPHA3	-0.0294075	-0.205108	-0.600272	-0.537307	-0.658345	0.463801	-0.669127	-0.0931262	-0.319256	-0.844291	-0.882942	-0.554469	-0.995027	0.319612	-1.22108	1.90851	1.72625	1.63186	1.55973
GSTM3	-0.466961	-0.843886	-1.52502	-1.7167	-1.20112	-0.480102	-0.790226	-0.606344	-0.331896	0.335503	0.380436	-0.0280816	0.322239	1.23373	1.6902	0.871485	0.763777	1.38995	1.003
ELAPOR1	-0.793041	-0.736907	-0.667605	-0.528351	-1.00897	-1.13303	-0.45916	-0.787292	1.4396	-1.09208	0.807122	1.02187	1.41902	-0.236958	-1.27241	0.736301	1.22235	1.30258	0.766965
MMP7	-1.08327	-1.01222	-1.35764	-2.12781	-1.00648	-0.500624	-0.310486	0.342177	-0.160477	0.597881	-0.0772771	-0.0756556	0.596272	0.835063	1.48548	1.33018	1.34476	0.476995	0.703123
SNCAIP	-0.801833	-0.438342	-1.55796	-1.66673	-1.20359	-0.757692	-0.29938	-0.24523	-0.452483	0.596624	-0.063437	0.935564	0.295896	0.467348	-0.41637	1.46392	1.35891	1.37487	1.40993
OTULINL	-0.167761	0.123625	-0.106257	-0.107995	-0.400432	-0.00591925	-0.355857	-0.488372	-0.681944	-1.20279	-0.875675	-0.77853	-0.872473	-0.978643	-0.131539	1.87278	1.80786	1.69069	1.65924
TRIM22	0.124183	-0.00256752	-1.88052	-2.38408	-1.35249	-1.16975	0.165486	0.336681	0.118712	0.42924	0.485765	-0.0712821	-0.115778	1.08987	1.23891	0.779899	0.844248	0.686772	0.676707
STEAP1	-0.796657	-0.237349	-0.0394921	-0.427884	-0.575159	0.145463	-0.8965	-0.86024	-0.372062	-0.229621	-0.472805	-1.40383	-0.909358	-0.268019	0.52275	1.74448	1.53367	1.79128	1.75134
CABP4	-0.0155395	-0.217503	-1.55503	-2.05021	-0.990599	-1.52966	-0.113129	0.388388	0.20144	-0.616729	0.226787	-0.239783	0.173215	1.54259	0.768574	1.1326	1.02905	1.27498	0.590554
CD1D	-0.393988	-0.565806	-0.750882	-1.21554	-1.02791	-0.828775	-0.241617	-0.994016	-0.62961	-0.0310343	-0.159395	-0.67745	-0.298866	1.22457	2.01618	0.710876	0.616144	1.60214	1.64498
HSD17B14	0.501721	-0.34602	-0.968569	-0.919143	-1.09299	-0.525975	0.155295	-0.699942	-1.26759	0.304493	-0.257326	-1.46648	0.0416133	-0.21233	1.78567	0.918048	0.994739	1.20301	1.85177
LRP1B	-0.367463	-0.832219	-1.62302	-1.02676	-0.514944	-0.674017	-0.0389219	-0.336585	0.955625	1.01117	-0.846894	0.543774	-1.06965	0.758317	-1.11771	1.17126	1.35047	1.27591	1.38167
PLPP3	-0.586088	-0.663896	-1.37734	-1.61111	-1.21726	-1.36899	-1.00976	-1.00132	1.15005	0.658283	0.753821	0.542955	0.724403	0.757269	0.829458	0.950443	0.868632	0.776561	0.823884
DENND2B	-0.259466	-0.545409	-0.727561	-0.507801	-0.348965	-1.14581	0.50976	-0.105297	-1.12	-0.657569	-0.776589	-0.447278	-0.649108	0.718901	-0.653816	1.65263	1.76795	1.65419	1.64123
KRT80	-0.522012	-0.493715	-0.772293	-0.611583	-1.12605	-1.46067	-1.62054	-1.84416	1.03787	0.823796	0.86356	0.95647	0.967497	0.483052	0.30086	1.01386	0.83231	0.610412	0.561348
GPNMB	0.347085	0.28661	-1.02328	-1.49291	-0.93267	-0.105657	-0.545062	-0.0368899	-0.957619	-1.14053	-0.403962	-0.540776	-0.510708	0.61942	0.147559	1.31647	1.78281	1.62963	1.56048
RUNX2	-0.470597	-0.569101	-1.35096	-1.23878	-1.13075	-2.16469	-0.602374	-0.729915	0.904686	0.614329	0.49517	0.449088	0.332136	1.20572	0.313526	0.833578	0.943116	1.07861	1.08721
TESC	-0.425433	-0.885397	-1.56551	-2.12128	-1.44711	-0.912271	0.170455	0.218052	1.27289	0.596659	-0.594155	0.469159	0.909966	0.0320399	0.976977	0.820505	0.882281	0.882888	0.719287
TNFSF10	-0.433362	-0.272938	-1.96659	-2.09613	-1.08327	-0.359036	0.432653	0.408186	-0.489709	-0.143109	0.123472	-0.347996	-0.283244	0.688359	1.37207	1.0492	1.27422	1.06324	1.06399
GASK1B	-0.138028	-0.0647407	0.144675	-0.144654	-0.572536	-0.0572233	-0.419961	-0.502972	-1.25974	-0.622301	-0.810209	-0.661798	-1.36387	-0.550843	0.126774	1.83504	1.59176	1.77105	1.69957
GBP1P1	-0.708441	-0.3325	-0.630328	-0.964916	-1.2093	-0.146882	-0.125215	-0.628405	-1.44131	-0.211033	0.055431	-0.102624	-0.822114	-0.106281	1.94592	1.12685	1.29141	1.71532	1.29441
PGBD5	-0.954009	-1.17833	-0.823806	-1.08177	-0.792534	-1.04279	-1.12156	-1.58875	0.741991	0.31592	0.955404	-0.201758	0.605765	1.19958	1.00743	0.995215	1.05653	0.907481	1.00001
LAMP3	-0.090897	-0.0926095	-1.60849	-1.60257	-1.02593	-2.32862	-0.284892	-0.129623	0.589972	0.275259	0.552918	0.227891	0.0467351	1.25386	0.324864	0.97139	0.945564	1.03739	0.937792
OAS2	0.497887	0.254176	-2.20995	-2.26689	-1.41197	-1.12928	0.342147	0.532626	0.066499	0.577845	0.807323	0.122649	0.0361809	0.203354	0.305403	0.980191	1.06526	0.669469	0.557083
SOCS1	0.0407576	0.769979	-1.45317	-1.68636	-0.998455	-1.69211	-0.686368	0.303488	0.0702046	-0.646732	0.353658	-0.66108	0.776685	0.306891	0.543533	1.46672	1.07377	0.559287	1.5593
CLDN10	-0.599917	-0.570468	-0.66969	-0.747234	-0.534157	0.335094	0.603345	0.3392	-0.897673	-0.275168	-1.38115	-0.821656	-0.627151	-0.919319	0.335704	1.52992	1.30319	1.56716	2.02997
CTNND2	0.268466	-0.0446708	-0.633746	-0.409962	-0.260429	-1.03253	0.64706	0.425148	-1.05726	-0.847252	-0.771409	-0.788605	-0.862129	-0.399266	-0.832112	1.8481	1.73202	1.55313	1.46546
GPRC5B	0.192069	-0.45792	-1.41549	-1.31071	-1.37443	-1.83442	-0.740902	-1.05634	1.23995	0.311007	0.798408	0.465189	0.841572	1.08746	0.395907	0.877131	1.23703	0.355777	0.388718
RBMS3	0.0485935	0.426895	-1.05666	-1.05604	-0.968854	-0.201039	-0.136818	-0.772372	0.0748673	-0.72446	-0.671715	-0.208827	-0.49343	-0.525265	-0.658574	1.81448	1.73978	1.59765	1.7718
LOX	-0.29367	-0.3108	-0.602567	-0.619326	-0.439355	-0.177697	-0.393052	0.0413364	-1.16587	-0.987452	-0.389691	0.375733	-2.049	0.32003	0.604777	1.55313	1.22916	1.57012	1.7342
LIF	-0.871698	-0.919784	-1.10469	-0.99678	-1.01129	-1.26634	-1.33997	-1.40363	1.30008	0.655756	0.816086	0.389764	0.663197	0.95111	0.9016	0.996266	0.859832	0.62703	0.75347
SAT1	-0.629094	-0.332991	-1.67472	-2.07468	-1.27886	-1.12469	-0.585817	-0.17385	0.847562	0.483571	0.632352	-0.0216621	0.167796	1.09036	1.28626	0.77966	0.912084	0.788024	0.908697
ZBED10P	-0.5302	-0.833771	-0.737724	-0.860377	-0.81817	-0.883929	-1.1473	-1.44633	1.2818	-0.107512	-1.09886	0.751223	0.881428	0.564591	-0.0406072	1.41931	1.26864	1.16359	1.17421
FAT4	-0.736896	-0.0882836	-0.580389	-0.538262	-0.594787	-0.975195	-0.638373	-0.364529	0.105463	-0.177823	0.387934	0.500214	-1.67646	-0.219071	-0.879736	1.55582	1.76047	2.0211	1.1388
RCAN1	-0.935721	-1.01527	-1.22726	-1.24875	-1.21589	-0.631502	-1.31723	-1.27436	0.957229	0.791473	0.830164	0.315332	0.498905	0.855322	1.22718	1.01321	0.586151	0.889841	0.901159
EPSTI1	-0.0821989	0.17292	-1.84074	-2.02428	-1.46605	-0.636977	-0.664312	0.167665	-0.352084	0.493674	0.556073	-0.286404	-0.147409	1.02388	1.48668	1.11913	1.09747	0.675979	0.706987
SCUBE1	0.267376	-0.342191	-1.32961	-2.29853	-0.83723	-1.26962	0.24983	-0.123074	-0.0258125	0.307378	0.139066	-0.79655	-0.269446	0.482127	0.568258	1.40807	1.26029	1.21338	1.39629
PLAT	-0.639085	-0.76731	-1.6751	-1.58846	-1.25104	-0.932326	-0.786914	-1.01444	1.08295	0.714025	0.718307	0.0715647	0.595195	0.866639	1.04161	0.979842	0.942963	0.833761	0.807829
JCAD	-0.824799	-0.887183	-0.334768	-0.178542	-0.851336	-1.22568	-1.4663	-1.55839	0.641404	0.266882	0.231257	-0.408942	-0.199986	1.1961	0.280212	1.28222	1.06837	1.7456	1.22388
CCN2	-0.843955	-0.727773	-0.527339	-1.21171	-1.203	-1.31017	-1.15182	-1.51058	1.14864	0.860804	0.830772	1.04184	1.32765	0.467804	-0.110101	0.950982	0.798936	0.281311	0.887714
TLR2	-1.0523	-0.797857	-1.51469	-1.56538	-1.5326	-0.738581	-0.321307	-0.26211	-0.266535	0.625111	0.383565	0.3936	0.055226	0.825907	1.62891	1.2021	1.09396	0.957807	0.885177
SOD2	-0.891949	-0.908995	-1.76353	-2.01064	-1.23044	-0.894999	-0.426342	-0.325633	0.947068	0.871052	0.782732	0.630479	0.769669	0.658226	0.763691	0.603902	0.703727	0.809106	0.912875
RAB42	-0.745946	-0.676244	-1.71827	-1.69251	-1.12918	-0.718083	-0.962138	-0.958174	1.38376	0.75973	0.418151	0.56488	0.806429	1.01904	0.603161	0.811255	0.908257	0.921966	0.403918
ENSG00000285744	-0.111055	-0.248693	-2.01838	-1.52035	-1.44532	-1.50384	-0.654903	-0.560306	0.989073	0.862331	0.91681	0.889512	0.660574	0.599425	0.767424	0.348917	0.473804	1.05469	0.500293
TUBA1A	-0.200451	-0.463822	-0.680485	-0.630553	-0.728703	0.0807661	-0.794666	-1.21608	-1.40236	-0.602114	0.0939084	-0.939845	0.0596735	0.0640473	1.73757	1.60223	1.45137	1.20337	1.36615
TSHZ2	0.269614	0.432909	-1.54783	-2.27948	-1.1216	-1.14804	-0.464086	0.78406	0.193583	0.666969	0.47958	0.15318	0.44744	0.686814	-1.22499	1.50207	0.707244	0.793245	0.669326
RPS6KA2	-0.434198	-0.726781	-1.54555	-1.0922	-0.626713	-0.985743	-0.688012	-0.901015	0.141661	1.18835	-0.0934376	-0.569194	-0.540111	0.986487	0.253303	1.52949	1.33135	1.42676	1.34556
CDC42EP3	-0.92794	-0.835365	-1.09613	-1.06638	-1.3606	-1.16774	-1.16619	-1.00553	0.708853	0.711828	-0.112233	0.805339	0.461179	0.427276	0.929049	1.37268	1.23637	1.03225	1.05328
IRAK3	-0.565824	-0.447408	-1.86945	-1.98167	-1.45159	-1.10353	0.452623	0.657891	0.0340429	0.231051	0.542101	0.632512	-0.219523	0.569643	0.109038	0.95434	1.31576	1.19331	0.946678
MIRLET7IHG	-0.455214	-0.383259	-1.35704	-1.66108	-1.28037	-1.41613	-0.94429	-0.118758	0.895825	-0.217596	0.804564	0.0704736	-0.0243371	1.16982	0.270899	1.05148	1.49606	1.09065	1.0083
TYMP	-0.534711	-0.778001	-1.65748	-1.70906	-1.23098	-1.35242	-0.436019	-0.6567	0.718178	0.861095	0.745204	0.105148	0.50621	0.743898	1.39181	1.09206	0.984964	0.521119	0.685694
GJD3	-0.0295491	-0.0708418	-0.98384	-0.494547	-0.641487	-0.483539	-0.695497	-0.353728	-1.77672	0.493368	-0.27597	-0.177453	-1.46528	1.60222	0.0700531	1.25571	1.2338	1.78411	1.00919
LINC02593	0.182555	-0.23689	0.0190968	-0.955233	-0.205317	-1.42049	-0.158438	0.0765287	-0.901959	-0.640095	-0.665968	-0.649124	-0.492778	-0.696997	-0.178165	1.73358	1.83346	1.50598	1.85026
ENSG00000250155	0.865425	-0.335163	-1.48094	-1.07077	-0.653183	-0.616759	-0.601302	0.96135	-0.993656	-0.00963775	0.214282	0.244544	-0.29845	-0.129484	-1.54033	0.890383	1.45989	2.0077	1.08611
PPP2R2B	0.0602347	0.372242	-0.613311	-1.04068	-0.713674	-0.0574854	0.26508	0.401006	-0.856636	-1.12096	-0.701093	-1.18251	-0.839149	-0.38417	-0.186632	1.62395	1.60205	1.68961	1.68213
RASGRP1	-0.718539	-0.688272	-1.18352	-1.14516	-1.09606	-1.31683	-0.625345	-1.25321	1.50235	0.506102	0.494867	0.758101	-0.815736	1.28648	0.856365	0.662696	0.857826	0.965488	0.952398
KYNU	-1.12222	-0.941582	-1.31198	-1.49016	-1.13354	-0.48135	-1.14141	-1.22703	1.10913	0.628718	0.899652	0.833846	0.565029	0.370848	1.09339	0.862436	0.810705	0.834432	0.841086
NABP1	-0.707114	-0.410291	-1.0268	-1.22622	-1.37253	-1.75865	-1.24882	-0.792015	1.332	0.530098	0.633492	0.76089	0.306566	0.965167	0.29713	0.897324	0.980719	0.956818	0.882244
IL36G	0.0804297	0.206277	-0.878875	-1.71934	-1.90149	-1.54439	-0.729704	-1.18982	0.408411	0.601086	0.902772	0.35281	0.486831	0.966648	1.10177	1.14085	0.858826	0.513218	0.343673
CYP1B1	-0.42167	-0.0294447	-0.870554	-1.14739	-0.835553	-0.195377	0.371835	0.214751	-0.340684	-0.624469	-0.718664	-0.388264	-0.98586	-0.550079	-0.43888	1.78555	1.5126	1.87627	1.78588
LYPD6B	0.427999	-0.312118	-0.561021	-0.854941	-0.70917	0.254828	-0.0578353	-0.392399	-1.53022	-0.482411	-0.661021	-1.37868	-0.835221	0.19693	0.603808	1.65427	1.68968	1.47709	1.47044
ADPRHL1	-0.470406	-0.967336	-1.13566	-0.832825	-1.02942	-1.29792	-1.3102	-1.48039	1.38113	0.447199	0.771852	1.26839	0.833862	0.499101	0.0176256	1.06982	1.02433	0.713936	0.496896
RDH10	-0.157576	-0.294956	-1.62243	-1.89657	-1.55826	-1.49215	-0.180138	-0.0469884	0.757941	0.532508	0.572846	-0.196327	-0.185026	1.09951	0.959302	1.08566	1.12762	0.664928	0.830112
IL1RAPL2	0.43703	0.168997	-0.525031	0.280472	-0.453379	-0.0368696	-0.793055	-1.46206	-0.758489	-0.585294	-0.370226	-0.626953	-0.573308	-0.699239	-0.707476	2.23307	1.63734	1.44809	1.38638
JUN	-0.777413	-0.599497	-1.16322	-1.08548	-1.03613	-1.1876	-1.35807	-1.58747	1.28362	0.796837	0.647853	0.832613	1.0813	0.361749	0.647722	0.984133	0.831794	0.656557	0.670708
CCPG1	-0.796636	-0.473627	-1.47634	-1.68424	-1.45578	-0.218361	-0.992982	-0.440897	1.07796	0.259446	0.357878	0.76977	-0.308506	-0.112376	1.82046	0.770927	0.936404	0.977342	0.98956
ITGAV	-0.794322	-0.614015	-1.26631	-1.46743	-1.29393	-1.16318	-0.933363	-0.86275	0.915795	0.757582	0.564382	1.52748	0.0679766	0.723814	-0.142804	0.975143	0.949376	1.10635	0.950204
ENTPD3	0.136192	-0.010554	-0.954946	-0.708462	-0.967658	-0.548216	-0.752046	-1.57891	-0.261439	-0.264448	-0.414056	-0.836327	-0.744963	1.34468	1.08028	1.61328	1.59816	1.11444	1.155
VTCN1	-0.597269	-0.753173	-1.18421	-1.28741	-1.53219	-0.786903	-1.14967	-1.34566	1.08188	1.22012	0.263423	0.355706	0.415958	1.09969	1.10446	0.788383	0.931825	0.797911	0.577135
KIFC3	-0.772883	-1.07779	-1.10946	-1.03004	-1.08095	-1.58725	-0.958156	-1.35198	1.04359	0.923376	0.854073	0.580416	0.842759	0.614147	0.987117	0.849678	0.763743	0.734166	0.775442
LINC00472	-1.29888	-0.409494	-0.957634	-1.29299	-1.3127	-1.30004	-0.784865	-0.247093	1.25328	-0.74456	0.632193	1.16191	1.07275	-0.275364	0.413943	0.992722	1.10627	0.958519	1.03204
TRPV4	0.930383	0.168411	-1.84929	-1.7217	-0.694646	-0.452017	1.40386	0.423345	-1.06723	-0.359152	-0.624622	-0.327699	-0.630389	0.0512342	0.108783	0.926285	1.64313	0.98778	1.08353
ZC3H12A	-0.384904	-0.362412	-1.565	-1.53927	-0.968011	-1.99863	-0.766745	-0.826737	0.657638	0.663581	0.819752	0.427422	0.615314	0.968502	0.819846	0.812878	0.837713	0.795113	0.993954
ZNF319	-0.0261288	-0.795449	-1.23926	-0.990562	-0.780325	-1.73785	-0.313947	-0.969608	-0.859848	0.2179	0.183269	0.0172785	0.0282158	1.37511	0.540653	1.29992	1.38479	1.42333	1.24251
CREB5	-0.929293	-0.39003	-1.35465	-1.09361	-0.945163	-0.953939	-1.35595	-1.27862	0.918397	0.901272	1.11833	1.14003	1.15119	0.496988	-0.587509	0.708048	0.871955	0.931054	0.651497
SLC9A7	-0.58597	-0.728305	-1.04122	-1.09605	-0.754502	-1.62611	-1.35425	-1.36287	0.899539	0.557309	0.554256	0.7795	0.615278	1.3152	-0.0450245	1.10362	0.850183	1.02321	0.8962
KCNQ1	0.141824	0.339281	-2.13771	-1.77171	-1.09464	-1.45552	1.39335	0.53618	0.605365	-0.361681	-0.656816	0.19586	0.365979	0.194876	0.944853	0.885492	0.898973	-0.0169849	0.993023
SLC1A3	0.0332712	0.0314047	-1.21462	-1.2867	-0.952185	-0.993321	0.645206	0.661024	-1.09626	-0.433816	-0.350852	-0.645	-0.982446	0.517457	0.0882505	1.49	1.43232	1.59357	1.4627
C12orf54	-0.234112	-0.218957	-0.213743	-0.693806	-0.597775	-0.100776	-0.423667	-0.265793	-0.893286	-1.44242	-0.760206	-1.51229	0.00606606	1.48128	0.0260345	1.49565	1.72697	1.59363	1.02721
LURAP1L	-1.13346	-0.769466	-1.40023	-1.27815	-0.889503	0.124038	-1.46909	-1.05881	0.340641	0.44025	0.257012	-0.398799	0.583614	0.932083	1.00057	1.45381	1.21246	0.969722	1.0833
SAMD11	-0.272724	0.30055	-1.20751	-0.626314	-0.0358259	-0.124546	0.528918	0.17295	-0.736939	-0.691687	-1.25001	-1.11888	-0.211273	-0.245971	-0.963926	1.22804	1.53797	1.9138	1.80338
SEMA3E	-0.133229	0.28197	-0.53344	-0.678149	-0.388591	-0.0108911	0.141213	-0.139875	-0.579996	-0.696947	-1.47374	-0.688157	-1.29285	-0.35857	-0.0983014	2.04719	2.07316	1.22602	1.30317
EPGN	-0.314814	0.0589643	-0.0384686	-0.338946	-0.0853341	0.294039	-1.27664	-1.72462	-0.491922	-0.325899	-0.362767	-0.0714995	-0.793543	-0.796163	-0.381921	1.70351	1.35265	1.8198	1.77356
NFKBIZ	-0.736408	-0.506123	-1.56411	-1.59922	-1.15505	-1.51286	-0.946418	-0.5122	1.26933	0.479655	0.819412	0.573264	0.378694	1.15721	0.473444	0.896461	0.870471	0.762343	0.852102
SLC29A3	-0.3326	-0.840926	-1.30967	-0.88592	-1.158	-0.679739	-0.695121	-1.06947	-0.670025	-0.738274	0.490125	0.329485	0.91195	0.388036	0.327227	1.54193	1.45352	1.38081	1.55667
EGF	-0.297346	-0.527356	-1.5886	-1.22958	-1.082	-0.961304	-0.992243	-1.5483	1.06926	-0.0540257	0.926644	0.40038	0.0808838	1.29324	0.825654	1.15163	1.13887	0.685371	0.708818
DCBLD1	-0.54345	-0.723194	-0.480395	-0.268048	-0.696231	-0.699358	-1.01594	-1.36679	0.0875886	0.0443293	-0.442585	-0.293639	0.184458	-0.0333925	-0.719117	1.87278	1.63806	1.75989	1.69503
SOX4	-0.815016	-0.331666	-1.54358	-1.56996	-1.49084	-1.07083	-0.922347	-0.165731	0.782085	1.04584	-0.0650696	-0.3003	0.433689	0.992055	0.965165	1.0733	1.23652	0.975203	0.77149
ADM	-0.829584	-0.758178	-1.17659	-1.16348	-1.18183	-1.03051	-1.26255	-1.37265	1.07444	0.831917	0.894881	0.126568	0.448247	0.900033	1.37367	0.737539	0.677254	0.723815	0.987006
TFPI	-0.900824	-0.646173	-1.13349	-1.44739	-1.24561	-0.848063	-1.3082	-1.12023	1.36052	0.429469	0.748138	1.2301	0.272328	0.214438	0.993275	0.994491	0.7508	0.742944	0.913479
DAB2	0.295931	0.191639	-1.79632	-1.63	-1.2147	-1.83985	-0.88808	-0.196859	0.746449	0.289573	0.622608	0.543855	-0.324693	1.25653	0.848729	0.829713	1.0971	0.597181	0.571198
APOL2	-0.720565	-0.918515	-1.45783	-1.50359	-1.18366	-1.20444	-0.742121	-1.03049	0.74347	0.866806	0.831358	0.195978	0.393862	1.12453	1.15903	0.922809	0.918749	0.743599	0.861021
MCAM	-0.837368	-0.835452	-1.07568	-1.17336	-0.992913	-1.24052	-1.1002	-1.66659	0.842844	1.0753	0.559525	0.82019	0.897564	0.854217	0.441434	0.793017	0.816058	1.00351	0.818419
ALDH1A3	-0.718337	-0.670865	-0.853992	-0.713073	-1.07145	-0.907944	-1.75312	-1.78209	1.14955	0.637093	0.665204	0.186167	0.28109	1.03249	1.11024	1.00844	0.990478	0.699325	0.710789
ELL2	-0.452936	-0.223091	-0.361869	-0.534965	-0.891605	-0.44307	-1.36603	-1.04304	0.811491	-0.250973	0.237776	0.345438	0.0724041	-1.05303	-1.16362	1.74952	1.51861	1.55662	1.49236
C3	0.00432631	-0.507886	-1.90425	-1.70087	-0.995752	-1.97023	-0.111594	-0.510475	0.726701	0.814123	0.82865	0.343084	0.311086	1.25373	0.770364	0.743	0.807752	0.625431	0.472801
SOCS2	-1.6623	-1.03516	-0.169197	-0.505436	-0.446824	0.0668944	-0.348262	-0.581567	0.247918	0.474596	0.0209072	0.511552	0.0509122	-1.35504	-1.28866	1.51402	1.30571	1.43822	1.76171
FOXA1	-0.79038	-0.696024	-1.31786	-1.3558	-1.07147	-1.85845	-1.02259	-0.575275	0.997175	0.550052	1.05011	0.673686	0.550756	1.08297	0.477335	0.956318	0.901951	0.677966	0.769534
CCN1	-0.846091	-0.898455	-0.627824	-0.523394	-0.916558	-1.3644	-1.49671	-1.86616	0.992917	0.795982	0.77783	0.826756	1.20574	0.389585	0.294407	1.05485	0.903654	0.569521	0.728349
TNFSF13B	-0.303175	0.613674	-1.43297	-1.64812	-2.10882	-1.19351	-1.02177	0.268229	0.160502	0.243778	1.10596	1.00288	0.0285638	0.505574	1.15684	0.974895	0.568482	0.469839	0.60916
AHR	-0.755435	-0.338501	-1.02107	-1.44473	-0.659911	0.01081	0.166849	0.605243	-0.542277	-0.568563	-0.430097	-0.484083	-0.602119	-0.24844	-0.502506	1.78422	1.59602	1.63728	1.79731
HDAC9	-0.623574	-0.557633	-1.12937	-1.2943	-1.08766	-1.00393	-1.5284	-1.46387	1.36864	0.509253	0.808918	0.970114	0.191781	0.84895	0.802772	0.814642	0.85158	0.797061	0.725017
CMTM3	-0.429999	-0.602078	-1.57761	-1.67598	-0.943831	-1.10926	-0.627668	-0.857712	-0.0382482	-0.295473	0.905432	0.267299	0.443479	1.46736	1.24537	0.720208	1.14536	0.61749	1.34586
MUC13	-0.341178	-0.4182	-1.54043	-1.81449	-1.51633	-1.1742	-0.891091	-0.75507	1.08374	0.784687	0.924679	0.458876	0.548995	0.971665	0.997982	0.7575	0.868144	0.627906	0.426814
PLOD2	-1.0344	-0.527989	-0.439757	-0.879109	-0.756914	-0.0112269	-0.8635	-0.518199	0.274819	-1.28253	-0.76378	1.26557	-0.4402	-0.714328	0.70341	1.61492	1.45234	1.5332	1.38767
GPR37	0.110516	-0.622022	-0.804615	-1.04133	-0.389309	-0.3363	-0.238356	-0.00717775	-0.471789	0.0204176	-1.35209	-0.687296	1.32212	0.286498	-1.61718	1.24192	1.57157	1.39965	1.61477
TMPRSS2	0.472379	0.0329043	-1.17517	-2.04428	-1.11063	-1.07592	-1.28684	-1.0359	1.21768	0.446482	0.952348	-0.144008	0.148517	1.3184	1.14089	0.837654	0.695268	0.467345	0.142893
PDGFC	-0.42264	-0.357191	-0.203875	-0.226513	-0.243671	-0.352654	-0.259452	-0.0771396	-0.556997	0.301602	-1.72173	-0.998719	-0.0884542	-0.477052	-1.07676	1.45106	1.54844	1.81985	1.9419
CHD5	-0.327957	-0.142587	-0.056794	0.0639472	-0.0294841	-0.847981	-0.386234	-0.345391	-0.65725	-0.659101	-1.16337	-0.197058	-1.51313	-0.604854	-0.032675	1.68503	1.87185	1.79431	1.54874
TSPAN18	-0.662919	-0.934696	-1.24659	-1.22133	-0.932278	-1.43861	-0.519534	-1.4571	1.00776	-0.156848	0.922333	0.371919	0.675147	0.991982	1.19942	0.641303	0.3716	1.18838	1.20007
SYNPO	0.315236	-0.162582	-1.75345	-1.55928	-0.846691	-2.59768	0.298943	-0.0575256	0.029852	0.589372	0.456404	0.553733	0.476065	0.944291	-0.0395885	0.744603	0.879062	0.812645	0.916587
MAP1B	0.0497522	-0.257955	-1.08408	-0.302792	0.187432	-1.63946	-0.729062	-0.936768	0.311562	0.246514	-0.0714898	0.0870003	-0.670826	0.510718	-1.63011	1.73437	1.57498	1.49993	1.1203
PANX2	-0.479547	-1.03877	-1.4512	-1.02396	-0.468275	-2.24605	-0.695713	-0.656944	0.378278	0.728627	0.0301338	0.383771	0.727552	0.854495	0.619755	1.20423	1.12321	0.723647	1.28676
GABRE	-0.23721	-0.244847	-1.33768	-1.09438	-0.8906	-2.68745	0.00553764	-0.247673	0.991691	0.565915	0.689035	1.30544	0.278962	0.284815	-0.603283	0.645094	0.949492	1.10744	0.51971
SLITRK6	0.125738	0.962216	-0.249695	0.108007	-0.82276	-0.14651	-0.948969	-0.179147	-0.820069	-0.886025	-0.975172	-0.859154	-1.37755	-0.233905	-0.0231055	1.85315	1.80766	1.32878	1.33652
CYB561A3	-0.524598	-0.961292	-0.884658	-0.444802	-0.946789	-0.744795	-0.874934	-1.19107	-0.95283	0.0726243	-0.0209314	-0.701772	0.383915	1.21264	1.9328	1.26478	1.06533	1.09552	1.22086
GBP2	-0.147436	-0.261673	-2.12169	-2.45908	-1.45765	-0.799634	0.463371	0.517974	0.627478	0.526825	0.623192	0.256046	0.254388	0.793274	1.05715	0.389232	0.53098	0.690322	0.516932
ATP1B1	-0.733017	-0.579012	-1.33068	-1.5261	-1.41884	-0.948932	-1.34578	-0.975544	1.1194	0.790866	0.888927	0.568522	0.710599	0.839413	0.92718	0.866233	0.745736	0.666917	0.73411
GBP6	-0.00145687	0.660554	-0.401218	-1.00285	-0.422133	-0.64748	0.188207	-0.167767	-0.882969	-0.424159	-1.22846	-1.07918	-1.31674	0.687651	-0.117216	2.01739	1.60767	1.14899	1.38118
NTN4	-0.724429	-0.715853	-1.40264	-1.4874	-1.26334	-1.26741	-0.88147	-0.945897	0.716738	0.901987	0.554471	0.227748	0.333089	1.14409	1.09709	1.20311	1.01992	0.725961	0.764234
ID4	-0.0769903	0.317466	-0.502665	-0.388566	-0.699691	0.0818552	-0.200464	0.223574	-1.10833	-1.02373	-0.577312	-1.21737	-0.337715	-0.836201	-0.503694	1.79306	1.67526	1.63776	1.74375
LINC02762	0.520261	0.145778	-0.70454	-1.29338	-0.89159	-0.49349	-0.359569	0.636404	-0.85982	-0.462254	-1.07078	-0.774172	-0.65162	-0.571231	0.52947	1.99722	1.5209	1.56869	1.21373
MEI1	-0.580865	-0.465453	-1.4989	-1.47081	-0.701521	-0.732628	-1.38167	-1.2229	1.36242	-0.28951	0.782103	0.10414	0.54577	1.0594	1.33688	1.29359	0.656323	0.556498	0.647143
ADGRE1	-0.476858	-0.380675	-1.82444	-1.89549	-1.16961	-0.0114906	-0.158075	-0.493628	-0.7666	-0.342454	0.874641	-0.270417	0.628135	0.950937	1.61965	1.2539	0.865079	0.735923	0.861471
ALDH1A3-AS1	-0.37244	-0.221607	-1.27054	-0.584128	-0.967898	-1.96892	-1.37716	-1.23303	1.35738	0.624838	0.834667	1.02057	0.450948	0.855082	-0.321833	0.844134	0.926882	0.876405	0.526643
VWA5A	-0.41188	-0.231102	-1.92919	-2.08938	-1.76982	-0.655837	-0.341573	-0.163482	0.962549	0.532732	0.512216	0.345576	0.473999	1.01913	1.00388	0.432862	0.603889	0.613464	1.09196
AGR2	-0.34244	-0.037913	-0.47311	-0.826712	-0.44015	0.53284	-0.0537918	-0.0386006	-1.02612	-0.946378	-0.726624	-1.30967	-0.768653	-0.486952	0.2521	1.97916	1.78929	1.37244	1.55128
AOPEP	-0.134808	-0.373236	-0.585563	-0.7725	-0.321505	-0.292527	-0.0515006	-0.181409	-0.728258	-0.1173	-1.41354	-1.57037	-0.301846	0.15555	-0.0863844	1.88366	1.62681	1.74064	1.52409
MEIS1	-0.175515	-0.0786422	-0.663645	-0.854814	-0.287901	-0.70224	-0.182453	-0.237669	0.12467	-1.06838	-0.728851	-1.94483	-0.209452	0.941067	-0.151505	1.4739	1.59751	1.47103	1.67771
IGFBP3	-0.712198	-0.442338	-0.952091	-0.964786	-1.15744	-0.98065	-1.80456	-1.61183	1.26542	0.549159	0.707922	0.338884	0.681399	0.825188	0.953253	0.813501	0.848015	0.834978	0.808172
MAP3K5	-0.41485	-0.340033	-0.892869	-1.30556	-0.944053	-0.749629	-0.234273	-0.00195324	0.259564	-0.74493	-0.0294823	-0.471585	-1.41381	1.13558	-0.01916	1.528	1.51472	1.39143	1.7329
COL5A1	0.132367	-0.90522	-0.945515	-1.48713	-1.03405	-1.17142	-0.350761	-0.664983	0.702539	-1.40676	-0.023546	0.0748049	1.58561	0.263806	0.743966	0.679957	1.20617	1.56202	1.03815
SKIL	-0.79134	-0.709567	-0.840165	-1.1093	-1.3206	-1.0573	-1.49691	-1.16063	1.22896	0.665832	0.770886	1.27569	-0.28894	0.353097	1.07645	0.991822	0.730408	0.91463	0.766973
TNFSF18	-1.48206	-0.959264	-1.07564	-1.35364	-0.631344	0.188701	-0.966216	-1.6143	0.339014	0.384424	0.937085	0.408347	0.77683	-0.057313	0.240417	1.36659	1.17366	1.14169	1.18303
SNAI1	-1.08043	-0.748871	-1.11163	-1.20175	-1.21417	-1.26324	-0.793245	-1.3145	1.24072	0.862949	0.739884	0.812931	1.3672	0.459525	0.236021	0.687267	0.510579	0.619062	1.19168
PRSS23	-0.412981	-0.400229	-0.281793	-0.404917	-0.193707	0.409226	-0.392637	-0.376995	-1.34404	-0.564387	-0.513745	-1.14386	-0.519265	-0.629122	-0.289402	1.73404	1.66408	1.7787	1.88104
NAMPTP1	-0.941291	-0.204369	-1.20331	-1.44885	-1.26278	-0.501087	-1.50357	-1.05694	0.941922	0.668282	0.877903	0.31466	-0.153771	0.38416	1.74609	0.809751	0.724649	1.07989	0.728668
PISD	-0.841168	-0.940418	-0.985243	-0.790026	-0.963628	-1.34052	-1.36972	-1.49885	0.932881	1.0328	0.860946	0.992354	1.27217	0.325141	0.119991	0.70295	0.801703	0.864958	0.823682
GRIK2	-0.2803	0.116988	-0.450597	-0.38179	-1.09747	-0.495681	-1.20611	-1.45294	0.644052	0.272975	-0.25894	0.245687	-0.891279	-0.943539	-0.189095	1.72592	1.64525	1.62036	1.37649
GLIPR1	-0.0650873	0.18766	-0.0776099	-0.176829	-0.500676	-0.417753	-1.58273	-1.73875	-0.109776	0.0528526	-0.278196	-0.819422	-0.531526	-0.263977	-0.232055	1.82716	1.67223	1.53769	1.51679
LYPD3	0.950363	0.57731	-1.23276	-1.23428	-1.69944	-1.39587	-0.202958	-0.702176	-0.56646	-0.196252	-0.290471	-0.52853	0.0439461	0.427991	1.39802	1.3812	1.0289	1.05578	1.18569
SIRPA	-0.747964	-0.980681	-1.54863	-1.56332	-0.788852	-1.30964	0.00457741	-0.410865	-0.58822	0.062896	0.0343314	0.192194	0.619629	1.18382	1.30403	0.932168	1.36505	1.02901	1.21047
MACC1	-0.587673	-0.749582	-0.844027	-0.915646	-1.31147	-1.19952	-1.49695	-1.37773	1.31944	0.633473	0.715539	0.516901	-0.180818	1.22204	1.09939	0.962181	0.925962	0.647929	0.620544
DUBR	-0.249373	-0.455134	-0.0240721	-0.391032	-0.768695	-0.378146	0.290806	0.201932	-0.195945	-1.17063	-1.13277	-0.464305	-0.70095	-1.21596	-0.192369	1.86039	1.50108	1.83214	1.65303
GFPT2	-0.955166	-0.739802	-1.59993	-1.34513	-0.848809	-1.17653	-0.807334	-0.983822	0.8742	1.08647	0.945328	0.622353	1.49454	0.0466239	-0.0196416	0.841422	0.637495	0.884675	1.04305
FNDC3B	-0.464096	-0.672146	-1.44246	-1.39352	-0.964276	-1.7984	-0.746995	-0.771524	1.02563	0.724895	0.603902	0.854378	0.161196	1.29776	-0.187732	0.986938	0.961842	0.988702	0.835911
TPM1	-0.431175	-0.332522	0.263096	-0.0363887	-0.622865	0.0683816	-1.21869	-1.1832	-0.498896	-0.487495	-0.917448	-1.05335	-0.656769	0.373065	0.0144858	1.88746	1.62699	1.60107	1.60424
RGS16	-0.0760161	0.516743	-0.654456	-0.538635	-0.957001	0.120568	-0.222591	0.0498362	-1.24184	-0.797891	-0.342156	-0.893015	0.136396	-0.68655	-1.02688	1.35191	1.64336	1.41255	2.20567
KAT2B	0.225975	0.285262	-0.778903	-0.969499	-0.767878	-0.443941	0.335274	0.774192	-0.94003	-0.80155	-0.885112	-0.888129	-0.902263	-0.346668	-0.407541	1.69671	1.63577	1.68483	1.4935
SOX2	-0.969193	-0.284467	-0.392709	-0.789853	0.0744938	0.259495	0.307069	1.18162	-1.3321	-0.580254	-0.726719	-0.734695	-0.543515	-0.914067	-0.756615	1.81154	1.56078	1.2806	1.54858
COL9A2	0.6138	0.375633	-1.98222	-1.89717	-1.1268	-1.44098	-0.862087	-0.62696	0.93493	0.480858	0.445282	0.159034	0.402708	0.956412	1.3449	0.530599	0.677294	0.536449	0.478311
CD24	0.130328	0.260141	-0.736421	-0.851609	-1.46699	-1.22764	-1.82299	-1.53558	0.778234	0.167752	0.485149	-0.232904	-0.0134004	1.18556	1.38093	0.800735	0.872011	0.888606	0.938088
SGK1	-0.640548	-0.813899	-1.85323	-2.12388	-1.13718	-0.388583	0.103853	0.208562	0.331564	0.0548893	0.370582	-0.567306	0.0593707	0.91406	0.928421	1.08433	1.05575	1.14292	1.27032
TGM2	-0.78947	-1.4565	-1.34631	-1.14299	-0.795422	-1.09113	-0.634821	-1.17211	0.905226	0.923837	0.934531	-0.0229317	0.124511	1.33062	1.25098	1.16316	0.953375	0.400108	0.465332
ERV3-1	0.282647	0.472214	-1.83303	-1.75624	-1.49778	-2.02632	-0.152139	0.198001	1.12393	0.47539	0.370165	1.05018	0.518346	0.747258	-0.0203245	0.743712	0.667134	0.522774	0.114089
SIDT1	0.127051	0.0465802	-2.33763	-1.65704	-0.865826	-1.81064	0.947257	-0.307116	0.764351	0.242044	0.371922	0.378486	-0.346014	1.10356	0.654474	0.479535	0.872928	0.965462	0.370615
NCOA7	-1.13722	-0.808598	-1.60436	-1.99622	-1.20341	-0.617034	-0.802255	-0.439864	0.853998	0.842611	0.913622	0.861474	0.630727	0.634495	0.740256	0.712522	0.749952	0.82748	0.841821
OLR1	-1.61923	-1.31149	-0.817842	-1.06057	-0.807099	-0.32954	-1.04958	-0.809222	0.847671	0.841231	0.915496	1.44647	1.23718	-0.338548	-0.559512	0.792659	0.619933	0.9104	1.0916
TGFBR2	-0.746771	-0.879634	-0.919277	-0.784735	-1.21224	-0.932956	-1.6272	-1.61047	1.13175	0.53166	0.419089	0.556785	0.510984	0.846079	0.636195	1.13518	0.904232	1.07412	0.967204
SGPP2	0.260523	0.0941917	-1.65493	-2.37917	-1.42006	-1.47666	-0.509592	0.0413933	0.821999	0.69378	0.923189	0.870309	0.787	0.563431	0.309299	0.594375	0.790625	0.502751	0.187546
EXT1	-0.529717	-0.961537	-1.05695	-0.945614	-0.965627	-2.0613	-0.719523	-0.954632	0.748022	0.60406	0.762074	0.725022	0.764854	0.952252	-0.51154	1.19993	1.1488	0.842977	0.958446
TRIM16L	-0.78043	-1.01516	-0.571941	-0.713519	-0.646246	-0.573882	-1.67096	-1.88955	0.305956	0.673304	0.336543	-0.348168	0.329224	0.659513	0.959541	1.30618	1.097	1.15456	1.38804
STIM1	-0.0101926	-0.515686	-0.497062	-0.372657	-0.564656	-1.81027	-0.642841	-0.600818	-0.532314	-0.593791	-0.550607	-0.723919	-0.183297	1.50047	0.086341	1.68962	1.71748	1.41771	1.18649
HSH2D	-0.289247	-0.411054	-1.78931	-1.91481	-1.37267	-1.65404	-0.0241187	-0.117912	0.61554	0.874292	0.892039	0.245255	0.325454	1.05979	1.16092	0.814544	0.851398	0.292618	0.441309
ZNF117	0.437492	0.419193	-1.49524	-1.74794	-2.16375	-1.38992	-0.677611	0.531442	1.19371	0.219534	0.470476	1.37114	0.0373906	0.526381	0.488346	0.201348	0.437883	0.489882	0.650246
NCKAP5L	0.946862	0.702883	-0.911494	-1.56132	-0.989213	-2.48309	-0.273965	-0.321581	-0.794052	0.0393092	-0.202971	0.111706	0.218311	1.03681	0.602476	1.15801	1.03622	0.920855	0.764234
EGLN3	0.0961179	0.149243	-0.632231	-0.767188	-0.641402	-0.365125	0.458703	0.181552	-1.02106	-0.987378	-0.778277	-0.556986	0.0299583	-0.968229	-0.907131	1.55427	1.65267	1.42212	2.08037
MT2A	-1.06357	-1.7023	-0.56271	-0.706182	-0.571188	0.335168	-0.477929	-0.976319	-1.15517	0.0120863	-0.15637	-0.717793	0.383266	0.812831	1.45475	1.61988	1.31499	0.906935	1.24963
FHDC1	-0.21122	-0.390271	-1.44029	-1.53236	-1.09817	-2.39915	-0.216585	-0.266468	0.497816	0.63811	0.436315	0.461581	0.14534	0.950812	0.377446	1.04077	1.2129	0.974489	0.818936
SCD5	-0.299846	-0.539972	-0.359573	-0.699392	-1.04248	-0.581057	0.587058	-0.317639	-0.678636	-0.224553	-1.20165	0.50186	0.347517	-0.357834	-1.52341	1.76407	1.81101	1.38205	1.43249
TGFBI	-0.325898	-0.540231	-0.0184905	0.000865571	-0.351707	0.0544736	-0.944505	-1.22895	-1.25915	-0.664341	-0.686185	-0.990707	-0.26537	0.197397	0.295426	1.89934	1.70974	1.51374	1.60456
ARHGAP26	-0.61779	-0.733083	-1.48903	-1.30158	-0.952203	-2.26303	-0.274652	-0.38506	0.773311	0.843678	0.872743	1.05148	0.771933	0.690244	-0.132492	0.604356	1.12781	0.620223	0.793138
RND1	-1.24213	-0.925905	-1.69905	-1.42822	-1.27367	-0.447321	-0.680659	-1.06341	1.01392	0.941637	0.926666	0.654252	0.828806	0.666295	0.922826	0.836853	0.853484	0.662101	0.453527
SPAG17	0.752924	0.872672	-1.2703	-0.858922	-0.644727	-1.44191	0.67607	1.10353	-0.957019	-0.433495	-0.729929	-0.236104	-1.015	-0.392133	-0.631051	1.33441	1.54699	1.19081	1.13318
TRIO	-0.479367	-0.817998	-0.932398	-0.388118	-0.63266	-1.93912	-1.06757	-1.34766	1.16289	0.843825	0.680485	1.27049	0.513875	0.471949	-0.976802	1.03633	0.996958	0.9175	0.687394
GXYLT2	-1.18929	-0.420152	-0.933724	-0.49526	-0.582354	0.0170249	0.899075	-0.0730561	-1.67234	0.0271755	-0.0355546	0.423769	-0.0621324	-0.718158	-1.20913	1.39145	1.49114	1.3649	1.7766
LUCAT1	-0.260527	0.123026	-1.3386	-1.58988	-0.526972	-0.858547	-1.68033	-1.58392	1.13552	0.613378	0.193796	0.684221	0.267371	1.03344	-0.0422576	0.907347	0.646322	1.36766	0.908953
LYPD6	-0.0784857	-0.566178	-0.797574	-0.204143	-0.303303	-0.37143	0.421709	-0.909198	-1.32877	-0.538262	-0.913874	-0.771663	-1.16442	0.497536	0.673041	1.81739	1.61315	1.32582	1.59866
SMAD9	-0.278761	-0.363699	0.115841	-0.489404	-0.388843	-0.212576	-0.215882	0.0500802	-1.15064	-0.401922	-0.892601	-0.202064	0.0603928	-1.06433	-1.38154	1.66718	1.5929	1.40078	2.15508
NOCT	-0.462752	-0.905352	-1.10735	-0.698371	-0.852855	-1.39986	-1.34076	-1.08427	1.20608	1.15447	0.359739	0.916176	1.48081	0.314963	-0.856371	1.06088	0.65915	0.635642	0.920026
ST6GALNAC5	-0.916528	-1.19992	-0.92364	-0.397215	-1.15192	-0.941909	-1.01389	-1.89956	1.54696	0.855942	-0.0247248	0.657811	0.638451	0.814807	0.772504	0.925328	0.526629	0.864279	0.866598
ACTBL2	-1.31482	-0.992976	-0.457819	-0.546218	-0.809898	-0.687626	-1.50082	-1.98688	0.282138	0.619651	0.650682	0.526895	0.365581	0.880749	0.737395	1.3303	1.37638	0.751759	0.775529
DBNDD1	-1.00135	-1.56769	-1.02923	-1.27105	-1.39232	-1.40732	-0.305627	-0.320235	0.765693	0.984078	0.238778	-0.103976	0.867799	1.15133	0.9805	0.828784	0.531713	1.11455	0.935579
ST3GAL1	-0.717999	-0.7305	-1.39428	-0.999999	-0.963448	-1.43723	-1.21385	-1.12079	0.974495	0.904957	0.903437	1.04945	0.50447	1.16912	-0.302564	0.965529	0.898467	0.798526	0.712209
REPS2	0.391817	-0.444032	-2.05995	-1.59237	-1.19074	-1.38576	0.119998	-1.26921	0.74078	0.503085	0.995742	0.935023	0.257481	0.872782	0.181604	0.757188	1.10136	0.580995	0.504221
LYN	0.283395	-0.113701	-1.50355	-1.70853	-0.962971	-2.05919	-0.838654	-0.895063	0.94714	0.575218	0.949941	0.393265	0.512004	1.13662	0.661836	0.452985	0.71116	0.7734	0.684693
CCNJL	-0.518176	-0.597907	-1.3766	-1.51294	-0.879239	-1.3201	-0.80878	-0.67236	0.360487	1.28362	-0.397088	-0.223533	0.204599	1.50359	1.17477	1.10034	1.24705	0.483244	0.949031
MTUS1	-0.602821	-0.814534	-1.36244	-1.48985	-1.30836	-1.42798	-0.646286	-0.646778	1.28451	0.736588	0.796442	1.46519	0.699462	0.346282	-0.23177	0.90709	0.979122	0.77252	0.543603
MLPH	-0.503466	-0.139154	-1.43861	-1.39168	-1.71171	-1.8226	-0.297045	-0.454388	1.34913	0.520547	0.704338	0.443231	0.470774	1.0958	0.818638	0.83291	1.23068	-0.00683394	0.299439
HLA-H	-0.615601	-0.1709	-1.71375	-2.0585	-1.67646	-0.658302	-0.2491	-0.158195	0.709026	0.288899	0.811727	0.109498	0.490076	0.49233	1.79655	1.10385	0.801462	0.436097	0.261284
ST3GAL5	-0.468782	-0.649264	-0.111286	-0.375201	-0.1809	0.16407	0.0566836	-0.279006	-0.874246	-0.949682	-0.871678	-1.34359	-0.892917	-0.0461001	-0.100875	1.82031	1.80678	1.56051	1.73516
HS3ST3B1	-0.521101	-0.169255	-1.08174	-0.840296	-0.38816	0.43675	0.109285	0.448648	-1.06383	-0.403804	-0.847933	-0.777682	-1.33399	0.126145	-0.114482	1.06257	1.59438	2.08835	1.67615
SAMD9L	0.660725	0.652179	-1.43659	-1.48793	-1.29474	-0.801882	-1.24073	-0.075983	0.751773	-0.228345	0.463685	0.644514	-1.5375	0.0292636	1.50038	0.903191	1.06393	0.996558	0.437492
PAPLN	0.564386	0.434947	-1.34658	-1.33526	-0.392322	-2.44102	0.426943	0.332912	-0.203189	-0.718507	-0.0800021	-0.216574	-0.0934654	0.822056	-0.579987	1.30087	1.13617	1.0875	1.30112
GBP4	0.13966	0.0610476	-2.19443	-2.32414	-1.39684	-1.04807	0.450208	0.945418	0.501959	0.704285	0.647273	0.277416	0.0879752	1.01303	0.997421	0.257433	0.386121	0.206526	0.287711
RNF43	-0.236836	-0.751987	-0.920718	-0.602799	-1.00493	-1.59764	-1.07539	-2.14241	0.944957	0.720221	0.726394	0.423939	0.792458	1.03528	0.673465	1.00106	1.05588	0.547896	0.411166
LIPG	-1.26537	-1.22992	-0.133133	-0.038695	-0.644227	-0.61179	-1.65323	-1.83369	0.879253	0.258904	0.296996	-0.063593	-0.235999	1.02709	0.52989	1.29336	1.31387	1.1827	0.927591
MATN2	0.0566674	-0.131572	-0.675285	-0.727165	-0.246662	-0.409723	0.217226	-0.329583	-1.31441	-0.490256	-1.00467	-0.792832	-1.48148	0.943453	0.20152	1.21286	1.35681	1.68066	1.93445
SCARB1	0.0305082	-0.368533	-0.351117	-0.28363	0.381832	-0.35511	0.13998	-0.462723	-1.27669	-0.683036	-0.767018	-1.16624	-0.59945	-0.4278	-0.725784	1.94854	1.65763	1.54994	1.7587
FBLN2	0.399573	0.083704	-1.41664	-1.18854	-0.687564	-1.24928	0.555673	-0.166392	-1.20168	-0.436827	-0.469033	-0.825773	-0.696312	1.18153	0.978766	1.28662	1.07572	1.41509	1.36136
USB1	-0.21538	-0.160013	-0.724978	-0.5285	-0.951863	-2.53779	-0.939231	-0.800714	-0.146557	-0.0618604	0.429843	0.126322	0.639871	1.00931	-0.203399	1.21064	0.989806	1.36234	1.50216
GABARAPL1	-0.944318	-0.749044	-1.65466	-1.92854	-1.14791	-0.648561	-0.798039	-0.781027	1.14033	0.769649	0.816849	0.745985	0.963309	0.485088	0.714543	0.751089	0.776897	0.604164	0.884206
SNPH	-0.19491	-0.129676	-1.42496	-1.55183	-0.770587	-0.187136	-0.819636	-1.39464	-0.43338	-0.392508	0.441629	0.041129	-0.504769	1.62634	1.15474	1.49802	0.689043	1.20458	1.14856
TMEM132A	-0.473496	-1.11944	-1.1178	-0.8278	-0.994287	-1.94588	-0.815061	-1.41027	1.02372	0.929318	0.662927	0.469552	0.747488	0.891077	0.924016	0.927002	0.727515	0.626807	0.774609
DENND5A	-0.409979	-0.688138	-0.699283	-0.260018	-0.161711	-0.373066	0.138601	0.217785	-1.08957	-0.543081	-0.80128	-0.975582	-0.298258	0.253205	-1.1977	1.61915	1.66177	1.89695	1.7102
HIF1A	-0.518279	-0.246964	-0.313218	-0.387054	-0.203002	0.606903	-0.72373	-0.652773	-0.776306	-0.744092	-0.491523	0.291627	-1.29518	-1.14035	-0.167913	1.98591	1.7234	1.54884	1.50371
EPHB2	-0.391713	-0.570268	-0.0770312	0.285603	-0.0379734	-0.749479	-0.378309	-0.66272	-1.10784	-0.367194	-0.477772	-1.02378	-0.671509	-0.156377	-0.720879	1.80295	1.68096	1.72717	1.89617
IKBKE	-0.284766	-0.779338	-1.5856	-1.30833	-1.22386	-1.54827	-0.657247	-1.22704	0.58894	1.08899	0.915239	0.479989	0.572846	0.838939	1.09918	1.02304	0.786411	0.58035	0.640532
ERO1A	-1.09915	-0.507839	-1.16928	-1.45937	-1.39581	-0.999517	-1.2985	-0.833747	1.15702	0.633858	0.853232	0.567556	0.355956	0.627921	1.31038	0.867507	0.765622	0.917112	0.707058
BEST1	-0.899313	-0.704735	-1.29755	-1.00595	-0.574301	-1.50618	-0.77497	-1.38703	0.0163237	1.26654	0.229015	-0.0494093	0.584654	1.56804	0.89692	0.603072	1.34733	0.776785	0.910758
SGSH	-0.398416	-1.00099	-1.54811	-1.13902	-0.689316	-2.22617	-0.356899	-0.943068	1.20513	0.760897	0.694201	0.76753	0.861623	0.754157	0.622729	0.927721	0.773057	0.489154	0.445789
ENSG00000261578	-0.892709	-0.141977	-1.87502	-0.957528	-1.24325	-1.41941	-0.267013	-0.853706	-0.200778	0.526056	1.47511	1.23699	0.533841	0.522452	-0.203381	0.589142	1.15693	1.17031	0.843937
RNF215	-1.03252	-0.756889	-1.37596	-1.7036	-1.08836	-0.593438	-0.827104	-1.14022	0.527126	0.951157	0.967604	0.709933	1.36148	-0.149956	0.769545	1.11159	0.778492	0.741347	0.749772
NFKBIA	-1.03315	-0.55922	-1.52459	-1.73283	-1.305	-1.15169	-0.72172	-0.618135	0.68721	0.84236	1.01478	0.553291	1.16571	0.402222	0.757868	0.896395	0.928691	0.470096	0.927716
B4GALNT3	0.276194	0.00473839	-1.42798	-1.65189	-1.06791	-2.35079	-0.512628	-0.816167	0.931315	0.885815	0.794702	0.907158	0.728467	0.538109	0.551743	0.5037	0.829496	0.394867	0.481061
MMP17	-0.832099	-1.11365	-1.00946	-0.849012	-1.16287	-0.5443	-0.174827	-1.48445	0.228281	0.479172	-1.18203	0.489158	1.13895	0.0474597	1.29247	1.21309	1.39249	1.04927	1.02235
EFNA5	-1.06008	-0.840987	-0.679032	-0.754207	-0.523994	-1.9738	0.224269	-0.0258471	0.140694	0.751602	-0.491811	0.53955	0.769701	-0.367516	-1.20349	1.26793	1.60866	1.28934	1.32902
SLC15A3	0.0491828	-1.14475	-1.73769	-1.36849	-1.60696	-1.23475	-0.227642	-0.275532	0.301248	0.845084	1.03466	-0.185225	0.584391	1.09292	1.30643	1.07347	1.00765	-0.00378771	0.489794
TNFRSF11A	-0.330777	-1.10601	-1.14328	-1.23649	-0.778917	-1.05963	-1.44115	-1.10006	1.36344	-0.329452	0.391558	0.519498	0.306816	1.36747	0.987723	0.92979	1.26317	0.855334	0.54097
CD40	-0.134998	-0.701081	-1.87264	-2.50878	-1.08895	-1.05688	0.460956	0.132834	0.495314	0.320642	0.556687	0.245539	0.517888	1.09047	1.1193	0.394115	0.540023	0.451756	1.03781
GNAI1	-0.633562	-0.0922056	-0.385551	-0.62543	-0.541996	0.0223753	-0.398426	-0.431372	-1.09466	0.0719439	-1.18776	-1.52283	-0.565789	0.0210852	1.15112	1.59484	1.1945	1.68896	1.73476
GRAMD1A	-0.900785	-1.12742	-1.67217	-1.36054	-0.245556	-1.19515	0.367212	-0.706014	-0.11279	0.100956	-0.11863	-0.18881	0.147862	0.885925	0.675028	1.8141	1.24618	0.958853	1.43176
NAMPT	-0.863119	-0.569569	-1.21621	-1.5422	-0.977942	-0.167601	-1.56214	-1.36882	1.14103	0.6075	0.764059	0.332069	-0.000450513	0.672591	1.43884	0.652301	0.624532	1.03408	1.00105
CD99L2	-0.980471	-1.05606	-1.00089	-1.07495	-0.890769	-1.40307	-0.889331	-1.33283	0.207966	0.954961	1.35325	0.14521	1.3598	0.529909	0.829529	0.879895	0.496181	0.795914	1.07575
STOM	-1.62856	-1.51966	-1.31581	-1.35063	-0.83111	-0.726879	0.226255	0.620647	0.362927	0.716339	0.522725	0.84856	0.965535	-0.527021	-0.582954	0.716078	1.02505	1.19262	1.2859
CTSS	0.215082	0.21311	-1.62257	-2.0696	-1.66825	-1.08711	-0.668185	-0.439305	1.15451	0.516572	0.773122	0.0543573	0.15371	1.15057	1.34333	0.347033	0.638638	0.57613	0.418845
FLRT3	0.380876	0.381797	-0.715396	-0.808069	-1.11438	0.201235	0.136616	0.119759	-1.07502	-0.968381	-0.599464	-0.917118	-1.54589	0.0331145	0.42484	1.4062	1.3248	1.85689	1.47759
ACSF2	0.188088	-0.224133	-1.84157	-1.73909	-1.23017	-1.31675	-0.337568	-0.951325	0.00514309	0.36184	0.86347	-0.0468533	0.5279	0.878138	1.53647	0.99546	0.802125	0.499664	1.02916
LACTB	-0.992675	0.0758027	-1.3023	-1.18628	-1.35454	-0.474702	-1.12161	-0.866097	0.834284	-0.0448412	-0.0205634	-0.73043	0.107724	1.0549	1.0629	1.24422	1.40645	1.43861	0.869148
PDGFB	-1.09209	-1.3296	-1.0126	-0.689427	-0.661733	-0.880252	-1.24556	-1.72651	1.02236	1.02422	0.786558	0.856698	1.3226	0.339644	0.288796	1.02338	0.843025	0.533716	0.596754
ERRFI1	-0.867544	-0.728818	-0.577604	-0.698887	-0.6353	-0.927245	-1.36539	-1.34354	0.86585	0.509146	0.829296	1.04147	0.667623	-0.246356	-1.34961	1.26879	1.2849	1.075	1.19822
STAT2	0.286781	-0.198899	-1.66978	-1.89888	-0.976563	-2.45244	0.229535	0.162324	0.893864	0.721677	0.749315	0.614545	0.367312	0.907286	0.236865	0.476676	0.817366	0.365337	0.367679
IRAK2	0.0327201	-0.0512095	-2.17958	-1.90698	-1.11688	-1.79941	-0.045579	0.341823	0.947509	0.770081	0.952525	0.757977	0.905045	0.70628	0.554133	0.226269	0.515472	0.11009	0.279725
COL18A1	0.17543	-0.103319	-0.919423	-0.962157	-0.477039	-1.46248	0.295509	-0.180842	-1.2282	-0.00442289	-0.692404	-0.99148	-0.706746	1.00888	0.347886	1.01046	1.70222	1.80745	1.38067
STAT1	-0.205571	-0.481805	-1.65089	-1.86576	-1.47718	-0.648552	-0.568964	-0.432634	0.126891	0.654764	0.876216	-0.282911	-0.297747	1.12401	1.56108	1.08605	1.07159	0.700482	0.710929
SLC7A8	1.79884	1.17134	-0.991541	-0.863903	-0.506665	-1.64577	-0.321921	-0.0878647	-1.03924	-0.388258	-0.615435	-0.578607	-0.174952	0.66269	-0.973804	1.21746	0.975464	1.18526	1.1769
ETV6	-0.285098	-0.53613	-1.45877	-1.56815	-0.901727	-2.09629	-0.87048	-0.636935	1.09773	0.702219	0.906362	0.843298	0.647815	0.91233	0.443367	0.78488	0.792428	0.581478	0.641679
MAPRE3	-0.737791	-1.44253	-0.938911	-0.909784	-0.737231	-1.35478	-1.35363	-0.727803	1.43406	0.545522	0.195182	0.835616	1.48804	0.123268	-0.110826	1.11699	1.08437	0.574227	0.916013
ADGRG1	0.206596	-0.757	-0.731431	-0.305285	-0.464427	-2.1484	-0.529628	-1.62668	-0.480369	0.253673	-0.0416067	0.0853456	0.389962	0.900171	-0.233809	1.6602	1.44426	1.13255	1.24587
HLA-B	-0.141086	-0.418005	-2.13495	-2.20378	-1.262	-0.813974	0.0542803	-0.255554	0.635424	0.676418	0.691687	0.0179047	0.494782	0.910389	1.48089	0.805899	0.721074	0.278576	0.462041
AFAP1	-0.509271	-0.695494	-1.77305	-0.851102	-0.612702	-1.16012	-0.238851	-0.916691	0.583281	0.947518	0.498831	1.17574	0.196616	1.03195	-1.62829	1.20767	1.1293	1.04051	0.574143
ENTPD7	-0.0471048	-0.585628	-0.654246	-0.983114	-1.05356	-0.691077	-0.659737	-0.528221	1.12266	-0.68134	0.737276	-0.374535	-0.43619	0.603918	-1.58437	1.53484	1.38334	1.54567	1.35142
PLD1	-0.783974	-0.950306	-1.56862	-1.79246	-1.25419	-0.893536	-0.621003	-0.448197	0.951291	0.546188	0.679774	0.69833	0.166218	0.554929	0.0925881	1.0838	1.13697	1.22503	1.17716
MYO1B	-0.488059	-0.417853	-0.25362	-0.198004	-0.475757	-0.0694645	-1.05804	-1.38965	-0.744288	-0.124218	0.0396184	0.206203	-0.732488	-0.562005	-0.717782	1.83309	1.66937	1.80624	1.6767
ABCA10	-0.0813613	0.57661	-0.613421	-1.01526	-0.782063	-0.408762	-1.6869	-1.03581	-0.948753	-0.851454	-0.159379	0.123897	-0.599943	0.90637	1.19331	1.4968	1.37685	1.27712	1.23215
FAM214A	-0.125202	0.194449	-1.78793	-1.80285	-1.09567	-2.06677	-0.569028	-0.161287	1.22524	0.708141	0.749662	1.06503	0.51181	0.693864	0.430897	0.593506	0.559064	0.428147	0.448934
SYT1	-0.739838	-0.747038	-1.28794	-1.47447	-1.04418	-0.845378	-1.56681	-0.98339	1.34909	0.474857	0.565614	0.937167	0.366361	0.410441	1.15457	0.880124	0.793583	0.937973	0.819255
GBP1	-0.32037	-0.024633	-1.9342	-2.25631	-1.6192	-0.621889	0.0363631	-0.0723988	0.125748	0.836591	0.501683	-0.0130535	0.0670208	0.536625	1.38706	0.957225	0.864533	0.805607	0.743598
TMC5	-0.85438	-1.05052	-1.83015	-2.08278	-1.03229	-1.00614	0.00100227	0.00243792	1.16342	0.646003	0.804265	0.479836	0.295667	0.986336	0.62445	0.287879	0.804693	0.987878	0.772392
ARRDC2	-0.249145	-0.662863	-1.63138	-1.59164	-1.21497	-1.84087	-0.361683	-0.687524	0.982496	0.971668	0.834073	0.502764	0.832846	0.769788	0.908763	0.849391	0.978883	0.299152	0.310252
TNFRSF9	-0.0568148	-0.122991	-1.55717	-1.47659	-0.920466	-0.812026	-1.89297	-1.30083	0.737303	1.11238	0.597853	0.6991	0.197319	0.639152	0.694218	0.989221	0.865721	0.897764	0.709825
DNAJC6	-0.687983	-1.06094	-1.32648	-0.650351	-0.872345	-1.16823	-1.28935	-1.10178	1.29646	0.23437	1.18301	1.41783	0.951049	0.377494	-0.463422	0.39835	0.964319	1.12731	0.670692
SUSD6	-0.337396	-0.951173	-1.54093	-1.40844	-1.03313	-2.13404	-0.234457	-0.588752	0.85267	0.966066	0.865978	0.551436	0.680037	1.09643	0.478138	0.473522	0.920822	0.767492	0.575729
ACSL5	0.205215	0.343395	-1.82727	-2.32227	-1.37747	-0.48911	0.0322177	0.019849	-0.145198	-0.174828	0.0612209	-0.343456	0.0888571	1.27438	1.70778	0.635266	0.887233	0.859254	0.564933
LRRC61	-0.27794	-1.15758	-0.268754	-0.171153	-0.41458	-0.36408	-0.699983	-1.61614	-0.953288	0.329269	-0.50996	-1.56504	0.568926	0.538343	1.40521	1.3478	1.30651	1.02147	1.48097
TTLL7	-0.788734	-0.165836	-0.927864	-0.951952	-1.59147	-1.08755	-1.00997	-0.167934	0.730572	1.09887	0.345219	1.39657	-0.891237	0.218297	-0.686113	0.566239	0.892773	1.60419	1.41593
LHFPL2	-0.551137	-0.775238	-0.80771	-0.827541	-0.933306	-1.22847	-1.70508	-1.61404	1.48096	0.266209	0.617964	0.687513	0.447058	1.15411	0.283232	0.950447	0.932444	0.962131	0.660455
ECHDC2	0.315365	-0.00294663	-1.67168	-1.57505	-1.30437	-2.52217	0.983153	0.726897	0.508108	0.145601	0.11488	0.351456	0.21208	0.830075	0.282022	0.449273	0.954617	0.57373	0.628965
SLC11A2	-1.11652	-0.887575	-1.37121	-1.68511	-0.882077	-0.923385	-0.631532	-0.709244	0.823776	0.560377	0.484207	-0.122102	-0.129796	1.19772	1.40037	0.791333	0.96042	1.10286	1.13749
NR2F1	-0.697587	-0.260019	-0.49829	-0.217424	-0.321391	-0.405403	-0.236849	0.0110369	-1.15397	-0.0107596	-1.24291	-1.02999	-1.60483	0.711325	1.2696	1.46604	1.66979	1.23972	1.31192
UGCG	-0.930835	-0.187355	-1.47541	-1.49491	-1.55339	-1.17811	-1.24006	-0.547258	1.20335	0.807896	0.793599	0.86394	0.75173	0.694702	0.581201	0.820692	0.890344	0.593357	0.606523
PDP1	-1.15587	-1.00745	-1.07853	-1.42237	-1.20473	-0.620419	-1.27282	-1.21652	1.01749	0.671494	1.00032	0.923451	0.623733	0.652577	0.815394	0.827986	0.689642	0.917308	0.839301
SYNM	-1.05935	-0.76679	-1.27011	-0.958893	-0.343414	-0.587872	-0.839973	-0.349914	0.736406	1.52434	0.369548	1.26478	0.740181	-0.331921	-1.88873	0.821296	1.08352	0.747359	1.10953
SCPEP1	-0.0952349	-0.354212	-1.14678	-1.47226	-0.895617	-0.164717	0.472052	0.334759	-1.17837	-0.929352	-0.566764	-0.846739	-0.394144	0.398711	0.950231	1.49823	1.58869	1.30582	1.49571
MID1	-0.193164	-0.00551558	-0.305256	0.0431217	-0.214302	-0.243772	-0.294353	-0.0408877	-1.00657	-0.987342	-0.829989	-0.372461	-0.911616	-0.0120569	-1.47262	1.97183	1.69917	1.73005	1.44574
TSPAN13	-0.544341	-0.00673005	-0.692339	-1.03925	-1.06223	-0.190434	-0.869055	-0.546656	-0.552002	-0.824439	-0.594143	-1.26032	0.221936	0.785323	1.47933	1.42196	1.39732	1.30573	1.57034
BDNF	-1.0065	-0.763738	-0.237297	-0.53346	-0.912555	-0.00504345	-2.01823	-1.86713	0.505138	0.462877	0.341955	0.0321446	0.347321	0.242772	0.18186	1.39357	1.40062	1.2332	1.2025
BATF2	0.28171	-0.294925	-1.53611	-1.61202	-1.36262	-1.64032	-0.466608	-1.20188	0.855362	0.895088	0.965804	0.22845	0.429108	1.11808	1.12067	0.30042	0.813779	0.336487	0.769521
UBA7	0.623368	-0.436715	-1.68098	-1.97137	-1.23956	-1.86593	0.698596	-0.0419616	0.00953047	0.484889	0.4224	-0.135882	0.215597	1.3241	1.19496	0.680608	0.80028	0.548097	0.369979
PFKFB3	-0.435776	-0.896252	-0.473498	-0.506804	-0.913003	-1.28621	-1.46222	-1.9146	0.66283	0.307925	0.0130345	0.065358	0.419013	0.987941	0.384634	1.25038	1.19993	1.19964	1.39768
BASP1	-0.622812	1.00391	-1.70334	-1.51307	-1.50067	-0.717556	-1.65725	-0.123419	0.764896	0.40036	0.333977	-0.242364	0.260943	0.628821	0.807284	0.964177	0.7384	1.15206	1.02565
LINC00963	-0.6674	-0.770065	-1.37087	-1.69374	-0.891085	-1.5875	-0.949812	-0.543568	0.542595	1.42481	0.250664	0.429231	0.406904	1.11734	0.765283	0.907608	0.879902	0.904661	0.845044
DIS3	-0.741768	-0.531981	-0.864374	-0.924144	-1.0887	-0.324366	-1.39558	-1.24041	1.33886	0.478324	0.823373	1.53353	-0.889197	-0.796123	0.957961	0.991831	0.806743	1.03315	0.832877
SFMBT2	-0.46561	-0.553045	-0.964318	-0.856619	0.0182638	-0.990728	0.48669	-0.313046	0.718733	-0.305783	-0.201149	0.0944783	-0.875454	0.311212	-1.98176	0.972193	1.44252	1.83925	1.62417
MYO5A	0.311436	0.137819	-0.20705	-0.392122	-0.534448	-0.619174	-0.374427	-0.420677	-0.890461	-1.48537	-0.213003	-0.697704	-1.5796	0.747517	-0.0984137	1.68265	1.75878	1.59668	1.27757
SMAD3	-0.188551	-0.631531	-1.29982	-1.19563	-0.862857	-2.51845	-0.527587	-0.788512	0.978357	0.877228	0.830268	0.943385	0.926073	0.746728	0.137664	0.734088	0.800332	0.528184	0.510634
CPD	-0.490349	-0.90386	-1.09	-1.37553	-0.879986	-0.781082	0.249964	-0.221371	0.00691596	0.658669	0.0881572	0.490793	-1.19263	0.356243	-0.97168	1.44104	1.6076	1.56751	1.4396
ID2	-0.912557	-0.472711	-0.611545	-0.869504	-1.64535	-1.08156	-1.88127	-1.01719	0.298036	0.468085	0.628963	0.454585	0.827507	0.667406	0.922157	1.02265	1.13751	1.05283	1.01195
GPR157	0.453353	-0.757015	-0.635174	-0.864438	-0.422062	-1.42151	0.510997	0.322132	-0.911723	0.0289375	-0.573867	-0.10223	-0.531364	-0.430853	-1.06166	1.98958	1.85632	1.07158	1.47898
EFEMP1	-1.00909	-1.10164	-0.158659	-0.139403	-0.178563	0.495777	-0.0620966	-0.55671	-1.38255	-0.611366	-0.558069	-0.935244	-0.815028	0.112477	0.322586	1.82198	1.70456	1.53488	1.51617
ZNF641	-0.801765	-0.704643	-1.74155	-1.08487	-1.17502	-0.867951	-0.470397	-0.345362	1.41152	0.311751	0.161624	0.891333	0.162707	1.3917	-1.13753	1.01616	0.915888	0.999649	1.06676
GCLC	-0.920799	-0.844255	-1.4097	-1.63865	-0.511707	0.011069	-1.25022	-1.19626	0.899625	0.350206	0.620077	-0.0587321	-0.163191	0.643105	0.355429	1.15511	1.11798	1.4697	1.37122
FGFR2	0.363657	-0.15014	-0.652594	-0.524748	-1.23378	-0.303327	0.395386	-0.309084	-1.01457	-0.3026	0.214703	-1.57155	-0.346204	-0.274627	-0.787514	1.32506	2.02189	1.67599	1.47405
JAG1	-0.128464	-0.180836	-0.310094	-0.0887302	-0.266123	-0.561877	-0.100132	0.0869673	-1.40557	-0.574022	-0.635912	-0.394465	-0.515985	0.00564295	-1.62246	2.07468	1.96159	1.32001	1.33578
TMTC2	-0.791392	-0.429172	-1.74076	-1.30952	-1.36351	-1.34488	0.0914227	0.152079	1.05809	0.97709	0.0860999	0.386685	-0.781163	0.814054	-0.260803	1.49071	1.09487	0.976371	0.893719
SEC14L2	0.723084	-0.0569393	-0.84376	-0.933739	-0.653521	-0.442915	0.180632	-0.639599	-0.787294	-0.378055	-1.16561	-0.819513	-1.01192	-0.237605	1.13632	2.06445	1.77299	0.866631	1.22635
ENKUR	-0.856638	-0.0633044	-0.950791	-0.92726	-0.88037	-0.393222	-1.99332	-2.03359	1.03606	0.740499	0.93411	0.84778	0.602037	0.640627	0.896858	0.894939	0.631609	0.227404	0.646569
CTSB	-0.148541	-0.533616	-1.48614	-1.63603	-1.52772	-0.976232	-0.906885	-1.01403	0.821428	0.418786	0.98273	-0.0834975	0.50137	1.0385	1.40567	0.810177	0.990516	0.642657	0.700848
STK40	-0.618727	-0.824468	-1.35949	-0.737132	-1.02669	-1.55933	-1.21578	-1.40643	1.12875	0.860942	0.821921	0.970289	1.02958	0.575271	0.322608	0.939566	0.885911	0.415369	0.797845
CDKN1A	-0.440927	-0.496615	-1.21085	-1.1499	-1.09607	-0.794085	-1.45441	-1.87156	1.01458	0.902361	0.671008	0.349928	1.04376	0.426633	0.881573	1.16553	0.824301	0.450987	0.783762
PRSS8	-0.169122	-0.708833	-1.70159	-1.64523	-1.39322	-1.38305	0.113228	-1.14361	1.05694	0.80999	0.777694	0.223149	0.62996	0.831993	1.17149	0.998334	0.548289	0.387082	0.596503
FLRT2	0.217503	0.0923603	0.452884	0.472837	-0.43137	-0.21401	-1.44734	-1.28817	-0.527563	-0.948429	-0.435487	-0.652571	-0.772951	-0.31377	-0.69656	1.59152	1.70109	1.66423	1.5358
MAFK	-0.880371	-0.892503	-1.29343	-0.848109	-0.833	-1.50723	-0.890263	-1.45165	1.17772	0.947675	0.712494	0.939948	1.24764	0.147094	0.530324	1.08953	1.08832	0.297901	0.417919
EIF2AK2	0.266717	0.0451177	-1.52006	-1.23473	-0.975732	-2.40716	0.233021	1.07001	-0.105145	0.732995	0.317432	0.0939021	-0.683335	0.681057	-0.527975	1.12184	1.33882	0.879884	0.673341
CHPF2	-0.470893	-1.21742	-1.11744	-0.917413	-0.720077	-2.03921	-0.776484	-1.3951	0.99666	0.919565	0.724585	0.552542	0.830992	0.768851	0.835122	0.790104	0.857053	0.583684	0.794884
FTX	0.516478	0.70256	-1.42291	-1.40694	-0.746884	-1.52127	0.216669	1.7185	-0.38709	-0.52365	-0.32396	-0.659182	-0.837686	-0.00368027	0.0207276	1.57404	1.08225	1.15038	0.851642
PARP10	0.166858	-0.453059	-1.40294	-1.17318	-1.00476	-1.89449	-0.295045	-0.654109	-0.400705	1.03276	0.0079532	-0.364588	-0.0656681	0.870233	1.88555	1.09893	1.11366	0.6978	0.834801
PBXIP1	0.315591	0.202185	-2.01067	-2.09128	-1.38966	-0.809212	0.156008	-0.00538758	0.0487724	-0.296108	-0.0389576	-0.0491131	0.109724	0.844978	1.84527	0.735001	1.03532	0.600613	0.796917
TPM2	-0.519715	-0.379817	-1.42198	-1.39174	-1.09142	-1.66648	-0.742351	-0.796636	0.558336	1.19468	-0.49475	0.345336	0.486948	0.836483	1.4002	1.00244	0.690848	0.921502	1.06812
PCDH7	0.26964	0.0555518	-0.412948	-0.187495	0.0932181	0.190148	-0.541008	-0.595253	-1.21659	-0.756276	-0.819139	-1.08934	-0.945759	-0.29036	-0.593071	1.94974	1.72961	1.54261	1.61672
NUAK1	-1.27726	-1.37998	-1.28254	-1.33491	-0.851368	-1.50973	-0.447689	-0.412277	1.28038	0.591574	0.489194	1.10783	0.880081	0.336127	0.439506	0.422497	0.815431	1.00459	1.12854
ARSJ	-1.30337	-0.769236	0.264344	0.293003	-0.142366	0.206475	-0.484211	-0.106068	-1.31558	-0.425248	-0.435314	-0.0308468	-0.585418	-1.01442	-0.811363	1.78359	1.59701	1.58711	1.69191
NLRP2	-0.473836	-0.952339	-0.783486	-0.524198	-0.612543	-1.25228	-0.615135	-1.46647	1.25677	0.271713	-0.183863	-1.00983	-0.664106	1.3474	1.20803	0.959709	1.39266	1.13887	0.962937
HOXC13	-0.67359	-0.686452	-0.522904	-1.14016	-0.900721	-1.14664	-1.00287	-0.290153	-1.13428	-0.390479	1.26009	-0.132426	1.57173	-0.353207	0.721943	0.73624	1.3171	1.282	1.48478
TNFAIP3	-0.321911	-0.83443	-1.00216	-0.776977	-0.863886	-1.59597	-1.5129	-1.6005	1.11765	0.923379	0.815692	1.11334	1.10865	0.43126	0.191556	0.756648	0.684068	0.594803	0.771694
MILR1	0.75603	0.591631	-1.68521	-1.60073	-0.849453	-1.09122	-1.95731	-0.780547	-0.0492904	0.572811	0.60065	0.264603	0.243936	1.24203	0.804246	0.479562	0.90107	0.950114	0.60708
CLCN4	-0.285294	-0.831573	-0.824922	-0.60395	-1.19267	-1.90461	-1.06232	-1.21986	1.18946	0.912834	-0.0797712	1.04029	0.856904	0.410652	-0.357238	1.20949	1.20408	0.608169	0.930324
PARP9	0.173076	0.222336	-1.84703	-2.29782	-1.49807	-0.957239	-0.056171	0.487785	0.0785238	0.518126	0.667548	-0.36545	-0.249941	1.14628	1.32288	0.662358	0.899577	0.516977	0.576255
PLSCR1	-0.447633	-0.126357	-1.70902	-2.13521	-1.74216	-0.483365	-0.651692	0.252619	0.532211	0.417611	0.564231	-0.0796429	0.0291691	0.985707	1.48223	0.8647	1.02129	0.449535	0.775782
SERPINE2	-0.188863	-0.35662	-0.0917733	-0.350537	-0.0151381	0.459354	-0.408709	-0.520028	-1.06469	-1.0849	-0.642314	-1.10497	-0.821596	-0.152378	-0.594826	1.81098	1.77375	1.5961	1.75716
SAMHD1	-0.0822582	-0.518517	-1.03707	-0.710103	-0.909842	-1.05591	-0.0716186	0.0189078	-1.23458	0.140654	-0.186025	-1.19297	-0.882629	1.46584	1.20715	1.62075	1.50979	0.781409	1.13701
LIFR	-0.8173	-1.36822	-1.18345	-1.18876	-0.937655	-0.133609	-1.09885	-1.22847	1.17397	0.619584	1.01711	1.4725	-0.721274	0.312526	0.593569	0.751222	0.757462	0.985547	0.994072
CBLB	-0.230846	-0.414199	-1.95566	-1.63937	-0.659519	-1.9387	-0.61129	-0.0598072	1.09237	0.704459	0.835981	0.841858	0.361648	0.972889	-0.353726	0.732196	0.965976	0.63066	0.72508
SESTD1	-0.324806	-0.697538	-1.84016	-1.57134	-1.43376	-1.36784	-0.712499	-0.148546	1.18999	0.745906	0.864538	0.702988	0.168068	0.786726	1.06054	0.979112	0.72723	0.78436	0.0870146
PTPRJ	-0.264885	-0.527454	-1.38572	-1.21726	-0.757376	-1.77284	-1.01274	-1.45935	0.926427	0.86763	0.638562	0.619703	0.420369	1.34877	0.141876	0.876135	0.802743	0.933335	0.822071
SLC26A2	-0.135201	-0.433032	-0.683714	-0.78122	-0.777581	-0.423214	-0.165495	0.394625	0.791744	-0.481741	-0.942056	-0.777627	-1.42237	0.710017	-1.08505	1.46674	1.46127	1.72927	1.55464
ZC3H12C	-0.310261	-0.717681	-1.68029	-1.85323	-1.00198	-0.906848	-1.13737	-0.787368	1.24985	0.933164	0.610457	1.1916	0.151166	0.886077	0.504375	0.703028	0.894984	0.657635	0.61269
RIPK2-DT	-0.0319149	-0.108891	-1.19234	-1.02442	-1.33263	-2.26976	-1.31765	-0.520191	0.815643	0.746469	0.949556	1.26271	0.180045	0.394629	0.484298	0.750863	0.659935	1.1189	0.434735
FUCA1	-0.86766	-0.689367	-1.68437	-2.14343	-1.39227	-0.563472	-0.325907	-0.696209	0.927355	0.860853	0.865346	0.724545	0.727677	0.766816	0.759056	0.779486	0.829274	0.568673	0.553607
IFITM3	-0.560585	-1.71587	-1.69036	-1.54187	-0.631274	-0.352201	1.21312	0.373541	-1.04286	0.231018	0.286952	-0.509025	0.351877	0.513341	1.14926	1.21173	1.02259	0.499206	1.1914
PARP14	0.356856	-0.0913427	-2.20329	-2.22744	-1.18463	-1.36434	0.293162	0.612032	0.496076	0.627051	0.754376	0.470749	-0.314932	1.10935	0.663808	0.539008	0.720001	0.508214	0.235292
RASSF6	0.405103	1.1155	-1.39771	-2.03286	-1.23654	-0.951859	-0.407982	0.184713	0.138736	0.0600929	-0.249267	-0.0513688	-1.39391	0.641048	1.03534	1.23744	0.88964	1.06054	0.953326
HLA-C	-0.222113	-0.459331	-2.00847	-1.97612	-1.38928	-0.563051	-0.111353	-0.537775	0.349684	0.671256	0.533101	-0.200963	0.367675	0.954871	1.74078	1.08654	0.757406	0.414616	0.592524
USP18	-0.134228	-0.276379	-1.08431	-1.13558	-0.960757	-0.36247	-0.451967	-0.504897	-1.31037	-0.0842393	1.07006	-1.24386	-0.41483	0.856873	1.96731	1.19528	1.48066	0.43091	0.96279
LINC00668	-0.0277438	0.356083	-0.507446	-1.36845	-1.64455	-1.60757	-0.393231	-0.414792	0.222086	-0.31604	0.581893	-0.877206	-0.71201	1.06806	1.94517	0.885856	0.835203	1.04247	0.932211
RAB27A	-1.07814	-0.838867	-1.57994	-1.36237	-0.92359	-0.110006	-1.13385	-0.284245	-0.577082	0.885746	-0.0310515	0.355087	0.222354	0.453592	0.486011	1.34457	1.12412	1.74576	1.30191
SKAP2	-0.507285	-0.175056	-0.442203	-0.856664	-1.19318	-0.561251	-1.85419	-1.28833	0.947472	-0.236218	0.295929	-0.446385	-0.596107	0.952352	0.715896	1.22694	1.18535	1.47892	1.354
FAM107B	-0.881709	-0.656928	-1.14535	-1.64936	-1.46813	-0.478353	-1.26406	-1.08969	1.17681	0.614032	0.859213	0.367765	0.344014	0.892152	1.24981	0.70735	0.689581	0.880174	0.852675
AKIP1	-0.630566	-0.149562	-0.0112507	-0.135797	-0.400747	0.399134	-0.379965	-0.0437701	-1.16582	-0.847391	-0.798844	-1.19173	-0.999575	-0.713404	0.357692	1.53759	1.87413	1.61456	1.68532
GOLM1	-0.995326	-0.903192	-1.00735	-1.12312	-1.3106	-1.09506	-1.28412	-1.20689	1.25319	0.768153	0.825982	0.366231	0.526523	0.984396	1.11872	0.877776	0.874415	0.650057	0.680204
RHOBTB3	-0.351376	-0.158971	0.296699	0.357596	-0.185877	-0.283248	-0.763001	-0.449759	-1.257	-0.627617	-0.744204	-0.183051	-0.590471	-0.702503	-1.22828	1.81565	1.75898	1.6563	1.64014
NECTIN3	-0.162734	-0.275451	0.185233	0.107864	-0.570751	0.0250567	-0.472721	-0.848198	-0.144461	-0.996222	-1.17477	-0.726117	-0.955234	-0.847387	-0.0597004	1.8972	1.52925	1.78055	1.70861
OSMR	-0.702548	-1.09269	-1.35321	-1.23866	-0.64701	-1.99944	0.100027	0.126021	0.953636	0.845372	0.902055	1.31119	0.828144	0.0223442	-1.12508	0.638874	0.806409	0.905927	0.718633
HSPB8	0.0445228	-0.350571	-0.862858	-0.700412	-1.05159	-1.08414	-1.63896	-1.81568	1.07892	-0.129248	0.895206	-0.433196	0.517131	0.640179	0.337706	1.41924	1.26535	0.769936	1.09846
SH3RF2	0.602216	0.205364	-1.49076	-0.911515	-0.295325	-1.61389	0.821949	1.15403	-0.941497	-0.141317	-0.475612	0.00981848	-0.685579	-0.149671	-1.2331	1.29399	1.51363	1.15985	1.17742
SNHG14	0.642434	0.53248	-0.547895	-0.239353	-0.109718	-0.870495	-0.71024	0.224505	-0.757941	-0.930418	-0.968438	-0.0822926	-1.22747	-0.161769	-1.1701	1.64406	1.78275	1.7016	1.24831
B3GNT9	0.140375	0.163414	-1.52998	-0.523492	-0.685749	-0.512561	-0.547397	-0.807375	-0.258314	-1.15235	-0.221421	-0.928512	-0.801107	1.45012	0.579297	1.74234	1.6438	1.09616	1.15274
WDR72	-0.68356	0.192841	-0.848584	-1.33065	-1.15961	0.0245468	-1.17196	-0.218288	-0.126426	-0.619114	-0.154849	0.310377	-1.20741	-0.00270714	1.90739	1.50067	1.07492	1.42835	1.08405
FADS3	-0.454736	-0.7906	-1.59877	-0.968894	-0.560156	-1.01154	-0.383358	-1.70987	0.179293	0.704301	-0.39878	-0.29283	0.38363	1.43737	1.53655	1.15496	0.959934	0.80979	1.0037
PREP	-0.873939	-1.0277	-0.532211	-0.626259	-0.783657	-1.88312	-0.971491	-1.6662	1.09514	0.522966	0.66868	0.278859	1.0901	0.734767	0.0629199	0.813064	0.89781	1.04211	1.15817
OAS3	1.18206	0.142376	-2.12687	-1.60447	-0.76063	-1.75783	0.539974	0.364098	-0.38861	0.653757	0.648468	-0.209787	-0.744788	0.810978	0.0384043	1.11788	1.20402	0.584925	0.306037
CROT	-0.295607	0.0719438	-0.903451	-0.764673	-0.735611	-0.429197	1.02819	1.04412	-1.09945	-0.271912	-1.28102	-0.947088	-0.728083	-0.211034	-0.359009	1.93541	1.39362	0.990886	1.56196
PHF11	-0.321776	0.356338	-1.50075	-2.38698	-1.37535	-1.12916	-0.688054	0.34457	0.637252	0.0279629	0.823073	0.125519	-0.0990368	0.757328	1.36164	0.875696	0.475844	0.687713	1.02817
ICAM1	-0.182638	-0.675086	-2.18479	-1.75573	-1.05457	-1.42098	0.00522743	-0.628186	1.09293	0.826267	0.911451	0.690365	0.88397	0.683807	0.785387	0.367912	0.48585	0.694411	0.474399
ARSA	0.240187	-0.58523	-1.82231	-1.50252	-0.579043	-2.39514	0.462024	-0.0628231	-0.0600556	0.141165	0.182455	-0.0456914	0.986314	0.464266	0.664881	1.27056	1.13863	0.709697	0.792629
TRAM1	-1.31186	-0.412377	-1.05298	-1.23766	-1.3264	0.0753145	-1.14074	-0.700219	0.666964	0.00328283	0.0811553	-0.441004	-0.506613	0.98388	1.32534	1.19075	1.0937	1.35635	1.35311
SHISA5	-0.00878534	-1.03093	-1.47247	-1.47228	-0.693658	-1.04988	0.753042	0.239918	-1.0145	-0.0900686	0.0284166	-1.08492	0.0725304	1.06355	1.19954	1.27671	1.27284	0.598798	1.41215
N4BP1	0.344129	-0.169583	-1.24619	-1.3349	-0.998604	-2.56634	-0.466979	-0.693629	0.66275	0.279728	0.950872	0.294861	0.0779609	1.25427	0.0915396	0.979033	0.732349	0.838901	0.969824
QSOX1	-0.176075	-0.947907	-0.94514	-0.863391	-1.01107	-1.65462	-1.19012	-1.78167	1.01354	0.946333	0.690944	0.52042	0.782754	0.951217	0.72903	1.00292	0.881586	0.413136	0.63812
MIA2	-0.741743	-0.4652	-1.1303	-1.41891	-1.23729	-0.392361	-1.24475	-0.665532	1.23473	-0.188614	0.230182	-0.306214	-0.620474	1.27905	1.40893	1.06951	0.989374	1.17249	1.02712
NEDD4L	-0.534026	-0.84608	-1.5899	-1.19135	-1.21333	-1.57742	-0.746315	-0.661436	1.0308	0.890047	0.908234	1.39883	0.874751	0.490597	-0.27383	0.832417	0.591435	0.685073	0.931504
CD47	-0.82922	-0.627586	-1.16162	-2.04736	-1.70016	-1.3634	-0.493575	0.260703	0.493063	0.782189	1.00186	0.399085	0.351697	1.05159	0.979244	0.757929	0.731875	0.687172	0.726509
GOPC	-0.628597	-0.102641	0.112073	-0.394897	-0.615855	-0.174295	-0.900424	-0.607012	0.254873	0.00945738	-1.28796	0.581927	-1.25513	-0.703656	-0.875886	1.62927	1.48826	1.58504	1.88546
NEK6	-0.155452	-0.346871	-0.439572	-0.319466	-0.180904	0.0911026	-0.0579377	-0.163591	-1.40326	-0.845936	-0.55393	-1.25191	-1.57956	0.643218	0.340835	1.95155	1.49689	1.33104	1.44375
HGSNAT	0.000128564	-0.60739	-1.45629	-1.16212	-0.560089	-2.45544	0.535924	0.974403	0.546622	-0.272841	0.259489	-0.174367	0.128199	0.66086	-0.8285	0.905514	1.10796	1.35233	1.04562
G6PD	-0.707342	-1.73219	-0.529241	-0.439542	-0.0747938	-0.589096	-1.02047	-2.23598	0.285147	0.694897	0.522891	0.400584	1.18288	-0.281734	0.083766	1.38778	1.02692	0.771131	1.25438
TSKU	-0.0318612	-0.716055	-0.544867	-0.327433	-0.155338	-1.16283	-0.0741986	-1.11445	-1.30415	0.151069	-0.684609	-1.28767	-0.529768	1.28071	0.956169	1.44638	1.14912	1.40517	1.54461
SOCS3	-1.52077	-1.32359	-1.24976	-1.10765	-0.505007	-0.779354	-1.29403	-0.849372	0.924686	0.82479	1.03809	0.854645	1.30444	0.0731488	0.421768	0.744868	0.846276	0.559565	1.03725
B4GALNT1	-0.161933	-0.288684	-0.00555487	0.0896856	0.337074	-0.408167	0.00394644	-0.837676	-0.977651	-0.495021	-1.23684	-0.58597	-0.733197	-0.797794	-0.804029	1.98659	1.58704	1.63017	1.69802
BTG1	-0.804157	-0.724729	-1.39895	-1.74461	-1.31648	-0.150698	-0.895449	-0.655186	0.804522	-0.18984	0.465232	-0.446521	0.700863	0.786103	1.39149	1.4234	1.18152	0.652604	0.920869
CLDN1	-0.986164	-1.06786	-1.75299	-2.06936	-1.38453	-0.968399	0.635386	0.491797	0.284619	0.46435	0.481589	0.53356	0.769311	0.833994	0.46395	0.649154	0.82738	0.886454	0.907753
SUCO	-1.05379	-0.699621	-0.778165	-1.20995	-1.23036	-0.742996	-1.53043	-1.25452	1.34485	0.535685	0.880485	1.52997	0.216919	0.0665241	0.827904	0.791276	0.753295	0.79612	0.756802
GNE	0.827685	0.466734	-1.67997	-2.14382	-1.36038	-1.87339	0.00748722	0.30072	1.05247	0.589417	0.729004	0.56422	0.442477	0.919074	0.714379	0.0508918	0.582	-0.0131913	-0.175799
ADRB2	-0.797154	-0.620688	-0.654957	-0.801124	-1.10417	-0.774859	-1.77818	-1.9771	1.05258	0.655833	0.810706	0.50516	0.706379	0.893632	0.93195	1.06709	0.857116	0.509981	0.517803
LIMCH1	-1.06725	-1.26337	-1.00953	-0.790561	-0.894935	-0.876039	-1.46672	-1.29706	1.1983	0.725053	0.965863	1.2174	0.54847	0.817195	-0.133066	0.752749	0.885104	1.04479	0.643599
ATXN1	0.0155376	0.198896	-1.11495	-0.764923	-0.401455	-1.84672	-0.27866	-0.321236	0.365829	0.54484	0.172364	0.343777	-0.545838	-0.344973	-1.73576	1.37237	1.58003	1.68054	1.08033
SECTM1	-0.466503	-0.767319	-1.85288	-1.8518	-1.42488	-0.976111	0.549079	-0.0465594	0.390378	0.79063	0.812657	-0.406377	0.0990595	0.930339	1.71745	0.761403	0.681133	0.456937	0.603361
ECE1	-0.627982	-1.34604	-0.722971	-0.436307	-0.283559	-1.55531	-0.36639	-1.43499	-0.323142	0.85693	0.479175	0.744712	1.31927	-0.110215	-1.00919	1.55756	1.21178	0.97315	1.07353
IFIH1	-0.356181	-0.115913	-1.73157	-2.15781	-1.31983	-0.905444	-0.339097	-0.264706	0.563892	0.973167	0.964097	0.0648051	-0.283481	0.704096	1.53873	1.07518	0.987003	0.257657	0.345409
PEA15	-1.05728	-1.11357	-0.481267	-0.557044	-1.12478	-0.744719	-1.55391	-1.86394	0.891499	0.482116	0.831677	0.185445	0.568367	0.924743	1.23365	1.00499	0.758536	0.652915	0.962572
MARCKS	-0.400377	1.42561	-0.772363	-1.06512	-0.91578	-0.154205	-0.529937	0.9628	-0.928862	-0.618317	-0.956321	-1.003	-0.481692	-0.290065	-0.0770888	1.35958	1.48172	1.2775	1.68593
EPAS1	1.07719	0.344106	-1.35722	-1.11042	-0.773721	-2.08173	0.320188	0.103985	-0.854649	0.13051	-0.0686348	-0.288292	-0.691528	0.996062	-0.586191	1.25207	1.43167	1.01297	1.14364
SMAD6	0.0774733	0.552141	-0.867466	-0.778131	-0.256154	-1.23896	-0.525081	0.347572	-0.69003	-0.837156	-0.943307	-0.684348	-0.0617439	-0.34719	-0.476729	1.56006	1.87069	1.4563	1.84206
CHST15	-0.785221	-1.31553	-1.48303	-0.710163	-1.04108	-1.20141	-0.67768	-1.49449	1.24741	0.907299	0.630513	0.919073	0.927148	0.910851	0.128522	0.771111	1.00669	0.62542	0.63457
MYADM	-0.511022	-0.758606	-0.21395	0.267761	0.32524	-0.497134	-0.787346	-1.14904	-0.333926	-0.18084	-0.24728	0.0882758	0.287215	-0.777825	-1.90232	1.55923	1.54029	1.56376	1.72751
SHB	-0.813539	-0.518491	-0.937745	-0.992855	-0.746129	-1.11733	-1.42748	-2.05749	0.752363	0.858236	0.779747	0.960541	0.923617	0.518215	0.489671	1.05805	1.00766	0.654732	0.608221
CEMIP2	-0.79416	-0.52778	-0.842639	-1.14666	-1.09662	-1.41103	-1.42724	-1.4014	1.07481	0.899446	0.918542	1.16872	0.964164	0.617095	-0.0212099	0.828107	0.887574	0.489778	0.8205
BMPR2	0.425567	-0.00776554	-1.80378	-2.03304	-1.3951	-1.54048	-0.409366	0.0957937	0.980694	0.768699	0.5689	0.997785	-0.51769	0.936402	0.233767	0.576412	0.692933	0.835999	0.594265
CTSC	-0.675239	-0.350891	0.187053	0.162427	-0.228567	0.622799	-0.48182	-0.342437	-1.18014	-0.745048	-0.816634	-0.92245	-0.760683	-0.784249	-0.43813	2.09449	1.79326	1.36852	1.49774
FAM3C	-1.51914	-0.540662	-0.852152	-1.546	-1.28536	-0.415008	-1.22632	-0.831883	0.94189	0.648703	0.00569962	0.444371	0.0757501	0.65892	1.57719	0.959349	1.14741	0.721182	1.03606
ATP8B1	-0.506193	-0.788784	-1.85143	-1.42043	-1.29161	-0.663361	-0.285262	-0.400666	0.920494	0.429678	0.319888	0.43283	-0.820142	1.26831	-0.0882601	1.30311	1.02263	1.35993	1.05927
KLF5	-0.384819	0.29917	-1.13431	-1.07338	-0.30732	-1.31471	0.0247315	0.730191	-0.201904	-0.0873979	-0.0449822	-0.673014	-0.673461	-0.309641	-1.22477	1.38205	1.30956	1.80243	1.88156
LITAF	-0.343636	-0.18791	-1.28811	-1.63416	-1.42985	-0.296832	-0.429892	-0.182494	-0.486138	-0.734001	-0.257369	-0.601179	0.208174	1.32301	1.46255	1.12442	1.10691	1.18337	1.46314
CRIM1	-1.18063	-1.72114	-0.511221	-0.551273	-0.807291	-0.907429	-0.929355	-1.25967	1.2365	0.885884	0.630601	1.33794	1.19556	0.248713	-0.802862	0.839496	0.726061	0.625211	0.944903
CASK	-0.0745705	-0.402954	-0.35803	0.138954	0.124684	-0.0709541	-0.379358	-0.213115	-1.0473	-0.584168	-1.07026	-0.96309	-0.744657	-0.436829	-0.905518	1.47453	1.91053	2.00882	1.59329
LEPROT	-0.506385	0.34283	-0.836662	-1.37617	-1.34881	-0.284372	-0.89595	-0.295899	0.118717	-1.11662	-0.661257	-0.481935	-0.329829	0.892006	1.47486	1.41904	1.54619	1.38093	0.959308
EEF1A2	0.736812	-0.67288	-0.42158	-0.303683	-0.173767	-1.16074	-0.536976	-2.11009	-0.94405	-0.336216	-0.453065	-0.901191	0.336749	0.837109	1.16697	1.58893	1.16207	0.814489	1.3711
SLFN5	0.310781	0.270275	-2.16599	-2.16906	-1.15824	-1.21444	-0.445402	0.0583257	0.804041	0.924096	0.813058	0.948281	-0.261721	1.01623	0.214184	0.397959	0.769033	0.622428	0.266155
TFEB	0.238176	-0.640642	-1.16113	-1.17244	-0.559807	-0.958071	0.290853	-0.722933	-0.395468	-0.557417	-0.900592	-1.36852	0.441432	1.01496	1.57074	1.55292	0.980393	1.17714	1.1704
P4HA1	-0.985232	-0.708429	-0.462612	-1.2136	-1.40799	-0.000914	-0.664491	-0.634289	-0.0282331	0.0183511	-0.100822	0.579865	0.821395	-1.27582	-0.0394546	1.38963	1.68377	1.445	1.58386
FSTL1	-1.14178	-1.26399	-1.02513	-1.10779	-1.16768	-0.661015	-1.02827	-1.37366	0.898608	0.868824	1.09763	0.230102	0.31189	1.22953	1.11036	0.552234	0.634605	0.813943	1.0216
DNAJB2	-0.209512	-0.567177	-1.23438	-0.983873	-1.1463	-1.66625	-0.724483	-1.86755	1.03748	0.824191	0.892297	0.55306	0.802269	0.520884	1.10978	0.76801	0.443002	0.407876	1.04067
SLC12A2	-0.521827	-0.233048	-0.83592	-0.959139	-1.65295	-1.19722	-1.70192	-1.35312	1.35126	0.664019	0.69102	0.918691	0.560685	0.847822	0.601337	0.498625	0.964769	0.876564	0.480361
ROBO1	0.374094	-0.430767	-1.34595	-0.799728	-0.289155	-1.36843	0.0605991	-0.0884942	0.0766068	0.309066	-0.131204	0.782181	-0.0766493	-0.37953	-2.1811	1.19585	1.5535	1.47752	1.26159
TGOLN2	-0.281679	-0.375161	-1.35758	-1.03492	-1.19035	-2.50089	-0.630628	-0.377688	1.01085	0.877351	0.760002	0.902305	0.39863	1.13382	-0.0846468	0.488957	0.661765	0.976517	0.623355
NGFR	0.695147	-0.0735338	-1.83924	-1.96832	-0.679184	-1.52748	1.07137	-0.162982	-0.959345	0.233603	0.18311	0.347728	1.18353	-0.195855	0.0219552	0.866515	0.55909	0.861635	1.38225
OSGIN1	0.0663976	-0.0823206	-0.620851	-0.587546	-0.635337	-1.19402	-1.81789	-2.56052	0.971938	0.884853	0.548124	0.187807	0.7552	0.810334	0.974553	0.635882	0.542835	0.538804	0.581753
CUL7	-0.534283	-1.04846	-1.37935	-1.3793	-0.792274	-2.29978	0.825261	-0.0999112	0.0884889	0.833464	0.198366	0.357621	1.2782	0.598246	-0.233848	0.770678	1.01664	1.03871	0.761529
ADAM9	-0.640665	-0.81387	-0.755913	-0.689122	-0.978507	-0.104324	-1.87646	-1.87747	1.21126	0.258982	0.535298	0.489285	-0.334418	0.609696	0.59207	1.22723	1.27054	1.15207	0.724317
KATNB1	-0.259147	-1.04793	-0.762489	0.0509304	-0.0677314	-0.182609	0.716157	-0.897984	-1.34114	-0.130821	-0.911572	-1.13814	-0.408103	-0.155071	0.0584581	1.87156	1.58205	1.21117	1.81241
P3H2	-1.23637	-1.05853	0.252043	0.205238	-0.110786	-0.330464	-1.16756	-1.69581	0.00783866	0.117487	0.376815	0.676398	0.354745	-0.622555	-1.36007	1.22109	1.28277	1.4954	1.59231
TMEM30B	-1.37555	-1.07025	-1.16516	-1.71904	-0.719811	-1.57835	-0.470833	-0.286344	0.71815	1.02791	0.708513	0.743856	0.961441	0.540716	0.173823	1.18301	1.13511	0.41928	0.77353
ANKRD13A	0.0713148	0.162764	-1.80737	-1.84552	-1.34778	-1.78773	-0.557363	-0.343167	1.1876	0.750706	0.853806	0.602794	0.521754	1.04466	0.802286	0.298541	0.570943	0.530743	0.291015
RHBDD2	-0.25833	-1.66984	-0.848899	-1.17843	-0.942108	-1.12897	-0.52575	-1.92505	0.885942	0.872186	0.92842	0.389668	0.937451	0.935826	0.766932	0.765181	0.886721	0.521155	0.587903
BST2	-0.106196	0.249905	-0.864201	-0.919788	-0.936072	0.231896	-0.502564	-0.348096	-1.41014	-0.304177	-0.821612	-1.21546	-0.271153	0.192321	2.13832	1.43668	1.35073	0.9482	1.15141
LRIG3	-0.689712	-0.499094	-0.49021	-0.263192	-0.332378	0.289979	0.744217	0.44865	-1.36683	-0.660504	-0.743263	-0.809126	-0.991719	-0.49437	-0.683124	1.76287	1.43146	1.50895	1.83739
EDEM1	-0.30377	-0.421491	-1.78582	-1.64117	-0.973608	-0.987143	-0.329814	-0.345914	0.537982	0.690103	0.473734	0.470306	0.0369474	0.195592	-0.954766	1.8526	1.29808	1.20145	0.986697
TPRA1	-0.918877	-1.1382	-1.29961	-1.04175	-1.17663	-0.695917	-0.726653	-1.78668	0.728547	1.05787	0.97605	0.410172	0.945578	0.652978	1.00165	0.966166	0.477079	0.707989	0.860239
PARP12	0.262807	0.0218708	-0.939593	-1.4587	-1.27788	-1.76183	-0.778028	-0.855071	-0.446709	0.502679	0.800194	-0.403609	-0.0397184	1.55081	1.1902	1.0354	1.28265	0.351909	0.96262
ACP2	-0.288937	-0.9852	-0.810928	-0.923835	-0.937254	-1.72865	-0.76433	-1.53991	0.4769	1.0877	0.586024	-0.39526	0.194103	1.51445	1.26832	0.969038	1.00975	0.637049	0.63097
VMP1	-0.910064	-0.0610607	-0.979864	-1.52884	-1.28721	-0.894568	-1.76018	-1.13117	1.20819	0.583571	0.688854	0.593738	0.922738	0.641887	0.861302	0.579151	0.904736	0.688319	0.880479
IL13RA1	-0.714259	-0.813659	-1.25969	-1.4485	-1.07113	-1.16573	-1.35095	-0.857714	1.21097	0.875102	0.695579	0.371549	0.166946	1.3989	0.859914	0.539522	0.753393	0.880621	0.929141
CLIP4	-0.786198	-0.632575	-1.00227	-1.04399	-1.2011	-1.0795	-1.63334	-1.3524	1.41688	0.599123	0.748073	0.974856	0.625962	0.973559	0.393644	0.861591	1.02156	0.521531	0.594605
CLIP1	-0.491371	-0.501686	-1.05367	-0.868178	-0.659225	-0.976295	-1.38809	-1.26527	1.1842	0.950719	0.831488	1.87764	-0.0452348	-0.32965	-0.863293	0.984048	0.800912	1.12464	0.688307
COL4A5	0.18783	0.0189266	-1.40388	-1.01755	-0.594019	-1.3709	0.996466	1.05221	-1.10381	-0.33468	-0.44734	-0.222572	-1.20816	0.531974	-0.406135	1.47666	1.4174	1.2453	1.18227
LGALS3BP	0.263088	-1.04922	-1.29236	-1.24406	-0.753629	-1.33282	0.130082	-1.45651	-0.476904	0.520018	0.348166	-0.58335	0.272483	1.2656	1.69505	1.20932	0.971627	0.5709	0.942522
NRSN2	-0.386459	-0.226296	-0.0941065	0.158149	0.04702	-0.406998	-0.126135	-0.405885	-0.669872	-1.05521	-1.14121	-1.62727	-0.555961	-0.484779	0.266422	1.81834	1.61435	1.56317	1.71273
ENAH	-0.360978	0.0279674	0.0579681	-0.477854	-0.503799	-0.194243	-0.141791	0.624722	-1.28302	-0.713848	-0.803727	-0.423134	-0.777775	-0.6892	-1.12468	1.58188	1.72696	1.94792	1.52663
CLCC1	-0.652768	-0.758292	-0.687872	-0.594564	-0.407039	-0.721798	-0.264914	-0.390984	-1.36144	1.01379	-0.408771	-0.483287	-1.14958	2.02596	-0.218303	1.5234	1.1715	1.08995	1.27501
SLC16A3	-0.642047	-1.30641	-1.27594	-0.722384	-0.684791	-0.792284	-0.894181	-1.91884	0.415583	1.17039	0.617553	-0.0281094	0.597164	0.528422	1.51065	1.29453	0.990843	0.529769	0.610085
LDOC1	-0.516584	-1.56475	-0.443372	-0.577262	-0.515012	-0.645394	-1.27227	-2.07778	0.915018	0.373174	0.347206	-0.140015	1.3546	0.682825	-0.142865	1.11312	1.05264	0.684233	1.37248
SYNGR2	-0.890838	-1.57054	-1.067	-1.01486	-0.930451	-0.705505	-0.552871	-1.55672	0.682234	0.529064	0.670617	-0.375055	1.05131	0.730773	1.40209	1.28697	0.754761	0.552756	1.00325
DAPP1	-0.00124406	0.547203	-0.930382	-1.14203	-1.45897	-1.16194	-2.08056	-1.35134	1.21228	0.733996	0.81568	0.678934	0.556815	0.817193	0.913078	0.668541	0.495482	0.449425	0.237825
TAPBPL	-8.79248e-06	-0.715236	-2.06389	-1.84262	-1.11624	-1.0987	0.764309	-0.749221	0.413144	0.645162	0.727519	-0.111693	0.37767	0.849848	1.68629	0.822754	0.594437	0.277483	0.538989
DTX3L	0.5558	0.140494	-1.87938	-1.84136	-1.16986	-2.07927	0.0811802	0.867422	0.433401	0.448205	0.701369	0.26982	-0.433794	1.22264	0.367369	0.261622	0.864232	0.632193	0.557922
CKAP4	-0.274874	-0.254561	0.0784294	-0.146966	-0.0203355	0.501047	-0.490777	-0.993045	-1.23129	-0.793601	-0.779205	-1.36558	-0.710825	-0.270606	0.105259	1.90998	1.5793	1.48273	1.67491
ZBTB38	-0.0970643	-0.434092	-1.21395	-1.23802	-1.28661	-0.542617	-1.67291	-1.55094	1.24499	0.631923	0.631625	0.60275	-0.179309	1.38239	0.866911	0.895124	0.959497	0.418077	0.582222
RNF145	-0.132783	0.212949	-1.31023	-1.56528	-1.80825	-0.586405	-0.689958	-0.0683222	0.00615209	-0.662982	-0.103178	-0.179446	-0.252798	0.513785	1.07548	1.43303	1.40818	1.3446	1.36544
CD82	1.12488	1.00067	-1.63397	-1.82402	-1.63904	-1.40957	-0.0887044	0.231572	0.00171832	0.568695	0.135831	-0.18178	0.130804	0.998488	1.76392	0.56763	0.407688	-0.0577952	-0.0970204
BIRC2	-0.468862	0.0828656	-0.941327	-1.17617	-1.82448	-0.568076	-1.83944	-1.29148	0.97354	0.680341	0.726091	0.87332	0.142862	0.336356	1.21734	0.639135	0.901159	0.972655	0.564172
SEC14L1	-0.322914	-0.927138	-1.4033	-1.05675	-0.929899	-1.52967	-0.889916	-1.45261	1.25883	0.762215	0.803688	1.01521	0.835087	0.927406	0.0719141	1.19236	0.816614	0.472023	0.356854
MR1	0.82299	0.945575	-2.00604	-2.13432	-1.21231	-1.10712	-0.180563	0.310305	0.391271	-0.171323	0.0693207	0.0236955	-0.54398	1.52945	0.676004	0.568452	0.876565	0.595673	0.546352
ERLEC1	-0.969864	0.298522	-1.00354	-1.41985	-1.55738	-1.60334	-1.17586	-0.352049	0.877464	0.514032	0.675622	-0.004269	0.116842	1.06981	1.49267	0.33075	0.969835	0.907195	0.833428
PPFIBP1	0.341791	0.269763	-0.343043	-0.135162	-0.235747	-0.848203	-0.935158	-0.0460799	-0.432265	-0.714504	-0.904742	-0.188652	-0.843706	-0.216989	-1.51045	1.64244	1.80032	1.80156	1.49883
SPATA20	0.620676	-0.50574	-0.910347	-0.529029	-0.208613	-0.209524	0.402682	-0.810311	-1.19782	-0.69358	-1.08146	-1.46294	-0.588808	0.340704	0.898821	1.34737	1.45394	1.50506	1.62893
SLC44A1	-0.434424	-0.17324	0.0769025	-0.0886801	-0.460095	-0.351946	-0.164509	0.36968	-1.12411	-0.726136	-0.841646	-0.39219	-0.412106	-0.914638	-1.25941	1.52471	1.57717	1.97036	1.8243
LGMN	-0.0135674	-0.340149	-0.752103	-1.14803	-1.26018	-1.26055	-1.54698	-1.77203	0.909568	0.484441	0.692107	0.278663	1.30555	0.82232	0.18875	1.13399	0.797119	0.396194	1.08489
SCARB2	-1.04721	-0.597349	-1.54819	-1.71926	-1.34854	-1.08999	-0.579208	-0.497853	1.22709	0.409537	0.856637	0.362579	0.262194	1.35578	0.836159	0.883682	0.828197	0.748029	0.657724
RBM47	-0.335891	0.283466	-1.63863	-1.27915	-1.34279	-1.01782	-1.37485	-0.808262	1.2723	0.479034	0.555133	-0.0337458	-0.496717	0.999485	1.0332	0.834027	0.633759	1.24504	0.992404
SH2D4A	-0.555243	-0.334442	-0.412868	-0.513115	-0.971328	-0.350093	-1.73331	-1.48819	0.944168	-0.0673924	0.100515	0.373135	0.137405	-0.469874	-0.658991	1.22548	1.42841	1.70896	1.63677
RAI14	-0.427116	-0.286348	0.0482784	0.0324316	-0.393071	0.12943	-1.15212	-1.15017	-0.991109	-0.582313	-0.431765	-0.609862	-1.12292	0.172137	-0.0750649	1.75217	1.73176	1.81095	1.54469
BSDC1	-0.517635	-0.68629	-1.6012	-1.69111	-1.05772	-1.72784	-0.177861	-0.949118	0.990838	0.945511	0.890851	0.96603	0.908039	0.626067	0.475836	0.718904	0.443107	0.719439	0.724165
P4HB	-0.0410339	-0.864655	-0.802393	-0.569758	-0.329047	-0.39839	-0.139574	-1.43425	-1.16349	-0.662274	-0.38696	-1.2002	0.0829011	1.45049	1.34183	1.45544	1.26094	1.03355	1.36687
ATRN	0.220438	-0.171758	-1.93769	-1.69962	-1.30099	-1.37355	-0.115237	-0.401325	0.795377	0.438357	0.741989	0.760629	-0.331503	1.64788	-0.399433	0.808	0.89452	0.956242	0.467675
AHCYL1	-0.629832	-0.700749	-1.16702	-1.1154	-0.817125	-0.534645	-0.389666	-0.463603	1.21209	-0.231908	0.369402	-1.10837	-0.776157	1.89549	-0.343317	1.10004	1.10272	1.6022	0.995858
NCSTN	0.806521	0.725049	-1.56956	-1.602	-1.3273	-1.79646	-0.488097	-0.986118	0.777066	0.582735	0.687568	-0.13535	0.0432784	1.51978	0.984011	0.263006	0.333132	0.57953	0.603215
TLE5	1.13476	0.0858012	1.00793	0.921044	0.848443	0.740656	1.12012	-0.529393	-1.03871	0.00783403	-0.576395	-1.38739	0.956681	0.416323	1.18256	-1.08287	-1.10136	-1.6423	-1.06373
PKP2	-0.490466	-0.438433	1.11158	1.04216	0.765684	1.01448	0.401783	-0.26064	0.536252	0.833381	1.04554	0.749038	0.958911	-0.600246	-1.93303	-1.43672	-0.933961	-1.26688	-1.09844
MCM4	-0.252779	-0.330785	1.80141	1.91963	0.974592	1.68514	1.04172	0.581153	-1.1757	-0.695128	-0.820187	-1.00998	-0.751298	-0.559769	-0.596143	-0.5795	-0.543394	-0.454712	-0.234272
NUP155	-0.160673	-1.07368	1.67142	1.87117	1.18416	2.14378	0.474588	-0.0682172	-0.543669	-0.387638	-0.499773	-0.1329	-0.383962	-1.03365	-1.16672	-0.481798	-0.70358	-0.232352	-0.476498
VSIR	0.993941	0.300912	-0.425598	-0.197586	-0.116489	-0.337315	0.583007	-0.0745335	0.989207	0.997666	0.861034	0.55127	0.809477	0.785866	0.917313	-1.8884	-1.50617	-1.62581	-1.61779
KNTC1	0.113401	0.263847	1.47606	1.52365	1.45898	1.45861	0.832044	1.0714	-0.865482	-0.952432	-0.883544	-0.118418	-0.8315	-1.20983	-0.807932	-1.08305	-0.542965	-0.145765	-0.757079
NXN	0.875703	-0.0653758	0.787783	1.00397	0.688341	0.781669	-0.0466665	-1.18718	0.0622654	0.190442	0.549323	-0.547549	0.422906	1.15185	1.34531	-1.69811	-1.44877	-1.6025	-1.26341
HMGA1	0.346475	-0.0612433	1.68657	2.1694	1.53838	1.23431	-0.391379	-1.22487	-0.413614	-0.14269	-0.307755	-1.30845	0.179039	-0.0689211	-0.117173	-0.562986	-0.953785	-1.13556	-0.465743
KCNN4	0.436264	0.00345846	0.26973	0.448435	0.639471	0.846106	1.16911	0.383457	-1.87238	0.42333	-0.0762183	-1.04694	0.233822	0.823632	1.96144	-0.966321	-1.12601	-1.47012	-1.08027
TRAP1	-0.255064	-0.757166	1.30703	1.49875	1.52994	2.16021	1.26189	-0.272925	-1.03932	-0.582516	-0.747691	-0.775789	-0.408166	-0.976139	-0.645375	-0.290046	-0.620981	-0.383191	-0.00345431
MCM7	-0.33962	-0.745776	1.71565	1.78383	1.20126	2.03273	0.811626	-0.226667	-1.15841	-0.674372	-0.827192	-1.05827	-0.782397	-0.624495	-0.231467	-0.150253	-0.380889	-0.303027	-0.0422472
VWA8	0.649091	0.605369	0.840965	1.09925	1.09494	1.49101	1.51657	1.42444	-1.18622	-0.975057	-0.628517	-0.383609	-1.14708	-0.591586	-0.870798	-0.720664	-0.787545	-0.543941	-0.886606
NCAPD3	0.056482	-0.334932	1.47631	2.13818	1.56631	1.49354	0.605408	0.452119	-1.15646	-0.595627	-0.670196	-0.66459	-0.882641	-0.372829	-0.955294	-0.849962	-0.534612	-0.103543	-0.667662
NCAPD2	0.835143	-0.16861	1.50374	2.0521	1.76627	1.39637	0.087949	-0.811106	-1.12605	-0.711264	-0.714592	-0.624822	-0.587063	-0.527683	-1.15989	-0.407737	-0.416761	-0.25911	-0.126892
POLD2	0.141181	-0.684834	1.32882	1.60082	1.33106	2.2976	0.862454	-0.376007	-1.35059	-0.563631	-0.636445	-1.08625	-0.389464	-0.748898	-0.423104	-0.0425537	-0.350261	-0.667126	-0.242757
IPO5	-0.233574	-0.780412	1.98517	1.78442	1.19173	1.95342	0.61906	0.0087225	-0.903755	-0.816163	-0.642028	-0.747954	-0.644544	-0.707663	-0.836297	-0.423759	-0.551991	-0.0761282	-0.178252
EHD4	1.76503	0.940462	0.688019	1.12124	1.12684	1.24258	0.536885	-0.741122	-1.35391	0.198031	-0.402169	-0.75314	-0.72066	0.338095	0.43139	-0.885906	-0.902054	-1.0489	-1.58071
LRRFIP1	0.879775	1.67515	1.24236	1.36763	0.84573	1.55541	-0.85191	-0.462223	0.342348	0.207519	-0.151566	-0.0944617	-1.24637	-0.685775	-0.417587	-1.28143	-0.989573	-0.812168	-1.12287
NCAPG2	0.537966	0.753081	2.09153	1.80854	1.23314	1.25838	0.0424095	0.179774	-1.29746	-0.644984	-0.55051	-0.667043	-0.882489	-0.629496	-0.631437	-0.822245	-0.663967	-0.241443	-0.873753
MCC	1.90993	1.1976	0.743794	0.889359	1.21047	0.374685	0.587246	0.464183	0.331893	-0.23066	-0.77268	0.133534	-1.1056	0.0561486	-1.75235	-1.37931	-0.824576	-0.730078	-1.10358
FANCI	0.544364	0.577422	1.97697	2.09373	1.21371	1.4085	-0.136852	-0.456812	-0.928606	-0.773081	-0.649923	-0.561151	-1.02055	-0.57689	-0.660254	-0.892696	-0.671831	-0.143385	-0.342664
CHKA	-0.0183886	0.0511081	0.0437919	-0.0780899	0.0352723	-0.0690594	0.539392	0.925178	1.27016	0.518273	0.871535	0.401164	1.21112	0.743338	0.399056	-1.68485	-1.79095	-1.42229	-1.94576
H2AZ2	-0.444218	-0.542827	1.88849	1.4637	1.04944	2.23395	0.719137	0.343332	-1.15446	-0.741136	-0.689313	-0.824071	-0.500159	-0.881157	-0.554674	-0.594833	-0.572194	-0.0803511	-0.118643
MTHFD1	-0.432813	-0.913769	1.67699	1.59333	1.34267	2.14203	0.611531	0.361197	-1.16903	-0.667577	-0.729799	-0.673585	-0.658076	-0.547947	-0.974791	-0.313182	-0.229151	-0.134493	-0.283533
SPAG5	0.112415	0.0117637	2.11795	1.94782	1.16761	1.68947	-0.317505	-1.12787	-1.02086	-0.620964	-0.702399	-0.844148	-0.678848	-0.592841	-0.621711	-0.41308	-0.118324	0.22909	-0.217565
TRIP13	0.395157	0.699698	1.78423	1.9445	1.05072	1.91401	-0.711661	-0.5452	-1.02968	-0.658813	-0.771944	-1.20136	-0.542406	-0.35588	-0.380997	-0.377011	-0.50859	-0.539366	-0.16542
FRMD4B	0.989137	1.06956	-0.151781	-0.128573	-0.0895998	0.218805	-0.266934	0.0198533	0.729294	0.727696	1.01176	0.567496	0.0766858	1.0123	0.952399	-1.70427	-1.63406	-1.62308	-1.77669
NDC1	0.155121	0.428589	1.8409	1.40645	0.962468	2.28291	0.56586	0.120168	-1.11491	-0.899129	-0.657959	-0.884174	-0.621105	-0.781647	-0.695644	-0.559983	-0.76497	-0.407593	-0.375353
BIRC5	0.0805336	0.421302	1.71751	1.70058	1.06843	2.27191	-0.79723	-0.161923	-1.02249	-0.780441	-0.826619	-1.17087	-0.531699	-0.525998	-0.389575	-0.351846	-0.681083	-0.0373086	0.0168166
DDIT4	-0.136183	0.156735	1.17639	1.10686	1.64747	2.16691	1.02746	0.647238	-1.21311	-0.744733	-0.832349	-1.05934	-0.731391	-0.797542	-0.358688	-0.569613	-0.857831	-0.494401	-0.133879
SKP2	-0.0421846	-0.0336836	1.56576	1.17952	1.0169	1.34052	1.4184	1.67477	-1.24266	-0.549153	-0.912489	-0.674506	-0.864656	-0.678034	-0.798271	-0.703892	-0.785852	-0.476402	-0.434104
FKBP9	0.754595	0.838942	0.699389	1.12981	1.18412	0.444804	1.3138	1.28233	-0.788168	-0.389706	-0.318808	-0.705589	0.464705	0.164542	-1.925	-1.37418	-0.784518	-1.29842	-0.692657
TRIP10	0.548487	0.327939	0.0071445	-0.0863743	0.268791	0.122625	0.296331	-0.272742	0.790561	1.16596	0.854721	0.588099	1.05923	0.536768	0.778764	-1.59738	-1.67588	-1.89922	-1.81383
PLK4	0.544438	0.952685	1.64468	1.60069	1.035	2.08125	-0.941307	-0.414139	-1.12344	-0.470949	-0.836629	-0.662578	-1.12818	-0.798239	-0.0422628	-0.288195	-0.444434	-0.320484	-0.387906
KIF22	0.214314	-0.103266	2.16791	1.84684	1.57649	1.34511	0.314895	-0.596434	-0.947455	-0.537568	-0.614545	-1.08676	-0.29429	-0.847684	-0.211374	-0.537488	-0.964133	-0.30299	-0.421584
TOP2A	0.905448	1.30808	1.5176	1.41886	0.955934	1.93806	-0.851359	-0.571712	-0.963061	-0.920157	-0.764143	-0.430834	-1.2075	-0.920919	-0.325202	-0.41022	-0.478813	0.0704305	-0.270479
THBD	-0.658294	-0.676794	1.2581	1.48548	1.65917	0.637832	-0.405395	-0.792659	0.79269	0.692966	0.866591	0.0372706	0.782817	-0.0586927	-0.468519	-1.2231	-1.4246	-1.31369	-1.19117
NCAPH	0.49178	0.944264	1.68463	1.85665	1.09218	1.77531	-0.265355	-0.183566	-0.990498	-0.813035	-0.928025	-1.16883	-0.900409	-0.316086	-0.481665	-0.644762	-0.801246	-0.152399	-0.198946
NIPAL1	0.662826	0.94896	1.16482	0.973	0.9911	0.596335	0.275093	1.45816	-0.30971	0.959285	-0.716774	0.550466	-0.535124	-1.21842	-1.73538	-0.924904	-0.994196	-0.905606	-1.23993
KIF14	0.584432	0.874781	1.66411	1.62857	1.06198	1.86677	-1.21517	-0.649522	-0.489904	-0.990727	-0.67523	-0.179481	-1.44847	-0.782501	-0.425038	-0.504848	-0.316945	0.0462286	-0.0490345
PACSIN3	0.497699	0.0515253	0.996515	1.12897	1.07392	1.76373	1.71451	0.734009	-1.26734	-0.678242	-0.813638	-1.30287	-0.923917	-0.662099	0.36847	-0.594753	-0.926952	-0.557098	-0.602435
CDC42EP4	1.47535	1.21903	0.387499	0.440265	1.14448	1.00309	1.74534	1.19518	-1.27326	-0.747996	-0.628145	-0.740716	-0.392374	-0.900601	-0.720287	-0.737853	-0.713648	-0.861422	-0.893926
CD55	-0.458468	0.0319882	0.81202	0.440098	0.490032	1.95421	-0.885319	-0.881077	0.752854	0.790778	0.849398	0.770701	0.915582	-0.276933	0.280607	-1.44539	-1.43471	-1.40557	-1.3008
TUBB6	0.263418	-0.294268	1.50503	1.7047	0.600962	1.62316	-1.23366	-2.20974	-0.409681	-0.429859	-0.136026	-0.674091	0.409077	0.255471	1.04525	-0.297629	-0.575066	-0.722474	-0.424578
KIAA0040	0.129259	0.330042	0.243627	0.0696483	0.2126	1.05458	-0.027088	-0.011988	0.822508	0.883427	1.14882	0.195109	0.510889	0.983812	0.442133	-2.06146	-1.59886	-1.47366	-1.8534
RIN2	1.36182	0.599387	0.845982	0.965836	0.566033	0.982919	0.878447	0.437756	-1.44842	-0.974412	-0.471708	-1.10079	0.351111	0.617959	1.08318	-0.86294	-1.28376	-1.48381	-1.0646
LRRC8C	-0.516982	-0.467891	1.64994	1.46035	1.16354	1.9974	0.807199	1.03213	-1.16255	-0.429348	-0.408673	-0.307853	-0.851349	-0.801251	-0.942205	-0.84084	-0.781089	-0.143788	-0.456735
SDC1	1.30969	1.33451	1.08761	1.19329	0.99721	0.944592	0.959564	0.979196	-1.28019	-0.710565	-0.856448	-1.33322	-0.872792	-0.551266	-0.125693	-0.67995	-0.75508	-0.910806	-0.729659
SDHA	-0.360786	-0.151546	0.549555	0.598309	0.629307	1.03267	0.269751	-0.626845	-0.0456344	0.631963	0.752736	0.0985761	1.10062	0.637061	1.32627	-1.55256	-1.49322	-2.19683	-1.19939
WLS	0.815998	0.343156	0.988975	1.02306	0.644943	1.95411	1.6635	1.00134	-0.863218	-0.104775	-0.929102	-0.760296	-0.503328	-0.718709	-0.75555	-1.11947	-0.894235	-0.875799	-0.910612
SLFN11	-0.415802	-1.21136	1.19505	1.19485	0.998486	1.20509	1.66329	1.86865	-0.562125	-0.455668	-0.76892	-0.217504	-0.335518	-0.893052	-1.25747	-0.336076	-0.333064	-0.562965	-0.77588
LMNB1	-0.872062	-0.277862	1.96306	1.81698	1.35974	1.27517	0.351171	1.07346	-1.11596	-0.675448	-0.824304	-0.761493	-0.593633	-0.76869	-0.852647	-0.714489	-0.330382	-0.0734336	0.0208229
PRR11	1.42195	1.65843	1.58063	1.63234	1.06811	0.938589	-0.719349	-0.165061	-0.940955	-0.861224	-0.917656	-0.838673	-0.77733	-0.532722	-0.808444	-0.559191	-0.436829	-0.420061	-0.322563
CDCA4	-0.839132	-0.227101	1.32745	1.59095	1.56711	2.05575	0.516613	0.793034	-1.23446	-0.659341	-0.70291	-0.57	-0.433343	-0.869383	-0.804861	-0.198933	-0.868216	-0.458974	0.0157433
GOLIM4	0.664599	0.79958	1.59446	1.67798	1.08657	1.28471	0.473165	1.06751	-1.11622	-0.932413	-0.739675	-0.595272	-1.18261	-0.547664	-0.624755	-0.939393	-0.726411	-0.426191	-0.817971
CCNA2	0.255211	0.539356	1.93687	1.57438	0.915216	2.2068	-0.407571	-0.867547	-0.970196	-0.90277	-0.761388	-1.02734	-0.831741	-0.574035	-0.355562	-0.297061	-0.377961	0.0613263	-0.115991
CKS2	-0.239452	-0.0790048	1.9824	1.68017	1.04726	2.36463	-0.574749	-0.418312	-0.757623	-0.896381	-0.503922	-0.695271	-0.246327	-1.04873	-0.449238	-0.303718	-0.615507	-0.198681	-0.0475422
PIMREG	-0.0212261	-0.894808	1.68169	1.75299	1.41191	2.09106	-0.167512	-0.709199	-1.0643	-0.689838	-0.743612	-0.997461	-0.722221	-0.662381	-0.132415	-0.0875477	-0.263038	-0.178955	0.396861
MTAP	0.0148016	-0.0864572	2.02597	1.28857	1.05674	2.15027	0.241822	0.497365	-0.459444	-0.594972	-0.0666842	-0.0133957	-0.537439	-1.10326	-0.720335	-1.19723	-1.05639	-0.704774	-0.735165
CDCA7	-0.10174	-0.202709	1.5778	1.31711	1.2303	0.960732	1.41775	1.66082	-1.22959	-0.83816	-0.642128	-0.812392	-0.720942	-0.740813	-0.730911	-0.792104	-0.956791	-0.263041	-0.133194
IL1RN	1.50056	1.30769	-0.0987049	-0.244286	-0.239667	-0.416859	-0.22471	-0.455234	0.893374	0.760882	0.803112	0.174941	0.371603	0.992676	0.956667	-1.51919	-1.33079	-1.40813	-1.82393
PYGL	1.03758	0.983516	1.35771	0.892987	0.919672	2.01926	0.909523	0.578397	-1.16144	-0.89301	-0.765404	-1.01374	-0.69009	-0.81716	-0.439329	-0.757	-0.763439	-0.687802	-0.71024
PITX1	1.74324	1.98681	0.410171	0.867947	1.1247	1.11698	0.36239	0.311568	-0.550074	-0.676572	-1.09048	-1.34394	-0.493778	-0.519791	0.180954	-0.71526	-0.808679	-1.13531	-0.770883
ARHGAP10	0.594245	1.03476	1.55524	1.57982	0.903185	1.14738	0.436092	-0.581168	0.801096	0.277814	-0.246231	-0.973926	0.00497167	-1.13147	-1.16711	-0.788856	-1.22452	-0.965738	-1.25558
CDCA2	0.69664	0.87005	1.73315	1.8179	1.2295	1.76385	-0.779186	-0.373781	-1.12563	-0.821378	-0.574633	-0.679266	-0.788961	-0.510475	-0.895438	-0.561502	-0.412997	-0.257533	-0.330316
TEAD4	-0.266593	-1.11614	1.7469	2.24051	1.3322	1.39323	0.603831	-1.04366	-0.239709	-0.162026	-0.560649	-0.111687	0.216038	-1.05081	-0.73758	-0.503884	-0.384575	-0.767538	-0.587878
DLGAP5	-0.125174	0.387383	1.84968	1.55174	1.11432	2.11897	-1.06006	-0.982007	-0.833512	-0.792383	-0.724613	-0.646117	-1.07471	-0.74156	-0.129393	-0.172524	-0.149343	0.381622	0.0276847
CKAP2L	0.267422	0.992021	1.85059	1.78656	1.01963	1.79923	-0.729715	-0.932183	-0.643274	-0.750767	-0.892803	-0.43613	-1.20127	-0.862104	-0.22662	-0.286189	-0.562936	0.026872	-0.21833
SPATS2	1.17351	0.947011	2.13517	1.55618	1.1639	1.21292	-0.169311	-0.359702	-0.759213	-0.713114	-0.747606	-0.44081	-0.812256	-0.385697	-0.64478	-0.866776	-0.592717	-1.12858	-0.568123
ITGA3	0.998446	0.319621	0.685731	1.17898	1.52371	0.439744	1.70577	0.883763	-1.41055	0.095244	-0.381356	-0.111374	0.114892	-0.561105	-1.46657	-0.750101	-0.853464	-1.18224	-1.22915
ZNF367	-0.469368	-0.426686	1.53569	1.19831	1.07558	1.61147	1.32266	1.50997	-0.756278	-0.463121	-0.670856	-0.447082	-0.199579	-0.943551	-0.795592	-1.34423	-0.878578	-0.620623	-0.238143
CDC20	0.673027	0.00732772	1.7939	1.89242	1.33459	1.57997	-0.410771	-1.41735	-0.922831	-0.780079	-0.850407	-1.03531	-0.509262	-0.622118	-0.572705	0.000230498	-0.214451	-0.0614228	0.115244
TYMS	-0.916874	-0.132264	1.76281	1.71856	1.19664	2.11601	0.0099517	0.66367	-0.840263	-0.699943	-0.994686	-0.749532	-0.356282	-0.968168	-0.751027	-0.1813	-0.0996086	-0.460249	-0.317449
CDC7	0.00474199	0.645416	1.95407	1.84692	1.05865	1.60769	-0.0953899	0.710505	-0.9549	-1.009	-0.688945	-0.890015	-0.994379	-0.678093	-0.360773	-0.68178	-0.822367	-0.377444	-0.274902
PDGFA	0.467407	0.599886	1.34671	1.69793	1.4479	0.520717	1.00137	1.25213	-1.12442	-0.668472	-0.870701	-1.2847	0.153401	-0.760577	-0.483383	-0.825093	-0.736543	-1.09663	-0.636929
NT5E	0.122702	0.279083	1.08831	1.12736	-0.0104037	0.998687	-1.98532	-2.08934	0.876892	0.707954	0.596475	0.510797	0.200757	0.392818	0.81855	-1.11619	-0.961265	-0.699774	-0.858094
HAS3	0.035794	-0.250363	0.910714	1.2797	2.23949	1.23211	1.44436	0.883985	-1.19427	-0.714076	-0.76804	-0.474036	-0.657194	-0.916981	-0.986655	-0.508336	-0.576572	-0.477593	-0.502039
E2F7	0.812358	0.226785	1.44719	1.556	1.00048	1.06166	1.17139	1.15611	-0.712954	-0.86125	-0.858749	0.0144956	-0.505094	-0.86982	-1.52028	-1.0933	-0.851989	-0.4958	-0.677235
ABLIM1	0.994579	0.690237	0.837606	0.933775	1.41562	1.38743	1.33778	1.15397	-1.10513	-1.02176	-0.65695	-0.159819	-0.687695	-0.734849	-1.34204	-0.864381	-0.672078	-0.610123	-0.896163
RNPEP	0.868916	0.774531	1.43815	1.19314	1.25303	2.06	0.519674	0.266474	-1.06431	-0.956852	-0.650263	-0.762376	-0.291061	-0.924867	-0.848903	-0.546827	-0.677383	-1.11227	-0.538808
BUB1	0.546293	0.426939	1.76548	1.72514	1.12024	2.08935	-0.613862	-1.13078	-1.00349	-0.56089	-0.7806	-0.897079	-0.826194	-0.597314	-0.336624	-0.370925	-0.144785	-0.107686	-0.303213
CADM1	1.39802	1.5912	0.383164	0.319717	0.591389	0.962452	1.02859	1.47835	-1.4598	-0.110596	-0.49427	-0.0736152	-0.0617688	0.0186006	-0.841512	-1.23083	-1.29935	-1.19228	-1.00745
KIF20A	0.0325611	-0.198697	1.78427	1.70517	1.29616	2.23003	-0.114916	-0.735678	-1.10577	-0.752919	-0.783846	-0.88468	-0.79371	-0.698453	-0.51891	-0.121877	-0.262157	-0.0531371	-0.0234377
S100A10	0.815403	0.45994	2.27901	1.93812	0.954451	1.25075	-0.840399	-1.25045	-0.58893	-0.671374	-0.464105	-0.638033	-0.0964286	-0.221177	-0.272294	-0.495971	-0.641171	-0.942337	-0.575002
ADAP1	0.110348	0.436485	1.21917	1.69986	0.584976	1.65191	-1.21012	-1.07903	0.00657203	-0.0142877	-0.492601	-0.779954	-0.0766851	0.46026	1.56658	-1.13004	-0.905998	-0.975133	-1.07231
GLTP	1.66491	1.63564	0.647154	0.816333	0.747532	0.955654	1.14776	1.15488	-0.970157	-0.728258	-1.06087	-0.951992	-0.482275	-0.753474	-0.761251	-1.04277	-0.747701	-0.694644	-0.576462
GAS2L3	0.193296	0.569513	1.76937	1.56817	1.35815	1.97381	-0.10166	0.345628	-0.982159	-0.506465	-0.953268	-0.406021	-0.914186	-0.76872	-0.927377	-0.941521	-0.670771	-0.10684	-0.498949
DGKA	1.24008	0.824008	1.20307	1.00505	1.18062	0.220973	1.20623	0.807563	-0.487677	-0.521332	0.211459	-0.384931	0.26329	-0.2623	-1.84583	-1.16802	-1.04123	-1.42038	-1.03065
DANCR	-0.177151	0.442796	1.86803	1.67919	0.86434	2.04586	0.401733	0.46944	-1.3865	-0.533542	-0.690105	-1.06668	-0.459845	-0.646596	-0.591221	-0.457715	-0.33873	-0.787777	-0.635534
CMBL	0.65979	0.683695	1.49347	1.5324	1.138	1.42652	0.86169	1.03567	-1.09133	-0.780795	-0.975406	-1.01766	-0.715043	-0.586677	-0.722207	-0.821895	-0.857266	-0.611795	-0.651156
TPX2	0.592745	0.313156	1.9791	1.71316	1.11759	1.99297	-0.509497	-0.88664	-0.997812	-0.739322	-0.726691	-0.931475	-0.665963	-0.55411	-0.565818	-0.465062	-0.413172	-0.173858	-0.0793053
BAG1	0.0908449	0.151161	0.015014	-0.0241527	-0.1635	-0.166437	0.798014	1.06728	1.09593	0.699529	0.708766	0.58575	1.23795	0.122734	0.613046	-1.70138	-1.78968	-1.66289	-1.67798
PFKFB2	0.695556	0.358719	0.673206	0.454579	0.351003	-0.0849559	-0.0505437	-0.35112	1.37855	0.70844	0.620815	0.846686	0.343143	1.2569	-0.646378	-1.84844	-1.44563	-1.50906	-1.75147
S100A16	0.546924	0.471225	1.57205	1.59426	0.775926	2.34849	-0.526362	-0.710747	-1.11861	-0.534053	-0.577331	-1.1023	-0.219703	-0.496921	0.577988	-0.442859	-0.781216	-0.909583	-0.46718
UNC93B1	0.272234	0.00736271	0.0328186	0.368499	0.471193	0.461868	0.724349	0.340671	-0.0688949	1.06816	0.602036	-0.530715	1.04279	0.066823	1.72398	-1.62851	-1.60367	-1.77728	-1.57371
BUB1B	0.099892	0.538895	1.91172	1.80129	1.34601	1.80043	-0.219385	-0.0671299	-0.975247	-0.890712	-0.805137	-0.799296	-0.843334	-0.646373	-0.678699	-0.686805	-0.724672	0.0971461	-0.258586
PALM2AKAP2	0.474097	0.453183	0.843865	1.21281	0.36473	-0.17675	-1.60087	-0.91977	1.12485	0.6379	0.806175	1.03688	0.743936	0.604038	-0.152662	-1.49085	-1.33185	-1.21288	-1.41684
SERPINB9	-0.0179888	0.258915	-0.195511	-0.238464	0.141614	-0.13013	0.503419	0.880546	0.861225	0.919544	0.97077	0.687131	0.453382	1.13851	0.630759	-1.93671	-1.73207	-1.50912	-1.68581
SFN	0.656185	-0.0804543	1.74231	1.95564	1.31423	1.35952	0.440214	-0.714661	-1.19135	-0.34466	-0.661663	-0.819391	0.218968	-1.22043	-0.206629	-0.195502	-0.559391	-1.29987	-0.393065
AVPI1	0.819394	0.391635	1.01915	0.997547	-0.238612	1.0073	-0.975535	-1.50099	0.648027	0.577629	0.571352	0.141692	0.868351	0.133212	1.07647	-1.65211	-1.39791	-1.41548	-1.07112
LAD1	1.21952	0.891776	1.38537	1.79601	1.02419	1.14082	0.836447	0.0438397	-1.35876	-0.580676	-0.757887	-1.22086	-0.588844	-0.742925	-0.25138	-0.245342	-0.928547	-0.778239	-0.884513
ANLN	0.345431	0.442292	1.89559	1.74899	1.07977	2.05649	-0.920063	-1.01975	-0.756476	-0.57669	-0.572153	-0.456514	-0.907445	-0.818527	-0.612033	-0.497027	-0.441887	0.0190175	-0.00901913
DUSP4	0.280391	0.0562606	0.619182	0.786619	0.452887	0.335569	-0.243769	-0.692676	1.07724	0.973079	0.819233	0.797235	0.896491	0.530033	0.0983443	-1.64608	-1.61306	-1.66492	-1.86206
FST	-0.577024	-0.335943	2.02319	1.94706	0.954354	1.39976	-1.49477	-1.95182	0.0126535	-0.163231	-0.137534	-0.345586	0.158998	-0.376337	-0.191103	0.0775968	-0.174118	-0.48254	-0.343601
FDPS	0.741204	0.515273	1.08932	1.18429	1.16817	2.3524	0.704911	0.181373	-1.12872	-0.845498	-0.326783	-1.18437	-0.369755	-0.40936	-0.00573303	-0.904582	-0.881909	-0.913982	-0.966246
RHOD	0.457292	0.684942	1.15764	1.69117	0.47806	2.13522	-0.516549	-1.45938	-0.136981	-0.396542	-0.379402	-0.960805	0.388712	-0.225322	0.810119	-0.532276	-1.08958	-1.32449	-0.781825
ABHD17C	1.11116	1.17499	1.02525	0.710574	1.09906	0.236975	1.73055	1.39211	-1.03872	-0.243045	-0.651219	-1.01767	-0.512519	-0.21049	-0.766196	-0.929055	-1.12933	-1.12626	-0.856168
FKBP5	-0.806585	-1.00046	1.54554	1.50068	1.48	1.50053	0.870387	1.36701	-0.592036	-0.552675	-0.647968	-0.366048	-0.450993	-0.682087	-1.3056	-0.432802	-0.650956	-0.656601	-0.119347
ARHGEF3	2.13989	1.91227	1.37283	1.1778	0.251373	0.358423	-0.195217	-0.719651	0.0578429	-0.386462	0.167824	-0.540792	-0.699672	-0.142968	-0.567899	-1.13395	-0.865224	-1.17713	-1.00928
RGS2	-0.442777	0.0753658	1.86902	1.59155	1.09031	2.24125	-0.854151	-1.02491	-0.912975	-0.752738	-0.488265	-0.505984	-0.689819	-1.02751	-0.469582	0.345583	-0.0251809	0.0713599	-0.0905335
CLCA2	1.82611	1.88212	0.461832	0.48455	0.358476	0.981932	1.1041	1.20679	-1.09781	-0.877518	-0.851131	-0.822559	-1.18739	-0.410052	-0.387109	-0.723618	-0.612943	-0.593133	-0.742657
LBR	0.169467	0.776313	1.53931	1.054	1.08114	2.05181	0.750005	1.06127	-1.14054	-0.730903	-0.809173	-0.757803	-0.861429	-0.724323	-0.65466	-0.856054	-0.842147	-0.492522	-0.613745
FSCN1	0.80778	0.0539001	1.40091	1.9313	1.50369	1.16943	0.83025	-0.326867	-1.05829	-0.110696	-0.578071	-0.617277	0.452785	-1.12023	-0.74503	-0.677777	-0.987183	-1.15294	-0.775676
FDXR	0.907198	0.731616	0.955285	0.77425	0.910145	1.66628	1.62716	0.945981	-1.38961	-0.666303	-0.699442	-0.984661	-0.488601	-1.18474	-0.148818	-0.429514	-1.06092	-0.956808	-0.508491
FGF2	0.0802227	-0.340577	1.95947	1.56284	1.43719	2.03192	-0.977718	0.0362068	-1.08727	-0.360282	-0.321571	-0.103607	-0.419759	-0.86128	-1.20517	-0.0433274	-0.417692	-0.509332	-0.460259
ATG12	-0.377967	0.305469	1.03599	0.993514	-0.0861919	1.09622	-1.29079	-0.811171	1.03445	0.854165	0.809451	1.16374	0.978371	-0.398394	-0.118411	-1.8869	-1.25006	-1.0689	-0.982584
RACGAP1	0.536896	0.409643	2.102	1.62716	1.02246	2.0172	-0.14762	-0.71339	-0.946917	-0.805791	-0.756904	-0.946839	-0.705109	-0.640481	-0.452239	-0.489239	-0.547214	-0.21962	-0.343999
STK39	0.110941	0.0178295	1.04245	0.662538	0.903344	1.76968	0.436847	0.376602	0.426429	-0.284118	0.0954863	-0.82373	-0.192134	1.11809	0.477869	-1.95801	-1.56326	-1.39232	-1.22454
TNFAIP8L1	1.22064	1.07156	0.775222	1.33156	1.49688	0.954256	1.23193	0.759912	-1.31645	-0.680127	-0.833044	-1.07568	-0.778226	-0.699766	-0.491266	-0.743359	-0.491494	-0.68868	-1.04387
DUSP6	0.408626	0.905117	0.57414	0.231778	-0.0541988	0.885245	0.0611539	0.340678	-0.417937	0.67591	0.992791	0.509816	1.16729	-0.492603	0.929979	-1.72932	-1.51646	-1.56386	-1.90815
LMNA	0.462032	0.244379	1.60745	1.98131	1.3098	1.73717	0.11841	-1.08247	-0.783159	-0.166549	-0.573584	-0.694047	0.106135	-1.05057	-0.0183139	-0.493214	-0.940432	-1.03544	-0.728909
PSRC1	-0.528372	-0.639094	1.92274	2.11872	1.29477	1.61142	0.517954	-0.31695	-1.16239	-0.603504	-0.718564	-0.898921	-0.437154	-0.813447	-0.617392	-0.143475	-0.385194	0.00371222	-0.204846
UNC5B	1.51522	0.758102	0.796446	1.09807	1.40975	0.283506	1.65641	1.00532	-1.30789	-0.318156	-0.757842	-0.624714	-0.450455	-0.557234	-1.1933	-0.860322	-0.760645	-0.883077	-0.809195
BARX2	1.08486	1.10455	1.104	1.02758	1.09175	0.565343	1.46011	1.38325	-1.33216	-0.831449	-0.5332	-1.16346	-0.652548	-0.593203	-0.565108	-0.89588	-0.914247	-0.800501	-0.539685
MBOAT2	1.0613	1.32831	0.655522	0.493038	-0.446047	0.0438031	-0.671038	-0.248053	1.15669	0.274169	0.543619	0.262663	-0.0144828	0.894076	0.974598	-1.79808	-1.58185	-1.1691	-1.75914
BCAR3	0.0160029	-0.315351	0.638507	0.627262	0.356919	0.922222	0.0631514	-0.766642	0.692306	1.08041	0.900713	0.765236	1.39847	-0.00498357	0.10569	-1.66552	-1.50351	-1.69861	-1.61227
ADAM15	0.752694	0.077665	1.28296	1.55973	1.61374	1.96185	0.644317	-0.582681	-1.37059	-0.367799	-0.666284	-1.09183	-0.304674	-0.770866	-0.177435	-0.422202	-0.585633	-0.927416	-0.625546
GPSM2	0.962776	1.38118	1.62715	1.4307	1.18416	1.62156	-0.0988476	-0.0107983	-0.92841	-0.882125	-0.882701	-0.74104	-0.985573	-0.617404	-0.588042	-0.768071	-0.85059	-0.221307	-0.632606
CSRP2	0.612677	0.872171	1.53186	1.56735	0.718866	2.09719	0.354707	0.55129	-1.14783	-0.860929	-0.80078	-0.737275	-0.588978	-1.07832	-0.60053	-0.670877	-0.432226	-0.721837	-0.666531
AMOTL1	1.06505	0.706966	0.760118	1.18956	0.94284	-0.0916911	1.05583	0.913475	-0.429344	0.783161	-0.0669459	0.614602	-0.346207	-0.356078	-2.19395	-1.32337	-0.980754	-0.952477	-1.29078
ARHGEF2	0.658793	-0.000223653	0.630657	0.874683	0.918862	-0.0906458	-0.0707426	-0.814969	0.994122	0.924644	0.70622	0.53121	0.887308	0.577471	-0.0686122	-1.61936	-1.50812	-1.76142	-1.76988
ARNTL2	0.0194516	-0.328796	1.19069	1.17837	0.731543	1.11054	-0.29209	-0.563256	1.07291	0.879727	0.809675	0.856256	0.443309	-0.35892	-1.02447	-1.46736	-1.45572	-1.28263	-1.51923
SFR1	0.102775	0.990757	1.97111	1.80269	1.17035	1.68456	-0.219712	0.0329307	-0.672427	-0.931096	-0.736728	-0.686674	-0.701057	-0.990135	-0.289256	-0.419766	-0.832466	-0.489537	-0.78632
CAPG	0.890894	0.602022	1.26295	1.14747	1.05268	2.16581	0.638792	-0.32526	-1.09366	-0.721623	-0.820569	-1.35304	-0.545184	-0.525186	0.632352	-0.479129	-0.906908	-0.980725	-0.641689
MAOA	0.315085	-0.0405136	0.983766	0.632588	0.266636	1.8759	0.431569	-0.415458	1.06543	1.13562	0.414206	0.0799196	0.430206	-0.544459	-0.602568	-1.37865	-1.60835	-1.62953	-1.41139
RAPGEFL1	1.45309	1.10361	0.855881	0.784887	1.11157	0.0855469	1.74469	1.41523	-1.20503	-0.714074	-0.745828	-0.828711	-0.603901	-0.481252	-0.957654	-0.863734	-0.794752	-0.757164	-0.602404
ATP2B4	1.63321	1.16075	0.620543	0.94409	1.04507	0.650866	1.40944	1.28414	-1.01995	-0.748555	-0.759395	-0.449167	-0.822252	-0.591098	-1.19722	-1.11498	-0.564408	-0.56569	-0.9154
STAC	0.780405	0.673996	1.47913	1.19967	1.17464	2.22249	0.164723	0.0634428	-0.885413	-0.234251	-0.517427	-0.634166	-0.128446	-0.306132	-1.3743	-1.08403	-0.727283	-0.885157	-0.981884
RHOF	0.746569	0.246505	0.169013	0.693206	1.32476	0.666752	-0.0704821	-0.86502	0.368075	1.01426	0.66468	0.342377	0.798581	0.451767	-0.0716708	-1.13464	-1.22449	-1.86669	-2.25354
ARHGEF39	0.0929495	0.123309	1.85172	1.99123	1.51179	1.72134	0.247745	-0.184085	-0.713509	-0.692017	-0.958554	-0.90913	-0.645341	-0.645472	-0.660925	-0.596333	-0.73773	-0.492882	-0.304103
ARL4D	1.10557	0.839157	0.971754	0.985115	1.23711	1.37252	1.00634	0.707081	-1.30355	-0.427978	-1.03111	-1.61004	-0.858993	-0.43391	0.534835	-0.555171	-0.747459	-0.968358	-0.822918
SERINC5	1.44995	1.11306	0.472983	0.501752	0.999206	0.824304	1.56881	1.49176	-0.349243	-0.867245	-0.781808	-0.267472	-1.18779	-0.131497	-0.75291	-1.26205	-0.907248	-0.861464	-1.05309
C16orf74	0.581474	0.90074	1.641	1.87806	1.25461	1.27928	0.365897	0.0698608	-1.24314	-0.895867	-0.615671	-1.38044	-0.162064	-0.455636	-0.499717	-0.33749	-0.63259	-1.12175	-0.626544
KRT19	0.88659	0.584153	1.06828	1.1864	0.968761	1.88015	0.817574	0.0697023	-1.18991	-0.693547	-0.853191	-1.6569	-0.741966	-0.150287	0.910101	-0.754415	-0.775	-0.889145	-0.667338
DEPDC1B	0.0991092	0.280923	1.99904	1.44889	1.20831	2.24996	-0.210828	-0.0285659	-1.107	-0.742321	-0.737287	-0.606127	-0.632955	-0.827609	-0.823898	-0.311629	-0.74241	-0.34493	-0.170674
PPARG	1.1855	1.1611	1.78296	1.2774	0.744201	1.47454	-0.180345	-0.527841	-0.62915	-0.983458	-0.484715	-1.54586	-0.853189	-0.178944	0.543312	-1.0018	-0.971436	-0.21056	-0.60172
LINC00857	0.471552	0.599303	0.0229319	-0.0593425	0.174121	0.598698	-0.180291	-0.307985	1.35197	0.873796	0.389304	0.337983	0.416941	1.11512	0.955268	-2.11342	-1.50953	-1.41408	-1.72233
PTK6	0.690307	0.350269	0.358358	0.656657	0.626842	-0.285843	0.286829	-0.200972	0.0770426	1.0711	0.478101	-0.299047	0.228629	1.13576	1.49552	-1.82504	-1.49298	-1.58178	-1.76976
IL18	0.516904	1.21783	1.33411	0.963767	0.858851	1.8994	0.189053	0.0999228	0.359018	-0.445627	-0.29973	-0.68688	0.214137	-1.1253	0.0886032	-1.51421	-1.51971	-0.959026	-1.1911
BCL2L1	0.29664	0.0368894	0.730603	0.664669	0.140559	0.645397	-0.649475	-1.16813	0.942934	0.916116	0.824948	0.513115	0.942951	0.603836	0.877822	-1.5206	-1.51454	-1.73768	-1.54605
CLMP	0.635186	0.582755	1.90808	2.01291	1.11368	1.66189	-0.255255	-0.137008	-0.904109	-0.491539	-0.924817	-0.536694	-0.808694	-0.808762	-0.85476	-0.651027	-0.606656	-0.531094	-0.404088
CRABP2	2.3147	2.06036	0.450549	0.406919	0.638975	0.710695	0.547596	0.240499	-0.90561	-0.655664	-0.762554	-1.10461	-0.547903	-0.16027	0.335994	-0.873673	-1.0374	-0.990537	-0.668065
KRT18	0.00389162	-0.973843	1.50155	1.1432	0.831615	2.5404	-0.132661	-1.51828	-0.14485	-0.0112269	-0.080051	-0.747748	-0.0621323	-0.114968	0.938211	-0.861246	-0.858717	-0.766145	-0.687001
CTNNAL1	-0.454376	-0.417762	1.68225	1.41989	0.879465	2.35199	-1.17848	-1.78407	-0.0103387	-0.324311	-0.05536	0.11382	-0.456473	-0.954247	0.429699	-0.425978	-0.419088	-0.0654547	-0.331173
SLCO1B3	0.856224	1.81717	1.48587	0.831327	0.598599	1.18177	0.386421	0.823864	-0.557048	-1.00442	-1.13953	-1.61382	-0.682415	-0.133569	0.223715	-0.331723	-0.660687	-0.957873	-1.12388
PROSER2	0.053376	0.135112	0.098963	0.264985	0.555235	0.583235	0.050172	-0.273096	0.850266	1.21826	0.674579	0.663366	1.12213	0.481356	0.527834	-1.77942	-1.6074	-1.84922	-1.76973
NAB1	0.624932	0.844896	1.03119	0.682333	0.808927	1.65328	1.46102	1.59906	-1.17363	-0.428223	-0.748624	-0.67408	-0.861993	-0.614864	-0.833826	-0.973117	-0.9263	-0.669982	-0.800991
CCN3	1.48199	1.47406	1.3414	1.151	0.984919	1.32602	0.35781	0.213233	-1.27161	-0.640099	-0.795638	-1.15567	-1.01377	-0.329529	-0.131997	-0.350182	-0.932078	-0.890675	-0.819179
NEIL3	0.309201	0.560604	1.84832	1.78643	0.967277	1.82663	0.155507	0.465143	-1.01431	-0.969068	-0.716635	-0.932067	-0.919182	-0.413149	-0.65532	-1.02805	-0.487476	-0.201159	-0.582699
AJUBA	0.855034	0.63255	1.39966	1.4496	0.938215	1.12572	0.973722	0.62191	-0.995255	-0.597462	-0.339691	-0.239466	0.618044	-0.472127	-1.19928	-1.37221	-1.2601	-1.02206	-1.1168
MISP	0.614087	-0.138306	1.04612	1.06619	0.612019	-0.191564	0.121667	-1.2119	0.810035	0.688864	0.574994	0.198155	0.945014	0.486064	0.758606	-1.56538	-1.36822	-1.79762	-1.64882
HSD11B2	1.16297	0.794033	0.515749	0.268475	0.968021	0.549227	1.12412	0.984671	-1.88097	-0.425248	0.017273	-1.31206	-1.19418	1.05245	0.948735	-0.821456	-1.21309	-0.80322	-0.735495
SOX15	0.986377	0.901012	1.33827	1.52651	1.36194	0.806538	0.771952	0.734549	-1.267	-0.512661	-0.943554	-0.895335	0.327782	-1.20613	-0.630358	-0.550583	-1.1769	-0.853792	-0.718623
CEP55	0.853804	1.28338	1.8174	1.53994	0.838291	1.6383	-0.982819	-1.32707	-0.607038	-0.638577	-0.488092	-0.597863	-1.12198	-0.459073	0.0264267	-0.561707	-0.729253	-0.121472	-0.362595
DHRS2	1.36123	1.41379	1.19186	1.05809	1.09589	1.161	0.407087	0.199587	-1.35411	-0.557966	-0.715449	-1.44973	-1.27433	0.178266	0.324947	-0.877704	-0.743109	-0.754746	-0.664606
CAV2	-0.049636	0.627939	1.60764	1.31692	1.08526	2.19443	0.459388	0.842604	-0.946531	-0.6895	-0.739338	-0.661353	-0.440011	-0.739885	-0.468312	-0.779502	-1.19841	-0.708646	-0.71305
PLLP	0.734075	0.712484	0.343237	0.470211	0.648533	1.52449	0.947375	0.887752	-1.7631	0.0788874	-0.388201	-1.44973	0.543843	0.137198	1.13343	-1.19703	-1.09756	-1.05157	-1.21433
CDKL1	0.373589	0.832425	1.27609	1.14344	1.35104	1.38114	1.34127	1.02656	-0.950654	-0.556335	-1.10955	-0.35047	-0.962758	-0.889415	-0.861741	-1.13356	-0.715277	-0.828871	-0.36692
GLUD1	0.524862	0.585136	1.34946	1.122	1.08213	2.04806	1.0216	0.851706	-1.0404	-0.612028	-0.718837	-1.01838	-0.548674	-0.605637	-0.47478	-0.995545	-1.07013	-0.776351	-0.724203
LMO7	0.457055	0.5064	0.385599	0.222023	-0.000764796	0.213778	-0.405582	-0.297623	1.21682	0.80204	0.830654	1.00488	0.663918	0.713025	0.577137	-1.9211	-1.62525	-1.5939	-1.74911
STRIP2	1.05912	0.674755	0.75744	0.800154	0.494901	0.0163665	-0.0985538	-0.0874951	1.03646	0.83245	0.844585	-0.505991	-0.932593	1.07003	0.323593	-1.96073	-1.44562	-1.36137	-1.51751
CDR2L	0.796369	0.478699	0.650641	1.47099	1.1359	0.0928788	0.9615	0.576028	-0.30795	-0.81809	-0.64371	-0.940556	-0.152655	0.357759	1.51255	-1.87909	-1.03546	-0.712788	-1.54302
LY6D	1.44099	1.31823	0.925163	0.757086	0.689717	1.2851	1.17964	0.896171	-1.38949	-0.640915	-0.771361	-1.46034	-0.790399	-0.541951	0.128994	-0.602039	-0.936217	-0.949295	-0.539095
SLC9A3R1	1.62484	1.51177	0.884138	1.07794	1.04901	0.582846	1.19093	0.893046	-1.17717	-0.753496	-0.838013	-1.04533	-0.528649	-0.674425	-0.649243	-0.94575	-0.731552	-0.907408	-0.563471
NRG1	0.768582	0.668331	1.82424	1.91705	1.1813	1.38862	0.157984	0.179433	-1.16162	-0.853805	-0.666408	-0.457682	-0.545575	-0.837843	-1.09122	-0.61356	-0.788302	-0.326606	-0.742927
AFAP1L1	0.718973	0.498719	1.64061	1.61173	1.12342	1.33352	0.700682	0.365316	-1.14443	-0.190555	-0.993841	-0.702927	-0.182824	0.285466	-0.729269	-1.06069	-1.00047	-0.918283	-1.35516
PDE9A	0.901752	0.921394	0.576535	0.954549	1.05949	1.31269	1.16751	0.894664	-1.48226	-0.0777574	-0.790542	-1.83845	-0.571203	0.311158	0.087453	-0.655872	-0.944236	-1.39088	-0.435998
MMRN2	0.969982	0.254133	0.654879	1.09615	0.376611	0.55329	0.132526	-0.497716	-0.0152489	1.2758	0.22913	0.981962	1.1232	-0.608793	-0.230532	-1.77357	-1.25247	-1.99685	-1.2725
S100A11	1.10088	1.35278	1.43331	1.20106	0.803378	1.9577	0.0153411	0.132042	-1.00819	-0.656154	-0.563704	-1.18137	-0.335004	-0.537179	-0.0433964	-0.961963	-0.955108	-0.990933	-0.763473
KRT15	1.18219	1.28015	1.02806	0.982205	0.802301	0.840308	0.94063	0.688868	-1.16506	-0.582741	-0.97698	-1.79626	-0.634466	0.178179	0.822985	-0.84599	-0.961435	-0.974518	-0.808422
P2RY2	1.7364	1.40602	0.80085	1.41859	1.08922	-0.0137395	0.989176	0.752699	-0.920134	-0.27721	-0.628859	-0.49027	-0.98433	0.109443	-1.17547	-0.982586	-0.864016	-0.814673	-1.1511
INPP1	0.971269	1.07547	0.857019	0.471014	0.998538	1.06371	1.2754	1.7724	-1.31758	-0.489571	-0.216118	-0.271995	-0.430801	-0.82297	-0.599625	-1.11609	-1.01551	-0.999128	-1.20544
PTGS1	1.73468	0.970562	0.806343	0.916959	1.16206	-0.290206	1.12454	1.01667	-0.0395782	-0.851328	-0.451775	0.230876	-0.248446	-0.0341157	-1.77994	-1.23347	-1.11111	-1.01551	-0.907202
PIK3AP1	0.926613	1.02041	0.816585	0.884668	1.26619	1.16692	1.27334	1.61566	-0.953063	-0.833069	-0.941738	-0.781697	-0.853033	-0.713903	-0.714323	-0.656766	-0.764935	-1.02833	-0.729537
CCDC88A	0.142482	0.502246	1.33262	1.88821	1.09336	1.7392	0.171589	0.700503	-1.05652	-1.10268	-0.427499	-0.0734827	-1.54265	-0.785053	-0.270708	-1.03866	-0.885496	0.0493976	-0.43686
CTDSPL	0.703318	0.442597	1.32634	1.26324	0.819443	1.12009	1.58153	1.3632	-1.00974	-0.855994	-0.927614	-1.16194	-0.98931	-0.251896	-0.314339	-1.10257	-0.683735	-0.60143	-0.721194
LUM	1.18374	1.44328	0.309488	-0.312857	0.256584	0.767238	1.31015	1.31938	-0.103765	-1.29223	-0.4091	-0.197555	-0.683734	-0.226182	1.38474	-1.47411	-1.29747	-0.794803	-1.18279
KLF13	1.29583	0.996092	1.03532	1.3733	0.921996	0.311279	1.28356	0.854953	-0.121751	-1.74254	-0.0676735	-0.668931	-1.0922	0.186857	-0.778669	-1.03303	-0.768024	-0.795655	-1.19071
NMU	0.929369	1.49688	0.729453	0.409526	-0.176511	0.791209	-0.754515	-0.37985	0.390847	-0.373233	-0.116832	-0.41805	-0.0621522	1.21713	1.76703	-1.67198	-1.60407	-1.13537	-1.03888
DSG3	1.33272	1.29718	1.03498	0.995064	0.982772	1.20125	1.04185	1.0565	-1.31409	-0.681227	-0.792871	-0.630731	-1.09771	-0.58385	-0.741198	-0.893399	-0.855107	-0.438096	-0.914036
ARHGDIB	0.907382	1.0901	1.55854	1.42586	0.591974	2.15534	-0.393069	-0.376953	-0.627667	-0.645305	-0.447598	-1.05674	-0.144409	-0.239709	0.194669	-1.02303	-0.945035	-1.03881	-0.985546
WNT7A	1.15073	0.866405	1.59575	2.071	1.07261	0.237124	-0.113299	-0.957582	0.0465461	-0.408015	-0.29243	-0.740285	0.308486	0.0752733	-0.153606	-1.01281	-0.892481	-1.68484	-1.16858
CAVIN1	0.434513	0.336053	1.31485	1.6007	0.715119	1.2277	-0.23872	-0.875916	0.00813199	0.48534	0.365553	0.44011	1.04526	-0.787817	-0.368217	-1.31076	-1.50013	-1.40733	-1.48443
VEGFC	0.726783	0.540847	1.53	1.44183	1.49595	0.747153	0.78878	0.92947	-0.868636	-0.957018	-0.195374	-0.120802	0.217077	-0.73751	-1.11492	-1.06201	-1.25047	-1.05501	-1.05615
CKB	0.833653	0.466497	1.17642	1.22104	1.24814	1.59425	1.22497	0.466111	-1.39438	-0.472879	-0.772209	-1.54459	-0.293726	-0.667556	0.0945583	-0.913675	-0.801851	-1.00975	-0.455023
PROCR	0.252732	0.420453	1.25945	1.13215	1.29561	2.24127	0.568091	0.846755	-1.37977	-0.448722	-0.853334	-1.20759	-0.601702	-0.613531	-0.376397	-0.357156	-1.00003	-0.868651	-0.309626
FAM81A	0.157004	0.0542398	1.602	1.57212	1.06753	1.71034	1.16104	0.967932	-1.01553	-0.89003	-0.7261	-0.61323	-0.372407	-0.994809	-0.778835	-0.834927	-0.65296	-0.687944	-0.725443
CRACDL	0.324803	0.249006	-0.072689	0.0649602	0.109539	0.406536	-0.00693323	0.112356	1.18575	0.794655	0.867278	0.67859	0.556704	1.12002	0.62225	-1.89941	-1.78184	-1.88822	-1.44336
OLMALINC	1.57085	1.25289	1.10568	0.922086	1.50133	0.757078	0.79227	0.875221	-1.21202	-0.484488	-0.568496	-0.313398	-0.984364	-0.941048	-0.831573	-0.709797	-0.972599	-0.876794	-0.882816
SCARA3	1.40438	0.945326	0.150905	0.235351	0.640663	0.542666	1.76485	1.49709	-1.60073	-0.529874	-0.456461	-0.979075	-1.03448	0.554804	0.50669	-0.948549	-1.03763	-0.790712	-0.865216
AIF1L	0.779313	0.383636	1.38507	1.31919	1.15075	1.70103	1.11198	0.869879	-1.24249	-0.803035	-0.528174	-0.812165	-0.67149	-0.760581	-0.66838	-1.16043	-0.759147	-0.722239	-0.572714
SEMA5A	1.78685	1.37806	0.595186	0.906522	0.965158	0.20288	1.00333	0.952019	0.337206	-0.609014	-0.766998	-0.258719	-1.09839	0.197481	-1.29103	-0.988944	-1.17904	-0.790305	-1.34224
ST3GAL6	-0.743565	0.106305	1.45937	1.4706	0.930838	1.12118	-0.373104	0.198569	-0.0160035	0.924158	0.875289	0.572804	0.36325	-1.36985	-0.360032	-1.53645	-1.10014	-1.27497	-1.24825
KRT8P36	0.387371	-0.335884	1.41202	1.65456	0.997881	1.95014	-0.261539	-1.56727	-0.491545	0.230957	0.0281809	-0.926501	-0.0292044	-0.36873	0.920318	-1.08201	-0.800913	-0.500724	-1.2171
MDFI	0.8896	0.894993	0.892054	1.31503	0.999552	0.956652	0.819448	0.867596	-1.29205	-0.74684	-0.747205	-1.50013	-0.663061	-0.65465	1.30542	-0.759086	-0.638521	-1.15971	-0.779079
ADAMTSL5	1.38933	1.23091	0.650507	0.776393	1.10583	-0.0173948	1.86165	1.25524	-0.518754	-0.557827	-0.835168	-0.870586	-0.39846	-0.327061	-0.509923	-0.925106	-0.79705	-1.09021	-1.42232
DMBT1	1.01249	0.349612	-0.423862	-0.369767	0.66891	0.292619	1.67659	1.3685	-0.0741108	0.938324	0.61947	-0.0812458	-0.230062	0.694507	-0.370834	-1.21715	-1.46605	-1.67748	-1.71046
GJB5	1.00543	0.596531	1.40694	1.40817	0.872278	1.57057	0.890837	0.237888	-1.25275	-0.847957	-0.556593	-1.47668	-0.654655	-0.198763	0.455714	-0.574255	-0.800895	-1.05497	-1.02685
SERPINB1	0.28924	0.502236	0.740361	0.460086	0.403463	1.27072	-0.299127	-0.166854	0.618482	0.441929	0.460472	-0.629169	-0.00743695	0.818442	1.58142	-1.94032	-1.56543	-1.45951	-1.519
KIF26A	0.937225	0.827887	1.30352	1.75332	1.85597	0.533716	0.946839	0.193006	-1.28687	-0.65844	-0.768967	-1.01531	-0.593084	-0.73476	-0.56196	-0.584428	-1.08007	-0.569377	-0.498224
TGFB1I1	0.90802	0.355152	1.65656	1.68028	1.46323	0.652084	1.11123	0.648341	-0.592566	-1.12007	-0.950694	-0.638287	-0.252846	-0.792401	-0.654164	-1.2341	-0.884488	-0.679805	-0.675462
CEACAM6	0.646043	0.767564	0.558933	0.44187	0.235006	0.886638	-0.542302	-0.616837	0.970058	0.449886	0.62644	-0.268958	-0.0231907	1.19125	1.16078	-1.83464	-1.52683	-1.44895	-1.67276
CYP4F12	0.62932	0.969874	-0.108312	-0.137593	0.20938	-0.923197	0.709237	0.907326	0.561162	0.511242	1.01567	0.608808	0.573991	0.828511	0.35739	-1.58465	-1.62385	-1.74868	-1.75563
LAMA3	1.19033	1.05804	1.52552	1.95633	1.37948	0.844985	0.0358235	-0.237688	-0.860439	-0.515999	-0.669456	-0.760325	-0.926462	0.203252	-0.839097	-0.800601	-0.738909	-0.688581	-1.1562
UPK3B	1.45749	0.596594	0.917292	0.867623	0.963269	0.335195	1.01525	0.14882	-1.42633	-0.669482	-0.435309	-1.27136	-0.536541	1.41642	0.815521	-1.40083	-1.04022	-0.916914	-0.836486
GJB2	1.49866	1.39877	1.019	0.767621	1.05128	0.44923	1.2088	1.29497	-1.32499	-0.668928	-0.640894	-1.12177	-0.840324	-0.306811	-0.416392	-0.861432	-0.727303	-1.00054	-0.778952
AOC1	1.49481	0.937582	-0.116614	-0.0341065	-0.338408	-0.440099	0.177591	-0.0125235	0.86051	0.732234	0.487208	0.151252	0.47428	0.968364	1.13598	-1.77425	-1.58461	-1.46437	-1.65483
PITPNM3	1.34566	0.998376	1.18414	1.45418	1.27676	0.381254	1.13711	1.03285	-0.660608	-0.710311	-0.888132	-0.763295	-0.836251	-0.797534	-0.770447	-1.39975	-0.726589	-0.525398	-0.731994
FOLR1	1.27526	1.08224	0.688688	0.315243	0.830852	1.62791	0.879048	0.622524	-1.45341	-0.446258	-0.436837	-0.634545	0.29907	-0.974374	0.837796	-1.34679	-0.939061	-1.50489	-0.722467
FABP5	1.51213	1.37776	1.12191	0.877732	0.426923	1.75547	0.565861	0.798502	-1.33295	-0.762758	-0.653984	-1.27219	-0.677938	-0.692741	-0.143264	-0.68162	-0.983356	-0.666918	-0.568567
KRT8	0.435934	0.36546	1.55771	1.6524	1.04532	1.76164	-0.0461113	-0.705737	-0.419077	-0.072216	-0.339429	-1.04868	-0.134223	-0.375616	0.944909	-1.1896	-1.29007	-1.0528	-1.08981
SLC22A3	1.4016	1.02171	0.660983	0.789538	0.382329	0.0582624	1.06706	1.62039	0.817389	-0.26021	0.105764	-0.324126	-1.01589	-0.330732	-0.541322	-1.08389	-1.1027	-1.57688	-1.68928
SLC2A3	0.130217	0.33807	0.228984	0.139688	-0.0695222	0.29992	-0.0332649	0.149174	1.02599	0.909114	0.89817	0.137932	0.269572	1.29335	1.12924	-2.07356	-1.78539	-1.53115	-1.45653
RAET1E	1.21659	1.87463	1.06684	0.841375	0.280378	1.04233	0.635703	0.884123	-1.02434	-0.607175	-1.11824	-1.13745	-1.15633	0.328047	0.340646	-0.807131	-1.31544	-0.675955	-0.6686
NMNAT2	0.604083	0.736957	0.397696	0.660405	0.408544	0.345479	-0.0336452	-0.191669	0.969598	0.837474	0.522029	0.708738	-0.701481	0.903232	0.711343	-1.91113	-1.85111	-1.4955	-1.62104
AP3S1	-0.023739	0.85609	1.90811	1.578	0.645205	2.09095	-0.550761	-0.175794	0.0173345	-0.381039	0.0409786	-0.285941	0.108544	-0.989503	-0.828455	-1.1668	-1.09896	-0.963058	-0.78116
CYP4F3	0.758672	0.775409	-0.0661727	-0.0651004	0.489571	0.0843829	-0.243186	-0.00721312	1.13826	0.615532	0.774937	0.270491	0.383913	1.16082	0.687308	-2.3685	-1.77991	-1.3794	-1.2298
CKMT1B	0.723257	0.243323	1.69055	1.3367	1.19633	1.05817	1.06229	1.03747	-1.44555	-0.157914	-0.806428	-1.12358	-0.610676	-0.191471	-0.991801	-1.15212	-0.710772	-0.36223	-0.795542
TM4SF1	-0.712333	-0.253442	0.507265	0.592949	0.778106	1.60168	0.0997144	0.274477	0.703471	0.664626	0.833371	0.692027	1.41197	-1.10702	-0.462628	-1.34416	-1.18546	-1.64677	-1.44783
ARNT2	0.78515	0.438236	0.311032	0.152466	0.218143	-0.295846	0.147765	-0.46409	0.778969	1.04153	0.97297	1.01991	1.18976	0.5174	-0.122592	-1.6055	-1.92641	-1.72864	-1.43024
LETM2	0.650223	0.953817	1.58094	1.58221	0.570724	1.84908	-0.727465	-0.484712	-0.634519	-0.0376416	0.087414	-0.879982	0.337563	-0.159082	0.101103	-1.29801	-1.20791	-0.956673	-1.32708
SPNS2	1.12162	0.857206	-0.146096	0.204716	-0.169264	-0.470713	0.151558	-0.399882	1.11346	0.879504	0.646139	-0.0950207	0.199694	0.987993	1.42203	-1.3684	-1.66958	-1.7787	-1.48627
FZD10	1.37292	1.34202	-0.188788	-0.0504005	0.807777	0.674023	1.68819	1.91814	-0.725355	-0.623525	-0.78482	-1.03727	-0.412457	-0.039734	-0.0543196	-0.946166	-1.16255	-1.01438	-0.763308
SLC16A5	1.24965	0.684092	0.821299	0.953463	1.53179	0.260292	1.65092	1.1103	-1.27791	-0.226169	-0.486154	-0.390731	-0.176086	-0.39811	-1.35913	-0.957024	-0.954381	-1.0671	-0.969002
LINC02323	0.725597	0.781394	1.51446	1.44752	1.72305	1.68105	-0.360067	-1.03681	-0.664043	-0.693183	-0.748613	-0.8357	-0.697161	-0.1646	0.398633	-0.386963	-0.678973	-1.01583	-0.989761
ANKRD33B	0.684207	0.48814	0.767494	1.04976	0.83453	0.251177	0.102687	-0.112894	0.324973	1.13275	0.747109	1.09158	0.451333	-0.437923	-1.87191	-1.66871	-1.19936	-1.10868	-1.52626
ITGA6	1.25667	1.28215	1.2009	1.10872	0.91386	1.26244	0.930573	0.969726	-1.28646	-0.721275	-0.777052	-0.782298	-1.13518	-0.313104	-0.711416	-0.915264	-0.707849	-0.72785	-0.847289
P2RY1	1.07219	1.29588	1.09644	0.778954	0.941993	1.05928	1.2101	1.46328	-0.893415	-0.730962	-1.10612	-0.344557	-0.847204	-0.812649	-1.03583	-1.09459	-0.775988	-0.583531	-0.693267
ANXA3	-0.0494652	0.411589	1.54268	1.30203	0.641483	1.66583	-1.4208	-1.60314	0.616419	0.235049	0.262281	0.16592	0.380452	-0.217186	0.514641	-1.28139	-1.06048	-1.00067	-1.10524
TRIM7	0.975349	1.18349	0.874624	0.852047	1.05921	1.31897	1.31689	1.39429	-0.968492	-0.882809	-1.0101	-0.913665	-0.679331	-0.970796	-0.437592	-0.761258	-0.916464	-0.691732	-0.742632
PPL	0.933684	0.406939	0.371333	0.758569	0.357018	-0.496885	0.108332	-0.538513	0.942382	0.968331	0.68615	0.780025	0.684048	0.707595	0.149508	-1.77924	-1.58239	-1.60078	-1.85611
MAB21L4	0.851561	0.795299	0.130325	0.00260105	-0.0445592	-0.0874654	-0.0218496	-0.130194	1.04054	0.834042	0.563932	-0.0343434	0.456264	0.866005	1.48561	-1.63402	-1.71754	-1.47376	-1.88246
ANXA10	0.492132	0.77027	1.81054	1.69501	1.05246	1.81935	-1.35976	-1.53594	-0.634632	-0.513249	-0.433967	-0.692967	-0.507374	-0.403609	0.0126912	-0.309352	-0.371392	-0.40965	-0.480563
FHL1	1.05198	0.905015	1.1866	1.06632	1.07316	1.63928	1.03325	0.749304	-1.19475	-0.729544	-0.639006	-1.14922	-0.787739	-0.394225	-0.0205122	-0.96217	-0.998001	-0.928931	-0.900824
INSIG1	0.882589	1.14392	1.13684	0.746894	1.20913	1.80613	0.727819	1.02217	-0.766134	-1.06432	-0.850783	-1.23249	-0.901256	-0.352215	-0.206195	-1.04875	-0.790535	-0.84845	-0.614363
FLNB	0.951742	0.199908	0.943114	1.58559	1.6046	0.126715	0.429563	-0.349931	0.287728	0.603006	0.438195	0.488399	-0.118937	-0.443291	-1.95849	-1.18346	-1.04019	-1.10996	-1.4543
CHST4	1.23874	0.510615	-0.101211	-0.236414	0.396385	0.608393	-0.0750468	-0.46479	0.913141	0.555482	0.594162	-0.277807	-0.159373	1.42485	1.27608	-2.12731	-1.18878	-1.32782	-1.5593
CNTN1	0.973509	1.14956	1.51384	1.42724	1.35179	1.64033	0.274032	0.0657013	-1.05778	-0.844337	-0.833851	-0.546413	-0.678664	-0.835221	-0.973882	-0.389335	-0.933805	-0.661727	-0.640993
SERPINB5	0.89225	1.15429	1.68632	1.61307	0.912426	1.64575	0.246727	0.334131	-0.838606	-0.84167	-0.728003	-0.735496	-0.673027	-0.78514	-0.493515	-0.848024	-0.846536	-0.698222	-0.996721
KCNH3	0.228777	-0.216586	1.23647	1.19129	1.6984	1.4392	1.54356	0.489525	-1.06736	-0.0909655	-0.690265	-0.468988	0.251325	-0.899283	-0.509352	-0.84439	-1.25598	-0.88075	-1.15463
PLEKHA1	0.673863	0.972168	0.816176	0.522339	0.953125	1.42199	1.48755	1.65377	-0.375211	-0.729172	-0.615007	-0.387072	-1.1965	-0.358715	-0.505946	-1.30499	-1.055	-1.02932	-0.944049
ZBED2	1.22018	1.42548	0.814479	0.854248	-0.151441	0.109669	-0.56594	-0.166846	0.418375	0.226576	-0.15033	-0.0486416	0.195749	1.02405	1.08778	-1.98384	-1.43141	-1.60483	-1.27331
EFNB1	1.37424	1.32901	0.964724	1.21303	0.845379	0.959085	0.678838	0.656059	-1.5082	-0.294097	-0.491863	-1.52226	-0.99956	0.213231	0.257071	-0.852785	-0.886354	-0.95768	-0.977869
SPRR2D	1.59917	0.617056	0.857306	0.849572	0.0127615	0.473981	-0.789522	-1.70227	0.546194	0.356937	0.485812	-0.293613	0.369194	0.977119	0.930843	-1.06163	-1.25216	-1.60735	-1.36939
CD177	0.193854	0.179464	0.0988453	0.0639632	0.232535	-0.155709	0.856863	0.113492	1.20583	0.884776	0.618269	1.15416	0.972033	0.287038	0.208143	-1.53972	-1.6994	-2.01005	-1.66438
PITPNC1	1.03478	0.826985	1.37848	1.46021	1.28262	1.32647	0.597916	0.656894	-0.612854	-0.400663	-0.548081	-0.835523	-0.207828	-1.42035	-0.661117	-1.16193	-0.722643	-1.2496	-0.743758
RASSF5	0.915454	0.754766	0.101242	0.104559	0.31254	0.177168	0.852414	0.507127	0.757289	0.50104	0.726386	0.206652	0.640071	0.852098	-0.265574	-2.02227	-1.75996	-1.78509	-1.57592
MSLN	1.19213	0.869974	0.550157	0.514135	0.96513	0.481265	1.40067	0.900979	-0.919164	-0.289953	-0.723689	-1.17556	0.449431	0.0414106	1.0673	-1.52251	-1.27914	-1.31053	-1.21204
ZNF219	0.948385	1.05118	1.05213	1.33438	1.24678	0.843645	1.22742	1.22933	-1.2162	-0.76187	-0.837658	-1.14724	-0.383977	-0.688322	-0.589874	-0.926558	-0.830165	-0.890487	-0.660892
TRIM29	1.30774	0.884513	0.663898	0.770021	1.1057	0.999332	1.76935	1.26149	-1.23618	-0.5936	-0.680503	-0.66177	-0.437782	-0.599347	-0.96278	-1.03963	-0.745489	-0.849179	-0.955785
NID2	0.747153	0.126153	1.33984	1.97929	1.82059	0.0301309	0.900692	0.131832	-0.67778	-0.0477199	-0.369658	-0.069936	-0.138853	-0.648295	-1.941	-0.717218	-0.440328	-1.02562	-0.999282
SPRR2A	0.962687	0.305351	0.554357	0.413997	0.0423941	0.531097	-0.533999	-1.16214	0.854486	0.616773	0.877751	0.138393	0.544288	1.16381	0.942842	-1.38581	-1.42868	-2.08741	-1.35019
AKR1B10	0.766554	0.460717	1.82943	1.7305	1.2819	1.85737	0.0296384	-0.356549	-1.11629	-0.728036	-0.696266	-0.81827	-0.743923	-0.783978	-0.647554	-0.357923	-0.556991	-0.475827	-0.674504
MTARC1	0.137131	0.375975	1.6592	1.39079	1.1967	1.51437	0.877254	1.20075	-1.25959	-0.377593	-0.867579	-0.492268	-0.503633	-0.899145	-1.09243	-0.962781	-0.895926	-0.449351	-0.551877
ARTN	-0.0650067	0.613647	1.2867	1.79209	1.67303	0.799925	0.18066	-0.424416	0.684791	0.24925	0.205031	-1.18701	-0.303231	-0.12083	-0.149229	-1.53156	-1.35184	-1.33464	-1.01737
NEFL	0.396008	0.555099	1.78771	1.88682	0.738708	1.88093	0.334872	0.48059	-0.950234	-1.05427	-0.554028	-0.876418	-0.577456	-0.649731	-0.351676	-0.817926	-0.858018	-0.824381	-0.546596
GAS7	1.66539	0.998436	1.55599	1.38907	1.41019	0.229545	0.717116	0.166033	-0.889759	-0.383274	-1.13516	-0.374932	-1.31627	-0.0889851	-0.802248	-0.973021	-0.858548	-0.618149	-0.691411
KLF2	0.425883	1.40348	1.17286	2.23227	1.20124	0.895461	-0.125491	-0.938789	0.125039	0.304087	-0.682927	-0.370035	-0.134447	-0.567305	-0.44659	-1.12085	-0.966262	-1.27194	-1.13568
LINC00707	-0.27134	0.271122	2.02975	1.60213	0.992644	0.527898	-0.861776	-1.26788	1.25476	0.0638676	0.482953	0.313591	0.436145	-0.58969	-0.810385	-0.940136	-0.959743	-0.968281	-1.30563
IL24	-0.518931	-1.16387	0.952246	1.13776	0.830164	0.703342	-1.34566	-1.68186	1.08082	0.889286	0.701428	0.706784	0.922926	0.334389	0.513124	-0.840408	-1.04303	-1.14816	-1.03034
KRT16	1.96515	1.75845	1.02545	1.1551	0.600709	0.749931	-0.389541	-0.802139	-0.496993	-0.50193	-0.617687	-1.17083	-0.560072	0.113027	0.910994	-0.839409	-1.02876	-1.03576	-0.835686
ENSG00000233589	0.880847	1.26085	1.35923	1.12539	0.892832	-0.227107	-0.0129484	0.513236	0.449629	-0.350028	-0.0737605	0.837989	0.830268	-1.54121	-1.29175	-1.52985	-1.19274	-0.878256	-1.05262
KCNK5	0.789935	0.853084	0.545888	0.75623	1.2101	0.919135	1.39942	1.35293	-1.57606	0.206131	-0.397209	-0.479946	0.316356	-0.671776	-1.09904	-1.76627	-0.84947	-0.868942	-0.640499
CAV1	0.594468	0.797679	1.56243	1.43874	1.12554	1.97791	0.486584	0.289548	-1.05194	-0.640377	-0.566227	-0.629987	-0.282366	-0.749128	-0.409209	-1.1137	-1.11368	-0.815108	-0.901163
DUSP5	0.251685	-0.0504925	0.0813873	-0.0165748	0.44358	0.511839	0.228158	-0.146294	1.08014	0.757062	0.991737	0.641246	1.24251	0.360579	0.60523	-1.60746	-1.71765	-1.81561	-1.84108
ARL14EPL	-0.197647	0.337724	2.1155	1.7791	0.723224	0.574162	-1.32659	-1.76591	0.70352	0.29093	0.451974	0.531794	0.11034	-0.60281	-0.397538	-0.757708	-0.783134	-1.10692	-0.680002
NSG1	1.14714	0.889406	0.94557	0.963791	0.737752	0.919888	1.23447	1.37676	-1.21097	-0.413235	-1.1421	-1.74687	-0.721561	-0.154975	0.265338	-0.597258	-1.19618	-0.540418	-0.756536
DACH1	0.0894796	0.236071	2.02159	2.10235	1.48039	0.997567	0.522046	0.162176	-1.10367	-0.620561	-0.424636	-0.48013	-0.587297	-0.969461	-1.01661	-0.559849	-0.7814	-0.776258	-0.291794
DSC3	1.30162	1.32049	1.01272	0.995535	0.988798	0.33755	1.36137	1.4355	-1.206	-0.715188	-0.777004	-0.421048	-0.781628	-0.531851	-1.175	-0.808753	-0.940089	-0.650058	-0.74696
NEK7	0.498997	0.967268	1.18874	0.845452	1.00288	1.88757	0.950742	1.09498	-0.458697	-0.500324	-0.415837	-0.263968	-1.2073	-1.18681	-0.241647	-1.21662	-1.08462	-0.918892	-0.941911
CCNA1	1.01122	1.03301	1.38312	0.755341	0.616479	1.42492	0.868043	0.444411	-1.88763	-0.160312	-0.114962	-1.75403	-0.0662991	-0.216274	0.167809	-1.28129	-0.762305	-0.822483	-0.638767
NID1	1.07059	0.78434	0.915467	1.00011	1.47934	0.217883	1.49212	1.36484	-1.11765	-0.251864	-0.559685	-0.366348	-0.544765	-0.130757	-1.52108	-1.04326	-0.901722	-0.895308	-0.992249
STMN3	0.486546	0.411225	0.893554	0.891704	0.587693	1.0386	0.156632	-0.38908	-0.713241	1.12214	0.482404	-0.209271	0.808826	-0.324597	1.13791	-1.7067	-1.81183	-1.49916	-1.36335
ENSG00000287064	1.37285	1.53965	1.07987	0.647404	0.830704	1.41993	1.1023	0.597284	-1.1101	-0.563396	-1.08744	-1.06224	-1.25145	-0.285992	-0.244124	-0.762551	-0.829044	-0.888359	-0.505289
LINC01537	1.4445	1.72612	0.728294	0.54971	0.430887	0.963018	-0.171593	-0.171639	-0.800107	0.186404	-0.214631	-1.15302	-0.347508	1.56399	0.161091	-0.902526	-1.22893	-1.64779	-1.11627
ASIC1	1.68118	1.59416	0.806801	1.03722	0.958468	0.488184	1.00671	1.09981	-1.28918	-0.712284	-0.58987	-1.02869	-0.938375	-0.463415	-0.444786	-1.03673	-0.788489	-0.630601	-0.750122
NFASC	1.28825	1.07448	0.665321	1.10375	0.729347	0.834904	1.02087	1.35073	-1.84854	0.595423	-0.491026	-1.14436	-0.811858	-0.458106	-0.564557	-0.748968	-0.793508	-0.6721	-1.13005
SH3PXD2A-AS1	0.894742	0.63422	1.26712	1.35521	0.93141	1.39628	0.563351	0.172541	-0.905412	-0.100043	-0.494221	-0.97348	-0.318806	1.04646	-0.245549	-1.49655	-1.11332	-1.21613	-1.39783
SCEL	0.595478	0.882397	0.433421	0.311869	0.145001	0.649069	-0.350648	-0.341263	1.18812	0.36862	0.753593	0.504077	-0.618145	0.498857	1.49981	-1.68611	-1.67061	-1.50384	-1.6597
SCD	0.760251	0.732561	0.645269	0.541184	1.47914	1.34871	1.59095	1.51696	-1.35082	-0.625936	-0.523873	-0.557335	-0.794234	-0.573495	-0.904387	-1.0133	-0.842118	-0.717869	-0.711655
NCF2	1.29818	1.0829	0.926651	0.913769	0.841128	1.49986	0.219827	-0.0816586	0.253584	-0.55892	0.230454	-0.291425	-0.0876807	-0.30846	0.276529	-1.6578	-1.35976	-1.46804	-1.72914
HOPX	1.97279	1.68422	0.671391	0.503993	-0.37485	0.519904	-0.54971	-0.69191	0.252702	0.103203	-0.199997	-0.960041	-0.237445	0.648232	1.41741	-0.939488	-1.01361	-1.44855	-1.35824
FLG-AS1	0.82102	1.08173	2.11451	1.78686	1.17444	0.861672	-0.767191	-0.362949	-0.737122	-0.163005	-0.820611	0.152991	-0.188139	-1.10322	-0.519179	-1.08226	-0.772076	-0.770747	-0.706724
EMP1	0.883228	1.00331	0.80255	0.773999	0.234651	0.747113	-0.434241	-0.558874	0.704923	0.251049	0.292813	-0.362588	-0.158864	1.12264	1.15814	-1.6683	-1.54105	-1.55092	-1.69958
ENSG00000286134	0.538806	0.306668	0.599302	0.331038	0.509738	0.805496	-0.489506	-0.614258	1.12362	0.589794	0.482928	0.434646	0.809136	0.0934889	1.21584	-1.90705	-1.65626	-1.71264	-1.46078
ENSG00000259341	0.973169	1.21195	0.927853	1.03313	1.00129	0.408455	1.69521	1.2654	-0.802644	-1.18371	-0.797519	-0.984205	-0.363336	-0.331347	-0.0404183	-0.984913	-0.764949	-1.15597	-1.10745
PDPN	0.704077	0.344985	1.51921	1.70981	0.656741	0.800675	-0.478949	-0.865798	-0.00393904	0.107806	0.064862	-0.139592	0.527491	0.5192	0.580822	-1.34786	-1.51981	-1.59542	-1.5843
CD22	0.813929	0.644135	0.859825	1.07981	1.03266	0.0785791	-0.935397	-1.73501	0.730792	0.497394	0.603643	0.19602	0.274746	0.960309	0.423057	-1.54353	-1.35958	-1.43685	-1.18453
RPE65	1.44743	1.2027	1.5303	1.8869	1.3184	0.0754856	-0.186287	-0.467163	0.0250931	-0.969329	-0.0608201	0.158823	-0.393248	-0.997317	-1.23201	-0.790311	-0.735576	-0.667952	-1.14512
CALB1	1.16008	1.41183	1.00958	0.835312	0.903126	1.14733	1.02419	1.26757	-0.820353	-0.98108	-0.873991	-0.159093	-0.170043	-1.23569	-1.07151	-1.05262	-0.749351	-0.774575	-0.870712
GJB6	1.31575	1.40401	0.807237	0.659796	0.877187	1.30119	1.23753	1.18387	-1.2132	-0.81021	-0.822344	-1.14912	-1.02964	-0.419712	-0.27732	-0.829327	-0.635316	-0.849051	-0.751323
GJB3	1.0825	0.760486	1.44673	1.58545	1.00982	1.04037	0.631165	0.335446	-0.523277	-0.505541	-0.554216	-0.720317	0.580718	-0.759673	-0.269213	-1.47219	-1.07923	-1.24792	-1.3411
NRP2	0.641363	0.521197	0.987255	1.16144	1.02408	0.371506	0.20632	-0.0368029	0.775648	0.781293	0.41421	0.28098	-0.102058	0.54978	-1.15055	-2.05639	-1.60963	-1.24519	-1.51445
ARSI	1.4726	1.42238	0.444385	0.406542	0.671046	0.806781	0.320854	0.150853	-0.506511	-0.161858	-0.201518	-1.31926	-0.51382	0.613997	1.5994	-1.66188	-1.19397	-1.23445	-1.11556
REEP1	0.904379	1.1406	1.47677	1.59131	1.03226	0.727159	-0.279481	-0.00902141	-0.195112	-0.728531	0.764305	-0.740035	0.821267	-1.11665	-1.23981	-1.14033	-1.06903	-1.04502	-0.895043
KRT17	1.21598	1.09418	1.2792	1.3478	1.04843	1.26844	0.863486	0.456429	-0.958948	-0.55456	-0.828463	-1.16205	-0.379862	-1.06274	0.175909	-1.07649	-0.923098	-0.86205	-0.941591
ANO1	1.10615	0.727913	1.49394	1.76765	1.39671	0.28222	0.847617	0.380691	-0.276049	-0.174162	-0.261125	-0.435439	-0.433777	-0.448639	-1.41392	-1.29914	-1.0038	-1.10222	-1.15461
IGFBP6	1.09102	1.14638	0.542287	0.58327	0.729568	1.28378	0.996675	0.83321	-1.2663	-0.565913	-0.83839	-1.41935	-0.357932	-0.123323	1.43026	-0.952058	-0.962895	-1.16894	-0.981357
KRT13	1.04764	1.10226	1.21941	1.24124	0.929264	1.32409	0.819482	0.59922	-1.11319	-0.741135	-0.916237	-1.53002	-0.720784	-0.43049	0.608308	-0.920689	-0.800117	-0.907108	-0.811143
ENSG00000280147	0.898439	0.950418	1.631	1.33952	0.945621	0.085435	-1.49144	-1.79556	1.00352	-0.0871397	0.155537	-0.194339	-0.435474	0.310778	0.521677	-0.969837	-0.638328	-1.02528	-1.20454
ALPG	0.966255	0.410482	-0.177613	-0.269962	0.0546453	-0.321828	0.676741	0.413869	0.923232	0.595965	0.82483	0.593523	1.01934	0.667279	0.545365	-1.93453	-1.64155	-1.65554	-1.69051
LSAMP	0.772092	0.870357	0.340735	0.352404	1.02949	0.800748	1.94201	1.97523	-1.33996	-0.0884326	-0.596957	-0.431749	-0.790525	-0.470556	-0.973106	-0.824118	-0.906427	-0.908291	-0.75295
C1orf116	0.344096	0.131329	0.371295	0.463819	0.136812	0.132493	0.0178936	-0.283543	1.1413	0.832732	0.847004	0.843255	0.883785	0.73527	0.448282	-1.92056	-1.69542	-1.68095	-1.74889
EPB41L1	1.22432	1.0012	1.00694	1.22576	1.2851	0.496669	1.32342	1.0624	-1.23678	-0.503281	-0.542399	-0.366621	-0.40021	-0.380808	-1.50042	-1.04675	-0.882229	-0.851323	-0.914988
XACT	1.72872	1.09683	0.664194	1.64208	0.74677	0.998732	0.359714	0.948019	-0.570874	-1.21246	-0.831787	0.113458	-1.37324	-1.00558	-0.301156	-0.564567	-1.0417	-0.367397	-1.02976
LINC02910	1.22948	1.22319	1.45544	1.38939	0.973085	0.308617	-0.269407	0.984793	-0.425893	-0.46456	-1.16783	-0.738468	-1.65416	0.712889	-0.0399302	-0.914917	-1.2026	-0.848567	-0.550557
PRXL2A	1.08313	1.19635	0.941688	0.807786	0.880204	1.28335	1.24254	1.40693	-1.26442	-0.823394	-0.708885	-1.24106	-0.821773	-0.443436	-0.340582	-0.763155	-0.662614	-0.811946	-0.960722
FGFBP1	1.13031	1.09647	1.64546	1.52286	0.982193	1.6245	-0.0130734	-0.160352	-0.798036	-0.616878	-0.574283	-0.592628	-0.0513523	-0.802731	-0.160966	-0.984675	-1.06149	-1.15762	-1.0277
CCDC3	1.1056	1.35761	1.14913	0.976648	1.08252	1.34327	0.933086	0.892779	-1.21009	-0.649411	-0.983506	-1.22757	-0.801019	-0.635605	-0.294177	-0.872401	-1.07294	-0.628157	-0.465779
ITGB7	1.50551	1.16788	0.594055	0.514128	0.340387	-0.352905	0.258957	-0.184535	0.452092	-0.328032	0.859302	-0.842397	-0.431374	0.91726	1.35914	-1.90389	-1.40622	-1.25103	-1.26833
PODXL	1.04116	0.737451	1.2007	1.27319	1.2946	0.169635	0.824308	0.546349	-0.685669	0.519651	0.423189	-0.260015	-0.274542	0.0559827	-1.56095	-1.55031	-1.16563	-1.22075	-1.36835
SERPINB2	0.118847	0.351838	1.03356	0.960974	0.403483	0.902217	-0.768221	-0.822691	1.05844	0.627407	0.63721	0.173124	0.511148	0.551333	0.744821	-1.43879	-1.63463	-1.69435	-1.71572
ENSG00000228509	0.991841	1.28515	1.15847	0.858729	1.06385	1.53863	1.03988	0.973205	-1.18541	-0.639062	-0.91377	-0.669953	-1.05307	-0.391786	-0.910032	-0.562139	-0.894649	-0.957362	-0.732515
PIK3CG	1.54167	1.13888	0.685014	0.69843	0.983689	0.959802	0.971751	0.79023	-0.340473	0.225223	-1.0565	-0.518681	-1.60422	0.534596	-0.557495	-1.3963	-1.17073	-1.15794	-0.726941
TH	1.79186	1.35439	1.42791	1.5163	0.766007	1.03423	-0.130685	-0.773862	-0.729255	-0.490171	-0.712645	-1.34186	-0.565233	0.072838	0.183294	-0.781405	-0.853639	-0.844221	-0.923856
HTRA1	0.847765	0.775701	0.573848	0.430305	0.903583	1.34949	1.24458	1.16322	-1.41114	-0.649857	-0.572443	-1.42451	-0.612733	0.696563	0.820905	-0.974297	-0.906573	-1.19076	-1.06364
CYP2W1	1.5095	1.0657	0.831908	1.00527	0.961104	0.129194	1.17586	0.942713	-0.961357	-0.701787	-0.970218	-1.30705	-1.34066	0.553347	0.557987	-1.21119	-0.913304	-0.598929	-0.72809
TCHH	2.12009	2.29324	0.442815	0.623543	0.304778	0.412799	0.207815	0.459054	-0.599916	-0.0361746	-0.0588161	-0.534985	-0.149041	-0.049595	-0.586573	-1.49301	-1.32095	-0.817793	-1.21729
ENSG00000288736	-0.385905	0.180677	0.957576	0.879375	0.238599	0.735124	-1.23804	-0.732461	1.01391	0.746968	0.904494	0.681471	1.23948	0.418689	0.251614	-1.32156	-1.61148	-1.70101	-1.25753
TERT	0.483582	0.299302	0.957689	1.43129	0.984655	-0.431122	0.822277	0.301114	1.30366	0.712257	0.433715	0.241447	-0.093763	-0.423547	-1.70883	-1.26925	-1.15465	-1.21326	-1.67656
ABHD12B	1.0427	1.22867	1.55164	1.38506	1.19584	1.04695	0.718141	0.493956	-0.714447	-1.05356	-0.88579	-1.01876	-0.820995	-0.73397	0.0852616	-0.956933	-0.970671	-0.769869	-0.823237
UPK2	1.71672	1.24687	0.244343	0.105232	-0.0603381	-0.751631	-0.306494	-0.407324	0.443929	0.602244	0.625757	-0.160649	0.176457	1.17984	1.22217	-1.69787	-1.38406	-1.3935	-1.40169
ENSG00000290808	0.492961	0.785529	1.16047	1.18348	1.02789	0.509855	-0.934119	-1.21644	0.751359	0.485229	0.6554	1.04299	0.793724	-0.951679	-1.01784	-1.23625	-1.00903	-1.03352	-1.49001
KRT6A	1.19895	0.892475	1.81722	1.80512	1.03721	1.35916	0.208484	-0.267768	-0.970795	-0.689902	-0.782287	-0.979991	-0.730538	-0.59004	-0.37244	-0.771684	-0.712694	-0.712838	-0.737638
WNT10A	0.865309	1.15184	0.482055	0.420931	0.800659	1.04036	1.6915	1.75284	-1.15037	-0.713124	-0.856484	-0.137691	-0.471437	-0.876066	0.126032	-1.03434	-1.07604	-0.944506	-1.07147
BTBD16	1.1271	1.0635	0.418445	0.797237	1.17291	0.959219	1.00012	1.08204	-0.58489	-1.11461	-0.903697	-1.63039	-0.414015	-0.144814	1.07304	-0.840464	-0.920598	-0.877683	-1.26245
LINC00589	1.42379	1.24224	1.42807	1.26628	0.880668	1.35627	0.149036	0.560425	0.0340909	-0.673082	-0.394974	-0.359804	-0.615274	-1.12626	-0.844181	-1.0164	-1.12649	-0.936709	-1.24768
LINC02582	1.31951	1.30402	1.48313	1.54603	1.31985	-0.0426499	0.363933	0.472574	-0.0400693	-0.791282	-0.343621	0.00806504	-0.200907	-0.764624	-1.31067	-1.32031	-1.0245	-0.866468	-1.11203
HRNR	1.62107	0.84937	0.720936	1.48659	1.64103	0.643453	0.563853	0.489744	-0.421113	-0.399155	-1.12359	-0.136209	0.123712	-1.54859	-0.856259	-1.08172	-0.601163	-1.07561	-0.896352
HSD11B1	0.53419	0.738724	0.330519	-0.144875	0.081256	0.399845	-0.436889	-0.493674	1.13699	0.865605	0.720416	0.178122	0.402003	1.11973	1.19424	-1.71782	-1.7458	-1.62354	-1.53904
KLK11	1.32468	1.16858	0.784355	0.756132	0.852675	0.867124	1.0493	0.901773	-1.34806	-0.476277	-0.666419	-1.78443	-0.816747	0.279274	0.738552	-1.0642	-0.813303	-0.931594	-0.821421
TMIE	0.669236	1.14563	1.07225	0.72123	0.347759	0.470943	-0.298794	0.641656	0.110097	-1.0791	0.690382	0.422158	-0.497606	-0.11425	1.62916	-1.36713	-1.70251	-1.18638	-1.67472
CORO1A	0.838119	0.80394	1.1788	1.22242	1.31619	1.39889	0.927298	0.363343	-1.63447	-0.135407	-0.614656	-1.47075	-0.517838	-0.45561	0.372634	-0.807122	-0.887167	-0.952843	-0.945766
CAVIN2	0.784563	0.931935	1.39771	1.08989	0.813924	1.5262	1.15155	1.05862	-0.99304	-1.13605	-0.55788	-1.16669	-0.997288	-0.345386	-0.358725	-1.15226	-0.635274	-0.615092	-0.796691
SULT2B1	1.38909	1.01312	0.971479	0.932624	0.249261	-0.129012	0.162155	-0.374503	0.835783	-0.469266	0.0960336	-0.761204	0.328874	0.859169	0.998374	-1.53065	-1.08933	-1.59445	-1.88755
SPRR3	1.69792	1.23656	1.05449	0.983898	-0.0213215	0.485128	-0.864565	-1.3257	0.506775	0.0869864	0.204971	-0.458149	-0.380294	0.787866	1.04752	-1.41522	-1.18918	-1.21186	-1.22582
FGF19	0.842748	0.848377	0.737766	0.757868	1.42164	1.56597	0.934381	0.90784	-0.645873	0.0647593	-0.377968	-1.22349	-0.0950903	-0.27418	-0.21616	-1.38909	-1.52469	-0.934146	-1.40066
PLCD3	1.26054	1.01194	1.03887	1.17942	1.29976	0.839026	1.30471	0.969329	-1.38342	-0.474839	-0.770842	-0.752744	-0.386329	-0.807745	-0.990511	-0.902287	-0.797305	-0.881562	-0.756022
KLK10	1.38468	1.10703	1.18538	1.21149	1.15532	1.07151	0.692303	0.322058	-1.0414	-0.505165	-0.598631	-1.65018	-0.88709	0.043803	0.281158	-1.17024	-0.909744	-0.860049	-0.832219
GJB4	0.520911	0.503408	-0.0697461	0.237483	0.185704	0.125645	-0.118272	0.116584	0.730152	1.47043	0.412812	0.811508	0.975422	-0.231622	1.06722	-2.07687	-1.76597	-1.29594	-1.59885
CEMIP	1.9129	1.74839	0.727438	0.903515	0.875673	0.232747	0.855458	0.703118	-0.529612	-0.630609	-0.588044	-0.593599	-1.00677	0.410045	-0.524126	-1.15752	-1.07328	-1.13462	-1.13109
AQP3	1.38939	1.33832	0.985829	0.966526	0.990406	0.905326	1.1744	1.08406	-1.43215	-0.586312	-0.700939	-1.22585	-0.711953	-0.426216	-0.470968	-0.77872	-0.750265	-0.965547	-0.785332
SLC6A20	-0.20225	0.388561	0.19653	0.542462	0.174944	0.0733512	0.652807	0.140402	0.917427	0.312491	1.13385	1.5623	0.971492	0.0503474	-0.210194	-1.45735	-1.87429	-1.60854	-1.76435
GNRHR	0.994822	1.96216	1.30737	0.688723	0.722595	0.854685	0.840675	1.25119	-1.10741	-0.277508	-0.936568	-0.472283	-0.774901	-0.945312	-0.73907	-1.05337	-1.04168	-0.608697	-0.665425
ECM1	1.46561	0.912912	0.609911	0.923186	0.728944	-0.101905	-0.188229	-0.629465	0.756249	0.181306	0.38665	-0.554915	-0.383784	1.25943	0.751606	-1.80222	-1.43626	-1.48998	-1.38905
KRT78	1.00145	1.00847	1.61143	1.39847	0.808093	0.803279	0.224796	-0.306394	-1.042	-1.15677	-0.461035	-1.44236	0.167641	0.547558	0.720838	-0.531901	-1.62905	-0.874917	-0.847588
LRRC38	0.458103	0.387582	1.54247	1.56312	0.926655	0.57307	-0.640843	-1.07107	0.242276	0.522071	0.427834	0.26937	0.780922	-0.00642328	-0.0372544	-1.45761	-1.33361	-1.6742	-1.47247
LCK	0.882422	0.293923	1.62004	1.16204	1.88488	1.22258	0.59921	0.421722	-0.474714	-1.18741	-0.568717	-0.416766	-0.908918	-0.638536	0.159356	-1.22702	-1.05613	-0.894578	-0.873385
MEOX1	1.1783	1.10925	0.976507	1.05131	1.11752	1.32495	1.07383	1.13616	-1.37512	-0.502067	-0.901153	-0.893982	-0.527968	-0.7824	-0.879015	-0.736191	-0.797296	-0.641487	-0.931143
ANK1	0.666523	1.06526	0.85421	1.11401	1.5727	0.663311	1.54368	1.33022	-1.09258	-0.64295	-1.01609	-0.630106	-0.90324	-0.942358	-0.482648	-0.836824	-0.801708	-0.739912	-0.721505
LINC02273	1.18584	1.02309	1.13409	1.70411	0.918888	1.85581	-0.0902498	-0.523536	-0.682085	-0.965206	-0.438736	-1.02281	-0.947271	0.100689	0.0371625	-0.228324	-1.20165	-1.02046	-0.839361
SPRR1B	1.67231	1.15661	1.22224	1.21617	0.271187	0.634288	-0.487695	-0.986068	0.191046	-0.202749	-0.0320885	-0.618031	-0.355946	0.775938	0.889958	-1.2154	-1.38023	-1.54546	-1.20606
VILL	1.16831	0.954063	1.00544	1.19932	1.11842	1.17851	1.29845	0.829385	-0.798596	-0.589349	-1.27266	-1.28202	-0.932848	-0.385273	-0.0566947	-0.96158	-0.716692	-0.802602	-0.953588
MARCO	0.262537	0.204554	0.87241	0.992025	0.415039	1.04977	-1.21112	-0.5605	0.438495	0.650422	0.617838	-0.636459	0.250028	0.540652	1.79427	-1.42744	-1.32731	-1.59419	-1.33103
SPRR1A	2.25915	1.50126	0.695383	0.679954	0.129912	0.492859	-0.161131	-0.70512	-0.291418	-0.386483	0.128086	-0.591155	-0.265889	0.829839	0.851493	-0.96221	-1.35327	-1.36635	-1.48491
ENSG00000250920	1.32898	1.34663	1.32303	1.33463	1.10346	0.560501	0.821707	0.773679	-0.276934	-0.97799	-0.503813	-0.311786	-0.520258	-0.547687	-1.12441	-1.43946	-1.00102	-0.893068	-0.99619
TFF2	0.396351	0.382008	0.646059	0.657528	0.34149	0.662252	0.17803	-0.0764789	1.26302	0.0348908	0.478977	-1.87171	-0.0883114	1.0917	1.39399	-0.992486	-1.60538	-1.5849	-1.30703
TGFBR3	1.08586	0.832789	1.16252	1.03169	0.987162	1.25427	1.12284	1.13054	-1.1297	-0.107408	-0.96637	-0.852399	-0.556596	0.0343413	-1.3119	-1.23973	-0.756302	-1.02482	-0.696784
MDGA1	0.422368	0.173938	0.168458	0.230048	0.616187	-0.230572	0.803515	0.530174	0.56537	1.08042	0.876943	1.02225	0.830445	0.397267	-0.619498	-1.83749	-1.73416	-1.69189	-1.60377
TLN2	1.30799	0.973372	1.08341	1.32766	1.31445	0.498368	1.09207	0.851692	-0.54306	-0.422005	-0.675482	-0.0394479	-0.442819	-0.648994	-1.72823	-1.17924	-0.924007	-0.803542	-1.04217
KRT9	0.263407	1.65979	1.6914	0.873749	1.03325	0.659934	-0.239891	-0.256398	0.220597	-0.280906	-0.31446	-1.39591	-0.317217	0.496346	0.810392	-1.20669	-1.28071	-1.81242	-0.604261
MFAP5	0.512382	0.337776	1.50775	1.57888	1.0544	1.47598	-0.821274	-0.577917	0.855467	0.0238327	0.256335	-0.182546	-0.188373	-0.51262	-0.0915819	-1.88895	-1.11026	-0.855091	-1.37418
EFCAB6-AS1	1.12224	1.795	0.704744	1.23871	1.50805	0.931271	-0.142005	0.425052	-0.488161	-0.611848	-1.07481	-0.211349	-0.574637	-0.515824	0.496314	-1.01242	-1.20287	-1.48371	-0.903737
SULF2	1.16216	1.07769	1.02963	1.03017	1.12401	1.08744	0.843993	0.518365	-1.24712	0.581008	-0.153114	-1.40142	-0.275025	0.0533263	-0.849591	-1.09711	-1.19448	-1.20284	-1.08708
FLG	2.134	1.90697	0.784693	1.01696	0.864466	0.0473574	0.621474	0.5241	-0.481471	-0.454061	-0.556961	-0.106614	-0.92473	-0.420146	-1.00645	-1.05285	-0.990668	-0.814295	-1.09177
MAOB	1.5357	1.53764	1.32767	1.19075	0.777243	1.57423	0.107299	0.115474	-1.14187	-0.405041	-0.933295	-0.744046	-0.786525	-0.370871	-0.474237	-0.672772	-1.29414	-0.879391	-0.463823
DMRT2	0.651571	1.11043	1.28975	1.2183	1.31419	1.20772	1.09987	0.856937	-1.40131	-0.73818	-0.617409	-1.03146	-1.00176	-0.702648	-0.230196	-0.499321	-0.813142	-1.15897	-0.554369
HRCT1	0.668405	0.0480745	1.04364	0.22536	1.35245	1.33693	0.946767	-0.0318507	-0.923928	0.316164	-0.64874	-0.941682	-0.201371	0.254728	1.70286	-1.34515	-1.29441	-1.261	-1.24724
USH1G	1.00267	0.789619	1.1381	1.0033	1.23565	1.11991	1.458	1.22246	-0.945953	-0.91944	-0.978674	-0.997309	-0.415389	-0.836995	-0.759376	-0.86667	-0.927321	-0.802718	-0.519873
NTSR1	0.594121	0.19768	0.942549	1.3701	0.784242	0.165906	0.0995826	-0.0442292	-0.641629	0.753275	-0.421567	-0.605561	-0.0191337	1.46007	1.26113	-1.24575	-1.27988	-1.87289	-1.49803
KRT4	1.21728	1.02225	1.22139	1.08175	0.872771	1.05573	1.30573	1.13158	-1.14094	-0.868526	-0.848026	-1.16592	-0.953833	-0.51193	-0.287485	-1.0609	-0.726073	-0.630834	-0.714012
SFTA1P	0.0631933	0.221448	1.57684	1.49519	0.829517	1.52809	-0.531202	-0.279891	0.657062	0.12178	-0.171629	0.247765	0.733862	-0.648914	-0.087529	-1.58388	-1.38668	-1.50835	-1.27666
KRT5	1.05884	0.94917	1.31031	1.33807	1.15299	1.24732	1.10845	0.84849	-1.27178	-0.768555	-0.804806	-0.797153	-0.703084	-0.736617	-0.839755	-0.735612	-0.702412	-0.851904	-0.801963
A2ML1	1.64522	1.4807	0.957003	0.874386	0.571777	0.199182	-0.222003	-0.337285	0.471888	0.221046	-0.00260281	-0.800543	-1.0752	0.923792	0.604525	-1.38441	-1.41482	-1.41045	-1.30221
ENSG00000289850	0.860716	0.622069	1.97169	2.19604	1.25825	0.390549	-0.365819	-0.453971	-0.0919189	-0.604419	-0.853362	-0.352863	0.127725	0.135395	-0.858864	-0.975003	-0.904052	-1.28577	-0.816385
IGFL1	0.644095	0.526764	0.311881	0.232703	0.0594496	0.375373	-0.360536	-0.56697	0.987741	0.846165	0.862645	0.553841	0.847475	0.587911	0.955082	-1.93544	-1.63602	-1.65472	-1.63745
RPTN	1.93924	1.97203	0.893464	1.06641	0.454844	0.294058	-0.0356384	0.0634389	-0.0676143	-0.391035	-0.333282	-0.291975	-1.38149	0.21176	0.342721	-1.23825	-1.38266	-0.995031	-1.12098
KLK13	1.6585	1.52688	0.827058	0.769026	0.9995	0.711859	1.02082	0.922248	-1.19911	-0.523856	-0.652712	-1.11851	-1.09901	-0.19684	0.0729647	-1.1391	-0.918083	-1.03332	-0.628316
SPINK7	1.82758	1.94341	0.820001	0.808841	-0.111281	0.502911	-0.125114	-0.19719	0.115646	-0.151876	-0.218617	-0.525725	-0.33708	0.293355	0.923643	-1.43849	-1.55889	-1.18946	-1.38167
FABP4	2.25433	2.46443	0.314204	0.0584445	-0.0194706	0.422838	0.0730396	0.842378	-0.490822	-0.300744	-0.670295	-1.02722	-0.17565	-0.25976	0.341409	-0.745188	-1.10879	-1.16866	-0.804466
KRT14	1.18037	1.13663	1.5311	1.6095	1.06647	1.41354	0.457779	0.128274	-0.882166	-0.797754	-0.793732	-0.855705	-0.439969	-0.737179	-0.370434	-1.08195	-0.901483	-0.810822	-0.852487
ENSG00000286801	1.31597	1.3723	1.54971	1.28539	1.52567	1.01085	0.16988	-0.0878971	-0.838318	-0.682633	-0.917178	-1.00251	-0.702314	-0.308329	-0.0930731	-1.0193	-1.0769	-0.689456	-0.811865
BPIFB4	1.84824	1.63024	0.625381	0.453366	0.727174	0.576209	0.87976	0.681164	-0.879567	-0.842369	-0.974335	-1.18945	-0.947561	0.436794	0.777627	-0.846466	-1.18644	-0.885754	-0.884011
LHX9	0.520379	0.7442	1.59708	1.19918	1.32552	0.860676	1.09449	1.46183	-0.871965	-0.559659	-1.17919	-0.584747	-0.776732	-0.950171	-0.665624	-0.736379	-0.868887	-0.752295	-0.857728
OTOP3	1.17665	0.976797	1.36855	1.35273	1.23121	1.14321	1.07216	0.633056	-0.969509	-1.06986	-0.735898	-0.907273	-0.589914	-0.9103	-0.534245	-0.979213	-0.851635	-0.681994	-0.724515
MPPED1	1.3353	1.33908	1.25111	1.12687	1.18346	0.810516	0.955789	1.01852	-1.10343	-0.710065	-1.02557	-0.895045	-0.730074	-0.708517	-0.716281	-0.808624	-0.830439	-0.754721	-0.737882
AQP5	1.61578	1.5806	1.16454	1.05867	0.836584	1.04436	0.724681	0.834517	-0.865428	-0.809277	-1.02097	-1.00988	-0.803888	-0.688749	-0.462884	-0.722038	-0.964973	-0.809739	-0.701909
CRNN	2.07436	1.88778	0.871548	0.995732	0.678539	0.719734	0.414007	0.18204	-0.761496	-0.807393	-0.430622	-0.740867	-0.937136	0.101228	-0.0990367	-0.937563	-1.12544	-1.12862	-0.956796

## Sheet: Fig4A_RawWB
Figure 4A

## Sheet: Fig4B_RawWB
Figure 4B

## Sheet: Fig4D_RawWB
Figure 4D

[truncated: 36 more sheets: Fig4E_RawWB, Fig4F, Fig5A_RawWB, Fig5B_RawWB, Fig5G, FigS1E, FigS2H, FigS3A, FigS3B, FigS3C, FigS3D, FigS5A, FigS5B, FigS5E-F, FigS5G, FigS5J, FigS6C, FigS6E, FigS6F, FigS7E …]
